# Supplementary material for: Modeling of mRNA deadenylation rates reveal a complex relationship between mRNA deadenylation and decay
Source: EMBO J. 2024 Oct 11;43(24):6525–54. doi: 10.1038/s44318-024-00258-3 (PMC11649921; doi:10.1038/s44318-024-00258-3)
Supplement: Supplementary file 3 — Dataset EV1 [file 44318_2024_258_MOESM3_ESM.xls]

## Sheet: LEGEND
File name:	Dataset EV1
File title:	List of deadenylation and decay rates calculated for chase experiments: Mex67-AA depletion 25 °C (steady-state), heat stress at 37 °C and thiolutin treatment at 25 °C
File description:	This file lists the decay and deadenylation coefficients calculated for the chase experiments in this study.
	For the ease of data sorting it also provides information about the control distribution for each dataset (the first time-point of the chase experiment). This includes information about the raw and normalized count number and the mean, median and selected quantile pA-tail length.
	To find basic statistics for all other data-points please refer to csv tables deposited at Mendeley (10.17632/2j3hh37zzs.1): Mex67AArepA, Mex67AArepB, Mex67AArepH, HSrepA, HSrepB, HsrepD, THLrepA, THLrepB.
	Each tab in this file is also deposited at Mendeley in a csv format: Mex67AA_e_model_global, HS_global_e_model and THL_global_e_model
	The key values used in this study are highlighted
	Mex67AA_25C_chase
		column:	column name:	column content description:
		A		transcript order number
		B	transcript	the full transcript annotation in our reference transcriptome (e.g. for mRNAs the transcript name is a fusion of: SystematicName_StandardName)
		C	RPG	does the mRNA belong to RPG (ribosomal protein gene) family? The column allows for sorting by 'YES' or 'NO'
		D	is_gene_repressed_during_heat_shock	the column allows to sort whether the gene is transcriptionally downregulated during response to heat stress according to Vinayachandran et al (2018)
		E	symbol	the Stanard name (e.g. TDH3)
		F	biotype	type of RNA: 'ORFS' = mRNA and various non-coding RNAs (e.g. CUTs, XUTs and SUTs)
		G	min0_counts_norm_repA	lists normalized count number for each transcripts in replicate A control
		H	min0_counts_raw_repA	lists raw count number for each transcripts in replicate A control
		I	min0_counts_norm_repB	lists normalized count number for each transcripts in replicate B control
		J	min0_counts_raw_repB	lists raw count number for each transcripts in replicate B control
		K	min0_counts_norm_repH	lists normalized count number for each transcripts in replicate H control
		L	min0_counts_raw_repH	lists raw count number for each transcripts in replicate H control
		M	e_decay_mean	lists the mean decay rate for each transcript
		N	e_decay_median	lists the median decay rate for each transcript
		O	e_decay_sd	lists the standard deviation of the mean (columnJ) and median (columnK) decay rate estimate for each transcript
		P	e_half_life_mean	lists each mRNA half-life estimate calculated from the mean decay rate (columnM)
		Q	e_half_life_median	lists each mRNA half-life estimate calculated from the median decay rate (columnN)
		R	terminal_60A_adenosine_half_life_min	lists the terminal adenosine half-life [minutes] in position 60 calculated from the mean deadenylation rate (columnT)
		S	terminal_60A_adenosine_half_life_sec	lists the terminal adenosine half-life [seconds] in position 60 calculated from the mean deadenylation rate (columnT)
		T	e_deadenylation_q75_q95_mean_mean	lists the mean of the deadenylation rate mean estimates calculated from the 95th, 90th, 85th, 80th and 75th quantile (given in columns: X, AA, AD, AG, AJ)
		U	e_deadenylation_q75_q95_mean_sd	lists the standard deviation of the deadenylation rate mean estimates calculated from the 95th, 90th, 85th, 80th and 75th quantile (given in columns: X, AA, AD, AG, AJ)
		V	e_deadenylation_q75_q95_median_median	lists the median of the deadenylation rate median estimates calculated from the 95th, 90th, 85th, 80th and 75th quantile (given in columns: Y, AB, AE, AH, AK)
		W	e_deadenylation_q75_q95_median_sd	lists the standard deviation of the deadenylation rate median estimates calculated from the 95th, 90th, 85th, 80th and 75th quantile (given in columns: Y, AB, AE, AH, AK)
		X	e_deadenylation_q95_mean	lists the mean deadenylation rate estimates calculated from the 95th quantile
		Y	e_deadenylation_q95_median	lists the median deadenylation rate estimates calculated from the 95th quantile
		Z	e_deadenylation_q95_sd	lists the standard deviation for the mean and median deadenylation rate estimates calculated from the 95th quantile
		AA	e_deadenylation_q90_mean	lists the mean deadenylation rate estimates calculated from the 90th quantile
		AB	e_deadenylation_q90_median	lists the median deadenylation rate estimates calculated from the 90th quantile
		AC	e_deadenylation_q90_sd	lists the standard deviation for the mean and median deadenylation rate estimates calculated from the 90th quantile
		AD	e_deadenylation_q85_mean	lists the mean deadenylation rate estimates calculated from the 85th quantile
		AE	e_deadenylation_q85_median	lists the median deadenylation rate estimates calculated from the 85th quantile
		AF	e_deadenylation_q85_sd	lists the standard deviation for the mean and median deadenylation rate estimates calculated from the 85th quantile
		AG	e_deadenylation_q80_mean	lists the mean deadenylation rate estimates calculated from the 80th quantile
		AH	e_deadenylation_q80_median	lists the median deadenylation rate estimates calculated from the 80th quantile
		AI	e_deadenylation_q80_sd	lists the standard deviation for the mean and median deadenylation rate estimates calculated from the 80th quantile
		AJ	e_deadenylation_q75_mean	lists the mean deadenylation rate estimates calculated from the 75th quantile
		AK	e_deadenylation_q75_median	lists the median deadenylation rate estimates calculated from the 75th quantile
		AL	e_deadenylation_q75_sd	lists the standard deviation for the mean and median deadenylation rate estimates calculated from the 75th quantile
		AM	e_deadenylation_q50_mean	lists the mean deadenylation rate estimates calculated from the 50th quantile
		AN	e_deadenylation_q50_median	lists the median deadenylation rate estimates calculated from the 50th quantile
		AO	e_deadenylation_q50_sd	lists the standard deviation for the mean and median deadenylation rate estimates calculated from the 50th quantile
		AP	e_deadenylation_q15_mean	lists the mean deadenylation rate estimates calculated from the 15th quantile
		AQ	e_deadenylation_q15_median	lists the median deadenylation rate estimates calculated from the 15th quantile
		AR	e_deadenylation_q15_sd	lists the standard deviation for the mean and median deadenylation rate estimates calculated from the 15th quantile
		AS	e_deadenylation_q10_mean	lists the mean deadenylation rate estimates calculated from the 10th quantile
		AT	e_deadenylation_q10_median	lists the median deadenylation rate estimates calculated from the 10th quantile
		AU	e_deadenylation_q10_sd	lists the standard deviation for the mean and median deadenylation rate estimates calculated from the 10th quantile
		AV	e_deadenylation_q05_mean	lists the mean deadenylation rate estimates calculated from the 5th quantile
		AW	e_deadenylation_q05_median	lists the median deadenylation rate estimates calculated from the 5th quantile
		AX	e_deadenylation_q05_sd	lists the standard deviation for the mean and median deadenylation rate estimates calculated from the 5th quantile
		AY	pA_tail_mean_mean	lists the mean of the mean pA-tail lengths in the control samples
		AZ	pA_tail_median_median	lists the median of the median pA-tail lengths in the control samples
		BA	pA_tail_mode_mean	lists the mean value of the mode in the control samples
		BB	pA_tail_q95_mean	lists the mean value of the 95th quantile pA-tail length for control samples
		BC	pA_tail_q90_mean	lists the mean value of the 90th quantile pA-tail length for control samples
		BD	pA_tail_q85_mean	lists the mean value of the 85th quantile pA-tail length for control samples
		BE	pA_tail_q80_mean	lists the mean value of the 80th quantile pA-tail length for control samples
		BF	pA_tail_q75_mean	lists the mean value of the 75th quantile pA-tail length for control samples
		BG	pA_tail_q50_mean	lists the mean value of the 50th quantile pA-tail length for control samples
		BH	pA_tail_q15_mean	lists the mean value of the 15th quantile pA-tail length for control samples
		BI	pA_tail_q10_mean	lists the mean value of the 10th quantile pA-tail length for control samples
		BJ	pA_tail_q05_mean	lists the mean value of the 5th quantile pA-tail length for control samples
	Heat_stress_chase
		column:	column name:	column content description:
		A		transcript order number
		B	transcript	the full transcript annotation in our reference transcriptome (e.g. for mRNAs the transcript name is a fusion of: SystematicName_StandardName)
		C	symbol	the Stanard name (e.g. TDH3)
		D	biotype	type of RNA: 'ORFS' = mRNA
		E	RPG	does the mRNA belong to RPG (ribosomal protein gene) family? The column allows for sorting by 'YES' or 'NO'
		F	HS_A_counts_raw	lists raw count number for each transcripts in replicate A control
		G	HS_B_counts_raw	lists raw count number for each transcripts in replicate B control
		H	HS_D_counts_raw	lists raw count number for each transcripts in replicate D control
		I	HS_A_counts_norm	lists normalized count number for each transcripts in replicate A control
		J	HS_B_counts_norm	lists normalized count number for each transcripts in replicate B control
		K	HS_D_counts_norm	lists normalized count number for each transcripts in replicate D control
		L	HS_e_decay_rate_mean	lists the mean decay rate for each transcript
		M	HS_e_decay_rate_median	lists the median decay rate for each transcript
		N	HS_e_decay_rate_sd	lists the standard deviation of the mean (columnJ) and median (columnK) decay rate estimate for each transcript
		O	HS_half_life_mean	lists each mRNA half-life estimate calculated from the mean decay rate (columnL)
		P	HS_half_life_median	lists each mRNA half-life estimate calculated from the median decay rate (columnM)
		Q	HS_e_deadenylation_rate_q0.75q0.95_mean_mean	lists the mean of the deadenylation rate mean estimates calculated from the 95th, 90th, 85th, 80th and 75th quantile (given in columns: AH, AK, AN, AQ, AT)
		R	HS_e_deadenylation_rate_q0.75q0.95_mean_sd	lists the standard deviation of the deadenylation rate mean estimates calculated from the 95th, 90th, 85th, 80th and 75th quantile (given in columns: AH, AK, AN, AQ, AT)
		S	HS_e_deadenylation_rate_q0.75q0.95_median_median	lists the median of the deadenylation rate median estimates calculated from the 95th, 90th, 85th, 80th and 75th quantile (given in columns: AI, Al, AO, AR, AU)
		T	HS_e_deadenylation_rate_q0.75q0.95_median_sd	lists the standard deviation of the deadenylation rate median estimates calculated from the 95th, 90th, 85th, 80th and 75th quantile (given in columns: AI, Al, AO, AR, AU)
		U	HS_terminal_60A_adenosine_half_life_min	lists the terminal adenosine half-life [minutes] in position 60 calculated from the mean deadenylation rate (columnQ)
		V	HS_terminal_60A_adenosine_half_life_sec	lists the terminal adenosine half-life [seconds] in position 60 calculated from the mean deadenylation rate (columnQ)
		W	HS_pA_tail_mean_mean	lists the mean of the mean pA-tail lengths in the control samples
		X	HS_pA_tail_median_median	lists the median of the median pA-tail lengths in the control samples
		Y	HS_pA_tail_q0.95_mean	lists the mean value of the 95th quantile pA-tail length for control samples
		Z	HS_pA_tail_q0.90_mean	lists the mean value of the 90th quantile pA-tail length for control samples
		AA	HS_pA_tail_q0.85_mean	lists the mean value of the 85th quantile pA-tail length for control samples
		AB	HS_pA_tail_q0.80_mean	lists the mean value of the 80th quantile pA-tail length for control samples
		AC	HS_pA_tail_q0.75_mean	lists the mean value of the 75th quantile pA-tail length for control samples
		AD	HS_pA_tail_q0.50_mean	lists the mean value of the 50th quantile pA-tail length for control samples
		AE	HS_pA_tail_q0.15_mean	lists the mean value of the 15th quantile pA-tail length for control samples
		AF	HS_pA_tail_q0.10_mean	lists the mean value of the 10th quantile pA-tail length for control samples
		AG	HS_pA_tail_q0.05_mean	lists the mean value of the 5th quantile pA-tail length for control samples
		AH	HS_e_deadenylation_q0.95_rate_mean	lists the mean deadenylation rate estimates calculated from the 95th quantile
		AI	HS_e_deadenylation_q0.95_rate_median	lists the median deadenylation rate estimates calculated from the 95th quantile
		AJ	HS_e_deadenylation_q0.95_rate_sd	lists the standard deviation for the mean and median deadenylation rate estimates calculated from the 95th quantile
		AK	HS_e_deadenylation_q0.90_rate_mean	lists the mean deadenylation rate estimates calculated from the 90th quantile
		AL	HS_e_deadenylation_q0.90_rate_median	lists the median deadenylation rate estimates calculated from the 90th quantile
		AM	HS_e_deadenylation_q0.90_rate_sd	lists the standard deviation for the mean and median deadenylation rate estimates calculated from the 90th quantile
		AN	HS_e_deadenylation_q0.85_rate_mean	lists the mean deadenylation rate estimates calculated from the 85th quantile
		AO	HS_e_deadenylation_q0.85_rate_median	lists the median deadenylation rate estimates calculated from the 85th quantile
		AP	HS_e_deadenylation_q0.85_rate_sd	lists the standard deviation for the mean and median deadenylation rate estimates calculated from the 85th quantile
		AQ	HS_e_deadenylation_q0.80_rate_mean	lists the mean deadenylation rate estimates calculated from the 80th quantile
		AR	HS_e_deadenylation_q0.80_rate_median	lists the median deadenylation rate estimates calculated from the 80th quantile
		AS	HS_e_deadenylation_q0.80_rate_sd	lists the standard deviation for the mean and median deadenylation rate estimates calculated from the 80th quantile
		AT	HS_e_deadenylation_q0.75_rate_mean	lists the mean deadenylation rate estimates calculated from the 75th quantile
		AU	HS_e_deadenylation_q0.75_rate_median	lists the median deadenylation rate estimates calculated from the 75th quantile
		AV	HS_e_deadenylation_q0.75_rate_sd	lists the standard deviation for the mean and median deadenylation rate estimates calculated from the 75th quantile
		AW	HS_e_deadenylation_q0.50_rate_mean	lists the mean deadenylation rate estimates calculated from the 50th quantile
		AX	HS_e_deadenylation_q0.50_rate_median	lists the median deadenylation rate estimates calculated from the 50th quantile
		AY	HS_e_deadenylation_q0.50_rate_sd	lists the standard deviation for the mean and median deadenylation rate estimates calculated from the 50th quantile
		AZ	HS_e_deadenylation_q0.15_rate_mean	lists the mean deadenylation rate estimates calculated from the 15th quantile
		BA	HS_e_deadenylation_q0.15_rate_median	lists the median deadenylation rate estimates calculated from the 15th quantile
		BB	HS_e_deadenylation_q0.15_rate_sd	lists the standard deviation for the mean and median deadenylation rate estimates calculated from the 15th quantile
		BC	HS_e_deadenylation_q0.10_rate_mean	lists the mean deadenylation rate estimates calculated from the 10th quantile
		BD	HS_e_deadenylation_q0.10_rate_median	lists the median deadenylation rate estimates calculated from the 10th quantile
		BE	HS_e_deadenylation_q0.10_rate_sd	lists the standard deviation for the mean and median deadenylation rate estimates calculated from the 10th quantile
		BF	HS_e_deadenylation_q0.05_rate_mean	lists the mean deadenylation rate estimates calculated from the 5th quantile
		BG	HS_e_deadenylation_q0.05_rate_median	lists the median deadenylation rate estimates calculated from the 5th quantile
		BH	HS_e_deadenylation_q0.05_rate_sd	lists the standard deviation for the mean and median deadenylation rate estimates calculated from the 5th quantile
	Thiolutin_25C_chase
		column:	column name:	column content description:
		A		transcript order number
		B	transcript	the full transcript annotation in our reference transcriptome (e.g. for mRNAs the transcript name is a fusion of: SystematicName_StandardName)
		C	symbol	the Stanard name (e.g. TDH3)
		D	biotype	type of RNA: 'ORFS' = mRNA
		E	RPG	does the mRNA belong to RPG (ribosomal protein gene) family? The column allows for sorting by 'YES' or 'NO'
		F	THL_counts_A_0min_raw	lists raw count number for each transcripts in replicate A control
		G	THL_counts_B_2min_raw	lists raw count number for each transcripts in replicate B control (the 0 min time point was discarded for quality control reasons)
		H	THL_counts_A_0min_norm	lists normalized count number for each transcripts in replicate A control
		I	THL_counts_B_2min_norm	lists normalized count number for each transcripts in replicate B control (the 0 min time point was discarded for quality control reasons)
		J	THL_e_decay_mean	lists the mean decay rate for each transcript
		K	THL_e_decay_median	lists the median decay rate for each transcript
		L	THL_e_decay_sd	lists the standard deviation of the mean (columnJ) and median (columnK) decay rate estimate for each transcript
		M	THL_half_life_mean	lists each mRNA half-life estimate calculated from the mean decay rate (columnJ)
		N	THL_half_life_median	lists each mRNA half-life estimate calculated from the median decay rate (columnK)
		O	THL_terminal_60A_adenosine_half_life_min	lists the terminal adenosine half-life [minutes] in position 60 calculated from the mean deadenylation rate (columnQ)
		P	THL_terminal_60A_adenosine_half_life_sec	lists the terminal adenosine half-life [seconds] in position 60 calculated from the mean deadenylation rate (columnQ)
		Q	THL_e_deadenylation_q0.95q0.75_mean_mean	lists the mean of the deadenylation rate mean estimates calculated from the 95th, 90th, 85th, 80th and 75th quantile (given in columns: BD, BA, AX, AU, AR)
		R	THL_e_deadenylation_q0.95q0.75_mean_sd	lists the standard deviation of the deadenylation rate mean estimates calculated from the 95th, 90th, 85th, 80th and 75th quantile (given in columns: BD, BA, AX, AU, AR)
		S	THL_e_deadenylation_q0.95q0.75_median_median	lists the median of the deadenylation rate median estimates calculated from the 95th, 90th, 85th, 80th and 75th quantile (given in columns: BE, BB, AY, AV, AS)
		T	THL_e_deadenylation_q0.95q0.75_median_sd	lists the standard deviation of the deadenylation rate median estimates calculated from the 95th, 90th, 85th, 80th and 75th quantile (given in columns: BE, BB, AY, AV, AS)
		U	THL_pA_tail_mean_mean	lists the mean of the mean pA-tail lengths in the control samples
		V	THL_pA_tail_median_median	lists the median of the median pA-tail lengths in the control samples
		W	THL_pA_q0.05_mean	lists the mean value of the 5th quantile pA-tail length for control samples
		X	THL_pA_q0.10_mean	lists the mean value of the 10th quantile pA-tail length for control samples
		Y	THL_pA_q0.15_mean	lists the mean value of the 15th quantile pA-tail length for control samples
		Z	THL_pA_q0.50_mean	lists the mean value of the 50th quantile pA-tail length for control samples
		AA	THL_pA_q0.75_mean	lists the mean value of the 75th quantile pA-tail length for control samples
		AB	THL_pA_q0.80_mean	lists the mean value of the 80th quantile pA-tail length for control samples
		AC	THL_pA_q0.85_mean	lists the mean value of the 85th quantile pA-tail length for control samples
		AD	THL_pA_q0.90_mean	lists the mean value of the 90th quantile pA-tail length for control samples
		AE	THL_pA_q0.95_mean	lists the mean value of the 95th quantile pA-tail length for control samples
		AF	THL_e_deadenylation_q0.05_mean	lists the mean deadenylation rate estimates calculated from the 5th quantile
		AG	THL_e_deadenylation_q0.05_median	lists the median deadenylation rate estimates calculated from the 5th quantile
		AH	THL_e_deadenylation_q0.05_sd	lists the standard deviation for the mean and median deadenylation rate estimates calculated from the 5th quantile
		AI	THL_e_deadenylation_q0.10_mean	lists the mean deadenylation rate estimates calculated from the 10th quantile
		AJ	THL_e_deadenylation_q0.10_median	lists the median deadenylation rate estimates calculated from the 10th quantile
		AK	THL_e_deadenylation_q0.10_sd	lists the standard deviation for the mean and median deadenylation rate estimates calculated from the 10th quantile
		AL	THL_e_deadenylation_q0.15_mean	lists the mean deadenylation rate estimates calculated from the 15th quantile
		AM	THL_e_deadenylation_q0.15_median	lists the median deadenylation rate estimates calculated from the 15th quantile
		AN	THL_e_deadenylation_q0.15_sd	lists the standard deviation for the mean and median deadenylation rate estimates calculated from the 15th quantile
		AO	THL_e_deadenylation_q0.50_mean	lists the mean deadenylation rate estimates calculated from the 50th quantile
		AP	THL_e_deadenylation_q0.50_median	lists the median deadenylation rate estimates calculated from the 50th quantile
		AQ	THL_e_deadenylation_q0.50_sd	lists the standard deviation for the mean and median deadenylation rate estimates calculated from the 50th quantile
		AR	THL_e_deadenylation_q0.75_mean	lists the mean deadenylation rate estimates calculated from the 75th quantile
		AS	THL_e_deadenylation_q0.75_median	lists the median deadenylation rate estimates calculated from the 75th quantile
		AT	THL_e_deadenylation_q0.75_sd	lists the standard deviation for the mean and median deadenylation rate estimates calculated from the 75th quantile
		AU	THL_e_deadenylation_q0.80_mean	lists the mean deadenylation rate estimates calculated from the 80th quantile
		AV	THL_e_deadenylation_q0.80_median	lists the median deadenylation rate estimates calculated from the 80th quantile
		AW	THL_e_deadenylation_q0.80_sd	lists the standard deviation for the mean and median deadenylation rate estimates calculated from the 80th quantile
		AX	THL_e_deadenylation_q0.85_mean	lists the mean deadenylation rate estimates calculated from the 85th quantile
		AY	THL_e_deadenylation_q0.85_median	lists the median deadenylation rate estimates calculated from the 85th quantile
		AZ	THL_e_deadenylation_q0.85_sd	lists the standard deviation for the mean and median deadenylation rate estimates calculated from the 85th quantile
		BA	THL_e_deadenylation_q0.90_mean	lists the mean deadenylation rate estimates calculated from the 90th quantile
		BB	THL_e_deadenylation_q0.90_median	lists the median deadenylation rate estimates calculated from the 90th quantile
		BC	THL_e_deadenylation_q0.90_sd	lists the standard deviation for the mean and median deadenylation rate estimates calculated from the 90th quantile
		BD	THL_e_deadenylation_q0.95_mean	lists the mean deadenylation rate estimates calculated from the 95th quantile
		BE	THL_e_deadenylation_q0.95_median	lists the median deadenylation rate estimates calculated from the 95th quantile
		BF	THL_e_deadenylation_q0.95_sd	lists the standard deviation for the mean and median deadenylation rate estimates calculated from the 95th quantile

## Sheet: Mex67AA_25C_chase_
	transcript	RPG	is_gene_repressed_during_heat_shock	symbol	biotype	min0_counts_norm_repA	min0_counts_raw_repA	min0_counts_norm_repB	min0_counts_raw_repB	min0_counts_norm_repH	min0_counts_raw_repH	e_decay_mean	e_decay_median	e_decay_sd	e_half_life_mean	e_half_life_median	terminal_60A_adenosine_half_life_min	terminal_60A_adenosine_half_life_sec	e_deadenylation_q75_q95_mean_mean	e_deadenylation_q75_q95_mean_sd	e_deadenylation_q75_q95_median_median	e_deadenylation_q75_q95_median_sd	e_deadenylation_q95_mean	e_deadenylation_q95_median	e_deadenylation_q95_sd	e_deadenylation_q90_mean	e_deadenylation_q90_median	e_deadenylation_q90_sd	e_deadenylation_q85_mean	e_deadenylation_q85_median	e_deadenylation_q85_sd	e_deadenylation_q80_mean	e_deadenylation_q80_median	e_deadenylation_q80_sd	e_deadenylation_q75_mean	e_deadenylation_q75_median	e_deadenylation_q75_sd	e_deadenylation_q50_mean	e_deadenylation_q50_median	e_deadenylation_q50_sd	e_deadenylation_q15_mean	e_deadenylation_q15_median	e_deadenylation_q15_sd	e_deadenylation_q10_mean	e_deadenylation_q10_median	e_deadenylation_q10_sd	e_deadenylation_q05_mean	e_deadenylation_q05_median	e_deadenylation_q05_sd
1265	YAL020C_ATS1	NO	YES	ATS1	ORFS	3.67642e-05	78	5.70975e-05	60	4.91533e-05	23	0.106977	0.0838993	0.105589	6.47939	8.26165	0.269964	16.1978	0.0437257	0.012746	0.031693	0.00756328	0.0640419	0.0367184	0.0681549	0.0486664	0.0439926	0.0331258	0.0353804	0.031693	0.0221359	0.0354004	0.0258733	0.0325589	0.0351394	0.0265457	0.0263979	0.0314383	0.0276863	0.0126469	0.0484411	0.0277458	0.0664128	0.0516283	0.0180917	0.0962859	0.0497635	0.021255	0.102335
1270	YAL025C_MAK16	NO	YES	MAK16	ORFS	6.08023e-05	129	2.37906e-05	25	4.48791e-05	21	0.144869	0.0903227	0.182757	4.78466	7.67412	0.227916	13.6749	0.0520058	0.00719693	0.0507515	0.00898768	0.0394428	0.0336953	0.0359334	0.0567801	0.0475414	0.0502464	0.0525913	0.0507515	0.0367187	0.0559777	0.0544802	0.0366175	0.055237	0.0563873	0.0330687	0.0701335	0.0691395	0.0486048	0.0718927	0.0505593	0.0580807	0.123562	0.0741427	0.132592	0.17229	0.0843346	0.220477
1278	YAL033W_POP5	NO	YES	POP5	ORFS	5.09042e-05	108	4.94845e-05	52	0.000102581	48	0.102316	0.0899648	0.0692348	6.77458	7.70465	0.210623	12.6374	0.0563983	0.0223594	0.0421736	0.0127559	0.0927044	0.0673151	0.116459	0.0622274	0.05189	0.0471797	0.0484558	0.0403291	0.0346974	0.0393309	0.0421736	0.018937	0.0392732	0.034878	0.0227847	0.0431369	0.0371906	0.0309669	0.0642095	0.0389567	0.0566889	0.0650056	0.0368263	0.0608197	0.0621991	0.0379924	0.0704592
1281	YAL035W_FUN12	NO	YES	FUN12	ORFS	0.000226241	480	0.000148453	156	0.000126089	59	0.0364931	0.0251103	0.0347128	18.9939	27.6042	0.251145	15.0687	0.0470805	0.00261221	0.0474234	0.0044372	0.0461779	0.0390404	0.0231137	0.0447898	0.0442455	0.0226978	0.0466364	0.0474234	0.0220314	0.0462139	0.0490822	0.0195231	0.0515843	0.0499658	0.0168119	0.0545408	0.0548332	0.0216595	0.0382479	0.0388039	0.0193635	0.0351788	0.0380632	0.0202279	0.0419307	0.0414831	0.0247466
1282	YAL036C_RBG1	NO	YES	RBG1	ORFS	0.000134331	285	0.00014084	148	0.000102581	48	0.0864007	0.0813323	0.0481752	8.02247	8.52241	0.173203	10.3922	0.0690122	0.00404129	0.065416	0.00461709	0.0747712	0.0599149	0.0532653	0.0695097	0.065416	0.0399027	0.0634196	0.063105	0.0398082	0.0682235	0.0716373	0.0288831	0.0691368	0.0688255	0.0458172	0.0635093	0.0563873	0.0527716	0.0594679	0.0558688	0.0402385	0.0744325	0.0563715	0.102195	0.0681706	0.0560787	0.0741633
1334	YBL003C_HTA2	NO	YES	HTA2	ORFS	0.00113309	2404	0.000984931	1035	0.00146605	686	0.0585918	0.0536446	0.0284959	11.8301	12.9211	0.346593	20.7956	0.0338923	0.00274428	0.0340132	0.00183782	0.0381128	0.0378344	0.0196609	0.0305698	0.0340132	0.0171823	0.0341275	0.0341655	0.0150702	0.0327894	0.0333585	0.0188989	0.0338618	0.0336127	0.0165089	0.0362099	0.0336182	0.0193285	0.0453552	0.037547	0.0343509	0.0507918	0.041669	0.0371512	0.0644521	0.0435317	0.0768433
1335	YBL004W_UTP20	NO	YES	UTP20	ORFS	0.00012019	255	0.000108485	114	0.000136774	64	0.0850042	0.0788578	0.0577957	8.15427	8.78984	0.211273	12.6764	0.0562198	0.00475866	0.0469504	0.00597774	0.0574058	0.0397442	0.0486685	0.0549332	0.0473787	0.0392976	0.048927	0.0464147	0.0308513	0.0580454	0.0469504	0.0391156	0.0617875	0.0565186	0.0397553	0.0701023	0.063908	0.0346172	0.0785688	0.0556395	0.0666356	0.0503266	0.0412436	0.0386148	0.0674294	0.0472526	0.0512612
1354	YBL024W_NCL1	NO	YES	NCL1	ORFS	8.62544e-05	183	9.04043e-05	95	4.48791e-05	21	0.051805	0.0460006	0.0283255	13.3799	15.0682	0.209085	12.5451	0.0568251	0.00741267	0.0470028	0.00411523	0.068971	0.0503708	0.059245	0.0586519	0.0475463	0.0499905	0.0536909	0.042365	0.0479941	0.0518367	0.0402329	0.039104	0.050975	0.0470028	0.0334207	0.0509684	0.0449066	0.0334619	0.071674	0.051999	0.0525822	0.0622686	0.0439944	0.0506937	0.0724975	0.0477111	0.0816038
1356	YBL027W_RPL19B	YES	YES	RPL19B	ORFS	0.00217286	4610	0.0016406	1724	0.00390021	1825	0.0130464	0.00668036	0.0254009	53.1293	103.759	0.605155	36.3093	0.0192705	0.00244513	0.0200655	0.00297364	0.0211091	0.0221935	0.00999564	0.0219074	0.0225211	0.0066871	0.019517	0.0200655	0.00944042	0.0179985	0.0160098	0.0105762	0.0158205	0.0169508	0.00993458	0.0144852	0.015162	0.0093597	0.0140549	0.00715781	0.0191009	0.0109382	0.0119138	0.0105352	0.0220732	0.0198981	0.021075
1357	YBL028C_YBL028C	NO	YES	YBL028C	ORFS	0.00010605	225	9.32592e-05	98	0.000203024	95	0.0955359	0.0797764	0.0437219	7.25536	8.68863	0.263319	15.7992	0.0448542	0.0040543	0.0398545	0.00856309	0.0431815	0.0369755	0.0238684	0.0514287	0.0570856	0.0221219	0.0454375	0.0453241	0.0286913	0.0435852	0.0398545	0.0260148	0.040638	0.0364124	0.0218257	0.048147	0.0437899	0.0322216	0.0326631	0.0330466	0.0240432	0.0311721	0.033639	0.0250564	0.0620791	0.0547068	0.0472675
1372	YBL042C_FUI1	NO	YES	FUI1	ORFS	0.000168267	357	0.000157018	165	0.000106855	50	0.178043	0.168452	0.0857619	3.89314	4.11481	0.123107	7.38643	0.0985181	0.00823903	0.0910936	0.00467382	0.0976014	0.0923326	0.061196	0.089534	0.086309	0.0548971	0.0929278	0.0910936	0.0575176	0.101863	0.0887986	0.0605436	0.110664	0.098731	0.059846	0.0897994	0.0858803	0.0379569	0.055324	0.0487541	0.0406892	0.0677814	0.0526676	0.0570855	0.0735862	0.0589257	0.0665491
1389	YBL061C_SKT5	NO	YES	SKT5	ORFS	4.85475e-05	103	2.47422e-05	26	2.99194e-05	14	0.173517	0.105091	0.228122	3.99469	6.59566	0.0697263	4.18358	0.181099	0.0367242	0.198504	0.0335185	0.2393	0.2393	0.0110679	0.154437	0.203665	0.127353	0.147028	0.198504	0.108822	0.17423	0.150205	0.170981	0.190502	0.173639	0.175851	0.276937	0.226673	0.244792	0.294477	0.318409	0.273076	0.297167	0.263652	0.312067	0.308326	0.308326	0.232373
1395	YBL068W_PRS4	NO	YES	PRS4	ORFS	0.000158369	336	0.000160824	169	0.000149597	70	0.0693909	0.0523676	0.0642312	9.98903	13.2362	0.216004	12.9603	0.0549539	0.0223893	0.0471285	0.00596523	0.0924822	0.0501078	0.131058	0.0582599	0.0495519	0.032528	0.0455833	0.0471285	0.0184475	0.037992	0.0402694	0.0173682	0.040452	0.0366977	0.01284	0.0385754	0.0373319	0.021145	0.0355949	0.0385377	0.0265918	0.0323766	0.0213173	0.0302669	0.0417716	0.0387415	0.0253934
1410	YBL087C_RPL23A	YES	YES	RPL23A	ORFS	0.00307169	6517	0.00328786	3455	0.00301758	1412	0.0159054	0.00475166	0.0284382	43.5793	145.875	0.650928	39.0557	0.0179032	0.00353393	0.0181838	0.00370186	0.0224865	0.0231481	0.0112048	0.0196143	0.0184228	0.009935	0.0182401	0.0168118	0.0097133	0.0159875	0.0181838	0.00873473	0.0131876	0.0128268	0.00977084	0.0115667	0.00726048	0.0122589	0.0109985	0.0119138	0.0106355	0.00872974	0	0.0118777	0.0165519	0.0130995	0.0229635
1411	YBL088C_TEL1	NO	YES	TEL1	ORFS	1.27261e-05	27	1.71292e-05	18	1.92339e-05	9	0.12454	0.0789963	0.142045	5.56565	8.77442	0.0518528	3.11117	0.251988	0.0950449	0.286526	0.115342	0.252445	0.252445	NA	0.295979	0.295979	0.344738	0.334737	0.334737	0.385983	0.286526	0.286526	0.335357	0.0902525	0.0429749	0.117013	0.0483844	0.0382051	0.0251939	0.0207722	0.0207722	0.0169679	0.0205272	0.0205272	0.0231892	0.0426613	0.0426613	NA
1416	YBL092W_RPL32	YES	YES	RPL32	ORFS	0.00321121	6813	0.00270452	2842	0.00438746	2053	0.0195823	0.00566989	0.0362992	35.3965	122.251	0.578496	34.7098	0.0201676	0.00272922	0.0192967	0.00292068	0.0237423	0.0242792	0.011292	0.0219914	0.0224582	0.01078	0.0199955	0.0192967	0.00942188	0.0175262	0.0175457	0.00778024	0.0175824	0.0180549	0.00731164	0.0135903	0.0137822	0.0105467	0.0138468	0.0127675	0.0148787	0.0131558	0.0112927	0.0160411	0.0205377	0.0154151	0.0242544
1438	YBR009C_HHF1	NO	YES	HHF1	ORFS	0.00100064	2123	0.000839333	882	0.00121601	569	0.0974081	0.0936429	0.0505951	7.11591	7.40203	0.294523	17.6714	0.0400056	0.00366497	0.0420075	0.00356916	0.0357082	0.0374282	0.0220823	0.043962	0.0367747	0.0231392	0.0437201	0.0453223	0.0242057	0.0380737	0.0420075	0.0214718	0.0385641	0.0420298	0.0235128	0.0341171	0.037178	0.0185012	0.0341033	0.0352834	0.0154343	0.0381741	0.0379735	0.0208222	0.0374089	0.0359603	0.0233396
1448	YBR021W_FUR4	NO	YES	FUR4	ORFS	1.83821e-05	39	1.61776e-05	17	1.70968e-05	8	0.256602	0.202725	0.229499	2.70125	3.41915	22.1801	1330.81	0.000520873	NA	0.000520873	NA	0.000520873	0.000520873	NA	NA	NA	NA	NA	NA	NA	NA	NA	NA	NA	NA	NA	NA	NA	NA	0.137084	0.137084	NA	0.147902	0.147902	NA	0.499368	0.499368	NA
1457	YBR031W_RPL4A	YES	YES	RPL4A	ORFS	0.00578281	12269	0.00537192	5645	0.00599884	2807	0.0821432	0.0730852	0.0512122	8.43828	9.4841	0.384509	23.0705	0.0304987	0.00140152	0.0318288	0.000542957	0.0285585	0.0318288	0.012798	0.0314152	0.0327671	0.0101445	0.0294487	0.0318283	0.0121781	0.0315398	0.0320305	0.0111162	0.0315314	0.0312602	0.0122164	0.031248	0.0290897	0.0119961	0.0231954	0.0236389	0.0127108	0.0254889	0.0236773	0.0131751	0.0161532	0.0151935	0.0116151
1458	YBR034C_HMT1	NO	YES	HMT1	ORFS	0.000258763	549	0.000186518	196	0.000200887	94	0.147653	0.137817	0.072111	4.69442	5.02946	0.235816	14.149	0.050219	0.0081432	0.0473066	0.00768235	0.0360443	0.0322326	0.0192956	0.056872	0.0467245	0.0485665	0.0521243	0.0473066	0.0409035	0.0524521	0.0488583	0.0354154	0.0536023	0.0521347	0.031807	0.0579888	0.0505095	0.0322989	0.0690683	0.0652835	0.0500428	0.0725099	0.067725	0.0480173	0.0820602	0.065257	0.05007
1471	YBR048W_RPS11B	YES	YES	RPS11B	ORFS	0.00277004	5877	0.00323362	3398	0.0013592	636	0.0140547	0.00872562	0.0142499	49.3177	79.4382	0.641741	38.5045	0.0181618	0.00264234	0.0169666	0.00375397	0.0223521	0.023852	0.0106465	0.019128	0.018644	0.0119239	0.0170609	0.0169666	0.00819997	0.0161488	0.0156301	0.00839294	0.0161194	0.0141074	0.0127391	0.0138467	0.0124109	0.00861206	0.0103905	0.0060047	0.0153691	0.0125289	0.0113735	0.0134096	0.0160834	0.0102155	0.0212047
1489	YBR068C_BAP2	NO	YES	BAP2	ORFS	0.000300241	637	0.000382553	402	0.000245766	115	0.190393	0.172252	0.128548	3.64061	4.02402	0.315295	18.9177	0.0373202	0.00856668	0.0369854	0.00526265	0.0480329	0.0330491	0.0523216	0.0276228	0.030009	0.0249001	0.0315278	0.0369854	0.0248089	0.0352485	0.0406022	0.0205129	0.0441691	0.0428135	0.0202701	0.103523	0.033533	0.17513	0.125915	0.0912294	0.138544	0.0858128	0.0661406	0.097428	0.0565125	0.0199237	0.0804699
1490	YBR069C_TAT1	NO	YES	TAT1	ORFS	0.000133388	283	0.00015226	160	8.76211e-05	41	0.122307	0.115837	0.0581133	5.66729	5.9838	0.186391	11.1835	0.0639697	0.00542201	0.0641702	0.00577931	0.0711747	0.0684557	0.0508105	0.0644003	0.0626305	0.0426829	0.0669292	0.0703222	0.0329993	0.0592231	0.0641702	0.0348579	0.058121	0.0555082	0.0382977	0.0562191	0.0574643	0.0368596	0.0494367	0.0391501	0.0333333	0.0434197	0.0353479	0.0259798	0.0466975	0.0379278	0.0492482
1498	YBR078W_ECM33	NO	YES	ECM33	ORFS	0.00155494	3299	0.00172625	1814	0.000835606	391	0.0247444	0.0156997	0.0253023	28.0123	44.1503	0.42858	25.7148	0.0273193	0.00381492	0.0301262	0.00454535	0.0218949	0.0216547	0.0137794	0.0254796	0.0295172	0.0127465	0.027687	0.0301262	0.0150156	0.0299037	0.0324245	0.010874	0.0316311	0.0330024	0.0135209	0.0349933	0.0348791	0.0190142	0.0318379	0.0325422	0.0117618	0.0352931	0.0329014	0.0248101	0.0380374	0.0300549	0.0334561
1504	YBR084C-A_RPL19A	YES	YES	RPL19A	ORFS	0.00144606	3068	0.00113909	1197	0.00246835	1155	0.00912107	0.00724263	0.00807537	75.9941	95.7038	0.490762	29.4457	0.0238162	0.00358288	0.0229574	0.00460615	0.0295051	0.0294856	0.0129255	0.0244577	0.0258262	0.0144928	0.0233941	0.0229574	0.0138645	0.0215481	0.0189529	0.0169461	0.0201761	0.0186871	0.0149574	0.0171511	0.0146603	0.0147594	0.0131074	0.0108764	0.014259	0.0197025	0.0150541	0.017972	0.0260764	0.0220981	0.0226132
1510	YBR088C_POL30	NO	YES	POL30	ORFS	0.000139987	297	0.000150357	158	0.000134637	63	0.0468753	0.0358324	0.0366137	14.787	19.3441	0.220881	13.2529	0.0537073	0.00444566	0.0482973	0.005021	0.0547779	0.0458243	0.0340056	0.0532717	0.0501439	0.0320924	0.0598314	0.0572112	0.0285273	0.0532751	0.0482973	0.0304886	0.0473805	0.0443453	0.0252417	0.0489581	0.0460103	0.0302657	0.0529967	0.0507465	0.0331755	0.061558	0.0590576	0.0372914	0.0578299	0.0458156	0.0337754
1561	YBR143C_SUP45	NO	YES	SUP45	ORFS	0.000419017	889	0.000413957	435	0.000429557	201	0.0408521	0.035843	0.0238725	16.9672	19.3384	0.339047	20.3428	0.0346599	0.000641941	0.0327265	0.00266479	0.0342963	0.0294458	0.0243785	0.0342141	0.0327265	0.0147975	0.0355856	0.0358171	0.0154976	0.0350779	0.0358519	0.0115133	0.0341253	0.0326897	0.0114898	0.03505	0.0322773	0.0183288	0.0345201	0.0352834	0.0177402	0.0428502	0.0401937	0.022721	0.0517941	0.0481791	0.0381408
1569	YBR154C_RPB5	NO	YES	RPB5	ORFS	0.000165439	351	0.000131324	138	0.000250041	117	0.0654162	0.0591072	0.0331325	10.596	11.727	0.239752	14.3851	0.0493738	0.0148113	0.043164	0.00439216	0.0721729	0.043708	0.0797771	0.0521865	0.043164	0.0389197	0.0501816	0.0442183	0.0268136	0.0359091	0.0358046	0.0192533	0.0364187	0.0356109	0.0208877	0.0416362	0.0362487	0.0268169	0.0264015	0.0242513	0.0246926	0.0426942	0.0319655	0.0420983	0.0523345	0.0296044	0.0760132
1573	YBR158W_AMN1	NO	YES	AMN1	ORFS	0.000125847	267	0.000136082	143	7.69356e-05	36	0.101774	0.0902761	0.0917671	6.81066	7.67808	0.315507	18.9304	0.0372947	0.0157777	0.0316436	0.0162866	0.050459	0.0340354	0.0505703	0.013873	0.0117346	0.0135613	0.0316436	0.0316436	0.0307932	0.0528449	0.0528449	0.0571735	0.0376528	0.0162542	0.0463909	0.104252	0.0737686	0.126547	0.0638815	0.0239083	0.0967027	0.0995038	0.0319427	0.152616	0.239302	0.112224	0.241888
1578	YBR162W-A_YSY6	NO	YES	YSY6	ORFS	0.000199375	423	0.000139889	147	0.000408186	191	0.033157	0.0164436	0.0662702	20.905	42.153	0.34182	20.5092	0.0343738	0.00754155	0.0302403	0.00707261	0.0466702	0.0441995	0.0261174	0.033363	0.0315234	0.016982	0.0306853	0.0302403	0.0171347	0.0265247	0.0261278	0.0169374	0.0346259	0.0283273	0.0251408	0.0246521	0.0196305	0.0250947	0.0340603	0.0278467	0.028388	0.0374587	0.0286443	0.0314074	0.0413529	0.031527	0.041717
1596	YBR181C_RPS6B	YES	YES	RPS6B	ORFS	0.0013155	2791	0.00165107	1735	0.00193407	905	0.0153487	0.0082938	0.0200089	45.1599	83.5741	0.512916	30.775	0.0227757	0.00296146	0.0220648	0.00320707	0.0273943	0.026878	0.0100818	0.0204538	0.0222848	0.0101276	0.0233812	0.0220648	0.00949347	0.0226996	0.020755	0.00770146	0.0199497	0.0180363	0.00952878	0.0186642	0.0183888	0.0125326	0.0209926	0.0125322	0.0281195	0.0159297	0.014714	0.0173923	0.0158748	0.0138326	0.0199959
1603	YBR189W_RPS9B	YES	YES	RPS9B	ORFS	0.00320697	6804	0.00321554	3379	0.00432121	2022	0.0182216	0.00446092	0.0290546	38.0398	155.382	0.541864	32.5118	0.0215458	0.00319565	0.0201902	0.00416917	0.0268162	0.0289469	0.0144238	0.0215587	0.0201902	0.0111706	0.0210554	0.021754	0.0117445	0.0199692	0.018527	0.00852504	0.0183293	0.019532	0.0113293	0.015697	0.0158521	0.00987518	0.0109629	0.00932598	0.0120198	0.0105862	0.00929925	0.0138927	0.0113596	0.0105725	0.0146434
1605	YBR192W_RIM2	NO	YES	RIM2	ORFS	3.53501e-05	75	2.85487e-05	30	2.35081e-05	11	0.211982	0.135673	0.229754	3.26984	5.10894	0.0594685	3.56811	0.215945	0.022627	0.212114	0.022627	0.24546	0.24546	NA	0.227875	0.227875	NA	0.212114	0.212114	NA	0.209639	0.209639	NA	0.18464	0.18464	NA	0.115903	0.115903	NA	0.055265	0.055265	NA	NA	NA	NA	NA	NA	NA
1648	YBR238C_YBR238C	NO	YES	YBR238C	ORFS	9.89804e-06	21	3.23552e-05	34	NA	NA	0.107552	0.0800707	0.110875	6.44479	8.65669	0.170411	10.2247	0.0701835	0.0184284	0.0255423	0.0360878	0.0624289	0.0624289	0.00276145	0.100893	0.100893	NA	0.0580335	0.0255423	0.0635528	0.0734176	0.0177469	0.0944804	0.056144	0.0193035	0.0918142	0.0354461	0.0323593	0.0269349	0.125765	0.067216	0.120838	0.125733	0.0960379	0.142381	0.127685	0.0576613	0.165108
1652	YBR242W_YBR242W	NO	YES	YBR242W	ORFS	7.25856e-05	154	6.18556e-05	65	0.000134637	63	0.0896186	0.0719572	0.0750322	7.73441	9.63276	0.155251	9.31506	0.0773084	0.0129146	0.0495559	0.00867661	0.0986318	0.0592257	0.0853561	0.0754518	0.0465143	0.0686424	0.0764954	0.0649491	0.0673135	0.072127	0.0495559	0.0657336	0.063836	0.0448961	0.062555	0.074075	0.053294	0.0624561	0.0756738	0.0484159	0.0862878	0.0768381	0.0379557	0.1003	0.088409	0.0241615	0.130912
1657	YBR247C_ENP1	NO	YES	ENP1	ORFS	6.64583e-05	141	8.27913e-05	87	6.19759e-05	29	0.0695601	0.0531314	0.058159	9.96473	13.0459	0.249762	14.9857	0.0473475	0.005186	0.0435057	0.0120731	0.0559188	0.0648961	0.0329196	0.0462791	0.0443093	0.030004	0.041773	0.031481	0.0272146	0.0465166	0.043284	0.0215238	0.0462501	0.0435057	0.0218298	0.0422578	0.0424548	0.0181463	0.0371185	0.0312978	0.0242482	0.0371837	0.0330709	0.0251849	0.048103	0.0490406	0.0310367
1658	YBR248C_HIS7	NO	YES	HIS7	ORFS	3.67642e-05	78	2.2839e-05	24	8.5484e-06	4	0.108927	0.0914444	0.0874729	6.36342	7.57999	0.335447	20.1268	0.0350384	0.00391174	0.0414525	0.0065517	0.0318745	0.0414525	0.0217411	0.0385098	0.0380244	0.0112607	0.0305062	0.0305817	0.0236809	0.0349505	0.043142	0.0245856	0.0393508	0.0482165	0.0264622	0.0493223	0.0338893	0.04204	0.0317995	0.0297883	0.00977672	0.0366432	0.0358291	0.0141476	0.106992	0.0542064	0.114419
1668	YBR257W_POP4	NO	YES	POP4	ORFS	1.69681e-05	36	1.14195e-05	12	3.20565e-05	15	0.359651	0.263933	0.437294	1.92728	2.62623	0.0756923	4.54154	0.165572	0.0430041	0.15612	0.0430041	0.110846	0.110846	0.0716487	0.203235	0.203235	0.0847282	0.214488	0.214488	NA	0.143172	0.143172	NA	0.15612	0.15612	NA	0.147981	0.147981	0.0154115	0.0378384	0.0378384	NA	0.117553	0.117553	NA	NA	NA	NA
1676	YBR267W_REI1	NO	YES	REI1	ORFS	8.48403e-05	180	5.80491e-05	61	5.55646e-05	26	0.187824	0.121319	0.199063	3.69041	5.71341	0.20538	12.3228	0.0578805	0.00254451	0.0593638	0.00783494	0.0564922	0.0623129	0.0303691	0.0599833	0.061955	0.0217135	0.0587295	0.0593638	0.040463	0.0600656	0.0576088	0.0551641	0.0541317	0.0433309	0.0383632	0.0878874	0.0779018	0.0647458	0.103701	0.0722133	0.154784	0.0891492	0.042482	0.140202	0.102939	0.0616624	0.149692
1680	YBR271W_YBR271W	NO	YES	YBR271W	ORFS	4.10062e-05	87	3.42585e-05	36	2.77823e-05	13	0.156626	0.107624	0.155836	4.42548	6.44042	0.122418	7.34506	0.0991014	0.0227393	0.0556258	0.0182205	0.139186	0.0917649	0.138103	0.0858499	0.0556258	0.115568	0.084857	0.0444583	0.0951684	0.0941727	0.0546517	0.0961123	0.0914408	0.068716	0.0907395	0.112253	0.075857	0.115758	0.127996	0.0798198	0.175334	0.145941	0.0815558	0.187982	0.129528	0.0739318	0.179357
1731	YCL031C_RRP7	NO	YES	RRP7	ORFS	5.09042e-05	108	3.8065e-05	40	6.4113e-05	30	0.0974023	0.115542	0.0656352	7.11634	5.99911	0.201096	12.0658	0.0591507	0.0385749	0.0427994	0.0385382	0.0354986	0.0354986	0.0352296	0.0234087	0.0234087	0.0236134	0.0413409	0.0427994	0.00876319	0.0775319	0.0655107	0.0751896	0.117973	0.120858	0.0282879	0.201933	0.0795323	0.230133	0.0651369	0.0412301	0.0664653	0.0898588	0.0854002	0.0537175	0.0561828	0.0599968	0.0439472
1736	YCL036W_GFD2	NO	YES	GFD2	ORFS	3.15795e-05	67	3.14036e-05	33	1.06855e-05	5	0.221002	0.19297	0.166365	3.13639	3.592	0.350314	21.0189	0.0335262	0.0110216	0.0364861	0.0110216	0.0432298	0.0432298	NA	0.0344057	0.0344057	NA	NA	NA	NA	0.0179027	0.0179027	NA	0.0385664	0.0385664	NA	0.0679693	0.0679693	0.0467445	0.0193493	0.0193493	0.0184376	0.0307274	0.0307274	NA	0.0238122	0.0238122	NA
1737	YCL037C_SRO9	NO	YES	SRO9	ORFS	2.40381e-05	51	2.37906e-05	25	1.70968e-05	8	0.0505289	0.028282	0.0692537	13.7178	24.5084	0.274572	16.4743	0.0429758	0.00281271	0.0384931	0.00366714	0.0454875	0.0375622	0.0380635	0.0402203	0.0443159	0.0175945	0.0450521	0.0418557	0.0243601	0.0444837	0.0349949	0.0281627	0.0396353	0.0384931	0.0220975	0.0448656	0.0353994	0.0215831	0.0484346	0.0290415	0.0470368	0.0914313	0.0728717	0.100029	0.126237	0.101325	0.160923
1750	YCL054W_SPB1	NO	YES	SPB1	ORFS	4.24202e-05	90	2.85487e-05	30	4.91533e-05	23	0.0658299	0.053932	0.0437422	10.5294	12.8522	0.151589	9.09531	0.0792522	0.0251251	0.0656994	0.0168388	0.0583601	0.0483397	0.0407735	0.05476	0.0389567	0.0419895	0.0805044	0.0656994	0.0517545	0.0852973	0.0669273	0.0582427	0.117339	0.0818065	0.121603	0.082232	0.0729637	0.0637052	0.0763639	0.0426419	0.0800878	0.0599401	0.0351624	0.0813801	0.0776957	0.0505026	0.0804219
1772	YCR016W_YCR016W	NO	YES	YCR016W	ORFS	3.11081e-05	66	3.42585e-05	36	8.12098e-05	38	0.0960214	0.0867351	0.0551465	7.21868	7.99154	0.158508	9.5105	0.0756581	0.00694911	0.0471307	0.0107904	0.0695082	0.0264153	0.122152	0.0682203	0.0402516	0.0693338	0.0775919	0.0471307	0.080995	0.0777184	0.0496774	0.0718066	0.0852515	0.0540806	0.0771703	0.075474	0.0659501	0.0602034	0.0682232	0.0504822	0.061952	0.0565814	0.0496391	0.0415859	0.0500141	0.052967	0.0260886
1779	YCR023C_YCR023C	NO	YES	YCR023C	ORFS	3.25221e-05	69	4.28231e-05	45	1.06855e-05	5	0.150854	0.109816	0.145039	4.59481	6.31188	0.191331	11.4799	0.0622654	0.01952	0.0604134	0.0195907	0.0281403	0.0422047	0.0194541	0.0656362	0.0826274	0.0350058	0.0771539	0.0888925	0.0284492	0.0707917	0.0542638	0.0287391	0.0696048	0.0604134	0.0398699	0.0778214	0.0767563	0.0332618	0.0774736	0.0443917	0.0953826	0.0746007	0.0485275	0.086795	0.0920612	0.0639304	0.103736
1787	YCR031C_RPS14A	YES	YES	RPS14A	ORFS	0.00720954	15296	0.00634162	6664	0.00887324	4152	0.0396037	0.00201143	0.0761172	17.5021	344.605	0.683617	41.017	0.0170398	0.00309064	0.0162972	0.00301936	0.0212368	0.0221053	0.0146277	0.0192967	0.0186858	0.0095325	0.0158332	0.0157522	0.00950942	0.014788	0.0162972	0.00906077	0.0140442	0.0144406	0.0075552	0.00795608	0.00897161	0.00898052	0.0103485	0.00797339	0.0148158	0.0100282	0.00790401	0.0134363	0.0194224	0.0119584	0.0246292
1802	YCR047C_BUD23	NO	YES	BUD23	ORFS	5.42036e-05	115	5.13877e-05	54	2.1371e-05	10	0.0978707	0.082163	0.0811664	7.08228	8.43625	0.315665	18.9399	0.0372757	0.0103763	0.0293245	0.00388806	0.0536745	0.0290589	0.0803234	0.0256989	0.0241982	0.0234867	0.0321551	0.0293245	0.0248319	0.036571	0.0346819	0.0210605	0.0382788	0.0319179	0.0171467	0.0356302	0.0373319	0.0182854	0.0415572	0.0476551	0.0244072	0.0565743	0.0426678	0.0449883	0.0767748	0.0637692	0.0802543
1804	YCR051W_YCR051W	NO	YES	YCR051W	ORFS	0.000110292	234	8.27913e-05	87	7.47985e-05	35	0.0366287	0.0359563	0.029344	18.9236	19.2775	0.251877	15.1126	0.0469404	0.00458428	0.0348594	0.00309559	0.0529225	0.0386438	0.0430233	0.0456733	0.0348442	0.043553	0.0484761	0.0348594	0.0484489	0.0402953	0.031342	0.0405937	0.0473348	0.0387389	0.0414297	0.0365904	0.0287673	0.0450885	0.0372712	0.0269973	0.0348608	0.0370946	0.0299257	0.0374562	0.0439869	0.0321725	0.0435543
1851	YDL003W_MCD1	NO	YES	MCD1	ORFS	1.69681e-05	36	1.5226e-05	16	2.99194e-05	14	0.306854	0.17672	0.512653	2.25888	3.9223	0.0729886	4.37932	0.172265	0.139975	0.160093	0.139975	0.0346878	0.0346878	0.00682308	0.0363688	0.0363688	0.0296208	0.160093	0.160093	0.172012	0.319121	0.319121	0.0649444	0.311053	0.311053	0.0861237	0.295742	0.295742	0.193553	0.240174	0.240174	NA	0.149285	0.149285	0.0780319	0.293884	0.293884	NA
1860	YDL014W_NOP1	NO	YES	NOP1	ORFS	0.0013466	2857	0.00159016	1671	0.000933912	437	0.0270242	0.0216649	0.0199775	25.6491	31.994	0.436138	26.1683	0.0268394	0.00421456	0.0254171	0.00288419	0.0330214	0.0296579	0.0234792	0.0292152	0.0268264	0.0170591	0.025279	0.0254171	0.0128244	0.022971	0.0225966	0.0122563	0.0237106	0.0230933	0.00889875	0.0232623	0.0217528	0.0136329	0.0224819	0.0180917	0.0243151	0.0257839	0.0214334	0.0268272	0.0250248	0.0230134	0.018862
1874	YDL031W_DBP10	NO	YES	DBP10	ORFS	6.08023e-05	129	4.75812e-05	50	6.4113e-05	30	0.056908	0.0553724	0.031556	12.1801	12.5179	0.17574	10.5444	0.0679812	0.00614134	0.0619445	0.00686226	0.0589406	0.0533969	0.0343996	0.0695665	0.0619445	0.0515108	0.0701681	0.0590622	0.0459162	0.0657187	0.0693553	0.0394437	0.0755122	0.0693147	0.0370251	0.0732047	0.0770753	0.0372158	0.0713548	0.0644573	0.0523495	0.0744674	0.0669184	0.0533831	0.0717549	0.0702087	0.0323531
1888	YDL051W_LHP1	NO	YES	LHP1	ORFS	0.000207859	441	0.00014084	148	0.000269274	126	0.0488654	0.0447439	0.0270094	14.1848	15.4914	0.251522	15.0913	0.0470082	0.00426942	0.0405527	0.00176894	0.0516374	0.0401418	0.0327658	0.0435571	0.038773	0.0320084	0.0436782	0.0434883	0.0224797	0.044467	0.0405527	0.0266278	0.0517014	0.0416752	0.0376297	0.0566924	0.0357396	0.0549293	0.0460889	0.0408293	0.0220059	0.0540205	0.051999	0.0279496	0.074499	0.0497634	0.09432
1892	YDL055C_PSA1	NO	YES	PSA1	ORFS	0.00149366	3169	0.00157208	1652	0.00107069	501	0.0321678	0.0313352	0.0176822	21.5479	22.1204	0.422584	25.355	0.0277123	0.00636678	0.0300874	0.00705471	0.0203071	0.02028	0.0134791	0.0234642	0.0261767	0.0167919	0.0280473	0.0300874	0.0178654	0.0298291	0.0320668	0.0179528	0.0369138	0.0393043	0.0154452	0.0421	0.044095	0.0190821	0.0501464	0.0536141	0.0251593	0.0496552	0.055831	0.0345495	0.0452046	0.0434582	0.0434961
1897	YDL060W_TSR1	NO	YES	TSR1	ORFS	7.77703e-05	165	7.80332e-05	82	5.34275e-05	25	0.0790745	0.0719029	0.0407875	8.76575	9.64005	0.14665	8.799	0.0820336	0.00871503	0.0514369	0.00322175	0.0970157	0.0542792	0.133101	0.0747767	0.0487126	0.09981	0.081476	0.0531674	0.0873861	0.0790336	0.0514369	0.0839637	0.0778659	0.0464358	0.0876937	0.0631739	0.0417064	0.0993304	0.053076	0.0380264	0.0781842	0.0640476	0.0404845	0.0951728	0.0686441	0.0477205	0.0869576
1898	YDL061C_RPS29B	YES	YES	RPS29B	ORFS	0.0027903	5920	0.00213069	2239	0.00273335	1279	0.0149139	0.0149139	0.0196306	46.4765	46.4765	0.654679	39.2807	0.0177997	0.00256687	0.0165885	0.00257439	0.0220806	0.0217735	0.0149642	0.0179266	0.018326	0.00903694	0.0171556	0.0165885	0.0106262	0.0164256	0.015671	0.0120715	0.0154102	0.0156454	0.00899456	0.0127231	0.010821	0.00890212	0.0156389	0.0124587	0.0141103	0.0130851	0.0107352	0.0126077	0.0163384	0.0124583	0.0168505
1899	YDL063C_YDL063C	NO	YES	YDL063C	ORFS	6.22163e-05	132	6.85169e-05	72	8.12098e-05	38	0.14798	0.114824	0.168883	4.68408	6.03658	0.134502	8.07014	0.0897848	0.0319837	0.061767	0.0173892	0.127694	0.0951855	0.146574	0.121569	0.0685767	0.1171	0.0698952	0.0493665	0.0547711	0.0669761	0.0583446	0.0470194	0.0627905	0.061767	0.026232	0.0477837	0.0397662	0.0261052	0.0402674	0.0484707	0.0250053	0.0356619	0.0343606	0.028582	0.036689	0.0327955	0.0358708
1909	YDL075W_RPL31A	YES	YES	RPL31A	ORFS	0.00197537	4191	0.00174338	1832	0.0038019	1779	0.0220087	0.0128234	0.0176766	31.4943	54.0534	0.58836	35.3016	0.0198261	0.00403907	0.0188533	0.00516639	0.0258817	0.0266837	0.012282	0.0213905	0.0190626	0.0149215	0.0194126	0.0188533	0.013437	0.0162232	0.0148976	0.0111479	0.0162223	0.0133619	0.0168476	0.0155584	0.012192	0.0115351	0.0161505	0.0124583	0.0174539	0.013163	0.0101757	0.0149309	0.011673	0.0117856	0.0124368
1915	YDL081C_RPP1A	YES	YES	RPP1A	ORFS	0.0065181	13829	0.00732751	7700	0.00825775	3864	0.0427314	0.0100533	0.0714695	16.221	68.9475	0.6355	38.13	0.0183419	0.00235959	0.0167743	0.00268437	0.0216377	0.0216298	0.0108048	0.0193879	0.0174654	0.0131038	0.0164903	0.0156301	0.0121945	0.0184724	0.0167743	0.0133101	0.015721	0.0146528	0.0114691	0.0120529	0.0100083	0.0112108	0.0100031	0.00857907	0.0111136	0.00696973	0	0.0159583	0.0134146	0.0122012	0.0132269
1916	YDL082W_RPL13A	YES	YES	RPL13A	ORFS	4.71335e-07	1	NA	NA	2.1371e-06	1	0.464314	0.311987	0.406043	1.49284	2.22172	NA	NA	NA	NA	NA	NA	NA	NA	NA	NA	NA	NA	NA	NA	NA	NA	NA	NA	NA	NA	NA	NA	NA	NA	NA	NA	NA	NA	NA	NA	NA	NA	NA
1917	YDL083C_RPS16B	YES	YES	RPS16B	ORFS	0.0029449	6248	0.00339444	3567	0.00191484	896	0.0119713	0.00985726	0.00916332	57.9006	70.3184	0.54703	32.8218	0.0213401	0.00290245	0.022144	0.00268573	0.0236526	0.0227312	0.0109678	0.0236769	0.0244665	0.0102626	0.0228378	0.022144	0.00608644	0.019203	0.0197123	0.00900148	0.0173303	0.017619	0.00881319	0.0159698	0.0130028	0.0122661	0.0158545	0.0145019	0.0160865	0.0155703	0.00953102	0.0284299	0.020088	0.0153958	0.0226836
1952	YDL121C_YDL121C	NO	YES	YDL121C	ORFS	0.000134331	285	0.000106582	112	0.000173105	81	0.0274252	0.0155343	0.0374408	25.2741	44.6205	0.280356	16.8214	0.0420703	0.00703878	0.0373872	0.00419092	0.0519279	0.0460222	0.0363968	0.0440614	0.0383223	0.0253752	0.0439027	0.0373872	0.0241582	0.0354467	0.0357391	0.0179477	0.0350126	0.0362471	0.0190148	0.0365024	0.0286328	0.0329982	0.024736	0.0188243	0.0212606	0.0228575	0.0196949	0.0223856	0.0306621	0.0263401	0.0286015
1960	YDL129W_YDL129W	NO	YES	YDL129W	ORFS	1.83821e-05	39	1.04679e-05	11	8.5484e-06	4	0.207851	0.136962	0.276147	3.33482	5.06087	NA	NA	NA	NA	NA	NA	NA	NA	NA	NA	NA	NA	NA	NA	NA	NA	NA	NA	NA	NA	NA	NA	NA	NA	NA	NA	NA	NA	NA	NA	NA	NA	NA
1961	YDL130W_RPP1B	YES	YES	RPP1B	ORFS	0.00683059	14492	0.00635114	6674	0.00802481	3755	0.0354788	0.0111607	0.0551849	19.537	62.106	0.833545	50.0127	0.0139534	0.00259281	0.0141987	0.00272971	0.0173988	0.0173418	0.00950797	0.0153943	0.0144315	0.00584685	0.0135839	0.0141987	0.00557133	0.0128363	0.0121807	0.00600357	0.0105535	0.0100297	0.00724155	0.00695798	0.00476439	0.00899643	0.0129904	0.0092635	0.016756	0.00939575	0.00819044	0.0122379	0.0156787	0.013772	0.0162045
1965	YDL133C-A_RPL41B	YES	YES	RPL41B	ORFS	0.00165109	3503	0.00198128	2082	0.00427206	1999	0.0519816	0.0288372	0.0591866	13.3345	24.0366	0.807282	48.4369	0.0144106	0.00152493	0.013861	0.00229028	0.0168494	0.0172421	0.00816063	0.0141578	0.0154517	0.00896919	0.0144014	0.013861	0.0068988	0.0140006	0.0134696	0.00976345	0.0126438	0.0111152	0.01005	0.00972186	0.00909718	0.00774395	0.00724501	0.00517576	0.00974093	0.00658575	0.00667023	0.00714979	0.00693198	0.00357503	0.00973701
1967	YDL134C_PPH21	NO	YES	PPH21	ORFS	0.000104636	222	0.000100872	106	7.69356e-05	36	0.0689784	0.0638173	0.0542651	10.0488	10.8614	0.131829	7.90973	0.0916918	0.0213089	0.0589636	0.00405541	0.124883	0.0533049	0.143004	0.088055	0.0589636	0.0815521	0.0982556	0.0621456	0.0870982	0.0753693	0.062724	0.0810144	0.0718957	0.0557648	0.0844891	0.0652756	0.049397	0.0740489	0.0635443	0.0492476	0.072976	0.0651149	0.0539621	0.0736502	0.0552487	0.0315441	0.0646098
1969	YDL136W_RPL35B	YES	YES	RPL35B	ORFS	0.000627347	1331	0.000669943	704	0.00111984	524	0.0132214	0.00866321	0.0126849	52.4261	80.0104	0.485262	29.1157	0.0240894	0.00399111	0.0240123	0.00594135	0.0288308	0.0298081	0.012986	0.0270895	0.0299801	0.0140626	0.0242279	0.0240123	0.0132203	0.0209138	0.0173969	0.0134684	0.0193851	0.0186986	0.0141013	0.0170537	0.0167717	0.0174863	0.0148376	0.0126095	0.0152901	0.0151956	0.00931382	0.0199616	0.0169289	0.0163657	0.0195706
1981	YDL148C_NOP14	NO	YES	NOP14	ORFS	5.23182e-05	111	4.18715e-05	44	4.06049e-05	19	0.137667	0.106014	0.162886	5.03497	6.53829	0.153889	9.23332	0.0780202	0.0185407	0.0760746	0.0287253	0.0477474	0.01652	0.0516902	0.0742736	0.0379183	0.0769882	0.0853315	0.0803926	0.0602306	0.0872251	0.0760746	0.0632412	0.0955235	0.076701	0.069237	0.0803201	0.0617185	0.0478901	0.0694255	0.0686016	0.0515361	0.0554862	0.0474176	0.0497079	0.0493401	0.0371906	0.0363337
1983	YDL150W_RPC53	NO	YES	RPC53	ORFS	4.66622e-05	99	3.33068e-05	35	4.91533e-05	23	0.1288	0.118234	0.0858435	5.38158	5.86249	0.119825	7.18951	0.101358	0.0127169	0.0757393	0.0176228	0.109583	0.0501655	0.12981	0.118713	0.0940784	0.0926158	0.0991401	0.0901795	0.0768359	0.0899933	0.0691463	0.0687254	0.0893599	0.0757393	0.05969	0.0951688	0.0625899	0.0962688	0.15919	0.0934859	0.212528	0.148046	0.0679778	0.206711	0.159762	0.0593949	0.190164
1984	YDL153C_SAS10	NO	YES	SAS10	ORFS	5.93882e-05	126	3.42585e-05	36	7.26614e-05	34	0.0463494	0.0453801	0.026261	14.9548	15.2742	0.194744	11.6846	0.0611402	0.0118505	0.0472684	0.00590899	0.0822842	0.0594002	0.0815919	0.0571557	0.0485214	0.0391285	0.05579	0.0472684	0.0316369	0.0547693	0.0450696	0.0316866	0.0557019	0.0454065	0.0464962	0.0516758	0.0316809	0.0453442	0.0598322	0.0395873	0.0608261	0.075163	0.0439968	0.0716786	0.0754664	0.0522113	0.0648787
1995	YDL167C_NRP1	NO	YES	NRP1	ORFS	4.85475e-05	103	6.37588e-05	67	1.49597e-05	7	0.128284	0.12745	0.088226	5.40324	5.43859	0.193166	11.59	0.0616553	0.011658	0.063605	0.0191543	0.0552947	0.0383371	0.0410804	0.0497301	0.0381096	0.0378308	0.0619946	0.0795569	0.0351072	0.0606333	0.063605	0.0317413	0.0806239	0.0717677	0.05036	0.0786635	0.0785392	0.0356336	0.0407419	0.0283041	0.0330027	0.0634099	0.0468419	0.0551679	0.0486427	0.0442315	0.0317314
1999	YDL171C_GLT1	NO	YES	GLT1	ORFS	0.000123019	261	0.000132276	139	7.90727e-05	37	0.0286637	0.0213529	0.0240735	24.1821	32.4615	0.277486	16.6492	0.0425147	0.00307232	0.0370031	0.00642702	0.0434284	0.0504037	0.0323522	0.0413185	0.0343577	0.0215407	0.0455614	0.0426032	0.0217631	0.0377869	0.0370031	0.0248695	0.0444784	0.0368841	0.0407755	0.0692242	0.0492241	0.0810994	0.0416768	0.0208818	0.0504932	0.0492167	0.026144	0.0571119	0.0448231	0.0298229	0.0490532
2009	YDL182W_LYS20	NO	YES	LYS20	ORFS	0.000181464	385	0.000159873	168	7.26614e-05	34	0.0357773	0.0346228	0.0238958	19.3739	20.0199	0.25685	15.411	0.0460103	0.00359001	0.0387516	0.00347989	0.0504696	0.0387516	0.0471926	0.0466785	0.0373427	0.0409327	0.0467139	0.0338235	0.0459399	0.0457146	0.0431051	0.0313103	0.0404751	0.0405465	0.0255287	0.0437028	0.0379179	0.0210439	0.0389953	0.0318689	0.0307759	0.0429812	0.0336156	0.0273098	0.0404516	0.0354896	0.0331966
2011	YDL184C_RPL41A	YES	YES	RPL41A	ORFS	0.00226005	4795	0.00274068	2880	0.00546243	2556	0.0333102	0.0143668	0.0629938	20.8089	48.2466	0.646385	38.7831	0.0180302	0.00331407	0.01496	0.00332627	0.0236607	0.0223461	0.0155365	0.0175575	0.0143441	0.0113285	0.0164603	0.01496	0.00913116	0.0174821	0.0173969	0.010166	0.0149902	0.0148698	0.00860364	0.015314	0.0135168	0.0124305	0.0129876	0.0113735	0.0128058	0.0128678	0.0110646	0.0147449	0.0128185	0.0147229	0.0112534
2017	YDL191W_RPL35A	YES	YES	RPL35A	ORFS	0.00216484	4593	0.0020241	2127	0.00330182	1545	0.0119233	0.00406163	0.0204723	58.1341	170.657	0.616934	37.016	0.0188991	0.00235031	0.0182322	0.00279928	0.0220542	0.0223852	0.0100572	0.0198961	0.019778	0.00988226	0.0187965	0.0182322	0.0119654	0.0180862	0.0172482	0.0146549	0.0156624	0.0148976	0.011545	0.0102077	0.00955576	0.00904766	0.0183774	0.0150174	0.0153568	0.0121245	0.00991765	0.016275	0.0151677	0.0138326	0.0149761
2026	YDL201W_TRM8	NO	YES	TRM8	ORFS	8.34263e-05	177	5.70975e-05	60	8.12098e-05	38	0.0757721	0.0710875	0.0368703	9.14778	9.75062	0.207787	12.4672	0.0571905	0.0140957	0.0504134	0.0060902	0.0818968	0.0610102	0.104867	0.0513091	0.0504134	0.024076	0.0545103	0.0521946	0.0232771	0.0515938	0.0490618	0.0208316	0.0466425	0.0444046	0.0218732	0.0439558	0.0453223	0.023127	0.040723	0.0368686	0.0347805	0.054644	0.0333263	0.06211	0.0959983	0.0647335	0.0988689
2034	YDL209C_CWC2	NO	YES	CWC2	ORFS	1.1312e-05	24	7.61299e-06	8	1.06855e-05	5	0.3854	0.0968199	0.642386	1.79851	7.15914	NA	NA	NA	NA	NA	NA	NA	NA	NA	NA	NA	NA	NA	NA	NA	NA	NA	NA	NA	NA	NA	NA	NA	NA	NA	NA	NA	NA	NA	NA	NA	NA	NA
2056	YDL236W_PHO13	NO	YES	PHO13	ORFS	0.000183349	389	0.000168437	177	0.000158145	74	0.0433008	0.0356549	0.0276059	16.0077	19.4404	0.296069	17.7641	0.0397925	0.00278571	0.0333639	0.00230758	0.0351592	0.032388	0.0242427	0.0408965	0.0371613	0.025887	0.0411974	0.0370455	0.0303053	0.0394189	0.0333639	0.0266173	0.0422907	0.0330709	0.0326858	0.0364124	0.0308341	0.0327513	0.033149	0.0195414	0.0353088	0.0408362	0.0255697	0.0432801	0.0403469	0.016968	0.0569104
2077	YDR012W_RPL4B	YES	YES	RPL4B	ORFS	0.0026178	5554	0.00241332	2536	0.00275686	1290	0.0978415	0.0924228	0.063775	7.08439	7.49974	0.308404	18.5043	0.0381701	0.000637017	0.0391945	0.00138827	0.0379318	0.0416136	0.0153196	0.0391305	0.0393053	0.0139967	0.0384524	0.0388093	0.0142593	0.0374947	0.0378443	0.0161927	0.0378412	0.0391945	0.0154564	0.043035	0.044095	0.015739	0.0312798	0.0313884	0.01368	0.0311481	0.030729	0.0161017	0.029185	0.0287682	0.0162978
2083	YDR021W_FAL1	NO	YES	FAL1	ORFS	2.96941e-05	63	2.09357e-05	22	2.77823e-05	13	0.207353	0.156434	0.189178	3.34283	4.43092	0.128889	7.73334	0.0938844	0.0698473	0.0624952	0.0698473	0.0476463	0.0476463	NA	0.0251115	0.0251115	NA	0.0624952	0.0624952	0.0454423	0.145347	0.145347	0.0569397	0.188822	0.188822	0.0638828	0.26776	0.26776	0.0677684	0.227501	0.227501	0.265525	0.222571	0.222571	0.170363	0.266093	0.266093	0.204436
2098	YDR037W_KRS1	NO	YES	KRS1	ORFS	0.000488303	1036	0.00041015	431	0.00047871	224	0.0207589	0.00818685	0.0283917	33.3903	84.6659	0.353231	21.1939	0.0332447	0.00101633	0.0325133	0.00206656	0.0334578	0.0347757	0.0135898	0.0339948	0.0344165	0.0102758	0.0319396	0.0321101	0.0130836	0.0343541	0.0325133	0.0123571	0.0324769	0.0296266	0.023268	0.0267002	0.0257737	0.0122205	0.0263411	0.0231362	0.0146609	0.0219387	0.017905	0.0212679	0.0310401	0.0271165	0.0279769
2106	YDR046C_BAP3	NO	YES	BAP3	ORFS	0.000190891	405	0.000194131	204	9.83066e-05	46	0.14605	0.153637	0.0901762	4.74595	4.5116	0.15708	9.42483	0.0763727	0.00750238	0.0518743	0.00926967	0.0870381	0.0437682	0.075094	0.0775625	0.0653232	0.0605842	0.066008	0.0642571	0.0578599	0.0747798	0.0510214	0.0846643	0.0764752	0.0518743	0.0744322	0.0799673	0.0673968	0.0882472	0.0337951	0.0332195	0.0218351	0.0436922	0.0267596	0.0660356	0.0530569	0.0258653	0.0876789
2119	YDR060W_MAK21	NO	YES	MAK21	ORFS	7.07003e-05	150	4.85328e-05	51	7.05243e-05	33	0.0707196	0.0420956	0.0841783	9.80134	16.466	0.203964	12.2378	0.0582942	0.0057878	0.0597191	0.00219046	0.0559116	0.0597191	0.0208589	0.0617946	0.06033	0.0189323	0.0657192	0.0645312	0.0187767	0.0575189	0.0594117	0.0182363	0.0505268	0.0593737	0.025273	0.0680638	0.0561442	0.0649279	0.0696311	0.0520151	0.0725001	0.0696601	0.0464396	0.085873	0.0895093	0.0629996	0.0946051
2123	YDR064W_RPS13	YES	YES	RPS13	ORFS	0.00511634	10855	0.00472006	4960	0.00440029	2059	0.0077929	0.0031792	0.0121188	88.946	218.025	0.558549	33.513	0.0208954	0.00314411	0.0229574	0.00306487	0.0257136	0.0267573	0.010247	0.0217428	0.0247108	0.0109759	0.0208156	0.0229574	0.0107923	0.0180842	0.0211183	0.0114095	0.0181207	0.0188702	0.00915982	0.0166093	0.0150541	0.0109455	0.00684965	0	0.00895206	0.0110516	0.0101757	0.00962227	0.00726974	0	0.0086219
2124	YDR065W_YDR065W	NO	YES	YDR065W	ORFS	7.07003e-06	15	4.75812e-06	5	4.2742e-06	2	0.461962	0.287572	0.601265	1.50044	2.41034	NA	NA	NA	NA	NA	NA	NA	NA	NA	NA	NA	NA	NA	NA	NA	NA	NA	NA	NA	NA	NA	NA	NA	NA	NA	NA	NA	NA	NA	NA	NA	NA	NA
2158	YDR101C_ARX1	NO	YES	ARX1	ORFS	0.000245094	520	0.000198889	209	0.000168831	79	0.0505895	0.0385294	0.0433347	13.7014	17.9901	0.228389	13.7034	0.0518951	0.00491886	0.0433935	0.00826499	0.0592013	0.052046	0.0359817	0.0513081	0.0562011	0.0366875	0.0490284	0.0388294	0.0390595	0.0536714	0.0433935	0.0490553	0.0462664	0.0373172	0.0411548	0.0479199	0.0471509	0.0281278	0.0406066	0.0337862	0.0353482	0.0273116	0.0236049	0.0177861	0.0355493	0.0240855	0.0372118
2182	YDR127W_ARO1	NO	YES	ARO1	ORFS	0.000138573	294	0.000104679	110	8.76211e-05	41	0.0481966	0.0331184	0.0445244	14.3817	20.9294	0.262136	15.7282	0.0450613	0.00586463	0.0367423	0.00652891	0.0405009	0.0347917	0.0320045	0.0392226	0.0330599	0.0314353	0.0457052	0.0367423	0.039676	0.0457737	0.0410737	0.0333316	0.0541038	0.0493979	0.0319817	0.0502303	0.0512003	0.0281212	0.0428166	0.0371906	0.029373	0.0497024	0.0468339	0.037903	0.0479861	0.0341684	0.0389209
2196	YDR144C_MKC7	NO	YES	MKC7	ORFS	0.000164025	348	0.000156066	164	9.61695e-05	45	0.0538302	0.0524699	0.0320169	12.8765	13.2104	0.258819	15.5292	0.0456521	0.00572119	0.0459668	0.0031967	0.0400273	0.0443265	0.0243644	0.0406214	0.0432078	0.0222479	0.0443621	0.0459668	0.0221505	0.0523218	0.0507849	0.02421	0.0509279	0.0491133	0.0285896	0.0427351	0.0443284	0.0235949	0.0403132	0.0312908	0.0327872	0.0517932	0.0433344	0.0357898	0.0540218	0.0505026	0.0331848
2203	YDR152W_GIR2	NO	YES	GIR2	ORFS	8.05983e-05	171	4.75812e-05	50	8.5484e-05	40	0.103122	0.0862295	0.0792549	6.72161	8.0384	0.144712	8.6827	0.0831794	0.0270785	0.0537285	0.0075547	0.096691	0.0602894	0.0800215	0.112796	0.0479235	0.178301	0.0969681	0.0504771	0.130806	0.0603498	0.0664527	0.0457049	0.049092	0.0537285	0.0208016	0.0469766	0.0406589	0.0272865	0.0393574	0.0431694	0.0271862	0.0405434	0.0365967	0.0392626	0.0995777	0.0667657	0.143294
2241	YDR195W_REF2	NO	YES	REF2	ORFS	2.26241e-05	48	1.42744e-05	15	2.35081e-05	11	0.14172	0.125802	0.125236	4.89095	5.50984	0.32667	19.6002	0.035997	0.00763296	0.040151	0.00763296	NA	NA	NA	NA	NA	NA	0.027188	0.027188	NA	0.040151	0.040151	NA	0.040652	0.040652	NA	0.198814	0.198814	0.0247328	0.197266	0.197266	NA	0.162574	0.162574	NA	0.2367	0.2367	NA
2266	YDR225W_HTA1	NO	YES	HTA1	ORFS	0.00152901	3244	0.00157018	1650	0.00135065	632	0.106727	0.114174	0.0614412	6.49455	6.071	0.284816	17.089	0.0413977	0.0049565	0.040524	0.00423394	0.0475514	0.0475514	NA	0.0339674	0.0371544	0.0308464	0.0416285	0.040524	0.0319063	0.0404056	0.0372842	0.023851	0.0434355	0.0414301	0.0216272	0.0456714	0.0478336	0.0254102	0.0291276	0.029398	0.0202073	0.0265058	0.0273251	0.0232156	0.0326795	0.0294458	0.0229989
2273	YDR233C_RTN1	NO	YES	RTN1	ORFS	0.00111942	2375	0.00106867	1123	0.000786453	368	0.0160849	0.016359	0.00974128	43.0929	42.3709	0.395346	23.7208	0.0296502	0.00106199	0.0291835	0.00109253	0.0282934	0.0269487	0.0176998	0.031154	0.0284884	0.0184594	0.0293955	0.0291835	0.0139295	0.0301152	0.0293549	0.0128965	0.0292928	0.0297031	0.0138333	0.0299686	0.0288155	0.0163002	0.0177233	0.0177402	0.0109615	0.0243699	0.0250254	0.0118928	0.0200743	0.0227902	0.0126845
2314	YDR280W_RRP45	NO	YES	RRP45	ORFS	8.34263e-05	177	7.80332e-05	82	8.76211e-05	41	0.177821	0.168795	0.107679	3.898	4.10645	0.167473	10.0484	0.07146	0.00902391	0.0503071	0.00711655	0.0860566	0.0488069	0.080194	0.0728315	0.0475029	0.0634195	0.0693859	0.0516435	0.0406955	0.0622812	0.0503071	0.0379582	0.066745	0.0650926	0.0317784	0.0523553	0.0572436	0.0289954	0.0655111	0.0606901	0.0319402	0.0814317	0.0782677	0.0263156	0.0706479	0.0707277	0.0376315
2329	YDR297W_SUR2	NO	YES	SUR2	ORFS	0.000139044	295	0.000127518	134	8.5484e-05	40	0.0644145	0.0634201	0.0359183	10.7607	10.9295	0.224355	13.4613	0.0528533	0.00357208	0.048605	0.00549758	0.0574842	0.0408632	0.0570736	0.0534356	0.048605	0.022212	0.0536797	0.0545709	0.0238273	0.0521064	0.0493414	0.03407	0.0475605	0.0427444	0.0388144	0.0414128	0.0355957	0.0325864	0.062281	0.0436657	0.0534505	0.0520709	0.0396249	0.0413267	0.0573602	0.0385279	0.0621226
2331	YDR299W_BFR2	NO	YES	BFR2	ORFS	4.24202e-05	90	3.0452e-05	32	6.83872e-05	32	0.210426	0.145228	0.174027	3.29402	4.77283	0.171843	10.3106	0.069578	0.00938092	0.052703	0.00622207	0.065975	0.0527128	0.0645131	0.0784134	0.0568966	0.0831028	0.0645676	0.0439858	0.073843	0.058608	0.042466	0.0740065	0.0803258	0.052703	0.0777137	0.0518357	0.034704	0.0435583	0.0682054	0.0560787	0.0685564	0.0565654	0.0567444	0.0396782	0.0514281	0.0305063	0.0691915
2332	YDR300C_PRO1	NO	YES	PRO1	ORFS	5.51462e-05	117	4.5678e-05	48	8.5484e-05	40	0.118662	0.104954	0.0949284	5.84136	6.60432	0.159591	9.57548	0.0751248	0.00535028	0.055211	0.0102083	0.0754401	0.0464531	0.0748844	0.0743025	0.0473235	0.0863873	0.0705531	0.0604333	0.0646756	0.0713425	0.055211	0.0613457	0.083986	0.0711725	0.0630528	0.0731191	0.0649977	0.0528728	0.0617234	0.0440671	0.0516165	0.0528224	0.0359279	0.0454823	0.0559836	0.0381129	0.0515247
2341	YDR309C_GIC2	NO	YES	GIC2	ORFS	3.25221e-05	69	2.56939e-05	27	2.1371e-06	1	0.114454	0.0884938	0.103949	6.05612	7.83272	0.124051	7.44306	0.0977306	0.0459689	0.119252	0.0459689	0.0259879	0.0259879	NA	0.078155	0.078155	NA	0.119252	0.119252	NA	0.136048	0.136048	NA	0.129211	0.129211	NA	0.329515	0.329515	NA	0.0902786	0.0902786	0.127673	0.0461253	0.0461253	0.0222142	0.0352536	0.0352536	0.0111857
2344	YDR312W_SSF2	NO	YES	SSF2	ORFS	2.12101e-05	45	8.56462e-06	9	1.92339e-05	9	0.150219	0.0890442	0.267742	4.61425	7.7843	NA	NA	NA	NA	NA	NA	NA	NA	NA	NA	NA	NA	NA	NA	NA	NA	NA	NA	NA	NA	NA	NA	NA	NA	NA	NA	NA	NA	NA	NA	NA	NA	NA
2358	YDR324C_UTP4	NO	YES	UTP4	ORFS	9.04964e-05	192	7.80332e-05	82	9.18953e-05	43	0.116542	0.0862837	0.0947181	5.94763	8.03335	0.252461	15.1477	0.0468292	0.00157227	0.0515286	0.00460115	0.0445235	0.0429025	0.0264319	0.0467472	0.0492981	0.0249651	0.0487367	0.0525391	0.0166967	0.0464325	0.0515286	0.0174215	0.0477062	0.0550371	0.0177572	0.037971	0.0420364	0.0186413	0.0320703	0.0250457	0.0237231	0.0296846	0.0196949	0.0249464	0.0436368	0.0288537	0.0531227
2372	YDR339C_FCF1	NO	YES	FCF1	ORFS	8.20123e-05	174	8.8501e-05	93	0.000130363	61	0.103374	0.0878899	0.0626932	6.70523	7.88654	0.275159	16.5095	0.0428822	0.00516226	0.0411224	0.00860755	0.0453526	0.05236	0.0220849	0.0500355	0.0411224	0.039406	0.0407422	0.0304332	0.0275978	0.0362472	0.0330483	0.0214772	0.0420336	0.0416866	0.0257603	0.0429424	0.0393161	0.0247853	0.0340285	0.0326743	0.0266843	0.05538	0.0435293	0.0571231	0.109236	0.0666455	0.125741
2374	YDR345C_HXT3	NO	YES	HXT3	ORFS	0.000348317	739	0.000281681	296	0.000290645	136	0.0493618	0.0454876	0.0246079	14.0422	15.2382	0.326348	19.5809	0.0360331	0.00426402	0.0364513	0.00636088	0.0302136	0.0257595	0.0225381	0.0337352	0.0297135	0.0195627	0.0388435	0.0364513	0.0167462	0.041095	0.0413509	0.0180227	0.0362782	0.037979	0.0133195	0.0376124	0.039167	0.0216306	0.0317062	0.0256466	0.0235781	0.0301387	0.0251577	0.0337771	0.0467653	0.0368043	0.0445731
2388	YDR361C_BCP1	NO	YES	BCP1	ORFS	0.000140458	298	0.000144647	152	0.000192339	90	0.0556856	0.0481619	0.0392215	12.4475	14.392	0.26355	15.813	0.044814	0.00316897	0.0451783	0.00350396	0.0443735	0.0451783	0.0244684	0.0396245	0.0387122	0.020372	0.0454742	0.0448023	0.0224902	0.0476592	0.0478467	0.0167403	0.0469386	0.0464782	0.0260112	0.0553564	0.0524703	0.0335066	0.0286626	0.0218412	0.0246414	0.0283086	0.029197	0.0155696	0.0339773	0.0278423	0.0262145
2413	YDR382W_RPP2B	YES	YES	RPP2B	ORFS	0.00714261	15154	0.00763678	8025	0.00814449	3811	0.0482086	0.00663098	0.0727244	14.3781	104.532	0.643681	38.6209	0.0181066	0.00415267	0.0169077	0.00381088	0.024322	0.0236075	0.00769683	0.0195641	0.0208045	0.00821709	0.0175134	0.0168944	0.00619869	0.0157523	0.0169077	0.0081649	0.0133813	0.0138504	0.00766606	0.0113136	0.012217	0.00851067	0.0100036	0.0100053	0.0115488	0.00310493	0	0.0057291	0.00790925	0	0.0165111
2414	YDR383C_NKP1	NO	YES	NKP1	ORFS	5.65602e-06	12	1.90325e-06	2	6.4113e-06	3	0.321726	0.074471	0.592415	2.15446	9.30761	NA	NA	NA	NA	NA	NA	NA	NA	NA	NA	NA	NA	NA	NA	NA	NA	NA	NA	NA	NA	NA	NA	NA	NA	NA	NA	NA	NA	NA	NA	NA	NA	NA
2416	YDR385W_EFT2	NO	YES	EFT2	ORFS	0.00324844	6892	0.0031908	3353	0.00262008	1226	0.0229201	0.0180491	0.029727	30.242	38.4033	0.429952	25.7971	0.0272309	0.00145017	0.0271934	0.000666949	0.0251569	0.0271934	0.011026	0.0288664	0.0277451	0.0122978	0.026492	0.0270738	0.0102367	0.0275061	0.0276131	0.0122325	0.0281331	0.0260527	0.0102105	0.0263244	0.0222701	0.0134353	0.0185255	0.0123513	0.0202586	0.0236941	0.0178259	0.0194841	0.0163488	0.0143739	0.0166629
2428	YDR398W_UTP5	NO	YES	UTP5	ORFS	5.37322e-05	114	4.09198e-05	43	2.56452e-05	12	0.163162	0.112404	0.165939	4.24822	6.16655	0.175063	10.5038	0.0682533	0.0185827	0.0366524	0.0100408	0.0897997	0.0366524	0.141543	0.0586812	0.0180356	0.104237	0.0793853	0.0267949	0.124918	0.0419603	0.0392548	0.0171019	0.07144	0.0424359	0.0826418	0.132607	0.0774111	0.134547	0.0880598	0.069881	0.0586834	0.0984041	0.0760639	0.090303	0.118754	0.102211	0.0711588
2429	YDR399W_HPT1	NO	YES	HPT1	ORFS	0.000328049	696	0.000280729	295	0.000269274	126	0.0544879	0.0495555	0.0334643	12.7211	13.9873	0.319796	19.1878	0.0367851	0.00219738	0.0303316	0.00239908	0.0400076	0.0253184	0.0411742	0.0368228	0.0282545	0.0283776	0.0365077	0.0305847	0.0271878	0.03381	0.0303316	0.0263685	0.0367776	0.0311715	0.0249088	0.034055	0.0309419	0.0284055	0.0219546	0.024584	0.0134479	0.0223802	0.0148436	0.0216744	0.0205905	0.0174702	0.0184177
2430	YDR400W_URH1	NO	YES	URH1	ORFS	5.65602e-05	120	5.99523e-05	63	5.34275e-05	25	0.036854	0.0302938	0.026773	18.8079	22.8808	0.203761	12.2257	0.058354	0.00717573	0.0461867	0.00222383	0.0702057	0.0498754	0.0579607	0.0548554	0.0465293	0.0341322	0.0530421	0.043644	0.0381557	0.0536382	0.0461867	0.0340983	0.0600289	0.0461312	0.0513688	0.0625045	0.0459034	0.0423488	0.0552045	0.0371114	0.0458021	0.0475617	0.0327955	0.043505	0.058617	0.0405465	0.0745464
2444	YDR418W_RPL12B	YES	YES	RPL12B	ORFS	0.00296234	6285	0.00265789	2793	0.00285516	1336	0.0118807	0.0129547	0.00809323	58.342	53.5054	0.523394	31.4037	0.0223146	0.00265269	0.024515	0.00309695	0.0259275	0.0282625	0.00878875	0.0234823	0.0267458	0.0102001	0.02252	0.024515	0.00955152	0.0206151	0.0222183	0.0111435	0.0190282	0.0207639	0.00998445	0.0126615	0.0135432	0.0116543	0.0100192	0	0.0156359	0.0156072	0.0105361	0.0197407	0.0171007	0.0130995	0.0239508
2463	YDR441C_APT2	NO	YES	APT2	ORFS	0.000120662	256	0.000136082	143	8.33469e-05	39	0.0786935	0.0677123	0.0616159	8.80819	10.2366	0.27504	16.5024	0.0429011	0.0288152	0.0305797	0.0439684	0.0943457	0.126007	0.0716628	0.0323392	0.0219888	0.0346848	0.02789	0.0283468	0.0159719	0.0287084	0.0305797	0.0153288	0.0312221	0.0312015	0.0183773	0.0462896	0.0361774	0.0345915	0.0487425	0.0440416	0.0373285	0.0565953	0.0594458	0.0372762	0.0521948	0.0357869	0.0584444
2467	YDR447C_RPS17B	YES	YES	RPS17B	ORFS	0.00151204	3208	0.00128279	1348	0.00214778	1005	0.0115259	0.00648856	0.012358	60.1382	106.826	0.541371	32.4823	0.0215656	0.00172472	0.022403	0.00280338	0.0221275	0.02326	0.0139633	0.0239839	0.0256305	0.00961873	0.0219263	0.022403	0.00788433	0.019787	0.0194904	0.00884502	0.0200032	0.0187997	0.00835543	0.014308	0.0139762	0.00952301	0.0114388	0.0100053	0.0108528	0.013166	0.0136775	0.0116009	0.0118884	0.0112927	0.0126407
2469	YDR449C_UTP6	NO	YES	UTP6	ORFS	5.51462e-05	117	5.23393e-05	55	4.2742e-05	20	0.19939	0.150334	0.297019	3.47633	4.6107	0.130975	7.8585	0.092318	0.0225669	0.0483778	0.0197111	0.106416	0.0747244	0.117681	0.120893	0.0842619	0.13917	0.0946858	0.0427878	0.13956	0.0688256	0.0418287	0.0811638	0.0707701	0.0483778	0.0679748	0.0608799	0.0441699	0.0633622	0.0382504	0.0346371	0.0232031	0.0360461	0.0321406	0.0164117	0.035137	0.0376163	0.0163433
2470	YDR450W_RPS18A	YES	YES	RPS18A	ORFS	0.00260837	5534	0.00262268	2756	0.00394295	1845	0.0229475	0.0113589	0.036795	30.2058	61.0226	0.571305	34.2783	0.020424	0.00535896	0.0183256	0.00569384	0.0280543	0.0281071	0.00920593	0.0237982	0.0241392	0.00857627	0.0182879	0.0183256	0.0117052	0.016821	0.0164303	0.0089211	0.0151588	0.0143739	0.0101696	0.0163692	0.013654	0.0115917	0.00816953	0.00383987	0.0100023	0.0164632	0.0143739	0.0168692	0.0101562	0.00748112	0.0121771
2471	YDR451C_YHP1	NO	YES	YHP1	ORFS	3.53501e-05	75	2.47422e-05	26	2.1371e-05	10	0.182103	0.184615	0.12358	3.80635	3.75455	0.109944	6.59663	0.110992	0.0439001	0.0922615	0.0439001	0.0922615	0.0922615	0.0413701	0.0897123	0.0897123	0.00809543	0.0784436	0.0784436	0.0110566	0.107185	0.107185	0.035323	0.187355	0.187355	0.190123	0.220434	0.220434	0.0878432	0.221169	0.221169	NA	0.189785	0.189785	NA	0.256336	0.256336	NA
2484	YDR465C_RMT2	NO	YES	RMT2	ORFS	0.000111706	237	0.000121808	128	0.000111129	52	0.034908	0.0292781	0.0270378	19.8564	23.6746	0.24679	14.8074	0.0479314	0.00401942	0.0444004	0.00212779	0.0529325	0.0444004	0.0293811	0.0516393	0.0438158	0.0231144	0.0444543	0.043021	0.0213191	0.0451056	0.0481865	0.0204863	0.0455255	0.0465738	0.0212917	0.0376701	0.0343396	0.0300183	0.0370372	0.0337863	0.0269325	0.0354726	0.0328773	0.030636	0.0364914	0.0249891	0.0426839
2489	YDR471W_RPL27B	YES	YES	RPL27B	ORFS	0.00114676	2433	0.00131134	1378	0.0012502	585	0.0290652	0.0248732	0.0209254	23.848	27.8672	0.43905	26.343	0.026659	0.00244815	0.0274311	0.00242375	0.0272393	0.0274311	0.0152439	0.0292999	0.0278064	0.0126689	0.027693	0.0283001	0.0113904	0.0263399	0.027402	0.0121415	0.022723	0.0223764	0.0137493	0.019227	0.0138316	0.0140182	0.0226315	0.0180917	0.0214028	0.0261236	0.0206382	0.0215685	0.0338308	0.0268656	0.0317838
2498	YDR481C_PHO8	NO	YES	PHO8	ORFS	7.21143e-05	153	7.42267e-05	78	4.2742e-05	20	0.0793128	0.0654879	0.0557065	8.73941	10.5844	0.19893	11.9358	0.0598144	0.00896157	0.0410593	0.0144184	0.0745945	0.0188992	0.11386	0.0592422	0.0349761	0.0656468	0.051481	0.0410593	0.0407535	0.0540699	0.0496871	0.030072	0.0596846	0.0563184	0.0255077	0.0585158	0.0559483	0.0278768	0.0527986	0.0623509	0.026208	0.0539551	0.0563366	0.0258017	0.0594189	0.038622	0.0649533
2507	YDR492W_IZH1	NO	YES	IZH1	ORFS	0.000133859	284	8.56462e-05	90	7.05243e-05	33	0.120782	0.12103	0.114671	5.73882	5.72708	0.392016	23.521	0.0299058	0.0225532	0.020411	0.0225532	0.064593	0.064593	NA	0.0393334	0.0393334	NA	0.00744431	0.00744431	NA	0.020411	0.020411	NA	0.0177473	0.0177473	0.0250984	0.0494676	0.0381616	0.0308079	0.0597016	0.0538153	0.0283996	0.0651008	0.0729527	0.0364283	0.0715931	0.0400257	0.0694558
2511	YDR496C_PUF6	NO	YES	PUF6	ORFS	9.75664e-05	207	6.56621e-05	69	0.000151734	71	0.103786	0.0934374	0.0477071	6.67864	7.41831	0.211538	12.6923	0.0561474	0.00311483	0.0490252	0.00623698	0.055275	0.0407679	0.046121	0.0545525	0.0419678	0.0405916	0.0522769	0.0490252	0.0323301	0.058847	0.0532805	0.0290747	0.0597854	0.0541724	0.0343725	0.0647804	0.045859	0.0473222	0.0639244	0.050202	0.0622505	0.0778239	0.0560151	0.0728023	0.0993708	0.0484048	0.115875
2512	YDR497C_ITR1	NO	YES	ITR1	ORFS	0.000230483	489	0.000203648	214	0.000260726	122	0.0767699	0.0685092	0.0481115	9.02889	10.1176	0.22685	13.611	0.0522565	0.0068013	0.0461555	0.00709539	0.063972	0.0574051	0.0415623	0.0509604	0.039261	0.038651	0.0481309	0.0412136	0.0357193	0.0512626	0.0479306	0.0308571	0.0469566	0.0461555	0.0299614	0.0505747	0.0471545	0.0307564	0.041123	0.0339273	0.0303902	0.045956	0.0485522	0.0243182	0.0460529	0.0404419	0.0390618
2515	YDR500C_RPL37B	YES	YES	RPL37B	ORFS	0.00250562	5316	0.00156066	1640	0.0033873	1585	0.0481245	0.00735669	0.0760405	14.4032	94.2199	0.629204	37.7523	0.0185271	0.00193547	0.0169508	0.00236552	0.0197148	0.0211219	0.00970103	0.021104	0.0199804	0.00901211	0.0160748	0.0154428	0.00740843	0.0180418	0.016945	0.0113606	0.0177	0.0169508	0.00787774	0.0148352	0.0149136	0.0126033	0.0107202	0.0103763	0.00944824	0.0118142	0.011242	0.011352	0.00949217	0.0084122	0.00955372
2526	YDR514C_YDR514C	NO	YES	YDR514C	ORFS	2.12101e-05	45	1.80809e-05	19	1.70968e-05	8	0.174206	0.148942	0.139599	3.9789	4.65379	0.125883	7.55299	0.0962375	0.0733452	0.0846528	0.0733452	NA	NA	NA	0.029374	0.029374	NA	NA	NA	NA	0.0846528	0.0846528	NA	0.174686	0.174686	NA	0.111594	0.111594	NA	0.0292977	0.0292977	NA	0.124656	0.124656	NA	0.241792	0.241792	NA
2558	YEL009C_GCN4	NO	YES	GCN4	ORFS	0.00111047	2356	0.00131324	1380	0.000688146	322	0.015339	0.00941381	0.0212505	45.1886	73.6309	0.343052	20.5831	0.0342482	0.00311687	0.0370458	0.00678159	0.0290806	0.0227605	0.0250311	0.0338512	0.0343202	0.0140501	0.0350464	0.0370458	0.0099513	0.0366259	0.0378189	0.0112553	0.0366371	0.0398585	0.0129025	0.0398328	0.0435883	0.0178965	0.0282887	0.0305382	0.0116768	0.0219152	0.0215095	0.0183161	0.0194937	0.0173052	0.0171115
2573	YEL026W_SNU13	NO	YES	SNU13	ORFS	0.00151346	3211	0.00138081	1451	0.000961695	450	0.00925507	0.003092	0.0159399	74.8937	224.175	0.488492	29.3095	0.0239282	0.00177217	0.0258429	0.00203043	0.0267343	0.0273949	0.0100987	0.0233814	0.0258429	0.0106982	0.0244369	0.0273293	0.0105919	0.022931	0.0233661	0.00909942	0.0221574	0.0232868	0.00963525	0.0170529	0.0160686	0.00969942	0.0137513	0.0089438	0.0168945	0.0112994	0.0092922	0.0112566	0.00476742	0.00207771	0.00548747
2581	YEL036C_ANP1	NO	YES	ANP1	ORFS	0.000113592	241	8.46946e-05	89	7.90727e-05	37	0.158753	0.102619	0.178358	4.36621	6.75458	0.201965	12.1179	0.0588885	0.00536313	0.0600217	0.00480681	0.0522775	0.0543044	0.027875	0.0546678	0.0600217	0.0266888	0.060093	0.0585033	0.0161592	0.0620077	0.0649792	0.0198025	0.0653964	0.0659857	0.0224614	0.0700933	0.0632345	0.0561566	0.0644883	0.0561332	0.0287045	0.0566055	0.0481838	0.0349238	0.0691645	0.0618874	0.0354674
2585	YEL040W_UTR2	NO	YES	UTR2	ORFS	0.000797971	1693	0.00077367	813	0.000472299	221	0.104943	0.109026	0.0575873	6.605	6.35766	0.187871	11.2723	0.0634494	0.00756416	0.0648432	0.00550153	0.0726178	0.0726178	0.034072	0.0532102	0.0583239	0.0280023	0.060194	0.0648432	0.0337798	0.0687757	0.0695987	0.0299943	0.0624492	0.0639637	0.0310967	0.0631132	0.0635613	0.0264148	0.0604577	0.0623663	0.0278612	0.0617381	0.0641253	0.0348195	0.0651637	0.0612645	0.0411651
2597	YEL054C_RPL12A	YES	YES	RPL12A	ORFS	0.00269274	5713	0.00282823	2972	0.00219908	1029	0.0240464	0.0231928	0.0136964	28.8254	29.8863	0.369394	22.1636	0.0317667	0.00139997	0.0327955	0.0014708	0.0323434	0.03294	0.00982099	0.0324187	0.0333735	0.0171667	0.0330958	0.0327955	0.0179769	0.0314988	0.0306541	0.0161827	0.0294768	0.0301452	0.0161705	0.0211081	0.0191055	0.0139697	0.0168333	0.0133405	0.0157404	0.0208811	0.017905	0.0175461	0.0220615	0.0209429	0.0170635
2608	YEL065W_SIT1	NO	YES	SIT1	ORFS	0.000169681	360	0.000162728	171	0.000153871	72	0.171553	0.181386	0.0882345	4.04043	3.8214	0.193876	11.6326	0.0614223	0.0049792	0.0586125	0.00924296	0.0562966	0.0562966	0.0696881	0.0613454	0.0737181	0.0290284	0.0569258	0.0586125	0.0434438	0.0679505	0.0505688	0.0415908	0.0645934	0.0676344	0.0395661	0.0594788	0.0575077	0.0377952	0.0632344	0.0506831	0.0608794	0.058465	0.0429167	0.0696986	0.0472848	0.0440647	0.0390511
2621	YER006W_NUG1	NO	YES	NUG1	ORFS	0.000204088	433	0.000184615	194	0.000175242	82	0.0595053	0.0601928	0.027085	11.6485	11.5154	0.27522	16.5132	0.0428725	0.00438115	0.0417107	0.00312619	0.0460725	0.043881	0.0233292	0.0399805	0.0409916	0.0192756	0.0428788	0.0417107	0.0183737	0.0373245	0.0406243	0.0205843	0.0481063	0.048197	0.0148005	0.0436664	0.0399252	0.0193924	0.0359359	0.0280236	0.0271003	0.0418485	0.0275542	0.0493627	0.0618516	0.0242695	0.0743269
2643	YER025W_GCD11	NO	YES	GCD11	ORFS	0.000253107	537	0.000286439	301	0.000160282	75	0.0322576	0.0257097	0.0329554	21.4878	26.9605	0.252886	15.1731	0.0467487	0.0115217	0.0393628	0.00128556	0.0658582	0.0366141	0.0708818	0.0492999	0.0393628	0.0394028	0.0393711	0.0393794	0.011365	0.0384074	0.0392472	0.0184252	0.0408069	0.0398067	0.0212561	0.042062	0.0351398	0.0232013	0.0356737	0.0305797	0.0239961	0.0338698	0.0278423	0.0320659	0.0446803	0.0356675	0.0522392
2653	YER036C_ARB1	NO	YES	ARB1	ORFS	0.000421374	894	0.000353053	371	0.000241492	113	0.0299461	0.0295783	0.0198494	23.1465	23.4343	0.330206	19.8124	0.0356045	0.00431062	0.0369316	0.00237074	0.0421942	0.0403056	0.0232877	0.0342821	0.0369316	0.0184429	0.0373304	0.0384217	0.0123519	0.033036	0.0350202	0.0164379	0.0311799	0.0346276	0.0148604	0.031155	0.031112	0.0155719	0.0346711	0.0268482	0.0345218	0.0315588	0.0299214	0.0178113	0.0449901	0.0376493	0.0406315
2668	YER049W_TPA1	NO	YES	TPA1	ORFS	0.000212101	450	0.000184615	194	0.000230807	108	0.044617	0.0367138	0.0367093	15.5355	18.8797	0.272948	16.3769	0.0432371	0.0121692	0.0350525	0.00202736	0.0644358	0.0383088	0.0532203	0.0414113	0.0328849	0.0329474	0.0390501	0.0350525	0.0218832	0.0337995	0.0350998	0.0184803	0.037489	0.0339859	0.0154597	0.0326439	0.0314493	0.0175578	0.0333504	0.0256931	0.0285821	0.0382399	0.027587	0.0310759	0.044816	0.0410405	0.0424124
2674	YER055C_HIS1	NO	YES	HIS1	ORFS	0.000428915	910	0.000574781	604	0.000491533	230	0.0212077	0.0165788	0.0167217	32.6837	41.8094	0.419232	25.1539	0.027937	0.00251003	0.0282155	0.00201079	0.0322199	0.0305057	0.012428	0.0272634	0.0291269	0.011219	0.0262796	0.0256528	0.0105097	0.0260252	0.0262445	0.0126403	0.0278971	0.0282155	0.011516	0.017	0.0179217	0.0147562	0.0152944	0.0134166	0.0128204	0.0185614	0.0139212	0.014491	0.0177814	0.0136995	0.0166417
2675	YER056C_FCY2	NO	YES	FCY2	ORFS	0.000629233	1335	0.00056241	591	0.000472299	221	0.134949	0.117559	0.0712517	5.13637	5.89614	0.290954	17.4572	0.0405064	0.00995303	0.0324044	0.00651988	0.0571814	0.0307781	0.0710513	0.0325496	0.0311613	0.0218849	0.0331669	0.0324044	0.0207886	0.0396326	0.0435057	0.0196256	0.0400016	0.0430899	0.0212065	0.0500609	0.0547125	0.0197718	0.044057	0.0387453	0.0256535	0.0443314	0.0421885	0.0252044	0.0512802	0.0451985	0.0362238
2676	YER056C-A_RPL34A	YES	YES	RPL34A	ORFS	0.00137159	2910	0.000916414	963	0.00254742	1192	0.0170957	0.0116662	0.0254492	40.5452	59.415	0.468306	28.0984	0.0249726	0.00333144	0.0233738	0.00460441	0.0307011	0.0315603	0.0187543	0.0248832	0.0275889	0.0117551	0.022307	0.0233738	0.012091	0.0236332	0.0222552	0.0135179	0.0233384	0.0200107	0.013092	0.0178813	0.0166806	0.0140235	0.0214409	0.015885	0.0223022	0.0266852	0.0188533	0.0290489	0.0297616	0.0251473	0.0352778
2691	YER072W_VTC1	NO	YES	VTC1	ORFS	0.000850289	1804	0.000784138	824	0.000831332	389	0.0168325	0.0155779	0.0108851	41.1792	44.4955	0.413031	24.7819	0.0283624	0.00275314	0.0291462	0.00250358	0.0319337	0.0316292	0.0154908	0.0297085	0.0325196	0.0116081	0.0284901	0.0291462	0.00855336	0.0270669	0.0273838	0.00767918	0.024613	0.0268889	0.00895969	0.0190962	0.0196949	0.00959338	0.013535	0.0129784	0.0127297	0.0123811	0.00932598	0.0139405	0.0192169	0.0128333	0.0206952
2693	YER074W_RPS24A	YES	YES	RPS24A	ORFS	0.00316266	6710	0.00277303	2914	0.00463751	2170	0.0149614	0.00418064	0.036096	46.3291	165.799	0.748411	44.9047	0.015553	0.00281369	0.0130028	0.00347399	0.0193202	0.0191872	0.00740907	0.017172	0.015174	0.00951809	0.015616	0.0130028	0.0135501	0.0127871	0.0105361	0.0106184	0.0128697	0.0113329	0.0113182	0.0120991	0.0123671	0.0100714	0.015685	0.0131701	0.0172581	0.018474	0.0160686	0.0185517	0.0205775	0.0159686	0.0234378
2703	YER086W_ILV1	NO	YES	ILV1	ORFS	0.000357743	759	0.000311181	327	0.000209436	98	0.0175465	0.0134893	0.0129148	39.5035	51.3849	0.312559	18.7535	0.0376531	0.00597181	0.0327213	0.00244914	0.0439113	0.0335713	0.0333432	0.0431776	0.0365091	0.0341115	0.0362751	0.0322559	0.0172089	0.0353608	0.0327213	0.0173354	0.0295407	0.0297242	0.0176281	0.0260137	0.0233988	0.0148582	0.0210583	0.0182171	0.0192459	0.0193997	0.0154151	0.0235504	0.0185074	0.0157455	0.0184077
2709	YER091C_MET6	NO	YES	MET6	ORFS	0.000140929	299	0.000213164	224	7.26614e-05	34	0.0711669	0.0652167	0.0564797	9.73975	10.6284	0.291382	17.4829	0.0404457	0.0136116	0.0268363	0.0183735	0.0335067	0.0194097	0.0295611	0.0526609	0.0526609	0.0175811	0.0565828	0.0550022	0.0266165	0.0245394	0.0167687	0.0224646	0.0349387	0.0268363	0.0309136	0.0324165	0.026122	0.0216982	0.0486644	0.0378187	0.035761	0.0599725	0.0366881	0.0578002	0.0581379	0.0406428	0.0646057
2720	YER102W_RPS8B	YES	YES	RPS8B	ORFS	0.00253248	5373	0.00273782	2877	0.00303896	1422	0.00565016	0.00444062	0.00603849	122.677	156.093	0.578861	34.7317	0.0201547	0.00291435	0.0210301	0.00416609	0.0239369	0.0256722	0.0100037	0.0221047	0.0231284	0.00722863	0.0197771	0.0210301	0.0122392	0.0183109	0.0157522	0.0107745	0.0166441	0.0169025	0.0102924	0.0159502	0.014312	0.0120223	0.00912485	0.0100053	0.00848685	0.01058	0.011343	0.00993347	0.0181858	0.0136735	0.0191489
2726	YER110C_KAP123	NO	YES	KAP123	ORFS	0.000328521	697	0.000287391	302	0.000160282	75	0.0247179	0.015422	0.0252736	28.0423	44.9454	0.337663	20.2598	0.0348044	0.00272745	0.0323162	0.000964969	0.0380088	0.0311712	0.0313769	0.0351333	0.0323162	0.0183856	0.0304916	0.0319048	0.0141802	0.0347062	0.0336838	0.0225011	0.0356819	0.0329607	0.0263958	0.0345033	0.0301459	0.0265977	0.0345816	0.0278929	0.0229854	0.042056	0.0364222	0.0318525	0.0522753	0.0314143	0.0594096
2732	YER117W_RPL23B	YES	YES	RPL23B	ORFS	0.00451681	9583	0.00435939	4581	0.00498585	2333	0.0145264	0.00673133	0.0305339	47.7165	102.973	0.584615	35.0769	0.0199544	0.00403637	0.0178211	0.00315979	0.025197	0.0230208	0.0166376	0.0228815	0.0223291	0.0123177	0.0191536	0.0178211	0.00821656	0.0170832	0.0173969	0.00768695	0.0154565	0.015967	0.0085525	0.0139751	0.0118332	0.0130229	0.0120668	0.00987324	0.0131147	0.0240504	0.0160686	0.0264362	0.0204559	0.0154151	0.0239125
2739	YER124C_DSE1	NO	YES	DSE1	ORFS	0.000131503	279	0.00014084	148	9.18953e-05	43	0.152249	0.136672	0.110243	4.55272	5.0716	0.23671	14.2026	0.0500246	0.0120906	0.0408244	0.0114351	0.0314715	0.0314715	0.00817379	0.0523535	0.0592295	0.0466516	0.0643473	0.0515242	0.0704816	0.0547266	0.0357706	0.0539503	0.0472238	0.0408244	0.0299814	0.0311291	0.020267	0.0422272	0.0430365	0.0354781	0.0447863	0.0336394	0.0227767	0.038002	0.0404667	0.0344964	0.0315313
2741	YER126C_NSA2	NO	YES	NSA2	ORFS	0.00012349	262	0.000119905	126	0.000183791	86	0.0806912	0.0694102	0.0433959	8.59012	9.98624	0.20879	12.5274	0.0569077	0.00987393	0.0456476	0.0045727	0.0730612	0.0434073	0.0941292	0.0507735	0.0427239	0.0337631	0.0592286	0.0541089	0.0312963	0.0529611	0.0476946	0.0273914	0.0485143	0.0456476	0.0243776	0.0467171	0.0437022	0.0370629	0.0514939	0.0376991	0.0400586	0.0367999	0.0337562	0.0278195	0.0634869	0.0508849	0.0540551
2742	YER127W_LCP5	NO	YES	LCP5	ORFS	6.64583e-05	141	3.71133e-05	39	7.05243e-05	33	0.136779	0.134376	0.0836255	5.06764	5.15828	0.182037	10.9222	0.0655509	0.0131973	0.0514726	0.0102702	0.0884253	0.0740607	0.0880943	0.0601095	0.0496238	0.0530001	0.0549645	0.0514726	0.0288111	0.0600888	0.0506762	0.0323956	0.0641665	0.0594302	0.0402776	0.0569047	0.0617823	0.0248119	0.0335196	0.0301942	0.0206732	0.0243145	0.0192403	0.0207544	0.0274292	0.0225465	0.0192615
2746	YER131W_RPS26B	YES	YES	RPS26B	ORFS	0.00116844	2479	0.00109246	1148	0.0022119	1035	0.0204836	0.018862	0.0156679	33.8392	36.7483	0.459479	27.5687	0.0254585	0.00185661	0.0255759	0.00225559	0.0281611	0.0290076	0.00962398	0.0253172	0.0267573	0.0127442	0.0241475	0.0255759	0.0152472	0.0262413	0.0245793	0.0147103	0.0234256	0.0230422	0.0164492	0.0169794	0.0188425	0.0118796	0.019494	0.0188933	0.0134372	0.0159193	0.0149689	0.0141531	0.0173909	0.013772	0.0174806
2760	YER145C_FTR1	NO	YES	FTR1	ORFS	0.000294113	624	0.000310229	326	0.000267137	125	0.0251746	0.0245732	0.0168557	27.5336	28.2074	0.342827	20.5696	0.0342711	0.00293887	0.0364902	0.00542755	0.0321891	0.0273245	0.0252087	0.0392815	0.0418524	0.0201586	0.0342282	0.0383333	0.0208784	0.0321416	0.0341856	0.0191778	0.0335149	0.0364902	0.0205702	0.0314157	0.0283605	0.0164071	0.0214059	0.0181624	0.0233718	0.0230582	0.0178818	0.0249805	0.0352495	0.0289553	0.0411524
2763	YER148W_SPT15	NO	YES	SPT15	ORFS	0.000124433	264	0.00012276	129	8.97582e-05	42	0.053458	0.0512382	0.0362192	12.9662	13.5279	0.267025	16.0215	0.0442177	0.00225063	0.0427698	0.00614743	0.0438657	0.0325971	0.0407137	0.0439953	0.034267	0.0282412	0.046896	0.0469042	0.0197629	0.0408526	0.0428679	0.0177871	0.0454789	0.0427698	0.0259541	0.0540804	0.050015	0.0411336	0.0638987	0.0394548	0.0657728	0.0600258	0.0400551	0.0522438	0.0510175	0.0404348	0.0357682
2779	YER165W_PAB1	NO	YES	PAB1	ORFS	0.000285629	606	0.000353053	371	0.000138911	65	0.0430874	0.0103572	0.0723897	16.087	66.9241	0.371157	22.2694	0.0316134	0.00163019	0.0306691	0.00248649	0.0334913	0.027218	0.021962	0.0326638	0.0337366	0.0136922	0.0313351	0.030775	0.010034	0.0291904	0.0285323	0.0167117	0.0313865	0.0306691	0.0165048	0.0324899	0.030583	0.0277275	0.0515861	0.0327955	0.0757228	0.0368025	0.0238501	0.0579555	0.0409452	0.0265633	0.047633
2782	YER168C_CCA1	NO	YES	CCA1	ORFS	5.37322e-05	114	4.28231e-05	45	3.41936e-05	16	0.137812	0.117364	0.100377	5.02964	5.90595	0.15461	9.27662	0.0776415	0.0389958	0.0547841	0.0169754	0.134034	0.0547841	0.182686	0.0442356	0.0503304	0.0130065	0.061314	0.061314	0.022578	0.0469455	0.0493077	0.0346026	0.101678	0.0903874	0.0476707	0.0951139	0.037954	0.115378	0.118152	0.0602147	0.154047	0.146518	0.0623003	0.216284	0.115837	0.049426	0.189779
2805	YFL001W_DEG1	NO	YES	DEG1	ORFS	3.95922e-05	84	2.18874e-05	23	5.12904e-05	24	0.193885	0.107704	0.205087	3.57503	6.43567	0.142785	8.5671	0.0843504	0.00901445	0.0658768	0.0132946	0.0996005	0.0900494	0.0228039	0.0756549	0.0822587	0.059148	0.0829527	0.0658768	0.0686059	0.0808739	0.0615695	0.0803018	0.0826701	0.0606113	0.0703962	0.0772882	0.0792883	0.0613787	0.124145	0.08691	0.117069	0.0880101	0.060449	0.104635	0.0684233	0.0669186	0.0393859
2835	YFL034C-A_RPL22B	YES	YES	RPL22B	ORFS	0.000156483	332	0.00011134	117	0.000192339	90	0.0688657	0.0587861	0.0636313	10.0652	11.791	0.299063	17.9438	0.0393861	0.00915251	0.0171363	0.012695	0.0395097	0.0171363	0.0495694	0.0357304	0.0152684	0.0483179	0.0264408	0.00827728	0.0441578	0.0445951	0.0235347	0.0508706	0.0506546	0.0417064	0.047149	0.0829159	0.0662725	0.0666173	0.0612599	0.0434582	0.0520143	0.0535434	0.0440253	0.0506414	0.0702162	0.050486	0.0645965
2862	YFR001W_LOC1	NO	YES	LOC1	ORFS	7.07003e-05	150	5.51942e-05	58	0.00021371	100	0.0770106	0.0555478	0.0762634	9.00067	12.4784	0.307114	18.4268	0.0383337	0.00346927	0.0324503	0.00358876	0.0388437	0.0337284	0.0167665	0.0387457	0.037241	0.0146551	0.0324661	0.0324503	0.0245753	0.0400798	0.029058	0.0365571	0.041533	0.0284804	0.0393563	0.0599767	0.0429626	0.0506811	0.0352295	0.0287802	0.0247405	0.0398243	0.0262195	0.0458507	0.0506483	0.0314806	0.0700523
2866	YFR005C_SAD1	NO	YES	SAD1	ORFS	4.57195e-05	97	4.75812e-05	50	1.28226e-05	6	0.111364	0.0783271	0.111742	6.22414	8.8494	0.081596	4.89576	0.152628	0.050928	0.176513	0.0810766	0.232279	0.284266	0.2015	0.0964418	0.0878892	0.0871617	0.140256	0.176513	0.0953472	0.128932	0.0939309	0.111248	0.165231	0.196281	0.110452	0.0822563	0.0406028	0.109591	0.137627	0.0470945	0.174323	0.107553	0.0300431	0.149753	0.116623	0.043809	0.179175
2890	YFR031C_SMC2	NO	YES	SMC2	ORFS	2.96941e-05	63	1.42744e-05	15	2.77823e-05	13	0.165454	0.120284	0.263306	4.18936	5.76257	0.132274	7.93644	0.0913686	0.0153232	0.0713334	0.0287361	0.102208	0.0533885	0.110925	0.0675804	0.0162967	0.0979541	0.0896488	0.0713334	0.0734476	0.107226	0.0866434	0.0637383	0.09018	0.0831142	0.0458332	0.0503914	0.0522822	0.0275744	0.0327622	0.0319782	0.025984	0.0866293	0.0730963	0.0872111	0.104618	0.0612483	0.108442
2891	YFR031C-A_RPL2A	YES	YES	RPL2A	ORFS	0.00255841	5428	0.00225535	2370	0.00253887	1188	0.0140207	0.00858344	0.0184565	49.4376	80.7541	0.414788	24.8873	0.0282406	0.00305576	0.0281126	0.0035918	0.0332985	0.0357947	0.0111779	0.0288176	0.0307795	0.00945644	0.0270962	0.0281126	0.0112821	0.026144	0.0279459	0.0146652	0.0258468	0.0268883	0.012453	0.0223543	0.0222431	0.0144413	0.0268737	0.0278929	0.0225522	0.0230148	0.0166914	0.0250136	0.0261616	0.0195414	0.0291554
2938	YGL028C_SCW11	NO	YES	SCW11	ORFS	0.000137159	291	0.000145599	153	7.90727e-05	37	0.0689154	0.0421822	0.074779	10.0579	16.4322	0.589357	35.3614	0.0197922	0.00464576	0.0162586	0.00922829	0.0242097	0.0265421	0.0180391	0.0253259	0.0253259	0.00901483	0.0151571	0.0162586	0.0130399	0.0176733	0.00925952	0.0181781	0.016595	0.00603144	0.0155866	0.0146656	0.014246	0.0162561	0.0418773	0.0374486	0.0142871	0.0727617	0.0286678	0.0893619	0.141588	0.1082	0.129408
2940	YGL030W_RPL30	YES	YES	RPL30	ORFS	0.00604817	12832	0.0061256	6437	0.00767646	3592	0.063933	0.0316569	0.0822437	10.8418	21.8956	0.627631	37.6579	0.018574	0.00360945	0.0163949	0.00340826	0.0239554	0.0230239	0.0121157	0.02031	0.0190441	0.00987845	0.0176716	0.0153858	0.00954196	0.0153936	0.0163949	0.00811475	0.0155392	0.0146576	0.0099057	0.0143109	0.0123732	0.00842252	0.0096766	0.00704051	0.0135702	0.0111773	0.00932598	0.0118849	0.0121978	0.00975735	0.0134468
2941	YGL031C_RPL24A	YES	YES	RPL24A	ORFS	0.00181747	3856	0.00192323	2021	0.00266924	1249	0.00737837	0.00468683	0.00677059	93.9432	147.893	0.597332	35.8399	0.0195254	0.0010995	0.0203913	0.00154456	0.0200236	0.0228365	0.0113031	0.0203859	0.0216672	0.0111208	0.0204462	0.0203913	0.00871459	0.0188334	0.019778	0.00938503	0.0179378	0.0189394	0.0104215	0.0161089	0.0130822	0.0167292	0.0120308	0.01179	0.0126293	0.013913	0.00981525	0.0189925	0.0171733	0.0123158	0.0183822
2976	YGL076C_mRNA	NO	YES	mRNA	ORFS	0.00166947	3542	0.00163584	1719	0.0011925	558	0.00700229	0.00731546	0.0058437	98.9887	94.751	0.60828	36.4968	0.0191705	0.00390208	0.0191217	0.00347089	0.0255532	0.0255206	0.0143547	0.0193789	0.0210687	0.00988369	0.0176551	0.0191217	0.00981337	0.0182054	0.0185953	0.0090049	0.0150601	0.0162728	0.00922059	0.0126012	0.0113715	0.00912684	0.00629193	0.00555949	0.00794013	0.0111179	0.00746534	0.0134678	0.0127909	0.00883594	0.0150327
2999	YGL101W_YGL101W	NO	YES	YGL101W	ORFS	5.51462e-05	117	7.13718e-05	75	6.19759e-05	29	0.0940822	0.0849026	0.0704853	7.36746	8.16403	0.243635	14.6181	0.0485676	0.01481	0.0338807	0.0167612	0.0373096	0.0218314	0.0329969	0.0746002	0.0665291	0.0542842	0.0434735	0.0332709	0.0360797	0.0439527	0.0338807	0.0294669	0.0435021	0.0349775	0.048707	0.0510841	0.0434517	0.0342939	0.0637662	0.036332	0.0669778	0.0655271	0.0339623	0.0826461	0.0532352	0.0377669	0.0526208
3000	YGL103W_RPL28	YES	YES	RPL28	ORFS	0.00477651	10134	0.00493417	5185	0.00606722	2839	0.0342801	0.0117379	0.0460306	20.2201	59.0522	0.473852	28.4311	0.0246767	0.0038033	0.0253165	0.00536889	0.0304367	0.0335568	0.0198545	0.0260857	0.0273944	0.0147193	0.0241978	0.0253165	0.0142302	0.0215411	0.02235	0.0137233	0.021122	0.0194253	0.0139094	0.0167747	0.0142896	0.0130223	0.0113146	0.00987324	0.011381	0.00807971	0	0.0115688	0.00927407	0.0100174	0.0106972
3007	YGL111W_NSA1	NO	YES	NSA1	ORFS	6.08023e-05	129	4.85328e-05	51	7.90727e-05	37	0.0838702	0.0686507	0.0755013	8.26452	10.0967	0.174547	10.4728	0.0684621	0.0176607	0.053133	0.00621488	0.0946938	0.0622154	0.0826862	0.0777773	0.0568402	0.0754603	0.0527494	0.0456269	0.0425577	0.0547277	0.0511178	0.0425329	0.0623622	0.053133	0.0379539	0.0629639	0.0522288	0.0598724	0.0624176	0.0360357	0.0533792	0.0659332	0.0497403	0.0584178	0.0656394	0.0433351	0.0592647
3015	YGL120C_PRP43	NO	YES	PRP43	ORFS	0.000125847	267	8.65978e-05	91	0.000111129	52	0.0653855	0.0609434	0.0351492	10.6009	11.3736	0.22641	13.5846	0.0523608	0.0123309	0.0453858	0.0171562	0.0335989	0.00737471	0.0421898	0.0478057	0.0300425	0.0386244	0.0569645	0.0480355	0.0466976	0.0572922	0.0453858	0.0487635	0.0661425	0.0455937	0.0608418	0.0650966	0.061178	0.0425388	0.0697143	0.074937	0.0312668	0.0771208	0.0736348	0.0431465	0.0865966	0.0773494	0.0273729
3018	YGL123W_RPS2	YES	YES	RPS2	ORFS	0.00654543	13887	0.00655384	6887	0.00390875	1829	0.00783756	0.00873608	0.00555463	88.4392	79.3431	0.492916	29.575	0.0237109	0.00306259	0.0239567	0.00370072	0.0282308	0.0278219	0.00971258	0.0247636	0.0269522	0.00871383	0.0237863	0.0239567	0.00743218	0.0207764	0.0213232	0.00708069	0.0209974	0.0190552	0.00574735	0.0160522	0.0168628	0.0104071	0.0157747	0.0125322	0.0166144	0.0105816	0.0119138	0.00931998	0.0134146	0.0122012	0.0132269
3029	YGL135W_RPL1B	YES	YES	RPL1B	ORFS	0.00463558	9835	0.00550705	5787	0.00434259	2032	0.0189138	0.0190633	0.0106598	36.6476	36.3603	0.474413	28.4648	0.0246472	0.00153494	0.0238275	0.00210355	0.025584	0.0274723	0.00985504	0.0268271	0.0254325	0.00853471	0.0233403	0.0231856	0.00943692	0.0242156	0.0220779	0.0101023	0.0232687	0.0238275	0.0102221	0.0205216	0.0210808	0.010186	0.0152605	0.0125694	0.0129059	0.015377	0.0178876	0.0110605	0.0181451	0.016522	0.0150216
3040	YGL147C_RPL9A	YES	YES	RPL9A	ORFS	0.00267766	5681	0.00271118	2849	0.00408186	1910	0.0122496	0.00434697	0.0215833	56.5853	159.455	0.572757	34.3654	0.0203717	0.0031324	0.0208818	0.00371048	0.0248429	0.0265695	0.0082431	0.0220619	0.0227902	0.00814925	0.0197875	0.0208818	0.00960995	0.0180864	0.0192688	0.00959049	0.01708	0.01674	0.0100702	0.0160505	0.0156438	0.00841481	0.0148448	0.0104626	0.018604	0.0202579	0.0147813	0.0192535	0.0175775	0.0187408	0.0166279
3053	YGL162W_SUT1	NO	YES	SUT1	SUTs	8.48403e-06	18	6.66137e-06	7	4.2742e-06	2	0.227991	0.133956	0.222745	3.04024	5.17445	NA	NA	NA	NA	NA	NA	NA	NA	NA	NA	NA	NA	NA	NA	NA	NA	NA	NA	NA	NA	NA	NA	NA	NA	NA	NA	NA	NA	NA	NA	NA	NA	NA
3091	YGL209W_MIG2	NO	YES	MIG2	ORFS	1.83821e-05	39	1.23711e-05	13	2.1371e-06	1	0.208027	0.112417	0.254065	3.332	6.16587	NA	NA	NA	NA	NA	NA	NA	NA	NA	NA	NA	NA	NA	NA	NA	NA	NA	NA	NA	NA	NA	NA	NA	NA	NA	NA	NA	NA	NA	NA	NA	NA	NA
3092	YGL210W_YPT32	NO	YES	YPT32	ORFS	4.38342e-05	93	3.0452e-05	32	5.34275e-05	25	0.105127	0.0752712	0.0827975	6.5934	9.20866	0.293531	17.6118	0.0401436	0.0109415	0.0329116	0.00817728	0.0546035	0.0329116	0.0582907	0.028609	0.0187797	0.0252917	0.0297228	0.0246306	0.0210479	0.0437473	0.0371566	0.0272733	0.0440355	0.0372918	0.0301851	0.0342478	0.0352917	0.00612017	0.032549	0.0332303	0.0185446	0.0419402	0.0420479	0.0287102	0.052191	0.0503019	0.0276224
3103	YGL225W_VRG4	NO	YES	VRG4	ORFS	0.000351145	745	0.000478667	503	0.000275686	129	0.0324151	0.014429	0.0488265	21.3834	48.0385	0.380458	22.8275	0.0308285	0.00416299	0.0304246	0.00233297	0.0370939	0.0344684	0.0230801	0.0328295	0.033441	0.0169078	0.0282413	0.0303838	0.0149803	0.0292626	0.0304246	0.0149377	0.0267154	0.0288939	0.0111437	0.0270086	0.02948	0.0113908	0.0275264	0.0247078	0.0202786	0.0283781	0.0264876	0.0157203	0.0245972	0.0223103	0.0211983
3155	YGR027C_RPS25A	YES	YES	RPS25A	ORFS	0.00154362	3275	0.00145789	1532	0.00242988	1137	0.0323437	0.010748	0.0494751	21.4307	64.4906	0.547006	32.8204	0.021341	0.00163706	0.0195353	0.00160756	0.0237691	0.0210315	0.02222	0.0202842	0.0195353	0.0136195	0.0223153	0.0211393	0.0139034	0.0202303	0.0178785	0.0141007	0.0201063	0.0178647	0.0107192	0.0156838	0.0156438	0.0111254	0.0109726	0.00829167	0.0114079	0.0124745	0.0108764	0.0147117	0.0153673	0.0131701	0.0176495
3163	YGR034W_RPL26B	YES	YES	RPL26B	ORFS	0.0035138	7455	0.00385693	4053	0.00397073	1858	0.00745331	0.0029177	0.01268	92.9986	237.566	0.689115	41.3469	0.0169027	0.00110488	0.0168641	0.00098563	0.0179257	0.0183941	0.00904572	0.017087	0.0168641	0.00790566	0.0178915	0.0185924	0.00898521	0.016259	0.0165567	0.00774093	0.0153502	0.016707	0.00764838	0.00846445	0.0063775	0.00887906	0.0103496	0.00901356	0.01041	0.00977908	0	0.0166449	0.0150507	0.0103957	0.0223551
3182	YGR054W_YGR054W	NO	YES	YGR054W	ORFS	0.000137159	291	0.000106582	112	5.77017e-05	27	0.0844491	0.0764222	0.0443789	8.20787	9.06997	0.225819	13.5491	0.0525016	0.0100481	0.0387941	0.0161497	0.0661763	0.0735267	0.0406393	0.059015	0.0387941	0.0570094	0.0508167	0.0376961	0.0478527	0.0427945	0.0345275	0.0311797	0.0437056	0.0397036	0.0331138	0.0562984	0.0436296	0.0403578	0.0503307	0.0444282	0.0288964	0.0791256	0.0582669	0.0876966	0.0860371	0.0464672	0.10444
3183	YGR055W_MUP1	NO	YES	MUP1	ORFS	0.000241795	513	0.000250277	263	0.000134637	63	0.147488	0.140383	0.101919	4.69967	4.93756	0.144543	8.67256	0.0832807	0.039071	0.0824138	0.030665	0.0264721	0.0264721	0.0222076	0.0601915	0.0448503	0.0614474	0.0991998	0.0978866	0.0729374	0.110485	0.0824138	0.121706	0.120055	0.0879991	0.130053	0.201725	0.217357	0.138957	0.0930161	0.100785	0.0727038	0.0402839	0.0304425	0.0418273	0.0367868	0.0357932	0.0363178
3187	YGR060W_ERG25	NO	YES	ERG25	ORFS	0.000680137	1443	0.000805074	846	0.000312016	146	0.0266883	0.00626881	0.0426526	25.972	110.571	0.366239	21.9744	0.0320447	0.00174469	0.0336266	0.00217882	0.0334083	0.030763	0.0194703	0.0299196	0.0301799	0.0143202	0.031066	0.0344839	0.0151694	0.0316249	0.0336266	0.0160672	0.0342049	0.034911	0.0183317	0.0347693	0.0327955	0.0136015	0.032545	0.0336609	0.019649	0.040843	0.0380506	0.0236226	0.0380757	0.038305	0.0288868
3202	YGR079W_YGR079W	NO	YES	YGR079W	ORFS	5.09042e-05	108	3.33068e-05	35	3.41936e-05	16	0.201218	0.172528	0.231437	3.44476	4.01758	0.28391	17.0346	0.0415326	0.0249534	0.0324178	0.0249534	0.0159105	0.0159105	NA	0.0619331	0.0619331	NA	0.0735218	0.0735218	0.0138826	0.0324178	0.0324178	0.00869542	0.0238796	0.0238796	0.00398407	0.15243	0.15243	0.215569	0.111005	0.111005	NA	0.129211	0.129211	NA	0.131715	0.131715	0.123707
3205	YGR082W_TOM20	NO	YES	TOM20	ORFS	0.000219642	466	0.000243616	256	0.000115403	54	0.0577466	0.0548086	0.0350347	12.0033	12.6467	0.298654	17.9192	0.0394412	0.00268564	0.0398067	0.00368203	0.0409609	0.0418929	0.024861	0.0353607	0.0328657	0.0205141	0.0387117	0.0375179	0.0170341	0.0396817	0.0398067	0.0222886	0.0424909	0.0414155	0.0267776	0.0361042	0.0308261	0.0236939	0.0287214	0.0212853	0.0232706	0.0287725	0.0271601	0.0230813	0.034444	0.0106528	0.0692067
3208	YGR085C_RPL11B	YES	YES	RPL11B	ORFS	0.00131078	2781	0.000928785	976	0.00215847	1010	0.0404209	0.0369252	0.0222669	17.1483	18.7716	0.337786	20.2672	0.0347915	0.00288093	0.0356429	0.0023356	0.0383238	0.0376493	0.0172996	0.0351603	0.0356429	0.0163038	0.0358468	0.0361681	0.0146423	0.034209	0.0341818	0.0204082	0.0304174	0.0314847	0.0171973	0.0264773	0.0285792	0.0162421	0.0200068	0.0211658	0.0164856	0.0307965	0.025337	0.0220302	0.035358	0.0306258	0.0272264
3237	YGR118W_RPS23A	YES	YES	RPS23A	ORFS	0.00245848	5216	0.00254179	2671	0.00257948	1207	0.0160627	0.0165422	0.0106525	43.1525	41.9019	0.396793	23.8076	0.0295405	0.0023047	0.0296092	0.00267749	0.0278443	0.0265339	0.0180156	0.0324372	0.032549	0.0137908	0.0316006	0.0308341	0.0154933	0.0283672	0.0264587	0.0143177	0.027453	0.0296092	0.0145747	0.0195475	0.0189313	0.0138865	0.0226571	0.02389	0.0206487	0.0256461	0.0251314	0.0225377	0.0195213	0.0144355	0.0210396
3240	YGR121C_MEP1	NO	YES	MEP1	ORFS	NA	NA	7.61299e-06	8	4.2742e-06	2	0.142235	0.0931517	0.183801	4.87324	7.44106	NA	NA	NA	NA	NA	NA	NA	NA	NA	NA	NA	NA	NA	NA	NA	NA	NA	NA	NA	NA	NA	NA	NA	NA	NA	NA	NA	NA	NA	NA	NA	NA	NA
3244	YGR123C_PPT1	NO	YES	PPT1	ORFS	7.77703e-05	165	7.80332e-05	82	7.05243e-05	33	0.055325	0.038362	0.0486959	12.5286	18.0686	0.233288	13.9973	0.0507772	0.0126723	0.0433462	0.00278138	0.0730733	0.0479426	0.0588011	0.0433443	0.0433462	0.0250598	0.0467441	0.0431797	0.0254567	0.0481075	0.0451223	0.0247708	0.0426166	0.0403888	0.024913	0.0348821	0.0340108	0.0167807	0.0429244	0.0379392	0.0310498	0.0405068	0.0369563	0.0236425	0.0456044	0.0373231	0.032189
3249	YGR128C_UTP8	NO	YES	UTP8	ORFS	0.000107464	228	9.04043e-05	95	9.61695e-05	45	0.101032	0.0805851	0.0868422	6.86067	8.60143	0.239746	14.3848	0.0493751	0.0120797	0.0464962	0.0157196	0.0300852	0.0146347	0.030975	0.0449257	0.0402054	0.0333161	0.0559801	0.0509944	0.0317174	0.0571182	0.0537595	0.0305314	0.0587662	0.0464962	0.0395773	0.0460269	0.0355957	0.0495258	0.0486668	0.0388064	0.0410049	0.057293	0.0467104	0.0380028	0.0988555	0.0599803	0.1055
3264	YGR145W_ENP2	NO	YES	ENP2	ORFS	6.08023e-05	129	2.85487e-05	30	7.26614e-05	34	0.0728217	0.0599741	0.0445888	9.51841	11.5574	0.261354	15.6813	0.0451992	0.00446733	0.042184	0.0102516	0.0490935	0.0582448	0.0292058	0.0437249	0.0504295	0.0243827	0.0381006	0.0313299	0.0301107	0.0467787	0.042184	0.0212359	0.0482982	0.0403179	0.0282441	0.0441032	0.0297471	0.0423654	0.0986209	0.0597727	0.130383	0.128409	0.0828519	0.140716	0.119026	0.0894983	0.112205
3267	YGR148C_RPL24B	YES	YES	RPL24B	ORFS	0.00117692	2497	0.00109817	1154	0.00239783	1122	0.0267327	0.0102088	0.0324993	25.9288	67.8969	0.533207	31.9924	0.0218994	0.00196397	0.0229022	0.00340695	0.0226225	0.024473	0.0105546	0.0225478	0.0229022	0.00921987	0.0244035	0.0251314	0.0143138	0.019368	0.0175891	0.0140192	0.0205553	0.0187597	0.0138256	0.0192616	0.0162519	0.0169505	0.0307449	0.0281138	0.0252761	0.0273525	0.0230527	0.0197702	0.0284433	0.0201495	0.0299825
3273	YGR155W_CYS4	NO	YES	CYS4	ORFS	0.000424673	901	0.000376843	396	0.000185928	87	0.0591213	0.0599093	0.034927	11.7242	11.5699	0.238368	14.3021	0.0496678	0.00261327	0.0488353	0.0115748	0.0461193	0.02609	0.0511589	0.048595	0.0462864	0.0412385	0.0530819	0.0561528	0.0274255	0.0495001	0.0513506	0.0213946	0.0510426	0.0488353	0.0262351	0.061406	0.0568212	0.0331968	0.0419316	0.0372328	0.0326561	0.0406413	0.0386922	0.022648	0.0416221	0.0426322	0.0274893
3277	YGR159C_NSR1	NO	YES	NSR1	ORFS	0.000906378	1923	0.00088501	930	0.000495807	232	0.0636294	0.0623818	0.0365847	10.8935	11.1114	0.274441	16.4664	0.0429968	0.00180105	0.0427538	0.00153768	0.04084	0.0411157	0.0131258	0.042713	0.0427538	0.0188367	0.0428382	0.0408648	0.0194324	0.045852	0.0445097	0.0184696	0.0427409	0.0433758	0.026172	0.038088	0.0398067	0.0267806	0.0337288	0.0362828	0.0228597	0.0288	0.0304425	0.0196272	0.0482804	0.0412161	0.0388301
3305	YGR187C_HGH1	NO	YES	HGH1	ORFS	4.94902e-05	105	3.99682e-05	42	5.98388e-05	28	0.140831	0.0805732	0.170638	4.92185	8.6027	0.197138	11.8283	0.0603748	0.0143338	0.0487408	0.0156782	0.0814373	0.0802657	0.0235998	0.0618635	0.0614151	0.0111783	0.0411303	0.040942	0.0214152	0.058425	0.0467061	0.0427896	0.059018	0.0487408	0.0542101	0.0701881	0.0438255	0.0873271	0.0808811	0.0377787	0.133232	0.0520232	0.0456236	0.0303326	0.0672619	0.056508	0.0674689
3330	YGR214W_RPS0A	YES	YES	RPS0A	ORFS	0.0024467	5191	0.00227438	2390	0.00242347	1134	0.0215006	0.00661503	0.0408837	32.2385	104.784	0.516144	30.9687	0.0226316	0.00283246	0.0196104	0.00431223	0.0273591	0.0289631	0.00928666	0.022977	0.0233621	0.00708698	0.0203651	0.019507	0.00750936	0.0217521	0.0185191	0.0115852	0.0207049	0.0196104	0.0100862	0.0182395	0.0175601	0.0088724	0.0157619	0.0145019	0.013957	0.0134161	0.0131701	0.0128865	0.0183384	0.0208795	0.0134961
3344	YGR233C_PHO81	NO	YES	PHO81	ORFS	0.000106522	226	7.42267e-05	78	5.98388e-05	28	0.128195	0.109803	0.0866712	5.40698	6.31265	0.150117	9.00702	0.080061	0.00908842	0.0561994	0.013317	0.0654585	0.0746688	0.0380876	0.0885672	0.0549903	0.0805307	0.0814358	0.0451863	0.100673	0.0864076	0.0756239	0.0763887	0.0784362	0.0561994	0.0714049	0.0490307	0.0388686	0.0306448	0.0364732	0.0339921	0.0239455	0.0276191	0.0217514	0.0167468	0.0493632	0.0123505	0.100171
3355	YGR245C_SDA1	NO	YES	SDA1	ORFS	8.34263e-05	177	5.80491e-05	61	7.26614e-05	34	0.0813391	0.0569031	0.0731092	8.52169	12.1812	0.15505	9.303	0.0774126	0.019591	0.0574236	0.00528015	0.111028	0.0656943	0.123818	0.0753338	0.0663896	0.064154	0.0708701	0.0574236	0.063886	0.0696989	0.0573286	0.0620091	0.0601322	0.0549843	0.0464132	0.0559396	0.0408537	0.0546126	0.107326	0.0403889	0.121293	0.1008	0.0473665	0.0963033	0.0716985	0.0426369	0.080589
3372	YGR264C_MES1	NO	YES	MES1	ORFS	0.000298355	633	0.000249326	262	0.000194476	91	0.0260965	0.0231225	0.0187654	26.5609	29.9772	0.250186	15.0112	0.0472652	0.0153481	0.0426903	0.00276464	0.073742	0.0477998	0.0650081	0.0474902	0.0426903	0.0241247	0.0386726	0.0410958	0.0168099	0.039511	0.0426952	0.0164206	0.0369102	0.0410651	0.0173892	0.0396574	0.0383583	0.0227048	0.0267161	0.0259879	0.0177771	0.0258057	0.0217528	0.0234185	0.0358462	0.0316941	0.0307527
3384	YGR279C_SCW4	NO	YES	SCW4	ORFS	0.000344546	731	0.000655669	689	0.000239355	112	0.0522811	0.0114613	0.0799343	13.2581	60.4773	0.702601	42.1561	0.0165755	0.00217607	0.0172382	0.00266971	0.0198615	0.0227411	0.0124032	0.0175675	0.0185739	0.00860081	0.0143264	0.0162848	0.00843906	0.0154149	0.0172382	0.00920646	0.0157074	0.01642	0.00862476	0.0154096	0.0163125	0.00964222	0.0262961	0.0191368	0.0242516	0.0286646	0.0268165	0.0162561	0.0303361	0.0267573	0.0199911
3390	YGR285C_ZUO1	NO	YES	ZUO1	ORFS	0.000461437	979	0.000349246	367	0.000446654	209	0.0273232	0.0134118	0.0375576	25.3685	51.6821	0.3798	22.788	0.0308828	0.00278087	0.0276972	0.00122895	0.0354306	0.027044	0.0259547	0.0305013	0.02948	0.0176074	0.0310708	0.0294961	0.0165886	0.0292478	0.0271331	0.0114807	0.0281632	0.0276972	0.0127002	0.0285817	0.0269362	0.0141604	0.0293982	0.0239168	0.0246485	0.0325521	0.0275863	0.0233453	0.029333	0.0265487	0.0247699
3399	YHL001W_RPL14B	YES	YES	RPL14B	ORFS	0.00675801	14338	0.00547565	5754	0.00801198	3749	0.00859095	0.00385006	0.020209	80.6834	180.035	0.568591	34.1155	0.0205225	0.00383676	0.0203112	0.00358866	0.0260657	0.0273753	0.0131484	0.0229681	0.0227563	0.010719	0.0185985	0.0203112	0.00942491	0.0172861	0.0188052	0.0124095	0.0176943	0.0188881	0.0128932	0.0143123	0.0135432	0.0105749	0.011722	0.0113735	0.0119666	0.0213049	0.0163071	0.0227558	0.0291484	0.0256918	0.0279449
3408	YHL011C_PRS3	NO	YES	PRS3	ORFS	0.000304011	645	0.000280729	295	0.000309879	145	0.0516476	0.0365567	0.0460795	13.4207	18.9609	0.311892	18.7135	0.0377351	0.00617773	0.036375	0.00429841	0.047469	0.0419619	0.0280935	0.038943	0.0369598	0.0189336	0.036838	0.0358524	0.0192746	0.0343247	0.036375	0.0149676	0.0311008	0.0298772	0.0152762	0.0299009	0.0253912	0.0183009	0.0290089	0.0276517	0.0205238	0.0315491	0.0287222	0.021308	0.0335952	0.0238722	0.0262815
3411	YHL015W_RPS20	YES	YES	RPS20	ORFS	0.00283414	6013	0.00250563	2633	0.00248117	1161	0.0184665	0.00711402	0.0326389	37.5353	97.4339	0.58195	34.917	0.0200466	0.00425493	0.0200655	0.00416591	0.0252881	0.0262563	0.0138649	0.0232417	0.0256409	0.0120479	0.0199342	0.0200655	0.0098183	0.0160832	0.0183486	0.00961117	0.015686	0.0172972	0.0107271	0.0134455	0.0151777	0.00817583	0.0103254	0.0104626	0.0093674	0.0108668	0	0.0177479	0.0037513	0	0.00691015
3428	YHL033C	NO	YES	NA	ORFS	0.000400164	849	0.000320697	337	0.0003975	186	0.0202537	0.00870769	0.0347654	34.2233	79.6017	0.464515	27.8709	0.025179	0.00329875	0.0258682	0.00324074	0.0292341	0.0306121	0.0114491	0.0226399	0.0258682	0.0130729	0.028081	0.0282841	0.0144182	0.0240781	0.0255344	0.0149057	0.021862	0.0219616	0.0133001	0.0186193	0.0180328	0.0157874	0.0204535	0.0108764	0.0302756	0.0256664	0.0177114	0.0318648	0.0219398	0.0221813	0.0210534
3429	YHL033C_RPL8A	YES	YES	RPL8A	ORFS	0.000129617	275	0.000102775	108	0.000250041	117	0.101796	0.0895811	0.0688094	6.80921	7.73765	0.185581	11.1349	0.0642579	0.00235074	0.0588561	0.002922	0.0623794	0.0555391	0.0308135	0.0619188	0.0576773	0.0344067	0.0636347	0.0588561	0.0304337	0.067385	0.0630634	0.0328582	0.0659714	0.0610422	0.030843	0.0526621	0.0500174	0.028637	0.0441572	0.0358158	0.0291681	0.0478109	0.0304425	0.0345036	0.082193	0.073564	0.0594348
3450	YHR005C-A_MRS11	NO	YES	MRS11	ORFS	0.000380368	807	0.000327359	344	0.000628307	294	0.0679204	0.0615947	0.0414155	10.2053	11.2534	0.285366	17.1219	0.0413163	0.00127855	0.036618	0.00107272	0.0417359	0.0355916	0.0317808	0.0419091	0.036308	0.0273531	0.0416869	0.0372477	0.0336364	0.0390567	0.036618	0.0211803	0.0421927	0.0384356	0.0274719	0.02811	0.0278328	0.0212384	0.0400131	0.0285321	0.0360671	0.0460629	0.0314806	0.0463794	0.0435767	0.0352591	0.0386674
3452	YHR007C_ERG11	NO	YES	ERG11	ORFS	0.00116137	2464	0.00135606	1425	0.000551372	258	0.0173306	0.0159165	0.013175	39.9955	43.5489	0.344231	20.6539	0.0341288	0.00935035	0.0364482	0.00925608	0.0182225	0.0185943	0.0105673	0.0350558	0.033742	0.0207747	0.0360917	0.0364482	0.0157658	0.0387297	0.0401601	0.0159892	0.0425446	0.041841	0.0198524	0.0470949	0.0449164	0.0326189	0.0367134	0.0337888	0.0294721	0.038993	0.0392472	0.0279451	0.0494138	0.040715	0.0417573
3455	YHR010W_RPL27A	YES	YES	RPL27A	ORFS	0.00250609	5317	0.00223346	2347	0.0039344	1841	0.0116634	0.00632539	0.0156276	59.429	109.582	0.555133	33.308	0.0210253	0.00249184	0.0210366	0.00245928	0.0246964	0.0253912	0.0144331	0.0224073	0.0218527	0.0125328	0.0201158	0.0210366	0.0132869	0.0188152	0.0190552	0.0108896	0.0190918	0.0198399	0.011243	0.0123093	0.00941406	0.0112278	0.0137631	0.0124583	0.0144785	0.0194999	0.0167881	0.0186461	0.0203732	0.016522	0.0230073
3461	YHR019C_DED81	NO	YES	DED81	ORFS	0.000657513	1395	0.000634733	667	0.000408186	191	0.00119148	0.00119148	0.000699864	581.755	581.755	0.428229	25.6937	0.027342	0.00367814	0.0252862	0.00376676	0.0317309	0.0308341	0.0223024	0.0301416	0.0294458	0.0117761	0.026763	0.0252862	0.0146114	0.025592	0.0235093	0.0160925	0.0224823	0.0221163	0.0122147	0.0154348	0.0138969	0.0105823	0.0146715	0.00968686	0.0163362	0.0139946	0.00300235	0.0199521	0.0185658	0.00859612	0.036427
3462	YHR020W_YHR020W	NO	YES	YHR020W	ORFS	0.000348317	739	0.000542426	570	0.000153871	72	0.0295738	0.0301743	0.0169624	23.4379	22.9714	0.289386	17.3632	0.0407304	0.00158877	0.0402466	0.00296551	0.0419001	0.0365218	0.0307642	0.041487	0.0402466	0.0196242	0.0421496	0.0418656	0.0160548	0.0395809	0.0430758	0.0196762	0.0385347	0.0367518	0.0165516	0.034074	0.0370742	0.0153511	0.0360148	0.029691	0.0333505	0.0461571	0.0373718	0.0395433	0.0373296	0.0314806	0.0286085
3463	YHR021C_RPS27B	YES	YES	RPS27B	ORFS	0.00274459	5823	0.00242284	2546	0.00342363	1602	0.0104784	0.00310603	0.0134501	66.1499	223.162	0.603479	36.2088	0.0193245	0.00424278	0.0185791	0.0034759	0.0255026	0.0247904	0.0116637	0.0211478	0.0215816	0.0103478	0.0185116	0.0185791	0.00727338	0.0171471	0.0174577	0.00948114	0.0143135	0.0161515	0.00726957	0.0114753	0.01163	0.00705347	0.00704561	0.00633746	0.00854743	0.00636472	0	0.0113622	0.0118405	0.0103957	0.0151285
3490	YHR046C_INM1	NO	YES	INM1	ORFS	2.26241e-05	48	2.09357e-05	22	3.63307e-05	17	0.20714	0.105395	0.260172	3.34627	6.57668	0.110942	6.65651	0.109936	0.0399474	0.107005	0.0399474	0.163977	0.163977	NA	0.107005	0.107005	NA	0.0565218	0.0565218	0.0693885	0.0937904	0.0937904	0.00100696	0.128387	0.128387	0.0509693	0.0954568	0.0954568	0.0336513	0.00401521	0.003603	0.000883351	0.0295921	0.0168993	0.0379371	0.11703	0.0357549	0.186087
3506	YHR064C_SSZ1	NO	YES	SSZ1	ORFS	0.000550048	1167	0.000607136	638	0.000591976	277	0.0343126	0.0120483	0.0733885	20.2009	57.5309	0.419573	25.1744	0.027914	0.00419496	0.0293479	0.00354568	0.0337764	0.0326394	0.0118378	0.0295686	0.0313422	0.0117611	0.027652	0.0293479	0.0125078	0.0261433	0.0267986	0.0126958	0.0224294	0.0238222	0.0134367	0.0213542	0.0227905	0.0127285	0.0149724	0.01674	0.0115577	0.0171453	0.0125439	0.0148376	0.0197295	0.0178818	0.0170017
3507	YHR065C_RRP3	NO	YES	RRP3	ORFS	4.94902e-05	105	4.85328e-05	51	6.19759e-05	29	0.0847366	0.0696509	0.0539937	8.18002	9.95173	0.221278	13.2767	0.0536084	0.0146065	0.042008	0.00546667	0.0581718	0.0365138	0.0722812	0.0759831	0.0475671	0.0605948	0.0523721	0.049371	0.0291699	0.0405116	0.042008	0.0113672	0.0410034	0.0391179	0.0206054	0.0473868	0.0420939	0.0269621	0.0746832	0.0452539	0.0831625	0.0802236	0.0405254	0.109991	0.084135	0.0492146	0.0784686
3511	YHR069C_RRP4	NO	YES	RRP4	ORFS	8.90824e-05	189	6.47104e-05	68	6.62501e-05	31	0.128961	0.126448	0.0568186	5.37487	5.48166	0.113045	6.7827	0.107776	0.0371102	0.0605025	0.00817152	0.163717	0.0656187	0.230185	0.12767	0.0736369	0.200164	0.0872164	0.0605025	0.103825	0.0760656	0.051999	0.0674362	0.0842129	0.057958	0.0762608	0.108826	0.0608213	0.122919	0.0658993	0.0304675	0.0882185	0.0668847	0.0350741	0.0975577	0.06158	0.0362749	0.0787129
3516	YHR072W-A_NOP10	NO	YES	NOP10	ORFS	0.000810225	1719	0.000771767	811	0.00128012	599	0.0288674	0.0225481	0.0221593	24.0114	30.7408	0.373935	22.4361	0.0313748	0.00316225	0.0262259	0.00414726	0.0359438	0.0350292	0.0230257	0.0318723	0.0261004	0.0229636	0.0318558	0.030673	0.0202683	0.0298771	0.0262259	0.0171006	0.0273249	0.025239	0.0161737	0.0266725	0.0244339	0.0138501	0.0276611	0.0238722	0.0214933	0.0262419	0.0198747	0.0235337	0.0295448	0.0209059	0.0329935
3533	YHR089C_GAR1	NO	YES	GAR1	ORFS	0.000559004	1186	0.000511022	537	0.000414597	194	0.0229329	0.00694581	0.0283872	30.225	99.7936	0.386673	23.2004	0.0303254	0.00202243	0.0326897	0.00238125	0.0284002	0.0297628	0.0129609	0.0315723	0.0338965	0.0148301	0.0284469	0.0287316	0.0140312	0.030137	0.0326897	0.0161801	0.0330705	0.0337832	0.0151637	0.0358387	0.0392534	0.0202396	0.0519604	0.0485508	0.030596	0.0546474	0.0503293	0.032432	0.0683676	0.0610065	0.0591008
3541	YHR100C_YHR100C	NO	YES	YHR100C	ORFS	5.84456e-05	124	6.09039e-05	64	6.83872e-05	32	0.0604562	0.0403186	0.0497873	11.4653	17.1918	0.208933	12.536	0.0568676	0.00656215	0.0540618	0.00873364	0.0645883	0.0630068	0.0355343	0.0581592	0.0576586	0.0327548	0.0586434	0.0540618	0.0381341	0.0564545	0.0462098	0.0442393	0.0464924	0.0412699	0.0338761	0.0371073	0.0374693	0.0255625	0.0444877	0.0296894	0.0400444	0.0655854	0.0377365	0.0648265	0.0955374	0.0652163	0.0708871
3565	YHR128W_FUR1	NO	YES	FUR1	ORFS	0.000781474	1658	0.000848849	892	0.000352621	165	0.0446088	0.0390287	0.0224984	15.5384	17.7599	0.288978	17.3387	0.0407892	0.00380101	0.0402292	0.00300949	0.0454254	0.0444019	0.0162865	0.0442141	0.0434983	0.0177432	0.0386135	0.0399836	0.0198828	0.0389672	0.0402292	0.0288836	0.0367256	0.0369029	0.0319406	0.034155	0.0266968	0.0336439	0.0160277	0.0154151	0.0123589	0.0168474	0.0148992	0.0143308	0.0218641	0.0175601	0.018104
3573	YHR136C_SPL2	NO	YES	SPL2	ORFS	0.000191833	407	0.000160824	169	0.000239355	112	0.162333	0.170899	0.0939745	4.2699	4.05588	0.151541	9.09249	0.0792778	0.00482796	0.061905	0.00651182	0.0852383	0.0720539	0.0652736	0.0745584	0.0541668	0.0463782	0.0742808	0.061905	0.0491731	0.0798496	0.064844	0.0549512	0.082462	0.0606803	0.0646647	0.0606728	0.0466366	0.0650976	0.0668595	0.0410495	0.0878859	0.0838084	0.0382992	0.130976	0.101055	0.0579903	0.135708
3576	YHR141C_RPL42B	YES	YES	RPL42B	ORFS	0.00338419	7180	0.0036647	3851	0.00503501	2356	0.0150741	0.00394266	0.0297077	45.9828	175.807	0.566046	33.9628	0.0206157	0.00356223	0.0202268	0.0034985	0.0250376	0.0259422	0.0106354	0.0232318	0.0228669	0.00602335	0.0204182	0.0202268	0.00726003	0.0178764	0.0178647	0.00807396	0.0165147	0.0177372	0.0119448	0.016773	0.0171413	0.0113382	0.00816993	0.00819044	0.00938593	0.00793169	0.00754628	0.00921014	0.00931477	0.00961581	0.0110331
3580	YHR144C_DCD1	NO	YES	DCD1	ORFS	2.68661e-05	57	2.85487e-05	30	4.2742e-05	20	0.134046	0.123166	0.107859	5.17098	5.62773	0.202989	12.1794	0.0585824	0.023117	0.0426998	0.0162252	0.0858971	0.0318229	0.0976778	0.0783025	0.0579275	0.0476152	0.0299549	0.0159164	0.0385992	0.0519926	0.0488866	0.02488	0.046765	0.0426998	0.0173982	0.0514971	0.0401601	0.0374247	0.0887646	0.0506948	0.0901876	0.1617	0.0825692	0.185369	0.16069	0.0772934	0.217693
3585	YHR149C_SKG6	NO	YES	SKG6	ORFS	8.81397e-05	187	5.90007e-05	62	6.19759e-05	29	0.106292	0.0952725	0.0770797	6.52114	7.27542	0.15477	9.28619	0.0775584	0.00621277	0.0817476	0.0110426	0.0863931	0.0577342	0.0855505	0.0719115	0.0696269	0.0427061	0.0740255	0.0819819	0.0383964	0.0737363	0.0817476	0.0420359	0.0817254	0.0831614	0.0359629	0.087199	0.0852336	0.0482021	0.0399748	0.0393145	0.0214017	0.0461572	0.0502633	0.0230431	0.0622617	0.0683643	0.0471634
3605	YHR170W_NMD3	NO	YES	NMD3	ORFS	0.000136216	289	0.000110388	116	0.000145323	68	0.0839055	0.0799969	0.0540795	8.26105	8.66467	0.224594	13.4756	0.0527957	0.00430247	0.0522951	0.00351217	0.0576991	0.0576278	0.0295617	0.055594	0.0559097	0.0302676	0.0538093	0.052181	0.0312151	0.0496961	0.0522951	0.0268215	0.04718	0.0486583	0.0283144	0.0454224	0.0489087	0.0192696	0.0357186	0.0338807	0.0269747	0.028935	0.0304425	0.0216592	0.0350981	0.0318111	0.0194058
3627	YHR196W_UTP9	NO	YES	UTP9	ORFS	8.34263e-05	177	6.47104e-05	68	0.000134637	63	0.174098	0.170573	0.133727	3.98137	4.06364	0.111369	6.68213	0.109491	0.0314073	0.0902964	0.00568398	0.164513	0.0995258	0.164574	0.101508	0.0902964	0.0401881	0.0950007	0.0875515	0.0276928	0.0856413	0.089304	0.038711	0.10079	0.0990068	0.03339	0.0864502	0.0534441	0.075031	0.0648421	0.068671	0.0431399	0.0910065	0.0760937	0.0679813	0.0558663	0.0750496	0.0403116
3628	YHR197W_RIX1	NO	YES	RIX1	ORFS	8.34263e-05	177	8.65978e-05	91	7.69356e-05	36	0.115409	0.103066	0.056344	6.00601	6.72527	0.198778	11.9267	0.0598617	0.0104438	0.0548583	0.00255451	0.0783243	0.0529104	0.083349	0.0574697	0.0532688	0.0300982	0.0530894	0.0583143	0.0140422	0.0546637	0.0579682	0.0230825	0.0557611	0.0548583	0.0255948	0.0529067	0.0488583	0.0331379	0.0353379	0.0329885	0.0189664	0.0381659	0.0319071	0.023118	0.0655148	0.0343294	0.0741724
3634	YHR203C_RPS4B	YES	YES	RPS4B	ORFS	0.00256076	5433	0.00252276	2651	0.00140621	658	0.0137371	0.0144163	0.00828877	50.458	48.0807	0.446008	26.7605	0.0262376	0.00311047	0.0274026	0.00508116	0.0293759	0.0319048	0.0105961	0.0293594	0.0299294	0.00943378	0.0259934	0.0274026	0.0103776	0.0239186	0.0208389	0.00991272	0.0225406	0.0210391	0.0123844	0.0155775	0.0136055	0.0126138	0.0122446	0.0101012	0.0140518	0.0147606	0.0130864	0.0141003	0.0160189	0.0153958	0.0157852
3636	YHR205W_SCH9	NO	YES	SCH9	ORFS	4.10062e-05	87	5.51942e-05	58	1.06855e-05	5	0.0782314	0.0354348	0.0949831	8.86022	19.5612	0.26129	15.6774	0.0452106	0.024308	0.0259916	0.015033	0.0752281	0.0444263	0.0723087	0.0642859	0.0464403	0.040984	0.0386849	0.0259916	0.0365791	0.0325879	0.0196104	0.0343645	0.015266	0.0126303	0.021048	0.0287454	0.0221548	0.0240539	0.0224607	0.014751	0.0214713	0.0379572	0.0352749	0.0322856	0.034236	0.0200472	0.0295769
3639	YHR208W_BAT1	NO	YES	BAT1	ORFS	0.000736226	1562	0.000717525	754	0.000243629	114	0.0176804	0.0155817	0.0119888	39.2042	44.4848	0.406094	24.3656	0.028854	0.00173573	0.030496	0.00173134	0.0312745	0.0334272	0.014324	0.0277028	0.0291206	0.0133528	0.0293372	0.032359	0.0124924	0.0292223	0.0302567	0.013816	0.0267332	0.030496	0.011652	0.0264537	0.0276253	0.0117177	0.0190888	0.0195226	0.0124791	0.0210906	0.0212853	0.0137962	0.0197027	0.0197675	0.0151899
3661	YIL009W_FAA3	NO	YES	FAA3	ORFS	4.38342e-05	93	4.85328e-05	51	2.1371e-05	10	0.121913	0.118861	0.0700801	5.68559	5.83158	0.12786	7.6716	0.0946768	0.045346	0.048059	0.0343088	0.048356	0.0237334	0.0679771	0.065474	0.0455778	0.0716348	0.0742987	0.048059	0.1043	0.132313	0.095557	0.154837	0.152942	0.102748	0.146459	0.133868	0.101366	0.123538	0.112573	0.0700207	0.128819	0.127784	0.0649663	0.137155	0.144385	0.0613361	0.176762
3669	YIL018W_RPL2B	YES	YES	RPL2B	ORFS	0.00792503	16814	0.0081459	8560	0.00703319	3291	0.00525994	0.00420612	0.00308544	131.779	164.795	0.634003	38.0402	0.0183856	0.00168645	0.0181178	0.00274586	0.0207662	0.0230124	0.0101043	0.0181135	0.0195927	0.00899873	0.0174894	0.0181178	0.0075306	0.0163481	0.0163949	0.0074253	0.0192105	0.0164387	0.0156095	0.0142995	0.0118535	0.0107676	0.00780699	0.00741489	0.00954516	0.0158561	0.0108645	0.0205833	0.0134434	0	0.0244876
3670	YIL019W_FAF1	NO	YES	FAF1	ORFS	2.12101e-05	45	1.04679e-05	11	5.55646e-05	26	0.0929607	0.0729044	0.0724622	7.45635	9.50761	0.222011	13.3206	0.0534266	0.00649478	0.0457961	0.00894608	0.0621503	0.0617443	0.0311435	0.0481427	0.0428409	0.0293887	0.0481852	0.0401999	0.0258944	0.0501079	0.0457961	0.0200474	0.058547	0.0546642	0.0323385	0.0692127	0.0702022	0.0387955	0.0655272	0.0371906	0.0806059	0.0803314	0.0527658	0.0881743	0.101333	0.0876764	0.0936392
3683	YIL035C_CKA1	NO	YES	CKA1	ORFS	4.38342e-05	93	5.04361e-05	53	6.83872e-05	32	0.1102	0.0924997	0.0743339	6.28992	7.49351	0.197628	11.8577	0.0602206	0.0121909	0.0519098	0.00705177	0.0816159	0.0368366	0.0954994	0.0520026	0.0528709	0.0339054	0.0566715	0.0487392	0.040227	0.0576688	0.0542416	0.0347062	0.0531444	0.0519098	0.0172082	0.0499703	0.0534983	0.0319001	0.0882722	0.0707291	0.0929443	0.110782	0.0693147	0.122585	0.0994918	0.0788457	0.11864
3700	YIL052C_RPL34B	YES	YES	RPL34B	ORFS	0.00208047	4414	0.00179286	1884	0.00414597	1940	0.020627	0.00646166	0.0376605	33.6039	107.271	0.566503	33.9902	0.020599	0.00254888	0.0209429	0.00283631	0.0242839	0.0234458	0.0118412	0.0216854	0.0245471	0.0113571	0.0204823	0.0209429	0.0110612	0.0187083	0.0181838	0.0109044	0.017835	0.0185953	0.00839562	0.0119171	0.00929925	0.0108554	0.0129584	0.0136775	0.0115458	0.015113	0.013772	0.0156617	0.01932	0.0174543	0.0190256
3701	YIL053W_RHR2	NO	YES	RHR2	ORFS	0.00105155	2231	0.000944011	992	0.000444517	208	0.0571729	0.0573009	0.0249987	12.1237	12.0966	0.307969	18.4781	0.0382252	0.00166356	0.0393991	0.000875524	0.0373117	0.0383215	0.0194479	0.0398391	0.0405216	0.019062	0.0389135	0.0401601	0.0170048	0.0357712	0.0390663	0.0157957	0.0392904	0.0393991	0.0112892	0.0367666	0.0375485	0.0153546	0.0312	0.0303869	0.020973	0.0401204	0.0361912	0.0201599	0.0520362	0.0420739	0.0341884
3707	YIL064W_YIL064W	NO	YES	YIL064W	ORFS	8.53117e-05	181	8.65978e-05	91	9.18953e-05	43	0.0419894	0.0367659	0.0364625	16.5077	18.853	0.199068	11.9441	0.0597717	0.00538173	0.0479444	0.00527215	0.0657351	0.055514	0.0386668	0.0640099	0.0498064	0.0544375	0.0606559	0.0479444	0.0444837	0.0540075	0.0464336	0.0325755	0.0544501	0.040993	0.0416665	0.051322	0.041119	0.0579006	0.0414201	0.0273747	0.039155	0.041401	0.0304175	0.0355482	0.0421826	0.0340198	0.0291595
3711	YIL069C_RPS24B	YES	YES	RPS24B	ORFS	0.00122123	2591	0.0012019	1263	0.00114549	536	0.0308789	0.0377303	0.0177107	22.4473	18.3711	0.359771	21.5863	0.0326304	0.0016467	0.0321205	0.00253347	0.0313131	0.0313434	0.0173897	0.0352066	0.0370286	0.0134236	0.0331908	0.0321205	0.0159892	0.0322234	0.0326193	0.0119745	0.0312179	0.0305188	0.010499	0.0265012	0.0256466	0.0125448	0.0248862	0.0215191	0.0239054	0.0209996	0.0168728	0.0193452	0.0204452	0.0196627	0.0210209
3712	YIL070C_MAM33	NO	YES	MAM33	ORFS	6.64583e-05	141	3.71133e-05	39	3.20565e-05	15	0.0678198	0.0561932	0.0496754	10.2204	12.3351	0.228721	13.7233	0.0518178	0.00683457	0.0555074	0.00891811	0.0418656	0.035658	0.0299964	0.0523832	0.0566023	0.0155875	0.0575773	0.0544818	0.031318	0.0585166	0.0555074	0.0352595	0.0487463	0.0555241	0.0307432	0.0507479	0.0533049	0.0222132	0.10133	0.0662939	0.107741	0.0896998	0.0450045	0.0974813	0.0381061	0.0273102	0.0333855
3718	YIL078W_THS1	NO	YES	THS1	ORFS	0.000530252	1125	0.000557652	586	0.000634718	297	0.0347841	0.010864	0.0431999	19.9271	63.8024	0.428688	25.7213	0.0273123	0.00118146	0.0281381	0.0034095	0.0273839	0.0222552	0.0165481	0.0261699	0.0249871	0.0109498	0.0285017	0.029599	0.014297	0.0260589	0.0281381	0.014551	0.028447	0.0304528	0.0158922	0.0224416	0.0212798	0.0130321	0.0261713	0.0233798	0.0150927	0.0234603	0.0179474	0.0232918	0.0262224	0.019777	0.0194919
3726	YIL090W_ICE2	NO	YES	ICE2	ORFS	0.000118776	252	0.000135131	142	8.12098e-05	38	0.121733	0.124122	0.0667463	5.694	5.58441	0.129967	7.79802	0.0930683	0.0196106	0.0849934	0.0042551	0.124806	0.0866008	0.0863512	0.0755498	0.0845402	0.0348619	0.0785641	0.0890512	0.0316088	0.0905934	0.0849934	0.0458218	0.0958279	0.0776391	0.0687173	0.0631486	0.0525536	0.0478368	0.0532455	0.0392977	0.042484	0.0526286	0.0431436	0.026737	0.0798515	0.0576918	0.073988
3727	YIL091C_YIL091C	NO	YES	YIL091C	ORFS	4.52482e-05	96	4.09198e-05	43	4.2742e-05	20	0.119597	0.120614	0.0812454	5.79568	5.74681	0.158481	9.50883	0.0756718	0.0102584	0.081488	0.0217293	0.0694825	0.0870369	0.0458937	0.0867878	0.0998185	0.0421581	0.0643659	0.0488808	0.0506782	0.071415	0.054871	0.0335649	0.0863079	0.081488	0.0266373	0.0769982	0.0814404	0.0265895	0.0918447	0.065624	0.081494	0.0715555	0.0470004	0.0622709	0.0973157	0.0803495	0.0638574
3730	YIL094C_LYS12	NO	YES	LYS12	ORFS	0.000178165	378	0.00015797	166	0.000179516	84	0.0453959	0.0378006	0.0317836	15.2689	18.3369	0.311792	18.7075	0.0377474	0.00283144	0.0412827	0.00199794	0.0410178	0.0419339	0.0161144	0.0400908	0.0429208	0.0153131	0.0377573	0.0412827	0.0169677	0.0347491	0.0381803	0.0139923	0.0351222	0.0390178	0.0140536	0.0430143	0.0412131	0.0221857	0.0325597	0.0244819	0.0339961	0.0399367	0.0268185	0.0326512	0.0682117	0.0322989	0.0929366
3739	YIL103W_DPH1	NO	YES	DPH1	ORFS	2.12101e-05	45	2.37906e-05	25	1.49597e-05	7	0.075572	0.0610224	0.067097	9.17201	11.3589	0.14291	8.57459	0.0842735	0.0364702	0.0566643	0.00658351	0.149363	0.0679696	0.158133	0.0713489	0.0566643	0.0617083	0.0693886	0.0532087	0.061113	0.0659537	0.0508063	0.0647814	0.0653135	0.0577703	0.0501231	0.0711099	0.0519797	0.0520965	0.041559	0.0334625	0.0397668	0.0823101	0.0697261	0.0849058	0.0951037	0.0559333	0.136988
3740	YIL104C_SHQ1	NO	YES	SHQ1	ORFS	3.11081e-05	66	1.99841e-05	21	4.91533e-05	23	0.208118	0.133651	0.29467	3.33055	5.18624	0.115135	6.90807	0.105713	0.111565	0.0700147	0.111565	0.259799	0.259799	NA	0.0230247	0.0230247	NA	NA	NA	NA	0.0241266	0.0241266	NA	0.115903	0.115903	NA	NA	NA	NA	0.151372	0.151372	NA	0.213215	0.213215	NA	0.0832717	0.0832717	NA
3756	YIL121W_QDR2	NO	YES	QDR2	ORFS	NA	NA	9.51624e-07	1	NA	NA	0.501632	0.117496	0.989111	1.38178	5.89931	NA	NA	NA	NA	NA	NA	NA	NA	NA	NA	NA	NA	NA	NA	NA	NA	NA	NA	NA	NA	NA	NA	NA	NA	NA	NA	NA	NA	NA	NA	NA	NA	NA
3768	YIL133C_RPL16A	YES	YES	RPL16A	ORFS	0.002376	5041	0.00229056	2407	0.00262436	1228	0.0159761	0.0147058	0.00933382	43.3865	47.1342	0.461739	27.7044	0.0253323	0.00275182	0.0240266	0.00258938	0.0283963	0.0273637	0.0127652	0.0272766	0.0278875	0.0122549	0.0250238	0.0237013	0.0109762	0.0247116	0.0240266	0.0115846	0.021253	0.0217951	0.012536	0.0182168	0.0178437	0.0131748	0.0140259	0.0108764	0.0147602	0.021947	0.0231566	0.0192838	0.0266111	0.0259995	0.0193819
3782	YIL148W_RPL40A	YES	YES	RPL40A	ORFS	0.00433204	9191	0.0040111	4215	0.00484694	2268	0.0140158	0.00463983	0.0273269	49.4547	149.391	0.594684	35.6811	0.0196132	0.00354064	0.0177238	0.00308715	0.024905	0.0241559	0.0126034	0.0215232	0.0196597	0.00805743	0.0179268	0.0162648	0.00821752	0.0173232	0.0175779	0.00976845	0.0163875	0.0177238	0.00907832	0.0143386	0.0139164	0.0131762	0.0105447	0.00817736	0.0132431	0.012294	0	0.0208704	0.0107341	0.0114566	0.0102277
3812	YIR012W_SQT1	NO	YES	SQT1	ORFS	0.00025075	532	0.000170341	179	0.000156008	73	0.0646012	0.0677791	0.0318642	10.7296	10.2266	0.205535	12.3321	0.0578356	0.00974404	0.0482759	0.00329269	0.0700483	0.0485745	0.0922687	0.0665134	0.051193	0.0617444	0.0518093	0.0482759	0.0406759	0.0483367	0.0431115	0.0243331	0.0524704	0.0444259	0.0345158	0.0481384	0.042059	0.044009	0.0559681	0.0544752	0.0338673	0.056572	0.0515631	0.0423034	0.0591366	0.0650099	0.0366794
3848	YJL011C_RPC17	NO	YES	RPC17	ORFS	2.87515e-05	61	3.33068e-05	35	5.34275e-05	25	0.246277	0.130508	0.315331	2.81451	5.31113	0.114921	6.89527	0.10592	0.0322504	0.0822702	0.032966	0.141712	0.120782	0.110009	0.103375	0.0430224	0.0926123	0.124676	0.0900466	0.125186	0.104095	0.0822702	0.0919098	0.0557434	0.0441027	0.0352835	0.0423786	0.0441652	0.0261105	0.0384391	0.0258268	0.0317258	0.033357	0.034212	0.0152634	0.0271813	0.0310756	0.0172501
3849	YJL012C_VTC4	NO	YES	VTC4	ORFS	0.000415718	882	0.000370182	389	0.000312016	146	0.0196761	0.0124173	0.0274114	35.2279	55.8212	0.317188	19.0313	0.0370932	0.000971145	0.0342093	0.00299727	0.0369553	0.0295214	0.0249636	0.0356189	0.0371906	0.0154754	0.0378682	0.0342093	0.0210645	0.0369512	0.0337715	0.0169957	0.0380726	0.0364182	0.0198615	0.0396126	0.0341322	0.0207111	0.0343645	0.0296975	0.0245565	0.0316567	0.027775	0.0326267	0.0370587	0.0308843	0.0322403
3865	YJL035C_TAD2	NO	YES	TAD2	ORFS	2.54521e-05	54	2.75971e-05	29	2.56452e-05	12	0.0818766	0.0533553	0.0832382	8.46575	12.9912	0.226594	13.5957	0.0523171	0.0088132	0.035404	0.00915734	0.0627103	0.0205029	0.097898	0.0415974	0.0237659	0.0520457	0.0483431	0.0390982	0.0434095	0.0488675	0.0405765	0.051724	0.0600673	0.035404	0.0706089	0.0498569	0.0548666	0.0285742	0.0527593	0.0410755	0.0379328	0.0677168	0.0466465	0.0544072	0.0876749	0.0613104	0.080117
3897	YJL069C_UTP18	NO	YES	UTP18	ORFS	9.19104e-05	195	5.80491e-05	61	8.12098e-05	38	0.128272	0.131703	0.0616913	5.40371	5.26296	0.146284	8.77706	0.0822472	0.014249	0.070364	0.00885871	0.0643622	0.0551409	0.0427052	0.0829567	0.070364	0.0618895	0.0756701	0.0624993	0.0483495	0.0850024	0.0725917	0.0679181	0.103245	0.0776056	0.0847527	0.0999604	0.0820974	0.0731535	0.0739126	0.0588915	0.0670828	0.0883136	0.0667657	0.0509382	0.105397	0.0875469	0.0521068
3924	YJL098W_SAP185	NO	YES	SAP185	ORFS	3.25221e-05	69	2.2839e-05	24	3.20565e-05	15	0.398017	0.230887	0.523925	1.7415	3.0021	0.0420751	2.52451	0.320906	0.0254939	0.332205	0.0254939	0.339417	0.339417	NA	0.332205	0.332205	NA	0.285026	0.285026	NA	0.303649	0.303649	NA	0.344235	0.344235	NA	0.158879	0.158879	NA	0.121958	0.121958	NA	0.0688475	0.0688475	NA	0.0951599	0.0951599	NA
3940	YJL117W_PHO86	NO	YES	PHO86	ORFS	0.000263948	560	0.000255987	269	0.000205162	96	0.113247	0.101941	0.0500586	6.12064	6.79948	0.156602	9.39612	0.0766153	0.0141386	0.0707906	0.00374236	0.1019	0.0782656	0.145795	0.0704755	0.0707906	0.0380483	0.0707216	0.0683957	0.0349612	0.0701825	0.0705007	0.0395979	0.0697971	0.0717095	0.0480083	0.0613422	0.0611101	0.0376687	0.0749862	0.0753436	0.039723	0.0669959	0.0703531	0.0366398	0.0580873	0.0580295	0.0488785
3944	YJL122W_ALB1	NO	YES	ALB1	ORFS	0.00015884	337	9.13559e-05	96	0.000173105	81	0.0845946	0.0704724	0.058025	8.19375	9.83572	0.286518	17.1911	0.0411466	0.00261809	0.0349994	0.00178557	0.0450419	0.0332667	0.0393198	0.0377325	0.0377745	0.0158047	0.0408073	0.0349994	0.0215661	0.0405946	0.0343575	0.0247174	0.041557	0.0365477	0.0271346	0.0447321	0.0335675	0.0397908	0.0328579	0.0281197	0.0288256	0.0386736	0.0262364	0.0450377	0.052305	0.0294883	0.0637116
3947	YJL125C_GCD14	NO	YES	GCD14	ORFS	6.69296e-05	142	5.70975e-05	60	5.55646e-05	26	0.0740701	0.0640898	0.0564313	9.35799	10.8152	0.109149	6.54894	0.111847	0.0278388	0.0585792	0.0214263	0.108937	0.0232146	0.225436	0.128712	0.0521012	0.226325	0.148572	0.0765283	0.20633	0.0958352	0.073945	0.106328	0.0771775	0.0585792	0.0748131	0.0446952	0.0426343	0.0471943	0.100297	0.0590741	0.0996656	0.101497	0.0599031	0.122594	0.120101	0.0563069	0.142402
3953	YJL130C_URA2	NO	YES	URA2	ORFS	0.00025075	532	0.000274068	288	0.000203024	95	0.0320257	0.026707	0.0311111	21.6435	25.9538	0.324161	19.4496	0.0362807	0.00186696	0.0345875	0.00364263	0.0337676	0.0278147	0.0280658	0.0361577	0.0331457	0.0221617	0.0356338	0.0345875	0.0163163	0.0369727	0.037381	0.017266	0.0388718	0.0356481	0.0214623	0.0361783	0.027393	0.0471031	0.0286998	0.0256187	0.0215784	0.0298513	0.0279994	0.0214666	0.0331984	0.0284476	0.0277315
3959	YJL136C_RPS21B	YES	YES	RPS21B	ORFS	0.00183491	3893	0.00151879	1596	0.0021542	1008	0.0114712	0.00367	0.0155623	60.4248	188.868	0.632216	37.933	0.018438	0.00324552	0.0194901	0.00199888	0.023072	0.0214903	0.00791346	0.0196487	0.0194901	0.0154852	0.0185053	0.0195091	0.0110225	0.0145565	0.0169638	0.00995625	0.0164075	0.0167027	0.0093916	0.0135726	0.0147318	0.0102122	0.020091	0.0176358	0.0183313	0.0249339	0.0209429	0.0238964	0.0259084	0.0178954	0.0228087
3967	YJL145W_SFH5	NO	YES	SFH5	ORFS	8.95537e-05	190	6.85169e-05	72	0.000100444	47	0.0331791	0.0232371	0.029131	20.8911	29.8293	0.279547	16.7728	0.0421946	0.00573675	0.0375351	0.00445974	0.0524476	0.046281	0.0259008	0.0395325	0.039637	0.0172088	0.0397503	0.0360404	0.0199253	0.0392952	0.0350926	0.016877	0.0399474	0.0375351	0.0146748	0.0331274	0.0341617	0.015888	0.0349622	0.0341097	0.0129551	0.0343078	0.0243048	0.035046	0.039029	0.0355332	0.0269557
3970	YJL148W_RPA34	NO	YES	RPA34	ORFS	0.000127261	270	0.00011705	123	0.000175242	82	0.0937556	0.0879711	0.0583946	7.39313	7.87926	0.233436	14.0062	0.0507442	0.005689	0.0412837	0.00155745	0.0572017	0.0435709	0.0521843	0.0543389	0.0422087	0.0437674	0.0526314	0.0401342	0.037936	0.0447738	0.0397505	0.0250704	0.0447751	0.0412837	0.0245692	0.0492479	0.0450861	0.0243265	0.06294	0.0426635	0.0595698	0.061546	0.0515566	0.0547374	0.0843888	0.0695112	0.0870042
3986	YJL168C_SET2	NO	YES	SET2	ORFS	1.97961e-05	42	2.47422e-05	26	1.06855e-05	5	0.300474	0.186729	0.302222	2.30684	3.71205	0.562413	33.7448	0.0207503	0.0116279	0.0248254	0.0116279	0.0297922	0.0297922	NA	0.0248254	0.0248254	NA	NA	NA	NA	NA	NA	NA	0.00763336	0.00763336	NA	NA	NA	NA	0.304861	0.304861	NA	0.342064	0.342064	NA	0.437983	0.437983	NA
3992	YJL177W_RPL17B	YES	YES	RPL17B	ORFS	0.00125611	2665	0.0012	1261	0.00157504	737	0.012143	0.00581742	0.0128373	57.082	119.15	0.521033	31.262	0.0224169	0.00333253	0.0196305	0.00353138	0.0266533	0.02326	0.0151657	0.0247259	0.0239837	0.0116817	0.022192	0.0196305	0.0151854	0.020005	0.0162648	0.0104912	0.0185084	0.0169508	0.0115356	0.014915	0.012327	0.0126133	0.0228339	0.0178876	0.0208158	0.0236605	0.016522	0.0258258	0.0225875	0.01715	0.0235773
4002	YJL189W_RPL39	YES	YES	RPL39	ORFS	0.00151864	3222	0.00110769	1164	0.00366726	1716	0.0555051	0.0269604	0.0864851	12.488	25.7098	0.73377	44.0262	0.0158658	0.00313798	0.0149265	0.00245249	0.0202119	0.0178105	0.0142305	0.017964	0.0167212	0.0122879	0.01484	0.0149265	0.0108591	0.0127293	0.0131609	0.00658168	0.0135839	0.0118592	0.0103909	0.00836212	0.00794251	0.00857253	0.00710717	0.00555949	0.0112887	0.00651766	0.00262943	0.00851381	0.0152426	0.0115801	0.0169588
4003	YJL190C_RPS22A	YES	YES	RPS22A	ORFS	0.00464077	9846	0.00572878	6020	0.00434472	2033	0.00477398	0.00395819	0.00318702	145.193	175.117	0.662875	39.7725	0.0175777	0.00208382	0.0172224	0.00263609	0.020542	0.0225453	0.00939001	0.0182981	0.0203526	0.00964215	0.0177094	0.0171501	0.00643355	0.0162869	0.0172224	0.00907661	0.0150519	0.0163137	0.00754233	0.0094814	0.0104848	0.00867526	0.00958903	0.00794298	0.0107643	0.00556981	0	0.011065	0.00626587	0	0.0118636
4004	YJL191W_RPS14B	YES	YES	RPS14B	ORFS	0.000353973	751	0.000388263	408	0.000410323	192	0.0463325	0.0309509	0.0425001	14.9603	22.395	0.253308	15.1985	0.046669	0.00712795	0.0455804	0.0012781	0.0589551	0.04774	0.0413053	0.045999	0.0449132	0.0237743	0.0416338	0.0455804	0.0235598	0.0449319	0.0475092	0.0249117	0.0418252	0.0455476	0.022812	0.0349078	0.0301814	0.0262981	0.0285535	0.0319525	0.0179034	0.0292583	0.0296975	0.0200193	0.0406277	0.0362068	0.0292492
4012	YJL200C_ACO2	NO	YES	ACO2	ORFS	7.11716e-05	151	6.66137e-05	70	7.47985e-05	35	0.06721	0.0506006	0.092968	10.3132	13.6984	0.191532	11.4919	0.0621982	0.0170177	0.0434666	0.0148793	0.0607471	0.0398803	0.03716	0.0838351	0.0686333	0.0658243	0.0745398	0.0620271	0.0686412	0.0440885	0.034212	0.0319861	0.0477803	0.0434666	0.0289	0.0576405	0.0455824	0.0417713	0.0414739	0.033572	0.0485669	0.0473833	0.0328558	0.0500197	0.0440949	0.0387711	0.0346754
4022	YJL212C_OPT1	NO	YES	OPT1	ORFS	3.81782e-05	81	3.61617e-05	38	2.56452e-05	12	0.226696	0.153979	0.234065	3.05761	4.50158	0.19767	11.8602	0.0602074	0.015514	0.063684	0.0129879	NA	NA	NA	0.0424367	0.0400098	0.00608808	0.0543815	0.0640248	0.0241914	0.0651534	0.0633432	0.00454105	0.0788582	0.0690682	0.0245594	0.0970829	0.0553158	0.104777	0.0684194	0.0669377	0.0359468	0.0368032	0.0238501	0.0305185	0.0207809	0.0207809	0.0197658
4035	YJR002W_MPP10	NO	YES	MPP10	ORFS	8.76684e-05	186	7.51783e-05	79	4.91533e-05	23	0.0901774	0.0816521	0.0447333	7.68649	8.48903	0.230027	13.8016	0.0515159	0.00164992	0.0480403	0.00255678	0.0539971	0.0528943	0.0351382	0.0516598	0.0459449	0.0324939	0.0494555	0.0480148	0.0267824	0.0516254	0.0480403	0.0247413	0.0508417	0.0484418	0.0289045	0.0476579	0.0477913	0.023521	0.0482435	0.0311594	0.058199	0.0490894	0.0374693	0.0537238	0.0606948	0.0402436	0.0667457
4040	YJR007W_SUI2	NO	YES	SUI2	ORFS	0.000368113	781	0.000322601	339	0.000262863	123	0.0438579	0.0456303	0.0188311	15.8044	15.1905	0.288858	17.3315	0.0408064	0.00701764	0.0360371	0.00209375	0.0486245	0.034485	0.0444241	0.044565	0.0367901	0.0244987	0.0440514	0.039948	0.0206864	0.0325695	0.035364	0.0176058	0.0342214	0.0360371	0.0205206	0.033921	0.0312448	0.0205681	0.0302014	0.0305561	0.0185827	0.0293038	0.027926	0.0209918	0.0418839	0.0322693	0.0327152
4042	YJR009C_TDH2	NO	YES	TDH2	ORFS	0.00465585	9878	0.00499032	5244	0.00431694	2020	0.018438	0.0179622	0.014816	37.5934	38.5892	0.461766	27.706	0.0253308	0.000696981	0.0266668	0.00130708	0.0241554	0.0243502	0.0104881	0.0258093	0.0257004	0.00767649	0.0257198	0.0267236	0.00756219	0.0257434	0.0278389	0.00837743	0.0252261	0.0266668	0.00944922	0.0274317	0.0255933	0.0150639	0.0234892	0.0236389	0.0134327	0.0201471	0.018527	0.0152149	0.0269209	0.0241162	0.0152056
4050	YJR016C_ILV3	NO	YES	ILV3	ORFS	0.000636774	1351	0.000781283	821	0.000282097	132	0.0277653	0.0270551	0.0191429	24.9645	25.6198	0.350329	21.0197	0.0335247	0.00148473	0.0320023	0.0030315	0.0350806	0.0320023	0.0238354	0.0325987	0.0289028	0.0168553	0.0316128	0.0311066	0.0149398	0.0348945	0.0362197	0.016987	0.0334371	0.0353321	0.0171836	0.0317914	0.0279392	0.0133613	0.0294805	0.0308341	0.018497	0.0285772	0.0287682	0.01902	0.0290798	0.0324317	0.0197157
4069	YJR041C_URB2	NO	YES	URB2	ORFS	7.91843e-05	168	7.61299e-05	80	4.2742e-05	20	0.102185	0.0827792	0.071444	6.78328	8.37345	0.16238	9.74281	0.0737858	0.0193287	0.0627378	0.00520229	0.0964813	0.0660716	0.0820793	0.0924852	0.069331	0.0638059	0.0650537	0.0627378	0.0458254	0.0542943	0.0587017	0.0505244	0.0606145	0.0566231	0.0347744	0.056159	0.0469171	0.0379641	0.0383465	0.030742	0.0248788	0.0400847	0.0392562	0.0190746	0.0499997	0.0462603	0.0331935
4097	YJR070C_LIA1	NO	YES	LIA1	ORFS	0.000226712	481	0.00025789	271	0.000158145	74	0.0356046	0.0300036	0.0304667	19.4679	23.1022	0.272842	16.3705	0.0432544	0.00202365	0.043037	0.00185351	0.0416597	0.0452512	0.0206424	0.04385	0.042379	0.0198167	0.0433171	0.043037	0.0175453	0.046276	0.04642	0.0181337	0.041169	0.0423158	0.0192606	0.0359956	0.0294484	0.024808	0.0305407	0.0241248	0.0266349	0.04204	0.0342067	0.0401307	0.0360287	0.0329526	0.0373311
4119	YJR094W-A_RPL43B	YES	YES	RPL43B	ORFS	0.00189807	4027	0.00197462	2075	0.00185073	866	0.0206541	0.0204136	0.0121549	33.5599	33.9551	0.347949	20.8769	0.033758	0.00525198	0.0322693	0.00515598	0.0375606	0.0338235	0.0190054	0.0392813	0.0322693	0.0168382	0.0354343	0.0326897	0.0135569	0.0292648	0.0270367	0.0128604	0.0272489	0.0215163	0.0146758	0.0197051	0.0185376	0.016383	0.0185553	0.015885	0.0149669	0.0258723	0.0239168	0.0222756	0.0221926	0.0155017	0.0251275
4144	YJR123W_RPS5	YES	YES	RPS5	ORFS	0.00591102	12541	0.00657287	6907	0.00406476	1902	0.00403536	0.00306326	0.00326223	171.768	226.277	0.595323	35.7194	0.0195919	0.00368075	0.0187178	0.00414755	0.0256701	0.0269362	0.0120074	0.0204297	0.0218955	0.00733793	0.0172727	0.0187178	0.00948276	0.0178419	0.0168118	0.00604637	0.0167451	0.0175457	0.00823307	0.0135764	0.0126669	0.00978398	0.0089254	0.00901356	0.00809063	0.00820678	0	0.0107971	0.012468	0	0.0173106
4166	YJR145C_RPS4A	YES	YES	RPS4A	ORFS	0.00318953	6767	0.00379413	3987	0.00202597	948	0.00738373	0.0062478	0.0054005	93.8749	110.943	0.608391	36.5035	0.019167	0.00322524	0.0197388	0.00292345	0.024008	0.0249327	0.0120032	0.0199383	0.0225199	0.0105602	0.018767	0.0197388	0.00961198	0.0179458	0.0188895	0.0115811	0.015176	0.0177375	0.0100251	0.0152653	0.0144862	0.0100966	0.00725583	0.00688922	0.00843455	0.0141479	0.00859612	0.0186822	0.00972377	0	0.0160213
4181	YKL006C-A_mRNA_snR87	NO	YES	snR87	snRNA	3.29935e-05	70	3.42585e-05	36	5.34275e-05	25	0.030109	0.0226386	0.0302548	23.0213	30.618	0.15799	9.4794	0.075916	0.0354076	0.0583146	0.00628179	0.136717	0.0646204	0.148748	0.0767265	0.0630305	0.0567426	0.0570847	0.0538781	0.0275729	0.0594049	0.0583146	0.0287102	0.0496463	0.0495326	0.0323079	0.0523817	0.0390298	0.0377793	0.0641373	0.0437324	0.0546011	0.0457858	0.0352094	0.0337552	0.0585377	0.0607738	0.0332926
4182	YKL006C-A_SFT1	NO	YES	SFT1	ORFS	4.24202e-06	9	5.70975e-06	6	3.20565e-05	15	0.164209	0.0851715	0.314309	4.22112	8.13825	0.0508743	3.05246	0.257515	0.103311	0.24549	0.103311	0.24549	0.24549	NA	0.12303	0.12303	NA	0.210814	0.210814	NA	0.396637	0.396637	NA	0.311604	0.311604	NA	0.521163	0.521163	NA	0.266804	0.266804	0.373803	0.405261	0.405261	NA	0.146662	0.146662	NA
4183	YKL006W_RPL14A	YES	YES	RPL14A	ORFS	1.41401e-06	3	NA	NA	1.70968e-05	8	0.686535	0.102964	1.45404	1.00963	6.73194	NA	NA	NA	NA	NA	NA	NA	NA	NA	NA	NA	NA	NA	NA	NA	NA	NA	NA	NA	NA	NA	NA	NA	NA	NA	NA	NA	NA	NA	NA	NA	NA	NA
4188	YKL014C_URB1	NO	YES	URB1	ORFS	6.36303e-05	135	6.94686e-05	73	8.76211e-05	41	0.107782	0.107333	0.0531363	6.43104	6.45791	0.135011	8.10063	0.0894313	0.0295403	0.0354878	0.0157484	0.0807468	0.0278715	0.0928887	0.0953052	0.0301181	0.121929	0.137458	0.0660462	0.16866	0.0719086	0.0354878	0.115783	0.0617373	0.0476737	0.0659931	0.0737176	0.0658098	0.0486656	0.0687842	0.0631359	0.0368659	0.0645352	0.0652134	0.0328885	0.081489	0.0866434	0.0759656
4199	YKL029C_MAE1	NO	YES	MAE1	ORFS	0.00011312	240	8.18397e-05	86	3.41936e-05	16	0.0599406	0.0458366	0.0469582	11.5639	15.1221	0.228793	13.7276	0.0518012	0.00529283	0.0525714	0.0124187	0.0440848	0.0281052	0.0399664	0.0506381	0.0487752	0.0285371	0.0542006	0.0563785	0.0293268	0.0515479	0.0525714	0.0203543	0.0585346	0.0596346	0.017444	0.0590135	0.0552087	0.0191084	0.0513229	0.0486596	0.0365137	0.0543192	0.0425904	0.0557993	0.0521761	0.0338695	0.0416974
4220	YKL056C_TMA19	NO	YES	TMA19	ORFS	0.00804004	17058	0.00953242	10017	0.00721485	3376	0.00717242	0.0052359	0.00552717	96.6407	132.383	0.575359	34.5216	0.0202786	0.00132108	0.0195414	0.00228003	0.0223152	0.0228559	0.00831071	0.0203494	0.0195414	0.00981529	0.0202975	0.0205852	0.00935972	0.0197483	0.0180186	0.0102775	0.0186828	0.0170081	0.00800531	0.0144155	0.0117719	0.0120809	0.00925369	0.0100053	0.00896204	0.0134541	0.00953102	0.014723	0.0131975	0.00981525	0.016043
4223	YKL060C_FBA1	NO	YES	FBA1	ORFS	0.0105079	22294	0.0119629	12571	0.00876211	4100	0.00455198	0.00455198	NA	152.274	152.274	0.606566	36.394	0.0192252	0.00276128	0.0174579	0.00312192	0.0238503	0.0237711	0.00999764	0.0195783	0.0195274	0.00911651	0.0182596	0.0158743	0.00969438	0.0172131	0.0169508	0.00856467	0.0172248	0.0174579	0.0114042	0.0158311	0.0129711	0.0114913	0.015202	0.0118706	0.0163897	0.00793169	0.00754628	0.00921014	0.0153693	0.0117783	0.0165169
4241	YKL082C_RRP14	NO	YES	RRP14	ORFS	2.96941e-05	63	1.99841e-05	21	1.92339e-05	9	0.15645	0.103474	0.201016	4.43048	6.69877	NA	NA	NA	NA	NA	NA	NA	NA	NA	NA	NA	NA	NA	NA	NA	NA	NA	NA	NA	NA	NA	0.0339983	0.0339983	0.00608237	0.0235545	0.0253912	0.00393595	0.0130378	0.0130378	0.0152781	0.0383365	0.0383365	NA
4271	YKL125W_RRN3	NO	YES	RRN3	ORFS	1.1312e-05	24	7.61299e-06	8	1.92339e-05	9	0.139287	0.082163	0.153252	4.97639	8.43625	NA	NA	NA	NA	NA	NA	NA	NA	NA	NA	NA	NA	NA	NA	NA	NA	NA	NA	NA	NA	NA	NA	NA	NA	NA	NA	NA	NA	NA	NA	NA	NA	NA
4297	YKL155C_RSM22	NO	YES	RSM22	ORFS	1.55541e-05	33	1.33227e-05	14	1.49597e-05	7	0.294392	0.225792	0.258996	2.35451	3.06985	NA	NA	NA	NA	NA	NA	NA	NA	NA	NA	NA	NA	NA	NA	NA	NA	NA	NA	NA	NA	NA	NA	NA	NA	NA	NA	NA	NA	NA	NA	NA	NA	NA
4298	YKL156W_RPS27A	YES	YES	RPS27A	ORFS	0.000801741	1701	0.000781283	821	0.000876211	410	0.0605666	0.0643191	0.0310571	11.4444	10.7767	0.316213	18.9728	0.0372098	0.00221238	0.0359603	0.00251538	0.0343732	0.0330032	0.0167134	0.0365596	0.0347054	0.0349571	0.0364113	0.0359603	0.0240859	0.0385496	0.0389567	0.0176797	0.0401554	0.0384805	0.0180394	0.0340161	0.0328504	0.0168096	0.0283897	0.0280394	0.0192576	0.0311813	0.0275863	0.0174555	0.038159	0.0314806	0.0235474
4313	YKL172W_EBP2	NO	YES	EBP2	ORFS	7.49423e-05	159	5.23393e-05	55	9.18953e-05	43	0.0542403	0.0382273	0.0462618	12.7792	18.1323	0.219001	13.1401	0.0541811	0.012274	0.044171	0.00433931	0.0743208	0.044171	0.0853493	0.0418541	0.0404591	0.0249916	0.0492418	0.051584	0.0191364	0.0498704	0.0419631	0.0295863	0.0556182	0.046229	0.0345688	0.049212	0.0387651	0.047345	0.0876881	0.0749234	0.0767544	0.101147	0.0743035	0.075687	0.111427	0.0837044	0.107473
4320	YKL180W_RPL17A	YES	YES	RPL17A	ORFS	0.00254662	5403	0.00228675	2403	0.00240424	1125	0.0131951	0.0115615	0.00988089	52.5306	59.953	0.526009	31.5606	0.0222024	0.00263417	0.022991	0.0032849	0.0242066	0.0275181	0.0126295	0.0255505	0.0274556	0.0100551	0.0214774	0.022991	0.0104727	0.0206944	0.0222467	0.0104075	0.0190832	0.0201557	0.00988654	0.0151691	0.0163917	0.0105945	0.011586	0.0100053	0.0111253	0.0117966	0.0110646	0.0122802	0.0135812	0.0122012	0.0133452
4352	YKL216W_URA1	NO	YES	URA1	ORFS	0.000175337	372	0.000177002	186	0.000166694	78	0.0519356	0.0469047	0.0282062	13.3463	14.7778	0.260019	15.6011	0.0454367	0.0035776	0.0434038	0.00462259	0.0392179	0.0367785	0.0236048	0.0458194	0.0409983	0.0211666	0.046565	0.0434038	0.0182187	0.0476846	0.046014	0.0143371	0.0478965	0.0488063	0.0127056	0.0444699	0.0423131	0.0303744	0.0337548	0.0273747	0.035112	0.0348828	0.0299214	0.0348828	0.0453084	0.0340345	0.0606577
4375	YKR024C_DBP7	NO	YES	DBP7	ORFS	3.25221e-05	69	2.56939e-05	27	3.63307e-05	17	0.247107	0.165914	0.255137	2.80504	4.17776	0.108248	6.4949	0.112832	0.0395455	0.121188	0.0426687	0.0608281	0.0608281	NA	0.140097	0.140097	NA	0.0851246	0.121188	0.0680086	0.157284	0.178866	0.11864	0.120825	0.120157	0.119605	0.0945886	0.083959	0.0876398	0.0621886	0.0621886	0.0633138	0.0570403	0.0570403	0.0384979	0.047407	0.047407	0.0160421
4377	YKR026C_GCN3	NO	YES	GCN3	ORFS	0.000135745	288	9.04043e-05	95	9.40324e-05	44	0.0894769	0.0945909	0.0392887	7.74666	7.32784	0.218346	13.1008	0.0543481	0.00378237	0.0483389	0.00636501	0.0569911	0.0368765	0.0546799	0.0499017	0.0446051	0.0257931	0.0530702	0.0541159	0.025362	0.0524182	0.0486142	0.026937	0.0593593	0.0483389	0.0391333	0.0498499	0.0454957	0.0362335	0.0408282	0.0304175	0.0415392	0.0527004	0.028109	0.0741972	0.0718491	0.03891	0.103439
4388	YKR043C_YKR043C	NO	YES	YKR043C	ORFS	0.000278559	591	0.000278826	293	0.000224395	105	0.0196362	0.010215	0.0256253	35.2995	67.8559	0.382408	22.9445	0.0306689	0.00137483	0.0265702	0.00291239	0.0299334	0.0212895	0.0318242	0.0303031	0.0261802	0.0188768	0.0290258	0.0265702	0.0174613	0.0324994	0.0287682	0.0249625	0.0315828	0.0279585	0.0245325	0.0303711	0.0278742	0.0225216	0.0254163	0.022027	0.020073	0.0296087	0.0304175	0.0201046	0.0489561	0.0333828	0.0661695
4397	YKR056W_TRM2	NO	YES	TRM2	ORFS	2.82801e-06	6	9.51624e-07	1	4.2742e-06	2	0.340947	0.133956	0.462664	2.03301	5.17445	NA	NA	NA	NA	NA	NA	NA	NA	NA	NA	NA	NA	NA	NA	NA	NA	NA	NA	NA	NA	NA	NA	NA	NA	NA	NA	NA	NA	NA	NA	NA	NA	NA
4398	YKR057W_RPS21A	YES	YES	RPS21A	ORFS	8.48403e-06	18	8.56462e-06	9	1.28226e-05	6	0.166602	0.0938187	0.149139	4.1605	7.38816	NA	NA	NA	NA	NA	NA	NA	NA	NA	NA	NA	NA	NA	NA	NA	NA	NA	NA	NA	NA	NA	0.119206	0.119206	NA	0.141174	0.141174	NA	0.194185	0.194185	NA	0.149542	0.149542	NA
4415	YKR079C_TRZ1	NO	YES	TRZ1	ORFS	3.39361e-05	72	3.99682e-05	42	4.48791e-05	21	0.120948	0.109063	0.0792973	5.73095	6.35545	0.144147	8.64882	0.0835192	0.00905352	0.0679752	0.00612373	0.0951492	0.0679752	0.104696	0.0758327	0.0623871	0.0520947	0.0754016	0.0647332	0.0498379	0.0801785	0.0731882	0.041944	0.0910338	0.0773397	0.0497747	0.139917	0.123289	0.0661623	0.107562	0.100489	0.0384792	0.104983	0.0851376	0.0841529	0.10188	0.0751512	0.0766313
4416	YKR081C_RPF2	NO	YES	RPF2	ORFS	0.00010605	225	9.42108e-05	99	0.000130363	61	0.0691711	0.0534097	0.0491345	10.0208	12.9779	0.245439	14.7263	0.0482018	0.00852382	0.033853	0.00300508	0.063006	0.0397437	0.0621663	0.0411635	0.0338235	0.0301891	0.0446412	0.033853	0.0285183	0.0456518	0.0330778	0.0269657	0.0465465	0.0381425	0.0210024	0.0481579	0.0424152	0.0235366	0.0565347	0.0429247	0.0455649	0.0486372	0.034553	0.0422658	0.0687471	0.047332	0.0636536
4427	YKR094C_RPL40B	YES	YES	RPL40B	ORFS	0.00244529	5188	0.00236954	2490	0.00251323	1176	0.0129287	0.0112325	0.00978466	53.6129	61.7093	0.597846	35.8707	0.0195084	0.00336246	0.0190684	0.00350377	0.024611	0.0249369	0.0105218	0.0207533	0.021147	0.00644187	0.0187282	0.0180356	0.010085	0.0176006	0.0190684	0.0110992	0.0158491	0.0156454	0.0105089	0.0144061	0.0141016	0.0107638	0.0130763	0.0117856	0.0110938	0.0116442	0.0100053	0.0106817	0.0165909	0.0147813	0.0154923
4444	YLL008W_DRS1	NO	YES	DRS1	ORFS	3.95922e-05	84	3.8065e-05	40	5.12904e-05	24	0.109574	0.0899993	0.0726351	6.32584	7.7017	0.116292	6.97751	0.104604	0.00137817	0.0860021	0.00571755	0.104286	0.0908582	0.0926375	0.106362	0.0848185	0.0987656	0.103261	0.0860021	0.0924568	0.103417	0.0765206	0.0699766	0.105696	0.0900631	0.0550804	0.0896305	0.0760639	0.0449964	0.0406613	0.0345791	0.0431403	0.0574882	0.048182	0.0441731	0.0781416	0.0659476	0.0496704
4447	YLL011W_SOF1	NO	YES	SOF1	ORFS	2.96941e-05	63	5.42426e-05	57	2.77823e-05	13	0.21299	0.145476	0.297181	3.25436	4.7647	0.173586	10.4152	0.0688544	0.0235804	0.0498581	0.0317893	0.0771136	0.0771136	0.0564882	0.102625	0.102625	NA	0.047043	0.0291851	0.0447986	0.0457966	0.0299064	0.0398623	0.0716937	0.0498581	0.0547773	0.0644743	0.0623045	0.00985179	0.0854714	0.060591	0.0638504	0.142872	0.0953121	0.119243	0.204299	0.145068	0.166726
4466	YLL033W_IRC19	NO	YES	IRC19	ORFS	1.55541e-05	33	1.14195e-05	12	1.28226e-05	6	0.27136	0.213244	0.223907	2.55435	3.25048	0.529738	31.7843	0.0220444	0.0106718	0.019105	0.0106718	0.0350681	0.0350681	NA	0.0106463	0.0106463	NA	0.0141424	0.0141424	NA	0.019105	0.019105	NA	0.0312605	0.0312605	NA	0.196515	0.196515	NA	0.449273	0.449273	NA	0.487987	0.487987	NA	0.286947	0.286947	NA
4467	YLL034C_RIX7	NO	YES	RIX7	ORFS	4.94902e-05	105	5.90007e-05	62	7.05243e-05	33	0.0883262	0.0852508	0.0511603	7.84758	8.13068	0.14522	8.71322	0.0828756	0.0116265	0.0641371	0.00306648	0.0661498	0.0641371	0.0342187	0.0908486	0.0665625	0.0613225	0.0950139	0.0625216	0.0582497	0.0858899	0.0682534	0.0430782	0.0764757	0.0605932	0.0486722	0.0795387	0.0650266	0.0519505	0.0681081	0.0512745	0.0607256	0.0668483	0.0507824	0.0530092	0.0594158	0.0388658	0.0850812
4475	YLL045C_RPL8B	YES	YES	RPL8B	ORFS	0.00245613	5211	0.00243235	2556	0.00265214	1241	0.00568392	0.00349589	0.00614434	121.949	198.275	0.679935	40.7961	0.0171328	0.000917659	0.0183844	0.000885099	0.0183924	0.0191279	0.0101702	0.017378	0.0187609	0.0111404	0.0170756	0.0183844	0.010169	0.0169885	0.0171824	0.00921799	0.0158299	0.0172482	0.0108322	0.0166311	0.016707	0.0113001	0.010685	0.00857907	0.0119436	0.0171261	0.0169985	0.0158813	0.0179373	0.0143464	0.0179776
4492	YLR002C_NOC3	NO	YES	NOC3	ORFS	8.24837e-05	175	6.47104e-05	68	4.2742e-05	20	0.0838166	0.0898168	0.0439553	8.26981	7.71734	0.161688	9.7013	0.0741135	0.024481	0.0561309	0.0128631	0.116628	0.0829618	0.137662	0.0713846	0.0658782	0.0413489	0.0668878	0.0561309	0.0393328	0.0580574	0.0526344	0.03131	0.0576102	0.0527658	0.036431	0.0617993	0.0476551	0.0445224	0.0484587	0.00996436	0.113888	0.0594316	0.023771	0.118484	0.0492956	0.0396767	0.0546057
4497	YLR007W_NSE1	NO	YES	NSE1	ORFS	4.66622e-05	99	3.0452e-05	32	4.48791e-05	21	0.0978706	0.0977676	0.0488834	7.08228	7.08974	0.24184	14.5104	0.0489371	0.0134165	0.0467419	0.015766	0.0304547	0.0233148	0.030074	0.0426517	0.0500428	0.0270212	0.0566052	0.0675654	0.0311341	0.0493042	0.0467419	0.0273333	0.0656695	0.0457699	0.0715109	0.0754298	0.0367897	0.109427	0.0514983	0.0405145	0.0299091	0.0335469	0.0374402	0.0139762	0.0563901	0.0282221	0.0617071
4498	YLR008C_PAM18	NO	YES	PAM18	ORFS	0.000131503	279	9.99205e-05	105	0.000179516	84	0.131269	0.113003	0.0805013	5.28034	6.13391	0.223161	13.3897	0.0531437	0.00273028	0.0473029	0.00645842	0.0525482	0.0329253	0.0582173	0.0562063	0.0473029	0.0428747	0.0501215	0.0456795	0.0378416	0.0557446	0.0479097	0.0382854	0.051098	0.0479782	0.0452285	0.0433239	0.0386553	0.0266159	0.0492162	0.0446171	0.0284695	0.0425677	0.0411935	0.0231721	0.0510342	0.0344067	0.0703577
4499	YLR009W_RLP24	NO	YES	RLP24	ORFS	0.000139987	297	0.000109437	115	0.000145323	68	0.0812267	0.0738204	0.0559965	8.53349	9.38965	0.208435	12.5061	0.0570075	0.00643508	0.0412975	0.00549414	0.067828	0.036765	0.0748732	0.051137	0.0383403	0.041885	0.0573417	0.0509146	0.0326644	0.0544744	0.0414831	0.0322012	0.0542567	0.0412975	0.0366496	0.0453374	0.0414831	0.0281195	0.0561906	0.0337093	0.0605983	0.0586532	0.0312908	0.0705484	0.0562347	0.0352818	0.0582073
4517	YLR029C_RPL15A	YES	YES	RPL15A	ORFS	0.00180097	3821	0.00264456	2779	0.00325053	1521	0.0646842	0.0540814	0.0423011	10.7159	12.8167	0.291629	17.4977	0.0404107	0.00347224	0.0384755	0.00340007	0.0363943	0.0364296	0.0186973	0.0385574	0.0384755	0.0146635	0.0390887	0.0381617	0.015696	0.0447314	0.0430783	0.0142828	0.0432819	0.0442839	0.0171615	0.0430657	0.0448061	0.0235726	0.0325235	0.0306437	0.0166546	0.0319746	0.0304022	0.0197482	0.0287293	0.0314143	0.0201325
4528	YLR040C_YLR040C	NO	YES	YLR040C	ORFS	0.000240852	511	0.000284536	299	0.000183791	86	0.0492311	0.034173	0.0433337	14.0795	20.2835	0.320136	19.2082	0.0367453	0.00907867	0.0275743	0.00353699	0.0529713	0.0254803	0.0740016	0.03279	0.0248585	0.0309431	0.0330108	0.0275743	0.0195784	0.0320389	0.0304071	0.0141539	0.0329157	0.0333284	0.00816767	0.0319598	0.0308341	0.00932079	0.0271144	0.0271934	0.0212133	0.0307606	0.0314143	0.0241722	0.0293889	0.0208156	0.0350069
4531	YLR044C_PDC1	NO	YES	PDC1	ORFS	0.0150351	31899	0.0149224	15681	0.0166523	7792	0.0119807	0.00867002	0.0126651	57.8551	79.9476	0.552879	33.1727	0.021112	0.00233366	0.0188878	0.00366173	0.0247581	0.026362	0.0130947	0.0221127	0.0225242	0.00810643	0.0196418	0.017905	0.00955281	0.0198979	0.0188878	0.0110949	0.0191492	0.0180243	0.011676	0.0134201	0.0121975	0.0104746	0.00646743	0	0.00910863	0.0124191	0.00967314	0.0178914	0.00798889	0.00942665	0.0087963
4534	YLR048W_RPS0B	YES	YES	RPS0B	ORFS	0.00238307	5056	0.00276637	2907	0.00110274	516	0.0227568	0.0133774	0.023235	30.4589	51.8149	0.498985	29.9391	0.0234191	0.00199982	0.0253911	0.00215627	0.0242456	0.0264876	0.012956	0.0249874	0.0267046	0.00956836	0.0240133	0.0253911	0.0107598	0.0239289	0.0236061	0.00941127	0.0199203	0.0215816	0.0113122	0.0198226	0.0159267	0.0213237	0.0146988	0.0121302	0.0149802	0.0170512	0.0130028	0.0183971	0.0185992	0.0126241	0.0202004
4538	YLR052W_IES3	NO	YES	IES3	ORFS	1.69681e-05	36	1.14195e-05	12	2.56452e-05	12	0.165333	0.106107	0.143527	4.19243	6.53254	0.0984361	5.90616	0.12481	0.104268	0.144796	0.104268	0.0057217	0.0057217	NA	0.0390675	0.0390675	NA	0.144796	0.144796	NA	0.26451	0.26451	NA	0.169953	0.169953	NA	NA	NA	NA	NA	NA	NA	0.0244934	0.0244934	NA	0.135535	0.135535	NA
4540	YLR056W_ERG3	NO	YES	ERG3	ORFS	0.00110151	2337	0.00107153	1126	0.000756533	354	0.0374491	0.0330876	0.0210421	18.509	20.9488	0.426662	25.5997	0.0274438	0.00296426	0.0254423	0.00641413	0.0239931	0.0163076	0.0222876	0.0263914	0.0254423	0.0148209	0.0262387	0.0224164	0.015157	0.0288165	0.0285663	0.0143076	0.0317793	0.0333457	0.0127746	0.0302482	0.0294344	0.0162415	0.024122	0.0248733	0.0149794	0.0235191	0.0232371	0.0130568	0.0194213	0.0208986	0.0168056
4544	YLR060W_FRS1	NO	YES	FRS1	ORFS	0.000269604	572	0.000254084	267	0.000179516	84	0.0262107	0.0174829	0.0285089	26.4452	39.6471	0.258045	15.4827	0.0457923	0.00672979	0.0360635	0.00208643	0.0461126	0.0332041	0.0504945	0.0568417	0.0375061	0.0568265	0.0448099	0.0375389	0.0375611	0.0420231	0.0360635	0.0342766	0.0391744	0.0335833	0.0283997	0.031113	0.0252417	0.0192816	0.0371842	0.028938	0.0436858	0.028601	0.0150636	0.0340147	0.0345772	0.0231566	0.0356734
4545	YLR061W_RPL22A	YES	YES	RPL22A	ORFS	0.00243256	5161	0.00224488	2359	0.00310948	1455	0.0133262	0.00587175	0.0154048	52.014	118.048	0.530917	31.855	0.0219949	0.00444572	0.0183265	0.0045146	0.0285932	0.0277322	0.0170019	0.0245173	0.0219082	0.0111132	0.019882	0.0171824	0.00934684	0.0182273	0.017106	0.00993713	0.0187549	0.0183265	0.0108368	0.0177886	0.0149798	0.0135093	0.0173053	0.0156332	0.0151956	0.0113465	0.00897161	0.0152419	0.0154523	0.0122012	0.0199466
4555	YLR073C_YLR073C	NO	YES	YLR073C	ORFS	6.17449e-05	131	4.18715e-05	44	2.77823e-05	13	0.204782	0.101329	0.359184	3.38481	6.84055	0.262868	15.7721	0.044933	0.00880755	0.0392368	0.0203714	0.0505263	0.0505263	NA	0.0392368	0.0392368	0.0230685	0.0577694	0.0577694	0.00711114	0.0379689	0.012615	0.0441876	0.0391633	0.015468	0.0494962	0.0257762	0.0234107	0.0203946	0.0186052	0.0236264	0.00888854	0.0177317	0.0161232	0.016454	0.0279144	0.0258415	0.0203946
4556	YLR074C_BUD20	NO	YES	BUD20	ORFS	4.28915e-05	91	3.90166e-05	41	6.19759e-05	29	0.0953759	0.0895969	0.063425	7.26753	7.73628	0.189037	11.3422	0.0630455	0.0263321	0.0478222	0.00898983	0.108528	0.06559	0.113296	0.0627175	0.0538741	0.035268	0.0444732	0.0443157	0.0171432	0.0479531	0.0441107	0.0252194	0.0515557	0.0478222	0.0222068	0.041678	0.0274437	0.0496237	0.0515248	0.0326595	0.0605937	0.0464391	0.0278506	0.0583813	0.0795033	0.0461855	0.0967347
4557	YLR075W_RPL10	YES	YES	RPL10	ORFS	0.00334365	7094	0.00462775	4863	0.00418871	1960	0.0385958	0.0355975	0.0192588	17.9591	19.4718	0.38914	23.3484	0.0301303	0.00215299	0.0312199	0.00160792	0.0266077	0.0278929	0.0148579	0.0305013	0.0294151	0.0142837	0.0323385	0.0317282	0.0148449	0.0300212	0.0312199	0.0150028	0.0311826	0.0312375	0.0128617	0.0309176	0.0289752	0.0122227	0.0275038	0.0215816	0.0160493	0.0227496	0.0217528	0.0204443	0.0273086	0.0250838	0.0203554
4564	YLR083C_EMP70	NO	YES	EMP70	ORFS	0.000214929	456	0.000284536	299	0.000192339	90	0.0310585	0.0206311	0.0355077	22.3175	33.5972	0.385444	23.1266	0.0304236	0.00353501	0.0311979	0.00723111	0.0245517	0.0156029	0.0225436	0.0315833	0.0311979	0.0169928	0.0302402	0.0308234	0.0221473	0.0339067	0.0329487	0.0194981	0.0318361	0.0317188	0.027096	0.0383528	0.0373561	0.0253716	0.0415564	0.0318674	0.0308974	0.035194	0.0258097	0.0292987	0.0284365	0.0210301	0.0274655
4582	YLR100W_ERG27	NO	YES	ERG27	ORFS	0.000430329	913	0.000385408	405	0.000403912	189	0.0331377	0.0255981	0.0254127	20.9172	27.0781	0.3953	23.718	0.0296537	0.00300612	0.0303869	0.00245218	0.0302287	0.0303869	0.0154567	0.0337347	0.034457	0.0137822	0.0307752	0.0323988	0.0127015	0.0275438	0.0293184	0.0127976	0.025986	0.0283651	0.0129237	0.022895	0.025848	0.0148507	0.0252999	0.0195226	0.0211883	0.0294034	0.0201399	0.0236613	0.0253981	0.0220604	0.0178433
4608	YLR129W_DIP2	NO	YES	DIP2	ORFS	7.77703e-05	165	7.99364e-05	84	5.34275e-05	25	0.205796	0.13969	0.255141	3.36812	4.96205	0.120325	7.2195	0.100915	0.0218248	0.0724882	0.0205867	0.138654	0.109577	0.141002	0.0920638	0.0541073	0.12293	0.0985998	0.086451	0.0929881	0.0923332	0.0724882	0.0814023	0.0829235	0.0724608	0.0751042	0.0566155	0.0438255	0.0442381	0.0630397	0.0481964	0.0670749	0.0432545	0.0324558	0.0473535	0.0646544	0.0379084	0.0836084
4645	YLR167W_RPS31	YES	YES	RPS31	ORFS	0.00764553	16221	0.00765201	8041	0.013936	6521	0.0359363	0.00669252	0.0700016	19.2882	103.57	0.635211	38.1126	0.0183503	0.00165853	0.0181478	0.00224385	0.0211256	0.0225228	0.00942075	0.0186398	0.0196347	0.00804297	0.0174553	0.0176348	0.00842245	0.017441	0.0181478	0.00826863	0.0170897	0.0168211	0.00886216	0.0133458	0.0145019	0.00814274	0.010885	0.011117	0.00947205	0.0102196	0.0100053	0.00957579	0.0113146	0.00987324	0.011381
4648	YLR172C_DPH5	NO	YES	DPH5	ORFS	0.00022247	472	0.000196035	206	0.000256452	120	0.0186586	0.0118816	0.0210371	37.149	58.3379	0.416492	24.9895	0.0281234	0.00290919	0.0248468	0.00213378	0.0310387	0.0248468	0.0207492	0.0312277	0.0293339	0.0126554	0.0262055	0.0262741	0.0081794	0.0247259	0.0248419	0.00712242	0.0274191	0.0238819	0.018298	0.0253556	0.0213394	0.0159547	0.0287381	0.0218978	0.0247255	0.0241151	0.0196949	0.0183438	0.0303689	0.0156408	0.0371886
4660	YLR185W_RPL37A	YES	YES	RPL37A	ORFS	0.00266776	5660	0.00170246	1789	0.00349629	1636	0.017313	0.0111052	0.0244986	40.0363	62.4163	0.616631	36.9979	0.0189084	0.00464469	0.0161346	0.00455589	0.0254519	0.0237906	0.0138509	0.0214956	0.021659	0.0138125	0.0176002	0.0153858	0.00894566	0.0164934	0.0161346	0.00929829	0.0135011	0.0129212	0.00861769	0.0112115	0.0108764	0.0100071	0.0118681	0.00968686	0.0115714	0.013831	0.0108764	0.0152037	0.0257631	0.0196305	0.0255056
4661	YLR186W_EMG1	NO	YES	EMG1	ORFS	0.000214929	456	0.000197938	208	0.000252178	118	0.0799481	0.0695195	0.042824	8.66996	9.97054	0.304826	18.2896	0.038627	0.00540193	0.0295944	0.00391587	0.0473137	0.0365192	0.0475776	0.0340789	0.0266645	0.0314804	0.0351349	0.0295944	0.0286751	0.0362819	0.0286435	0.02818	0.0403255	0.0331418	0.0303323	0.0357806	0.0308575	0.0240963	0.0451732	0.0208099	0.0690816	0.0519547	0.0202934	0.0766317	0.0473013	0.0333496	0.0536969
4663	YLR188W_MDL1	NO	YES	MDL1	ORFS	4.66622e-05	99	4.85328e-05	51	2.35081e-05	11	0.0697913	0.0372348	0.105003	9.93171	18.6156	0.191033	11.462	0.0623658	0.00348753	0.0594458	0.0085004	0.0622275	0.0422858	0.0593633	0.0573224	0.0503976	0.0612201	0.0671426	0.0594458	0.0622287	0.0629537	0.0626148	0.039392	0.0621829	0.0603334	0.0298557	0.0826039	0.0493928	0.0684009	0.104684	0.0457671	0.137772	0.101899	0.0458415	0.127794	0.124292	0.0960699	0.123018
4671	YLR196W_PWP1	NO	YES	PWP1	ORFS	0.000108878	231	0.000109437	115	8.97582e-05	42	0.0931549	0.0716261	0.0726069	7.4408	9.6773	0.186081	11.1649	0.0640797	0.0227168	0.0474521	0.00320818	0.104403	0.0501326	0.149997	0.0548436	0.0474521	0.0395093	0.0498599	0.0451977	0.0453815	0.05359	0.0428953	0.0426183	0.0577015	0.050357	0.0542721	0.0551301	0.0450861	0.0611849	0.0575226	0.0500206	0.0434647	0.0726953	0.0544071	0.0723584	0.0775031	0.0445204	0.100684
4672	YLR197W_SIK1	NO	YES	SIK1	ORFS	0.000220585	468	0.000354004	372	0.000145323	68	0.0202293	0.0151035	0.015751	34.2646	45.8931	0.259462	15.5677	0.0455364	0.00857465	0.0408399	0.00424728	0.0602304	0.0330382	0.0744754	0.0458015	0.0445681	0.0330659	0.0416876	0.0408399	0.0218153	0.0390916	0.0387494	0.0202682	0.0408709	0.0410735	0.0208555	0.0432827	0.0426095	0.0231957	0.0478346	0.0476551	0.0292003	0.0479937	0.0485508	0.0249467	0.0499059	0.0469571	0.0294608
4688	YLR214W_FRE1	NO	YES	FRE1	ORFS	0.000830021	1761	0.00075559	794	0.000262863	123	0.109218	0.120187	0.0680685	6.34648	5.76723	0.288796	17.3277	0.0408154	0.0085416	0.0396412	0.0103192	0.027184	0.0208869	0.0133905	0.0462005	0.0440111	0.0163692	0.0495514	0.0462345	0.0381606	0.0411103	0.0319024	0.0236307	0.0400309	0.0396412	0.028239	0.0454868	0.046455	0.028904	0.0402879	0.0342944	0.0395781	0.046126	0.0401208	0.0410765	0.0381118	0.0405465	0.0399632
4694	YLR221C_RSA3	NO	YES	RSA3	ORFS	8.90824e-05	189	6.18556e-05	65	0.000151734	71	0.0587883	0.0488653	0.0606315	11.7906	14.1848	0.239927	14.3956	0.0493369	0.0111724	0.0401755	0.00343589	0.0654093	0.0441138	0.0640133	0.0547751	0.044004	0.0348222	0.0479982	0.0401755	0.0288146	0.041005	0.0366768	0.0223432	0.0374972	0.0378208	0.0171601	0.0386781	0.0378252	0.0232921	0.0316507	0.0304544	0.0204233	0.0366326	0.0319183	0.028289	0.0443646	0.039107	0.0356857
4695	YLR222C_UTP13	NO	YES	UTP13	ORFS	7.49423e-05	159	5.90007e-05	62	9.40324e-05	44	0.132328	0.109436	0.123587	5.2381	6.33381	0.206664	12.3999	0.0575102	0.0190699	0.0414685	0.0114134	0.0407983	0.0360906	0.0309247	0.0375027	0.0348783	0.0251436	0.0561289	0.0414685	0.0549844	0.0814244	0.0555442	0.0745284	0.0716967	0.0597329	0.0792002	0.0798601	0.0576072	0.0960329	0.0696847	0.0505729	0.0656938	0.0697435	0.0472271	0.0692083	0.0482706	0.0357789	0.0469895
4702	YLR229C_CDC42	NO	YES	CDC42	ORFS	0.000456253	968	0.000440602	463	0.000286371	134	0.0110589	0.0114279	0.00652189	62.6775	60.654	0.34143	20.4858	0.0344137	0.00359113	0.0323787	0.002526	0.0403883	0.0376278	0.0185791	0.0351426	0.033964	0.011277	0.0326739	0.0323787	0.0178894	0.0318551	0.0312749	0.0159981	0.0320087	0.032062	0.0135694	0.0230959	0.0199431	0.0194727	0.015521	0.0153764	0.01264	0.0171849	0.016714	0.0163149	0.0255584	0.0165344	0.0388921
4711	YLR242C_ARV1	NO	YES	ARV1	ORFS	2.82801e-05	60	2.37906e-05	25	1.28226e-05	6	0.0963516	0.0792284	0.0827753	7.19394	8.74872	0.151349	9.08095	0.0793827	0.0139634	0.0691582	0.0105092	0.0951449	0.0716516	0.0657603	0.0933903	0.0912021	0.0581351	0.0644707	0.0645587	0.0253806	0.0730699	0.0691582	0.0233856	0.0708375	0.0682427	0.0287548	0.0779323	0.0710805	0.0325935	0.0513078	0.0496252	0.02491	0.0730156	0.0691251	0.0489743	0.100656	0.0379887	0.121222
4712	YLR243W_YLR243W	NO	YES	YLR243W	ORFS	4.66622e-05	99	5.90007e-05	62	7.05243e-05	33	0.082508	0.0735627	0.047615	8.40097	9.42253	0.191991	11.5194	0.0620448	0.00495756	0.0593072	0.00657264	0.0639345	0.0550847	0.0298153	0.0685551	0.0699868	0.0184866	0.0634361	0.0652367	0.0297377	0.0560349	0.0549781	0.0311154	0.0582632	0.0593072	0.0237536	0.0716037	0.0638129	0.028929	0.0565941	0.0450163	0.0309913	0.0625314	0.0428515	0.0489786	0.0689678	0.0460424	0.0666216
4717	YLR249W_YEF3	NO	YES	YEF3	ORFS	0.00338702	7186	0.0038969	4095	0.00215633	1009	0.00950325	0.00599565	0.00960013	72.9379	115.608	0.389709	23.3825	0.0300856	0.00103852	0.0318615	0.00134115	0.0283865	0.0291489	0.0115572	0.0305767	0.0326241	0.0142054	0.0311676	0.0318615	0.0151039	0.0302094	0.0320381	0.0152996	0.0300875	0.0313053	0.0149915	0.0287129	0.0256466	0.0170477	0.0223243	0.0238275	0.0208918	0.0232886	0.0200671	0.0214233	0.0223015	0.0182171	0.0249323
4730	YLR264W_RPS28B	YES	YES	RPS28B	ORFS	0.00200977	4264	0.00276161	2902	0.00169045	791	0.0219462	0.0173863	0.017596	31.5839	39.8675	0.446465	26.7879	0.0262104	0.00306656	0.0263077	0.00312786	0.0305707	0.03107	0.0131717	0.0270519	0.0263077	0.00800664	0.0265371	0.0272132	0.00661935	0.0245653	0.0258908	0.00863564	0.0223269	0.0223344	0.00748091	0.0162395	0.0183595	0.0105756	0.0160563	0.0147229	0.016228	0.0129606	0.00806732	0.0186311	0.0146509	0.0108757	0.0233148
4739	YLR274W_CDC46	NO	YES	CDC46	ORFS	2.26241e-05	48	3.61617e-05	38	3.84678e-05	18	0.178654	0.123594	0.135476	3.87984	5.60825	0.19567	11.7402	0.0608419	0.0149359	0.0526004	0.0189673	0.0526004	0.0526004	NA	0.0790245	0.0699928	0.0795248	0.0749762	0.0749762	0.0481441	0.0473538	0.0379179	0.0421469	0.0502545	0.0320017	0.0457892	0.12343	0.0962578	0.0681636	0.0413528	0.0345152	0.0202879	0.0441796	0.0449088	0.0209229	0.074535	0.0750116	0.014745
4740	YLR275W_SMD2	NO	YES	SMD2	ORFS	2.68661e-05	57	2.66455e-05	28	3.63307e-05	17	0.128345	0.0881242	0.122015	5.40067	7.86557	0.089899	5.39394	0.137514	0.0377936	0.0830549	0.0628031	0.181695	0.189252	0.100769	0.17078	0.137512	0.143357	0.124091	0.0830549	0.164311	0.0909238	0.0233371	0.165559	0.120078	0.0829308	0.166937	0.0545135	0.031174	0.0635357	0.0459419	0.0362614	0.0461125	0.0554988	0.0296695	0.0731648	0.0788863	0.0788863	0.0019057
4741	YLR276C_DBP9	NO	YES	DBP9	ORFS	7.91843e-05	168	8.27913e-05	87	0.000151734	71	0.0668047	0.0563325	0.0403771	10.3757	12.3046	0.209136	12.5481	0.056811	0.0229	0.0383352	0.00834098	0.0946014	0.0566858	0.159041	0.0624274	0.0366684	0.116806	0.0448913	0.0383352	0.0336377	0.0407744	0.037664	0.0213533	0.0413602	0.040601	0.0215452	0.0402851	0.0371525	0.022971	0.0443698	0.0324313	0.0422275	0.0477853	0.0325101	0.0469291	0.0540064	0.031496	0.0627614
4750	YLR287C-A_RPS30A	YES	YES	RPS30A	ORFS	0.00170341	3614	0.00167391	1759	0.00314154	1470	0.0167955	0.0130278	0.017196	41.2698	53.2051	0.746044	44.7626	0.0156028	0.00192185	0.0155128	0.00260358	0.0180161	0.0206288	0.0111675	0.017289	0.0178876	0.0102526	0.0138446	0.0140854	0.00949588	0.0148023	0.0152768	0.00746885	0.0140618	0.0155128	0.00740145	0.00958078	0.0104227	0.00810705	0.00914269	0.00862411	0.0107251	0.00459002	0	0.00776246	0.0103028	0.00715005	0.014077
4756	YLR293C_GSP1	NO	YES	GSP1	ORFS	0.00150215	3187	0.00139223	1463	0.000852703	399	0.0104348	0.00909422	0.00732562	66.4263	76.2184	0.468287	28.0972	0.0249736	0.00475268	0.0257315	0.0044661	0.0316417	0.0307352	0.0133994	0.02712	0.027578	0.00920711	0.0249093	0.0257315	0.0101497	0.0218226	0.0227905	0.00975211	0.0193747	0.0190841	0.0104013	0.0136034	0.0137013	0.012107	0.012766	0.00860324	0.0146931	0.0165844	0.0173985	0.0152777	0.0141437	0.0131701	0.0125435
4761	YLR300W_EXG1	NO	YES	EXG1	ORFS	0.000694748	1474	0.000672798	707	0.000376129	176	0.0786253	0.0780634	0.0351481	8.81583	8.87929	0.329402	19.7641	0.035693	0.00689833	0.0400702	0.0128908	0.0253922	0.0130524	0.0312582	0.0318552	0.032979	0.0189813	0.0402181	0.0400702	0.0129701	0.0393109	0.0422787	0.0143427	0.0416887	0.0450362	0.0157934	0.0444102	0.051281	0.0208352	0.0365089	0.0401075	0.0214847	0.0407531	0.0356111	0.0223246	0.0384461	0.0345252	0.0273434
4782	YLR325C_RPL38	YES	YES	RPL38	ORFS	0.00260554	5528	0.00275115	2891	0.0028167	1318	0.0149954	0.0115102	0.0173555	46.2239	60.2204	0.513602	30.8161	0.022745	0.00318684	0.0203322	0.00302177	0.0280168	0.0251135	0.0115478	0.0234287	0.0238058	0.0104135	0.0212814	0.0203322	0.00831888	0.0202412	0.019576	0.00966489	0.0207567	0.0178647	0.0130442	0.0159225	0.0126589	0.0132788	0.0120585	0.0113735	0.011203	0.0142516	0.0102155	0.0159703	0.0138665	0.0122012	0.0158869
4788	YLR333C_RPS25B	YES	YES	RPS25B	ORFS	0.000948327	2012	0.000867881	912	0.00148528	695	0.0114655	0.00961049	0.0101418	60.4552	72.124	0.411589	24.6953	0.0284632	0.00457051	0.0305796	0.00370179	0.0356295	0.0321048	0.0227571	0.0302053	0.0305796	0.0196155	0.026674	0.0309909	0.0136293	0.0243441	0.0253364	0.0119754	0.0254633	0.0238835	0.0142775	0.0247776	0.0238515	0.0157837	0.0260004	0.0225101	0.0243517	0.0291506	0.0208243	0.0237431	0.0289956	0.0259444	0.0228893
4794	YLR340W_RPP0	YES	YES	RPP0	ORFS	0.00743107	15766	0.00862552	9064	0.00615057	2878	0.0191816	0.0191816	NA	36.136	36.136	0.693993	41.6396	0.0167829	0.00201565	0.016522	0.00275455	0.019956	0.021724	0.00831212	0.0170066	0.0186967	0.00807811	0.0167629	0.016522	0.00703802	0.0155583	0.0149265	0.00666367	0.0146305	0.0156301	0.006632	0.012404	0.0116866	0.00791554	0.0114855	0.0107908	0.0111623	0.0100344	0.00860324	0.00873241	0.0110224	0.00953102	0.0114511
4796	YLR344W_RPL26A	YES	YES	RPL26A	ORFS	0.00175054	3714	0.00155781	1637	0.00164984	772	0.0259991	0.0229018	0.0373712	26.6604	30.2661	0.427245	25.6347	0.0274058	0.00298136	0.0293674	0.00284181	0.0316335	0.0319063	0.0124101	0.0279035	0.0293674	0.0117536	0.0275353	0.0309268	0.01115	0.0266563	0.0278094	0.0103142	0.0233004	0.024686	0.00972038	0.02103	0.019771	0.0127175	0.0172783	0.0155392	0.0139379	0.0176437	0.0177114	0.0146776	0.0178011	0.0152312	0.019248
4807	YLR355C_ILV5	NO	YES	ILV5	ORFS	0.00111424	2364	0.00133132	1399	0.000547097	256	0.10528	0.104352	0.0553217	6.58387	6.6424	0.316512	18.9907	0.037174	0.00302576	0.0296833	0.00497237	0.034958	0.0235377	0.029844	0.034334	0.0280119	0.023941	0.0394711	0.0296833	0.0347853	0.0358549	0.0323378	0.0265665	0.0412517	0.0369039	0.026774	0.0301463	0.029246	0.0246159	0.0483566	0.0445968	0.0358041	0.0523305	0.0460274	0.0454876	0.0713787	0.0573375	0.0442821
4818	YLR364W_YLR364W	NO	YES	YLR364W	ORFS	1.1312e-05	24	6.66137e-06	7	1.49597e-05	7	0.133748	0.0600599	0.17636	5.18248	11.5409	0.116171	6.97028	0.104719	0.0267145	0.0905813	0.0343199	0.0720672	0.0720672	0.0816809	0.0905813	0.0905813	0.0975227	0.119871	0.119871	0.123501	0.141257	0.141257	0.136408	0.0998169	0.05738	0.112277	0.0905443	0.0632523	0.0722078	0.017212	0.0194156	0.00583024	0.0186998	0.0186998	0.00756134	0.00608113	0.00608113	0.00450055
4834	YLR384C_IKI3	NO	YES	IKI3	ORFS	8.05983e-05	171	8.65978e-05	91	6.83872e-05	32	0.0769682	0.0654735	0.0518747	9.00564	10.5867	0.134096	8.04579	0.0900692	0.0278701	0.0638129	0.00550008	0.137457	0.0715715	0.159232	0.0930261	0.0709253	0.0636493	0.074128	0.0604394	0.0453537	0.0710332	0.0603736	0.0474998	0.0747019	0.0638129	0.0516797	0.0916552	0.0735806	0.0528813	0.0895986	0.0599803	0.0764933	0.078829	0.0470945	0.0668361	0.0839392	0.0672034	0.0584212
4838	YLR388W_RPS29A	YES	YES	RPS29A	ORFS	0.00147575	3131	0.00115337	1212	0.00334456	1565	0.0592466	0.0189733	0.101713	11.6994	36.5328	0.568536	34.1122	0.0205245	0.00243056	0.0195553	0.00282486	0.0244744	0.0252244	0.0130428	0.0209589	0.0198965	0.00984972	0.0194858	0.0195553	0.00800806	0.0196148	0.0183554	0.0104296	0.0180886	0.0185191	0.00829281	0.0125856	0.013008	0.010108	0.012099	0.00932598	0.0169524	0.0252264	0.0160098	0.0335617	0.0140426	0.00757287	0.020141
4849	YLR401C_DUS3	NO	YES	DUS3	ORFS	3.39361e-05	72	3.52101e-05	37	2.99194e-05	14	0.0806578	0.0578936	0.0737077	8.59367	11.9728	0.213772	12.8263	0.0555438	0.00809636	0.047947	0.00540333	0.0463621	0.0441078	0.0213168	0.0470898	0.0417723	0.0247098	0.0610477	0.052913	0.0352939	0.0627377	0.0542371	0.0449872	0.0604817	0.047947	0.0338668	0.0346286	0.0332646	0.0285581	0.0505723	0.0382288	0.0462157	0.0696635	0.0375723	0.0571451	0.0891295	0.0450861	0.0788179
4853	YLR406C_RPL31B	YES	YES	RPL31B	ORFS	0.000747538	1586	0.000622362	654	0.00116472	545	0.0181061	0.018814	0.00946071	38.2824	36.8421	0.291046	17.4627	0.0404934	0.0013582	0.0396872	0.00144299	0.0411503	0.0379423	0.0195703	0.0420268	0.0400523	0.0190971	0.0394695	0.0396872	0.0187198	0.0411075	0.0405465	0.0200427	0.0387128	0.0371906	0.0196264	0.0292709	0.0271811	0.0214669	0.0209773	0.0196822	0.0156404	0.026612	0.0253912	0.0217093	0.0238527	0.0221813	0.0211068
4856	YLR409C_UTP21	NO	YES	UTP21	ORFS	0.000100866	214	9.99205e-05	105	0.000100444	47	0.105873	0.0980179	0.0626601	6.54696	7.07164	0.219696	13.1818	0.054005	0.0112867	0.0406445	0.0129654	0.072467	0.0672674	0.0399797	0.056027	0.0490342	0.0433247	0.0454409	0.0348771	0.0340242	0.044864	0.0383513	0.0214346	0.0512264	0.0406445	0.0317916	0.0592579	0.0511002	0.023823	0.0761171	0.0588828	0.0695477	0.0747937	0.0591491	0.055974	0.0844317	0.0654113	0.0660685
4865	YLR420W_URA4	NO	YES	URA4	ORFS	8.05983e-05	171	6.66137e-05	70	0.000104718	49	0.0383998	0.0346674	0.025978	18.0508	19.9942	0.281344	16.8807	0.0419193	0.00381319	0.0353279	0.00318941	0.0421799	0.0353279	0.0268552	0.047453	0.0415143	0.0318924	0.0431609	0.0390468	0.026692	0.0391693	0.0347485	0.0200903	0.0376336	0.0341247	0.0195239	0.0361342	0.0355051	0.0192619	0.0492025	0.0402253	0.0314455	0.0492711	0.0392057	0.0386111	0.0477845	0.0454716	0.0357313
4876	YLR432W_IMD3	NO	YES	IMD3	ORFS	0.000425144	902	0.000470102	494	0.000250041	117	0.0233191	0.0201479	0.0162585	29.7245	34.403	0.267934	16.0761	0.0440643	0.00601838	0.0414831	0.00253755	0.0524703	0.0445184	0.0396025	0.0480426	0.0418309	0.0439225	0.0416715	0.0409707	0.0357796	0.0402422	0.0414831	0.0185037	0.0378948	0.0374285	0.0151198	0.0242881	0.0270336	0.019318	0.0432262	0.0334451	0.0402666	0.0363199	0.0392071	0.0278817	0.0462154	0.0450861	0.0287024
4878	YLR435W_TSR2	NO	YES	TSR2	ORFS	9.04964e-05	192	8.37429e-05	88	0.000113266	53	0.077153	0.0612603	0.0502774	8.98406	11.3148	0.252008	15.1205	0.0469153	0.0121134	0.0351398	0.00576648	0.0672446	0.0434161	0.0640189	0.0486796	0.0351398	0.0402078	0.0401686	0.0283355	0.0294457	0.0411476	0.0398067	0.025312	0.0373363	0.0339693	0.0250543	0.0396184	0.029782	0.0283553	0.0483423	0.0334318	0.0560782	0.0523151	0.0264342	0.0680383	0.0776809	0.0481654	0.0724335
4884	YLR440C_SEC39	NO	YES	SEC39	ORFS	3.11081e-05	66	2.75971e-05	29	2.99194e-05	14	0.164273	0.118972	0.165645	4.21947	5.82613	0.127979	7.67877	0.0945842	0.0210933	0.0483209	0.0113756	0.115779	0.0624946	0.102817	0.109985	0.0590358	0.116232	0.10262	0.0483209	0.111477	0.0763143	0.0380214	0.0849174	0.0682224	0.0383186	0.0611906	0.0580395	0.0489944	0.029041	0.106549	0.0521481	0.154227	0.103835	0.05972	0.118384	0.108235	0.112723	0.0915579
4885	YLR441C_RPS1A	YES	YES	RPS1A	ORFS	0.001743	3698	0.00215543	2265	0.00157718	738	0.0123623	0.00849493	0.0120539	56.0693	81.5954	0.518314	31.0988	0.0225358	0.00182886	0.0220145	0.00347956	0.0239061	0.0260107	0.0121001	0.0247405	0.0227826	0.0122895	0.0217398	0.0220145	0.0130543	0.0221822	0.0184191	0.0171916	0.0201106	0.0173969	0.0138301	0.0157592	0.0139762	0.0109446	0.0215019	0.0181938	0.0191547	0.0131737	0.0102155	0.0165204	0.0250827	0.0160686	0.0265341
4890	YLR448W_RPL6B	YES	YES	RPL6B	ORFS	0.00107842	2288	0.0010525	1106	0.000974517	456	0.0162503	0.0144657	0.0130286	42.6544	47.9166	0.412901	24.774	0.0283715	0.00217852	0.0280696	0.00159316	0.0286613	0.0268284	0.0135414	0.0296081	0.0304175	0.0140555	0.0310846	0.0280696	0.0166717	0.0269673	0.0295171	0.0129884	0.0255364	0.0268932	0.0116293	0.0239495	0.0227429	0.0139132	0.0184909	0.0178876	0.0137568	0.0157982	0.0147444	0.0131235	0.0159818	0.0143464	0.0145644
4920	YML018C_YML018C	NO	YES	YML018C	ORFS	0.000104636	222	0.000136082	143	8.5484e-05	40	0.134934	0.123338	0.0986151	5.13694	5.6199	0.1673	10.038	0.0715367	0.0442895	0.0476871	0.0447736	0.00121173	0.00121173	NA	0.120747	0.120747	0.0794159	0.0781272	0.0368666	0.0995185	0.0659514	0.0476871	0.0639178	0.0916461	0.0757651	0.0552117	0.106882	0.0993504	0.0591724	0.0816666	0.0760513	0.0610223	0.109092	0.0916291	0.102523	0.112007	0.0784642	0.0938681
4926	YML024W_RPS17A	YES	YES	RPS17A	ORFS	0.00276627	5869	0.0030176	3171	0.00378053	1769	0.013299	0.00848526	0.0134672	52.1202	81.6884	0.582413	34.9448	0.0200306	0.00333791	0.0196564	0.00374168	0.0254737	0.0267978	0.00964024	0.0210328	0.0227592	0.0112125	0.0179064	0.0196564	0.0106232	0.0176624	0.0178647	0.00781899	0.0180776	0.0182296	0.0101603	0.0136825	0.0125104	0.010604	0.0151558	0.0119138	0.0147292	0.0109039	0	0.0157419	0.0128346	0.0125694	0.0154028
4928	YML026C_RPS18B	YES	YES	RPS18B	ORFS	0.00256124	5434	0.00266931	2805	0.00245766	1150	0.0143947	0.0100996	0.011122	48.1531	68.6314	0.508994	30.5397	0.0229532	0.00321581	0.0228669	0.00250133	0.0251677	0.0238276	0.0181015	0.0256086	0.0236949	0.0188671	0.0249508	0.0228669	0.0153414	0.0204791	0.0202625	0.0120065	0.0185601	0.0180802	0.0101741	0.0166163	0.0152911	0.00822814	0.0155272	0.0136308	0.0137923	0.0206256	0.0182322	0.0171973	0.0212011	0.01674	0.0195317
4929	YML027W_YOX1	NO	YES	YOX1	ORFS	2.26241e-05	48	1.14195e-05	12	1.28226e-05	6	0.236121	0.0933321	0.361457	2.93555	7.42667	0.0824906	4.94944	0.150841	0.0324235	0.150841	0.0324235	NA	NA	NA	NA	NA	NA	NA	NA	NA	0.127914	0.127914	NA	0.173768	0.173768	NA	0.304861	0.304861	NA	0.332091	0.332091	NA	NA	NA	NA	0.066933	0.066933	NA
4951	YML052W_SUR7	NO	YES	SUR7	ORFS	4.24202e-06	9	6.66137e-06	7	2.1371e-06	1	0.423622	0.173356	0.76372	1.63624	3.99839	NA	NA	NA	NA	NA	NA	NA	NA	NA	NA	NA	NA	NA	NA	NA	NA	NA	NA	NA	NA	NA	NA	NA	NA	NA	NA	NA	NA	NA	NA	NA	NA	NA
4962	YML063W_RPS1B	YES	YES	RPS1B	ORFS	0.00282895	6002	0.0024904	2617	0.00406263	1901	0.0111662	0.00710341	0.0118908	62.0752	97.5796	0.525239	31.5144	0.0222354	0.00453531	0.0196104	0.00476117	0.0296244	0.0300376	0.0181107	0.0233366	0.0243924	0.0143097	0.0206671	0.0195414	0.0110461	0.0186182	0.0188702	0.0105403	0.0189305	0.0196104	0.0104942	0.0137454	0.0156336	0.0110054	0.0095925	0.00897161	0.0118652	0.0244872	0.0197675	0.0221366	0.0253138	0.0208579	0.0236809
4972	YML073C_RPL6A	YES	YES	RPL6A	ORFS	0.00271065	5751	0.00235432	2474	0.00306887	1436	0.0141759	0.00242183	0.0256553	48.8963	286.208	0.571419	34.2851	0.0204199	0.00263505	0.0185376	0.00279609	0.0246818	0.0232625	0.0149062	0.0211333	0.0210478	0.0128438	0.0195145	0.0185376	0.0135292	0.0183912	0.0174108	0.0123391	0.0183788	0.0164067	0.00960443	0.0131251	0.0112052	0.0110348	0.0137099	0.0126303	0.0118727	0.011124	0.0100053	0.0128858	0.0126337	0.00903965	0.0148817
4981	YML082W_YML082W	NO	YES	YML082W	ORFS	1.83821e-05	39	1.71292e-05	18	1.06855e-05	5	0.232548	0.108303	0.330181	2.98067	6.40009	0.0992353	5.95412	0.12374	0.0533554	0.145196	0.0533554	0.182025	0.182025	NA	0.0666742	0.0666742	NA	0.0675902	0.0675902	NA	0.157212	0.157212	NA	0.145196	0.145196	NA	0.248302	0.248302	NA	0.0352508	0.0352508	NA	0.0268557	0.0268557	NA	NA	NA	NA
5003	YML106W_URA5	NO	YES	URA5	ORFS	0.000712659	1512	0.000818397	860	0.000474436	222	0.00801512	0.00469105	0.0105732	86.48	147.759	0.41034	24.6204	0.0285511	0.00346271	0.0281924	0.00223167	0.0332617	0.0315607	0.0117943	0.0299528	0.0311033	0.00808838	0.029245	0.0281924	0.00720878	0.0248612	0.0263422	0.00959007	0.0254349	0.0278929	0.00827044	0.0220604	0.0210203	0.00950714	0.0225445	0.0187243	0.0192639	0.0228625	0.0196398	0.0148198	0.0210768	0.017162	0.0208463
5010	YML113W_DAT1	NO	YES	DAT1	ORFS	3.44075e-05	73	3.23552e-05	34	1.70968e-05	8	0.239963	0.15734	0.271968	2.88856	4.4054	0.229807	13.7884	0.0515666	0.0249862	0.0313448	0.0155645	0.0313448	0.0313448	NA	0.027606	0.027606	NA	0.0614121	0.0614121	NA	0.0483908	0.0287955	0.0491572	0.0890793	0.0525315	0.0916841	0.149989	0.0673447	0.206515	0.0441591	0.0292666	0.0394134	0.0356203	0.0293761	0.0138402	0.031149	0.0299129	0.0184419
5021	YML126C_ERG13	NO	YES	ERG13	ORFS	0.000564188	1197	0.000614749	646	0.000211573	99	0.0264323	0.0195075	0.0245828	26.2235	35.5324	0.290483	17.429	0.0405734	0.00403488	0.0398549	0.00636038	0.0455462	0.0308668	0.0372222	0.0427763	0.0398549	0.0139778	0.0414835	0.0473574	0.0173692	0.0375359	0.0439398	0.020801	0.0355252	0.0370144	0.0218364	0.0380066	0.0384217	0.0219545	0.027855	0.0264879	0.0174004	0.0313825	0.0292008	0.01932	0.0323038	0.0227902	0.0294073
5043	YMR015C_ERG5	NO	YES	ERG5	ORFS	0.000378954	804	0.000386359	406	0.000196613	92	0.106594	0.111991	0.0595242	6.50268	6.18929	0.341242	20.4745	0.034433	0.0223375	0.0344433	0.0271063	0.00983275	0.00843323	0.00702198	0.0108548	0.0108548	NA	0.0453467	0.0453467	0.00442222	0.0563303	0.0742862	0.0491597	0.0498005	0.0344433	0.064921	0.0353201	0.0292892	0.0320406	0.0345126	0.0227738	0.0390846	0.0294115	0.0221813	0.0311199	0.047918	0.0303869	0.0585999
5044	YMR016C_SOK2	NO	YES	SOK2	ORFS	1.97961e-05	42	1.42744e-05	15	2.1371e-06	1	0.111991	0.102171	0.0735522	6.18933	6.78422	0.0644214	3.86529	0.197583	0.124838	0.12303	0.124838	0.39142	0.39142	NA	0.255176	0.255176	NA	0.120274	0.120274	NA	0.0980164	0.0980164	NA	0.12303	0.12303	NA	0.260358	0.260358	NA	0.0139672	0.0139672	NA	NA	NA	NA	NA	NA	NA
5082	YMR058W_FET3	NO	YES	FET3	ORFS	0.000493959	1048	0.000572878	602	0.000337662	158	0.0416949	0.0334746	0.0301185	16.6243	20.7067	0.322815	19.3689	0.0364347	0.00212699	0.0383918	0.00316475	0.0401377	0.0321421	0.0341198	0.0361726	0.0383918	0.0136302	0.0351701	0.0386773	0.0194161	0.034929	0.0380904	0.0169313	0.0357642	0.0404734	0.0190816	0.0403542	0.041001	0.0127306	0.0360299	0.0333828	0.0180024	0.0425719	0.0380214	0.0266221	0.0472049	0.0435057	0.0214097
5101	YMR079W_SEC14	NO	YES	SEC14	ORFS	0.000159783	339	0.000235051	247	9.40324e-05	44	0.0490113	0.0167776	0.0834385	14.1426	41.3138	0.335099	20.106	0.0350754	0.00195281	0.0296044	0.00453337	0.0370608	0.0374619	0.0230257	0.032451	0.0253155	0.0285883	0.0341478	0.0301453	0.0276704	0.0369398	0.0296044	0.031746	0.0347777	0.0278929	0.0252708	0.0258912	0.02837	0.012838	0.0300522	0.027702	0.0192693	0.0344255	0.0360238	0.0200834	0.0444841	0.031725	0.0466981
5134	YMR121C_RPL15B	YES	YES	RPL15B	ORFS	3.81782e-05	81	2.37906e-05	25	7.05243e-05	33	0.152942	0.109299	0.156956	4.53208	6.34175	0.155524	9.33144	0.0771673	0.0221585	0.0633574	0.0152978	0.0510988	0.0340895	0.0543923	0.0564445	0.0394684	0.0322877	0.101541	0.0656669	0.0792141	0.0905709	0.0643306	0.0557007	0.0861808	0.0633574	0.0516817	0.0532975	0.0411588	0.0392573	0.0392934	0.0273317	0.0379628	0.0511793	0.0258201	0.0502539	0.0817535	0.0539741	0.0785529
5144	YMR131C_RRB1	NO	YES	RRB1	ORFS	0.000161668	343	0.000163679	172	0.000241492	113	0.0738952	0.05859	0.0465184	9.38013	11.8305	0.24951	14.9706	0.0473964	0.0157512	0.0408537	0.00354307	0.0751844	0.041864	0.102673	0.0423966	0.0408537	0.0259844	0.0407427	0.0402794	0.0238704	0.0425532	0.0417561	0.0215357	0.036105	0.0334024	0.0184239	0.0335004	0.0296975	0.0204487	0.0379015	0.0305637	0.0246737	0.0411895	0.0306859	0.0284899	0.0670441	0.0452383	0.0577486
5154	YMR142C_RPL13B	YES	YES	RPL13B	ORFS	0.00243256	5161	0.00201173	2114	0.00323557	1514	0.0145386	0.00940658	0.017915	47.6763	73.6875	0.602688	36.1613	0.0193502	0.00244198	0.0182171	0.00287536	0.0234595	0.023845	0.0107087	0.0192295	0.0198528	0.00975189	0.0189171	0.0182171	0.01032	0.0171014	0.0163949	0.0094524	0.0180435	0.0177052	0.00941772	0.0133953	0.0133531	0.00867091	0.012137	0.0109199	0.011033	0.0137196	0.0119138	0.0156968	0.0139358	0.0153958	0.0114343
5155	YMR143W_RPS16A	YES	YES	RPS16A	ORFS	0.00197301	4186	0.00196891	2069	0.00162847	762	0.00626081	0.00670273	0.00315031	110.712	103.413	0.51467	30.8802	0.0226972	0.00200839	0.0202328	0.00305171	0.0243845	0.0250276	0.0129371	0.0251793	0.0237285	0.0123276	0.021411	0.0202328	0.0128409	0.0220671	0.0198065	0.010608	0.0204443	0.0175457	0.013633	0.0159466	0.0124109	0.0141849	0.00983622	0	0.0149648	0.0105816	0.0119138	0.00931998	0.0191607	0.0139112	0.0213116
5158	YMR146C_TIF34	NO	YES	TIF34	ORFS	0.000450597	956	0.000334972	352	0.000510767	239	0.0283387	0.0204219	0.0266932	24.4594	33.9414	0.392565	23.5539	0.0298634	0.0029083	0.0271072	0.00325794	0.0273742	0.0235242	0.017908	0.0291451	0.0265695	0.0112063	0.0307807	0.0311286	0.0163451	0.0344477	0.0311383	0.0138224	0.0275693	0.0271072	0.0119526	0.0295159	0.0258657	0.0119998	0.0179603	0.0117856	0.0169333	0.016126	0.0106453	0.018156	0.027484	0.0218637	0.02802
5195	YMR185W_YMR185W	NO	YES	YMR185W	ORFS	2.54521e-05	54	2.56939e-05	27	3.41936e-05	16	0.125365	0.140833	0.0771335	5.52903	4.92175	0.150714	9.04282	0.0797311	0.0198011	0.0700364	0.0160736	NA	NA	NA	0.0740949	0.0740949	NA	0.0549065	0.0415663	0.0434862	0.100631	0.0769486	0.0897455	0.0892919	0.0659779	0.0662976	0.0956198	0.0599803	0.0903257	0.0800167	0.0445883	0.0934889	0.0732008	0.0374402	0.107995	0.135823	0.0709461	0.173978
5205	YMR194W_RPL36A	YES	YES	RPL36A	ORFS	0.000670239	1422	0.000516732	543	0.00114549	536	0.0224722	0.0240849	0.016262	30.8447	28.7793	0.386986	23.2192	0.0303005	0.00248468	0.0273551	0.00262017	0.0333718	0.0310577	0.02288	0.0322794	0.0306985	0.0147625	0.0284089	0.0273551	0.015269	0.0298998	0.0270165	0.0163907	0.0275424	0.0248927	0.0183137	0.0268825	0.0225132	0.0174626	0.042802	0.0337888	0.0421751	0.0329642	0.0253912	0.0327006	0.0398994	0.0304175	0.0350438
5218	YMR208W_ERG12	NO	YES	ERG12	ORFS	0.000173923	369	0.000156066	164	8.12098e-05	38	0.0194801	0.0164294	0.0152536	35.5824	42.1894	0.229789	13.7873	0.0515707	0.00100222	0.0517257	0.00119068	0.0525797	0.0501229	0.0311214	0.0510336	0.0517257	0.0147326	0.0506625	0.0498261	0.0126118	0.0508425	0.0525096	0.00889325	0.0527353	0.051999	0.0130483	0.0469478	0.0386809	0.0274293	0.0484662	0.0424633	0.0325305	0.0559395	0.0455804	0.0533319	0.0567537	0.0539773	0.0333096
5227	YMR217W_GUA1	NO	YES	GUA1	ORFS	0.000852174	1808	0.000941156	989	0.000455202	213	0.0126183	0.00626839	0.0155352	54.932	110.578	0.363624	21.8175	0.032279	0.00163713	0.0327415	0.00132751	0.0300007	0.0327415	0.0186906	0.0341496	0.0345009	0.0133394	0.0331274	0.0341151	0.00977352	0.0312794	0.0320099	0.00685004	0.0328377	0.031414	0.0161725	0.0242116	0.0238275	0.0160168	0.0275126	0.0200107	0.043829	0.0237081	0.0170586	0.0307887	0.0265194	0.0196305	0.0353166
5239	YMR229C_RRP5	NO	YES	RRP5	ORFS	0.000162611	345	0.000142744	150	0.000211573	99	0.0613235	0.053005	0.0437667	11.3031	13.077	0.233377	14.0026	0.0507573	0.00132133	0.0491076	0.00406138	0.051474	0.0493195	0.0218677	0.0484518	0.0491076	0.023966	0.0515336	0.0499883	0.0282516	0.0508303	0.0464736	0.0377936	0.0514967	0.0401479	0.0385485	0.0673142	0.0468233	0.0571184	0.0710525	0.0471913	0.0874514	0.0731247	0.0479914	0.104843	0.0782525	0.032526	0.101229
5240	YMR230W_RPS10B	YES	YES	RPS10B	ORFS	0.00163082	3460	0.00129992	1366	0.00223113	1044	0.0190731	0.00610092	0.0381868	36.3416	113.614	0.415816	24.9489	0.0281698	0.00603287	0.0292292	0.00655504	0.0360225	0.0358847	0.0106893	0.0321167	0.0303201	0.0155274	0.0277178	0.0292292	0.0135984	0.0238655	0.0213727	0.0131997	0.0211265	0.0202108	0.0115555	0.0114665	0.00981691	0.00993564	0.00853942	0.00901356	0.007207	0.0145911	0.0132876	0.0154774	0.00863154	0	0.0150785
5251	YMR241W_YHM2	NO	YES	YHM2	ORFS	0.000206445	438	0.000268358	282	0.000183791	86	0.0276758	0.0226264	0.0210032	25.0453	30.6345	0.359889	21.5934	0.0326195	0.00371161	0.0314084	0.00305896	0.033915	0.0277181	0.022346	0.0384554	0.0347738	0.017476	0.0292412	0.0274709	0.0160126	0.0314181	0.0317221	0.0140956	0.0300676	0.0314084	0.0148588	0.0278474	0.0210626	0.0233934	0.0180278	0.00973366	0.0215277	0.0203716	0.0153377	0.0223706	0.0294836	0.00995463	0.0513251
5252	YMR242C_RPL20A	YES	YES	RPL20A	ORFS	0.00207482	4402	0.00185757	1952	0.00203452	952	0.0115782	0.00997129	0.00918372	59.8666	69.5143	0.467408	28.0445	0.0250212	0.00304726	0.0258814	0.00308466	0.0273059	0.0279568	0.00660518	0.0289252	0.0295306	0.00748382	0.0245588	0.0258814	0.0118792	0.022349	0.0229094	0.0104647	0.0219671	0.022462	0.0105467	0.0157394	0.015885	0.0098066	0.0151574	0.0132181	0.0120023	0.0121753	0.0101012	0.0118444	0.0192363	0.0169941	0.0177618
5253	YMR243C_ZRC1	NO	YES	ZRC1	ORFS	0.000599067	1271	0.000538619	566	0.000534275	250	0.0225834	0.018953	0.0174112	30.6928	36.5719	0.4038	24.228	0.0290203	0.00131934	0.0302962	0.00345071	0.0303569	0.0230177	0.0249238	0.0270329	0.0294458	0.0133208	0.0297314	0.0302962	0.0146375	0.0295898	0.031242	0.0109818	0.0283906	0.031224	0.0126976	0.0288073	0.0303452	0.00998931	0.0250074	0.0222183	0.0181916	0.025927	0.0253912	0.0166993	0.0329486	0.025848	0.0260407
5256	YMR246W_FAA4	NO	YES	FAA4	ORFS	0.00025075	532	0.000216019	227	7.69356e-05	36	0.0681708	0.0612985	0.0397898	10.1678	11.3077	0.200745	12.0447	0.0592573	0.0054611	0.0504026	0.00208412	0.068708	0.0527222	0.0644439	0.0567084	0.0504026	0.0354243	0.0577226	0.0519402	0.0381535	0.0584074	0.0473349	0.0379914	0.0547403	0.0499158	0.0383915	0.0469809	0.0428681	0.0272814	0.0359498	0.036945	0.0234951	0.0503563	0.0413663	0.0284343	0.0570217	0.0457573	0.0448441
5265	YMR259C_YMR259C	NO	YES	YMR259C	ORFS	3.25221e-05	69	3.8065e-05	40	1.49597e-05	7	0.0828039	0.0860719	0.0549412	8.37094	8.05312	0.124939	7.49632	0.0970015	0.0165909	0.10754	0.0142562	0.114416	0.110761	0.0582914	0.108996	0.107635	0.0425521	0.0984286	0.10754	0.0567003	0.0721918	0.0792957	0.0578533	0.0909745	0.0871573	0.0391706	0.0901356	0.0765468	0.0403782	0.0716926	0.0582054	0.0535763	0.0682947	0.0471759	0.0484241	0.0948193	0.062594	0.0965751
5275	YMR269W_TMA23	NO	YES	TMA23	ORFS	8.48403e-06	18	8.56462e-06	9	1.70968e-05	8	0.177693	0.107626	0.18957	3.90081	6.44035	0.172608	10.3565	0.0692588	0.0160122	0.0683233	0.0160122	0.0817257	0.0817257	NA	0.0870767	0.0870767	NA	0.0683233	0.0683233	NA	0.0468029	0.0468029	NA	0.0623652	0.0623652	NA	0.0602905	0.0602905	NA	0.110458	0.110458	NA	0.121377	0.121377	NA	0.137512	0.137512	NA
5288	YMR283C_RIT1	NO	YES	RIT1	ORFS	1.97961e-05	42	1.5226e-05	16	1.92339e-05	9	0.14485	0.0970926	0.122899	4.78526	7.13903	0.229666	13.7799	0.0515991	0.00869575	0.0472328	0.00869575	0.0455233	0.0455233	NA	0.0433335	0.0433335	NA	0.0472328	0.0472328	NA	0.0596935	0.0596935	NA	0.0622125	0.0622125	NA	0.0516284	0.0516284	NA	NA	NA	NA	NA	NA	NA	NA	NA	NA
5314	YMR309C_NIP1	NO	YES	NIP1	ORFS	0.000148471	315	0.000159873	168	5.34275e-05	25	0.0810053	0.0640837	0.0668997	8.55682	10.8163	0.240346	14.4208	0.0492488	0.0160779	0.0396756	0.0179406	0.0774051	0.0792649	0.0382883	0.0474905	0.0467748	0.0301231	0.0416741	0.0392934	0.0303626	0.0411763	0.0396756	0.0208745	0.0384978	0.0352182	0.0187789	0.0458338	0.0368612	0.0234796	0.0531521	0.0452458	0.0330047	0.061318	0.0451921	0.0473642	0.0652225	0.0650301	0.0496678
5315	YMR310C_YMR310C	NO	YES	YMR310C	ORFS	8.81397e-05	187	6.75653e-05	71	2.99194e-05	14	0.154446	0.112867	0.151913	4.48796	6.14129	0.245304	14.7182	0.0482291	0.00846557	0.042498	0.00232332	0.0371007	0.0413252	0.0234976	0.06047	0.0434602	0.0544393	0.0506509	0.042498	0.0314149	0.0471216	0.0425841	0.0299458	0.0458021	0.0375569	0.0283367	0.0446384	0.0434582	0.0192245	0.03251	0.0301862	0.021121	0.0385589	0.0308204	0.0277531	0.0285512	0.0289322	0.0166387
5327	YNL001W_DOM34	NO	YES	DOM34	ORFS	6.12736e-05	130	3.8065e-05	40	7.69356e-05	36	0.0883848	0.0764138	0.0600293	7.84238	9.07097	0.18698	11.2188	0.0637616	0.00795871	0.054677	0.00573126	0.0763599	0.0572676	0.0639897	0.0613274	0.054677	0.0389372	0.0587279	0.0504453	0.0342684	0.0561852	0.0460987	0.0386414	0.0662075	0.0607311	0.0434675	0.0624431	0.0588167	0.0320416	0.0687763	0.0477066	0.0508798	0.0548515	0.0458478	0.0546616	0.0760915	0.0571117	0.0847153
5328	YNL002C_RLP7	NO	YES	RLP7	ORFS	0.000197961	420	0.000163679	172	0.000247904	116	0.0541098	0.0444706	0.0282237	12.81	15.5866	0.304045	18.2427	0.0387282	0.00127315	0.0374828	0.00373321	0.0392774	0.0291517	0.0364268	0.039782	0.0343532	0.0259992	0.0395017	0.0374828	0.0240622	0.0366318	0.0377643	0.0193816	0.0384481	0.0377924	0.0203599	0.0364943	0.0267063	0.0317537	0.0361556	0.0265634	0.0351181	0.0285901	0.0201248	0.0294743	0.0288525	0.0186061	0.0280001
5353	YNL030W_HHF2	NO	YES	HHF2	ORFS	0.000962467	2042	0.000753686	792	0.00117968	552	0.0835734	0.081832	0.0472249	8.29387	8.47036	0.318382	19.1029	0.0369516	0.00489153	0.0318931	0.00717263	0.0319571	0.0165245	0.0328791	0.0413754	0.0329007	0.0286599	0.0314634	0.0294145	0.0298382	0.0388153	0.0318931	0.0324191	0.0411468	0.0341375	0.0352048	0.0397148	0.0351967	0.0317392	0.045764	0.0402839	0.0357476	0.0526559	0.0471509	0.031438	0.0573811	0.0399337	0.0546327
5380	YNL061W_NOP2	NO	YES	NOP2	ORFS	0.00013763	292	0.000112292	118	9.83066e-05	46	0.045094	0.0372958	0.0320397	15.3712	18.5851	0.181016	10.861	0.065933	0.00712078	0.039748	0.00429104	0.0778143	0.0474367	0.0782481	0.0617205	0.039748	0.0620956	0.0667391	0.0414548	0.0695768	0.0636131	0.0376018	0.0691463	0.0597784	0.0365409	0.0721053	0.0592751	0.0435318	0.0724237	0.0633308	0.0362207	0.0924618	0.0557615	0.0305246	0.0801153	0.0938895	0.0491303	0.105404
5381	YNL062C_GCD10	NO	YES	GCD10	ORFS	9.19104e-05	195	7.04202e-05	74	6.62501e-05	31	0.0989209	0.102119	0.0409479	7.00708	6.78764	0.254283	15.257	0.0464858	0.0049206	0.0444002	0.0044376	0.041097	0.0444002	0.0243253	0.0519438	0.0488167	0.0281162	0.0514677	0.0438167	0.0240979	0.0444309	0.0448502	0.0206807	0.0434893	0.0365752	0.0260425	0.0414705	0.0362524	0.0232944	0.0471735	0.0250955	0.0580052	0.0339101	0.0230561	0.044226	0.0423279	0.021348	0.0586747
5385	YNL066W_SUN4	NO	YES	SUN4	ORFS	0.000184292	391	0.000262648	276	0.000158145	74	0.0870408	0.079892	0.0600821	7.96347	8.67606	0.288203	17.2922	0.0409011	0.00628163	0.040652	0.00461248	0.0513129	0.0425329	0.0313231	0.0423123	0.0429174	0.0304745	0.0363341	0.0386422	0.0191659	0.0376317	0.040652	0.0216288	0.0369147	0.0315989	0.0233497	0.0359655	0.0344964	0.0156843	0.0393745	0.0347498	0.0268313	0.04312	0.038997	0.0255239	0.0438836	0.0342067	0.0247173
5386	YNL067W_RPL9B	YES	YES	RPL9B	ORFS	0.000493488	1047	0.000444408	467	0.000656089	307	0.029191	0.019377	0.0386374	23.7453	35.7716	0.406405	24.3843	0.0288316	0.00225136	0.027528	0.00137452	0.0294061	0.0286052	0.0144338	0.0277421	0.0276731	0.0196455	0.0315917	0.0271012	0.0233294	0.0256331	0.0249091	0.0210025	0.0297849	0.027528	0.0209911	0.0267547	0.0241162	0.0121727	0.0273904	0.0269239	0.0199557	0.0241963	0.0241162	0.0152098	0.0269543	0.0226725	0.0282636
5388	YNL069C_RPL16B	YES	YES	RPL16B	ORFS	0.0042769	9074	0.00487422	5122	0.00342363	1602	0.00905062	0.00653699	0.00663767	76.5856	106.035	0.571299	34.2779	0.0204243	0.00297736	0.0215858	0.00301553	0.0250746	0.0244141	0.0125348	0.0214081	0.0229285	0.00900304	0.0197763	0.0215858	0.00965261	0.0178499	0.0180386	0.00762427	0.0180123	0.0175457	0.00748903	0.0162146	0.0141148	0.0102099	0.00865277	0.00667023	0.0100634	0.0153797	0.0101012	0.0181358	0.0121204	0	0.018915
5414	YNL096C_RPS7B	YES	YES	RPS7B	ORFS	0.00065657	1393	0.000530055	557	0.000591976	277	0.0238499	0.0237407	0.0149556	29.0629	29.1966	0.320225	19.2135	0.0367349	0.00260844	0.0384283	0.00470796	0.0342161	0.0288306	0.0209652	0.0336939	0.0384283	0.0192933	0.039526	0.0387076	0.0170765	0.0381017	0.0411202	0.0169242	0.0381367	0.0362765	0.023694	0.0341997	0.0334431	0.0242791	0.0303492	0.025032	0.022642	0.0209243	0.0215816	0.0179551	0.0251565	0.0196305	0.0279686
5422	YNL104C_LEU4	NO	YES	LEU4	ORFS	0.000335591	712	0.000400634	421	0.000252178	118	0.018062	0.00636412	0.0302309	38.3759	108.915	0.402371	24.1423	0.0291249	0.00190368	0.029883	0.00280356	0.0261199	0.0241013	0.0209833	0.0284041	0.0297735	0.0155803	0.0300682	0.0304175	0.0154906	0.0302115	0.029883	0.0172805	0.0308207	0.0310155	0.0202905	0.0290531	0.0258131	0.0139735	0.0229297	0.0194156	0.0210144	0.026021	0.0196949	0.024883	0.026182	0.0248733	0.0176556
5426	YNL110C_NOP15	NO	YES	NOP15	ORFS	0.000129146	274	8.27913e-05	87	0.000320565	150	0.0758602	0.0617137	0.0535067	9.13717	11.2317	0.211328	12.6797	0.0562047	0.00866874	0.0472602	0.00613093	0.0704484	0.054808	0.0656052	0.0511532	0.0472602	0.0282238	0.0529203	0.0409298	0.0377837	0.0485631	0.0395166	0.0359095	0.0579383	0.0478635	0.0428641	0.0508426	0.0457186	0.0293258	0.0457171	0.0359616	0.0287108	0.0446624	0.0429954	0.0269005	0.0390456	0.0334451	0.0298704
5428	YNL112W_DBP2	NO	YES	DBP2	ORFS	0.00020126	427	0.000145599	153	0.000230807	108	0.0677772	0.0544409	0.0498255	10.2268	12.7321	0.274573	16.4744	0.0429757	0.00709878	0.036429	0.00465828	0.0549298	0.0446481	0.0454263	0.0429135	0.0401203	0.020196	0.0366845	0.0323445	0.0214756	0.038871	0.036429	0.0235157	0.0414795	0.0360814	0.0205019	0.0490161	0.0429626	0.0347567	0.0464888	0.0318454	0.0348881	0.0518416	0.0405465	0.0478885	0.0618671	0.0526803	0.0504877
5429	YNL113W_RPC19	NO	YES	RPC19	ORFS	0.000114534	243	8.46946e-05	89	0.0001325	62	0.0548982	0.0461564	0.0385171	12.626	15.0174	0.302185	18.1311	0.0389712	0.00192569	0.0344869	0.00418665	0.0408207	0.0272194	0.03631	0.0371978	0.0374198	0.0221295	0.0405762	0.0357721	0.0253271	0.0395933	0.0344869	0.0204961	0.0366681	0.0303029	0.0227047	0.0323321	0.0316237	0.0210844	0.0524622	0.0375767	0.0388286	0.0467274	0.0318598	0.0475355	0.060123	0.0418602	0.0578232
5446	YNL132W_KRE33	NO	YES	KRE33	ORFS	8.24837e-05	175	7.51783e-05	79	8.76211e-05	41	0.0569348	0.0445497	0.0493479	12.1744	15.559	0.189801	11.388	0.0627836	0.00579618	0.0525214	0.00610878	0.05927	0.0435208	0.0475456	0.0657001	0.048751	0.0587198	0.0693487	0.0525214	0.0640526	0.0649288	0.0584431	0.0379646	0.0546701	0.0570042	0.0204107	0.0533571	0.0438995	0.0297198	0.0473004	0.0278929	0.0512454	0.0448855	0.0299087	0.0400364	0.0364103	0.0175601	0.0521302
5456	YNL142W_MEP2	NO	YES	MEP2	ORFS	7.35283e-05	156	5.80491e-05	61	3.20565e-05	15	0.0428246	0.0265685	0.0383787	16.1857	26.089	0.228622	13.7173	0.0518409	0.00742298	0.0403652	0.0146655	0.0579446	0.0232586	0.0728558	0.0514655	0.0389633	0.039997	0.0543782	0.0512177	0.0193241	0.0561463	0.0624977	0.0373552	0.0392698	0.0403652	0.026761	0.0537667	0.0501936	0.0358499	0.0833371	0.0430663	0.111225	0.0824551	0.0441715	0.094659	0.106965	0.0350097	0.158988
5462	YNL149C_PGA2	NO	YES	PGA2	ORFS	0.000210216	446	0.000169389	178	0.000305605	143	0.0239416	0.0149279	0.0267924	28.9515	46.4331	0.267042	16.0225	0.0442148	0.00479046	0.0376067	0.00417075	0.0492789	0.0441525	0.0381918	0.0451884	0.035299	0.0312768	0.044749	0.0376067	0.0254239	0.0455828	0.039389	0.0237083	0.0362748	0.0332709	0.0201911	0.0265533	0.0239168	0.0250149	0.0276044	0.025848	0.0251575	0.0272053	0.0248733	0.0239148	0.0332366	0.026013	0.0253705
5463	YNL151C_RPC31	NO	YES	RPC31	ORFS	3.39361e-05	72	2.56939e-05	27	2.56452e-05	12	0.0743898	0.0630893	0.0536608	9.31777	10.9868	0.182417	10.945	0.0654099	0.0137315	0.0564337	0.00940307	0.085557	0.0668153	0.059773	0.0699327	0.058125	0.039057	0.0655153	0.050374	0.0328235	0.0562585	0.0564337	0.0413517	0.0497862	0.0415299	0.039107	0.0371226	0.0315273	0.0247458	0.0601408	0.0532276	0.0460831	0.0667542	0.0615889	0.0642175	0.0740942	0.056173	0.0621867
5472	YNL161W_CBK1	NO	YES	CBK1	ORFS	4.24202e-05	90	1.99841e-05	21	2.56452e-05	12	0.130418	0.101983	0.0898482	5.31479	6.7967	0.130163	7.80976	0.0929217	0.0284974	0.0715321	0.00489023	0.142679	0.0748894	0.176605	0.0800295	0.079527	0.0251764	0.0706645	0.0696286	0.0219745	0.0841545	0.0715321	0.0704827	0.0870805	0.0668976	0.0852526	0.0715079	0.061729	0.0301651	0.0989011	0.0425545	0.133867	0.135054	0.0608288	0.191505	0.149946	0.0720158	0.199727
5473	YNL162W_RPL42A	YES	YES	RPL42A	ORFS	0.00216814	4600	0.00200317	2105	0.00382541	1790	0.0145404	0.00300133	0.0434574	47.6705	230.946	0.50955	30.573	0.0229279	0.00396043	0.0210745	0.00324226	0.0293084	0.0266304	0.0240077	0.0242312	0.0223144	0.0152222	0.0208791	0.0210745	0.0149211	0.0204693	0.0183554	0.0113987	0.0197515	0.0192641	0.0110591	0.0125856	0.013008	0.010108	0.0151962	0.0136775	0.0140972	0.0112874	0.00929925	0.015166	0.0169298	0.0166513	0.0150417
5487	YNL178W_RPS3	YES	YES	RPS3	ORFS	0.0038937	8261	0.00369991	3888	0.0063536	2973	0.0306281	0.0279947	0.0347624	22.6311	24.76	0.473347	28.4008	0.0247033	0.00310843	0.0243417	0.00365196	0.0285541	0.0293941	0.00606902	0.0266124	0.0270079	0.00855952	0.0251152	0.0243417	0.0083017	0.0223107	0.0224636	0.00981607	0.0209242	0.0201326	0.0113587	0.0153584	0.0174353	0.00887053	0.0143966	0.0123513	0.0142591	0.0132928	0.0108764	0.0143723	0.0153781	0.0131701	0.0153477
5493	YNL186W_UBP10	NO	YES	UBP10	ORFS	8.48403e-05	180	4.5678e-05	48	3.63307e-05	17	0.200885	0.163579	0.138289	3.45047	4.23738	0.0941781	5.65069	0.130838	0.02166	0.0528161	0.0316468	0.167127	0.117564	0.167944	0.124	0.0343169	0.159568	0.132748	0.0647454	0.186347	0.112196	0.0528161	0.186711	0.118118	0.0525523	0.182813	0.0620135	0.0388966	0.0961787	0.118633	0.0604446	0.139247	0.117479	0.0753613	0.120983	0.0833815	0.0425411	0.10674
5510	YNL209W_SSB2	NO	YES	SSB2	ORFS	0.00281434	5971	0.00272735	2866	0.00243202	1138	0.0234525	0.0141436	0.0265512	29.5554	49.0079	0.476792	28.6075	0.0245226	0.00136663	0.0265922	0.00168113	0.0252165	0.0265922	0.0118825	0.0257513	0.0277788	0.00771823	0.0249288	0.0273293	0.0109972	0.0222174	0.0239735	0.0116703	0.0244991	0.02461	0.0124467	0.0206613	0.0204532	0.0121668	0.0149103	0.0143101	0.0141579	0.0139357	0.0118706	0.0166872	0.0190089	0.0143739	0.0197734
5542	YNL244C_SUI1	NO	YES	SUI1	ORFS	0.000730098	1549	0.00077367	813	0.00100657	471	0.0197843	0.00914226	0.0297699	35.0351	75.818	0.349071	20.9442	0.0336476	0.00214434	0.0346096	0.00293727	0.0308522	0.0285142	0.018433	0.0348955	0.0352412	0.0169125	0.0320221	0.0346096	0.015803	0.0360542	0.0357987	0.0158218	0.0344141	0.0339146	0.0161318	0.0345436	0.0367725	0.0216777	0.0240722	0.0215191	0.0188373	0.0305837	0.0263401	0.01866	0.033034	0.0294458	0.0251404
5545	YNL247W_YNL247W	NO	YES	YNL247W	ORFS	9.66237e-05	205	7.13718e-05	75	6.83872e-05	32	0.031174	0.0246681	0.0331648	22.2348	28.099	0.188606	11.3164	0.063194	0.0108826	0.0474164	0.0121987	0.0665046	0.0227823	0.0695582	0.0784561	0.0527598	0.0721511	0.0654919	0.0474164	0.0638127	0.0545975	0.0515512	0.0429767	0.0509198	0.0440845	0.0355272	0.0438213	0.0420816	0.0232682	0.0599885	0.0420327	0.0590002	0.0756047	0.0541633	0.07375	0.104215	0.0606136	0.109984
5546	YNL248C_RPA49	NO	YES	RPA49	ORFS	0.00016591	352	0.000170341	179	0.000153871	72	0.0437111	0.046616	0.018624	15.8575	14.8693	0.28416	17.0496	0.0414952	0.00410818	0.0349481	0.00396712	0.0362706	0.0322243	0.037366	0.038365	0.0342067	0.0242326	0.0463505	0.0393663	0.0284281	0.0438438	0.0418656	0.0237877	0.0426463	0.0349481	0.0263596	0.0403372	0.0403141	0.0272855	0.0444764	0.0366348	0.0320801	0.0374834	0.0278713	0.0289114	0.0591942	0.0437967	0.0491578
5552	YNL255C_GIS2	NO	YES	GIS2	ORFS	0.000590583	1253	0.000613798	645	0.000572743	268	0.0201086	0.0157346	0.0181197	34.4702	44.0524	0.335657	20.1394	0.035016	0.00348865	0.0338213	0.00288384	0.0410347	0.0386241	0.019851	0.0342526	0.0338213	0.0146741	0.0345013	0.0338696	0.0180711	0.0330792	0.0334761	0.0186295	0.0322125	0.0305955	0.0135141	0.0298859	0.0250838	0.0273317	0.0285106	0.0221859	0.0284648	0.0276889	0.0196949	0.0233367	0.0415942	0.0302504	0.036508
5581	YNL289W_PCL1	NO	YES	PCL1	ORFS	3.53501e-05	75	1.23711e-05	13	2.1371e-05	10	0.271752	0.192089	0.282428	2.55066	3.60847	NA	NA	NA	NA	NA	NA	NA	NA	NA	NA	NA	NA	NA	NA	NA	NA	NA	NA	NA	NA	NA	NA	NA	NA	NA	NA	NA	NA	NA	NA	NA	NA	NA
5582	YNL290W_RFC3	NO	YES	RFC3	ORFS	4.80762e-05	102	2.47422e-05	26	5.34275e-05	25	0.126723	0.0711801	0.175686	5.46977	9.73793	0.129403	7.7642	0.0934933	0.0135894	0.0511893	0.00539378	0.0723802	0.0429278	0.103346	0.104175	0.0487494	0.158968	0.105469	0.0548852	0.156665	0.0885848	0.0511893	0.153231	0.0968573	0.0565772	0.167626	0.0816598	0.0505394	0.110797	0.0847048	0.0465824	0.124546	0.0940861	0.0536619	0.119548	0.099792	0.0526825	0.124346
5589	YNL299W_TRF5	NO	YES	TRF5	ORFS	1.69681e-05	36	8.56462e-06	9	1.49597e-05	7	0.239045	0.102626	0.282702	2.89965	6.75412	NA	NA	NA	NA	NA	NA	NA	NA	NA	NA	NA	NA	NA	NA	NA	NA	NA	NA	NA	NA	NA	NA	NA	NA	NA	NA	NA	NA	NA	NA	NA	NA	NA
5590	YNL300W_YNL300W	NO	YES	YNL300W	ORFS	0.000333705	708	0.000306423	322	0.000282097	132	0.120567	0.127461	0.0574207	5.74907	5.4381	0.24688	14.8128	0.0479137	0.00884876	0.042905	0.00339241	0.0623712	0.0484443	0.0578216	0.0504733	0.0434582	0.0365965	0.0430248	0.0425717	0.0250306	0.0415464	0.0389567	0.0234454	0.0421528	0.042905	0.0201742	0.0419378	0.0394132	0.0189641	0.0302492	0.0287375	0.0226271	0.0333717	0.0287682	0.0247383	0.0397564	0.0323863	0.0223814
5591	YNL301C_RPL18B	YES	YES	RPL18B	ORFS	0.000308253	654	0.000289294	304	0.000307742	144	0.0361162	0.0274652	0.0327287	19.1922	25.2373	0.292269	17.5361	0.0403205	0.00605298	0.0359452	0.00639811	0.0302918	0.0241989	0.0236983	0.0436182	0.0344964	0.0318553	0.0441369	0.0395152	0.0301852	0.0446318	0.0400662	0.0287476	0.0389237	0.0359452	0.0260512	0.0319414	0.0300361	0.0280862	0.0286128	0.0345429	0.0163644	0.0268618	0.0303947	0.0160993	0.027523	0.0246534	0.0168095
5592	YNL302C_RPS19B	YES	YES	RPS19B	ORFS	0.00228221	4842	0.00226391	2379	0.00327617	1533	0.0139275	0.00317305	0.0298528	49.7681	218.449	0.597856	35.8714	0.0195081	0.00214937	0.0189113	0.00291854	0.0227442	0.0242946	0.0120905	0.0203563	0.0211309	0.00913252	0.0190156	0.0189113	0.00868645	0.018257	0.0175457	0.00901908	0.0171673	0.0173033	0.0100596	0.0141374	0.0146603	0.00859107	0.0145218	0.0113735	0.0146771	0.0148646	0.0102155	0.0184847	0.017955	0.012622	0.0224179
5597	YNL308C_KRI1	NO	YES	KRI1	ORFS	4.66622e-05	99	2.56939e-05	27	6.83872e-05	32	0.0640054	0.0496606	0.0677352	10.8295	13.9577	0.199817	11.989	0.0595406	0.00922515	0.051964	0.0157561	0.0446611	0.0327623	0.034397	0.0598834	0.0454249	0.0492798	0.0690668	0.061959	0.0375243	0.0592537	0.051964	0.0320869	0.0648381	0.0740955	0.0250034	0.0463445	0.0416831	0.0280716	0.0373081	0.0243815	0.0345708	0.0756855	0.0552479	0.0531852	0.0976734	0.0692491	0.0962878
5602	YNL313C_YNL313C	NO	YES	YNL313C	ORFS	0.00010605	225	7.23234e-05	76	7.47985e-05	35	0.0942566	0.0807561	0.0808698	7.35384	8.58322	0.230105	13.8063	0.051498	0.0108352	0.049006	0.0110228	0.0687275	0.0678633	0.0687416	0.0529507	0.0387855	0.0397718	0.0393791	0.0456384	0.0270908	0.0492727	0.0555137	0.023622	0.0471601	0.049006	0.0206402	0.052424	0.0524486	0.0131638	0.0542332	0.0560787	0.0439959	0.0529728	0.0424594	0.0498561	0.0771345	0.0682365	0.0551445
5623	YNR003C_RPC34	NO	YES	RPC34	ORFS	6.22163e-05	132	4.5678e-05	48	9.40324e-05	44	0.082957	0.053148	0.072206	8.3555	13.0418	0.201195	12.0717	0.0591207	0.00417395	0.0505232	0.00543249	0.0657034	0.0606513	0.0389467	0.0604814	0.0505232	0.0369019	0.0550542	0.0458837	0.0294738	0.0576581	0.0501708	0.0254063	0.0567064	0.0525275	0.0235669	0.038155	0.0366341	0.0167329	0.0432925	0.0334441	0.0346597	0.031396	0.0292831	0.0238123	0.028254	0.022403	0.0269788
5631	YNR012W_URK1	NO	YES	URK1	ORFS	7.77703e-05	165	6.94686e-05	73	4.91533e-05	23	0.098605	0.0716363	0.0708973	7.02954	9.67593	0.151037	9.0622	0.0795537	0.00195349	0.0716249	0.00604625	0.0772735	0.0781675	0.0438778	0.0783518	0.0716249	0.0436092	0.0811811	0.0689939	0.0423928	0.0790227	0.0661286	0.0422659	0.0819391	0.0803747	0.0348038	0.0730319	0.0705914	0.0363093	0.0535949	0.0468339	0.0335197	0.0720204	0.0606067	0.069774	0.0883388	0.0591713	0.115511
5669	YNR050C_LYS9	NO	YES	LYS9	ORFS	0.000147057	312	0.000130373	137	0.000138911	65	0.0229626	0.0120786	0.0280161	30.186	57.3865	0.348081	20.8849	0.033745	0.00117464	0.0274579	0.00127318	0.0334481	0.0262536	0.0318915	0.0353619	0.0289025	0.0216646	0.0323466	0.0268709	0.0210863	0.0344391	0.0291852	0.03192	0.0331291	0.0274579	0.0281283	0.0295304	0.0179101	0.0326453	0.0354908	0.0311417	0.0290575	0.0421627	0.0320925	0.0447156	0.0451124	0.0275863	0.0500879
5693	YOL006C_TOP1	NO	YES	TOP1	ORFS	1.55541e-05	33	1.61776e-05	17	3.63307e-05	17	0.31038	0.133864	0.532728	2.23322	5.17798	0.0833966	5.0038	0.149074	0.0563134	0.170397	0.0563134	0.0493983	0.0493983	0.0500194	0.173812	0.173812	0.112852	0.186963	0.186963	0.0226408	0.1648	0.1648	0.0418846	0.170397	0.170397	0.00370496	0.240008	0.240008	0.118636	0.454778	0.454778	NA	0.282829	0.282829	0.319184	0.252548	0.252548	0.169528
5708	YOL019W_YOL019W	NO	YES	YOL019W	ORFS	4.80762e-05	102	3.42585e-05	36	1.92339e-05	9	0.220059	0.189466	0.159772	3.14983	3.65842	0.299613	17.9768	0.0393124	0.0380732	0.0102234	0.0428177	0.104498	0.104498	0.00224756	0.0382736	0.0102234	0.0602074	0.0287623	0.00939121	0.0428962	0.0129708	0.00480829	0.0184592	0.0120573	0.0112273	0.00624128	0.0640684	0.0614625	0.0204576	0.00656989	0.00656989	0.00191702	0.0506458	0.0506458	0.0660312	0.15381	0.15381	NA
5710	YOL021C_DIS3	NO	YES	DIS3	ORFS	8.48403e-05	180	7.32751e-05	77	7.69356e-05	36	0.0879935	0.0870981	0.046443	7.87725	7.95824	0.154057	9.2434	0.0779317	0.0151697	0.0543335	0.00591809	0.0675781	0.0433054	0.0645413	0.101626	0.0588471	0.0949763	0.084813	0.0543335	0.0860582	0.0676889	0.0562034	0.0516492	0.0679524	0.0531682	0.0639183	0.0756815	0.0662229	0.0404364	0.0417852	0.031709	0.0257714	0.0353687	0.0239482	0.028953	0.0394019	0.0329048	0.0277943
5726	YOL039W_RPP2A	YES	YES	RPP2A	ORFS	0.00515075	10928	0.00533481	5606	0.00466101	2181	0.0196542	0.00923876	0.0212819	35.2671	75.026	0.559964	33.5978	0.020842	0.000845146	0.0210805	0.00266314	0.0218884	0.0241162	0.0102237	0.021231	0.0220011	0.0109895	0.0207299	0.0210805	0.00936596	0.0207817	0.0197826	0.00736375	0.0195792	0.0169508	0.00592312	0.015828	0.0133531	0.00947852	0.0108142	0.00860324	0.0106382	0.010025	0.00870114	0.0104975	0.0109497	0.00883594	0.0111438
5727	YOL040C_RPS15	YES	YES	RPS15	ORFS	0.00412136	8744	0.00405773	4264	0.00250682	1173	0.0115733	0.00673978	0.0108731	59.8917	102.844	0.604933	36.296	0.0192777	0.002505	0.0196627	0.0022998	0.0217079	0.0235206	0.00670173	0.0217309	0.0205236	0.00861085	0.0195155	0.0196627	0.0082021	0.0166676	0.0184618	0.00880409	0.0167664	0.0175457	0.00747169	0.0144194	0.0139762	0.0103083	0.0122493	0.0104626	0.0139199	0.0147583	0.0117767	0.0176982	0.0162509	0.00860163	0.024852
5728	YOL041C_NOP12	NO	YES	NOP12	ORFS	6.36303e-05	135	5.42426e-05	57	5.77017e-05	27	0.0796998	0.0581178	0.0708394	8.69698	11.9266	0.194347	11.6608	0.061269	0.0241398	0.036248	0.0208363	0.0934175	0.0458415	0.0852957	0.0795204	0.0810098	0.0432702	0.0497708	0.0303833	0.0589368	0.0479584	0.036248	0.0414923	0.035678	0.0327829	0.0259324	0.0374094	0.0344482	0.0223166	0.0559389	0.0366486	0.0637003	0.070672	0.0477638	0.087942	0.0980289	0.0561712	0.14036
5736	YOL052C_SPE2	NO	YES	SPE2	ORFS	7.07003e-05	150	7.51783e-05	79	3.20565e-05	15	0.0980426	0.0817662	0.0798339	7.06986	8.47718	0.184481	11.0689	0.0646538	0.00626316	0.0539236	0.0039766	0.0674147	0.0556916	0.0572588	0.0588068	0.0481515	0.0444012	0.0588157	0.0539236	0.035628	0.0736543	0.0589933	0.0416978	0.0645775	0.0528707	0.0456635	0.0745655	0.0682427	0.0490738	0.0831756	0.0629996	0.0591072	0.0827846	0.0592119	0.0673322	0.0916007	0.0685324	0.069421
5760	YOL077C_BRX1	NO	YES	BRX1	ORFS	0.000215872	458	0.000223632	235	0.000371855	174	0.0413755	0.0394783	0.0319851	16.7526	17.5577	0.308254	18.4952	0.0381891	0.00631726	0.0369044	0.00387445	0.0480377	0.0396424	0.0372884	0.03609	0.0387615	0.0218395	0.0398009	0.0369044	0.0265118	0.0359392	0.0336797	0.0134166	0.0310778	0.0302496	0.014785	0.0297727	0.0245888	0.0205497	0.0224084	0.0160985	0.0250496	0.0375853	0.0214362	0.0470133	0.0433107	0.0255643	0.0532841
5767	YOL086C_ADH1	NO	YES	ADH1	ORFS	0.0113512	24083	0.0113338	11910	0.0121964	5707	0.0184342	0.0167216	0.0154795	37.6011	41.4523	0.546397	32.7838	0.0213651	0.00159954	0.0215816	0.00283652	0.0229258	0.0251478	0.0108088	0.0230742	0.0248733	0.00866841	0.0212102	0.0215816	0.00774403	0.0198327	0.0188533	0.00666249	0.0197824	0.020004	0.00786139	0.0154034	0.0153253	0.00743147	0.0127703	0.0129657	0.0116797	0.0136141	0.0134702	0.0127948	0.00865568	0.00819044	0.0102311
5774	YOL093W_TRM10	NO	YES	TRM10	ORFS	3.39361e-05	72	3.14036e-05	33	9.18953e-05	43	0.119369	0.110601	0.0580265	5.80677	6.26711	0.213707	12.8224	0.0555613	0.0145515	0.0457839	0.0123841	0.0767957	0.0653649	0.0554212	0.0595876	0.0540545	0.0413354	0.0550664	0.0457839	0.0312487	0.0492181	0.043269	0.0408517	0.0371388	0.0322495	0.0284182	0.049846	0.0501671	0.0350289	0.0334709	0.0251214	0.0284759	0.0584181	0.0557726	0.0414316	0.0668687	0.064451	0.0400684
5790	YOL109W_ZEO1	NO	YES	ZEO1	ORFS	0.000670239	1422	0.000721331	758	0.00130149	609	0.00982944	0.0056214	0.00994731	70.5174	123.305	0.427935	25.6761	0.027361	0.00358452	0.0243781	0.00213681	0.0256598	0.0243781	0.0144356	0.0224349	0.022561	0.0130661	0.0274802	0.0277786	0.0161898	0.0293815	0.0229098	0.0225508	0.0318486	0.0256551	0.022198	0.0275561	0.0239901	0.022535	0.0383135	0.0349337	0.0382672	0.0451473	0.0385377	0.0345252	0.0349522	0.0273751	0.0464252
5800	YOL120C_RPL18A	YES	YES	RPL18A	ORFS	0.00588698	12490	0.00625978	6578	0.00437678	2048	0.0204489	0.018483	0.0195456	33.8966	37.502	0.645371	38.7223	0.0180588	0.00365191	0.0186277	0.00412169	0.0239208	0.0254502	0.00922494	0.0189193	0.0208066	0.00744176	0.0171415	0.0186277	0.00948248	0.0156808	0.0166353	0.00728209	0.0146315	0.014793	0.00799747	0.0110927	0.00981525	0.00908651	0.00828789	0.00790401	0.00866203	0.00705233	0.00790401	0.00800878	0.0110159	0.00500868	0.0161277
5801	YOL121C_RPS19A	YES	YES	RPS19A	ORFS	0.00177882	3774	0.00154258	1621	0.00274831	1286	0.0145701	0.0094953	0.02293	47.5733	72.999	0.580651	34.8391	0.0200919	0.00184216	0.0196403	0.00126761	0.0214635	0.0211938	0.0122547	0.0224495	0.0196403	0.0128162	0.0193669	0.0196991	0.0111454	0.0193307	0.0176278	0.0105896	0.0178492	0.0195665	0.0108104	0.0161001	0.0125104	0.0169723	0.012591	0.0108764	0.0123632	0.0189541	0.0150541	0.0192589	0.0236211	0.0182171	0.0224238
5805	YOL125W_TRM13	NO	YES	TRM13	ORFS	3.39361e-05	72	2.56939e-05	27	3.20565e-05	15	0.081328	0.0497528	0.103788	8.52286	13.9318	0.23464	14.0784	0.0504771	0.00256014	0.0438283	0.00052837	0.047954	0.0438283	0.0227062	0.0518502	0.0440113	0.0280521	0.0529952	0.043375	0.0294193	0.0521048	0.0440544	0.0273945	0.0474812	0.0428005	0.0172884	0.0523969	0.0500997	0.0295425	0.0581394	0.0473535	0.0394404	0.066609	0.0660787	0.0337403	0.0690539	0.070657	0.029686
5806	YOL126C_MDH2	NO	YES	MDH2	ORFS	1.41401e-05	30	1.33227e-05	14	6.4113e-06	3	0.219283	0.183065	0.180146	3.16097	3.78634	0.0615244	3.69146	0.207923	0.114879	0.211321	0.114879	0.370077	0.370077	NA	0.0746278	0.0746278	NA	0.127782	0.127782	NA	0.211321	0.211321	NA	0.255808	0.255808	NA	0.243028	0.243028	NA	NA	NA	NA	0.105084	0.105084	NA	NA	NA	NA
5807	YOL127W_RPL25	YES	YES	RPL25	ORFS	0.00344358	7306	0.00281681	2960	0.00590481	2763	0.0190428	0.00444474	0.0352236	36.3994	155.948	0.657878	39.4727	0.0177124	0.00412283	0.0161566	0.00358934	0.0228992	0.0228785	0.0099442	0.0207431	0.0197732	0.0089469	0.0173327	0.0159838	0.00896868	0.0145152	0.0161566	0.0099128	0.0130716	0.013815	0.00922015	0.0140045	0.0129711	0.0104414	0.0042732	0	0.00791765	0.00793169	0.00754628	0.00921014	0.00974923	0.00932559	0.011288
5817	YOL139C_CDC33	NO	YES	CDC33	ORFS	0.000625462	1327	0.00063854	671	0.000750122	351	0.020261	0.018499	0.0127325	34.2109	37.4694	0.389563	23.3738	0.030097	0.00340532	0.0271346	0.00179851	0.0358899	0.0292616	0.0210332	0.0274069	0.0288295	0.0149662	0.0287649	0.0247349	0.0167099	0.0302719	0.0268889	0.0171846	0.0281515	0.0271346	0.01445	0.0249031	0.0242141	0.0168417	0.0189677	0.0177683	0.0139302	0.0173885	0.0122014	0.0202449	0.0257042	0.017905	0.0262561
5841	YOR001W_RRP6	NO	YES	RRP6	ORFS	6.50443e-05	138	5.42426e-05	57	5.98388e-05	28	0.116967	0.107137	0.0656535	5.92602	6.46972	0.264688	15.8813	0.044617	0.00708803	0.0478558	0.00591957	0.042785	0.0459852	0.0179085	0.0424951	0.052081	0.0230879	0.0353112	0.0383334	0.0245217	0.0542956	0.0532212	0.024074	0.0481984	0.0478558	0.0193547	0.0584152	0.0524703	0.0243938	0.0682557	0.0659036	0.0372802	0.0711218	0.0670911	0.0313455	0.0801874	0.0965956	0.0449722
5860	YOR021C_YOR021C	NO	YES	YOR021C	ORFS	0.000147057	312	0.000156066	164	0.000316291	148	0.046881	0.0319156	0.05391	14.7853	21.7181	0.360414	21.6249	0.0325712	0.00474454	0.0296863	0.00374636	0.0361602	0.0340759	0.0171058	0.0383555	0.0354498	0.0160304	0.0320596	0.0296863	0.0162425	0.0295853	0.028109	0.0173204	0.0266953	0.0268865	0.0134085	0.0263246	0.0263614	0.019728	0.0190582	0.0157399	0.0147211	0.0302005	0.0274965	0.0231204	0.0343469	0.0261978	0.0252092
5886	YOR056C_NOB1	NO	YES	NOB1	ORFS	4.66622e-05	99	3.71133e-05	39	4.91533e-05	23	0.083758	0.0682556	0.0499081	8.27559	10.1552	0.205192	12.3115	0.0579351	0.00583317	0.0464567	0.00701859	0.059922	0.0556939	0.0471146	0.054152	0.0412069	0.0352328	0.0498789	0.0390832	0.0323565	0.061377	0.0464567	0.0484778	0.0643457	0.051999	0.0503206	0.0921642	0.0742985	0.0729347	0.0510989	0.041721	0.0370878	0.0290364	0.033639	0.0220346	0.0455508	0.0394692	0.0295119
5892	YOR063W_RPL3	YES	YES	RPL3	ORFS	0.00382394	8113	0.0046268	4862	0.00278464	1303	0.0891248	0.0887795	0.0576068	7.77726	7.80751	0.281837	16.9102	0.0418445	0.00345735	0.042529	0.00314858	0.0392435	0.0389219	0.017507	0.0395907	0.0415687	0.0148204	0.0418901	0.045232	0.0152477	0.0407562	0.042529	0.0144991	0.0477421	0.0469726	0.0127894	0.0419802	0.0424883	0.0102133	0.0337502	0.0344532	0.0146456	0.0319544	0.0295776	0.017759	0.02665	0.0286694	0.0199652
5905	YOR078W_BUD21	NO	YES	BUD21	ORFS	3.67642e-05	78	3.0452e-05	32	5.77017e-05	27	0.158456	0.139717	0.110233	4.37438	4.96109	0.474112	28.4467	0.024663	0.0236581	0.0242793	0.0236581	0.058205	0.058205	NA	0.00509751	0.00509751	NA	0.0242793	0.0242793	NA	0.0357332	0.0357332	NA	0	0	NA	0.117341	0.0978043	0.0608975	0.211496	0.151609	0.186674	0.114432	0.0958467	0.0510158	0.128728	0.130046	0.00411019
5920	YOR096W_RPS7A	YES	YES	RPS7A	ORFS	0.00346761	7357	0.00329167	3459	0.00454134	2125	0.0124225	0.0039957	0.0345163	55.7979	173.473	0.499253	29.9552	0.0234063	0.00712704	0.0188276	0.00575821	0.0346325	0.029708	0.025088	0.0253126	0.0267519	0.0165656	0.0220923	0.0188276	0.0181389	0.0184864	0.0175457	0.0138038	0.016508	0.0174455	0.00956187	0.0113067	0.0102155	0.0109356	0.0123493	0.00806732	0.0151792	0.00933771	0.00987324	0.00787592	0.0184296	0.0160686	0.0170013
5921	YOR098C_NUP1	NO	YES	NUP1	ORFS	4.99615e-05	106	3.90166e-05	41	2.35081e-05	11	0.204391	0.11881	0.177051	3.39128	5.83409	0.136716	8.20294	0.0882651	0.0261899	0.0497056	0.00969871	0.13293	0.0342676	0.22206	0.0816052	0.0455539	0.0970738	0.0717301	0.0497056	0.0789004	0.0875416	0.0607272	0.0692683	0.0675187	0.05225	0.0404354	0.0715898	0.0667657	0.0591999	0.0625946	0.0601825	0.0595306	0.0459221	0.0319691	0.036848	0.0640928	0.0504515	0.0306307
5927	YOR108W_LEU9	NO	YES	LEU9	ORFS	0.00015884	337	0.000191276	201	0.000106855	50	0.0297037	0.0178767	0.0286195	23.3354	38.7737	0.316494	18.9897	0.0371761	0.00905511	0.0317123	0.00875852	0.0532497	0.0509494	0.0409452	0.0343615	0.0317123	0.0216363	0.0316609	0.0320727	0.0166378	0.0341092	0.0309743	0.0193151	0.0324992	0.0308341	0.0193412	0.028762	0.0208148	0.0180018	0.0326003	0.0264925	0.0287243	0.0460176	0.034916	0.041569	0.0469143	0.0438928	0.0386541
5935	YOR116C_RPO31	NO	YES	RPO31	ORFS	9.61524e-05	204	6.66137e-05	70	4.48791e-05	21	0.134769	0.126945	0.0611292	5.14323	5.4602	0.204232	12.2539	0.0582156	0.0192718	0.0698439	0.0332109	0.0866044	0.0969426	0.0736257	0.0533888	0.0698439	0.0357516	0.0333254	0.0115456	0.0344592	0.0631212	0.0710745	0.0441835	0.054638	0.0373054	0.0558128	0.0716121	0.0707629	0.0580341	0.0627769	0.0300295	0.0723241	0.102816	0.0626929	0.151745	0.107187	0.0524512	0.123201
5951	YOR133W_EFT1	NO	YES	EFT1	ORFS	0.00201684	4279	0.00214972	2259	0.00177379	830	0.0144112	0.00982956	0.0134994	48.0976	70.5166	0.500898	30.0539	0.0233286	0.00469152	0.0227819	0.00346437	0.0313293	0.029669	0.0233522	0.0234985	0.0248292	0.0119168	0.02168	0.0227819	0.0118258	0.0199795	0.0212853	0.0102343	0.0201557	0.0214842	0.0105961	0.0162235	0.0160844	0.00862854	0.0138524	0.0143101	0.0107462	0.0139443	0.0113735	0.0124322	0.0109965	0.0109144	0.0101479
5962	YOR145C_PNO1	NO	YES	PNO1	ORFS	0.000183349	389	0.000191276	201	0.000181653	85	0.0944015	0.0863345	0.0570774	7.34254	8.02862	0.249811	14.9887	0.0473379	0.00811449	0.0413148	0.00529609	0.0603299	0.0489668	0.0625262	0.0459878	0.0375364	0.0329617	0.0453015	0.0420602	0.0298172	0.0379263	0.0350413	0.0320288	0.047144	0.0413148	0.0412914	0.050196	0.0507899	0.0449655	0.0554554	0.0350828	0.0589835	0.0463092	0.0304175	0.0534361	0.0585773	0.0359603	0.0779628
5969	YOR153W_PDR5	NO	YES	PDR5	ORFS	0.000784302	1664	0.000668992	703	0.00044238	207	0.0944203	0.0892783	0.0442547	7.34108	7.76389	0.270073	16.2044	0.0437077	0.00403073	0.0461181	0.00581038	0.0368424	0.0350729	0.0237852	0.0455652	0.0435057	0.0205317	0.0447703	0.0461181	0.0183554	0.0473375	0.0507807	0.0204528	0.0440229	0.0462952	0.0207467	0.0322098	0.0246936	0.0193213	0.0326988	0.0295403	0.0185349	0.0304695	0.0265122	0.0214506	0.036013	0.0308831	0.0261271
5982	YOR167C_RPS28A	YES	YES	RPS28A	ORFS	0.00395215	8385	0.00409579	4304	0.00356896	1670	0.00360054	0.0028421	0.00266722	192.512	243.886	0.74338	44.6028	0.0156591	0.00237213	0.0136415	0.00316218	0.019223	0.0201585	0.009764	0.0169414	0.016832	0.00507763	0.014399	0.0136415	0.00862172	0.0135973	0.0134224	0.00827218	0.0141348	0.0125125	0.0089625	0.00796822	0.0063775	0.00816372	0.0121539	0.00932598	0.0134063	0.00865144	0.00827194	0.00772967	0.0156574	0.0153958	0.0128413
5994	YOR182C_RPS30B	YES	YES	RPS30B	ORFS	0.000873384	1853	0.000668992	703	0.00193407	905	0.020632	0.00646716	0.0362899	33.5957	107.18	0.54143	32.4858	0.0215632	0.0053816	0.0189229	0.00354001	0.0298529	0.0256839	0.0224675	0.0226942	0.0204898	0.0170688	0.0206979	0.0189229	0.0167582	0.0193473	0.0181052	0.0129086	0.0152237	0.0164141	0.00968642	0.0132181	0.0108643	0.0111999	0.0120669	0.0100053	0.0119949	0.0175577	0.0144355	0.0164333	0.0150463	0.0131539	0.0177842
6013	YOR206W_NOC2	NO	YES	NOC2	ORFS	0.000117362	249	0.000107534	113	0.000145323	68	0.0826574	0.0756622	0.0533016	8.38579	9.16108	0.258353	15.5012	0.0457364	0.00291898	0.0393899	0.0045628	0.0501863	0.0312818	0.0635082	0.046412	0.0425203	0.0246768	0.0442449	0.0422905	0.0247825	0.0423389	0.0381626	0.0270384	0.0454999	0.0393899	0.0280808	0.0417475	0.0441991	0.0214042	0.0448353	0.0278929	0.0512438	0.0407613	0.0167313	0.0622903	0.0482822	0.042482	0.0444889
6014	YOR207C_RET1	NO	YES	RET1	ORFS	7.77703e-05	165	9.23075e-05	97	5.12904e-05	24	0.0595348	0.0497808	0.0415799	11.6427	13.924	0.226138	13.5683	0.0524254	0.00249868	0.0466383	0.0055908	0.0496217	0.0515598	0.0405608	0.0559863	0.0572239	0.0317676	0.0507784	0.0466383	0.0312581	0.0536842	0.0462014	0.0299159	0.0520566	0.0428777	0.0338971	0.0619724	0.0557163	0.046765	0.0558227	0.040192	0.0683997	0.0630595	0.0390363	0.0653031	0.0944445	0.0548977	0.0895294
6038	YOR234C_RPL33B	YES	YES	RPL33B	ORFS	0.00105579	2240	0.00101348	1065	0.00121815	570	0.0271457	0.0258786	0.0200152	25.5344	26.7845	0.365705	21.9423	0.0320923	0.00343325	0.029092	0.00161141	0.0291258	0.029092	0.0184694	0.0375935	0.0312633	0.0230925	0.0331572	0.0294567	0.0220857	0.0307789	0.0283003	0.0174448	0.0298062	0.0268652	0.0182617	0.023894	0.0207639	0.0210279	0.0292473	0.0304175	0.0229531	0.0243097	0.0210295	0.0227154	0.0270706	0.0238318	0.0263761
6044	YOR243C_PUS7	NO	YES	PUS7	ORFS	0.000111706	237	0.000104679	110	8.97582e-05	42	0.0383679	0.0391829	0.0194684	18.0658	17.6901	0.250155	15.0093	0.0472712	0.00381294	0.0420284	0.00398219	0.0513822	0.0383215	0.0383499	0.0500831	0.0457935	0.0285796	0.0480303	0.0438411	0.0207365	0.0447076	0.0420284	0.0209294	0.0421528	0.0360635	0.0177438	0.0362022	0.0333237	0.0231899	0.036806	0.0298152	0.0419672	0.0447262	0.0281205	0.0515864	0.035397	0.020066	0.0546787
6047	YOR246C_YOR246C	NO	YES	YOR246C	ORFS	0.000148942	316	0.00014655	154	0.000102581	48	0.0428175	0.036887	0.0224944	16.1884	18.7911	0.247309	14.8385	0.0478285	0.00356817	0.0459536	0.00395133	0.0478562	0.0456719	0.0328985	0.0519814	0.0462835	0.0262247	0.0479714	0.052606	0.020095	0.0491533	0.0459536	0.0261052	0.0421801	0.0415837	0.0238222	0.0411668	0.0314143	0.0230437	0.0491878	0.0316655	0.0553222	0.0528459	0.025845	0.0695554	0.0448914	0.0287143	0.0514122
6059	YOR260W_GCD1	NO	YES	GCD1	ORFS	8.76684e-05	186	8.75494e-05	92	7.69356e-05	36	0.0980232	0.0791918	0.0869865	7.07125	8.75277	0.24645	14.787	0.0479992	0.00355992	0.044543	0.00481107	0.0540045	0.0532396	0.0331396	0.046468	0.0418406	0.0337696	0.0468731	0.0446793	0.0344648	0.0479701	0.044543	0.0312449	0.0446802	0.0411984	0.0302465	0.0432634	0.0380772	0.0328772	0.0550143	0.0442281	0.0516248	0.0613097	0.044849	0.0602762	0.0651663	0.0526132	0.0512508
6068	YOR271C_FSF1	NO	YES	FSF1	ORFS	0.000213515	453	0.000227438	239	0.000145323	68	0.0164755	0.00617794	0.0288645	42.0713	112.197	0.312372	18.7423	0.0376761	0.00126559	0.0370607	0.00148258	0.0397227	0.038685	0.0146236	0.0376099	0.0370607	0.0311967	0.0370068	0.038351	0.0171425	0.0376936	0.0349234	0.0136389	0.0363473	0.0369549	0.0124355	0.0339121	0.0291679	0.0306672	0.0401448	0.0301453	0.0449906	0.0387344	0.0324579	0.027263	0.0474349	0.0449801	0.0324851
6069	YOR272W_YTM1	NO	YES	YTM1	ORFS	0.000121605	258	0.000118953	125	0.000130363	61	0.0503221	0.0392908	0.0403759	13.7742	17.6415	0.259262	15.5557	0.0455724	0.00613348	0.0423986	0.00123682	0.0540388	0.041328	0.056793	0.0486804	0.0442055	0.0371745	0.0457349	0.0434582	0.0301188	0.0400455	0.0415287	0.0280698	0.0393622	0.0423986	0.0185939	0.0452007	0.0317786	0.0361446	0.0332962	0.0184133	0.0351067	0.0553504	0.0353908	0.0521576	0.0518837	0.0327777	0.054381
6088	YOR293W_RPS10A	YES	YES	RPS10A	ORFS	0.00179484	3808	0.00180238	1894	0.00199819	935	0.00945288	0.00600632	0.0130522	73.3265	115.403	0.745182	44.7109	0.015621	0.000488134	0.015822	0.000875903	0.0160267	0.0170069	0.00747251	0.0161791	0.0170234	0.00935709	0.0156324	0.0154473	0.010258	0.0151583	0.015822	0.00586888	0.0151083	0.0151562	0.00503078	0.0119228	0.0133844	0.00821558	0.0158714	0.0164253	0.0127514	0.0167837	0.0139212	0.0138308	0.0202104	0.0207764	0.0157628
6089	YOR294W_RRS1	NO	YES	RRS1	ORFS	0.000104636	222	7.99364e-05	84	8.97582e-05	42	0.0722178	0.0604263	0.0533178	9.59801	11.471	0.226982	13.6189	0.0522254	0.0028037	0.0550222	0.00187897	0.0500944	0.0550222	0.0175683	0.0521633	0.0557169	0.0255559	0.0546271	0.0550371	0.0161767	0.0553698	0.0534316	0.0174585	0.0488724	0.0510431	0.026785	0.0424275	0.0491466	0.0244157	0.0692757	0.0654687	0.0517948	0.0798521	0.0802317	0.0299793	0.0871321	0.0768655	0.0442423
6105	YOR311C_HSD1	NO	YES	HSD1	ORFS	0.00015177	322	0.000162728	171	0.000121815	57	0.0809275	0.0797332	0.0330436	8.56504	8.69333	0.236984	14.219	0.0499652	0.01106	0.0423083	0.00381593	0.0678291	0.0499911	0.0684699	0.052538	0.040059	0.0414964	0.0469847	0.0423083	0.0369226	0.0401628	0.0420449	0.027425	0.0423112	0.0445844	0.0212654	0.0405956	0.0385377	0.0217147	0.0510837	0.0367147	0.0515226	0.0399922	0.0260941	0.0441425	0.0442629	0.029738	0.045349
6106	YOR312C_RPL20B	YES	YES	RPL20B	ORFS	0.00172414	3658	0.00205551	2160	0.00198964	931	0.0113819	0.00543434	0.0148262	60.8993	127.549	0.562167	33.73	0.0207595	0.00184499	0.0193989	0.00257027	0.0226835	0.0234838	0.00941778	0.022216	0.0235006	0.00927901	0.0210382	0.0193989	0.00787685	0.0196441	0.0192688	0.00712666	0.0182156	0.0180357	0.00949964	0.0136391	0.013654	0.0118484	0.0136684	0.00977072	0.0141828	0.0139957	0.0112927	0.0154245	0.0153369	0.0111276	0.0187183
6108	YOR315W_SFG1	NO	YES	SFG1	ORFS	4.80762e-05	102	3.90166e-05	41	2.77823e-05	13	0.081465	0.0724993	0.06936	8.50853	9.56074	0.178041	10.6825	0.0670726	0.028054	0.0227973	0.0110354	0.0382503	0.0175928	0.0519184	0.0443377	0.016522	0.0635766	0.0658272	0.0227973	0.116194	0.107702	0.0417136	0.17982	0.0792452	0.0344451	0.132899	0.0743817	0.0447864	0.0755164	0.0690527	0.0565033	0.0782938	0.10859	0.062692	0.116036	0.113625	0.07157	0.13033
6124	YOR335C_ALA1	NO	YES	ALA1	ORFS	0.000230483	489	0.00025789	271	0.000247904	116	0.0233833	0.0214623	0.0155998	29.6428	32.296	0.292658	17.5595	0.0402657	0.00469477	0.0372421	0.00278719	0.0441916	0.0372421	0.0361079	0.0355967	0.0350129	0.0159385	0.0454302	0.0412638	0.0200659	0.040748	0.0396523	0.0199595	0.035362	0.0350261	0.022167	0.0375978	0.0359052	0.0145524	0.0312564	0.0256918	0.0233211	0.0274744	0.0294203	0.0158	0.0463168	0.0397086	0.0314801
6129	YOR340C_RPA43	NO	YES	RPA43	ORFS	9.61524e-05	204	5.70975e-05	60	0.000123952	58	0.0725199	0.0541516	0.0677168	9.55802	12.8001	0.197831	11.8699	0.0601568	0.0068444	0.0547509	0.0051896	0.069983	0.0533984	0.0756469	0.0532406	0.0444155	0.0359237	0.0643201	0.0576006	0.0297374	0.0571878	0.0547509	0.0283332	0.0560523	0.0561618	0.032054	0.0579648	0.0498505	0.0419682	0.0301989	0.028109	0.0198968	0.0394199	0.0324558	0.0286401	0.0415277	0.0323398	0.0291523
6131	YOR342C_YOR342C	NO	YES	YOR342C	ORFS	8.76684e-05	186	3.99682e-05	42	5.77017e-05	27	0.14208	0.119301	0.120561	4.87857	5.81008	0.0799356	4.79614	0.156059	0.0636963	0.180299	0.0636963	NA	NA	NA	NA	NA	NA	0.0838012	0.0838012	0.0686328	0.180299	0.180299	NA	0.204076	0.204076	NA	0.083293	0.0583832	0.0808981	0.10069	0.137084	0.0698307	0.431087	0.431087	NA	0.198108	0.1004	0.257791
6141	YOR355W_GDS1	NO	YES	GDS1	ORFS	0.000103694	220	0.000118001	124	3.41936e-05	16	0.0897125	0.0659773	0.0821798	7.72632	10.5058	0.208021	12.4813	0.0571241	0.016615	0.0356172	0.00818459	0.0825479	0.0343017	0.130724	0.0409473	0.0356172	0.0398124	0.0435801	0.0482575	0.0236911	0.0605959	0.0497168	0.0712906	0.0579495	0.0326698	0.0991915	0.0509898	0.0469435	0.0314231	0.0441515	0.038336	0.0323586	0.0501093	0.0388928	0.0386223	0.0564855	0.0344196	0.0585583
6145	YOR359W_VTS1	NO	YES	VTS1	ORFS	4.80762e-05	102	5.3291e-05	56	2.77823e-05	13	0.248574	0.150482	0.296358	2.7885	4.60618	0.130368	7.82207	0.0927684	0.0247864	0.0925332	0.0184122	0.116839	0.0924259	0.0596479	0.077806	0.0926404	0.0383435	0.110557	0.110557	NA	0.065872	0.065872	NA	NA	NA	NA	0.0211357	0.0211357	0.0119895	0.0827118	0.0674805	0.0602269	0.051512	0.0342857	0.0332431	0.047663	0.047663	0.0119017
6147	YOR361C_PRT1	NO	YES	PRT1	ORFS	0.000316737	672	0.000294052	309	0.000260726	122	0.0456553	0.0409296	0.0242282	15.1822	16.9351	0.296797	17.8078	0.0396929	0.000899977	0.0381826	0.00273796	0.0400861	0.0381826	0.0177381	0.0406341	0.0371906	0.0321938	0.0391974	0.0365097	0.0312823	0.0401684	0.0419434	0.0184141	0.0383785	0.0423871	0.0180319	0.0332941	0.0381935	0.0188935	0.0318615	0.029837	0.0222998	0.0280816	0.0238275	0.0214519	0.0351221	0.0318454	0.0272296
6153	YOR369C_RPS12	YES	YES	RPS12	ORFS	0.00815174	17295	0.00901569	9474	0.0110915	5190	0.0214162	0.00299468	0.0505796	32.3656	231.459	0.642789	38.5673	0.018132	0.00324728	0.0175457	0.00274855	0.0217909	0.0238069	0.00774003	0.0207188	0.0191313	0.00821835	0.0184821	0.0175432	0.00956686	0.0151694	0.0175457	0.00825203	0.0144987	0.0173033	0.00792553	0.00931815	0.00854888	0.00862303	0.00913664	0	0.0136399	0.0107543	0.0109144	0.00971042	0.0157957	0.0126241	0.0177139
6158	YOR375C_GDH1	NO	YES	GDH1	ORFS	0.000598124	1269	0.000551942	580	0.000538549	252	0.0227997	0.0134243	0.0370183	30.4016	51.6339	0.300133	18.008	0.039243	0.00424966	0.0381927	0.0055794	0.0443572	0.0475966	0.015653	0.0423751	0.0426346	0.0113277	0.0380344	0.0381927	0.00991006	0.0379655	0.0358677	0.0102873	0.0334827	0.0336456	0.0105343	0.0350838	0.0334451	0.0175698	0.0312429	0.0301453	0.0246517	0.0345292	0.0322693	0.0183173	0.0332629	0.0314806	0.0294285
6184	YPL012W_RRP12	NO	YES	RRP12	ORFS	0.000142815	303	0.00011134	117	0.000123952	58	0.0748028	0.0641497	0.0486394	9.26633	10.8052	0.196129	11.7678	0.060695	0.0173211	0.038923	0.00583641	0.0632201	0.0349184	0.0585551	0.0880896	0.038923	0.0991803	0.0601727	0.0469779	0.0570042	0.0436664	0.0361773	0.0302675	0.0483259	0.0470131	0.027603	0.0691412	0.0638597	0.040076	0.0766796	0.0581904	0.0667774	0.0683601	0.0553158	0.0616145	0.0640574	0.0533148	0.0512516
6190	YPL018W_CTF19	NO	YES	CTF19	ORFS	1.97961e-05	42	1.14195e-05	12	4.2742e-06	2	0.238356	0.117791	0.30018	2.90803	5.88453	0.685964	41.1578	0.016981	0.0101442	0.0172703	0.0101442	NA	NA	NA	NA	NA	NA	0.00669521	0.00669521	NA	0.0172703	0.0172703	NA	0.0269774	0.0269774	NA	0.0697724	0.0697724	NA	0.0543029	0.0543029	NA	0.0549777	0.0549777	NA	0.0307286	0.0307286	NA
6206	YPL037C_EGD1	NO	YES	EGD1	ORFS	0.00112225	2381	0.00118858	1249	0.00156008	730	0.0141374	0.00835464	0.022218	49.0292	82.9655	0.456576	27.3946	0.0256225	0.00106914	0.0282707	0.0011956	0.0251849	0.0282707	0.0165395	0.0273641	0.0292919	0.0162497	0.0255148	0.0273196	0.0154957	0.0244674	0.0263401	0.0170988	0.0255812	0.0288713	0.0160382	0.0218858	0.0200671	0.0156707	0.0173216	0.0159885	0.015551	0.0152716	0.0107037	0.0174951	0.0249241	0.0215816	0.0226871
6212	YPL043W_NOP4	NO	YES	NOP4	ORFS	7.21143e-05	153	5.23393e-05	55	4.06049e-05	19	0.0827922	0.0727383	0.0631588	8.37213	9.52932	0.229795	13.7877	0.0515694	0.00811632	0.0440553	0.0046564	0.0389498	0.0350422	0.02554	0.0485883	0.0440553	0.0244318	0.0582257	0.0448894	0.0465464	0.0536914	0.0422267	0.0399271	0.058392	0.0473078	0.0406993	0.0600343	0.057983	0.0460974	0.0347192	0.034326	0.0179345	0.0425449	0.0367201	0.0443272	0.0415766	0.0338958	0.0285263
6234	YPL067C_YPL067C	NO	YES	YPL067C	ORFS	4.24202e-05	90	4.94845e-05	52	3.84678e-05	18	0.0583072	0.0464256	0.0735236	11.8878	14.9303	0.270638	16.2383	0.0436144	0.014459	0.0306848	0.0132	0.0660001	0.052225	0.0644016	0.0484478	0.0395025	0.03843	0.0408417	0.0306848	0.0374777	0.0330136	0.0193688	0.0341803	0.0297689	0.0233094	0.0226251	0.0281735	0.0220431	0.0237378	0.0284796	0.0155171	0.0467295	0.0365608	0.0188702	0.0430261	0.0205729	0.00825932	0.0231944
6245	YPL079W_RPL21B	YES	YES	RPL21B	ORFS	0.00153891	3265	0.00157589	1656	0.00179944	842	0.00589158	0.00427666	0.00644424	117.65	162.077	0.573916	34.4349	0.0203302	0.00322855	0.0192688	0.00258507	0.0258258	0.023814	0.0158249	0.02046	0.0194668	0.0148799	0.0181477	0.0182437	0.0118067	0.0192353	0.0192688	0.0113842	0.0179822	0.0169508	0.0104134	0.0171591	0.0188503	0.0106752	0.0114616	0.0104626	0.0113217	0.0140369	0.0101012	0.0156684	0.0102283	0.00827817	0.0132279
6246	YPL081W_RPS9A	YES	YES	RPS9A	ORFS	0.000301183	639	0.000244567	257	0.000438105	205	0.134814	0.125963	0.0633543	5.1415	5.50277	0.195783	11.747	0.0608056	0.00852518	0.0463958	0.00832389	0.0674705	0.039301	0.0609355	0.0714096	0.0616077	0.062052	0.0593929	0.0456444	0.043418	0.051125	0.0463958	0.0367924	0.0546298	0.0514798	0.0425063	0.058689	0.0511173	0.0387429	0.0503842	0.0473277	0.0371677	0.064707	0.0526803	0.0478951	0.074893	0.0451451	0.081225
6251	YPL086C_ELP3	NO	YES	ELP3	ORFS	8.48403e-05	180	6.85169e-05	72	5.77017e-05	27	0.072797	0.0638076	0.0559505	9.52165	10.8631	0.346917	20.815	0.0338601	0.00480304	0.0319153	0.00595048	0.0415001	0.0420508	0.0323849	0.0338042	0.0353154	0.0239937	0.0305554	0.0276636	0.0191036	0.0343501	0.0319153	0.0172692	0.0290911	0.0280299	0.0199549	0.040528	0.0351358	0.0284754	0.0455505	0.0291569	0.043524	0.0428674	0.0317899	0.0417065	0.0414147	0.041063	0.0229475
6255	YPL090C_RPS6A	YES	YES	RPS6A	ORFS	0.00162799	3454	0.00197843	2079	0.00253033	1184	0.0116984	0.0047089	0.0237039	59.2515	147.199	0.492559	29.5535	0.0237283	0.00240259	0.0209296	0.00141508	0.0276596	0.0224032	0.0191174	0.0243154	0.0220577	0.0144603	0.0221478	0.0203599	0.0142106	0.0227473	0.0209296	0.0147055	0.0217713	0.0188702	0.0134044	0.0233835	0.0240319	0.0134849	0.0223183	0.0215068	0.0190927	0.0181299	0.0126241	0.0204457	0.024934	0.0234864	0.0270836
6257	YPL092W_SSU1	NO	YES	SSU1	ORFS	2.54521e-05	54	1.33227e-05	14	1.28226e-05	6	0.15242	0.0899036	0.14642	4.54761	7.70989	0.216767	13.006	0.054755	0.0125254	0.0581898	0.0170442	0.0380332	0.0380332	0.0340068	0.0455887	0.0455887	0.0441214	0.0581898	0.0581898	0.0299119	0.0660864	0.0755823	0.0235026	0.0658771	0.0753681	0.0234904	0.109961	0.0979402	0.0297509	0.124706	0.124706	0.0319917	0.0944312	0.0944312	0.0318639	0.0946621	0.0946621	0.0326519
6290	YPL126W_NAN1	NO	YES	NAN1	ORFS	0.000141872	301	9.89689e-05	104	0.000164557	77	0.0998603	0.0936676	0.059936	6.94117	7.40008	0.161487	9.68925	0.0742092	0.0188894	0.0496994	0.00648417	0.0952455	0.0366284	0.132626	0.0913521	0.0509944	0.104938	0.0730215	0.0532344	0.085205	0.0573336	0.0472343	0.0488321	0.0540934	0.0496994	0.022988	0.0724152	0.0595072	0.0496315	0.0726287	0.0769014	0.0387203	0.0565017	0.0473885	0.042026	0.0904011	0.0647107	0.0848488
6295	YPL131W_RPL5	YES	YES	RPL5	ORFS	0.00364389	7731	0.00353148	3711	0.00162633	761	0.0160985	0.0131438	0.0113138	43.0567	52.7358	0.417068	25.0241	0.028084	0.00180644	0.0287952	0.00246946	0.0301316	0.0318549	0.0166645	0.029166	0.0298494	0.0118255	0.0281858	0.0282241	0.0123499	0.027577	0.0287952	0.0112871	0.0253597	0.0251076	0.0128156	0.0182524	0.0182246	0.0109406	0.0174824	0.014267	0.02326	0.0123989	0.0108764	0.0142724	0.0182187	0.0143739	0.0195588
6305	YPL143W_RPL33A	YES	YES	RPL33A	ORFS	0.00314004	6662	0.00352862	3708	0.00296629	1388	0.0185924	0.0185924	0.013483	37.2811	37.2811	0.748769	44.9262	0.0155455	0.00426006	0.0153858	0.00369919	0.0222528	0.0207051	0.0116344	0.0169822	0.0182322	0.00933921	0.0139128	0.0153858	0.00733892	0.0132054	0.0144439	0.0077927	0.0113744	0.0110174	0.00850413	0.0105597	0.0103677	0.00860865	0.0140623	0.0113735	0.0155808	0.0107087	0.00834203	0.0138382	0.00473863	0	0.00870743
6306	YPL144W_POC4	NO	YES	POC4	ORFS	2.82801e-05	60	3.52101e-05	37	6.4113e-05	30	0.152477	0.109299	0.127222	4.5459	6.34176	0.209153	12.5492	0.0568062	0.0080789	0.0399734	0.00839605	0.0572856	0.0419889	0.0473232	0.0540101	0.0355055	0.0411261	0.0695926	0.0566224	0.0526712	0.0557383	0.037283	0.0577665	0.0474044	0.0399734	0.0452184	0.043887	0.0330612	0.0344407	0.03616	0.0248168	0.0376072	0.0504388	0.0418114	0.0460793	0.0205983	0.0145325	0.0256888
6319	YPL157W_TGS1	NO	YES	TGS1	ORFS	3.25221e-05	69	2.85487e-05	30	2.99194e-05	14	0.122213	0.0750812	0.107016	5.67165	9.23196	0.15497	9.29819	0.0774543	0.0228146	0.0489988	0.0117943	0.0503529	0.0349865	0.0357037	0.0552392	0.0465585	0.0521676	0.0886439	0.0676577	0.0818538	0.0955172	0.0525483	0.122554	0.0975181	0.0489988	0.13241	0.0942697	0.0593064	0.134162	0.0817207	0.0564569	0.0869371	0.0961615	0.0629159	0.0968356	0.120547	0.0690446	0.123379
6322	YPL160W_CDC60	NO	YES	CDC60	ORFS	0.000265362	563	0.000194131	204	0.000192339	90	0.0300574	0.0273111	0.0168995	23.0608	25.3797	0.285372	17.1223	0.0413153	0.00167682	0.0396559	0.00480918	0.0419732	0.0396559	0.0172795	0.0383655	0.0305408	0.022914	0.0417143	0.0400238	0.0237535	0.0425462	0.0434973	0.0252046	0.0419774	0.039261	0.0315228	0.0356151	0.0273747	0.0290555	0.0449639	0.0401937	0.0377785	0.0434633	0.0324935	0.0494082	0.0512767	0.041182	0.0463637
6343	YPL183C_YPL183C	NO	YES	YPL183C	ORFS	0.000118776	252	7.70816e-05	81	9.18953e-05	43	0.132144	0.118123	0.0777455	5.24539	5.868	0.226194	13.5716	0.0524122	0.0216376	0.0356123	0.0203602	0.0260759	0.0260759	0.0128122	0.0356123	0.0356123	0.0330733	0.0764034	0.0680186	0.0650079	0.0536759	0.0342665	0.0488837	0.0702934	0.0690792	0.0292524	0.0895143	0.0678141	0.0836484	0.0469393	0.0417866	0.0476331	0.0691067	0.053761	0.07462	0.0901984	0.0626417	0.078131
6364	YPL207W_TYW1	NO	YES	TYW1	ORFS	0.000197018	418	0.000183663	193	0.000104718	49	0.0410243	0.036417	0.02564	16.896	19.0336	0.261137	15.6682	0.0452376	0.00288326	0.0425244	0.00377068	0.0402563	0.0392763	0.0247688	0.0467273	0.0414548	0.0244825	0.0473169	0.0446019	0.0235564	0.0466142	0.04922	0.0187908	0.045273	0.0425244	0.0246494	0.0454701	0.0419817	0.0220116	0.0416721	0.036909	0.0277436	0.0453736	0.0403722	0.0314317	0.050125	0.0435985	0.0464385
6368	YPL211W_NIP7	NO	YES	NIP7	ORFS	0.000401106	851	0.00037494	394	0.00044238	207	0.0455291	0.0442574	0.0204775	15.2243	15.6617	0.36293	21.7758	0.0323417	0.00215996	0.0316717	0.00136584	0.0360016	0.0319138	0.0162973	0.0319403	0.0344735	0.0181788	0.0303657	0.0316717	0.0157996	0.0312653	0.0313329	0.0129956	0.0321357	0.0310892	0.0119766	0.0298724	0.0250226	0.0202611	0.033148	0.0218637	0.033314	0.0299944	0.0224245	0.0326477	0.0320823	0.0195414	0.0368304
6369	YPL212C_PUS1	NO	YES	PUS1	ORFS	4.00635e-05	85	4.85328e-05	51	2.35081e-05	11	0.0819252	0.0670359	0.0643442	8.46073	10.3399	0.235241	14.1145	0.0503449	0.0201681	0.0379836	0.00953945	0.0860497	0.0563421	0.0793068	0.0429217	0.0405446	0.0280183	0.0418232	0.0379836	0.016236	0.0366431	0.0330444	0.0229367	0.0442866	0.0333286	0.0194937	0.053315	0.0463949	0.0185341	0.0364436	0.0379616	0.0237323	0.0660853	0.0627011	0.0229444	0.0794922	0.0669362	0.0604238
6374	YPL217C_BMS1	NO	YES	BMS1	ORFS	6.22163e-05	132	4.18715e-05	44	4.70162e-05	22	0.0614772	0.0554772	0.0508488	11.2749	12.4943	0.204104	12.2462	0.058253	0.00722477	0.0576282	0.00488309	0.0575166	0.0576282	0.0251072	0.0674298	0.0584826	0.0346099	0.062233	0.0649995	0.0405371	0.0559835	0.0560025	0.0444837	0.048102	0.0514872	0.0391982	0.0750336	0.0622211	0.0897076	0.0535367	0.044088	0.0497976	0.0496173	0.0332625	0.0578782	0.0734493	0.0450795	0.084561
6376	YPL220W_RPL1A	YES	YES	RPL1A	ORFS	0.0052865	11216	0.00628548	6605	0.00523376	2449	0.00806792	0.000783103	0.0126331	85.914	885.129	0.66913	40.1478	0.0174119	0.00258562	0.0156454	0.00317085	0.0201597	0.0210579	0.00631533	0.0200242	0.0205021	0.0104601	0.0168527	0.0149265	0.00837293	0.0155265	0.0156454	0.00838236	0.0144965	0.0145653	0.00810117	0.0110201	0.01163	0.00957624	0.0119156	0.00800427	0.0150391	0.00365609	0	0.00758719	0.00444672	0	0.00921165
6381	YPL226W_NEW1	NO	YES	NEW1	ORFS	0.000183821	390	0.000205551	216	0.000104718	49	0.0796792	0.0786343	0.0478244	8.69923	8.81482	0.178742	10.7245	0.0668004	0.0170201	0.0485361	0.00456124	0.0943964	0.0485361	0.110812	0.0716929	0.0401607	0.0937071	0.0593805	0.0451696	0.0668922	0.0528543	0.0489366	0.0258911	0.055678	0.0521946	0.0255988	0.0758071	0.0611971	0.0533218	0.0990703	0.079385	0.0708084	0.0998427	0.0847298	0.0588105	0.0987518	0.090223	0.0746772
6397	YPL243W_SRP68	NO	YES	SRP68	ORFS	9.75664e-05	207	8.37429e-05	88	0.000138911	65	0.0727744	0.0648527	0.0458581	9.5246	10.688	0.211452	12.6871	0.0561709	0.00251693	0.0467098	0.00154977	0.05495	0.0467098	0.0487075	0.0530771	0.0445213	0.0366132	0.0562657	0.0464813	0.0382154	0.0599187	0.0484507	0.0320986	0.056643	0.0480609	0.0257656	0.0457077	0.0345403	0.0334338	0.0430786	0.0321516	0.0279447	0.0440069	0.0363754	0.0335912	0.0455321	0.0398071	0.0297718
6400	YPL246C_RBD2	NO	YES	RBD2	ORFS	8.48403e-06	18	1.04679e-05	11	6.4113e-06	3	0.102317	0.0429341	0.153376	6.7745	16.1445	0.209264	12.5558	0.0567751	0.0254349	0.0324126	0.00740949	0.0915248	0.0449805	0.105651	0.0757556	0.0324126	0.0980681	0.044836	0.0252944	0.0512403	0.0344402	0.02944	0.0145249	0.037319	0.0351766	0.0132907	0.048381	0.0345918	0.0475673	0.0694863	0.015732	0.101377	0.0470974	0.00791394	0.0816142	0.0669015	0.00969923	0.102698
6403	YPL249C-A_RPL36B	YES	YES	RPL36B	ORFS	0.00207623	4405	0.0017272	1815	0.00275472	1289	0.00185326	0.00185326	NA	374.015	374.015	0.693638	41.6183	0.0167915	0.00382357	0.0181838	0.00457502	0.022233	0.024052	0.0133883	0.0185722	0.0191584	0.0111166	0.0149573	0.0149532	0.00981194	0.0121203	0.0119138	0.0103042	0.0160749	0.0181838	0.0082368	0.012675	0.0133401	0.00881017	0.0158775	0.0139212	0.0154348	0.015069	0.0117043	0.0150037	0.0158806	0.0112927	0.0159942
6416	YPL263C_KEL3	NO	YES	KEL3	ORFS	9.89804e-06	21	1.90325e-05	20	2.1371e-05	10	0.197543	0.0911048	0.24983	3.50884	7.60824	0.0987301	5.9238	0.124414	0.0363249	0.0431779	0.0105686	0.150224	0.0500547	0.260144	0.162046	0.0579046	0.237165	0.137426	0.0431779	0.211552	0.0933856	0.0317356	0.160706	0.0789872	0.0358755	0.121406	0.0919345	0.0555163	0.101892	0.072664	0.0675775	0.0502245	0.0751236	0.0622028	0.0786488	0.0828676	0.0426556	0.101842
6426	YPL273W_SAM4	NO	YES	SAM4	ORFS	0.000324279	688	0.000273116	287	0.000333387	156	0.0192175	0.0165079	0.0180395	36.0686	41.9887	0.326417	19.585	0.0360254	0.00584851	0.0327955	0.00276837	0.0418831	0.0378274	0.0254899	0.0425424	0.0347524	0.0232762	0.0341546	0.0319244	0.0161956	0.0299458	0.0307711	0.01261	0.0316011	0.0327955	0.0139353	0.0289269	0.0278929	0.0132072	0.0230892	0.0216424	0.0125557	0.0326644	0.0294716	0.0258948	0.0370821	0.0361895	0.0245224
6441	YPR010C_RPA135	NO	YES	RPA135	ORFS	0.000314381	667	0.000294052	309	0.000200887	94	0.0526265	0.0528411	0.0233433	13.1711	13.1176	0.259149	15.5489	0.0455927	0.00465013	0.0449194	0.00132659	0.0532196	0.0444489	0.0493416	0.0444305	0.0425004	0.0146634	0.0462657	0.0457699	0.0156109	0.0412997	0.0456758	0.0166811	0.042748	0.0449194	0.0141484	0.0445597	0.0415676	0.0199197	0.0467151	0.0352591	0.0448409	0.0459682	0.0359603	0.0432357	0.0655247	0.0616495	0.0412245
6446	YPR016C_TIF6	NO	YES	TIF6	ORFS	0.000387438	822	0.000497699	523	0.000352621	165	0.0761826	0.0584798	0.0759239	9.0985	11.8528	0.36769	22.0614	0.0319163	0.00394634	0.0283171	0.00368898	0.0266022	0.0231786	0.0211194	0.0373019	0.0283171	0.038452	0.0300968	0.0233643	0.0262147	0.0331162	0.0304729	0.0263511	0.0324642	0.0306046	0.0167256	0.0257617	0.0278929	0.0146807	0.0315766	0.0300105	0.0156439	0.0281136	0.0278064	0.0208865	0.0290339	0.022558	0.0284173
6462	YPR033C_HTS1	NO	YES	HTS1	ORFS	0.00023661	502	0.000243616	256	0.000277823	130	0.0235925	0.0189534	0.0221069	29.38	36.5711	0.271665	16.2999	0.0434458	0.0126593	0.0371906	0.00191894	0.0653575	0.0400271	0.0817066	0.0425596	0.0367744	0.0291266	0.0376555	0.0371906	0.0173778	0.0381247	0.0385097	0.0150879	0.0335319	0.034911	0.020438	0.0282892	0.0295928	0.0166452	0.0334975	0.0334942	0.0256112	0.0427746	0.0436165	0.0292009	0.0452788	0.040735	0.0400775
6471	YPR043W_RPL43A	YES	YES	RPL43A	ORFS	0.0043113	9147	0.00370848	3897	0.00557997	2611	0.0444847	0.0146467	0.0721877	15.5817	47.3244	0.653948	39.2369	0.0178198	0.00261073	0.017287	0.00264212	0.0216838	0.0219985	0.00539756	0.018484	0.0189887	0.00868348	0.0170464	0.0163949	0.00817602	0.017399	0.017287	0.0100491	0.0144857	0.0151935	0.0102084	0.0130542	0.0128459	0.00938085	0.0100403	0.00767973	0.0106677	0.00676376	0.00752703	0.00736815	0.00987576	0.00883594	0.0137292
6496	YPR074C_TKL1	NO	YES	TKL1	ORFS	0.0011444	2428	0.00101824	1070	0.000908267	425	0.0155179	0.0148658	0.0150312	44.6677	46.6271	0.37046	22.2276	0.0316738	0.00137556	0.0317647	0.00494617	0.0299858	0.022739	0.0227119	0.0305017	0.0302328	0.0154076	0.032741	0.0317647	0.0161483	0.0320231	0.0333997	0.0141784	0.0331176	0.0357869	0.0138924	0.0296262	0.0274543	0.0197075	0.028314	0.025848	0.0174568	0.0254446	0.0263401	0.0185922	0.0391779	0.0358139	0.0221039
6499	YPR080W_TEF1	NO	YES	TEF1	ORFS	0.0106781	22655	0.0118867	12491	0.00643053	3009	0.0146025	0.0127017	0.00856472	47.4676	54.571	0.528454	31.7073	0.0220986	0.00259014	0.0225107	0.00263502	0.0249347	0.0238515	0.012613	0.0246497	0.0246809	0.0107467	0.0215779	0.0225107	0.0104963	0.0193733	0.0193128	0.0114033	0.0199573	0.0188702	0.0113469	0.0167641	0.0138316	0.0147589	0.00905091	0.00819044	0.0114619	0.0155692	0.0118531	0.0193187	0.0225795	0.0196305	0.0237868
6517	YPR102C_RPL11A	YES	YES	RPL11A	ORFS	0.00204842	4346	0.00187755	1973	0.00345996	1619	0.0183223	0.00427718	0.0451562	37.8308	162.057	0.603561	36.2136	0.0193219	0.0027268	0.0213422	0.00155274	0.0240826	0.0241018	0.0127944	0.0191121	0.0214726	0.0096705	0.0175841	0.0213422	0.0115367	0.0177469	0.0207306	0.011255	0.0180839	0.0199962	0.00961472	0.0145208	0.0159213	0.0107444	0.00865006	0.0113735	0.008963	0.0138281	0.00817736	0.0184349	0.0162101	0.0115099	0.0217249
6526	YPR110C_RPC40	NO	YES	RPC40	ORFS	0.000330877	702	0.000297858	313	0.000350484	164	0.0542764	0.0534249	0.0214583	12.7707	12.9742	0.254012	15.2407	0.0465366	0.00329421	0.0451594	0.00107888	0.0500404	0.0441767	0.0299878	0.0491895	0.045643	0.0260223	0.0464975	0.0461867	0.0177841	0.0451175	0.0451594	0.0172362	0.041838	0.043534	0.0160713	0.0383946	0.0397031	0.023036	0.0250679	0.0207639	0.0188004	0.03225	0.0298469	0.0231963	0.0324226	0.0281205	0.0221454
6528	YPR112C_MRD1	NO	YES	MRD1	ORFS	3.86495e-05	82	5.3291e-05	56	3.84678e-05	18	0.140365	0.115952	0.117641	4.93819	5.9779	0.160478	9.62871	0.0746937	0.0294481	0.0506753	0.00463053	0.126323	0.0581858	0.13499	0.0540121	0.0507115	0.021853	0.0704898	0.0506753	0.073544	0.0615473	0.0462884	0.0559498	0.0610958	0.0474953	0.0403715	0.0656802	0.0647104	0.0264332	0.10081	0.0708674	0.0847298	0.0910295	0.0735136	0.0629726	0.0945051	0.0816393	0.0825464
6535	YPR120C_CLB5	NO	YES	CLB5	ORFS	3.25221e-05	69	2.37906e-05	25	2.1371e-05	10	0.149455	0.134224	0.121998	4.63783	5.16413	0.0339038	2.03423	0.416531	0.0649014	0.382154	0.0649014	0.362816	0.362816	NA	0.382154	0.382154	NA	0.365119	0.365119	NA	0.472003	0.472003	NA	0.500563	0.500563	NA	0.558765	0.558765	NA	0.0463027	0.0463027	0.0465499	0.0924046	0.0924046	NA	0.385019	0.385019	NA
6543	YPR132W_RPS23B	YES	YES	RPS23B	ORFS	0.00343415	7286	0.00359904	3782	0.00566118	2649	0.0207031	0.00830577	0.036383	33.4804	83.4536	0.580046	34.8028	0.0201131	0.00351665	0.0185953	0.0040042	0.0255636	0.0254114	0.012285	0.0196044	0.0200049	0.0116566	0.0212161	0.0185953	0.0126551	0.0170046	0.0168407	0.0116037	0.0171769	0.014842	0.0117825	0.0119191	0.0105361	0.0111055	0.0127525	0.0119138	0.0141244	0.0199128	0.0175601	0.0202741	0.0180176	0.00642294	0.0262832
6553	YPR143W_RRP15	NO	YES	RRP15	ORFS	4.66622e-05	99	3.61617e-05	38	6.4113e-05	30	0.0864559	0.0716097	0.0615932	8.01735	9.67952	0.177082	10.6249	0.0674482	0.00927333	0.0497029	0.00981763	0.0648506	0.040799	0.0937645	0.0549358	0.0449921	0.0508857	0.0642828	0.0497029	0.0411339	0.0752342	0.0608273	0.0495112	0.0779377	0.0633049	0.05405	0.0849115	0.0705395	0.0621764	0.0801248	0.065776	0.0527403	0.0857221	0.0887115	0.0556458	0.112726	0.129931	0.0600081
6556	YPR145W_ASN1	NO	YES	ASN1	ORFS	0.000449183	953	0.000463441	487	0.000348347	163	0.0336623	0.0321456	0.0213813	20.5912	21.5627	0.289687	17.3812	0.0406872	0.00550484	0.0400696	0.00383405	0.0479466	0.0400696	0.0393225	0.0438027	0.0451983	0.0122032	0.040942	0.0448042	0.0122897	0.0343119	0.0361825	0.0164083	0.0364328	0.0393558	0.0133304	0.0345608	0.036725	0.016512	0.0365378	0.0388767	0.0235972	0.0427515	0.0398574	0.0307834	0.0606398	0.0394148	0.059725
6574	YPR163C_TIF3	NO	YES	TIF3	ORFS	0.000217757	462	0.000316891	333	0.000181653	85	0.0288308	0.0217215	0.0271232	24.0419	31.9107	0.281763	16.9058	0.0418557	0.00318077	0.0379699	0.00247736	0.0380874	0.0362693	0.0231163	0.041009	0.0379699	0.0248363	0.044355	0.0428447	0.028879	0.0458349	0.039447	0.0306929	0.0399925	0.037949	0.020889	0.04258	0.0304425	0.0320071	0.0381562	0.0357932	0.0294657	0.0490501	0.0423075	0.0409036	0.0476058	0.0487038	0.0300393
6596	YPR187W_RPO26	NO	YES	RPO26	ORFS	0.00031768	674	0.000341633	359	0.00050863	238	0.0358865	0.0347382	0.0216227	19.315	19.9534	0.329105	19.7463	0.0357258	0.00467175	0.0342651	0.00344531	0.0437877	0.0371584	0.0292267	0.0317713	0.0286178	0.0149937	0.0336014	0.0357263	0.0156617	0.0350414	0.0342651	0.0193546	0.0344271	0.0313198	0.020171	0.0300138	0.02326	0.0236173	0.0277341	0.0253912	0.0213423	0.0339286	0.0298835	0.0235025	0.0370828	0.0336451	0.0315778
1	CUT004,XUT_1F-72	NO	NO	NA	CUTs	1.41401e-06	3	NA	NA	8.5484e-06	4	0.598477	0.0654739	1.43251	1.15819	10.5866	NA	NA	NA	NA	NA	NA	NA	NA	NA	NA	NA	NA	NA	NA	NA	NA	NA	NA	NA	NA	NA	NA	NA	NA	NA	NA	NA	NA	NA	NA	NA	NA	NA
2	CUT005,XUT_1F-75	NO	NO	NA	CUTs	1.41401e-06	3	NA	NA	NA	NA	0.271775	0.242377	0.200112	2.55045	2.85979	NA	NA	NA	NA	NA	NA	NA	NA	NA	NA	NA	NA	NA	NA	NA	NA	NA	NA	NA	NA	NA	NA	NA	NA	NA	NA	NA	NA	NA	NA	NA	NA	NA
3	CUT007	NO	NO	NA	CUTs	NA	NA	NA	NA	2.1371e-06	1	0.635358	0.128179	1.22827	1.09096	5.40764	NA	NA	NA	NA	NA	NA	NA	NA	NA	NA	NA	NA	NA	NA	NA	NA	NA	NA	NA	NA	NA	NA	NA	NA	NA	NA	NA	NA	NA	NA	NA	NA	NA
4	CUT017,XUT_2F-136	NO	NO	NA	CUTs	1.1312e-05	24	1.04679e-05	11	4.2742e-06	2	0.230271	0.0999341	0.27857	3.01013	6.93604	NA	NA	NA	NA	NA	NA	NA	NA	NA	NA	NA	NA	NA	NA	NA	NA	NA	NA	NA	NA	NA	NA	NA	NA	NA	NA	NA	NA	NA	NA	NA	NA	NA
5	CUT020,XUT_2F-149,SUT015	NO	NO	NA	CUTs	2.59234e-05	55	2.18874e-05	23	2.99194e-05	14	0.0505957	0.0256765	0.0910043	13.6997	26.9954	0.149131	8.94787	0.0806122	0.00543518	0.061165	0.00434339	0.0848606	0.0559928	0.0845945	0.072506	0.0573127	0.0624167	0.0859697	0.0663249	0.0936486	0.0783493	0.061165	0.0976127	0.0813751	0.0639033	0.10748	0.0525349	0.0279392	0.054504	0.0515994	0.0228144	0.0617383	0.0437282	0.022381	0.0564865	0.0352189	0.0272893	0.0242732
6	CUT021,XUT_2F-154	NO	NO	NA	CUTs	2.82801e-06	6	2.85487e-06	3	4.2742e-06	2	0.448142	0.265813	0.526794	1.54671	2.60765	NA	NA	NA	NA	NA	NA	NA	NA	NA	NA	NA	NA	NA	NA	NA	NA	NA	NA	NA	NA	NA	NA	NA	NA	NA	NA	NA	NA	NA	NA	NA	NA	NA
7	CUT024	NO	NO	NA	CUTs	NA	NA	NA	NA	2.1371e-06	1	1.18948	0.573829	1.642	0.582731	1.20793	NA	NA	NA	NA	NA	NA	NA	NA	NA	NA	NA	NA	NA	NA	NA	NA	NA	NA	NA	NA	NA	NA	NA	NA	NA	NA	NA	NA	NA	NA	NA	NA	NA
8	CUT032	NO	NO	NA	CUTs	NA	NA	9.51624e-07	1	2.1371e-06	1	0.519607	0.117496	1.01862	1.33398	5.89931	NA	NA	NA	NA	NA	NA	NA	NA	NA	NA	NA	NA	NA	NA	NA	NA	NA	NA	NA	NA	NA	NA	NA	NA	NA	NA	NA	NA	NA	NA	NA	NA	NA
9	CUT038	NO	NO	NA	CUTs	1.41401e-06	3	NA	NA	2.1371e-06	1	0.475709	0.280858	0.812738	1.45708	2.46796	NA	NA	NA	NA	NA	NA	NA	NA	NA	NA	NA	NA	NA	NA	NA	NA	NA	NA	NA	NA	NA	NA	NA	NA	NA	NA	NA	NA	NA	NA	NA	NA	NA
10	CUT040	NO	NO	NA	CUTs	1.41401e-06	3	1.90325e-06	2	6.4113e-06	3	0.42129	0.223809	0.559884	1.6453	3.09705	NA	NA	NA	NA	NA	NA	NA	NA	NA	NA	NA	NA	NA	NA	NA	NA	NA	NA	NA	NA	NA	NA	NA	NA	NA	NA	NA	NA	NA	NA	NA	NA	NA
11	CUT043	NO	NO	NA	CUTs	2.82801e-06	6	9.51624e-07	1	4.2742e-06	2	0.4288	0.218942	0.581162	1.61648	3.1659	NA	NA	NA	NA	NA	NA	NA	NA	NA	NA	NA	NA	NA	NA	NA	NA	NA	NA	NA	NA	NA	NA	NA	NA	NA	NA	NA	NA	NA	NA	NA	NA	NA
12	CUT044	NO	NO	NA	CUTs	NA	NA	2.85487e-06	3	2.1371e-06	1	0.537004	0.327223	0.777498	1.29077	2.11827	NA	NA	NA	NA	NA	NA	NA	NA	NA	NA	NA	NA	NA	NA	NA	NA	NA	NA	NA	NA	NA	NA	NA	NA	NA	NA	NA	NA	NA	NA	NA	NA	NA
13	CUT046	NO	NO	NA	CUTs	1.41401e-06	3	9.51624e-07	1	2.1371e-05	10	0.327672	0.0969963	0.608111	2.11537	7.14612	NA	NA	NA	NA	NA	NA	NA	NA	NA	NA	NA	NA	NA	NA	NA	NA	NA	NA	NA	NA	NA	NA	NA	NA	NA	NA	NA	NA	NA	NA	NA	NA	NA
14	CUT048	NO	NO	NA	CUTs	1.41401e-06	3	9.51624e-07	1	NA	NA	0.201978	0.0879396	0.214572	3.4318	7.88208	NA	NA	NA	NA	NA	NA	NA	NA	NA	NA	NA	NA	NA	NA	NA	NA	NA	NA	NA	NA	NA	NA	NA	NA	NA	NA	NA	NA	NA	NA	NA	NA	NA
15	CUT049	NO	NO	NA	CUTs	1.41401e-06	3	NA	NA	NA	NA	0.271775	0.242377	0.200112	2.55045	2.85979	NA	NA	NA	NA	NA	NA	NA	NA	NA	NA	NA	NA	NA	NA	NA	NA	NA	NA	NA	NA	NA	NA	NA	NA	NA	NA	NA	NA	NA	NA	NA	NA	NA
16	CUT057	NO	NO	NA	CUTs	NA	NA	NA	NA	2.1371e-06	1	0.239429	0.207075	0.132061	2.895	3.34732	NA	NA	NA	NA	NA	NA	NA	NA	NA	NA	NA	NA	NA	NA	NA	NA	NA	NA	NA	NA	NA	NA	NA	NA	NA	NA	NA	NA	NA	NA	NA	NA	NA
17	CUT059	NO	NO	NA	CUTs	1.41401e-06	3	9.51624e-07	1	2.1371e-06	1	0.300487	0.0879396	0.496646	2.30675	7.88208	NA	NA	NA	NA	NA	NA	NA	NA	NA	NA	NA	NA	NA	NA	NA	NA	NA	NA	NA	NA	NA	NA	NA	NA	NA	NA	NA	NA	NA	NA	NA	NA	NA
18	CUT061,YDR003W,YDR003W-A	NO	NO	NA	CUTs	4.28915e-05	91	4.09198e-05	43	3.20565e-05	15	0.101656	0.101585	0.0634637	6.81855	6.82334	0.223373	13.4024	0.0530919	0.0105788	0.0477773	0.00521555	0.0348976	0.0368514	0.0229939	0.0550144	0.0477773	0.0461515	0.0545224	0.0439294	0.0471544	0.0599061	0.0479764	0.054427	0.0611192	0.0500171	0.0453621	0.101703	0.0728533	0.0901462	0.101605	0.0560663	0.142544	0.102208	0.0576395	0.140073	0.138951	0.0510433	0.200034
19	CUT074	NO	NO	NA	CUTs	NA	NA	9.51624e-07	1	2.1371e-06	1	0.802294	0.117496	1.25534	0.863957	5.89931	NA	NA	NA	NA	NA	NA	NA	NA	NA	NA	NA	NA	NA	NA	NA	NA	NA	NA	NA	NA	NA	NA	NA	NA	NA	NA	NA	NA	NA	NA	NA	NA	NA
20	CUT084,SUT068,XUT_4F-521,XUT_4F-522,XUT_4F-523	NO	NO	NA	CUTs	2.82801e-06	6	9.51624e-07	1	2.1371e-06	1	0.469657	0.215634	0.834532	1.47586	3.21445	NA	NA	NA	NA	NA	NA	NA	NA	NA	NA	NA	NA	NA	NA	NA	NA	NA	NA	NA	NA	NA	NA	NA	NA	NA	NA	NA	NA	NA	NA	NA	NA	NA
21	CUT087,XUT_4F-562	NO	NO	NA	CUTs	1.41401e-06	3	NA	NA	NA	NA	0.345942	0.378012	0.239263	2.00365	1.83367	NA	NA	NA	NA	NA	NA	NA	NA	NA	NA	NA	NA	NA	NA	NA	NA	NA	NA	NA	NA	NA	NA	NA	NA	NA	NA	NA	NA	NA	NA	NA	NA	NA
22	CUT088	NO	NO	NA	CUTs	2.82801e-06	6	9.51624e-07	1	NA	NA	0.210946	0.0795406	0.260909	3.2859	8.71438	NA	NA	NA	NA	NA	NA	NA	NA	NA	NA	NA	NA	NA	NA	NA	NA	NA	NA	NA	NA	NA	NA	NA	NA	NA	NA	NA	NA	NA	NA	NA	NA	NA
23	CUT089	NO	NO	NA	CUTs	4.24202e-06	9	5.70975e-06	6	2.1371e-06	1	0.37448	0.213783	0.403521	1.85096	3.24229	NA	NA	NA	NA	NA	NA	NA	NA	NA	NA	NA	NA	NA	NA	NA	NA	NA	NA	NA	NA	NA	NA	NA	NA	NA	NA	NA	NA	NA	NA	NA	NA	NA
24	CUT091	NO	NO	NA	CUTs	8.48403e-06	18	6.66137e-06	7	1.28226e-05	6	0.145259	0.0859076	0.195568	4.77179	8.06852	0.544798	32.6879	0.0214285	0.00948882	0.0180732	0.00948882	0.0144714	0.0144714	NA	0.0194195	0.0194195	NA	0.0180732	0.0180732	NA	0.0170881	0.0170881	NA	0.0380903	0.0380903	NA	0.0588236	0.0588236	NA	0.0101877	0.0101877	NA	NA	NA	NA	NA	NA	NA
25	CUT093,XUT_4F-609	NO	NO	NA	CUTs	8.48403e-06	18	1.90325e-06	2	2.1371e-06	1	0.282848	0.169338	0.335514	2.4506	4.09327	NA	NA	NA	NA	NA	NA	NA	NA	NA	NA	NA	NA	NA	NA	NA	NA	NA	NA	NA	NA	NA	NA	NA	NA	NA	NA	NA	NA	NA	NA	NA	NA	NA
26	CUT095	NO	NO	NA	CUTs	1.41401e-06	3	NA	NA	NA	NA	0.495446	0.349527	0.757814	1.39904	1.9831	NA	NA	NA	NA	NA	NA	NA	NA	NA	NA	NA	NA	NA	NA	NA	NA	NA	NA	NA	NA	NA	NA	NA	NA	NA	NA	NA	NA	NA	NA	NA	NA	NA
27	CUT097	NO	NO	NA	CUTs	1.41401e-06	3	NA	NA	2.1371e-06	1	0.435466	0.242377	0.778711	1.59174	2.85979	NA	NA	NA	NA	NA	NA	NA	NA	NA	NA	NA	NA	NA	NA	NA	NA	NA	NA	NA	NA	NA	NA	NA	NA	NA	NA	NA	NA	NA	NA	NA	NA	NA
28	CUT103	NO	NO	NA	CUTs	1.41401e-06	3	2.85487e-06	3	NA	NA	0.437887	0.343782	0.623905	1.58294	2.01624	NA	NA	NA	NA	NA	NA	NA	NA	NA	NA	NA	NA	NA	NA	NA	NA	NA	NA	NA	NA	NA	NA	NA	NA	NA	NA	NA	NA	NA	NA	NA	NA	NA
29	CUT105	NO	NO	NA	CUTs	NA	NA	9.51624e-07	1	NA	NA	0.376008	0.380435	0.249782	1.84344	1.82199	NA	NA	NA	NA	NA	NA	NA	NA	NA	NA	NA	NA	NA	NA	NA	NA	NA	NA	NA	NA	NA	NA	NA	NA	NA	NA	NA	NA	NA	NA	NA	NA	NA
30	CUT114	NO	NO	NA	CUTs	NA	NA	9.51624e-07	1	NA	NA	0.448376	0.117496	0.913688	1.54591	5.89931	NA	NA	NA	NA	NA	NA	NA	NA	NA	NA	NA	NA	NA	NA	NA	NA	NA	NA	NA	NA	NA	NA	NA	NA	NA	NA	NA	NA	NA	NA	NA	NA	NA
31	CUT116	NO	NO	NA	CUTs	NA	NA	9.51624e-07	1	NA	NA	0.758962	0.0884938	1.157	0.913284	7.83272	NA	NA	NA	NA	NA	NA	NA	NA	NA	NA	NA	NA	NA	NA	NA	NA	NA	NA	NA	NA	NA	NA	NA	NA	NA	NA	NA	NA	NA	NA	NA	NA	NA
32	CUT118	NO	NO	NA	CUTs	NA	NA	1.90325e-06	2	2.1371e-06	1	0.59958	0.117496	1.14528	1.15606	5.89931	NA	NA	NA	NA	NA	NA	NA	NA	NA	NA	NA	NA	NA	NA	NA	NA	NA	NA	NA	NA	NA	NA	NA	NA	NA	NA	NA	NA	NA	NA	NA	NA	NA
33	CUT119	NO	NO	NA	CUTs	1.41401e-06	3	NA	NA	NA	NA	0.423215	0.262573	0.639256	1.63781	2.63982	NA	NA	NA	NA	NA	NA	NA	NA	NA	NA	NA	NA	NA	NA	NA	NA	NA	NA	NA	NA	NA	NA	NA	NA	NA	NA	NA	NA	NA	NA	NA	NA	NA
34	CUT121	NO	NO	NA	CUTs	1.41401e-06	3	NA	NA	NA	NA	0.313105	0.361363	0.206447	2.21378	1.91815	NA	NA	NA	NA	NA	NA	NA	NA	NA	NA	NA	NA	NA	NA	NA	NA	NA	NA	NA	NA	NA	NA	NA	NA	NA	NA	NA	NA	NA	NA	NA	NA	NA
35	CUT123	NO	NO	NA	CUTs	1.41401e-06	3	2.85487e-06	3	2.1371e-06	1	0.426191	0.171086	0.716096	1.62638	4.05145	NA	NA	NA	NA	NA	NA	NA	NA	NA	NA	NA	NA	NA	NA	NA	NA	NA	NA	NA	NA	NA	NA	NA	NA	NA	NA	NA	NA	NA	NA	NA	NA	NA
36	CUT128	NO	NO	NA	CUTs	1.41401e-06	3	1.90325e-06	2	6.4113e-06	3	0.386802	0.186965	0.596521	1.792	3.70736	NA	NA	NA	NA	NA	NA	NA	NA	NA	NA	NA	NA	NA	NA	NA	NA	NA	NA	NA	NA	NA	NA	NA	NA	NA	NA	NA	NA	NA	NA	NA	NA	NA
37	CUT131	NO	NO	NA	CUTs	NA	NA	NA	NA	2.1371e-06	1	0.635358	0.128179	1.22827	1.09096	5.40764	NA	NA	NA	NA	NA	NA	NA	NA	NA	NA	NA	NA	NA	NA	NA	NA	NA	NA	NA	NA	NA	NA	NA	NA	NA	NA	NA	NA	NA	NA	NA	NA	NA
38	CUT146,snR46,CUT147	NO	NO	NA	CUTs	2.54521e-05	54	2.37906e-05	25	1.06855e-05	5	0.150317	0.053748	0.311505	4.61123	12.8962	0.179962	10.7977	0.0663325	0.019299	0.0401831	0.00391136	0.0983874	0.0397095	0.116226	0.0688942	0.0433805	0.0642239	0.0598188	0.0424764	0.0525126	0.0492471	0.0333921	0.048649	0.0553151	0.0401831	0.0421673	0.06659	0.0566508	0.0502164	0.0625226	0.0438862	0.0607948	0.101632	0.0441141	0.123917	0.125794	0.0691259	0.13601
39	CUT153,tL(GAG)G	NO	NO	NA	CUTs	NA	NA	3.8065e-06	4	2.1371e-06	1	0.761304	0.293343	1.08915	0.910474	2.36292	NA	NA	NA	NA	NA	NA	NA	NA	NA	NA	NA	NA	NA	NA	NA	NA	NA	NA	NA	NA	NA	NA	NA	NA	NA	NA	NA	NA	NA	NA	NA	NA	NA
40	CUT155	NO	NO	NA	CUTs	NA	NA	9.51624e-07	1	NA	NA	0.651449	0.48501	0.77183	1.06401	1.42914	NA	NA	NA	NA	NA	NA	NA	NA	NA	NA	NA	NA	NA	NA	NA	NA	NA	NA	NA	NA	NA	NA	NA	NA	NA	NA	NA	NA	NA	NA	NA	NA	NA
41	CUT165	NO	NO	NA	CUTs	NA	NA	NA	NA	2.1371e-06	1	0.817412	0.1939	1.39645	0.847978	3.57476	NA	NA	NA	NA	NA	NA	NA	NA	NA	NA	NA	NA	NA	NA	NA	NA	NA	NA	NA	NA	NA	NA	NA	NA	NA	NA	NA	NA	NA	NA	NA	NA	NA
42	CUT167,XUT_7F-455	NO	NO	NA	CUTs	1.41401e-06	3	2.85487e-06	3	2.1371e-06	1	0.446842	0.280858	0.77407	1.55121	2.46796	NA	NA	NA	NA	NA	NA	NA	NA	NA	NA	NA	NA	NA	NA	NA	NA	NA	NA	NA	NA	NA	NA	NA	NA	NA	NA	NA	NA	NA	NA	NA	NA	NA
43	CUT173,XUT_8F-44	NO	NO	NA	CUTs	NA	NA	1.90325e-06	2	NA	NA	0.713782	0.106107	1.43969	0.971091	6.53254	NA	NA	NA	NA	NA	NA	NA	NA	NA	NA	NA	NA	NA	NA	NA	NA	NA	NA	NA	NA	NA	NA	NA	NA	NA	NA	NA	NA	NA	NA	NA	NA	NA
44	CUT178	NO	NO	NA	CUTs	NA	NA	NA	NA	2.1371e-06	1	0.817412	0.1939	1.39645	0.847978	3.57476	NA	NA	NA	NA	NA	NA	NA	NA	NA	NA	NA	NA	NA	NA	NA	NA	NA	NA	NA	NA	NA	NA	NA	NA	NA	NA	NA	NA	NA	NA	NA	NA	NA
45	CUT196,XUT_10F-9	NO	NO	NA	CUTs	NA	NA	NA	NA	2.1371e-06	1	0.817412	0.1939	1.39645	0.847978	3.57476	NA	NA	NA	NA	NA	NA	NA	NA	NA	NA	NA	NA	NA	NA	NA	NA	NA	NA	NA	NA	NA	NA	NA	NA	NA	NA	NA	NA	NA	NA	NA	NA	NA
46	CUT209,CUT210	NO	NO	NA	CUTs	1.41401e-06	3	NA	NA	NA	NA	0.271775	0.242377	0.200112	2.55045	2.85979	NA	NA	NA	NA	NA	NA	NA	NA	NA	NA	NA	NA	NA	NA	NA	NA	NA	NA	NA	NA	NA	NA	NA	NA	NA	NA	NA	NA	NA	NA	NA	NA	NA
47	CUT211	NO	NO	NA	CUTs	NA	NA	9.51624e-07	1	NA	NA	0.758041	0.366478	1.09297	0.914393	1.89137	NA	NA	NA	NA	NA	NA	NA	NA	NA	NA	NA	NA	NA	NA	NA	NA	NA	NA	NA	NA	NA	NA	NA	NA	NA	NA	NA	NA	NA	NA	NA	NA	NA
48	CUT217	NO	NO	NA	CUTs	1.41401e-06	3	NA	NA	NA	NA	0.423215	0.262573	0.639256	1.63781	2.63982	NA	NA	NA	NA	NA	NA	NA	NA	NA	NA	NA	NA	NA	NA	NA	NA	NA	NA	NA	NA	NA	NA	NA	NA	NA	NA	NA	NA	NA	NA	NA	NA	NA
49	CUT220,XUT_10F-293	NO	NO	NA	CUTs	2.82801e-06	6	1.90325e-06	2	2.1371e-06	1	0.190326	0.103667	0.18817	3.64189	6.68626	NA	NA	NA	NA	NA	NA	NA	NA	NA	NA	NA	NA	NA	NA	NA	NA	NA	NA	NA	NA	NA	NA	NA	NA	NA	NA	NA	NA	NA	NA	NA	NA	NA
50	CUT228	NO	NO	NA	CUTs	1.41401e-06	3	9.51624e-07	1	NA	NA	0.516278	0.290152	0.771391	1.34259	2.38891	NA	NA	NA	NA	NA	NA	NA	NA	NA	NA	NA	NA	NA	NA	NA	NA	NA	NA	NA	NA	NA	NA	NA	NA	NA	NA	NA	NA	NA	NA	NA	NA	NA
51	CUT232,CUT233	NO	NO	NA	CUTs	NA	NA	9.51624e-07	1	NA	NA	0.448376	0.117496	0.913688	1.54591	5.89931	NA	NA	NA	NA	NA	NA	NA	NA	NA	NA	NA	NA	NA	NA	NA	NA	NA	NA	NA	NA	NA	NA	NA	NA	NA	NA	NA	NA	NA	NA	NA	NA	NA
52	CUT235,CUT236,XUT_11F-176	NO	NO	NA	CUTs	1.41401e-06	3	4.75812e-06	5	4.2742e-06	2	0.39381	0.18698	0.555932	1.76011	3.70707	NA	NA	NA	NA	NA	NA	NA	NA	NA	NA	NA	NA	NA	NA	NA	NA	NA	NA	NA	NA	NA	NA	NA	NA	NA	NA	NA	NA	NA	NA	NA	NA	NA
53	CUT237,XUT_11F-183	NO	NO	NA	CUTs	2.82801e-06	6	1.90325e-06	2	4.2742e-06	2	0.524903	0.405404	0.535181	1.32053	1.70977	NA	NA	NA	NA	NA	NA	NA	NA	NA	NA	NA	NA	NA	NA	NA	NA	NA	NA	NA	NA	NA	NA	NA	NA	NA	NA	NA	NA	NA	NA	NA	NA	NA
54	CUT239,SUT236,XUT_11F-204,XUT_11F-205	NO	NO	NA	CUTs	7.07003e-06	15	1.90325e-06	2	4.2742e-06	2	0.123851	0.0667446	0.197591	5.59661	10.3851	NA	NA	NA	NA	NA	NA	NA	NA	NA	NA	NA	NA	NA	NA	NA	NA	NA	NA	NA	NA	NA	NA	NA	NA	NA	NA	NA	NA	NA	NA	NA	NA	NA
55	CUT241,XUT_11F-216	NO	NO	NA	CUTs	1.41401e-06	3	9.51624e-07	1	NA	NA	0.438253	0.265813	0.762584	1.58162	2.60765	NA	NA	NA	NA	NA	NA	NA	NA	NA	NA	NA	NA	NA	NA	NA	NA	NA	NA	NA	NA	NA	NA	NA	NA	NA	NA	NA	NA	NA	NA	NA	NA	NA
56	CUT246	NO	NO	NA	CUTs	2.82801e-06	6	1.90325e-06	2	2.1371e-06	1	0.486831	0.2857	0.794974	1.42379	2.42614	NA	NA	NA	NA	NA	NA	NA	NA	NA	NA	NA	NA	NA	NA	NA	NA	NA	NA	NA	NA	NA	NA	NA	NA	NA	NA	NA	NA	NA	NA	NA	NA	NA
57	CUT253	NO	NO	NA	CUTs	NA	NA	9.51624e-07	1	NA	NA	0.544299	0.626168	0.240623	1.27347	1.10697	NA	NA	NA	NA	NA	NA	NA	NA	NA	NA	NA	NA	NA	NA	NA	NA	NA	NA	NA	NA	NA	NA	NA	NA	NA	NA	NA	NA	NA	NA	NA	NA	NA
58	CUT263,XUT_12F-180	NO	NO	NA	CUTs	NA	NA	9.51624e-07	1	NA	NA	0.585891	0.467721	0.677632	1.18306	1.48197	NA	NA	NA	NA	NA	NA	NA	NA	NA	NA	NA	NA	NA	NA	NA	NA	NA	NA	NA	NA	NA	NA	NA	NA	NA	NA	NA	NA	NA	NA	NA	NA	NA
59	CUT265,XUT_12F-209	NO	NO	NA	CUTs	1.41401e-06	3	NA	NA	NA	NA	0.551452	0.367189	0.762313	1.25695	1.88771	NA	NA	NA	NA	NA	NA	NA	NA	NA	NA	NA	NA	NA	NA	NA	NA	NA	NA	NA	NA	NA	NA	NA	NA	NA	NA	NA	NA	NA	NA	NA	NA	NA
60	CUT268,XUT_12F-272	NO	NO	NA	CUTs	1.41401e-06	3	NA	NA	2.1371e-06	1	0.382957	0.218942	0.72467	1.80999	3.1659	NA	NA	NA	NA	NA	NA	NA	NA	NA	NA	NA	NA	NA	NA	NA	NA	NA	NA	NA	NA	NA	NA	NA	NA	NA	NA	NA	NA	NA	NA	NA	NA	NA
61	CUT273	NO	NO	NA	CUTs	1.41401e-06	3	NA	NA	NA	NA	0.551452	0.367189	0.762313	1.25695	1.88771	NA	NA	NA	NA	NA	NA	NA	NA	NA	NA	NA	NA	NA	NA	NA	NA	NA	NA	NA	NA	NA	NA	NA	NA	NA	NA	NA	NA	NA	NA	NA	NA	NA
62	CUT278,XUT_12F-404,CUT279	NO	NO	NA	CUTs	2.82801e-06	6	2.85487e-06	3	6.4113e-06	3	0.5325	0.734318	0.421736	1.30168	0.943934	NA	NA	NA	NA	NA	NA	NA	NA	NA	NA	NA	NA	NA	NA	NA	NA	NA	NA	NA	NA	NA	NA	NA	NA	NA	NA	NA	NA	NA	NA	NA	NA	NA
63	CUT281,XUT_13F-10,XUT_13F-12,XUT_13F-14	NO	NO	NA	CUTs	1.41401e-06	3	9.51624e-07	1	NA	NA	0.549294	0.226389	0.899595	1.26189	3.06175	NA	NA	NA	NA	NA	NA	NA	NA	NA	NA	NA	NA	NA	NA	NA	NA	NA	NA	NA	NA	NA	NA	NA	NA	NA	NA	NA	NA	NA	NA	NA	NA	NA
64	CUT284	NO	NO	NA	CUTs	1.41401e-06	3	9.51624e-07	1	2.1371e-06	1	0.446719	0.131998	0.862759	1.55164	5.25121	NA	NA	NA	NA	NA	NA	NA	NA	NA	NA	NA	NA	NA	NA	NA	NA	NA	NA	NA	NA	NA	NA	NA	NA	NA	NA	NA	NA	NA	NA	NA	NA	NA
65	CUT287	NO	NO	NA	CUTs	NA	NA	NA	NA	2.1371e-06	1	0.635358	0.128179	1.22827	1.09096	5.40764	NA	NA	NA	NA	NA	NA	NA	NA	NA	NA	NA	NA	NA	NA	NA	NA	NA	NA	NA	NA	NA	NA	NA	NA	NA	NA	NA	NA	NA	NA	NA	NA	NA
66	CUT290	NO	NO	NA	CUTs	1.41401e-06	3	NA	NA	NA	NA	0.313105	0.361363	0.206447	2.21378	1.91815	NA	NA	NA	NA	NA	NA	NA	NA	NA	NA	NA	NA	NA	NA	NA	NA	NA	NA	NA	NA	NA	NA	NA	NA	NA	NA	NA	NA	NA	NA	NA	NA	NA
67	CUT291	NO	NO	NA	CUTs	5.65602e-06	12	9.51624e-07	1	8.5484e-06	4	0.458459	0.337608	0.559439	1.51191	2.05311	NA	NA	NA	NA	NA	NA	NA	NA	NA	NA	NA	NA	NA	NA	NA	NA	NA	NA	NA	NA	NA	NA	NA	NA	NA	NA	NA	NA	NA	NA	NA	NA	NA
68	CUT296,XUT_13F-171,SUT301	NO	NO	NA	CUTs	1.41401e-06	3	2.85487e-06	3	NA	NA	0.661017	0.218942	1.11163	1.04861	3.1659	NA	NA	NA	NA	NA	NA	NA	NA	NA	NA	NA	NA	NA	NA	NA	NA	NA	NA	NA	NA	NA	NA	NA	NA	NA	NA	NA	NA	NA	NA	NA	NA	NA
69	CUT301,CUT302	NO	NO	NA	CUTs	1.41401e-06	3	4.75812e-06	5	4.2742e-06	2	0.149497	0.0664768	0.18557	4.63652	10.4269	NA	NA	NA	NA	NA	NA	NA	NA	NA	NA	NA	NA	NA	NA	NA	NA	NA	NA	NA	NA	NA	NA	NA	NA	NA	NA	NA	NA	NA	NA	NA	NA	NA
70	CUT304	NO	NO	NA	CUTs	1.41401e-06	3	NA	NA	NA	NA	0.423215	0.262573	0.639256	1.63781	2.63982	NA	NA	NA	NA	NA	NA	NA	NA	NA	NA	NA	NA	NA	NA	NA	NA	NA	NA	NA	NA	NA	NA	NA	NA	NA	NA	NA	NA	NA	NA	NA	NA	NA
71	CUT309	NO	NO	NA	CUTs	NA	NA	9.51624e-07	1	NA	NA	0.690222	0.146499	1.22403	1.00424	4.73142	NA	NA	NA	NA	NA	NA	NA	NA	NA	NA	NA	NA	NA	NA	NA	NA	NA	NA	NA	NA	NA	NA	NA	NA	NA	NA	NA	NA	NA	NA	NA	NA	NA
72	CUT310	NO	NO	NA	CUTs	NA	NA	9.51624e-07	1	NA	NA	0.738232	0.281569	1.12973	0.938928	2.46173	NA	NA	NA	NA	NA	NA	NA	NA	NA	NA	NA	NA	NA	NA	NA	NA	NA	NA	NA	NA	NA	NA	NA	NA	NA	NA	NA	NA	NA	NA	NA	NA	NA
73	CUT312	NO	NO	NA	CUTs	NA	NA	9.51624e-07	1	NA	NA	0.448376	0.117496	0.913688	1.54591	5.89931	NA	NA	NA	NA	NA	NA	NA	NA	NA	NA	NA	NA	NA	NA	NA	NA	NA	NA	NA	NA	NA	NA	NA	NA	NA	NA	NA	NA	NA	NA	NA	NA	NA
74	CUT314	NO	NO	NA	CUTs	2.82801e-06	6	NA	NA	NA	NA	0.262619	0.0832322	0.33325	2.63937	8.32788	NA	NA	NA	NA	NA	NA	NA	NA	NA	NA	NA	NA	NA	NA	NA	NA	NA	NA	NA	NA	NA	NA	NA	NA	NA	NA	NA	NA	NA	NA	NA	NA	NA
75	CUT324,CUT325	NO	NO	NA	CUTs	5.65602e-06	12	3.8065e-06	4	8.5484e-06	4	0.203825	0.0694236	0.262875	3.40071	9.98432	NA	NA	NA	NA	NA	NA	NA	NA	NA	NA	NA	NA	NA	NA	NA	NA	NA	NA	NA	NA	NA	NA	NA	NA	NA	NA	NA	NA	NA	NA	NA	NA	NA
76	CUT334	NO	NO	NA	CUTs	NA	NA	NA	NA	2.1371e-06	1	0.409465	0.184746	0.405998	1.69281	3.75189	NA	NA	NA	NA	NA	NA	NA	NA	NA	NA	NA	NA	NA	NA	NA	NA	NA	NA	NA	NA	NA	NA	NA	NA	NA	NA	NA	NA	NA	NA	NA	NA	NA
77	CUT339	NO	NO	NA	CUTs	NA	NA	9.51624e-07	1	NA	NA	0.448376	0.117496	0.913688	1.54591	5.89931	NA	NA	NA	NA	NA	NA	NA	NA	NA	NA	NA	NA	NA	NA	NA	NA	NA	NA	NA	NA	NA	NA	NA	NA	NA	NA	NA	NA	NA	NA	NA	NA	NA
78	CUT340	NO	NO	NA	CUTs	1.41401e-06	3	NA	NA	NA	NA	0.283673	0.148634	0.402748	2.44348	4.66344	NA	NA	NA	NA	NA	NA	NA	NA	NA	NA	NA	NA	NA	NA	NA	NA	NA	NA	NA	NA	NA	NA	NA	NA	NA	NA	NA	NA	NA	NA	NA	NA	NA
79	CUT343,SUT335,XUT_14F-231,CUT344,CUT345	NO	NO	NA	CUTs	1.55541e-05	33	1.33227e-05	14	3.20565e-05	15	0.0702406	0.0340894	0.139197	9.86818	20.3332	0.111835	6.7101	0.109008	0.0050728	0.0909386	0.00741781	0.113128	0.0882862	0.0635987	0.110291	0.102005	0.048985	0.10365	0.101774	0.062974	0.103714	0.0909386	0.0773793	0.114259	0.0866795	0.0764507	0.0744259	0.0792883	0.0393141	0.0969593	0.100676	0.0299771	0.0844897	0.0786649	0.0549418	0.0829485	0.0571748	0.110805
80	CUT352,XUT_14F-293,SUT342	NO	NO	NA	CUTs	5.65602e-06	12	5.70975e-06	6	2.1371e-06	1	0.344691	0.182275	0.5262	2.01092	3.80276	NA	NA	NA	NA	NA	NA	NA	NA	NA	NA	NA	NA	NA	NA	NA	NA	NA	NA	NA	NA	NA	NA	NA	NA	NA	NA	NA	NA	NA	NA	NA	NA	NA
81	CUT353,XUT_14F-319	NO	NO	NA	CUTs	7.54136e-06	16	9.51624e-07	1	NA	NA	0.525019	0.361363	0.567277	1.32023	1.91815	NA	NA	NA	NA	NA	NA	NA	NA	NA	NA	NA	NA	NA	NA	NA	NA	NA	NA	NA	NA	NA	NA	NA	NA	NA	NA	NA	NA	NA	NA	NA	NA	NA
82	CUT358	NO	NO	NA	CUTs	2.82801e-06	6	9.51624e-07	1	NA	NA	0.369504	0.212327	0.64578	1.87588	3.26452	NA	NA	NA	NA	NA	NA	NA	NA	NA	NA	NA	NA	NA	NA	NA	NA	NA	NA	NA	NA	NA	NA	NA	NA	NA	NA	NA	NA	NA	NA	NA	NA	NA
83	CUT359	NO	NO	NA	CUTs	2.82801e-06	6	NA	NA	NA	NA	0.296266	0.242377	0.226843	2.33961	2.85979	NA	NA	NA	NA	NA	NA	NA	NA	NA	NA	NA	NA	NA	NA	NA	NA	NA	NA	NA	NA	NA	NA	NA	NA	NA	NA	NA	NA	NA	NA	NA	NA	NA
84	CUT360	NO	NO	NA	CUTs	NA	NA	NA	NA	2.1371e-06	1	0.681269	0.0862295	1.31883	1.01744	8.0384	NA	NA	NA	NA	NA	NA	NA	NA	NA	NA	NA	NA	NA	NA	NA	NA	NA	NA	NA	NA	NA	NA	NA	NA	NA	NA	NA	NA	NA	NA	NA	NA	NA
85	CUT366	NO	NO	NA	CUTs	1.41401e-06	3	NA	NA	NA	NA	0.313105	0.361363	0.206447	2.21378	1.91815	NA	NA	NA	NA	NA	NA	NA	NA	NA	NA	NA	NA	NA	NA	NA	NA	NA	NA	NA	NA	NA	NA	NA	NA	NA	NA	NA	NA	NA	NA	NA	NA	NA
86	CUT369,XUT_15F-156,SUT359,SUT360,XUT_15F-157	NO	NO	NA	CUTs	8.48403e-06	18	6.66137e-06	7	4.2742e-06	2	0.210378	0.117496	0.187111	3.29478	5.89931	NA	NA	NA	NA	NA	NA	NA	NA	NA	NA	NA	NA	NA	NA	NA	NA	NA	NA	NA	NA	NA	NA	NA	NA	NA	NA	NA	NA	NA	NA	NA	NA	NA
87	CUT376,XUT_15F-203,tK(UUU)O,XUT_15F-206	NO	NO	NA	CUTs	1.1312e-05	24	1.04679e-05	11	1.06855e-05	5	0.177122	0.105146	0.23059	3.91339	6.59224	NA	NA	NA	NA	NA	NA	NA	NA	NA	NA	NA	NA	NA	NA	NA	NA	NA	NA	NA	NA	NA	NA	NA	NA	NA	NA	NA	0.0792184	0.0792184	NA	NA	NA	NA
88	CUT377	NO	NO	NA	CUTs	7.07003e-06	15	8.56462e-06	9	4.2742e-06	2	0.230089	0.145087	0.253351	3.01251	4.77747	NA	NA	NA	NA	NA	NA	NA	NA	NA	NA	NA	NA	NA	NA	NA	NA	NA	NA	NA	NA	NA	NA	NA	NA	NA	NA	NA	NA	NA	NA	NA	NA	NA
89	CUT380,YOR101W,YOR102W	NO	NO	NA	CUTs	8.20123e-05	174	7.13718e-05	75	4.2742e-05	20	0.0776894	0.0728335	0.0568477	8.92203	9.51688	0.195986	11.7592	0.0607406	0.00409957	0.0491425	0.00473497	0.0655317	0.0413381	0.0814925	0.0618101	0.0452773	0.0616043	0.0542215	0.0535146	0.0306593	0.0606162	0.0491425	0.0412259	0.0615235	0.0504862	0.0396886	0.0545726	0.0469355	0.0300234	0.0558531	0.0354622	0.0597345	0.0474974	0.0389309	0.0490792	0.0547882	0.0383775	0.0601421
90	CUT387	NO	NO	NA	CUTs	1.41401e-06	3	NA	NA	NA	NA	0.271775	0.242377	0.200112	2.55045	2.85979	NA	NA	NA	NA	NA	NA	NA	NA	NA	NA	NA	NA	NA	NA	NA	NA	NA	NA	NA	NA	NA	NA	NA	NA	NA	NA	NA	NA	NA	NA	NA	NA	NA
91	CUT390,XUT_15F-388	NO	NO	NA	CUTs	NA	NA	3.8065e-06	4	NA	NA	0.523646	0.130123	1.30436	1.3237	5.32685	NA	NA	NA	NA	NA	NA	NA	NA	NA	NA	NA	NA	NA	NA	NA	NA	NA	NA	NA	NA	NA	NA	NA	NA	NA	NA	NA	NA	NA	NA	NA	NA	NA
92	CUT406	NO	NO	NA	CUTs	1.41401e-06	3	1.90325e-06	2	2.1371e-06	1	0.398479	0.0858634	0.904381	1.73948	8.07267	NA	NA	NA	NA	NA	NA	NA	NA	NA	NA	NA	NA	NA	NA	NA	NA	NA	NA	NA	NA	NA	NA	NA	NA	NA	NA	NA	NA	NA	NA	NA	NA	NA
93	CUT407	NO	NO	NA	CUTs	1.41401e-06	3	NA	NA	NA	NA	0.271775	0.242377	0.200112	2.55045	2.85979	NA	NA	NA	NA	NA	NA	NA	NA	NA	NA	NA	NA	NA	NA	NA	NA	NA	NA	NA	NA	NA	NA	NA	NA	NA	NA	NA	NA	NA	NA	NA	NA	NA
94	CUT408,XUT_16F-88	NO	NO	NA	CUTs	1.41401e-06	3	9.51624e-07	1	NA	NA	0.578705	0.378012	0.823923	1.19776	1.83367	NA	NA	NA	NA	NA	NA	NA	NA	NA	NA	NA	NA	NA	NA	NA	NA	NA	NA	NA	NA	NA	NA	NA	NA	NA	NA	NA	NA	NA	NA	NA	NA	NA
95	CUT410	NO	NO	NA	CUTs	NA	NA	1.90325e-06	2	6.4113e-06	3	0.255428	0.0707017	0.453187	2.71366	9.80383	NA	NA	NA	NA	NA	NA	NA	NA	NA	NA	NA	NA	NA	NA	NA	NA	NA	NA	NA	NA	NA	NA	NA	NA	NA	NA	NA	NA	NA	NA	NA	NA	NA
96	CUT418	NO	NO	NA	CUTs	NA	NA	NA	NA	2.1371e-06	1	0.817412	0.1939	1.39645	0.847978	3.57476	NA	NA	NA	NA	NA	NA	NA	NA	NA	NA	NA	NA	NA	NA	NA	NA	NA	NA	NA	NA	NA	NA	NA	NA	NA	NA	NA	NA	NA	NA	NA	NA	NA
97	CUT421	NO	NO	NA	CUTs	NA	NA	NA	NA	6.4113e-06	3	1.01307	0.235109	1.71347	0.684208	2.9482	NA	NA	NA	NA	NA	NA	NA	NA	NA	NA	NA	NA	NA	NA	NA	NA	NA	NA	NA	NA	NA	NA	NA	NA	NA	NA	NA	NA	NA	NA	NA	NA	NA
98	CUT423,XUT_16F-226,SUT415	NO	NO	NA	CUTs	4.24202e-06	9	9.51624e-07	1	2.1371e-06	1	0.723181	0.408397	0.9464	0.958469	1.69724	NA	NA	NA	NA	NA	NA	NA	NA	NA	NA	NA	NA	NA	NA	NA	NA	NA	NA	NA	NA	NA	NA	NA	NA	NA	NA	NA	NA	NA	NA	NA	NA	NA
99	CUT427	NO	NO	NA	CUTs	2.82801e-06	6	NA	NA	2.1371e-06	1	0.639465	0.0796477	1.22079	1.08395	8.70267	NA	NA	NA	NA	NA	NA	NA	NA	NA	NA	NA	NA	NA	NA	NA	NA	NA	NA	NA	NA	NA	NA	NA	NA	NA	NA	NA	NA	NA	NA	NA	NA	NA
100	CUT430	NO	NO	NA	CUTs	NA	NA	NA	NA	6.4113e-06	3	0.721856	0.154433	1.50453	0.960229	4.48833	NA	NA	NA	NA	NA	NA	NA	NA	NA	NA	NA	NA	NA	NA	NA	NA	NA	NA	NA	NA	NA	NA	NA	NA	NA	NA	NA	NA	NA	NA	NA	NA	NA
101	CUT431,XUT_16F-280	NO	NO	NA	CUTs	4.71335e-06	10	1.42744e-05	15	6.4113e-06	3	0.120425	0.0738171	0.119385	5.75586	9.39007	0.172769	10.3661	0.0691919	0.0257091	0.0532847	0.0314103	0.112235	0.112235	0.129139	0.0476148	0.0310451	0.0415671	0.0516105	0.0416944	0.0248757	0.0651371	0.0532847	0.0297333	0.0693625	0.059126	0.0256793	0.0837962	0.0870515	0.0081662	0.130883	0.130883	0.0191805	0.128362	0.128362	0.0328539	0.12516	0.12516	0.0446101
102	CUT445,XUT_2R-109	NO	NO	NA	CUTs	2.82801e-06	6	9.51624e-07	1	NA	NA	0.572615	0.378146	0.738647	1.2105	1.83302	NA	NA	NA	NA	NA	NA	NA	NA	NA	NA	NA	NA	NA	NA	NA	NA	NA	NA	NA	NA	NA	NA	NA	NA	NA	NA	NA	NA	NA	NA	NA	NA	NA
103	CUT448,CUT449	NO	NO	NA	CUTs	NA	NA	9.51624e-07	1	NA	NA	0.667442	0.199533	1.08776	1.03851	3.47385	NA	NA	NA	NA	NA	NA	NA	NA	NA	NA	NA	NA	NA	NA	NA	NA	NA	NA	NA	NA	NA	NA	NA	NA	NA	NA	NA	NA	NA	NA	NA	NA	NA
104	CUT450	NO	NO	NA	CUTs	NA	NA	NA	NA	4.2742e-06	2	0.363196	0.207637	0.379608	1.90847	3.33827	NA	NA	NA	NA	NA	NA	NA	NA	NA	NA	NA	NA	NA	NA	NA	NA	NA	NA	NA	NA	NA	NA	NA	NA	NA	NA	NA	NA	NA	NA	NA	NA	NA
105	CUT451,YBR063C,YBR065C	NO	NO	NA	CUTs	1.97961e-05	42	2.56939e-05	27	1.49597e-05	7	0.241071	0.163549	0.245393	2.87528	4.23816	0.105325	6.31949	0.116153	0.0184084	0.065617	0.010242	0.101418	0.0467271	0.137198	0.13309	0.0647421	0.171458	0.139215	0.0724955	0.167374	0.104003	0.065617	0.0962967	0.103037	0.0707768	0.0809291	0.0400766	0.0339994	0.0152453	0.0387758	0.0387758	NA	0.0129266	0.0129266	NA	NA	NA	NA
106	CUT452	NO	NO	NA	CUTs	1.41401e-06	3	NA	NA	NA	NA	0.34257	0.367189	0.19169	2.02338	1.88771	NA	NA	NA	NA	NA	NA	NA	NA	NA	NA	NA	NA	NA	NA	NA	NA	NA	NA	NA	NA	NA	NA	NA	NA	NA	NA	NA	NA	NA	NA	NA	NA	NA
107	CUT453,XUT_2R-178	NO	NO	NA	CUTs	2.82801e-06	6	NA	NA	NA	NA	0.32146	0.212327	0.28188	2.15625	3.26452	NA	NA	NA	NA	NA	NA	NA	NA	NA	NA	NA	NA	NA	NA	NA	NA	NA	NA	NA	NA	NA	NA	NA	NA	NA	NA	NA	NA	NA	NA	NA	NA	NA
108	CUT455,SUT447	NO	NO	NA	CUTs	1.69681e-05	36	2.18874e-05	23	6.4113e-06	3	0.226786	0.142989	0.274099	3.0564	4.84754	0.353422	21.2053	0.0332265	0.0214033	0.0332265	0.0214033	0.018092	0.018092	NA	0.0483609	0.0483609	NA	NA	NA	NA	NA	NA	NA	NA	NA	NA	NA	NA	NA	NA	NA	NA	NA	NA	NA	NA	NA	NA
109	CUT456	NO	NO	NA	CUTs	NA	NA	1.90325e-06	2	2.1371e-06	1	0.388543	0.0903227	0.9145	1.78396	7.67412	NA	NA	NA	NA	NA	NA	NA	NA	NA	NA	NA	NA	NA	NA	NA	NA	NA	NA	NA	NA	NA	NA	NA	NA	NA	NA	NA	NA	NA	NA	NA	NA	NA
110	CUT465	NO	NO	NA	CUTs	1.41401e-06	3	5.70975e-06	6	2.1371e-06	1	0.361931	0.276068	0.356282	1.91513	2.51078	NA	NA	NA	NA	NA	NA	NA	NA	NA	NA	NA	NA	NA	NA	NA	NA	NA	NA	NA	NA	NA	NA	NA	NA	NA	NA	NA	NA	NA	NA	NA	NA	NA
111	CUT473,XUT_4R-45	NO	NO	NA	CUTs	1.41401e-06	3	9.51624e-07	1	2.1371e-06	1	0.374577	0.18351	0.537909	1.85048	3.77715	NA	NA	NA	NA	NA	NA	NA	NA	NA	NA	NA	NA	NA	NA	NA	NA	NA	NA	NA	NA	NA	NA	NA	NA	NA	NA	NA	NA	NA	NA	NA	NA	NA
112	CUT475,XUT_4R-56,XUT_4R-57,SUT460	NO	NO	NA	CUTs	5.65602e-06	12	8.56462e-06	9	8.5484e-06	4	0.267127	0.165058	0.236018	2.59482	4.1994	NA	NA	NA	NA	NA	NA	NA	NA	NA	NA	NA	NA	NA	NA	NA	NA	NA	NA	NA	NA	NA	NA	NA	NA	NA	NA	NA	NA	NA	NA	NA	NA	NA
113	CUT482,XUT_4R-120	NO	NO	NA	CUTs	1.41401e-06	3	9.51624e-07	1	NA	NA	0.589358	0.349231	0.896761	1.17611	1.98478	NA	NA	NA	NA	NA	NA	NA	NA	NA	NA	NA	NA	NA	NA	NA	NA	NA	NA	NA	NA	NA	NA	NA	NA	NA	NA	NA	NA	NA	NA	NA	NA	NA
114	CUT484	NO	NO	NA	CUTs	NA	NA	NA	NA	2.1371e-06	1	0.555907	0.182275	1.15056	1.24688	3.80276	NA	NA	NA	NA	NA	NA	NA	NA	NA	NA	NA	NA	NA	NA	NA	NA	NA	NA	NA	NA	NA	NA	NA	NA	NA	NA	NA	NA	NA	NA	NA	NA	NA
115	CUT485	NO	NO	NA	CUTs	1.41401e-06	3	9.51624e-07	1	2.1371e-06	1	0.711081	0.281569	1.07841	0.97478	2.46173	NA	NA	NA	NA	NA	NA	NA	NA	NA	NA	NA	NA	NA	NA	NA	NA	NA	NA	NA	NA	NA	NA	NA	NA	NA	NA	NA	NA	NA	NA	NA	NA	NA
116	CUT491,XUT_4R-177	NO	NO	NA	CUTs	1.41401e-06	3	9.51624e-07	1	2.1371e-06	1	0.645293	0.438211	0.843417	1.07416	1.58177	NA	NA	NA	NA	NA	NA	NA	NA	NA	NA	NA	NA	NA	NA	NA	NA	NA	NA	NA	NA	NA	NA	NA	NA	NA	NA	NA	NA	NA	NA	NA	NA	NA
117	CUT492	NO	NO	NA	CUTs	NA	NA	9.51624e-07	1	NA	NA	1.18656	0.40998	1.50691	0.584164	1.69068	NA	NA	NA	NA	NA	NA	NA	NA	NA	NA	NA	NA	NA	NA	NA	NA	NA	NA	NA	NA	NA	NA	NA	NA	NA	NA	NA	NA	NA	NA	NA	NA	NA
118	CUT493,SUT466,XUT_4R-203	NO	NO	NA	CUTs	2.82801e-06	6	2.85487e-06	3	NA	NA	0.217803	0.135282	0.206003	3.18245	5.12372	NA	NA	NA	NA	NA	NA	NA	NA	NA	NA	NA	NA	NA	NA	NA	NA	NA	NA	NA	NA	NA	NA	NA	NA	NA	NA	NA	NA	NA	NA	NA	NA	NA
119	CUT494,XUT_4R-218,SUT468	NO	NO	NA	CUTs	2.82801e-06	6	2.85487e-06	3	4.2742e-06	2	0.649388	0.327054	0.93666	1.06738	2.11937	NA	NA	NA	NA	NA	NA	NA	NA	NA	NA	NA	NA	NA	NA	NA	NA	NA	NA	NA	NA	NA	NA	NA	NA	NA	NA	NA	NA	NA	NA	NA	NA	NA
120	CUT495	NO	NO	NA	CUTs	NA	NA	9.51624e-07	1	2.1371e-06	1	0.519336	0.0449287	1.10614	1.33468	15.4277	NA	NA	NA	NA	NA	NA	NA	NA	NA	NA	NA	NA	NA	NA	NA	NA	NA	NA	NA	NA	NA	NA	NA	NA	NA	NA	NA	NA	NA	NA	NA	NA	NA
121	CUT496	NO	NO	NA	CUTs	NA	NA	NA	NA	2.1371e-06	1	0.295863	0.182275	0.351375	2.3428	3.80276	NA	NA	NA	NA	NA	NA	NA	NA	NA	NA	NA	NA	NA	NA	NA	NA	NA	NA	NA	NA	NA	NA	NA	NA	NA	NA	NA	NA	NA	NA	NA	NA	NA
122	CUT499,XUT_4R-255	NO	NO	NA	CUTs	4.24202e-06	9	3.8065e-06	4	2.1371e-06	1	0.490645	0.182275	0.796159	1.41273	3.80276	NA	NA	NA	NA	NA	NA	NA	NA	NA	NA	NA	NA	NA	NA	NA	NA	NA	NA	NA	NA	NA	NA	NA	NA	NA	NA	NA	NA	NA	NA	NA	NA	NA
123	CUT500,XUT_4R-265,SUT472	NO	NO	NA	CUTs	1.41401e-06	3	3.8065e-06	4	2.1371e-06	1	0.456506	0.361363	0.503618	1.51838	1.91815	NA	NA	NA	NA	NA	NA	NA	NA	NA	NA	NA	NA	NA	NA	NA	NA	NA	NA	NA	NA	NA	NA	NA	NA	NA	NA	NA	NA	NA	NA	NA	NA	NA
124	CUT501	NO	NO	NA	CUTs	NA	NA	9.51624e-07	1	NA	NA	0.667442	0.199533	1.08776	1.03851	3.47385	NA	NA	NA	NA	NA	NA	NA	NA	NA	NA	NA	NA	NA	NA	NA	NA	NA	NA	NA	NA	NA	NA	NA	NA	NA	NA	NA	NA	NA	NA	NA	NA	NA
125	CUT503	NO	NO	NA	CUTs	NA	NA	1.90325e-06	2	4.2742e-06	2	0.660004	0.334734	1.03325	1.05022	2.07074	NA	NA	NA	NA	NA	NA	NA	NA	NA	NA	NA	NA	NA	NA	NA	NA	NA	NA	NA	NA	NA	NA	NA	NA	NA	NA	NA	NA	NA	NA	NA	NA	NA
126	CUT504,XUT_4R-298	NO	NO	NA	CUTs	NA	NA	9.51624e-07	1	2.1371e-06	1	0.630352	0.288736	0.984627	1.09962	2.40062	NA	NA	NA	NA	NA	NA	NA	NA	NA	NA	NA	NA	NA	NA	NA	NA	NA	NA	NA	NA	NA	NA	NA	NA	NA	NA	NA	NA	NA	NA	NA	NA	NA
127	CUT506,XUT_4R-303,CUT507	NO	NO	NA	CUTs	1.41401e-06	3	9.51624e-07	1	NA	NA	0.402373	0.265813	0.687945	1.72265	2.60765	NA	NA	NA	NA	NA	NA	NA	NA	NA	NA	NA	NA	NA	NA	NA	NA	NA	NA	NA	NA	NA	NA	NA	NA	NA	NA	NA	NA	NA	NA	NA	NA	NA
128	CUT516	NO	NO	NA	CUTs	1.41401e-06	3	3.8065e-06	4	NA	NA	0.437332	0.184175	0.60274	1.58494	3.76353	NA	NA	NA	NA	NA	NA	NA	NA	NA	NA	NA	NA	NA	NA	NA	NA	NA	NA	NA	NA	NA	NA	NA	NA	NA	NA	NA	NA	NA	NA	NA	NA	NA
129	CUT519	NO	NO	NA	CUTs	NA	NA	2.85487e-06	3	NA	NA	0.64916	0.146499	1.22562	1.06776	4.73142	NA	NA	NA	NA	NA	NA	NA	NA	NA	NA	NA	NA	NA	NA	NA	NA	NA	NA	NA	NA	NA	NA	NA	NA	NA	NA	NA	NA	NA	NA	NA	NA	NA
130	CUT524,XUT_4R-486,SUT484,XUT_4R-488	NO	NO	NA	CUTs	9.89804e-06	21	7.61299e-06	8	3.20565e-05	15	0.0983322	0.0676351	0.11027	7.04904	10.2483	0.327988	19.6793	0.0358497	0.0056264	0.0382624	0.0112871	0.0400904	0.0470738	0.0300234	0.0352866	0.0256918	0.0270472	0.0378678	0.039261	0.0209713	0.0396364	0.0382624	0.0202007	0.0263675	0.019037	0.023972	0.0254651	0.0250574	0.00390948	0.0531458	0.0530436	0.0257959	0.0611752	0.0566643	0.0201155	0.0392638	0.0333683	0.0384874
131	CUT527,XUT_4R-515,SUT488	NO	NO	NA	CUTs	1.41401e-06	3	9.51624e-07	1	2.1371e-06	1	0.468386	0.288736	0.723195	1.47986	2.40062	NA	NA	NA	NA	NA	NA	NA	NA	NA	NA	NA	NA	NA	NA	NA	NA	NA	NA	NA	NA	NA	NA	NA	NA	NA	NA	NA	NA	NA	NA	NA	NA	NA
132	CUT528	NO	NO	NA	CUTs	NA	NA	9.51624e-07	1	NA	NA	0.606468	0.0449287	1.25533	1.14292	15.4277	NA	NA	NA	NA	NA	NA	NA	NA	NA	NA	NA	NA	NA	NA	NA	NA	NA	NA	NA	NA	NA	NA	NA	NA	NA	NA	NA	NA	NA	NA	NA	NA	NA
133	CUT530,XUT_4R-527,SUT489	NO	NO	NA	CUTs	2.82801e-06	6	4.75812e-06	5	2.1371e-06	1	0.442888	0.328633	0.499063	1.56506	2.10918	NA	NA	NA	NA	NA	NA	NA	NA	NA	NA	NA	NA	NA	NA	NA	NA	NA	NA	NA	NA	NA	NA	NA	NA	NA	NA	NA	NA	NA	NA	NA	NA	NA
134	CUT535,CUT536	NO	NO	NA	CUTs	NA	NA	9.51624e-07	1	NA	NA	0.609861	0.111461	1.15592	1.13657	6.21877	NA	NA	NA	NA	NA	NA	NA	NA	NA	NA	NA	NA	NA	NA	NA	NA	NA	NA	NA	NA	NA	NA	NA	NA	NA	NA	NA	NA	NA	NA	NA	NA	NA
135	CUT537	NO	NO	NA	CUTs	NA	NA	NA	NA	2.1371e-06	1	0.555907	0.182275	1.15056	1.24688	3.80276	NA	NA	NA	NA	NA	NA	NA	NA	NA	NA	NA	NA	NA	NA	NA	NA	NA	NA	NA	NA	NA	NA	NA	NA	NA	NA	NA	NA	NA	NA	NA	NA	NA
136	CUT540,SUT498	NO	NO	NA	CUTs	1.41401e-06	3	1.90325e-06	2	2.1371e-06	1	0.520566	0.361363	0.613264	1.33153	1.91815	NA	NA	NA	NA	NA	NA	NA	NA	NA	NA	NA	NA	NA	NA	NA	NA	NA	NA	NA	NA	NA	NA	NA	NA	NA	NA	NA	NA	NA	NA	NA	NA	NA
137	CUT541,CUT542,SUT503	NO	NO	NA	CUTs	1.41401e-06	3	9.51624e-07	1	2.1371e-06	1	0.641565	0.176131	1.14037	1.0804	3.93542	NA	NA	NA	NA	NA	NA	NA	NA	NA	NA	NA	NA	NA	NA	NA	NA	NA	NA	NA	NA	NA	NA	NA	NA	NA	NA	NA	NA	NA	NA	NA	NA	NA
138	CUT548,XUT_5R-76,SUT506	NO	NO	NA	CUTs	9.89804e-06	21	3.8065e-06	4	1.06855e-05	5	0.113903	0.0482742	0.195598	6.08542	14.3585	NA	NA	NA	NA	NA	NA	NA	NA	NA	NA	NA	NA	NA	NA	NA	NA	NA	NA	NA	NA	NA	NA	NA	NA	NA	NA	NA	NA	NA	NA	NA	NA	NA
139	CUT549	NO	NO	NA	CUTs	1.41401e-06	3	NA	NA	NA	NA	0.254613	0.186965	0.227707	2.72236	3.70736	NA	NA	NA	NA	NA	NA	NA	NA	NA	NA	NA	NA	NA	NA	NA	NA	NA	NA	NA	NA	NA	NA	NA	NA	NA	NA	NA	NA	NA	NA	NA	NA	NA
140	CUT551	NO	NO	NA	CUTs	1.41401e-06	3	NA	NA	NA	NA	0.271775	0.242377	0.200112	2.55045	2.85979	NA	NA	NA	NA	NA	NA	NA	NA	NA	NA	NA	NA	NA	NA	NA	NA	NA	NA	NA	NA	NA	NA	NA	NA	NA	NA	NA	NA	NA	NA	NA	NA	NA
141	CUT554,XUT_5R-126	NO	NO	NA	CUTs	9.89804e-06	21	3.8065e-06	4	6.4113e-06	3	0.165846	0.0649811	0.293527	4.17947	10.6669	NA	NA	NA	NA	NA	NA	NA	NA	NA	NA	NA	NA	NA	NA	NA	NA	NA	NA	NA	NA	NA	NA	NA	NA	NA	NA	NA	NA	NA	NA	NA	NA	NA
142	CUT556,XUT_5R-129,SUT514	NO	NO	NA	CUTs	4.24202e-06	9	3.8065e-06	4	4.2742e-06	2	0.344709	0.122249	0.499051	2.01082	5.66995	NA	NA	NA	NA	NA	NA	NA	NA	NA	NA	NA	NA	NA	NA	NA	NA	NA	NA	NA	NA	NA	NA	NA	NA	NA	NA	NA	NA	NA	NA	NA	NA	NA
143	CUT557	NO	NO	NA	CUTs	1.41401e-06	3	3.8065e-06	4	6.4113e-06	3	0.500971	0.37832	0.442074	1.38361	1.83217	NA	NA	NA	NA	NA	NA	NA	NA	NA	NA	NA	NA	NA	NA	NA	NA	NA	NA	NA	NA	NA	NA	NA	NA	NA	NA	NA	NA	NA	NA	NA	NA	NA
144	CUT558	NO	NO	NA	CUTs	NA	NA	NA	NA	2.1371e-06	1	0.635358	0.128179	1.22827	1.09096	5.40764	NA	NA	NA	NA	NA	NA	NA	NA	NA	NA	NA	NA	NA	NA	NA	NA	NA	NA	NA	NA	NA	NA	NA	NA	NA	NA	NA	NA	NA	NA	NA	NA	NA
145	CUT560,CUT561,XUT_5R-144	NO	NO	NA	CUTs	NA	NA	5.70975e-06	6	2.1371e-06	1	0.404916	0.149745	0.892485	1.71183	4.62883	NA	NA	NA	NA	NA	NA	NA	NA	NA	NA	NA	NA	NA	NA	NA	NA	NA	NA	NA	NA	NA	NA	NA	NA	NA	NA	NA	NA	NA	NA	NA	NA	NA
146	CUT570,SUT517	NO	NO	NA	CUTs	1.41401e-06	3	NA	NA	NA	NA	0.719386	0.373016	0.943882	0.963526	1.85823	NA	NA	NA	NA	NA	NA	NA	NA	NA	NA	NA	NA	NA	NA	NA	NA	NA	NA	NA	NA	NA	NA	NA	NA	NA	NA	NA	NA	NA	NA	NA	NA	NA
147	CUT572	NO	NO	NA	CUTs	NA	NA	9.51624e-07	1	NA	NA	0.667442	0.199533	1.08776	1.03851	3.47385	NA	NA	NA	NA	NA	NA	NA	NA	NA	NA	NA	NA	NA	NA	NA	NA	NA	NA	NA	NA	NA	NA	NA	NA	NA	NA	NA	NA	NA	NA	NA	NA	NA
148	CUT575	NO	NO	NA	CUTs	NA	NA	9.51624e-07	1	2.1371e-06	1	0.492366	0.131998	0.992107	1.40779	5.25121	NA	NA	NA	NA	NA	NA	NA	NA	NA	NA	NA	NA	NA	NA	NA	NA	NA	NA	NA	NA	NA	NA	NA	NA	NA	NA	NA	NA	NA	NA	NA	NA	NA
149	CUT582	NO	NO	NA	CUTs	1.41401e-06	3	NA	NA	2.1371e-06	1	0.475067	0.186965	0.896082	1.45905	3.70736	NA	NA	NA	NA	NA	NA	NA	NA	NA	NA	NA	NA	NA	NA	NA	NA	NA	NA	NA	NA	NA	NA	NA	NA	NA	NA	NA	NA	NA	NA	NA	NA	NA
150	CUT585	NO	NO	NA	CUTs	1.41401e-06	3	NA	NA	2.1371e-06	1	0.703937	0.228169	1.20814	0.984673	3.03786	NA	NA	NA	NA	NA	NA	NA	NA	NA	NA	NA	NA	NA	NA	NA	NA	NA	NA	NA	NA	NA	NA	NA	NA	NA	NA	NA	NA	NA	NA	NA	NA	NA
151	CUT588	NO	NO	NA	CUTs	1.41401e-06	3	9.51624e-07	1	NA	NA	0.574584	0.18272	1.01975	1.20635	3.79349	NA	NA	NA	NA	NA	NA	NA	NA	NA	NA	NA	NA	NA	NA	NA	NA	NA	NA	NA	NA	NA	NA	NA	NA	NA	NA	NA	NA	NA	NA	NA	NA	NA
152	CUT590	NO	NO	NA	CUTs	NA	NA	9.51624e-07	1	NA	NA	0.621768	0.41933	0.797475	1.1148	1.65299	NA	NA	NA	NA	NA	NA	NA	NA	NA	NA	NA	NA	NA	NA	NA	NA	NA	NA	NA	NA	NA	NA	NA	NA	NA	NA	NA	NA	NA	NA	NA	NA	NA
153	CUT591,XUT_7R-93,SUT541	NO	NO	NA	CUTs	7.07003e-06	15	7.61299e-06	8	NA	NA	0.663034	0.493754	0.810289	1.04542	1.40383	NA	NA	NA	NA	NA	NA	NA	NA	NA	NA	NA	NA	NA	NA	NA	NA	NA	NA	NA	NA	NA	NA	NA	NA	NA	NA	NA	NA	NA	NA	NA	NA	NA
154	CUT597	NO	NO	NA	CUTs	NA	NA	1.90325e-06	2	4.2742e-06	2	0.201299	0.0284752	0.33844	3.44338	24.3421	NA	NA	NA	NA	NA	NA	NA	NA	NA	NA	NA	NA	NA	NA	NA	NA	NA	NA	NA	NA	NA	NA	NA	NA	NA	NA	NA	NA	NA	NA	NA	NA	NA
155	CUT599,YGL072C	NO	NO	NA	CUTs	2.96941e-05	63	2.66455e-05	28	3.41936e-05	16	0.105846	0.0746155	0.186636	6.54867	9.28958	0.19758	11.8548	0.0602357	0.0054723	0.0490033	0.00363031	0.065826	0.0511677	0.0569661	0.0665639	0.0490033	0.0535204	0.056581	0.0458998	0.0518896	0.0554019	0.0471574	0.0379013	0.0568058	0.0551016	0.0312323	0.029513	0.0300105	0.0096606	0.0369609	0.0259549	0.0384066	0.0356135	0.018236	0.0456993	0.0682069	0.0176157	0.127716
156	CUT601	NO	NO	NA	CUTs	3.29935e-06	7	1.90325e-06	2	NA	NA	0.237897	0.0903227	0.302257	2.91364	7.67412	NA	NA	NA	NA	NA	NA	NA	NA	NA	NA	NA	NA	NA	NA	NA	NA	NA	NA	NA	NA	NA	NA	NA	NA	NA	NA	NA	NA	NA	NA	NA	NA	NA
157	CUT605	NO	NO	NA	CUTs	NA	NA	9.51624e-07	1	NA	NA	0.760068	0.366478	1.08201	0.911954	1.89137	NA	NA	NA	NA	NA	NA	NA	NA	NA	NA	NA	NA	NA	NA	NA	NA	NA	NA	NA	NA	NA	NA	NA	NA	NA	NA	NA	NA	NA	NA	NA	NA	NA
158	CUT610	NO	NO	NA	CUTs	1.41401e-06	3	1.90325e-06	2	1.06855e-05	5	0.425057	0.238065	0.762397	1.63072	2.91158	NA	NA	NA	NA	NA	NA	NA	NA	NA	NA	NA	NA	NA	NA	NA	NA	NA	NA	NA	NA	NA	NA	NA	NA	NA	NA	NA	NA	NA	NA	NA	NA	NA
159	CUT613	NO	NO	NA	CUTs	NA	NA	9.51624e-07	1	6.4113e-06	3	0.138572	0.0738171	0.234609	5.00207	9.39007	NA	NA	NA	NA	NA	NA	NA	NA	NA	NA	NA	NA	NA	NA	NA	NA	NA	NA	NA	NA	NA	NA	NA	NA	NA	NA	NA	NA	NA	NA	NA	NA	NA
160	CUT622,XUT_7R-360	NO	NO	NA	CUTs	1.88534e-06	4	9.51624e-07	1	NA	NA	0.408103	0.265813	0.68875	1.69846	2.60765	NA	NA	NA	NA	NA	NA	NA	NA	NA	NA	NA	NA	NA	NA	NA	NA	NA	NA	NA	NA	NA	NA	NA	NA	NA	NA	NA	NA	NA	NA	NA	NA	NA
161	CUT626,XUT_7R-404,SUT566	NO	NO	NA	CUTs	NA	NA	9.51624e-07	1	6.4113e-06	3	0.821082	0.451387	1.24844	0.844188	1.53559	NA	NA	NA	NA	NA	NA	NA	NA	NA	NA	NA	NA	NA	NA	NA	NA	NA	NA	NA	NA	NA	NA	NA	NA	NA	NA	NA	NA	NA	NA	NA	NA	NA
162	CUT627,CUT628	NO	NO	NA	CUTs	4.24202e-06	9	9.51624e-07	1	8.5484e-06	4	0.555943	0.35581	0.747088	1.2468	1.94808	NA	NA	NA	NA	NA	NA	NA	NA	NA	NA	NA	NA	NA	NA	NA	NA	NA	NA	NA	NA	NA	NA	NA	NA	NA	NA	NA	NA	NA	NA	NA	NA	NA
163	CUT629,XUT_7R-418,SUT567	NO	NO	NA	CUTs	1.97961e-05	42	1.42744e-05	15	1.06855e-05	5	0.111865	0.0655865	0.153757	6.19626	10.5684	0.208123	12.4874	0.0570954	0.00734386	0.0460852	0.0102945	0.0539612	0.0534331	0.029975	0.0641052	0.0624945	0.0392005	0.0647719	0.0460852	0.0452576	0.0552636	0.0419067	0.0494709	0.047375	0.0360209	0.0470273	0.0300626	0.0284784	0.0105652	0.0712712	0.0629288	0.0588705	0.0819742	0.0753467	0.0465046	0.099119	0.0886126	0.0676692
164	CUT630	NO	NO	NA	CUTs	4.24202e-06	9	1.90325e-06	2	2.1371e-06	1	0.317438	0.0918975	0.529504	2.18357	7.54261	NA	NA	NA	NA	NA	NA	NA	NA	NA	NA	NA	NA	NA	NA	NA	NA	NA	NA	NA	NA	NA	NA	NA	NA	NA	NA	NA	NA	NA	NA	NA	NA	NA
165	CUT632	NO	NO	NA	CUTs	NA	NA	1.90325e-06	2	NA	NA	0.673524	0.0927735	1.33916	1.02914	7.4714	NA	NA	NA	NA	NA	NA	NA	NA	NA	NA	NA	NA	NA	NA	NA	NA	NA	NA	NA	NA	NA	NA	NA	NA	NA	NA	NA	NA	NA	NA	NA	NA	NA
166	CUT635	NO	NO	NA	CUTs	NA	NA	2.85487e-06	3	NA	NA	0.86622	0.0807156	1.48488	0.800198	8.58752	NA	NA	NA	NA	NA	NA	NA	NA	NA	NA	NA	NA	NA	NA	NA	NA	NA	NA	NA	NA	NA	NA	NA	NA	NA	NA	NA	NA	NA	NA	NA	NA	NA
167	CUT647,SUT583,XUT_8R-135,XUT_8R-137	NO	NO	NA	CUTs	1.41401e-06	3	9.51624e-07	1	NA	NA	0.426013	0.265813	0.715699	1.62706	2.60765	NA	NA	NA	NA	NA	NA	NA	NA	NA	NA	NA	NA	NA	NA	NA	NA	NA	NA	NA	NA	NA	NA	NA	NA	NA	NA	NA	NA	NA	NA	NA	NA	NA
168	CUT650	NO	NO	NA	CUTs	NA	NA	NA	NA	2.1371e-06	1	1.13403	0.462919	1.68541	0.611227	1.49734	NA	NA	NA	NA	NA	NA	NA	NA	NA	NA	NA	NA	NA	NA	NA	NA	NA	NA	NA	NA	NA	NA	NA	NA	NA	NA	NA	NA	NA	NA	NA	NA	NA
169	CUT654,CUT655	NO	NO	NA	CUTs	1.41401e-06	3	NA	NA	NA	NA	0.451045	0.378012	0.438683	1.53676	1.83367	NA	NA	NA	NA	NA	NA	NA	NA	NA	NA	NA	NA	NA	NA	NA	NA	NA	NA	NA	NA	NA	NA	NA	NA	NA	NA	NA	NA	NA	NA	NA	NA	NA
170	CUT658,CUT659	NO	NO	NA	CUTs	NA	NA	NA	NA	2.1371e-06	1	0.843541	0.29265	1.3847	0.821711	2.36852	NA	NA	NA	NA	NA	NA	NA	NA	NA	NA	NA	NA	NA	NA	NA	NA	NA	NA	NA	NA	NA	NA	NA	NA	NA	NA	NA	NA	NA	NA	NA	NA	NA
171	CUT661,XUT_9R-56	NO	NO	NA	CUTs	4.24202e-06	9	9.51624e-07	1	2.1371e-06	1	0.41322	0.309483	0.476838	1.67743	2.2397	NA	NA	NA	NA	NA	NA	NA	NA	NA	NA	NA	NA	NA	NA	NA	NA	NA	NA	NA	NA	NA	NA	NA	NA	NA	NA	NA	NA	NA	NA	NA	NA	NA
172	CUT662	NO	NO	NA	CUTs	1.41401e-06	3	NA	NA	NA	NA	0.271775	0.242377	0.200112	2.55045	2.85979	NA	NA	NA	NA	NA	NA	NA	NA	NA	NA	NA	NA	NA	NA	NA	NA	NA	NA	NA	NA	NA	NA	NA	NA	NA	NA	NA	NA	NA	NA	NA	NA	NA
173	CUT665	NO	NO	NA	CUTs	8.48403e-06	18	1.90325e-06	2	NA	NA	0.348601	0.0884938	0.364438	1.98837	7.83272	NA	NA	NA	NA	NA	NA	NA	NA	NA	NA	NA	NA	NA	NA	NA	NA	NA	NA	NA	NA	NA	NA	NA	NA	NA	NA	NA	NA	NA	NA	NA	NA	NA
174	CUT682,SUT630	NO	NO	NA	CUTs	5.65602e-06	12	1.90325e-06	2	NA	NA	0.395412	0.321566	0.336845	1.75298	2.15553	NA	NA	NA	NA	NA	NA	NA	NA	NA	NA	NA	NA	NA	NA	NA	NA	NA	NA	NA	NA	NA	NA	NA	NA	NA	NA	NA	NA	NA	NA	NA	NA	NA
175	CUT688,XUT_10R-116,SUT631	NO	NO	NA	CUTs	1.41401e-06	3	NA	NA	6.4113e-06	3	0.47561	0.222473	0.94023	1.45739	3.11565	NA	NA	NA	NA	NA	NA	NA	NA	NA	NA	NA	NA	NA	NA	NA	NA	NA	NA	NA	NA	NA	NA	NA	NA	NA	NA	NA	NA	NA	NA	NA	NA	NA
176	CUT690	NO	NO	NA	CUTs	NA	NA	NA	NA	2.1371e-06	1	0.635358	0.128179	1.22827	1.09096	5.40764	NA	NA	NA	NA	NA	NA	NA	NA	NA	NA	NA	NA	NA	NA	NA	NA	NA	NA	NA	NA	NA	NA	NA	NA	NA	NA	NA	NA	NA	NA	NA	NA	NA
177	CUT696,XUT_10R-234,CUT697,XUT_10R-237,SUT644	NO	NO	NA	CUTs	NA	NA	2.85487e-06	3	2.1371e-06	1	0.695322	0.548352	0.81134	0.996872	1.26406	NA	NA	NA	NA	NA	NA	NA	NA	NA	NA	NA	NA	NA	NA	NA	NA	NA	NA	NA	NA	NA	NA	NA	NA	NA	NA	NA	NA	NA	NA	NA	NA	NA
178	CUT700	NO	NO	NA	CUTs	1.41401e-06	3	NA	NA	NA	NA	0.34257	0.367189	0.19169	2.02338	1.88771	NA	NA	NA	NA	NA	NA	NA	NA	NA	NA	NA	NA	NA	NA	NA	NA	NA	NA	NA	NA	NA	NA	NA	NA	NA	NA	NA	NA	NA	NA	NA	NA	NA
179	CUT717	NO	NO	NA	CUTs	1.41401e-06	3	NA	NA	NA	NA	0.271775	0.242377	0.200112	2.55045	2.85979	NA	NA	NA	NA	NA	NA	NA	NA	NA	NA	NA	NA	NA	NA	NA	NA	NA	NA	NA	NA	NA	NA	NA	NA	NA	NA	NA	NA	NA	NA	NA	NA	NA
180	CUT723	NO	NO	NA	CUTs	1.41401e-06	3	NA	NA	NA	NA	0.271775	0.242377	0.200112	2.55045	2.85979	NA	NA	NA	NA	NA	NA	NA	NA	NA	NA	NA	NA	NA	NA	NA	NA	NA	NA	NA	NA	NA	NA	NA	NA	NA	NA	NA	NA	NA	NA	NA	NA	NA
181	CUT724,CUT725,snR42	NO	NO	NA	CUTs	7.07003e-06	15	6.66137e-06	7	4.2742e-06	2	0.135478	0.0956935	0.168667	5.11632	7.24341	0.242615	14.5569	0.0487769	0.0127568	0.0458669	0.0127568	0.0696662	0.0696662	NA	0.0405465	0.0405465	NA	0.0371626	0.0371626	NA	0.0458669	0.0458669	NA	0.050642	0.050642	NA	0.0563469	0.0563469	NA	0.0480412	0.0480412	NA	0.0468835	0.0468835	NA	0.0333412	0.0333412	NA
182	CUT729,XUT_11R-262	NO	NO	NA	CUTs	1.41401e-06	3	NA	NA	NA	NA	0.345942	0.378012	0.239263	2.00365	1.83367	NA	NA	NA	NA	NA	NA	NA	NA	NA	NA	NA	NA	NA	NA	NA	NA	NA	NA	NA	NA	NA	NA	NA	NA	NA	NA	NA	NA	NA	NA	NA	NA	NA
183	CUT731	NO	NO	NA	CUTs	1.41401e-06	3	NA	NA	NA	NA	0.271775	0.242377	0.200112	2.55045	2.85979	NA	NA	NA	NA	NA	NA	NA	NA	NA	NA	NA	NA	NA	NA	NA	NA	NA	NA	NA	NA	NA	NA	NA	NA	NA	NA	NA	NA	NA	NA	NA	NA	NA
184	CUT733	NO	NO	NA	CUTs	NA	NA	NA	NA	2.1371e-06	1	0.817412	0.1939	1.39645	0.847978	3.57476	NA	NA	NA	NA	NA	NA	NA	NA	NA	NA	NA	NA	NA	NA	NA	NA	NA	NA	NA	NA	NA	NA	NA	NA	NA	NA	NA	NA	NA	NA	NA	NA	NA
185	CUT747,SUT706	NO	NO	NA	CUTs	7.07003e-06	15	4.75812e-06	5	1.06855e-05	5	0.124314	0.0738439	0.206696	5.57578	9.38666	NA	NA	NA	NA	NA	NA	NA	NA	NA	NA	NA	NA	NA	NA	NA	NA	NA	NA	NA	NA	NA	NA	NA	NA	NA	NA	NA	NA	NA	NA	NA	NA	NA
186	CUT748	NO	NO	NA	CUTs	NA	NA	2.85487e-06	3	2.1371e-06	1	1.18986	0.781641	1.58826	0.582544	0.886785	NA	NA	NA	NA	NA	NA	NA	NA	NA	NA	NA	NA	NA	NA	NA	NA	NA	NA	NA	NA	NA	NA	NA	NA	NA	NA	NA	NA	NA	NA	NA	NA	NA
187	CUT754,XUT_12R-361	NO	NO	NA	CUTs	5.65602e-06	12	2.85487e-06	3	4.2742e-06	2	0.502661	0.309483	0.832544	1.37896	2.2397	NA	NA	NA	NA	NA	NA	NA	NA	NA	NA	NA	NA	NA	NA	NA	NA	NA	NA	NA	NA	NA	NA	NA	NA	NA	NA	NA	NA	NA	NA	NA	NA	NA
188	CUT756	NO	NO	NA	CUTs	2.82801e-06	6	NA	NA	NA	NA	0.296266	0.242377	0.226843	2.33961	2.85979	NA	NA	NA	NA	NA	NA	NA	NA	NA	NA	NA	NA	NA	NA	NA	NA	NA	NA	NA	NA	NA	NA	NA	NA	NA	NA	NA	NA	NA	NA	NA	NA	NA
189	CUT757,XUT_13R-2,SUT714	NO	NO	NA	CUTs	1.41401e-06	3	NA	NA	NA	NA	0.271775	0.242377	0.200112	2.55045	2.85979	NA	NA	NA	NA	NA	NA	NA	NA	NA	NA	NA	NA	NA	NA	NA	NA	NA	NA	NA	NA	NA	NA	NA	NA	NA	NA	NA	NA	NA	NA	NA	NA	NA
190	CUT759	NO	NO	NA	CUTs	8.48403e-06	18	3.8065e-06	4	NA	NA	0.264656	0.102487	0.340183	2.61905	6.76326	NA	NA	NA	NA	NA	NA	NA	NA	NA	NA	NA	NA	NA	NA	NA	NA	NA	NA	NA	NA	NA	NA	NA	NA	NA	NA	NA	NA	NA	NA	NA	NA	NA
191	CUT760,CUT761	NO	NO	NA	CUTs	NA	NA	9.51624e-07	1	NA	NA	0.532098	0.0884938	0.992425	1.30267	7.83272	NA	NA	NA	NA	NA	NA	NA	NA	NA	NA	NA	NA	NA	NA	NA	NA	NA	NA	NA	NA	NA	NA	NA	NA	NA	NA	NA	NA	NA	NA	NA	NA	NA
192	CUT762,XUT_13R-87,SUT720	NO	NO	NA	CUTs	4.24202e-06	9	7.61299e-06	8	2.1371e-06	1	0.318013	0.116519	0.391774	2.17962	5.94879	NA	NA	NA	NA	NA	NA	NA	NA	NA	NA	NA	NA	NA	NA	NA	NA	NA	NA	NA	NA	NA	NA	NA	NA	NA	NA	NA	NA	NA	NA	NA	NA	NA
193	CUT766,XUT_13R-132,SUT728,XUT_13R-134	NO	NO	NA	CUTs	NA	NA	2.85487e-06	3	4.2742e-06	2	0.468615	0.177068	0.90994	1.47914	3.91459	NA	NA	NA	NA	NA	NA	NA	NA	NA	NA	NA	NA	NA	NA	NA	NA	NA	NA	NA	NA	NA	NA	NA	NA	NA	NA	NA	NA	NA	NA	NA	NA	NA
194	CUT767,XUT_13R-153	NO	NO	NA	CUTs	2.82801e-06	6	4.75812e-06	5	8.5484e-06	4	0.438842	0.111128	0.735113	1.57949	6.23738	NA	NA	NA	NA	NA	NA	NA	NA	NA	NA	NA	NA	NA	NA	NA	NA	NA	NA	NA	NA	NA	NA	NA	NA	NA	NA	NA	NA	NA	NA	NA	NA	NA
195	CUT770,XUT_13R-183	NO	NO	NA	CUTs	2.82801e-06	6	9.51624e-07	1	2.1371e-06	1	0.638691	0.265813	0.957703	1.08526	2.60765	NA	NA	NA	NA	NA	NA	NA	NA	NA	NA	NA	NA	NA	NA	NA	NA	NA	NA	NA	NA	NA	NA	NA	NA	NA	NA	NA	NA	NA	NA	NA	NA	NA
196	CUT773,XUT_13R-196,SUT729	NO	NO	NA	CUTs	7.07003e-06	15	1.61776e-05	17	4.2742e-06	2	0.243881	0.105393	0.315196	2.84216	6.57681	NA	NA	NA	NA	NA	NA	NA	NA	NA	NA	NA	NA	NA	NA	NA	NA	NA	NA	NA	NA	NA	NA	NA	NA	NA	NA	NA	NA	NA	NA	NA	NA	NA
197	CUT777	NO	NO	NA	CUTs	2.82801e-06	6	9.51624e-07	1	NA	NA	0.513163	0.150411	0.849791	1.35073	4.60837	NA	NA	NA	NA	NA	NA	NA	NA	NA	NA	NA	NA	NA	NA	NA	NA	NA	NA	NA	NA	NA	NA	NA	NA	NA	NA	NA	NA	NA	NA	NA	NA	NA
198	CUT781	NO	NO	NA	CUTs	1.41401e-06	3	NA	NA	NA	NA	0.271775	0.242377	0.200112	2.55045	2.85979	NA	NA	NA	NA	NA	NA	NA	NA	NA	NA	NA	NA	NA	NA	NA	NA	NA	NA	NA	NA	NA	NA	NA	NA	NA	NA	NA	NA	NA	NA	NA	NA	NA
199	CUT785,XUT_13R-303	NO	NO	NA	CUTs	NA	NA	1.90325e-06	2	NA	NA	0.665256	0.515599	0.723136	1.04193	1.34435	NA	NA	NA	NA	NA	NA	NA	NA	NA	NA	NA	NA	NA	NA	NA	NA	NA	NA	NA	NA	NA	NA	NA	NA	NA	NA	NA	NA	NA	NA	NA	NA	NA
200	CUT787	NO	NO	NA	CUTs	2.82801e-06	6	NA	NA	6.4113e-06	3	0.454688	0.112098	0.70376	1.52445	6.18341	NA	NA	NA	NA	NA	NA	NA	NA	NA	NA	NA	NA	NA	NA	NA	NA	NA	NA	NA	NA	NA	NA	NA	NA	NA	NA	NA	NA	NA	NA	NA	NA	NA
201	CUT792,XUT_13R-402	NO	NO	NA	CUTs	1.41401e-06	3	NA	NA	NA	NA	0.271775	0.242377	0.200112	2.55045	2.85979	NA	NA	NA	NA	NA	NA	NA	NA	NA	NA	NA	NA	NA	NA	NA	NA	NA	NA	NA	NA	NA	NA	NA	NA	NA	NA	NA	NA	NA	NA	NA	NA	NA
202	CUT795	NO	NO	NA	CUTs	1.41401e-06	3	NA	NA	NA	NA	0.345942	0.378012	0.239263	2.00365	1.83367	NA	NA	NA	NA	NA	NA	NA	NA	NA	NA	NA	NA	NA	NA	NA	NA	NA	NA	NA	NA	NA	NA	NA	NA	NA	NA	NA	NA	NA	NA	NA	NA	NA
203	CUT807,CUT808	NO	NO	NA	CUTs	1.41401e-06	3	1.90325e-06	2	2.1371e-06	1	0.570876	0.302693	0.844458	1.21418	2.28993	NA	NA	NA	NA	NA	NA	NA	NA	NA	NA	NA	NA	NA	NA	NA	NA	NA	NA	NA	NA	NA	NA	NA	NA	NA	NA	NA	NA	NA	NA	NA	NA	NA
204	CUT826	NO	NO	NA	CUTs	1.41401e-06	3	9.51624e-07	1	NA	NA	0.485125	0.281569	0.796204	1.4288	2.46173	NA	NA	NA	NA	NA	NA	NA	NA	NA	NA	NA	NA	NA	NA	NA	NA	NA	NA	NA	NA	NA	NA	NA	NA	NA	NA	NA	NA	NA	NA	NA	NA	NA
205	CUT827,XUT_15R-99	NO	NO	NA	CUTs	7.07003e-06	15	NA	NA	4.2742e-06	2	0.257058	0.110948	0.303097	2.69646	6.24752	NA	NA	NA	NA	NA	NA	NA	NA	NA	NA	NA	NA	NA	NA	NA	NA	NA	NA	NA	NA	NA	NA	NA	NA	NA	NA	NA	NA	NA	NA	NA	NA	NA
206	CUT834	NO	NO	NA	CUTs	1.41401e-06	3	NA	NA	NA	NA	0.34257	0.367189	0.19169	2.02338	1.88771	NA	NA	NA	NA	NA	NA	NA	NA	NA	NA	NA	NA	NA	NA	NA	NA	NA	NA	NA	NA	NA	NA	NA	NA	NA	NA	NA	NA	NA	NA	NA	NA	NA
207	CUT835,XUT_15R-185,CUT836	NO	NO	NA	CUTs	1.41401e-06	3	NA	NA	4.2742e-06	2	0.89627	0.373016	1.25317	0.773369	1.85823	NA	NA	NA	NA	NA	NA	NA	NA	NA	NA	NA	NA	NA	NA	NA	NA	NA	NA	NA	NA	NA	NA	NA	NA	NA	NA	NA	NA	NA	NA	NA	NA	NA
208	CUT839,CUT840,snR9	NO	NO	NA	CUTs	1.55541e-05	33	5.70975e-06	6	8.5484e-06	4	0.190149	0.190149	NA	3.64529	3.64529	0.245597	14.7358	0.0481701	0.013445	0.0422186	0.00774122	0.0496164	0.0578663	0.0290414	0.0416698	0.0422186	0.0324658	0.0333087	0.0410361	0.0275992	0.0467355	0.0392895	0.0360977	0.0695199	0.0498657	0.0446201	0.0461208	0.0454255	0.0195767	0.0835347	0.0656368	0.0811226	0.0698722	0.0612178	0.0242444	0.0880837	0.0905926	0.0306874
209	CUT842,SUT778,XUT_15R-235	NO	NO	NA	CUTs	NA	NA	9.51624e-07	1	4.2742e-06	2	0.412007	0.117496	0.724448	1.68237	5.89931	NA	NA	NA	NA	NA	NA	NA	NA	NA	NA	NA	NA	NA	NA	NA	NA	NA	NA	NA	NA	NA	NA	NA	NA	NA	NA	NA	NA	NA	NA	NA	NA	NA
210	CUT845,SUT780	NO	NO	NA	CUTs	NA	NA	9.51624e-07	1	4.2742e-06	2	0.451684	0.117496	0.791917	1.53459	5.89931	NA	NA	NA	NA	NA	NA	NA	NA	NA	NA	NA	NA	NA	NA	NA	NA	NA	NA	NA	NA	NA	NA	NA	NA	NA	NA	NA	NA	NA	NA	NA	NA	NA
211	CUT850	NO	NO	NA	CUTs	NA	NA	NA	NA	2.1371e-06	1	0.635358	0.128179	1.22827	1.09096	5.40764	NA	NA	NA	NA	NA	NA	NA	NA	NA	NA	NA	NA	NA	NA	NA	NA	NA	NA	NA	NA	NA	NA	NA	NA	NA	NA	NA	NA	NA	NA	NA	NA	NA
212	CUT851	NO	NO	NA	CUTs	NA	NA	NA	NA	2.1371e-06	1	0.290661	0.112927	0.378321	2.38473	6.13803	NA	NA	NA	NA	NA	NA	NA	NA	NA	NA	NA	NA	NA	NA	NA	NA	NA	NA	NA	NA	NA	NA	NA	NA	NA	NA	NA	NA	NA	NA	NA	NA	NA
213	CUT853,snR36	NO	NO	NA	CUTs	2.82801e-06	6	3.8065e-06	4	NA	NA	0.468059	0.230134	0.642318	1.4809	3.01193	NA	NA	NA	NA	NA	NA	NA	NA	NA	NA	NA	NA	NA	NA	NA	NA	NA	NA	NA	NA	NA	NA	NA	NA	NA	NA	NA	NA	NA	NA	NA	NA	NA
214	CUT854,YOR186C-A	NO	NO	NA	CUTs	NA	NA	NA	NA	2.1371e-06	1	0.635358	0.128179	1.22827	1.09096	5.40764	NA	NA	NA	NA	NA	NA	NA	NA	NA	NA	NA	NA	NA	NA	NA	NA	NA	NA	NA	NA	NA	NA	NA	NA	NA	NA	NA	NA	NA	NA	NA	NA	NA
215	CUT860	NO	NO	NA	CUTs	1.41401e-06	3	NA	NA	NA	NA	0.423215	0.262573	0.639256	1.63781	2.63982	NA	NA	NA	NA	NA	NA	NA	NA	NA	NA	NA	NA	NA	NA	NA	NA	NA	NA	NA	NA	NA	NA	NA	NA	NA	NA	NA	NA	NA	NA	NA	NA	NA
216	CUT862	NO	NO	NA	CUTs	NA	NA	NA	NA	2.1371e-06	1	0.339063	0.19684	0.406818	2.0443	3.52137	NA	NA	NA	NA	NA	NA	NA	NA	NA	NA	NA	NA	NA	NA	NA	NA	NA	NA	NA	NA	NA	NA	NA	NA	NA	NA	NA	NA	NA	NA	NA	NA	NA
217	CUT865,XUT_15R-372,SUT792	NO	NO	NA	CUTs	NA	NA	NA	NA	4.2742e-06	2	0.72794	0.14086	1.40684	0.952203	4.92081	NA	NA	NA	NA	NA	NA	NA	NA	NA	NA	NA	NA	NA	NA	NA	NA	NA	NA	NA	NA	NA	NA	NA	NA	NA	NA	NA	NA	NA	NA	NA	NA	NA
218	CUT866	NO	NO	NA	CUTs	2.82801e-06	6	NA	NA	NA	NA	0.195371	0.0789338	0.257842	3.54784	8.78137	NA	NA	NA	NA	NA	NA	NA	NA	NA	NA	NA	NA	NA	NA	NA	NA	NA	NA	NA	NA	NA	NA	NA	NA	NA	NA	NA	NA	NA	NA	NA	NA	NA
219	CUT872,XUT_15R-433,SUT797	NO	NO	NA	CUTs	2.82801e-06	6	NA	NA	NA	NA	0.344276	0.361363	0.231385	2.01335	1.91815	NA	NA	NA	NA	NA	NA	NA	NA	NA	NA	NA	NA	NA	NA	NA	NA	NA	NA	NA	NA	NA	NA	NA	NA	NA	NA	NA	NA	NA	NA	NA	NA	NA
220	CUT873	NO	NO	NA	CUTs	1.41401e-06	3	NA	NA	8.5484e-06	4	0.643948	0.373016	1.14028	1.0764	1.85823	NA	NA	NA	NA	NA	NA	NA	NA	NA	NA	NA	NA	NA	NA	NA	NA	NA	NA	NA	NA	NA	NA	NA	NA	NA	NA	NA	NA	NA	NA	NA	NA	NA
221	CUT879	NO	NO	NA	CUTs	NA	NA	9.51624e-07	1	NA	NA	0.448376	0.117496	0.913688	1.54591	5.89931	NA	NA	NA	NA	NA	NA	NA	NA	NA	NA	NA	NA	NA	NA	NA	NA	NA	NA	NA	NA	NA	NA	NA	NA	NA	NA	NA	NA	NA	NA	NA	NA	NA
222	CUT881	NO	NO	NA	CUTs	NA	NA	NA	NA	2.1371e-06	1	0.635358	0.128179	1.22827	1.09096	5.40764	NA	NA	NA	NA	NA	NA	NA	NA	NA	NA	NA	NA	NA	NA	NA	NA	NA	NA	NA	NA	NA	NA	NA	NA	NA	NA	NA	NA	NA	NA	NA	NA	NA
223	CUT883,SUT809	NO	NO	NA	CUTs	1.41401e-06	3	2.85487e-06	3	4.2742e-06	2	0.105384	0.0606443	0.145692	6.57735	11.4297	NA	NA	NA	NA	NA	NA	NA	NA	NA	NA	NA	NA	NA	NA	NA	NA	NA	NA	NA	NA	NA	NA	NA	NA	NA	NA	NA	NA	NA	NA	NA	NA	NA
224	CUT886	NO	NO	NA	CUTs	4.24202e-06	9	2.85487e-06	3	NA	NA	0.237139	0.0790483	0.267222	2.92296	8.76866	NA	NA	NA	NA	NA	NA	NA	NA	NA	NA	NA	NA	NA	NA	NA	NA	NA	NA	NA	NA	NA	NA	NA	NA	NA	NA	NA	NA	NA	NA	NA	NA	NA
225	CUT888	NO	NO	NA	CUTs	NA	NA	NA	NA	2.1371e-06	1	0.295863	0.182275	0.351375	2.3428	3.80276	NA	NA	NA	NA	NA	NA	NA	NA	NA	NA	NA	NA	NA	NA	NA	NA	NA	NA	NA	NA	NA	NA	NA	NA	NA	NA	NA	NA	NA	NA	NA	NA	NA
226	CUT895	NO	NO	NA	CUTs	1.41401e-06	3	9.51624e-07	1	NA	NA	0.159048	0.0765205	0.189372	4.35811	9.05832	NA	NA	NA	NA	NA	NA	NA	NA	NA	NA	NA	NA	NA	NA	NA	NA	NA	NA	NA	NA	NA	NA	NA	NA	NA	NA	NA	NA	NA	NA	NA	NA	NA
227	CUT898,SUT814	NO	NO	NA	CUTs	7.07003e-06	15	1.90325e-06	2	NA	NA	0.22786	0.167978	0.192238	3.04199	4.12642	NA	NA	NA	NA	NA	NA	NA	NA	NA	NA	NA	NA	NA	NA	NA	NA	NA	NA	NA	NA	NA	NA	NA	NA	NA	NA	NA	NA	NA	NA	NA	NA	NA
228	CUT905	NO	NO	NA	CUTs	NA	NA	9.51624e-07	1	NA	NA	0.889262	0.284442	1.28905	0.779463	2.43687	NA	NA	NA	NA	NA	NA	NA	NA	NA	NA	NA	NA	NA	NA	NA	NA	NA	NA	NA	NA	NA	NA	NA	NA	NA	NA	NA	NA	NA	NA	NA	NA	NA
229	CUT908,XUT_16R-299	NO	NO	NA	CUTs	NA	NA	9.51624e-07	1	NA	NA	0.285281	0.281569	0.261292	2.4297	2.46173	NA	NA	NA	NA	NA	NA	NA	NA	NA	NA	NA	NA	NA	NA	NA	NA	NA	NA	NA	NA	NA	NA	NA	NA	NA	NA	NA	NA	NA	NA	NA	NA	NA
230	CUT924,XUT_16R-419,SUT846	NO	NO	NA	CUTs	2.82801e-06	6	9.51624e-07	1	NA	NA	0.432036	0.179413	0.668707	1.60438	3.86341	NA	NA	NA	NA	NA	NA	NA	NA	NA	NA	NA	NA	NA	NA	NA	NA	NA	NA	NA	NA	NA	NA	NA	NA	NA	NA	NA	NA	NA	NA	NA	NA	NA
231	HML	NO	NO	NA	other	7.4471e-05	158	7.23234e-05	76	4.06049e-05	19	0.0982371	0.0794987	0.0510514	7.05586	8.71897	0.247216	14.833	0.0478469	0.00503375	0.0477932	0.00416286	0.0437243	0.0477932	0.0226155	0.0564217	0.0474458	0.0374742	0.0463404	0.0526803	0.0243017	0.0478271	0.0514069	0.0254922	0.0449209	0.0420154	0.0295148	0.0468471	0.041001	0.0380889	0.0453531	0.0306455	0.0460899	0.0319153	0.0169347	0.0440325	0.038993	0.0281402	0.0394872
232	ICR1_YIR019C,YIR020C	NO	NO	YIR019C,YIR020C	other	NA	NA	2.85487e-06	3	NA	NA	0.461775	0.378146	0.349492	1.50105	1.83302	NA	NA	NA	NA	NA	NA	NA	NA	NA	NA	NA	NA	NA	NA	NA	NA	NA	NA	NA	NA	NA	NA	NA	NA	NA	NA	NA	NA	NA	NA	NA	NA	NA
233	LSR1_LSR1	NO	NO	LSR1	other	1.41401e-06	3	2.85487e-06	3	NA	NA	0.60233	0.0534011	1.30047	1.15078	12.98	NA	NA	NA	NA	NA	NA	NA	NA	NA	NA	NA	NA	NA	NA	NA	NA	NA	NA	NA	NA	NA	NA	NA	NA	NA	NA	NA	NA	NA	NA	NA	NA	NA
234	MATALPHA	NO	NO	NA	other	7.63563e-05	162	6.75653e-05	71	1.70968e-05	8	0.0955744	0.0901851	0.0434545	7.25244	7.68583	0.316969	19.0181	0.0371194	0.00403896	0.0320291	0.0032714	0.0400638	0.0338599	0.0291267	0.0371144	0.0289548	0.0219204	0.0310817	0.0300715	0.0136926	0.0359	0.0320291	0.0161377	0.0414371	0.037222	0.0202263	0.0276856	0.0280671	0.0168733	0.0554337	0.0338541	0.0814531	0.0743041	0.0323029	0.128014	0.0886229	0.0456577	0.144382
235	NME1_NME1	NO	NO	NME1	other	NA	NA	3.8065e-06	4	NA	NA	0.407984	0.333501	0.387613	1.69896	2.0784	NA	NA	NA	NA	NA	NA	NA	NA	NA	NA	NA	NA	NA	NA	NA	NA	NA	NA	NA	NA	NA	NA	NA	NA	NA	NA	NA	NA	NA	NA	NA	NA	NA
236	NTS1-2	NO	NO	NA	other	7.07003e-06	15	4.75812e-06	5	6.4113e-06	3	0.225601	0.0783271	0.310203	3.07245	8.8494	NA	NA	NA	NA	NA	NA	NA	NA	NA	NA	NA	NA	NA	NA	NA	NA	NA	NA	NA	NA	NA	NA	NA	NA	NA	NA	NA	NA	NA	NA	NA	NA	NA
237	NTS2-1	NO	NO	NA	other	5.65602e-05	120	5.80491e-05	61	0.000111129	52	0.0557658	0.0160438	0.120573	12.4296	43.2036	0.265076	15.9046	0.0445501	0.00351668	0.0342429	0.00889578	0.0390691	0.0190935	0.0438501	0.0447606	0.0325067	0.0407296	0.044065	0.0438576	0.0306164	0.0462915	0.0342429	0.0413456	0.0485645	0.0348731	0.0377014	0.0481244	0.0443719	0.0286208	0.0381981	0.0331072	0.0320119	0.0499829	0.0413161	0.0351068	0.0687694	0.0557859	0.0452209
238	NTS2-2	NO	NO	NA	other	5.09042e-05	108	5.23393e-05	55	0.000104718	49	0.0682853	0.0381522	0.0840122	10.1508	18.1679	0.178888	10.7333	0.066744	0.00902738	0.0342599	0.00357171	0.0795923	0.0342599	0.113827	0.0656804	0.0297804	0.103784	0.0565273	0.0299262	0.0837328	0.0607565	0.0363022	0.0926035	0.0711636	0.0375007	0.104559	0.057744	0.0411844	0.0708728	0.0394868	0.0275863	0.0278312	0.0620694	0.0522726	0.047744	0.0735486	0.0525506	0.0620274
239	Q0105	NO	NO	NA	other	NA	NA	9.51624e-07	1	2.1371e-06	1	0.526056	0.131998	1.03589	1.31763	5.25121	NA	NA	NA	NA	NA	NA	NA	NA	NA	NA	NA	NA	NA	NA	NA	NA	NA	NA	NA	NA	NA	NA	NA	NA	NA	NA	NA	NA	NA	NA	NA	NA	NA
240	Q0140	NO	NO	NA	other	NA	NA	NA	NA	1.49597e-05	7	0.893614	0.0582435	2.04161	0.775667	11.9009	NA	NA	NA	NA	NA	NA	NA	NA	NA	NA	NA	NA	NA	NA	NA	NA	NA	NA	NA	NA	NA	NA	NA	NA	NA	NA	NA	NA	NA	NA	NA	NA	NA
241	RPR1_RPR1	NO	NO	RPR1	other	4.24202e-06	9	1.90325e-05	20	1.06855e-05	5	0.102982	0.0835848	0.0914336	6.73077	8.29275	0.141099	8.46593	0.0854027	0.036453	0.0493022	0.0360536	0.0648612	0.0493022	0.0717981	0.0678674	0.0337142	0.0721392	0.0458072	0.017727	0.0562891	0.125122	0.0790285	0.148559	0.123356	0.107711	0.107165	0.0923757	0.0323209	0.143706	0.139855	0.139855	0.172022	0.107973	0.015174	0.166271	NA	NA	NA
242	RUF20_SUT527	NO	NO	SUT527	SUTs	8.48403e-06	18	8.56462e-06	9	1.92339e-05	9	0.14296	0.0764447	0.264855	4.84854	9.06731	0.211667	12.7	0.0561121	0.00443056	0.0558833	0.00443056	NA	NA	NA	0.0614159	0.0614159	NA	0.05399	0.05399	NA	0.0512659	0.0512659	NA	0.0577765	0.0577765	NA	0.0725937	0.0725937	NA	0.0569353	0.0569353	NA	0.059638	0.059638	NA	0.070183	0.070183	NA
243	RUF23	NO	NO	NA	other	NA	NA	1.90325e-06	2	NA	NA	0.607086	0.146499	1.13805	1.14176	4.73142	NA	NA	NA	NA	NA	NA	NA	NA	NA	NA	NA	NA	NA	NA	NA	NA	NA	NA	NA	NA	NA	NA	NA	NA	NA	NA	NA	NA	NA	NA	NA	NA	NA
244	RUF5-1	NO	NO	NA	other	1.1312e-05	24	7.61299e-06	8	4.2742e-06	2	0.272782	0.13154	0.551789	2.54103	5.26949	NA	NA	NA	NA	NA	NA	NA	NA	NA	NA	NA	NA	NA	NA	NA	NA	NA	NA	NA	NA	NA	NA	NA	NA	NA	NA	NA	NA	NA	NA	NA	NA	NA
245	RUF5-2	NO	NO	NA	other	8.48403e-06	18	4.75812e-06	5	NA	NA	0.183104	0.0999571	0.259952	3.78554	6.93445	NA	NA	NA	NA	NA	NA	NA	NA	NA	NA	NA	NA	NA	NA	NA	NA	NA	NA	NA	NA	NA	NA	NA	NA	NA	NA	NA	NA	NA	NA	NA	NA	NA
246	SCR1_SCR1	NO	NO	SCR1	other	1.41401e-06	3	9.51624e-06	10	1.06855e-05	5	0.306353	0.0765205	0.581055	2.26257	9.05832	0.199592	11.9755	0.05961	0.034055	0.0800169	0.0351971	0.010304	0.00717516	0.0102239	0.0800169	0.0800169	0.0338551	0.0878393	0.0878393	0.0347161	0.082242	0.082242	0.0136485	0.0376477	0.0376477	0.012076	0.0914853	0.0862101	0.0605707	0.0813675	0.0806341	0.0817366	0.10475	0.0911608	0.0872377	0.147787	0.105084	0.115741
247	snR10_YGL088W,snR10	NO	NO	NA	snRNA	8.48403e-06	18	4.75812e-06	5	4.2742e-06	2	0.21924	0.0625678	0.320936	3.16159	11.0783	NA	NA	NA	NA	NA	NA	NA	NA	NA	NA	NA	NA	NA	NA	NA	NA	NA	NA	NA	NA	NA	NA	NA	NA	NA	NA	NA	NA	NA	NA	NA	NA	NA
248	snR11_snR11,CUT306,CUT307,CUT308,XUT_13F-286,SUT312	NO	NO	NA	CUTs	1.41401e-06	3	NA	NA	4.2742e-06	2	0.424197	0.0918975	0.968021	1.63402	7.54261	NA	NA	NA	NA	NA	NA	NA	NA	NA	NA	NA	NA	NA	NA	NA	NA	NA	NA	NA	NA	NA	NA	NA	NA	NA	NA	NA	NA	NA	NA	NA	NA	NA
249	snR11,CUT306,CUT307,CUT308,XUT_13F-286,SUT312	NO	NO	NA	CUTs	2.26241e-05	48	2.56939e-05	27	1.92339e-05	9	0.0761427	0.0309237	0.103302	9.10326	22.4148	0.130471	7.82824	0.0926919	0.0231673	0.0511217	0.0109744	0.128485	0.069522	0.172868	0.100194	0.0574284	0.110453	0.0885412	0.0511217	0.095133	0.0767321	0.0430136	0.0917955	0.069507	0.0437309	0.0786233	0.0763658	0.0421268	0.0672395	0.0838728	0.058791	0.0683227	0.0859225	0.0558808	0.0644869	0.105894	0.0635623	0.0998477
250	snR128_snR128	NO	NO	NA	snRNA	NA	NA	9.51624e-07	1	NA	NA	0.623045	0.48501	0.76732	1.11252	1.42914	NA	NA	NA	NA	NA	NA	NA	NA	NA	NA	NA	NA	NA	NA	NA	NA	NA	NA	NA	NA	NA	NA	NA	NA	NA	NA	NA	NA	NA	NA	NA	NA	NA
251	snR17a	NO	NO	NA	snRNA	NA	NA	1.90325e-06	2	4.2742e-06	2	0.16351	0.0404963	0.206771	4.23917	17.1163	NA	NA	NA	NA	NA	NA	NA	NA	NA	NA	NA	NA	NA	NA	NA	NA	NA	NA	NA	NA	NA	NA	NA	NA	NA	NA	NA	NA	NA	NA	NA	NA	NA
252	snR17b	NO	NO	NA	snRNA	2.82801e-06	6	9.51624e-07	1	NA	NA	0.715976	0.25673	1.21449	0.968115	2.69991	NA	NA	NA	NA	NA	NA	NA	NA	NA	NA	NA	NA	NA	NA	NA	NA	NA	NA	NA	NA	NA	NA	NA	NA	NA	NA	NA	NA	NA	NA	NA	NA	NA
253	snR19_snR19	NO	NO	NA	snRNA	2.82801e-06	6	1.90325e-06	2	NA	NA	0.249683	0.082711	0.251874	2.77611	8.38035	0.0539195	3.23517	0.241063	0.0522487	0.213722	0.0522487	0.320198	0.320198	NA	0.191913	0.191913	NA	0.267041	0.267041	NA	0.212442	0.212442	NA	0.213722	0.213722	NA	0.423649	0.423649	NA	0.0992255	0.0992255	NA	0.111572	0.111572	NA	NA	NA	NA
254	snR3,CUT221,CUT222,CUT223	NO	NO	NA	CUTs	1.41401e-06	3	1.90325e-06	2	NA	NA	0.218554	0.116973	0.226093	3.17151	5.92571	NA	NA	NA	NA	NA	NA	NA	NA	NA	NA	NA	NA	NA	NA	NA	NA	NA	NA	NA	NA	NA	NA	NA	NA	NA	NA	NA	NA	NA	NA	NA	NA	NA
255	snR30_snR30	NO	NO	NA	snRNA	8.48403e-06	18	9.51624e-06	10	2.1371e-06	1	0.206766	0.076427	0.328167	3.35233	9.0694	0.213875	12.8325	0.0555165	0.00632463	0.0571404	0.0033421	0.0615383	0.0615383	0.0202856	0.0577825	0.0577825	0.00751583	0.0461587	0.057064	0.0233698	0.0599545	0.0571404	0.00603059	0.0521485	0.0521485	0.00539255	0.0353909	0.0326343	0.00590724	0.125113	0.0526684	0.155247	0.124838	0.0568006	0.145804	0.111576	0.0526923	0.126188
256	snR31_snR31	NO	NO	NA	snRNA	1.83821e-05	39	9.51624e-06	10	1.70968e-05	8	0.207176	0.0849428	0.330174	3.34569	8.16016	0.300047	18.0028	0.0392545	0.00825994	0.0358856	0.00730936	0.0496345	0.0353586	0.039547	0.0303694	0.0267362	0.0147033	0.0312727	0.0358856	0.0238523	0.0416411	0.0439229	0.0163846	0.0433548	0.0445444	0.0217703	0.0778714	0.0675775	0.0434959	0.055736	0.049326	0.0341193	0.0454565	0.043241	0.0287589	0.0498176	0.0138076	0.0644554
257	snR32_snR32	NO	NO	NA	snRNA	NA	NA	2.85487e-06	3	6.4113e-06	3	0.0871299	0.047001	0.11774	7.95533	14.7475	NA	NA	NA	NA	NA	NA	NA	NA	NA	NA	NA	NA	NA	NA	NA	NA	NA	NA	NA	NA	NA	NA	NA	NA	NA	NA	NA	NA	NA	NA	NA	NA	NA
258	snR33_snR33	NO	NO	NA	snRNA	1.55541e-05	33	1.71292e-05	18	2.56452e-05	12	0.0938829	0.0398815	0.116728	7.3831	17.3802	0.234322	14.0593	0.0505474	0.00796597	0.0449978	0.00421873	0.0640961	0.0398534	0.0643218	0.0435335	0.0370084	0.026775	0.0500924	0.0462237	0.0195961	0.0485975	0.0463281	0.0172166	0.0464174	0.0449978	0.0223922	0.0446271	0.0441679	0.0172771	0.0513417	0.0307245	0.0571924	0.0680236	0.0407465	0.0647896	0.0713386	0.0450927	0.0871923
259	snR34,CUT274	NO	NO	NA	CUTs	5.65602e-06	12	1.90325e-06	2	6.4113e-06	3	0.156658	0.0564702	0.292568	4.42459	12.2746	NA	NA	NA	NA	NA	NA	NA	NA	NA	NA	NA	NA	NA	NA	NA	NA	NA	NA	NA	NA	NA	NA	NA	NA	NA	NA	NA	NA	NA	NA	NA	NA	NA
260	snR35_snR35	NO	NO	NA	snRNA	NA	NA	1.90325e-06	2	NA	NA	0.636654	0.321566	1.13043	1.08873	2.15553	NA	NA	NA	NA	NA	NA	NA	NA	NA	NA	NA	NA	NA	NA	NA	NA	NA	NA	NA	NA	NA	NA	NA	NA	NA	NA	NA	NA	NA	NA	NA	NA	NA
261	snR37_CUT681,snR37	NO	NO	NA	CUTs	NA	NA	9.51624e-07	1	NA	NA	0.0518687	0.034046	0.0580192	13.3635	20.3591	NA	NA	NA	NA	NA	NA	NA	NA	NA	NA	NA	NA	NA	NA	NA	NA	NA	NA	NA	NA	NA	NA	NA	NA	NA	NA	NA	NA	NA	NA	NA	NA	NA
262	snR39B_snR39B	NO	NO	NA	snRNA	NA	NA	9.51624e-07	1	2.1371e-06	1	0.448453	0.0928519	0.974287	1.54564	7.46508	NA	NA	NA	NA	NA	NA	NA	NA	NA	NA	NA	NA	NA	NA	NA	NA	NA	NA	NA	NA	NA	NA	NA	NA	NA	NA	NA	NA	NA	NA	NA	NA	NA
263	snR4_snR4	NO	NO	NA	snRNA	1.41401e-06	3	2.85487e-06	3	NA	NA	0.220077	0.178328	0.233361	3.14956	3.88691	NA	NA	NA	NA	NA	NA	NA	NA	NA	NA	NA	NA	NA	NA	NA	NA	NA	NA	NA	NA	NA	NA	NA	NA	NA	NA	NA	NA	NA	NA	NA	NA	NA
264	snR40_snR40	NO	NO	NA	snRNA	NA	NA	NA	NA	2.1371e-06	1	2.22412	2.22412	1.94082	0.31165	0.31165	NA	NA	NA	NA	NA	NA	NA	NA	NA	NA	NA	NA	NA	NA	NA	NA	NA	NA	NA	NA	NA	NA	NA	NA	NA	NA	NA	NA	NA	NA	NA	NA	NA
265	snR42	NO	NO	NA	snRNA	2.82801e-06	6	1.90325e-06	2	6.4113e-06	3	0.535768	0.121946	0.876388	1.29375	5.68407	NA	NA	NA	NA	NA	NA	NA	NA	NA	NA	NA	NA	NA	NA	NA	NA	NA	NA	NA	NA	NA	NA	NA	NA	NA	NA	NA	NA	NA	NA	NA	NA	NA
266	snR43_snR43	NO	NO	NA	snRNA	1.88534e-05	40	1.61776e-05	17	2.35081e-05	11	0.118969	0.0473498	0.187076	5.82628	14.6388	0.208011	12.4806	0.0571271	0.00966143	0.0320305	0.00876345	0.0722586	0.0361813	0.0750082	0.0610302	0.0393519	0.0666416	0.0484951	0.0182171	0.0638915	0.0524547	0.0237868	0.0650015	0.0513972	0.0320305	0.0611066	0.0473064	0.0365326	0.0448765	0.0483709	0.0509196	0.0208317	0.0334496	0.0322495	0.0212875	0.0513171	0.0284245	0.0576747
267	snR45,CUT433	NO	NO	NA	CUTs	NA	NA	9.51624e-07	1	2.1371e-06	1	0.959791	0.184573	1.63443	0.722185	3.7554	NA	NA	NA	NA	NA	NA	NA	NA	NA	NA	NA	NA	NA	NA	NA	NA	NA	NA	NA	NA	NA	NA	NA	NA	NA	NA	NA	NA	NA	NA	NA	NA	NA
268	snR47_YDR042C,snR47,snR47	NO	NO	NA	snRNA	NA	NA	NA	NA	2.1371e-06	1	0.635358	0.128179	1.22827	1.09096	5.40764	NA	NA	NA	NA	NA	NA	NA	NA	NA	NA	NA	NA	NA	NA	NA	NA	NA	NA	NA	NA	NA	NA	NA	NA	NA	NA	NA	NA	NA	NA	NA	NA	NA
269	snR49_snR49	NO	NO	NA	snRNA	1.41401e-06	3	NA	NA	4.2742e-06	2	0.378332	0.184746	0.577974	1.83212	3.75189	NA	NA	NA	NA	NA	NA	NA	NA	NA	NA	NA	NA	NA	NA	NA	NA	NA	NA	NA	NA	NA	NA	NA	NA	NA	NA	NA	NA	NA	NA	NA	NA	NA
270	snR5_snR5	NO	NO	NA	snRNA	5.65602e-06	12	9.51624e-07	1	8.5484e-06	4	0.344821	0.232999	0.34249	2.01016	2.9749	NA	NA	NA	NA	NA	NA	NA	NA	NA	NA	NA	NA	NA	NA	NA	NA	NA	NA	NA	NA	NA	NA	NA	NA	NA	NA	NA	NA	NA	NA	NA	NA	NA
271	snR50_snR50	NO	NO	NA	snRNA	1.41401e-06	3	3.8065e-06	4	4.2742e-06	2	0.683813	0.101983	1.38156	1.01365	6.7967	NA	NA	NA	NA	NA	NA	NA	NA	NA	NA	NA	NA	NA	NA	NA	NA	NA	NA	NA	NA	NA	NA	NA	NA	NA	NA	NA	NA	NA	NA	NA	NA	NA
272	snR51,snR70,snR70,snR41	NO	NO	NA	snRNA	6.78723e-05	144	6.28072e-05	66	8.76211e-05	41	0.0849333	0.0783216	0.0577932	8.16108	8.85002	0.195559	11.7335	0.0608776	0.0161058	0.0392697	0.0107242	0.0885385	0.0613164	0.11568	0.0614609	0.0421438	0.0733523	0.053443	0.0392697	0.067275	0.0508817	0.0359487	0.0579481	0.0500639	0.0352274	0.0567916	0.0533427	0.0380214	0.049961	0.0318914	0.0267573	0.0186422	0.0355285	0.0292255	0.0264756	0.0727414	0.0731109	0.0360709
273	snR52,CUT567	NO	NO	NA	CUTs	2.82801e-06	6	NA	NA	2.1371e-06	1	0.695994	0.734318	0.478679	0.995909	0.943934	NA	NA	NA	NA	NA	NA	NA	NA	NA	NA	NA	NA	NA	NA	NA	NA	NA	NA	NA	NA	NA	NA	NA	NA	NA	NA	NA	NA	NA	NA	NA	NA	NA
274	snR53	NO	NO	NA	snRNA	NA	NA	9.51624e-07	1	NA	NA	0.898931	0.0910445	1.67402	0.771079	7.61328	NA	NA	NA	NA	NA	NA	NA	NA	NA	NA	NA	NA	NA	NA	NA	NA	NA	NA	NA	NA	NA	NA	NA	NA	NA	NA	NA	NA	NA	NA	NA	NA	NA
275	snR55,snR57	NO	NO	NA	snRNA	4.24202e-06	9	8.56462e-06	9	4.2742e-06	2	0.0780232	0.0520942	0.0739096	8.88385	13.3056	0.471489	28.2893	0.0248019	0.0108974	0.0289892	0.0108974	0.00564141	0.00564141	NA	0.0268088	0.0268088	NA	0.030221	0.030221	NA	0.0323492	0.0323492	NA	0.0289892	0.0289892	NA	0.0522189	0.0522189	NA	0.0407968	0.0407968	NA	0.0489284	0.0489284	NA	0.0839615	0.0839615	NA
276	snR56	NO	NO	NA	snRNA	2.82801e-06	6	4.75812e-06	5	NA	NA	0.0814288	0.0456548	0.0937275	8.51231	15.1824	NA	NA	NA	NA	NA	NA	NA	NA	NA	NA	NA	NA	NA	NA	NA	NA	NA	NA	NA	NA	NA	NA	NA	NA	NA	NA	NA	NA	NA	NA	NA	NA	NA
277	snR61	NO	NO	NA	snRNA	2.82801e-06	6	1.90325e-06	2	6.4113e-06	3	0.264849	0.0864823	0.351717	2.61714	8.0149	NA	NA	NA	NA	NA	NA	NA	NA	NA	NA	NA	NA	NA	NA	NA	NA	NA	NA	NA	NA	NA	NA	NA	NA	NA	NA	NA	NA	NA	NA	NA	NA	NA
278	snR62	NO	NO	NA	snRNA	2.82801e-06	6	NA	NA	8.5484e-06	4	0.354835	0.297825	0.383551	1.95343	2.32737	NA	NA	NA	NA	NA	NA	NA	NA	NA	NA	NA	NA	NA	NA	NA	NA	NA	NA	NA	NA	NA	NA	NA	NA	NA	NA	NA	NA	NA	NA	NA	NA	NA
279	snR63	NO	NO	NA	snRNA	2.68661e-05	57	5.99523e-05	63	5.98388e-05	28	0.0348258	0.0242108	0.0345709	19.9033	28.6297	0.156246	9.37477	0.0767966	0.0158671	0.0543532	0.00910869	0.087477	0.0642348	0.0735503	0.0963831	0.0543532	0.0981303	0.0782058	0.0549653	0.0726796	0.0592717	0.0394528	0.0652535	0.0626456	0.0486846	0.0694339	0.0477065	0.0322408	0.0513048	0.0454334	0.0239226	0.0477401	0.0453993	0.0289028	0.0488837	0.0549563	0.0335876	0.0507313
280	snR67_snR67	NO	NO	NA	snRNA	NA	NA	9.51624e-07	1	NA	NA	0.738246	0.0505221	1.27518	0.93891	13.7197	NA	NA	NA	NA	NA	NA	NA	NA	NA	NA	NA	NA	NA	NA	NA	NA	NA	NA	NA	NA	NA	NA	NA	NA	NA	NA	NA	NA	NA	NA	NA	NA	NA
281	snR68	NO	NO	NA	snRNA	8.48403e-06	18	4.75812e-06	5	1.70968e-05	8	0.171682	0.0831432	0.222568	4.0374	8.33679	NA	NA	NA	NA	NA	NA	NA	NA	NA	NA	NA	NA	NA	NA	NA	NA	NA	NA	NA	NA	NA	NA	NA	NA	NA	NA	NA	NA	NA	NA	NA	NA	NA
282	snR71,CUT180,CUT181	NO	NO	NA	CUTs	1.41401e-06	3	NA	NA	2.1371e-06	1	1.16382	0.491142	1.63612	0.595578	1.4113	NA	NA	NA	NA	NA	NA	NA	NA	NA	NA	NA	NA	NA	NA	NA	NA	NA	NA	NA	NA	NA	NA	NA	NA	NA	NA	NA	NA	NA	NA	NA	NA	NA
283	snR72_snR72	NO	NO	NA	snRNA	NA	NA	1.90325e-06	2	NA	NA	0.576709	0.107995	1.35524	1.2019	6.41835	NA	NA	NA	NA	NA	NA	NA	NA	NA	NA	NA	NA	NA	NA	NA	NA	NA	NA	NA	NA	NA	NA	NA	NA	NA	NA	NA	NA	NA	NA	NA	NA	NA
284	snR74	NO	NO	NA	snRNA	1.41401e-06	3	9.51624e-07	1	NA	NA	0.354796	0.0774238	0.833185	1.95365	8.95264	NA	NA	NA	NA	NA	NA	NA	NA	NA	NA	NA	NA	NA	NA	NA	NA	NA	NA	NA	NA	NA	NA	NA	NA	NA	NA	NA	NA	NA	NA	NA	NA	NA
285	snR76,snR75	NO	NO	NA	snRNA	1.55541e-05	33	1.80809e-05	19	6.4113e-06	3	0.0805291	0.0450512	0.105102	8.60741	15.3858	0.187623	11.2574	0.0635359	0.0168043	0.0343278	0.0132651	0.0871626	0.0592622	0.124851	0.0704786	0.0440197	0.0715617	0.0430735	0.0343278	0.0471049	0.0533187	0.0270602	0.0607754	0.0636464	0.0287931	0.0882799	0.0553415	0.0519394	0.0300577	0.158638	0.127023	0.132587	0.232512	0.126363	0.248783	0.212952	0.104552	0.253212
286	snR77_snR77	NO	NO	NA	snRNA	1.41401e-06	3	2.85487e-06	3	2.1371e-06	1	0.682254	0.182275	1.25235	1.01597	3.80276	NA	NA	NA	NA	NA	NA	NA	NA	NA	NA	NA	NA	NA	NA	NA	NA	NA	NA	NA	NA	NA	NA	NA	NA	NA	NA	NA	NA	NA	NA	NA	NA	NA
287	snR8_snR8	NO	NO	NA	snRNA	1.41401e-06	3	9.51624e-07	1	NA	NA	0.267529	0.237032	0.21452	2.59093	2.92427	NA	NA	NA	NA	NA	NA	NA	NA	NA	NA	NA	NA	NA	NA	NA	NA	NA	NA	NA	NA	NA	NA	NA	NA	NA	NA	NA	NA	NA	NA	NA	NA	NA
288	snR81	NO	NO	NA	snRNA	2.82801e-06	6	NA	NA	2.1371e-06	1	0.987592	0.452304	1.48441	0.701856	1.53248	NA	NA	NA	NA	NA	NA	NA	NA	NA	NA	NA	NA	NA	NA	NA	NA	NA	NA	NA	NA	NA	NA	NA	NA	NA	NA	NA	NA	NA	NA	NA	NA	NA
289	snR82_snR82	NO	NO	NA	snRNA	1.27261e-05	27	7.61299e-06	8	6.4113e-06	3	0.0968533	0.057959	0.143698	7.15667	11.9593	NA	NA	NA	NA	NA	NA	NA	NA	NA	NA	NA	NA	NA	NA	NA	NA	NA	NA	NA	NA	NA	NA	NA	NA	NA	NA	NA	NA	NA	NA	NA	NA	NA
290	snR83_snR83	NO	NO	NA	snRNA	NA	NA	1.90325e-06	2	NA	NA	0.615573	0.466937	0.849719	1.12602	1.48446	NA	NA	NA	NA	NA	NA	NA	NA	NA	NA	NA	NA	NA	NA	NA	NA	NA	NA	NA	NA	NA	NA	NA	NA	NA	NA	NA	NA	NA	NA	NA	NA	NA
291	snR84_CUT539,snR84	NO	NO	NA	CUTs	1.41401e-05	30	2.18874e-05	23	6.4113e-06	3	0.216239	0.129299	0.248529	3.20546	5.36082	0.128197	7.69182	0.0944159	0.01996	0.0941076	0.01996	0.0824804	0.0824804	NA	0.0941076	0.0941076	NA	0.12576	0.12576	NA	0.0729035	0.0729035	NA	0.0968277	0.0968277	NA	0.221435	0.221435	NA	0.127092	0.127092	NA	NA	NA	NA	NA	NA	NA
292	snR85_snR85	NO	NO	NA	snRNA	NA	NA	NA	NA	2.1371e-06	1	3.59649	3.59649	NA	0.192729	0.192729	NA	NA	NA	NA	NA	NA	NA	NA	NA	NA	NA	NA	NA	NA	NA	NA	NA	NA	NA	NA	NA	NA	NA	NA	NA	NA	NA	NA	NA	NA	NA	NA	NA
293	snR86_snR86	NO	NO	NA	snRNA	4.24202e-06	9	1.04679e-05	11	8.5484e-06	4	0.133914	0.0293482	0.289668	5.17605	23.618	0.123693	7.42159	0.0980277	0.0178098	0.0801117	0.0128792	0.124901	0.0613756	0.155147	0.0762429	0.0708917	0.0379929	0.0987298	0.0801117	0.0455216	0.100365	0.093423	0.0737353	0.0899002	0.087845	0.0538209	0.0512605	0.0420966	0.0464596	0.0851899	0.0851899	0.0448342	0.0901912	0.0901912	0.0295108	0.149087	0.149087	0.106326
294	SRG1,YER081W_SRG1,SER3	NO	NO	SRG1,SER3	other	5.23182e-05	111	4.28231e-05	45	4.06049e-05	19	0.101333	0.0670155	0.105096	6.84026	10.3431	0.221924	13.3154	0.053448	0.00292081	0.0502219	0.00294645	0.0572655	0.0540618	0.0398761	0.0549805	0.0501956	0.0388701	0.0533514	0.0502219	0.0256667	0.0521243	0.0510393	0.0308719	0.0495185	0.045826	0.0304459	0.0602823	0.0616897	0.0362279	0.035184	0.0422677	0.019467	0.0529449	0.0386234	0.0388122	0.0625175	0.0555626	0.0235245
295	SUT007	NO	NO	NA	SUTs	NA	NA	NA	NA	2.1371e-06	1	0.817412	0.1939	1.39645	0.847978	3.57476	NA	NA	NA	NA	NA	NA	NA	NA	NA	NA	NA	NA	NA	NA	NA	NA	NA	NA	NA	NA	NA	NA	NA	NA	NA	NA	NA	NA	NA	NA	NA	NA	NA
296	SUT008,XUT_2F-78	NO	NO	NA	XUTs	2.82801e-06	6	1.90325e-06	2	6.4113e-06	3	0.521178	0.15568	0.902037	1.32996	4.45238	NA	NA	NA	NA	NA	NA	NA	NA	NA	NA	NA	NA	NA	NA	NA	NA	NA	NA	NA	NA	NA	NA	NA	NA	NA	NA	NA	NA	NA	NA	NA	NA	NA
297	SUT016,XUT_2F-150	NO	NO	NA	XUTs	2.82801e-06	6	4.75812e-06	5	6.4113e-06	3	0.332796	0.0795406	0.420691	2.0828	8.71438	NA	NA	NA	NA	NA	NA	NA	NA	NA	NA	NA	NA	NA	NA	NA	NA	NA	NA	NA	NA	NA	NA	NA	NA	NA	NA	NA	NA	NA	NA	NA	NA	NA
298	SUT017	NO	NO	NA	SUTs	1.1312e-05	24	1.61776e-05	17	1.06855e-05	5	0.109835	0.065245	0.115806	6.31078	10.6238	NA	NA	NA	NA	NA	NA	NA	NA	NA	NA	NA	NA	NA	NA	NA	NA	NA	NA	NA	NA	NA	0.0192362	0.015709	0.0182586	0.0316682	0.0316682	0.026664	0.048443	0.048443	0.0355672	0.0403394	0.0403394	0.0397349
299	SUT020	NO	NO	NA	SUTs	1.41401e-05	30	6.66137e-06	7	8.5484e-06	4	0.20576	0.0585343	0.360504	3.36871	11.8417	NA	NA	NA	NA	NA	NA	NA	NA	NA	NA	NA	NA	NA	NA	NA	NA	NA	NA	NA	NA	NA	NA	NA	NA	NA	NA	NA	NA	NA	NA	NA	NA	NA
300	SUT021,XUT_2F-282,CUT035	NO	NO	NA	CUTs	5.65602e-06	12	9.51624e-07	1	8.5484e-06	4	0.145103	0.0695258	0.203201	4.77694	9.96964	NA	NA	NA	NA	NA	NA	NA	NA	NA	NA	NA	NA	NA	NA	NA	NA	NA	NA	NA	NA	NA	NA	NA	NA	NA	NA	NA	NA	NA	NA	NA	NA	NA
301	SUT023	NO	NO	NA	SUTs	8.48403e-06	18	1.61776e-05	17	1.49597e-05	7	0.229868	0.0773052	0.31548	3.01542	8.96637	0.0337667	2.026	0.41863	0.0376557	0.420505	0.0376557	0.411866	0.411866	NA	0.363113	0.363113	NA	0.420505	0.420505	NA	0.467753	0.467753	NA	0.429915	0.429915	NA	0.394379	0.394379	NA	0.318868	0.318868	NA	0.307495	0.307495	NA	0.375181	0.375181	NA
302	SUT025,XUT_3F-11,XUT_3F-12	NO	NO	NA	XUTs	1.31974e-05	28	1.14195e-05	12	1.49597e-05	7	0.120542	0.0790483	0.139389	5.75026	8.76866	0.245123	14.7074	0.0482655	NA	0.0482655	NA	NA	NA	NA	NA	NA	NA	NA	NA	NA	NA	NA	NA	0.0482655	0.0482655	NA	0.246996	0.246996	NA	NA	NA	NA	NA	NA	NA	NA	NA	NA
303	SUT028	NO	NO	NA	SUTs	1.41401e-06	3	NA	NA	NA	NA	0.271775	0.242377	0.200112	2.55045	2.85979	NA	NA	NA	NA	NA	NA	NA	NA	NA	NA	NA	NA	NA	NA	NA	NA	NA	NA	NA	NA	NA	NA	NA	NA	NA	NA	NA	NA	NA	NA	NA	NA	NA
304	SUT036	NO	NO	NA	SUTs	2.82801e-06	6	9.51624e-07	1	2.1371e-06	1	0.463691	0.36221	0.50911	1.49485	1.91366	NA	NA	NA	NA	NA	NA	NA	NA	NA	NA	NA	NA	NA	NA	NA	NA	NA	NA	NA	NA	NA	NA	NA	NA	NA	NA	NA	NA	NA	NA	NA	NA	NA
305	SUT037	NO	NO	NA	SUTs	NA	NA	9.51624e-07	1	NA	NA	0.448376	0.117496	0.913688	1.54591	5.89931	NA	NA	NA	NA	NA	NA	NA	NA	NA	NA	NA	NA	NA	NA	NA	NA	NA	NA	NA	NA	NA	NA	NA	NA	NA	NA	NA	NA	NA	NA	NA	NA	NA
306	SUT039	NO	NO	NA	SUTs	NA	NA	9.51624e-07	1	2.1371e-06	1	0.26574	0.140227	0.262156	2.60837	4.94303	NA	NA	NA	NA	NA	NA	NA	NA	NA	NA	NA	NA	NA	NA	NA	NA	NA	NA	NA	NA	NA	NA	NA	NA	NA	NA	NA	NA	NA	NA	NA	NA	NA
307	SUT040,XUT_3F-132	NO	NO	NA	XUTs	1.41401e-06	3	9.51624e-07	1	2.1371e-06	1	0.445837	0.281569	0.67401	1.55471	2.46173	NA	NA	NA	NA	NA	NA	NA	NA	NA	NA	NA	NA	NA	NA	NA	NA	NA	NA	NA	NA	NA	NA	NA	NA	NA	NA	NA	NA	NA	NA	NA	NA	NA
308	SUT044,XUT_4F-161	NO	NO	NA	XUTs	1.41401e-06	3	2.85487e-06	3	8.5484e-06	4	0.224012	0.0986629	0.231261	3.09424	7.02541	NA	NA	NA	NA	NA	NA	NA	NA	NA	NA	NA	NA	NA	NA	NA	NA	NA	NA	NA	NA	NA	NA	NA	NA	NA	NA	NA	NA	NA	NA	NA	NA	NA
309	SUT046	NO	NO	NA	SUTs	4.24202e-06	9	2.85487e-06	3	2.1371e-06	1	0.237422	0.121957	0.274245	2.91947	5.68354	NA	NA	NA	NA	NA	NA	NA	NA	NA	NA	NA	NA	NA	NA	NA	NA	NA	NA	NA	NA	NA	NA	NA	NA	NA	NA	NA	NA	NA	NA	NA	NA	NA
310	SUT048	NO	NO	NA	SUTs	1.41401e-06	3	1.90325e-06	2	NA	NA	0.205142	0.0998915	0.192616	3.37886	6.939	NA	NA	NA	NA	NA	NA	NA	NA	NA	NA	NA	NA	NA	NA	NA	NA	NA	NA	NA	NA	NA	NA	NA	NA	NA	NA	NA	NA	NA	NA	NA	NA	NA
311	SUT054,XUT_4F-267,CUT065,SUT055	NO	NO	NA	CUTs	2.68661e-05	57	2.47422e-05	26	2.35081e-05	11	0.0641529	0.0354367	0.0940179	10.8046	19.5602	0.279134	16.7481	0.0422584	0.0122813	0.0287834	0.0113902	0.0628071	0.0412133	0.060464	0.0435444	0.0287834	0.0486564	0.0350093	0.0150209	0.0399484	0.0317638	0.02267	0.0321233	0.0381673	0.0406844	0.0270018	0.0249964	0.0195745	0.0149442	0.0562244	0.0176326	0.0881678	0.0675993	0.029671	0.0908855	0.0559831	0.0310557	0.0775947
312	SUT057,XUT_4F-300,XUT_4F-303	NO	NO	NA	XUTs	2.82801e-06	6	1.90325e-06	2	2.1371e-06	1	0.203445	0.0783271	0.303181	3.40705	8.8494	NA	NA	NA	NA	NA	NA	NA	NA	NA	NA	NA	NA	NA	NA	NA	NA	NA	NA	NA	NA	NA	NA	NA	NA	NA	NA	NA	NA	NA	NA	NA	NA	NA
313	SUT058,XUT_4F-328	NO	NO	NA	XUTs	2.82801e-06	6	NA	NA	NA	NA	0.344276	0.361363	0.231385	2.01335	1.91815	NA	NA	NA	NA	NA	NA	NA	NA	NA	NA	NA	NA	NA	NA	NA	NA	NA	NA	NA	NA	NA	NA	NA	NA	NA	NA	NA	NA	NA	NA	NA	NA	NA
314	SUT059,XUT_4F-339	NO	NO	NA	XUTs	1.41401e-06	3	2.85487e-06	3	2.1371e-06	1	0.485711	0.186965	0.922232	1.42708	3.70736	NA	NA	NA	NA	NA	NA	NA	NA	NA	NA	NA	NA	NA	NA	NA	NA	NA	NA	NA	NA	NA	NA	NA	NA	NA	NA	NA	NA	NA	NA	NA	NA	NA
315	SUT061,XUT_4F-395	NO	NO	NA	XUTs	1.97961e-05	42	1.42744e-05	15	8.5484e-06	4	0.265709	0.156543	0.275219	2.60868	4.42783	NA	NA	NA	NA	NA	NA	NA	NA	NA	NA	NA	NA	NA	NA	NA	NA	NA	NA	NA	NA	NA	NA	NA	NA	NA	NA	NA	NA	NA	NA	NA	NA	NA
316	SUT062,XUT_4F-441	NO	NO	NA	XUTs	1.41401e-06	3	9.51624e-07	1	NA	NA	0.356805	0.186965	0.642972	1.94265	3.70736	NA	NA	NA	NA	NA	NA	NA	NA	NA	NA	NA	NA	NA	NA	NA	NA	NA	NA	NA	NA	NA	NA	NA	NA	NA	NA	NA	NA	NA	NA	NA	NA	NA
317	SUT071,XUT_4F-532	NO	NO	NA	XUTs	2.12101e-05	45	1.5226e-05	16	1.70968e-05	8	0.115149	0.0725998	0.150971	6.01957	9.54751	0.216931	13.0159	0.0547125	0.0208851	0.0452174	0.012874	0.0900559	0.0624376	0.0851769	0.0464546	0.0407314	0.0264876	0.0541944	0.0462645	0.0320575	0.0475206	0.0452174	0.0225032	0.0353369	0.0265075	0.0246313	0.0863292	0.0367799	0.0904932	0.0867102	0.0468757	0.115144	0.0549812	0.0318783	0.0861944	0.0605599	0.0282193	0.0851089
318	SUT073	NO	NO	NA	SUTs	4.24202e-06	9	3.8065e-06	4	2.1371e-06	1	0.307371	0.0879396	0.605517	2.25509	7.88208	NA	NA	NA	NA	NA	NA	NA	NA	NA	NA	NA	NA	NA	NA	NA	NA	NA	NA	NA	NA	NA	NA	NA	NA	NA	NA	NA	NA	NA	NA	NA	NA	NA
319	SUT074,XUT_4F-597	NO	NO	NA	XUTs	NA	NA	3.8065e-06	4	NA	NA	0.447387	0.369855	0.325489	1.54932	1.87411	NA	NA	NA	NA	NA	NA	NA	NA	NA	NA	NA	NA	NA	NA	NA	NA	NA	NA	NA	NA	NA	NA	NA	NA	NA	NA	NA	NA	NA	NA	NA	NA	NA
320	SUT084,XUT_4F-705	NO	NO	NA	XUTs	NA	NA	9.51624e-07	1	NA	NA	0.758041	0.366478	1.09297	0.914393	1.89137	NA	NA	NA	NA	NA	NA	NA	NA	NA	NA	NA	NA	NA	NA	NA	NA	NA	NA	NA	NA	NA	NA	NA	NA	NA	NA	NA	NA	NA	NA	NA	NA	NA
321	SUT085,XUT_4F-711	NO	NO	NA	XUTs	4.24202e-06	9	1.90325e-06	2	1.70968e-05	8	0.506588	0.265813	0.750527	1.36826	2.60765	NA	NA	NA	NA	NA	NA	NA	NA	NA	NA	NA	NA	NA	NA	NA	NA	NA	NA	NA	NA	NA	NA	NA	NA	NA	NA	NA	NA	NA	NA	NA	NA	NA
322	SUT086,CUT102	NO	NO	NA	CUTs	4.24202e-06	9	1.90325e-06	2	2.1371e-06	1	0.634274	0.341465	0.909134	1.09282	2.02992	NA	NA	NA	NA	NA	NA	NA	NA	NA	NA	NA	NA	NA	NA	NA	NA	NA	NA	NA	NA	NA	NA	NA	NA	NA	NA	NA	NA	NA	NA	NA	NA	NA
323	SUT087	NO	NO	NA	SUTs	4.24202e-06	9	3.8065e-06	4	2.1371e-06	1	0.232154	0.0869015	0.263918	2.98572	7.97624	NA	NA	NA	NA	NA	NA	NA	NA	NA	NA	NA	NA	NA	NA	NA	NA	NA	NA	NA	NA	NA	NA	NA	NA	NA	NA	NA	NA	NA	NA	NA	NA	NA
324	SUT089	NO	NO	NA	SUTs	2.82801e-06	6	4.75812e-06	5	8.5484e-06	4	0.190941	0.066984	0.231217	3.63016	10.348	NA	NA	NA	NA	NA	NA	NA	NA	NA	NA	NA	NA	NA	NA	NA	NA	NA	NA	NA	NA	NA	NA	NA	NA	NA	NA	NA	NA	NA	NA	NA	NA	NA
325	SUT090	NO	NO	NA	SUTs	NA	NA	NA	NA	2.1371e-06	1	0.295863	0.182275	0.351375	2.3428	3.80276	NA	NA	NA	NA	NA	NA	NA	NA	NA	NA	NA	NA	NA	NA	NA	NA	NA	NA	NA	NA	NA	NA	NA	NA	NA	NA	NA	NA	NA	NA	NA	NA	NA
326	SUT096,XUT_5F-191	NO	NO	NA	XUTs	7.07003e-06	15	4.75812e-06	5	1.28226e-05	6	0.236916	0.114957	0.296362	2.92571	6.02964	NA	NA	NA	NA	NA	NA	NA	NA	NA	NA	NA	NA	NA	NA	NA	NA	NA	NA	NA	NA	NA	NA	NA	NA	NA	NA	NA	NA	NA	NA	NA	NA	NA
327	SUT097	NO	NO	NA	SUTs	NA	NA	NA	NA	4.2742e-06	2	0.363196	0.207637	0.379608	1.90847	3.33827	NA	NA	NA	NA	NA	NA	NA	NA	NA	NA	NA	NA	NA	NA	NA	NA	NA	NA	NA	NA	NA	NA	NA	NA	NA	NA	NA	NA	NA	NA	NA	NA	NA
328	SUT100	NO	NO	NA	SUTs	2.82801e-06	6	NA	NA	4.2742e-06	2	0.538794	0.212327	0.974127	1.28648	3.26452	NA	NA	NA	NA	NA	NA	NA	NA	NA	NA	NA	NA	NA	NA	NA	NA	NA	NA	NA	NA	NA	NA	NA	NA	NA	NA	NA	NA	NA	NA	NA	NA	NA
329	SUT101,XUT_6F-22	NO	NO	NA	XUTs	5.65602e-06	12	6.66137e-06	7	2.1371e-06	1	0.239082	0.165624	0.239446	2.8992	4.18506	NA	NA	NA	NA	NA	NA	NA	NA	NA	NA	NA	NA	NA	NA	NA	NA	NA	NA	NA	NA	NA	NA	NA	NA	NA	NA	NA	NA	NA	NA	NA	NA	NA
330	SUT102,XUT_6F-34	NO	NO	NA	XUTs	1.41401e-06	3	5.70975e-06	6	8.5484e-06	4	0.146715	0.0789417	0.233811	4.72444	8.7805	NA	NA	NA	NA	NA	NA	NA	NA	NA	NA	NA	NA	NA	NA	NA	NA	NA	NA	NA	NA	NA	NA	NA	NA	NA	NA	NA	NA	NA	NA	NA	NA	NA
331	SUT103	NO	NO	NA	SUTs	3.67642e-05	78	3.23552e-05	34	3.41936e-05	16	0.163816	0.102212	0.159319	4.23125	6.78149	0.093699	5.62194	0.131553	0.0290629	0.139451	0.0443516	0.147501	0.147501	0.0808766	0.159382	0.159382	0.0908719	0.139451	0.139451	0.0934548	0.127536	0.127536	0.114426	0.0838947	0.0477544	0.103573	0.115039	0.056946	0.142981	0.189606	0.0612063	0.29172	0.159439	0.0537346	0.259356	0.132607	0.0465563	0.213753
332	SUT105	NO	NO	NA	SUTs	2.26241e-05	48	1.23711e-05	13	2.35081e-05	11	0.0755551	0.0384521	0.0853996	9.17406	18.0263	0.120492	7.22949	0.100768	0.0645078	0.0425739	0.029989	0.21239	0.103764	0.265342	0.0990011	0.0473349	0.141566	0.0744659	0.0425739	0.08434	0.058936	0.0289942	0.0631602	0.0590472	0.0353038	0.0588538	0.0812976	0.0526803	0.0700141	0.0569835	0.0326016	0.0537399	0.0584624	0.0285757	0.0592926	0.0774297	0.0660481	0.0666822
333	SUT108	NO	NO	NA	SUTs	1.41401e-06	3	NA	NA	NA	NA	0.227345	0.0765205	0.237185	3.04888	9.05832	NA	NA	NA	NA	NA	NA	NA	NA	NA	NA	NA	NA	NA	NA	NA	NA	NA	NA	NA	NA	NA	NA	NA	NA	NA	NA	NA	NA	NA	NA	NA	NA	NA
334	SUT111	NO	NO	NA	SUTs	1.1312e-05	24	8.56462e-06	9	1.49597e-05	7	0.247144	0.137646	0.25355	2.80463	5.03572	NA	NA	NA	NA	NA	NA	NA	NA	NA	NA	NA	NA	NA	NA	NA	NA	NA	NA	NA	NA	NA	NA	NA	NA	NA	NA	NA	NA	NA	NA	NA	NA	NA
335	SUT112	NO	NO	NA	SUTs	NA	NA	9.51624e-07	1	2.1371e-06	1	0.396423	0.125726	0.572051	1.7485	5.51316	NA	NA	NA	NA	NA	NA	NA	NA	NA	NA	NA	NA	NA	NA	NA	NA	NA	NA	NA	NA	NA	NA	NA	NA	NA	NA	NA	NA	NA	NA	NA	NA	NA
336	SUT114	NO	NO	NA	SUTs	1.83821e-05	39	8.56462e-06	9	2.1371e-05	10	0.126431	0.0653294	0.222336	5.48242	10.61	0.428068	25.6841	0.0273524	0.00675612	0.0168292	0.00350806	0.0381381	0.0171388	0.0383888	0.0247581	0.0168292	0.0223419	0.0212016	0.0116881	0.0260066	0.0232011	0.0126539	0.0296164	0.0294628	0.0202285	0.0296689	0.0321802	0.0309377	0.0202996	0.042302	0.0352685	0.02893	0.0420019	0.0312031	0.0350719	0.0936867	0.0803844	0.0776082
337	SUT116,XUT_7F-177	NO	NO	NA	XUTs	NA	NA	9.51624e-07	1	NA	NA	0.792215	0.117496	1.24044	0.874949	5.89931	NA	NA	NA	NA	NA	NA	NA	NA	NA	NA	NA	NA	NA	NA	NA	NA	NA	NA	NA	NA	NA	NA	NA	NA	NA	NA	NA	NA	NA	NA	NA	NA	NA
338	SUT117	NO	NO	NA	SUTs	NA	NA	9.51624e-07	1	6.4113e-06	3	0.359471	0.0766286	0.798015	1.92824	9.04554	NA	NA	NA	NA	NA	NA	NA	NA	NA	NA	NA	NA	NA	NA	NA	NA	NA	NA	NA	NA	NA	NA	NA	NA	NA	NA	NA	NA	NA	NA	NA	NA	NA
339	SUT118,XUT_7F-206	NO	NO	NA	XUTs	NA	NA	1.90325e-06	2	NA	NA	0.696912	0.109882	1.43438	0.994598	6.30809	NA	NA	NA	NA	NA	NA	NA	NA	NA	NA	NA	NA	NA	NA	NA	NA	NA	NA	NA	NA	NA	NA	NA	NA	NA	NA	NA	NA	NA	NA	NA	NA	NA
340	SUT119,XUT_7F-213	NO	NO	NA	XUTs	7.07003e-06	15	3.8065e-06	4	2.1371e-06	1	0.250615	0.08118	0.340358	2.76578	8.5384	NA	NA	NA	NA	NA	NA	NA	NA	NA	NA	NA	NA	NA	NA	NA	NA	NA	NA	NA	NA	NA	NA	NA	NA	NA	NA	NA	NA	NA	NA	NA	NA	NA
341	SUT120,CUT144	NO	NO	NA	CUTs	4.24202e-06	9	NA	NA	4.2742e-06	2	0.32985	0.0642082	0.474758	2.1014	10.7953	NA	NA	NA	NA	NA	NA	NA	NA	NA	NA	NA	NA	NA	NA	NA	NA	NA	NA	NA	NA	NA	NA	NA	NA	NA	NA	NA	NA	NA	NA	NA	NA	NA
342	SUT121	NO	NO	NA	SUTs	1.41401e-06	3	NA	NA	4.2742e-06	2	0.395736	0.115002	0.662679	1.75154	6.02724	NA	NA	NA	NA	NA	NA	NA	NA	NA	NA	NA	NA	NA	NA	NA	NA	NA	NA	NA	NA	NA	NA	NA	NA	NA	NA	NA	NA	NA	NA	NA	NA	NA
343	SUT125	NO	NO	NA	SUTs	NA	NA	9.51624e-07	1	2.1371e-06	1	0.566407	0.233158	0.879733	1.22376	2.97287	NA	NA	NA	NA	NA	NA	NA	NA	NA	NA	NA	NA	NA	NA	NA	NA	NA	NA	NA	NA	NA	NA	NA	NA	NA	NA	NA	NA	NA	NA	NA	NA	NA
344	SUT130	NO	NO	NA	SUTs	NA	NA	9.51624e-07	1	NA	NA	0.448376	0.117496	0.913688	1.54591	5.89931	NA	NA	NA	NA	NA	NA	NA	NA	NA	NA	NA	NA	NA	NA	NA	NA	NA	NA	NA	NA	NA	NA	NA	NA	NA	NA	NA	NA	NA	NA	NA	NA	NA
345	SUT132,XUT_7F-353,CUT156	NO	NO	NA	CUTs	NA	NA	2.85487e-06	3	NA	NA	0.26206	0.153341	0.194211	2.64499	4.52031	NA	NA	NA	NA	NA	NA	NA	NA	NA	NA	NA	NA	NA	NA	NA	NA	NA	NA	NA	NA	NA	NA	NA	NA	NA	NA	NA	NA	NA	NA	NA	NA	NA
346	SUT134,XUT_7F-384	NO	NO	NA	XUTs	1.41401e-06	3	9.51624e-07	1	2.1371e-06	1	0.223657	0.133956	0.283468	3.09915	5.17445	NA	NA	NA	NA	NA	NA	NA	NA	NA	NA	NA	NA	NA	NA	NA	NA	NA	NA	NA	NA	NA	NA	NA	NA	NA	NA	NA	NA	NA	NA	NA	NA	NA
347	SUT136,XUT_7F-393	NO	NO	NA	XUTs	NA	NA	9.51624e-07	1	2.1371e-06	1	0.519607	0.117496	1.01862	1.33398	5.89931	NA	NA	NA	NA	NA	NA	NA	NA	NA	NA	NA	NA	NA	NA	NA	NA	NA	NA	NA	NA	NA	NA	NA	NA	NA	NA	NA	NA	NA	NA	NA	NA	NA
348	SUT139,XUT_7F-437,SUT140	NO	NO	NA	XUTs	2.40381e-05	51	1.80809e-05	19	1.49597e-05	7	0.122192	0.0619103	0.260561	5.67261	11.196	0.273381	16.4029	0.0431671	0.0118111	0.0373965	0.00874483	0.0621378	0.0530289	0.0407333	0.039632	0.0347804	0.0154444	0.0297038	0.0296345	0.0126391	0.0432802	0.0399975	0.0145009	0.0410818	0.0373965	0.0226431	0.0427469	0.043027	0.0230607	0.0385815	0.0374869	0.0192095	0.0263652	0.0314493	0.0132234	0.0367076	0.0361204	0.017702
349	SUT147,XUT_8F-2	NO	NO	NA	XUTs	2.12101e-05	45	1.80809e-05	19	2.35081e-05	11	0.0694327	0.0643371	0.0466527	9.98301	10.7737	0.143099	8.58597	0.084157	0.0356453	0.065174	0.0149301	0.146737	0.0882385	0.165637	0.075432	0.0533259	0.0685992	0.0582774	0.0504888	0.0419868	0.0663654	0.0671864	0.0627721	0.0739736	0.065174	0.0714471	0.062705	0.047518	0.0418949	0.0604839	0.0414153	0.0608257	0.0649705	0.0450861	0.0728776	0.0478947	0.0246891	0.0590514
350	SUT149,CUT172	NO	NO	NA	CUTs	NA	NA	9.51624e-07	1	NA	NA	0.535159	0.146499	0.98919	1.29522	4.73142	NA	NA	NA	NA	NA	NA	NA	NA	NA	NA	NA	NA	NA	NA	NA	NA	NA	NA	NA	NA	NA	NA	NA	NA	NA	NA	NA	NA	NA	NA	NA	NA	NA
351	SUT152	NO	NO	NA	SUTs	NA	NA	NA	NA	2.1371e-06	1	0.342615	0.128518	0.435982	2.02311	5.39339	NA	NA	NA	NA	NA	NA	NA	NA	NA	NA	NA	NA	NA	NA	NA	NA	NA	NA	NA	NA	NA	NA	NA	NA	NA	NA	NA	NA	NA	NA	NA	NA	NA
352	SUT153,XUT_8F-48	NO	NO	NA	XUTs	8.48403e-06	18	8.56462e-06	9	4.2742e-06	2	0.360706	0.154274	0.386651	1.92164	4.49296	NA	NA	NA	NA	NA	NA	NA	NA	NA	NA	NA	NA	NA	NA	NA	NA	NA	NA	NA	NA	NA	NA	NA	NA	NA	NA	NA	NA	NA	NA	NA	NA	NA
353	SUT156,XUT_8F-87	NO	NO	NA	XUTs	5.65602e-06	12	4.75812e-06	5	2.1371e-06	1	0.185703	0.110442	0.186954	3.73256	6.27614	NA	NA	NA	NA	NA	NA	NA	NA	NA	NA	NA	NA	NA	NA	NA	NA	NA	NA	NA	NA	NA	NA	NA	NA	NA	NA	NA	NA	NA	NA	NA	NA	NA
354	SUT161	NO	NO	NA	SUTs	1.41401e-06	3	NA	NA	NA	NA	0.271775	0.242377	0.200112	2.55045	2.85979	NA	NA	NA	NA	NA	NA	NA	NA	NA	NA	NA	NA	NA	NA	NA	NA	NA	NA	NA	NA	NA	NA	NA	NA	NA	NA	NA	NA	NA	NA	NA	NA	NA
355	SUT162,XUT_8F-130	NO	NO	NA	XUTs	8.48403e-06	18	6.66137e-06	7	2.1371e-06	1	0.208526	0.0837392	0.326993	3.32404	8.27745	NA	NA	NA	NA	NA	NA	NA	NA	NA	NA	NA	NA	NA	NA	NA	NA	NA	NA	NA	NA	NA	NA	NA	NA	NA	NA	NA	NA	NA	NA	NA	NA	NA
356	SUT166	NO	NO	NA	SUTs	NA	NA	9.51624e-07	1	NA	NA	0.595734	0.214034	1.03096	1.16352	3.23849	NA	NA	NA	NA	NA	NA	NA	NA	NA	NA	NA	NA	NA	NA	NA	NA	NA	NA	NA	NA	NA	NA	NA	NA	NA	NA	NA	NA	NA	NA	NA	NA	NA
357	SUT167,XUT_8F-158	NO	NO	NA	XUTs	7.07003e-06	15	7.61299e-06	8	1.06855e-05	5	0.223592	0.108017	0.28171	3.10005	6.41705	NA	NA	NA	NA	NA	NA	NA	NA	NA	NA	NA	NA	NA	NA	NA	NA	NA	NA	NA	NA	NA	NA	NA	NA	NA	NA	NA	NA	NA	NA	NA	NA	NA
358	SUT168	NO	NO	NA	SUTs	1.41401e-06	3	NA	NA	NA	NA	0.271775	0.242377	0.200112	2.55045	2.85979	NA	NA	NA	NA	NA	NA	NA	NA	NA	NA	NA	NA	NA	NA	NA	NA	NA	NA	NA	NA	NA	NA	NA	NA	NA	NA	NA	NA	NA	NA	NA	NA	NA
359	SUT169,XUT_8F-168	NO	NO	NA	XUTs	2.82801e-06	6	2.85487e-06	3	4.2742e-06	2	0.615962	0.393189	0.839437	1.12531	1.76289	NA	NA	NA	NA	NA	NA	NA	NA	NA	NA	NA	NA	NA	NA	NA	NA	NA	NA	NA	NA	NA	NA	NA	NA	NA	NA	NA	NA	NA	NA	NA	NA	NA
360	SUT170	NO	NO	NA	SUTs	1.41401e-06	3	9.51624e-07	1	NA	NA	0.458724	0.202953	0.791942	1.51103	3.4153	NA	NA	NA	NA	NA	NA	NA	NA	NA	NA	NA	NA	NA	NA	NA	NA	NA	NA	NA	NA	NA	NA	NA	NA	NA	NA	NA	NA	NA	NA	NA	NA	NA
361	SUT173,XUT_8F-237	NO	NO	NA	XUTs	5.65602e-06	12	1.04679e-05	11	1.70968e-05	8	0.237397	0.147481	0.234578	2.91978	4.69992	NA	NA	NA	NA	NA	NA	NA	NA	NA	NA	NA	NA	NA	NA	NA	NA	NA	NA	NA	NA	NA	NA	NA	NA	NA	NA	NA	NA	NA	NA	NA	NA	NA
362	SUT177,XUT_9F-13	NO	NO	NA	XUTs	1.41401e-06	3	9.51624e-07	1	4.2742e-06	2	0.260196	0.140227	0.243097	2.66395	4.94303	NA	NA	NA	NA	NA	NA	NA	NA	NA	NA	NA	NA	NA	NA	NA	NA	NA	NA	NA	NA	NA	NA	NA	NA	NA	NA	NA	NA	NA	NA	NA	NA	NA
363	SUT179,XUT_9F-55	NO	NO	NA	XUTs	NA	NA	NA	NA	2.1371e-06	1	0.635358	0.128179	1.22827	1.09096	5.40764	NA	NA	NA	NA	NA	NA	NA	NA	NA	NA	NA	NA	NA	NA	NA	NA	NA	NA	NA	NA	NA	NA	NA	NA	NA	NA	NA	NA	NA	NA	NA	NA	NA
364	SUT181	NO	NO	NA	SUTs	NA	NA	1.90325e-06	2	NA	NA	0.519766	0.337185	0.652996	1.33357	2.05569	NA	NA	NA	NA	NA	NA	NA	NA	NA	NA	NA	NA	NA	NA	NA	NA	NA	NA	NA	NA	NA	NA	NA	NA	NA	NA	NA	NA	NA	NA	NA	NA	NA
365	SUT187,XUT_9F-138,XUT_9F-139,SUT188	NO	NO	NA	XUTs	2.96941e-05	63	2.2839e-05	24	1.92339e-05	9	0.0320223	0.0213192	0.0401209	21.6458	32.5129	0.303971	18.2382	0.0387378	0.00414313	0.0347039	0.00789537	0.0403278	0.0301816	0.0343196	0.0442632	0.0507101	0.0197569	0.0385654	0.0347039	0.0296989	0.0328713	0.0338499	0.0281357	0.0376614	0.0378824	0.0308313	0.055041	0.0361702	0.0600097	0.0344339	0.0284041	0.0279053	0.0384398	0.0457573	0.025825	0.0743541	0.08615	0.0475724
366	SUT189	NO	NO	NA	SUTs	1.41401e-06	3	6.66137e-06	7	2.1371e-06	1	0.281439	0.244155	0.246876	2.46287	2.83896	NA	NA	NA	NA	NA	NA	NA	NA	NA	NA	NA	NA	NA	NA	NA	NA	NA	NA	NA	NA	NA	NA	NA	NA	NA	NA	NA	NA	NA	NA	NA	NA	NA
367	SUT200,XUT_10F-25	NO	NO	NA	XUTs	4.24202e-06	9	NA	NA	2.1371e-06	1	0.235821	0.133956	0.224486	2.93929	5.17445	NA	NA	NA	NA	NA	NA	NA	NA	NA	NA	NA	NA	NA	NA	NA	NA	NA	NA	NA	NA	NA	NA	NA	NA	NA	NA	NA	NA	NA	NA	NA	NA	NA
368	SUT201,XUT_10F-32	NO	NO	NA	XUTs	1.41401e-06	3	1.90325e-06	2	NA	NA	0.557757	0.466937	0.564441	1.24274	1.48446	NA	NA	NA	NA	NA	NA	NA	NA	NA	NA	NA	NA	NA	NA	NA	NA	NA	NA	NA	NA	NA	NA	NA	NA	NA	NA	NA	NA	NA	NA	NA	NA	NA
369	SUT202,XUT_10F-44	NO	NO	NA	XUTs	1.41401e-06	3	9.51624e-07	1	2.1371e-06	1	0.372955	0.335423	0.309354	1.85853	2.06649	NA	NA	NA	NA	NA	NA	NA	NA	NA	NA	NA	NA	NA	NA	NA	NA	NA	NA	NA	NA	NA	NA	NA	NA	NA	NA	NA	NA	NA	NA	NA	NA	NA
370	SUT203,XUT_10F-49,XUT_10F-50	NO	NO	NA	XUTs	NA	NA	1.90325e-06	2	NA	NA	0.456509	0.60347	0.361338	1.51836	1.1486	NA	NA	NA	NA	NA	NA	NA	NA	NA	NA	NA	NA	NA	NA	NA	NA	NA	NA	NA	NA	NA	NA	NA	NA	NA	NA	NA	NA	NA	NA	NA	NA	NA
371	SUT205,XUT_10F-86,CUT205	NO	NO	NA	CUTs	4.24202e-06	9	1.90325e-06	2	1.28226e-05	6	0.12814	0.0815107	0.15349	5.40931	8.50376	0.495147	29.7088	0.0236028	0.0270939	0.0236028	0.0270939	NA	NA	NA	0.0427611	0.0427611	NA	0.00444447	0.00444447	NA	NA	NA	NA	NA	NA	NA	NA	NA	NA	NA	NA	NA	NA	NA	NA	NA	NA	NA
372	SUT206	NO	NO	NA	SUTs	5.65602e-06	12	2.85487e-06	3	NA	NA	0.195095	0.114713	0.221137	3.55287	6.04243	NA	NA	NA	NA	NA	NA	NA	NA	NA	NA	NA	NA	NA	NA	NA	NA	NA	NA	NA	NA	NA	NA	NA	NA	NA	NA	NA	NA	NA	NA	NA	NA	NA
373	SUT209,XUT_10F-136	NO	NO	NA	XUTs	1.41401e-06	3	NA	NA	NA	NA	0.271775	0.242377	0.200112	2.55045	2.85979	NA	NA	NA	NA	NA	NA	NA	NA	NA	NA	NA	NA	NA	NA	NA	NA	NA	NA	NA	NA	NA	NA	NA	NA	NA	NA	NA	NA	NA	NA	NA	NA	NA
374	SUT211	NO	NO	NA	SUTs	NA	NA	NA	NA	2.1371e-06	1	1.18948	0.573829	1.642	0.582731	1.20793	NA	NA	NA	NA	NA	NA	NA	NA	NA	NA	NA	NA	NA	NA	NA	NA	NA	NA	NA	NA	NA	NA	NA	NA	NA	NA	NA	NA	NA	NA	NA	NA	NA
375	SUT214	NO	NO	NA	SUTs	NA	NA	1.90325e-06	2	4.2742e-06	2	0.549885	0.207637	1.04488	1.26053	3.33827	NA	NA	NA	NA	NA	NA	NA	NA	NA	NA	NA	NA	NA	NA	NA	NA	NA	NA	NA	NA	NA	NA	NA	NA	NA	NA	NA	NA	NA	NA	NA	NA	NA
376	SUT216	NO	NO	NA	SUTs	NA	NA	4.75812e-06	5	8.5484e-06	4	0.110059	0.0833816	0.095622	6.29794	8.31295	NA	NA	NA	NA	NA	NA	NA	NA	NA	NA	NA	NA	NA	NA	NA	NA	NA	NA	NA	NA	NA	NA	NA	NA	NA	NA	NA	NA	NA	NA	NA	NA	NA
377	SUT221,XUT_11F-25	NO	NO	NA	XUTs	2.40381e-05	51	2.75971e-05	29	2.99194e-05	14	0.161791	0.121672	0.153499	4.28422	5.69687	0.132207	7.9324	0.0914173	0.0155891	0.0367572	0.00917082	0.088935	0.0497185	0.117039	0.10197	0.0331972	0.120337	0.105862	0.0437631	0.112761	0.0941684	0.0367572	0.101274	0.0661517	0.0261127	0.0812777	0.0434417	0.0513389	0.0366704	0.120805	0.063577	0.145158	0.106853	0.0697538	0.130295	0.0800658	0.0571193	0.0737825
378	SUT226	NO	NO	NA	SUTs	2.12101e-05	45	2.75971e-05	29	3.20565e-05	15	0.108246	0.0422203	0.177772	6.40345	16.4174	0.109528	6.57171	0.111437	0.0130754	0.0847298	0.00460363	0.133693	0.0823558	0.189187	0.104911	0.0862014	0.0630427	0.112392	0.0847298	0.0892708	0.104796	0.0870013	0.074849	0.101392	0.0755668	0.0739456	0.0769802	0.0689261	0.0382727	0.0933327	0.0806691	0.0744136	0.0902579	0.068739	0.0649475	0.103933	0.0791401	0.076328
379	SUT228	NO	NO	NA	SUTs	8.48403e-06	18	1.90325e-06	2	1.28226e-05	6	0.236428	0.0379439	0.411951	2.93175	18.2677	NA	NA	NA	NA	NA	NA	NA	NA	NA	NA	NA	NA	NA	NA	NA	NA	NA	NA	NA	NA	NA	NA	NA	NA	NA	NA	NA	NA	NA	NA	NA	NA	NA
380	SUT229,XUT_11F-64	NO	NO	NA	XUTs	2.82801e-06	6	2.85487e-06	3	NA	NA	0.598725	0.393189	0.704117	1.1577	1.76289	NA	NA	NA	NA	NA	NA	NA	NA	NA	NA	NA	NA	NA	NA	NA	NA	NA	NA	NA	NA	NA	NA	NA	NA	NA	NA	NA	NA	NA	NA	NA	NA	NA
381	SUT230	NO	NO	NA	SUTs	NA	NA	9.51624e-07	1	2.1371e-06	1	0.654608	0.149885	1.11405	1.05887	4.62451	NA	NA	NA	NA	NA	NA	NA	NA	NA	NA	NA	NA	NA	NA	NA	NA	NA	NA	NA	NA	NA	NA	NA	NA	NA	NA	NA	NA	NA	NA	NA	NA	NA
382	SUT232,XUT_11F-90,tK(CUU)K	NO	NO	NA	XUTs	5.56176e-05	118	3.23552e-05	34	9.40324e-05	44	0.1013	0.0720677	0.0758322	6.84255	9.618	0.225923	13.5554	0.0524768	0.0176523	0.0439243	0.0149988	0.0249066	0.0181119	0.0285687	0.0455182	0.0325683	0.0323969	0.0590243	0.0439243	0.0470288	0.0677984	0.0533122	0.0546694	0.0651363	0.0531589	0.0573766	0.067822	0.0559616	0.0428299	0.0610277	0.0434941	0.0498077	0.0560609	0.0452289	0.0543725	0.0632389	0.041695	0.0695845
383	SUT233,XUT_11F-102,XUT_11F-103	NO	NO	NA	XUTs	2.82801e-06	6	2.85487e-06	3	2.1371e-06	1	0.302725	0.0884938	0.327392	2.28969	7.83272	NA	NA	NA	NA	NA	NA	NA	NA	NA	NA	NA	NA	NA	NA	NA	NA	NA	NA	NA	NA	NA	NA	NA	NA	NA	NA	NA	NA	NA	NA	NA	NA	NA
384	SUT235,XUT_11F-200	NO	NO	NA	XUTs	NA	NA	3.8065e-06	4	4.2742e-06	2	0.344686	0.139933	0.592523	2.01095	4.9534	NA	NA	NA	NA	NA	NA	NA	NA	NA	NA	NA	NA	NA	NA	NA	NA	NA	NA	NA	NA	NA	NA	NA	NA	NA	NA	NA	NA	NA	NA	NA	NA	NA
385	SUT237,XUT_11F-207	NO	NO	NA	XUTs	5.65602e-06	12	1.04679e-05	11	1.28226e-05	6	0.198383	0.127431	0.19538	3.49399	5.43939	NA	NA	NA	NA	NA	NA	NA	NA	NA	NA	NA	NA	NA	NA	NA	NA	NA	NA	NA	NA	NA	NA	NA	NA	NA	NA	NA	NA	NA	NA	NA	NA	NA
386	SUT238,XUT_11F-209,XUT_11F-210	NO	NO	NA	XUTs	8.48403e-06	18	5.70975e-06	6	4.2742e-06	2	0.410634	0.354633	0.375664	1.68799	1.95455	NA	NA	NA	NA	NA	NA	NA	NA	NA	NA	NA	NA	NA	NA	NA	NA	NA	NA	NA	NA	NA	NA	NA	NA	NA	NA	NA	NA	NA	NA	NA	NA	NA
387	SUT240,XUT_11F-230	NO	NO	NA	XUTs	2.82801e-06	6	6.66137e-06	7	2.1371e-06	1	0.109583	0.054167	0.154038	6.32534	12.7965	NA	NA	NA	NA	NA	NA	NA	NA	NA	NA	NA	NA	NA	NA	NA	NA	NA	NA	NA	NA	NA	NA	NA	NA	NA	NA	NA	NA	NA	NA	NA	NA	NA
388	SUT241,XUT_11F-265	NO	NO	NA	XUTs	NA	NA	NA	NA	2.1371e-06	1	0.339063	0.19684	0.406818	2.0443	3.52137	NA	NA	NA	NA	NA	NA	NA	NA	NA	NA	NA	NA	NA	NA	NA	NA	NA	NA	NA	NA	NA	NA	NA	NA	NA	NA	NA	NA	NA	NA	NA	NA	NA
389	SUT242,XUT_11F-272	NO	NO	NA	XUTs	NA	NA	NA	NA	2.1371e-06	1	0.57944	0.0767049	1.23076	1.19624	9.03654	NA	NA	NA	NA	NA	NA	NA	NA	NA	NA	NA	NA	NA	NA	NA	NA	NA	NA	NA	NA	NA	NA	NA	NA	NA	NA	NA	NA	NA	NA	NA	NA	NA
390	SUT243	NO	NO	NA	SUTs	2.82801e-06	6	2.85487e-06	3	1.06855e-05	5	0.580569	0.130123	1.01752	1.19391	5.32685	NA	NA	NA	NA	NA	NA	NA	NA	NA	NA	NA	NA	NA	NA	NA	NA	NA	NA	NA	NA	NA	NA	NA	NA	NA	NA	NA	NA	NA	NA	NA	NA	NA
391	SUT248,XUT_12F-77	NO	NO	NA	XUTs	7.07003e-06	15	4.75812e-06	5	1.49597e-05	7	0.220934	0.0844345	0.349974	3.13735	8.20929	NA	NA	NA	NA	NA	NA	NA	NA	NA	NA	NA	NA	NA	NA	NA	NA	NA	NA	NA	NA	NA	NA	NA	NA	NA	NA	NA	NA	NA	NA	NA	NA	NA
392	SUT249	NO	NO	NA	SUTs	1.41401e-06	3	2.85487e-06	3	2.1371e-06	1	0.319123	0.136081	0.513963	2.17204	5.09364	NA	NA	NA	NA	NA	NA	NA	NA	NA	NA	NA	NA	NA	NA	NA	NA	NA	NA	NA	NA	NA	NA	NA	NA	NA	NA	NA	NA	NA	NA	NA	NA	NA
393	SUT252,XUT_12F-94	NO	NO	NA	XUTs	1.41401e-06	3	1.90325e-06	2	2.1371e-06	1	0.498151	0.257422	0.799269	1.39144	2.69264	NA	NA	NA	NA	NA	NA	NA	NA	NA	NA	NA	NA	NA	NA	NA	NA	NA	NA	NA	NA	NA	NA	NA	NA	NA	NA	NA	NA	NA	NA	NA	NA	NA
394	SUT254,CUT254	NO	NO	NA	CUTs	9.89804e-06	21	3.8065e-06	4	1.28226e-05	6	0.269155	0.0918975	0.442888	2.57527	7.54261	NA	NA	NA	NA	NA	NA	NA	NA	NA	NA	NA	NA	NA	NA	NA	NA	NA	NA	NA	NA	NA	NA	NA	NA	NA	NA	NA	NA	NA	NA	NA	NA	NA
395	SUT255	NO	NO	NA	SUTs	7.07003e-06	15	4.75812e-06	5	1.06855e-05	5	0.168538	0.11355	0.16072	4.1127	6.10432	NA	NA	NA	NA	NA	NA	NA	NA	NA	NA	NA	NA	NA	NA	NA	NA	NA	NA	NA	NA	NA	NA	NA	NA	NA	NA	NA	NA	NA	NA	NA	NA	NA
396	SUT256,XUT_12F-109	NO	NO	NA	XUTs	1.31974e-05	28	1.14195e-05	12	1.49597e-05	7	0.117833	0.0437861	0.16354	5.88244	15.8303	0.551303	33.0782	0.0211729	0.009405	0.0202418	0.00907595	0.00807276	0.00599904	0.00520216	0.016258	0.016258	0.0086655	0.022425	0.0202418	0.0120569	0.0323808	0.0297303	0.016243	0.0267282	0.0251125	0.0117541	0.0606781	0.0252281	0.0787113	0.058797	0.0178074	0.0907108	0.0595957	0.0282342	0.0766068	0.0374808	0.0374808	0.0401388
397	SUT257,XUT_12F-113	NO	NO	NA	XUTs	1.41401e-06	3	1.90325e-06	2	2.1371e-06	1	0.221869	0.0884938	0.269763	3.12413	7.83272	NA	NA	NA	NA	NA	NA	NA	NA	NA	NA	NA	NA	NA	NA	NA	NA	NA	NA	NA	NA	NA	NA	NA	NA	NA	NA	NA	NA	NA	NA	NA	NA	NA
398	SUT261,XUT_12F-142	NO	NO	NA	XUTs	4.24202e-06	9	2.85487e-06	3	6.4113e-06	3	0.325862	0.170181	0.346934	2.12712	4.07299	NA	NA	NA	NA	NA	NA	NA	NA	NA	NA	NA	NA	NA	NA	NA	NA	NA	NA	NA	NA	NA	NA	NA	NA	NA	NA	NA	NA	NA	NA	NA	NA	NA
399	SUT264,XUT_12F-185	NO	NO	NA	XUTs	7.07003e-06	15	1.04679e-05	11	4.2742e-06	2	0.157654	0.0840343	0.260396	4.39664	8.24838	NA	NA	NA	NA	NA	NA	NA	NA	NA	NA	NA	NA	NA	NA	NA	NA	NA	NA	NA	NA	NA	NA	NA	NA	NA	NA	NA	NA	NA	NA	NA	NA	NA
400	SUT268	NO	NO	NA	SUTs	1.41401e-06	3	9.51624e-07	1	NA	NA	0.386377	0.242377	0.677372	1.79397	2.85979	NA	NA	NA	NA	NA	NA	NA	NA	NA	NA	NA	NA	NA	NA	NA	NA	NA	NA	NA	NA	NA	NA	NA	NA	NA	NA	NA	NA	NA	NA	NA	NA	NA
401	SUT272,XUT_12F-221	NO	NO	NA	XUTs	1.41401e-06	3	9.51624e-07	1	NA	NA	0.526698	0.265813	0.82286	1.31602	2.60765	NA	NA	NA	NA	NA	NA	NA	NA	NA	NA	NA	NA	NA	NA	NA	NA	NA	NA	NA	NA	NA	NA	NA	NA	NA	NA	NA	NA	NA	NA	NA	NA	NA
402	SUT274,SUT275	NO	NO	NA	SUTs	1.83821e-05	39	3.8065e-06	4	1.49597e-05	7	0.108303	0.0885964	0.0993007	6.40008	7.82365	NA	NA	NA	NA	NA	NA	NA	NA	NA	NA	NA	NA	NA	NA	NA	NA	NA	NA	NA	NA	NA	NA	NA	NA	NA	NA	NA	NA	NA	NA	NA	NA	NA
403	SUT276,XUT_12F-239	NO	NO	NA	XUTs	NA	NA	NA	NA	2.1371e-06	1	0.295863	0.182275	0.351375	2.3428	3.80276	NA	NA	NA	NA	NA	NA	NA	NA	NA	NA	NA	NA	NA	NA	NA	NA	NA	NA	NA	NA	NA	NA	NA	NA	NA	NA	NA	NA	NA	NA	NA	NA	NA
404	SUT278	NO	NO	NA	SUTs	2.82801e-06	6	1.90325e-06	2	8.5484e-06	4	0.191234	0.0941926	0.176873	3.6246	7.35883	NA	NA	NA	NA	NA	NA	NA	NA	NA	NA	NA	NA	NA	NA	NA	NA	NA	NA	NA	NA	NA	NA	NA	NA	NA	NA	NA	NA	NA	NA	NA	NA	NA
405	SUT279	NO	NO	NA	SUTs	1.41401e-06	3	NA	NA	NA	NA	0.313105	0.361363	0.206447	2.21378	1.91815	NA	NA	NA	NA	NA	NA	NA	NA	NA	NA	NA	NA	NA	NA	NA	NA	NA	NA	NA	NA	NA	NA	NA	NA	NA	NA	NA	NA	NA	NA	NA	NA	NA
406	SUT280	NO	NO	NA	SUTs	2.82801e-06	6	9.51624e-07	1	6.4113e-06	3	0.335967	0.193864	0.569221	2.06314	3.57544	NA	NA	NA	NA	NA	NA	NA	NA	NA	NA	NA	NA	NA	NA	NA	NA	NA	NA	NA	NA	NA	NA	NA	NA	NA	NA	NA	NA	NA	NA	NA	NA	NA
407	SUT281,XUT_12F-347	NO	NO	NA	XUTs	7.07003e-06	15	3.8065e-06	4	6.4113e-06	3	0.412417	0.254154	0.405801	1.68069	2.72728	NA	NA	NA	NA	NA	NA	NA	NA	NA	NA	NA	NA	NA	NA	NA	NA	NA	NA	NA	NA	NA	NA	NA	NA	NA	NA	NA	NA	NA	NA	NA	NA	NA
408	SUT284	NO	NO	NA	SUTs	1.41401e-06	3	NA	NA	NA	NA	0.259927	0.0870455	0.271894	2.6667	7.96304	NA	NA	NA	NA	NA	NA	NA	NA	NA	NA	NA	NA	NA	NA	NA	NA	NA	NA	NA	NA	NA	NA	NA	NA	NA	NA	NA	NA	NA	NA	NA	NA	NA
409	SUT287	NO	NO	NA	SUTs	7.07003e-06	15	2.85487e-06	3	2.1371e-06	1	0.17897	0.0957804	0.229583	3.87298	7.23684	NA	NA	NA	NA	NA	NA	NA	NA	NA	NA	NA	NA	NA	NA	NA	NA	NA	NA	NA	NA	NA	NA	NA	NA	NA	NA	NA	NA	NA	NA	NA	NA	NA
410	SUT293	NO	NO	NA	SUTs	5.65602e-06	12	4.75812e-06	5	4.2742e-06	2	0.717331	0.182314	1.29736	0.966286	3.80195	NA	NA	NA	NA	NA	NA	NA	NA	NA	NA	NA	NA	NA	NA	NA	NA	NA	NA	NA	NA	NA	NA	NA	NA	NA	NA	NA	NA	NA	NA	NA	NA	NA
411	SUT297,XUT_13F-129	NO	NO	NA	XUTs	2.82801e-06	6	9.51624e-07	1	2.1371e-06	1	0.694675	0.451845	0.93734	0.997801	1.53404	NA	NA	NA	NA	NA	NA	NA	NA	NA	NA	NA	NA	NA	NA	NA	NA	NA	NA	NA	NA	NA	NA	NA	NA	NA	NA	NA	NA	NA	NA	NA	NA	NA
412	SUT299,XUT_13F-160	NO	NO	NA	XUTs	2.82801e-06	6	NA	NA	NA	NA	0.451789	0.262573	0.638785	1.53423	2.63982	NA	NA	NA	NA	NA	NA	NA	NA	NA	NA	NA	NA	NA	NA	NA	NA	NA	NA	NA	NA	NA	NA	NA	NA	NA	NA	NA	NA	NA	NA	NA	NA	NA
413	SUT304	NO	NO	NA	SUTs	1.41401e-06	3	9.51624e-07	1	NA	NA	0.421158	0.186965	0.69272	1.64581	3.70736	NA	NA	NA	NA	NA	NA	NA	NA	NA	NA	NA	NA	NA	NA	NA	NA	NA	NA	NA	NA	NA	NA	NA	NA	NA	NA	NA	NA	NA	NA	NA	NA	NA
414	SUT307	NO	NO	NA	SUTs	NA	NA	3.8065e-06	4	6.4113e-06	3	0.249035	0.142033	0.268821	2.78333	4.88018	NA	NA	NA	NA	NA	NA	NA	NA	NA	NA	NA	NA	NA	NA	NA	NA	NA	NA	NA	NA	NA	NA	NA	NA	NA	NA	NA	NA	NA	NA	NA	NA	NA
415	SUT308,XUT_13F-229	NO	NO	NA	XUTs	2.82801e-06	6	9.51624e-07	1	NA	NA	0.413898	0.307844	0.47591	1.67468	2.25162	NA	NA	NA	NA	NA	NA	NA	NA	NA	NA	NA	NA	NA	NA	NA	NA	NA	NA	NA	NA	NA	NA	NA	NA	NA	NA	NA	NA	NA	NA	NA	NA	NA
416	SUT309,XUT_13F-239	NO	NO	NA	XUTs	NA	NA	1.90325e-06	2	2.1371e-06	1	0.35474	0.295903	0.315655	1.95396	2.34248	NA	NA	NA	NA	NA	NA	NA	NA	NA	NA	NA	NA	NA	NA	NA	NA	NA	NA	NA	NA	NA	NA	NA	NA	NA	NA	NA	NA	NA	NA	NA	NA	NA
417	SUT310,XUT_13F-247	NO	NO	NA	XUTs	1.41401e-06	3	1.90325e-06	2	2.1371e-06	1	0.468276	0.321566	0.653284	1.48021	2.15553	NA	NA	NA	NA	NA	NA	NA	NA	NA	NA	NA	NA	NA	NA	NA	NA	NA	NA	NA	NA	NA	NA	NA	NA	NA	NA	NA	NA	NA	NA	NA	NA	NA
418	SUT329	NO	NO	NA	SUTs	4.24202e-06	9	4.75812e-06	5	4.2742e-06	2	0.221304	0.0858634	0.299826	3.13211	8.07267	NA	NA	NA	NA	NA	NA	NA	NA	NA	NA	NA	NA	NA	NA	NA	NA	NA	NA	NA	NA	NA	NA	NA	NA	NA	NA	NA	NA	NA	NA	NA	NA	NA
419	SUT331	NO	NO	NA	SUTs	NA	NA	1.90325e-06	2	2.1371e-06	1	0.534607	0.117496	1.15565	1.29656	5.89931	NA	NA	NA	NA	NA	NA	NA	NA	NA	NA	NA	NA	NA	NA	NA	NA	NA	NA	NA	NA	NA	NA	NA	NA	NA	NA	NA	NA	NA	NA	NA	NA	NA
420	SUT334,XUT_14F-171	NO	NO	NA	XUTs	1.41401e-06	3	3.8065e-06	4	2.1371e-06	1	0.412667	0.184175	0.659775	1.67968	3.76353	NA	NA	NA	NA	NA	NA	NA	NA	NA	NA	NA	NA	NA	NA	NA	NA	NA	NA	NA	NA	NA	NA	NA	NA	NA	NA	NA	NA	NA	NA	NA	NA	NA
421	SUT336	NO	NO	NA	SUTs	7.07003e-06	15	7.61299e-06	8	4.2742e-06	2	0.329853	0.191947	0.448459	2.10138	3.61114	NA	NA	NA	NA	NA	NA	NA	NA	NA	NA	NA	NA	NA	NA	NA	NA	NA	NA	NA	NA	NA	NA	NA	NA	NA	NA	NA	NA	NA	NA	NA	NA	NA
422	SUT346	NO	NO	NA	SUTs	NA	NA	9.51624e-07	1	2.1371e-06	1	0.286803	0.229404	0.221693	2.41681	3.02152	NA	NA	NA	NA	NA	NA	NA	NA	NA	NA	NA	NA	NA	NA	NA	NA	NA	NA	NA	NA	NA	NA	NA	NA	NA	NA	NA	NA	NA	NA	NA	NA	NA
423	SUT347	NO	NO	NA	SUTs	2.82801e-06	6	2.85487e-06	3	8.5484e-06	4	0.254955	0.0815107	0.345725	2.71871	8.50376	NA	NA	NA	NA	NA	NA	NA	NA	NA	NA	NA	NA	NA	NA	NA	NA	NA	NA	NA	NA	NA	NA	NA	NA	NA	NA	NA	NA	NA	NA	NA	NA	NA
424	SUT348,XUT_15F-6	NO	NO	NA	XUTs	NA	NA	2.85487e-06	3	2.1371e-06	1	0.561054	0.320433	0.832986	1.23544	2.16316	NA	NA	NA	NA	NA	NA	NA	NA	NA	NA	NA	NA	NA	NA	NA	NA	NA	NA	NA	NA	NA	NA	NA	NA	NA	NA	NA	NA	NA	NA	NA	NA	NA
425	SUT350	NO	NO	NA	SUTs	1.27261e-05	27	8.56462e-06	9	8.5484e-06	4	0.181742	0.119458	0.169035	3.81391	5.80244	NA	NA	NA	NA	NA	NA	NA	NA	NA	NA	NA	NA	NA	NA	NA	NA	NA	NA	NA	NA	NA	NA	NA	NA	NA	NA	NA	NA	NA	NA	NA	NA	NA
426	SUT352,XUT_15F-21,SUT353	NO	NO	NA	XUTs	1.1312e-05	24	1.14195e-05	12	4.2742e-06	2	0.173096	0.0984758	0.214873	4.00441	7.03876	NA	NA	NA	NA	NA	NA	NA	NA	NA	NA	NA	NA	NA	NA	NA	NA	NA	NA	NA	NA	NA	NA	NA	NA	NA	NA	NA	NA	NA	NA	NA	NA	NA
427	SUT355	NO	NO	NA	SUTs	7.07003e-06	15	1.33227e-05	14	1.49597e-05	7	0.182612	0.0849727	0.235949	3.79574	8.15729	NA	NA	NA	NA	NA	NA	NA	NA	NA	NA	NA	NA	NA	NA	NA	NA	NA	NA	NA	NA	NA	NA	NA	NA	NA	NA	NA	NA	NA	NA	NA	NA	NA
428	SUT362	NO	NO	NA	SUTs	2.82801e-06	6	4.75812e-06	5	2.1371e-06	1	0.604756	0.382194	0.809266	1.14616	1.8136	NA	NA	NA	NA	NA	NA	NA	NA	NA	NA	NA	NA	NA	NA	NA	NA	NA	NA	NA	NA	NA	NA	NA	NA	NA	NA	NA	NA	NA	NA	NA	NA	NA
429	SUT367	NO	NO	NA	SUTs	4.24202e-06	9	5.70975e-06	6	1.28226e-05	6	0.343475	0.202713	0.38161	2.01804	3.41935	NA	NA	NA	NA	NA	NA	NA	NA	NA	NA	NA	NA	NA	NA	NA	NA	NA	NA	NA	NA	NA	NA	NA	NA	NA	NA	NA	NA	NA	NA	NA	NA	NA
430	SUT370,XUT_15F-269	NO	NO	NA	XUTs	2.82801e-06	6	1.90325e-06	2	2.1371e-06	1	0.493102	0.280858	0.784416	1.40569	2.46796	NA	NA	NA	NA	NA	NA	NA	NA	NA	NA	NA	NA	NA	NA	NA	NA	NA	NA	NA	NA	NA	NA	NA	NA	NA	NA	NA	NA	NA	NA	NA	NA	NA
431	SUT376	NO	NO	NA	SUTs	NA	NA	9.51624e-07	1	NA	NA	0.59575	0.451387	0.85245	1.16349	1.53559	NA	NA	NA	NA	NA	NA	NA	NA	NA	NA	NA	NA	NA	NA	NA	NA	NA	NA	NA	NA	NA	NA	NA	NA	NA	NA	NA	NA	NA	NA	NA	NA	NA
432	SUT379	NO	NO	NA	SUTs	4.24202e-06	9	4.75812e-06	5	4.2742e-06	2	0.342882	0.133956	0.53489	2.02153	5.17445	NA	NA	NA	NA	NA	NA	NA	NA	NA	NA	NA	NA	NA	NA	NA	NA	NA	NA	NA	NA	NA	NA	NA	NA	NA	NA	NA	NA	NA	NA	NA	NA	NA
433	SUT380	NO	NO	NA	SUTs	1.41401e-06	3	1.90325e-06	2	NA	NA	0.540444	0.361363	0.712086	1.28255	1.91815	NA	NA	NA	NA	NA	NA	NA	NA	NA	NA	NA	NA	NA	NA	NA	NA	NA	NA	NA	NA	NA	NA	NA	NA	NA	NA	NA	NA	NA	NA	NA	NA	NA
434	SUT381	NO	NO	NA	SUTs	1.41401e-06	3	5.70975e-06	6	6.4113e-06	3	0.401189	0.115002	0.637223	1.72773	6.02724	NA	NA	NA	NA	NA	NA	NA	NA	NA	NA	NA	NA	NA	NA	NA	NA	NA	NA	NA	NA	NA	NA	NA	NA	NA	NA	NA	NA	NA	NA	NA	NA	NA
435	SUT382	NO	NO	NA	SUTs	NA	NA	9.51624e-07	1	NA	NA	0.59224	0.290783	0.966272	1.17038	2.38373	NA	NA	NA	NA	NA	NA	NA	NA	NA	NA	NA	NA	NA	NA	NA	NA	NA	NA	NA	NA	NA	NA	NA	NA	NA	NA	NA	NA	NA	NA	NA	NA	NA
436	SUT385,XUT_15F-435	NO	NO	NA	XUTs	NA	NA	9.51624e-07	1	NA	NA	0.448376	0.117496	0.913688	1.54591	5.89931	NA	NA	NA	NA	NA	NA	NA	NA	NA	NA	NA	NA	NA	NA	NA	NA	NA	NA	NA	NA	NA	NA	NA	NA	NA	NA	NA	NA	NA	NA	NA	NA	NA
437	SUT386,XUT_15F-444,CUT394	NO	NO	NA	CUTs	9.89804e-06	21	4.75812e-06	5	6.4113e-06	3	0.218493	0.188076	0.193978	3.1724	3.68547	NA	NA	NA	NA	NA	NA	NA	NA	NA	NA	NA	NA	NA	NA	NA	NA	NA	NA	NA	NA	NA	NA	NA	NA	NA	NA	NA	NA	NA	NA	NA	NA	NA
438	SUT388	NO	NO	NA	SUTs	1.83821e-05	39	2.09357e-05	22	2.77823e-05	13	0.286772	0.197286	0.287075	2.41707	3.51342	0.14319	8.59141	0.0841014	0.00574503	0.0755477	0.0062046	0.0814482	0.0690588	0.0310803	0.0774715	0.0678664	0.0240956	0.0881663	0.0755477	0.0316553	0.0917547	0.0820517	0.0243412	0.0816662	0.0792515	0.00605751	0.104267	0.0607195	0.109244	0.118986	0.0666091	0.131393	0.143783	0.0743005	0.174305	0.185245	0.0941251	0.228585
439	SUT391,XUT_16F-24	NO	NO	NA	XUTs	1.41401e-06	3	NA	NA	NA	NA	0.271775	0.242377	0.200112	2.55045	2.85979	NA	NA	NA	NA	NA	NA	NA	NA	NA	NA	NA	NA	NA	NA	NA	NA	NA	NA	NA	NA	NA	NA	NA	NA	NA	NA	NA	NA	NA	NA	NA	NA	NA
440	SUT400	NO	NO	NA	SUTs	NA	NA	9.51624e-07	1	NA	NA	0.448376	0.117496	0.913688	1.54591	5.89931	NA	NA	NA	NA	NA	NA	NA	NA	NA	NA	NA	NA	NA	NA	NA	NA	NA	NA	NA	NA	NA	NA	NA	NA	NA	NA	NA	NA	NA	NA	NA	NA	NA
441	SUT406,XUT_16F-155	NO	NO	NA	XUTs	1.41401e-06	3	NA	NA	NA	NA	0.271775	0.242377	0.200112	2.55045	2.85979	NA	NA	NA	NA	NA	NA	NA	NA	NA	NA	NA	NA	NA	NA	NA	NA	NA	NA	NA	NA	NA	NA	NA	NA	NA	NA	NA	NA	NA	NA	NA	NA	NA
442	SUT413	NO	NO	NA	SUTs	2.82801e-06	6	2.85487e-06	3	NA	NA	0.428418	0.218942	0.65776	1.61792	3.1659	NA	NA	NA	NA	NA	NA	NA	NA	NA	NA	NA	NA	NA	NA	NA	NA	NA	NA	NA	NA	NA	NA	NA	NA	NA	NA	NA	NA	NA	NA	NA	NA	NA
443	SUT418	NO	NO	NA	SUTs	NA	NA	NA	NA	2.1371e-06	1	0.635358	0.128179	1.22827	1.09096	5.40764	NA	NA	NA	NA	NA	NA	NA	NA	NA	NA	NA	NA	NA	NA	NA	NA	NA	NA	NA	NA	NA	NA	NA	NA	NA	NA	NA	NA	NA	NA	NA	NA	NA
444	SUT426	NO	NO	NA	SUTs	1.41401e-06	3	9.51624e-07	1	2.1371e-06	1	0.458081	0.139431	0.820733	1.51315	4.97124	NA	NA	NA	NA	NA	NA	NA	NA	NA	NA	NA	NA	NA	NA	NA	NA	NA	NA	NA	NA	NA	NA	NA	NA	NA	NA	NA	NA	NA	NA	NA	NA	NA
445	SUT430,XUT_16F-377	NO	NO	NA	XUTs	4.24202e-06	9	6.66137e-06	7	NA	NA	0.157436	0.102932	0.168732	4.40273	6.73402	NA	NA	NA	NA	NA	NA	NA	NA	NA	NA	NA	NA	NA	NA	NA	NA	NA	NA	NA	NA	NA	NA	NA	NA	NA	NA	NA	NA	NA	NA	NA	NA	NA
446	SUT432,XUT_1R-2	NO	NO	NA	XUTs	1.41401e-06	3	NA	NA	4.2742e-06	2	0.455316	0.218942	0.874362	1.52234	3.1659	NA	NA	NA	NA	NA	NA	NA	NA	NA	NA	NA	NA	NA	NA	NA	NA	NA	NA	NA	NA	NA	NA	NA	NA	NA	NA	NA	NA	NA	NA	NA	NA	NA
447	SUT433,XUT_1R-16	NO	NO	NA	XUTs	NA	NA	9.51624e-07	1	NA	NA	0.923245	0.451387	1.22732	0.750773	1.53559	NA	NA	NA	NA	NA	NA	NA	NA	NA	NA	NA	NA	NA	NA	NA	NA	NA	NA	NA	NA	NA	NA	NA	NA	NA	NA	NA	NA	NA	NA	NA	NA	NA
448	SUT434,XUT_1R-18,SUT435,CUT438	NO	NO	NA	CUTs	4.52482e-05	96	3.42585e-05	36	2.35081e-05	11	0.110619	0.0937839	0.0611181	6.26606	7.3909	0.191272	11.4763	0.0622853	0.0202996	0.04599	0.0230641	0.0978289	0.0942083	0.0720076	0.0600194	0.0527901	0.0341625	0.0515528	0.04599	0.0351808	0.0533018	0.0382372	0.0459944	0.0487234	0.0399542	0.0377518	0.0504671	0.0390666	0.0376308	0.0626547	0.0351688	0.0696012	0.0615722	0.0306923	0.0794008	0.0692074	0.0327685	0.102598
449	SUT441	NO	NO	NA	SUTs	NA	NA	NA	NA	4.2742e-06	2	0.72794	0.14086	1.40684	0.952203	4.92081	NA	NA	NA	NA	NA	NA	NA	NA	NA	NA	NA	NA	NA	NA	NA	NA	NA	NA	NA	NA	NA	NA	NA	NA	NA	NA	NA	NA	NA	NA	NA	NA	NA
450	SUT442	NO	NO	NA	SUTs	NA	NA	9.51624e-07	1	NA	NA	0.464448	0.529177	0.287089	1.49241	1.30986	NA	NA	NA	NA	NA	NA	NA	NA	NA	NA	NA	NA	NA	NA	NA	NA	NA	NA	NA	NA	NA	NA	NA	NA	NA	NA	NA	NA	NA	NA	NA	NA	NA
451	SUT454	NO	NO	NA	SUTs	NA	NA	9.51624e-07	1	2.1371e-06	1	0.386469	0.133956	0.718965	1.79354	5.17445	NA	NA	NA	NA	NA	NA	NA	NA	NA	NA	NA	NA	NA	NA	NA	NA	NA	NA	NA	NA	NA	NA	NA	NA	NA	NA	NA	NA	NA	NA	NA	NA	NA
452	SUT457	NO	NO	NA	SUTs	2.26241e-05	48	1.71292e-05	18	1.92339e-05	9	0.0868889	0.073698	0.0658689	7.9774	9.40524	0.0936339	5.61803	0.131651	0.054388	0.0556858	0.0104708	0.178659	0.0577557	0.225272	0.160263	0.0533866	0.231126	0.173865	0.0783246	0.21253	0.0790236	0.0540412	0.077488	0.0664425	0.0556858	0.0265812	0.0455007	0.0345524	0.0380116	0.0270178	0.0237773	0.0189275	0.0207275	0.0177926	0.0216766	0.0407788	0.0407788	0.011139
453	SUT462,XUT_4R-155	NO	NO	NA	XUTs	2.82801e-06	6	1.90325e-06	2	4.2742e-06	2	0.781459	0.117496	1.27338	0.886992	5.89931	NA	NA	NA	NA	NA	NA	NA	NA	NA	NA	NA	NA	NA	NA	NA	NA	NA	NA	NA	NA	NA	NA	NA	NA	NA	NA	NA	NA	NA	NA	NA	NA	NA
454	SUT464	NO	NO	NA	SUTs	1.41401e-06	3	8.56462e-06	9	1.06855e-05	5	0.440745	0.331548	0.490698	1.57267	2.09064	NA	NA	NA	NA	NA	NA	NA	NA	NA	NA	NA	NA	NA	NA	NA	NA	NA	NA	NA	NA	NA	NA	NA	NA	NA	NA	NA	NA	NA	NA	NA	NA	NA
455	SUT476	NO	NO	NA	SUTs	NA	NA	9.51624e-07	1	NA	NA	0.497242	0.0928519	0.891758	1.39398	7.46508	NA	NA	NA	NA	NA	NA	NA	NA	NA	NA	NA	NA	NA	NA	NA	NA	NA	NA	NA	NA	NA	NA	NA	NA	NA	NA	NA	NA	NA	NA	NA	NA	NA
456	SUT477	NO	NO	NA	SUTs	2.82801e-06	6	3.8065e-06	4	8.5484e-06	4	0.316698	0.212327	0.346174	2.18867	3.26452	NA	NA	NA	NA	NA	NA	NA	NA	NA	NA	NA	NA	NA	NA	NA	NA	NA	NA	NA	NA	NA	NA	NA	NA	NA	NA	NA	NA	NA	NA	NA	NA	NA
457	SUT479	NO	NO	NA	SUTs	1.27261e-05	27	6.66137e-06	7	1.06855e-05	5	0.399168	0.176237	0.60188	1.73648	3.93303	NA	NA	NA	NA	NA	NA	NA	NA	NA	NA	NA	NA	NA	NA	NA	NA	NA	NA	NA	NA	NA	NA	NA	NA	NA	NA	NA	NA	NA	NA	NA	NA	NA
458	SUT482,XUT_4R-456	NO	NO	NA	XUTs	5.65602e-06	12	1.90325e-06	2	8.5484e-06	4	0.270079	0.132298	0.293911	2.56646	5.23928	NA	NA	NA	NA	NA	NA	NA	NA	NA	NA	NA	NA	NA	NA	NA	NA	NA	NA	NA	NA	NA	NA	NA	NA	NA	NA	NA	NA	NA	NA	NA	NA	NA
459	SUT485,XUT_4R-506	NO	NO	NA	XUTs	7.54136e-06	16	7.61299e-06	8	1.92339e-05	9	0.223294	0.103134	0.289538	3.10419	6.72084	NA	NA	NA	NA	NA	NA	NA	NA	NA	NA	NA	NA	NA	NA	NA	NA	NA	NA	NA	NA	NA	NA	NA	NA	0.0179586	0.0179586	NA	0.0188052	0.0188052	NA	0.0414434	0.0414434	NA
460	SUT487,XUT_4R-514	NO	NO	NA	XUTs	2.82801e-06	6	3.8065e-06	4	2.1371e-06	1	0.148176	0.081375	0.183213	4.67785	8.51794	NA	NA	NA	NA	NA	NA	NA	NA	NA	NA	NA	NA	NA	NA	NA	NA	NA	NA	NA	NA	NA	NA	NA	NA	NA	NA	NA	NA	NA	NA	NA	NA	NA
461	SUT492,XUT_4R-549	NO	NO	NA	XUTs	2.82801e-06	6	2.85487e-06	3	NA	NA	0.240803	0.14867	0.210828	2.87848	4.66232	NA	NA	NA	NA	NA	NA	NA	NA	NA	NA	NA	NA	NA	NA	NA	NA	NA	NA	NA	NA	NA	NA	NA	NA	NA	NA	NA	NA	NA	NA	NA	NA	NA
462	SUT494,XUT_4R-585	NO	NO	NA	XUTs	1.27261e-05	27	6.66137e-06	7	2.1371e-06	1	0.207715	0.123663	0.276043	3.33701	5.60513	NA	NA	NA	NA	NA	NA	NA	NA	NA	NA	NA	NA	NA	NA	NA	NA	NA	NA	NA	NA	NA	NA	NA	NA	NA	NA	NA	NA	NA	NA	NA	NA	NA
463	SUT495	NO	NO	NA	SUTs	1.41401e-06	3	NA	NA	NA	NA	0.423215	0.262573	0.639256	1.63781	2.63982	NA	NA	NA	NA	NA	NA	NA	NA	NA	NA	NA	NA	NA	NA	NA	NA	NA	NA	NA	NA	NA	NA	NA	NA	NA	NA	NA	NA	NA	NA	NA	NA	NA
464	SUT499,XUT_4R-617,XUT_4R-618,XUT_4R-619	NO	NO	NA	XUTs	7.07003e-06	15	6.66137e-06	7	NA	NA	0.431647	0.265813	0.607624	1.60582	2.60765	NA	NA	NA	NA	NA	NA	NA	NA	NA	NA	NA	NA	NA	NA	NA	NA	NA	NA	NA	NA	NA	NA	NA	NA	NA	NA	NA	NA	NA	NA	NA	NA	NA
465	SUT502	NO	NO	NA	SUTs	1.41401e-06	3	NA	NA	NA	NA	0.271775	0.242377	0.200112	2.55045	2.85979	NA	NA	NA	NA	NA	NA	NA	NA	NA	NA	NA	NA	NA	NA	NA	NA	NA	NA	NA	NA	NA	NA	NA	NA	NA	NA	NA	NA	NA	NA	NA	NA	NA
466	SUT504	NO	NO	NA	SUTs	4.24202e-06	9	2.85487e-06	3	6.4113e-06	3	0.387303	0.28106	0.34935	1.78968	2.46619	NA	NA	NA	NA	NA	NA	NA	NA	NA	NA	NA	NA	NA	NA	NA	NA	NA	NA	NA	NA	NA	NA	NA	NA	NA	NA	NA	NA	NA	NA	NA	NA	NA
467	SUT511	NO	NO	NA	SUTs	1.41401e-06	3	9.51624e-07	1	NA	NA	0.356805	0.186965	0.642972	1.94265	3.70736	NA	NA	NA	NA	NA	NA	NA	NA	NA	NA	NA	NA	NA	NA	NA	NA	NA	NA	NA	NA	NA	NA	NA	NA	NA	NA	NA	NA	NA	NA	NA	NA	NA
468	SUT513,XUT_5R-111	NO	NO	NA	XUTs	NA	NA	6.66137e-06	7	NA	NA	0.796406	0.196457	1.65023	0.870343	3.52823	NA	NA	NA	NA	NA	NA	NA	NA	NA	NA	NA	NA	NA	NA	NA	NA	NA	NA	NA	NA	NA	NA	NA	NA	NA	NA	NA	NA	NA	NA	NA	NA	NA
469	SUT516,XUT_5R-182	NO	NO	NA	XUTs	1.41401e-06	3	9.51624e-07	1	4.2742e-06	2	0.284687	0.291226	0.248235	2.43477	2.3801	NA	NA	NA	NA	NA	NA	NA	NA	NA	NA	NA	NA	NA	NA	NA	NA	NA	NA	NA	NA	NA	NA	NA	NA	NA	NA	NA	NA	NA	NA	NA	NA	NA
470	SUT519,XUT_5R-227	NO	NO	NA	XUTs	NA	NA	9.51624e-07	1	NA	NA	0.667442	0.199533	1.08776	1.03851	3.47385	NA	NA	NA	NA	NA	NA	NA	NA	NA	NA	NA	NA	NA	NA	NA	NA	NA	NA	NA	NA	NA	NA	NA	NA	NA	NA	NA	NA	NA	NA	NA	NA	NA
471	SUT520	NO	NO	NA	SUTs	1.1312e-05	24	1.23711e-05	13	6.4113e-06	3	0.166293	0.115762	0.194057	4.16822	5.98771	0.172175	10.3305	0.0694389	0.0401944	0.0512844	0.0401944	0.0512844	0.0512844	NA	0.0260794	0.0260794	NA	0.046084	0.046084	NA	0.104596	0.104596	NA	0.119151	0.119151	NA	0.0809253	0.0809253	NA	0.256603	0.256603	NA	0.347146	0.347146	NA	0.251943	0.251943	NA
472	SUT521,XUT_5R-239	NO	NO	NA	XUTs	NA	NA	2.85487e-06	3	4.2742e-06	2	0.659806	0.174765	1.13318	1.05053	3.96616	NA	NA	NA	NA	NA	NA	NA	NA	NA	NA	NA	NA	NA	NA	NA	NA	NA	NA	NA	NA	NA	NA	NA	NA	NA	NA	NA	NA	NA	NA	NA	NA	NA
473	SUT522,XUT_5R-245	NO	NO	NA	XUTs	1.41401e-06	3	9.51624e-07	1	2.1371e-06	1	0.612914	0.33446	0.872579	1.1309	2.07244	NA	NA	NA	NA	NA	NA	NA	NA	NA	NA	NA	NA	NA	NA	NA	NA	NA	NA	NA	NA	NA	NA	NA	NA	NA	NA	NA	NA	NA	NA	NA	NA	NA
474	SUT530,XUT_6R-94	NO	NO	NA	XUTs	1.1312e-05	24	4.75812e-06	5	4.2742e-06	2	0.185903	0.0903409	0.292533	3.72854	7.67257	NA	NA	NA	NA	NA	NA	NA	NA	NA	NA	NA	NA	NA	NA	NA	NA	NA	NA	NA	NA	NA	NA	NA	NA	NA	NA	NA	NA	NA	NA	NA	NA	NA
475	SUT532,XUT_7R-5	NO	NO	NA	XUTs	2.82801e-06	6	3.8065e-06	4	4.2742e-06	2	0.288217	0.144	0.274532	2.40495	4.81353	NA	NA	NA	NA	NA	NA	NA	NA	NA	NA	NA	NA	NA	NA	NA	NA	NA	NA	NA	NA	NA	NA	NA	NA	NA	NA	NA	NA	NA	NA	NA	NA	NA
476	SUT535	NO	NO	NA	SUTs	2.82801e-06	6	1.90325e-06	2	2.1371e-06	1	0.236794	0.0688285	0.342631	2.92722	10.0706	NA	NA	NA	NA	NA	NA	NA	NA	NA	NA	NA	NA	NA	NA	NA	NA	NA	NA	NA	NA	NA	NA	NA	NA	NA	NA	NA	NA	NA	NA	NA	NA	NA
477	SUT537,XUT_7R-51	NO	NO	NA	XUTs	NA	NA	1.90325e-06	2	NA	NA	0.907624	0.306228	1.31071	0.763694	2.2635	NA	NA	NA	NA	NA	NA	NA	NA	NA	NA	NA	NA	NA	NA	NA	NA	NA	NA	NA	NA	NA	NA	NA	NA	NA	NA	NA	NA	NA	NA	NA	NA	NA
478	SUT539	NO	NO	NA	SUTs	8.48403e-06	18	1.90325e-06	2	4.2742e-06	2	0.270302	0.133956	0.333721	2.56435	5.17445	NA	NA	NA	NA	NA	NA	NA	NA	NA	NA	NA	NA	NA	NA	NA	NA	NA	NA	NA	NA	NA	NA	NA	NA	NA	NA	NA	NA	NA	NA	NA	NA	NA
479	SUT540,XUT_7R-88	NO	NO	NA	XUTs	NA	NA	9.51624e-07	1	NA	NA	0.535159	0.146499	0.98919	1.29522	4.73142	NA	NA	NA	NA	NA	NA	NA	NA	NA	NA	NA	NA	NA	NA	NA	NA	NA	NA	NA	NA	NA	NA	NA	NA	NA	NA	NA	NA	NA	NA	NA	NA	NA
480	SUT543,XUT_7R-133	NO	NO	NA	XUTs	2.82801e-06	6	4.75812e-06	5	NA	NA	0.198879	0.113101	0.219723	3.48527	6.12857	NA	NA	NA	NA	NA	NA	NA	NA	NA	NA	NA	NA	NA	NA	NA	NA	NA	NA	NA	NA	NA	NA	NA	NA	NA	NA	NA	NA	NA	NA	NA	NA	NA
481	SUT545	NO	NO	NA	SUTs	4.24202e-06	9	6.66137e-06	7	4.2742e-06	2	0.0981856	0.0581164	0.124908	7.05956	11.9269	NA	NA	NA	NA	NA	NA	NA	NA	NA	NA	NA	NA	NA	NA	NA	NA	NA	NA	NA	NA	NA	NA	NA	NA	NA	NA	NA	NA	NA	NA	NA	NA	NA
482	SUT549,XUT_7R-238	NO	NO	NA	XUTs	NA	NA	9.51624e-07	1	NA	NA	0.357727	0.451387	0.282902	1.93764	1.53559	NA	NA	NA	NA	NA	NA	NA	NA	NA	NA	NA	NA	NA	NA	NA	NA	NA	NA	NA	NA	NA	NA	NA	NA	NA	NA	NA	NA	NA	NA	NA	NA	NA
483	SUT553	NO	NO	NA	SUTs	1.41401e-06	3	NA	NA	4.2742e-06	2	0.549674	0.265813	1.02618	1.26101	2.60765	NA	NA	NA	NA	NA	NA	NA	NA	NA	NA	NA	NA	NA	NA	NA	NA	NA	NA	NA	NA	NA	NA	NA	NA	NA	NA	NA	NA	NA	NA	NA	NA	NA
484	SUT554	NO	NO	NA	SUTs	1.41401e-06	3	9.51624e-07	1	2.1371e-06	1	0.27137	0.191953	0.290697	2.55425	3.61102	NA	NA	NA	NA	NA	NA	NA	NA	NA	NA	NA	NA	NA	NA	NA	NA	NA	NA	NA	NA	NA	NA	NA	NA	NA	NA	NA	NA	NA	NA	NA	NA	NA
485	SUT560	NO	NO	NA	SUTs	7.07003e-06	15	4.75812e-06	5	8.5484e-06	4	0.39084	0.213783	0.500017	1.77348	3.24229	NA	NA	NA	NA	NA	NA	NA	NA	NA	NA	NA	NA	NA	NA	NA	NA	NA	NA	NA	NA	NA	NA	NA	NA	NA	NA	NA	NA	NA	NA	NA	NA	NA
486	SUT570	NO	NO	NA	SUTs	5.65602e-06	12	4.75812e-06	5	NA	NA	0.21961	0.134054	0.294399	3.15626	5.17064	NA	NA	NA	NA	NA	NA	NA	NA	NA	NA	NA	NA	NA	NA	NA	NA	NA	NA	NA	NA	NA	NA	NA	NA	NA	NA	NA	NA	NA	NA	NA	NA	NA
487	SUT571,XUT_7R-459	NO	NO	NA	XUTs	8.48403e-06	18	1.33227e-05	14	2.1371e-05	10	0.243655	0.151016	0.227487	2.84479	4.58989	NA	NA	NA	NA	NA	NA	NA	NA	NA	NA	NA	NA	NA	NA	NA	NA	NA	NA	NA	NA	NA	NA	NA	NA	NA	NA	NA	NA	NA	NA	NA	NA	NA
488	SUT575	NO	NO	NA	SUTs	9.89804e-06	21	1.80809e-05	19	1.06855e-05	5	0.229045	0.186253	0.186066	3.02625	3.72154	NA	NA	NA	NA	NA	NA	NA	NA	NA	NA	NA	NA	NA	NA	NA	NA	NA	NA	NA	NA	NA	NA	NA	NA	NA	NA	NA	NA	NA	NA	NA	NA	NA
489	SUT591	NO	NO	NA	SUTs	1.41401e-06	3	1.90325e-06	2	4.2742e-06	2	0.566111	0.321566	0.927243	1.2244	2.15553	NA	NA	NA	NA	NA	NA	NA	NA	NA	NA	NA	NA	NA	NA	NA	NA	NA	NA	NA	NA	NA	NA	NA	NA	NA	NA	NA	NA	NA	NA	NA	NA	NA
490	SUT597,XUT_8R-241,XUT_8R-242	NO	NO	NA	XUTs	2.82801e-06	6	3.8065e-06	4	4.2742e-06	2	0.542876	0.357083	0.824866	1.27681	1.94114	NA	NA	NA	NA	NA	NA	NA	NA	NA	NA	NA	NA	NA	NA	NA	NA	NA	NA	NA	NA	NA	NA	NA	NA	NA	NA	NA	NA	NA	NA	NA	NA	NA
491	SUT598	NO	NO	NA	SUTs	NA	NA	NA	NA	2.1371e-06	1	0.658424	0.142129	1.22147	1.05274	4.8769	NA	NA	NA	NA	NA	NA	NA	NA	NA	NA	NA	NA	NA	NA	NA	NA	NA	NA	NA	NA	NA	NA	NA	NA	NA	NA	NA	NA	NA	NA	NA	NA	NA
492	SUT601	NO	NO	NA	SUTs	7.07003e-06	15	2.85487e-06	3	1.28226e-05	6	0.181073	0.0870455	0.234044	3.82799	7.96304	NA	NA	NA	NA	NA	NA	NA	NA	NA	NA	NA	NA	NA	NA	NA	NA	NA	NA	NA	NA	NA	NA	NA	NA	NA	NA	NA	NA	NA	NA	NA	NA	NA
493	SUT605	NO	NO	NA	SUTs	NA	NA	NA	NA	2.1371e-06	1	0.19633	0.182275	0.145793	3.53052	3.80276	NA	NA	NA	NA	NA	NA	NA	NA	NA	NA	NA	NA	NA	NA	NA	NA	NA	NA	NA	NA	NA	NA	NA	NA	NA	NA	NA	NA	NA	NA	NA	NA	NA
494	SUT607	NO	NO	NA	SUTs	NA	NA	4.75812e-06	5	NA	NA	0.599851	0.587948	0.670271	1.15553	1.17893	NA	NA	NA	NA	NA	NA	NA	NA	NA	NA	NA	NA	NA	NA	NA	NA	NA	NA	NA	NA	NA	NA	NA	NA	NA	NA	NA	NA	NA	NA	NA	NA	NA
495	SUT608,XUT_9R-63,SUT609	NO	NO	NA	XUTs	8.48403e-06	18	1.99841e-05	21	6.4113e-06	3	0.239091	0.130123	0.27332	2.8991	5.32685	NA	NA	NA	NA	NA	NA	NA	NA	NA	NA	NA	NA	NA	NA	NA	NA	NA	NA	NA	NA	NA	NA	NA	NA	NA	NA	NA	NA	NA	NA	NA	NA	NA
496	SUT612	NO	NO	NA	SUTs	2.82801e-06	6	9.51624e-07	1	NA	NA	0.431698	0.361363	0.489755	1.60563	1.91815	NA	NA	NA	NA	NA	NA	NA	NA	NA	NA	NA	NA	NA	NA	NA	NA	NA	NA	NA	NA	NA	NA	NA	NA	NA	NA	NA	NA	NA	NA	NA	NA	NA
497	SUT614,XUT_9R-183	NO	NO	NA	XUTs	1.41401e-06	3	9.51624e-07	1	2.1371e-06	1	0.458944	0.186965	0.843325	1.51031	3.70736	NA	NA	NA	NA	NA	NA	NA	NA	NA	NA	NA	NA	NA	NA	NA	NA	NA	NA	NA	NA	NA	NA	NA	NA	NA	NA	NA	NA	NA	NA	NA	NA	NA
498	SUT616,XUT_9R-194	NO	NO	NA	XUTs	NA	NA	NA	NA	2.1371e-06	1	1.58138	0.851754	1.76713	0.438317	0.813788	NA	NA	NA	NA	NA	NA	NA	NA	NA	NA	NA	NA	NA	NA	NA	NA	NA	NA	NA	NA	NA	NA	NA	NA	NA	NA	NA	NA	NA	NA	NA	NA	NA
499	SUT625,SUT626,XUT_10R-78	NO	NO	NA	XUTs	2.82801e-06	6	1.14195e-05	12	6.4113e-06	3	0.373649	0.101983	0.873353	1.85507	6.7967	0.238434	14.3061	0.0496536	0.00816202	0.0492596	0.00816202	0.0600293	0.0600293	NA	0.0551973	0.0551973	NA	0.0492596	0.0492596	NA	0.0438161	0.0438161	NA	0.0399657	0.0399657	NA	0.0665288	0.0665288	NA	0.0397	0.0397	NA	0.0327947	0.0327947	NA	0.0258912	0.0258912	NA
500	SUT637	NO	NO	NA	SUTs	NA	NA	9.51624e-07	1	NA	NA	0.667442	0.199533	1.08776	1.03851	3.47385	NA	NA	NA	NA	NA	NA	NA	NA	NA	NA	NA	NA	NA	NA	NA	NA	NA	NA	NA	NA	NA	NA	NA	NA	NA	NA	NA	NA	NA	NA	NA	NA	NA
501	SUT640,XUT_10R-197	NO	NO	NA	XUTs	1.41401e-06	3	NA	NA	NA	NA	0.313105	0.361363	0.206447	2.21378	1.91815	NA	NA	NA	NA	NA	NA	NA	NA	NA	NA	NA	NA	NA	NA	NA	NA	NA	NA	NA	NA	NA	NA	NA	NA	NA	NA	NA	NA	NA	NA	NA	NA	NA
502	SUT641	NO	NO	NA	SUTs	NA	NA	9.51624e-07	1	2.1371e-06	1	0.250365	0.115002	0.25729	2.76854	6.02724	NA	NA	NA	NA	NA	NA	NA	NA	NA	NA	NA	NA	NA	NA	NA	NA	NA	NA	NA	NA	NA	NA	NA	NA	NA	NA	NA	NA	NA	NA	NA	NA	NA
503	SUT643,XUT_10R-233	NO	NO	NA	XUTs	1.41401e-06	3	9.51624e-07	1	4.2742e-06	2	0.306858	0.0894082	0.729889	2.25885	7.75261	NA	NA	NA	NA	NA	NA	NA	NA	NA	NA	NA	NA	NA	NA	NA	NA	NA	NA	NA	NA	NA	NA	NA	NA	NA	NA	NA	NA	NA	NA	NA	NA	NA
504	SUT645	NO	NO	NA	SUTs	2.82801e-06	6	9.51624e-07	1	NA	NA	0.444117	0.10168	0.910337	1.56073	6.81696	NA	NA	NA	NA	NA	NA	NA	NA	NA	NA	NA	NA	NA	NA	NA	NA	NA	NA	NA	NA	NA	NA	NA	NA	NA	NA	NA	NA	NA	NA	NA	NA	NA
505	SUT646,XUT_10R-249	NO	NO	NA	XUTs	2.68661e-05	57	2.18874e-05	23	4.06049e-05	19	0.0863306	0.0505746	0.0847313	8.02898	13.7054	0.195968	11.7581	0.0607464	0.00333483	0.0527416	0.00273971	0.0556599	0.0473591	0.0517422	0.0640189	0.0531927	0.0495238	0.0633856	0.0545511	0.0384147	0.06088	0.0527416	0.0339354	0.0597875	0.051843	0.0377798	0.0452657	0.0360624	0.0309476	0.0414732	0.0164689	0.0705495	0.0616502	0.0425333	0.0618635	0.0508621	0.0254663	0.0453581
506	SUT648,XUT_10R-254	NO	NO	NA	XUTs	NA	NA	9.51624e-07	1	NA	NA	0.501632	0.117496	0.989111	1.38178	5.89931	NA	NA	NA	NA	NA	NA	NA	NA	NA	NA	NA	NA	NA	NA	NA	NA	NA	NA	NA	NA	NA	NA	NA	NA	NA	NA	NA	NA	NA	NA	NA	NA	NA
507	SUT650,XUT_10R-276	NO	NO	NA	XUTs	1.97961e-05	42	2.66455e-05	28	2.1371e-05	10	0.116086	0.0624866	0.14985	5.97098	11.0927	0.149962	8.9977	0.0801474	0.0031285	0.0669049	0.00487508	0.0782425	0.0705117	0.0516571	0.0796864	0.065718	0.0684552	0.0822188	0.0669049	0.0626836	0.08423	0.0740299	0.0535196	0.0763592	0.061178	0.0557397	0.0900274	0.0738957	0.0786032	0.138418	0.0627631	0.240658	0.182913	0.0845673	0.317222	0.205585	0.0677039	0.371965
508	SUT656,XUT_11R-12,SUT657,SUT658,CUT701,XUT_11R-13	NO	NO	NA	CUTs	4.24202e-06	9	2.85487e-06	3	NA	NA	0.262021	0.0804308	0.360423	2.64539	8.61793	NA	NA	NA	NA	NA	NA	NA	NA	NA	NA	NA	NA	NA	NA	NA	NA	NA	NA	NA	NA	NA	NA	NA	NA	NA	NA	NA	NA	NA	NA	NA	NA	NA
509	SUT659	NO	NO	NA	SUTs	NA	NA	3.8065e-06	4	4.2742e-06	2	0.597435	0.167631	1.05346	1.16021	4.13495	NA	NA	NA	NA	NA	NA	NA	NA	NA	NA	NA	NA	NA	NA	NA	NA	NA	NA	NA	NA	NA	NA	NA	NA	NA	NA	NA	NA	NA	NA	NA	NA	NA
510	SUT661	NO	NO	NA	SUTs	1.41401e-06	3	1.90325e-06	2	2.1371e-06	1	0.410969	0.202953	0.744153	1.68661	3.4153	NA	NA	NA	NA	NA	NA	NA	NA	NA	NA	NA	NA	NA	NA	NA	NA	NA	NA	NA	NA	NA	NA	NA	NA	NA	NA	NA	NA	NA	NA	NA	NA	NA
511	SUT662	NO	NO	NA	SUTs	1.83821e-05	39	9.51624e-06	10	2.35081e-05	11	0.111191	0.0848773	0.118217	6.23383	8.16646	0.22328	13.3968	0.0531147	0.0117887	0.0529395	0.00731928	0.072235	0.0651724	0.0260557	0.054623	0.057847	0.00756421	0.0511922	0.0529395	0.0107749	0.0459259	0.0485219	0.0168861	0.0415971	0.0473516	0.0141792	0.0797307	0.0616624	0.0706588	0.100204	0.0560844	0.12874	0.0995907	0.0524698	0.123737	0.0619838	0.0278445	0.101783
512	SUT663,XUT_11R-81	NO	NO	NA	XUTs	1.41401e-06	3	9.51624e-07	1	NA	NA	0.333922	0.295526	0.256599	2.07578	2.34547	NA	NA	NA	NA	NA	NA	NA	NA	NA	NA	NA	NA	NA	NA	NA	NA	NA	NA	NA	NA	NA	NA	NA	NA	NA	NA	NA	NA	NA	NA	NA	NA	NA
513	SUT664,CUT709,XUT_11R-109	NO	NO	NA	CUTs	NA	NA	NA	NA	2.1371e-06	1	0.19633	0.182275	0.145793	3.53052	3.80276	NA	NA	NA	NA	NA	NA	NA	NA	NA	NA	NA	NA	NA	NA	NA	NA	NA	NA	NA	NA	NA	NA	NA	NA	NA	NA	NA	NA	NA	NA	NA	NA	NA
514	SUT665,XUT_11R-114	NO	NO	NA	XUTs	1.55541e-05	33	1.71292e-05	18	1.06855e-05	5	0.307489	0.207429	0.352785	2.25422	3.34162	NA	NA	NA	NA	NA	NA	NA	NA	NA	NA	NA	NA	NA	NA	NA	NA	NA	NA	NA	NA	NA	NA	NA	NA	NA	NA	NA	NA	NA	NA	NA	NA	NA
515	SUT666,XUT_11R-117,SUT667	NO	NO	NA	XUTs	1.55541e-05	33	1.99841e-05	21	8.5484e-06	4	0.572053	0.270258	1.00205	1.21168	2.56476	NA	NA	NA	NA	NA	NA	NA	NA	NA	NA	NA	NA	NA	NA	NA	NA	NA	NA	NA	NA	NA	NA	NA	NA	NA	NA	NA	NA	NA	NA	NA	NA	NA
516	SUT670,XUT_11R-124	NO	NO	NA	XUTs	7.39996e-05	157	7.04202e-05	74	7.69356e-05	36	0.0908006	0.0577739	0.102472	7.63373	11.9976	0.169521	10.1713	0.0705654	0.0259068	0.0484103	0.00715708	0.100729	0.0523488	0.145963	0.095784	0.0600382	0.107024	0.0607183	0.0425833	0.0493898	0.0461911	0.0434344	0.0244284	0.0494047	0.0484103	0.0237316	0.0547188	0.050357	0.0401402	0.0371671	0.0274537	0.0308028	0.0459773	0.0334942	0.0361508	0.0444515	0.0301721	0.03651
517	SUT672,XUT_11R-134	NO	NO	NA	XUTs	1.41401e-06	3	NA	NA	4.2742e-06	2	0.545105	0.213289	0.994596	1.27158	3.2498	NA	NA	NA	NA	NA	NA	NA	NA	NA	NA	NA	NA	NA	NA	NA	NA	NA	NA	NA	NA	NA	NA	NA	NA	NA	NA	NA	NA	NA	NA	NA	NA	NA
518	SUT674	NO	NO	NA	SUTs	7.07003e-06	15	2.85487e-06	3	4.2742e-06	2	0.377856	0.346433	0.287722	1.83442	2.00081	NA	NA	NA	NA	NA	NA	NA	NA	NA	NA	NA	NA	NA	NA	NA	NA	NA	NA	NA	NA	NA	NA	NA	NA	NA	NA	NA	NA	NA	NA	NA	NA	NA
519	SUT675,XUT_11R-163	NO	NO	NA	XUTs	NA	NA	9.51624e-07	1	NA	NA	0.618192	0.358318	1.0151	1.12125	1.93444	NA	NA	NA	NA	NA	NA	NA	NA	NA	NA	NA	NA	NA	NA	NA	NA	NA	NA	NA	NA	NA	NA	NA	NA	NA	NA	NA	NA	NA	NA	NA	NA	NA
520	SUT677	NO	NO	NA	SUTs	NA	NA	NA	NA	2.1371e-06	1	0.698142	0.229404	1.28796	0.992846	3.02152	NA	NA	NA	NA	NA	NA	NA	NA	NA	NA	NA	NA	NA	NA	NA	NA	NA	NA	NA	NA	NA	NA	NA	NA	NA	NA	NA	NA	NA	NA	NA	NA	NA
521	SUT678,XUT_11R-166	NO	NO	NA	XUTs	1.41401e-06	3	NA	NA	NA	NA	0.313105	0.361363	0.206447	2.21378	1.91815	NA	NA	NA	NA	NA	NA	NA	NA	NA	NA	NA	NA	NA	NA	NA	NA	NA	NA	NA	NA	NA	NA	NA	NA	NA	NA	NA	NA	NA	NA	NA	NA	NA
522	SUT681	NO	NO	NA	SUTs	1.41401e-06	3	4.75812e-06	5	4.2742e-06	2	0.517474	0.265813	0.827062	1.33948	2.60765	NA	NA	NA	NA	NA	NA	NA	NA	NA	NA	NA	NA	NA	NA	NA	NA	NA	NA	NA	NA	NA	NA	NA	NA	NA	NA	NA	NA	NA	NA	NA	NA	NA
523	SUT684,XUT_11R-273	NO	NO	NA	XUTs	1.97961e-05	42	1.04679e-05	11	1.70968e-05	8	0.210784	0.117581	0.209136	3.28843	5.89507	NA	NA	NA	NA	NA	NA	NA	NA	NA	NA	NA	NA	NA	NA	NA	NA	NA	NA	NA	NA	NA	NA	NA	NA	0.210753	0.210753	NA	0.158879	0.158879	NA	0.260358	0.260358	NA
524	SUT685	NO	NO	NA	SUTs	1.41401e-06	3	NA	NA	2.1371e-06	1	0.411429	0.304878	0.366401	1.68473	2.27352	NA	NA	NA	NA	NA	NA	NA	NA	NA	NA	NA	NA	NA	NA	NA	NA	NA	NA	NA	NA	NA	NA	NA	NA	NA	NA	NA	NA	NA	NA	NA	NA	NA
525	SUT686,XUT_12R-44	NO	NO	NA	XUTs	8.48403e-06	18	4.75812e-06	5	NA	NA	0.283053	0.208091	0.238422	2.44882	3.33097	NA	NA	NA	NA	NA	NA	NA	NA	NA	NA	NA	NA	NA	NA	NA	NA	NA	NA	NA	NA	NA	NA	NA	NA	NA	NA	NA	NA	NA	NA	NA	NA	NA
526	SUT687,XUT_12R-76	NO	NO	NA	XUTs	4.24202e-06	9	1.33227e-05	14	6.4113e-06	3	0.410793	0.361363	0.33666	1.68734	1.91815	NA	NA	NA	NA	NA	NA	NA	NA	NA	NA	NA	NA	NA	NA	NA	NA	NA	NA	NA	NA	NA	NA	NA	NA	NA	NA	NA	NA	NA	NA	NA	NA	NA
527	SUT689	NO	NO	NA	SUTs	5.65602e-06	12	1.90325e-06	2	2.1371e-06	1	0.603095	0.259856	0.872566	1.14932	2.66743	NA	NA	NA	NA	NA	NA	NA	NA	NA	NA	NA	NA	NA	NA	NA	NA	NA	NA	NA	NA	NA	NA	NA	NA	NA	NA	NA	NA	NA	NA	NA	NA	NA
528	SUT690	NO	NO	NA	SUTs	NA	NA	9.51624e-07	1	NA	NA	0.43178	0.0449287	1.11724	1.60533	15.4277	NA	NA	NA	NA	NA	NA	NA	NA	NA	NA	NA	NA	NA	NA	NA	NA	NA	NA	NA	NA	NA	NA	NA	NA	NA	NA	NA	NA	NA	NA	NA	NA	NA
529	SUT693,XUT_12R-113,SUT694	NO	NO	NA	XUTs	4.71335e-06	10	7.61299e-06	8	2.1371e-06	1	0.5587	0.274492	0.69965	1.24064	2.5252	NA	NA	NA	NA	NA	NA	NA	NA	NA	NA	NA	NA	NA	NA	NA	NA	NA	NA	NA	NA	NA	NA	NA	NA	NA	NA	NA	NA	NA	NA	NA	NA	NA
530	SUT696,XUT_12R-162	NO	NO	NA	XUTs	NA	NA	9.51624e-07	1	NA	NA	0.424228	0.378146	0.320801	1.6339	1.83302	NA	NA	NA	NA	NA	NA	NA	NA	NA	NA	NA	NA	NA	NA	NA	NA	NA	NA	NA	NA	NA	NA	NA	NA	NA	NA	NA	NA	NA	NA	NA	NA	NA
531	SUT697,XUT_12R-171	NO	NO	NA	XUTs	1.41401e-06	3	9.51624e-07	1	2.1371e-06	1	0.549753	0.273691	0.922676	1.26083	2.53259	NA	NA	NA	NA	NA	NA	NA	NA	NA	NA	NA	NA	NA	NA	NA	NA	NA	NA	NA	NA	NA	NA	NA	NA	NA	NA	NA	NA	NA	NA	NA	NA	NA
532	SUT699	NO	NO	NA	SUTs	1.41401e-06	3	2.85487e-06	3	4.2742e-06	2	0.202839	0.0989426	0.280034	3.41723	7.00555	NA	NA	NA	NA	NA	NA	NA	NA	NA	NA	NA	NA	NA	NA	NA	NA	NA	NA	NA	NA	NA	NA	NA	NA	NA	NA	NA	NA	NA	NA	NA	NA	NA
533	SUT700	NO	NO	NA	SUTs	NA	NA	9.51624e-07	1	2.1371e-06	1	0.400325	0.0884938	0.912417	1.73146	7.83272	NA	NA	NA	NA	NA	NA	NA	NA	NA	NA	NA	NA	NA	NA	NA	NA	NA	NA	NA	NA	NA	NA	NA	NA	NA	NA	NA	NA	NA	NA	NA	NA	NA
534	SUT702,XUT_12R-239	NO	NO	NA	XUTs	3.29935e-06	7	4.75812e-06	5	4.2742e-06	2	0.384518	0.0922325	0.83603	1.80264	7.51521	NA	NA	NA	NA	NA	NA	NA	NA	NA	NA	NA	NA	NA	NA	NA	NA	NA	NA	NA	NA	NA	NA	NA	NA	NA	NA	NA	NA	NA	NA	NA	NA	NA
535	SUT705	NO	NO	NA	SUTs	NA	NA	NA	NA	2.1371e-06	1	0.555907	0.182275	1.15056	1.24688	3.80276	NA	NA	NA	NA	NA	NA	NA	NA	NA	NA	NA	NA	NA	NA	NA	NA	NA	NA	NA	NA	NA	NA	NA	NA	NA	NA	NA	NA	NA	NA	NA	NA	NA
536	SUT707,XUT_12R-297	NO	NO	NA	XUTs	7.07003e-06	15	5.70975e-06	6	2.1371e-06	1	0.141033	0.078371	0.193538	4.9148	8.84443	NA	NA	NA	NA	NA	NA	NA	NA	NA	NA	NA	NA	NA	NA	NA	NA	NA	NA	NA	NA	NA	NA	NA	NA	NA	NA	NA	NA	NA	NA	NA	NA	NA
537	SUT708	NO	NO	NA	SUTs	NA	NA	9.51624e-07	1	NA	NA	0.357727	0.451387	0.282902	1.93764	1.53559	NA	NA	NA	NA	NA	NA	NA	NA	NA	NA	NA	NA	NA	NA	NA	NA	NA	NA	NA	NA	NA	NA	NA	NA	NA	NA	NA	NA	NA	NA	NA	NA	NA
538	SUT709	NO	NO	NA	SUTs	1.41401e-06	3	2.85487e-06	3	4.2742e-06	2	0.546141	0.21051	0.92192	1.26917	3.2927	NA	NA	NA	NA	NA	NA	NA	NA	NA	NA	NA	NA	NA	NA	NA	NA	NA	NA	NA	NA	NA	NA	NA	NA	NA	NA	NA	NA	NA	NA	NA	NA	NA
539	SUT710,XUT_12R-336,CUT753,XUT_12R-337	NO	NO	NA	CUTs	8.48403e-06	18	1.33227e-05	14	1.92339e-05	9	0.108174	0.0867095	0.109593	6.40768	7.9939	0.164268	9.8561	0.072906	0.012903	0.0539216	0.0102959	0.0816541	0.038837	0.0957828	0.0863013	0.0531568	0.0787373	0.0782955	0.0539216	0.0524039	0.0581618	0.0641362	0.0346089	0.0601174	0.0636649	0.0334892	0.0660424	0.0728221	0.0351948	0.0227392	0.0133025	0.0249636	0.0297504	0.0104721	0.0460074	0.0125132	0.00772759	0.0143584
540	SUT711	NO	NO	NA	SUTs	1.83821e-05	39	1.5226e-05	16	1.06855e-05	5	0.127926	0.0827192	0.112789	5.41833	8.37952	0.0717889	4.30733	0.175412	0.042749	0.181873	0.0902168	0.232295	0.232295	0.263154	0.141182	0.0444957	0.207198	0.19576	0.19576	0.219926	0.181873	0.181873	0.205675	0.125948	0.0396944	0.18484	0.108231	0.0493924	0.126091	0.0683272	0.0442801	0.0515328	0.0732644	0.0559333	0.0371406	0.0384748	0.0425795	0.00879648
541	SUT712,XUT_12R-385	NO	NO	NA	XUTs	4.24202e-06	9	8.56462e-06	9	4.2742e-06	2	0.29364	0.21906	0.287991	2.36054	3.16419	NA	NA	NA	NA	NA	NA	NA	NA	NA	NA	NA	NA	NA	NA	NA	NA	NA	NA	NA	NA	NA	NA	NA	NA	NA	NA	NA	NA	NA	NA	NA	NA	NA
542	SUT713,XUT_12R-387	NO	NO	NA	XUTs	NA	NA	9.51624e-07	1	NA	NA	0.51261	0.329858	0.659177	1.35219	2.10135	NA	NA	NA	NA	NA	NA	NA	NA	NA	NA	NA	NA	NA	NA	NA	NA	NA	NA	NA	NA	NA	NA	NA	NA	NA	NA	NA	NA	NA	NA	NA	NA	NA
543	SUT715	NO	NO	NA	SUTs	1.41401e-06	3	NA	NA	NA	NA	0.271775	0.242377	0.200112	2.55045	2.85979	NA	NA	NA	NA	NA	NA	NA	NA	NA	NA	NA	NA	NA	NA	NA	NA	NA	NA	NA	NA	NA	NA	NA	NA	NA	NA	NA	NA	NA	NA	NA	NA	NA
544	SUT717	NO	NO	NA	SUTs	2.82801e-06	6	4.75812e-06	5	8.5484e-06	4	0.642062	0.215634	1.18189	1.07956	3.21445	NA	NA	NA	NA	NA	NA	NA	NA	NA	NA	NA	NA	NA	NA	NA	NA	NA	NA	NA	NA	NA	NA	NA	NA	NA	NA	NA	NA	NA	NA	NA	NA	NA
545	SUT719,XUT_13R-69	NO	NO	NA	XUTs	NA	NA	NA	NA	2.1371e-06	1	0.817412	0.1939	1.39645	0.847978	3.57476	NA	NA	NA	NA	NA	NA	NA	NA	NA	NA	NA	NA	NA	NA	NA	NA	NA	NA	NA	NA	NA	NA	NA	NA	NA	NA	NA	NA	NA	NA	NA	NA	NA
546	SUT725	NO	NO	NA	SUTs	1.41401e-06	3	9.51624e-07	1	8.5484e-06	4	0.294699	0.211406	0.23945	2.35205	3.27875	NA	NA	NA	NA	NA	NA	NA	NA	NA	NA	NA	NA	NA	NA	NA	NA	NA	NA	NA	NA	NA	NA	NA	NA	NA	NA	NA	NA	NA	NA	NA	NA	NA
547	SUT726,XUT_13R-124	NO	NO	NA	XUTs	NA	NA	3.8065e-06	4	NA	NA	0.135283	0.0929994	0.141586	5.12369	7.45324	NA	NA	NA	NA	NA	NA	NA	NA	NA	NA	NA	NA	NA	NA	NA	NA	NA	NA	NA	NA	NA	NA	NA	NA	NA	NA	NA	NA	NA	NA	NA	NA	NA
548	SUT730	NO	NO	NA	SUTs	NA	NA	9.51624e-07	1	NA	NA	0.412282	0.0430561	0.725322	1.68124	16.0987	NA	NA	NA	NA	NA	NA	NA	NA	NA	NA	NA	NA	NA	NA	NA	NA	NA	NA	NA	NA	NA	NA	NA	NA	NA	NA	NA	NA	NA	NA	NA	NA	NA
549	SUT733	NO	NO	NA	SUTs	1.41401e-06	3	1.90325e-06	2	4.2742e-06	2	0.418024	0.0764714	0.899229	1.65815	9.06414	NA	NA	NA	NA	NA	NA	NA	NA	NA	NA	NA	NA	NA	NA	NA	NA	NA	NA	NA	NA	NA	NA	NA	NA	NA	NA	NA	NA	NA	NA	NA	NA	NA
550	SUT738,XUT_13R-341,CUT790	NO	NO	NA	CUTs	NA	NA	2.85487e-06	3	8.5484e-06	4	0.458199	0.250634	0.589584	1.51276	2.76557	NA	NA	NA	NA	NA	NA	NA	NA	NA	NA	NA	NA	NA	NA	NA	NA	NA	NA	NA	NA	NA	NA	NA	NA	NA	NA	NA	NA	NA	NA	NA	NA	NA
551	SUT740	NO	NO	NA	SUTs	2.82801e-06	6	9.51624e-07	1	2.1371e-06	1	0.373114	0.134054	0.548335	1.85773	5.17064	NA	NA	NA	NA	NA	NA	NA	NA	NA	NA	NA	NA	NA	NA	NA	NA	NA	NA	NA	NA	NA	NA	NA	NA	NA	NA	NA	NA	NA	NA	NA	NA	NA
552	SUT746	NO	NO	NA	SUTs	NA	NA	4.75812e-06	5	4.2742e-06	2	0.765445	0.338716	1.14216	0.905548	2.0464	NA	NA	NA	NA	NA	NA	NA	NA	NA	NA	NA	NA	NA	NA	NA	NA	NA	NA	NA	NA	NA	NA	NA	NA	NA	NA	NA	NA	NA	NA	NA	NA	NA
553	SUT749,XUT_14R-220,XUT_14R-223	NO	NO	NA	XUTs	NA	NA	1.90325e-06	2	2.1371e-06	1	1.00909	0.219952	1.45754	0.686902	3.15136	NA	NA	NA	NA	NA	NA	NA	NA	NA	NA	NA	NA	NA	NA	NA	NA	NA	NA	NA	NA	NA	NA	NA	NA	NA	NA	NA	NA	NA	NA	NA	NA	NA
554	SUT750,XUT_14R-229	NO	NO	NA	XUTs	1.41401e-06	3	5.70975e-06	6	6.4113e-06	3	0.217295	0.0958945	0.290729	3.18989	7.22823	NA	NA	NA	NA	NA	NA	NA	NA	NA	NA	NA	NA	NA	NA	NA	NA	NA	NA	NA	NA	NA	NA	NA	NA	NA	NA	NA	NA	NA	NA	NA	NA	NA
555	SUT751,XUT_14R-264	NO	NO	NA	XUTs	1.41401e-06	3	NA	NA	4.2742e-06	2	0.315266	0.289833	0.206507	2.19861	2.39154	NA	NA	NA	NA	NA	NA	NA	NA	NA	NA	NA	NA	NA	NA	NA	NA	NA	NA	NA	NA	NA	NA	NA	NA	NA	NA	NA	NA	NA	NA	NA	NA	NA
556	SUT753,XUT_14R-284	NO	NO	NA	XUTs	1.41401e-06	3	6.66137e-06	7	NA	NA	0.314064	0.268307	0.333255	2.20702	2.58341	NA	NA	NA	NA	NA	NA	NA	NA	NA	NA	NA	NA	NA	NA	NA	NA	NA	NA	NA	NA	NA	NA	NA	NA	NA	NA	NA	NA	NA	NA	NA	NA	NA
557	SUT756,XUT_14R-327,CUT820	NO	NO	NA	CUTs	NA	NA	9.51624e-07	1	6.4113e-06	3	0.443374	0.0876892	1.15379	1.56335	7.90459	NA	NA	NA	NA	NA	NA	NA	NA	NA	NA	NA	NA	NA	NA	NA	NA	NA	NA	NA	NA	NA	NA	NA	NA	NA	NA	NA	NA	NA	NA	NA	NA	NA
558	SUT759,XUT_14R-344,SUT760	NO	NO	NA	XUTs	NA	NA	9.51624e-07	1	NA	NA	0.513949	0.380435	0.643567	1.34867	1.82199	NA	NA	NA	NA	NA	NA	NA	NA	NA	NA	NA	NA	NA	NA	NA	NA	NA	NA	NA	NA	NA	NA	NA	NA	NA	NA	NA	NA	NA	NA	NA	NA	NA
559	SUT770	NO	NO	NA	SUTs	4.24202e-06	9	4.75812e-06	5	6.4113e-06	3	0.4152	0.227163	0.399134	1.66943	3.05132	NA	NA	NA	NA	NA	NA	NA	NA	NA	NA	NA	NA	NA	NA	NA	NA	NA	NA	NA	NA	NA	NA	NA	NA	NA	NA	NA	NA	NA	NA	NA	NA	NA
560	SUT774	NO	NO	NA	SUTs	NA	NA	9.51624e-07	1	2.1371e-06	1	0.0959468	0.0616114	0.130028	7.22429	11.2503	NA	NA	NA	NA	NA	NA	NA	NA	NA	NA	NA	NA	NA	NA	NA	NA	NA	NA	NA	NA	NA	NA	NA	NA	NA	NA	NA	NA	NA	NA	NA	NA	NA
561	SUT775	NO	NO	NA	SUTs	NA	NA	9.51624e-07	1	NA	NA	0.792215	0.117496	1.24044	0.874949	5.89931	NA	NA	NA	NA	NA	NA	NA	NA	NA	NA	NA	NA	NA	NA	NA	NA	NA	NA	NA	NA	NA	NA	NA	NA	NA	NA	NA	NA	NA	NA	NA	NA	NA
562	SUT783	NO	NO	NA	SUTs	NA	NA	1.90325e-06	2	4.2742e-06	2	0.50389	0.313853	0.850035	1.37559	2.20851	NA	NA	NA	NA	NA	NA	NA	NA	NA	NA	NA	NA	NA	NA	NA	NA	NA	NA	NA	NA	NA	NA	NA	NA	NA	NA	NA	NA	NA	NA	NA	NA	NA
563	SUT784,XUT_15R-314,SUT785	NO	NO	NA	XUTs	8.48403e-06	18	1.90325e-06	2	1.06855e-05	5	0.321382	0.115542	0.387098	2.15677	5.99911	NA	NA	NA	NA	NA	NA	NA	NA	NA	NA	NA	NA	NA	NA	NA	NA	NA	NA	NA	NA	NA	NA	NA	NA	NA	NA	NA	NA	NA	NA	NA	NA	NA
564	SUT786,XUT_15R-327	NO	NO	NA	XUTs	1.27261e-05	27	6.66137e-06	7	4.2742e-06	2	0.213236	0.0942421	0.241859	3.25061	7.35497	NA	NA	NA	NA	NA	NA	NA	NA	NA	NA	NA	NA	NA	NA	NA	NA	NA	NA	NA	NA	NA	NA	NA	NA	NA	NA	NA	NA	NA	NA	NA	NA	NA
565	SUT788,XUT_15R-355	NO	NO	NA	XUTs	5.65602e-06	12	2.85487e-06	3	1.28226e-05	6	0.393765	0.189417	0.406835	1.76031	3.65937	NA	NA	NA	NA	NA	NA	NA	NA	NA	NA	NA	NA	NA	NA	NA	NA	NA	NA	NA	NA	NA	NA	NA	NA	NA	NA	NA	NA	NA	NA	NA	NA	NA
566	SUT791	NO	NO	NA	SUTs	4.24202e-06	9	9.51624e-07	1	NA	NA	0.311934	0.246488	0.251696	2.22209	2.81209	NA	NA	NA	NA	NA	NA	NA	NA	NA	NA	NA	NA	NA	NA	NA	NA	NA	NA	NA	NA	NA	NA	NA	NA	NA	NA	NA	NA	NA	NA	NA	NA	NA
567	SUT800	NO	NO	NA	SUTs	5.65602e-06	12	1.23711e-05	13	NA	NA	0.211459	0.14304	0.248766	3.27793	4.84584	0.0575309	3.45185	0.224096	0.00702177	0.22445	0.00702177	0.22578	0.22578	NA	0.234621	0.234621	NA	0.22445	0.22445	NA	0.219328	0.219328	NA	0.216302	0.216302	NA	0.137084	0.137084	NA	0.39619	0.39619	0.400802	0.455686	0.455686	0.499008	0.470201	0.470201	0.524692
568	SUT804,XUT_16R-18	NO	NO	NA	XUTs	1.41401e-06	3	3.8065e-06	4	2.1371e-06	1	0.316761	0.229404	0.254403	2.18824	3.02152	NA	NA	NA	NA	NA	NA	NA	NA	NA	NA	NA	NA	NA	NA	NA	NA	NA	NA	NA	NA	NA	NA	NA	NA	NA	NA	NA	NA	NA	NA	NA	NA	NA
569	SUT808	NO	NO	NA	SUTs	NA	NA	1.90325e-06	2	NA	NA	0.509237	0.117496	1.05595	1.36115	5.89931	NA	NA	NA	NA	NA	NA	NA	NA	NA	NA	NA	NA	NA	NA	NA	NA	NA	NA	NA	NA	NA	NA	NA	NA	NA	NA	NA	NA	NA	NA	NA	NA	NA
570	SUT812,CUT893	NO	NO	NA	CUTs	1.41401e-06	3	3.8065e-06	4	NA	NA	0.406207	0.222017	0.566829	1.70639	3.12205	NA	NA	NA	NA	NA	NA	NA	NA	NA	NA	NA	NA	NA	NA	NA	NA	NA	NA	NA	NA	NA	NA	NA	NA	NA	NA	NA	NA	NA	NA	NA	NA	NA
571	SUT818,XUT_16R-201	NO	NO	NA	XUTs	NA	NA	3.8065e-06	4	2.1371e-06	1	0.559604	0.302693	0.830712	1.23864	2.28993	NA	NA	NA	NA	NA	NA	NA	NA	NA	NA	NA	NA	NA	NA	NA	NA	NA	NA	NA	NA	NA	NA	NA	NA	NA	NA	NA	NA	NA	NA	NA	NA	NA
572	SUT821	NO	NO	NA	SUTs	NA	NA	9.51624e-07	1	NA	NA	0.911362	0.451387	1.21584	0.760562	1.53559	NA	NA	NA	NA	NA	NA	NA	NA	NA	NA	NA	NA	NA	NA	NA	NA	NA	NA	NA	NA	NA	NA	NA	NA	NA	NA	NA	NA	NA	NA	NA	NA	NA
573	SUT823	NO	NO	NA	SUTs	1.41401e-06	3	NA	NA	NA	NA	0.271775	0.242377	0.200112	2.55045	2.85979	NA	NA	NA	NA	NA	NA	NA	NA	NA	NA	NA	NA	NA	NA	NA	NA	NA	NA	NA	NA	NA	NA	NA	NA	NA	NA	NA	NA	NA	NA	NA	NA	NA
574	SUT828,XUT_16R-283	NO	NO	NA	XUTs	5.65602e-06	12	5.70975e-06	6	NA	NA	0.460608	0.228316	0.577759	1.50485	3.03592	NA	NA	NA	NA	NA	NA	NA	NA	NA	NA	NA	NA	NA	NA	NA	NA	NA	NA	NA	NA	NA	NA	NA	NA	NA	NA	NA	NA	NA	NA	NA	NA	NA
575	SUT829,XUT_16R-288,CUT907	NO	NO	NA	CUTs	9.89804e-06	21	5.70975e-06	6	4.2742e-06	2	0.445493	0.313853	0.362596	1.55591	2.20851	NA	NA	NA	NA	NA	NA	NA	NA	NA	NA	NA	NA	NA	NA	NA	NA	NA	NA	NA	NA	NA	NA	NA	NA	NA	NA	NA	NA	NA	NA	NA	NA	NA
576	SUT832,XUT_16R-307	NO	NO	NA	XUTs	NA	NA	NA	NA	2.1371e-06	1	0.817412	0.1939	1.39645	0.847978	3.57476	NA	NA	NA	NA	NA	NA	NA	NA	NA	NA	NA	NA	NA	NA	NA	NA	NA	NA	NA	NA	NA	NA	NA	NA	NA	NA	NA	NA	NA	NA	NA	NA	NA
577	SUT836,XUT_16R-349,XUT_16R-351	NO	NO	NA	XUTs	1.83821e-05	39	1.42744e-05	15	6.4113e-06	3	0.28181	0.18965	0.315342	2.45962	3.65488	0.197457	11.8474	0.0602743	0.00825135	0.0607665	0.00825135	0.0470779	0.0470779	NA	0.0654221	0.0654221	NA	0.0594211	0.0594211	NA	0.0607665	0.0607665	NA	0.068684	0.068684	NA	NA	NA	NA	NA	NA	NA	NA	NA	NA	NA	NA	NA
578	SUT838	NO	NO	NA	SUTs	1.41401e-06	3	9.51624e-07	1	NA	NA	0.599823	0.130123	1.08047	1.15559	5.32685	NA	NA	NA	NA	NA	NA	NA	NA	NA	NA	NA	NA	NA	NA	NA	NA	NA	NA	NA	NA	NA	NA	NA	NA	NA	NA	NA	NA	NA	NA	NA	NA	NA
579	SUT840,XUT_16R-363	NO	NO	NA	XUTs	1.41401e-06	3	2.85487e-06	3	2.1371e-06	1	0.42656	0.26091	0.696214	1.62497	2.65665	NA	NA	NA	NA	NA	NA	NA	NA	NA	NA	NA	NA	NA	NA	NA	NA	NA	NA	NA	NA	NA	NA	NA	NA	NA	NA	NA	NA	NA	NA	NA	NA	NA
580	SUT841	NO	NO	NA	SUTs	5.65602e-06	12	5.70975e-06	6	6.4113e-06	3	0.320149	0.141894	0.35907	2.16508	4.88498	NA	NA	NA	NA	NA	NA	NA	NA	NA	NA	NA	NA	NA	NA	NA	NA	NA	NA	NA	NA	NA	NA	NA	NA	NA	NA	NA	NA	NA	NA	NA	NA	NA
581	SUT844,CUT920,CUT921	NO	NO	NA	CUTs	NA	NA	9.51624e-07	1	NA	NA	0.192755	0.0505221	0.296374	3.596	13.7197	NA	NA	NA	NA	NA	NA	NA	NA	NA	NA	NA	NA	NA	NA	NA	NA	NA	NA	NA	NA	NA	NA	NA	NA	NA	NA	NA	NA	NA	NA	NA	NA	NA
582	tD(GUC)O	NO	NO	NA	other	1.41401e-05	30	7.61299e-06	8	1.06855e-05	5	0.0691359	0.0490813	0.0583743	10.0259	14.1224	0.135747	8.1448	0.088924	0.0136196	0.0942759	0.0136196	0.10467	0.10467	0.0407553	0.0963616	0.0963616	0.0414302	0.0758651	0.0758651	0.00902014	0.0734471	0.0734471	0.0125744	0.0942759	0.0942759	0.0416178	0.0684835	0.0684835	0.0479612	NA	NA	NA	NA	NA	NA	NA	NA	NA
583	tE(UUC)G1	NO	NO	NA	other	3.25221e-05	69	2.18874e-05	23	3.63307e-05	17	0.0849763	0.0563035	0.0682664	8.15695	12.3109	0.116993	7.01957	0.103944	0.0242729	0.0637186	0.0283975	0.136826	0.119529	0.0934153	0.107941	0.0716487	0.130272	0.114139	0.0637186	0.109239	0.085279	0.0529674	0.0942228	0.0755334	0.0488063	0.0780535	0.0670987	0.0528571	0.0591936	0.0548184	0.0382876	0.0747998	0.0589117	0.0473918	0.0555437	0.053591	0.0496133	0.0504024
584	tE(UUC)K	NO	NO	NA	other	7.07003e-06	15	4.75812e-06	5	1.92339e-05	9	0.131624	0.0674332	0.15829	5.26611	10.279	NA	NA	NA	NA	NA	NA	NA	NA	NA	NA	NA	NA	NA	NA	NA	NA	NA	NA	NA	NA	NA	NA	NA	NA	NA	NA	NA	NA	NA	NA	NA	NA	NA
585	TLC1_TLC1	NO	NO	TLC1	other	0.000104636	222	8.65978e-05	91	9.18953e-05	43	0.155562	0.12758	0.120528	4.45575	5.43304	0.184782	11.0869	0.064545	0.0118319	0.0395648	0.00955265	0.0834919	0.0360074	0.112852	0.0649102	0.0295038	0.0855745	0.0513299	0.0395648	0.0528883	0.059543	0.0513677	0.0498962	0.06345	0.0509772	0.0473673	0.0757679	0.0579159	0.053812	0.0950809	0.0645042	0.0891079	0.0904869	0.0641433	0.0850974	0.0653182	0.0576811	0.0277445
586	tQ(UUG)E2	NO	NO	NA	other	NA	NA	NA	NA	2.1371e-06	1	1.58138	0.851754	1.76713	0.438317	0.813788	NA	NA	NA	NA	NA	NA	NA	NA	NA	NA	NA	NA	NA	NA	NA	NA	NA	NA	NA	NA	NA	NA	NA	NA	NA	NA	NA	NA	NA	NA	NA	NA	NA
587	tR(UCU)G2	NO	NO	NA	other	7.07003e-06	15	7.61299e-06	8	1.92339e-05	9	0.273242	0.115262	0.338122	2.53675	6.01365	NA	NA	NA	NA	NA	NA	NA	NA	NA	NA	NA	NA	NA	NA	NA	NA	NA	NA	NA	NA	NA	NA	NA	NA	NA	NA	NA	NA	NA	NA	NA	NA	NA
588	tT(UGU)G2,YGR256W	NO	NO	NA	other	1.69681e-05	36	1.04679e-05	11	1.06855e-05	5	0.160506	0.0827273	0.289773	4.31852	8.3787	0.252827	15.1696	0.0467598	0.0031641	0.0477928	0.00448582	0.051233	0.0542505	0.0361651	0.0478125	0.0479611	0.0250667	0.0467852	0.0477928	0.0205048	0.0453109	0.0456066	0.0189448	0.0426575	0.0419288	0.0137176	0.100436	0.045902	0.123543	0.0078148	0.0078148	0.00461998	0.00750814	0.00750814	NA	0.00605482	0.00605482	0.0049661
589	tV(AAC)G3	NO	NO	NA	other	8.48403e-06	18	7.61299e-06	8	6.4113e-06	3	0.346437	0.131498	0.580389	2.00079	5.27116	NA	NA	NA	NA	NA	NA	NA	NA	NA	NA	NA	NA	NA	NA	NA	NA	NA	NA	NA	NA	NA	NA	NA	NA	NA	NA	NA	NA	NA	NA	NA	NA	NA
590	XUT_10F-143	NO	NO	NA	XUTs	NA	NA	NA	NA	2.1371e-06	1	0.295863	0.182275	0.351375	2.3428	3.80276	NA	NA	NA	NA	NA	NA	NA	NA	NA	NA	NA	NA	NA	NA	NA	NA	NA	NA	NA	NA	NA	NA	NA	NA	NA	NA	NA	NA	NA	NA	NA	NA	NA
591	XUT_10F-149	NO	NO	NA	XUTs	NA	NA	2.85487e-06	3	2.1371e-06	1	0.264824	0.137925	0.27541	2.61739	5.02555	NA	NA	NA	NA	NA	NA	NA	NA	NA	NA	NA	NA	NA	NA	NA	NA	NA	NA	NA	NA	NA	NA	NA	NA	NA	NA	NA	NA	NA	NA	NA	NA	NA
592	XUT_10F-15,SUT199	NO	NO	NA	XUTs	1.41401e-06	3	2.85487e-06	3	2.1371e-06	1	0.489332	0.295903	0.780356	1.41652	2.34248	NA	NA	NA	NA	NA	NA	NA	NA	NA	NA	NA	NA	NA	NA	NA	NA	NA	NA	NA	NA	NA	NA	NA	NA	NA	NA	NA	NA	NA	NA	NA	NA	NA
593	XUT_10F-151	NO	NO	NA	XUTs	1.41401e-06	3	1.90325e-06	2	NA	NA	0.3249	0.265813	0.261508	2.13341	2.60765	NA	NA	NA	NA	NA	NA	NA	NA	NA	NA	NA	NA	NA	NA	NA	NA	NA	NA	NA	NA	NA	NA	NA	NA	NA	NA	NA	NA	NA	NA	NA	NA	NA
594	XUT_10F-200	NO	NO	NA	XUTs	NA	NA	1.90325e-06	2	2.1371e-06	1	0.557283	0.117496	1.0959	1.2438	5.89931	NA	NA	NA	NA	NA	NA	NA	NA	NA	NA	NA	NA	NA	NA	NA	NA	NA	NA	NA	NA	NA	NA	NA	NA	NA	NA	NA	NA	NA	NA	NA	NA	NA
595	XUT_10F-203,SUT213,CUT214	NO	NO	NA	CUTs	1.41401e-06	3	9.51624e-06	10	8.5484e-06	4	0.329628	0.223809	0.343811	2.10282	3.09705	NA	NA	NA	NA	NA	NA	NA	NA	NA	NA	NA	NA	NA	NA	NA	NA	NA	NA	NA	NA	NA	NA	NA	NA	NA	NA	NA	NA	NA	NA	NA	NA	NA
596	XUT_10F-213	NO	NO	NA	XUTs	1.41401e-06	3	9.51624e-07	1	NA	NA	0.359568	0.131998	0.683982	1.92772	5.25121	NA	NA	NA	NA	NA	NA	NA	NA	NA	NA	NA	NA	NA	NA	NA	NA	NA	NA	NA	NA	NA	NA	NA	NA	NA	NA	NA	NA	NA	NA	NA	NA	NA
597	XUT_10F-321	NO	NO	NA	XUTs	1.41401e-06	3	9.51624e-07	1	NA	NA	0.445017	0.166732	0.745092	1.55757	4.15725	NA	NA	NA	NA	NA	NA	NA	NA	NA	NA	NA	NA	NA	NA	NA	NA	NA	NA	NA	NA	NA	NA	NA	NA	NA	NA	NA	NA	NA	NA	NA	NA	NA
598	XUT_10F-326	NO	NO	NA	XUTs	2.82801e-06	6	9.51624e-07	1	4.2742e-06	2	0.447512	0.330878	0.493739	1.54889	2.09488	NA	NA	NA	NA	NA	NA	NA	NA	NA	NA	NA	NA	NA	NA	NA	NA	NA	NA	NA	NA	NA	NA	NA	NA	NA	NA	NA	NA	NA	NA	NA	NA	NA
599	XUT_10F-55,SUT204	NO	NO	NA	XUTs	7.07003e-06	15	1.23711e-05	13	1.06855e-05	5	0.130795	0.0869313	0.146069	5.29948	7.9735	NA	NA	NA	NA	NA	NA	NA	NA	NA	NA	NA	NA	NA	NA	NA	NA	NA	NA	NA	NA	NA	NA	NA	NA	NA	NA	NA	NA	NA	NA	NA	NA	NA
600	XUT_10F-6	NO	NO	NA	XUTs	NA	NA	9.51624e-07	1	NA	NA	0.535159	0.146499	0.98919	1.29522	4.73142	NA	NA	NA	NA	NA	NA	NA	NA	NA	NA	NA	NA	NA	NA	NA	NA	NA	NA	NA	NA	NA	NA	NA	NA	NA	NA	NA	NA	NA	NA	NA	NA	NA
601	XUT_10F-62	NO	NO	NA	XUTs	1.41401e-06	3	NA	NA	NA	NA	0.343073	0.199056	0.454757	2.02041	3.48218	NA	NA	NA	NA	NA	NA	NA	NA	NA	NA	NA	NA	NA	NA	NA	NA	NA	NA	NA	NA	NA	NA	NA	NA	NA	NA	NA	NA	NA	NA	NA	NA	NA
602	XUT_10F-82	NO	NO	NA	XUTs	NA	NA	1.90325e-06	2	2.1371e-06	1	0.531307	0.239089	0.872524	1.30461	2.89912	NA	NA	NA	NA	NA	NA	NA	NA	NA	NA	NA	NA	NA	NA	NA	NA	NA	NA	NA	NA	NA	NA	NA	NA	NA	NA	NA	NA	NA	NA	NA	NA	NA
603	XUT_10F-85	NO	NO	NA	XUTs	NA	NA	1.90325e-06	2	2.1371e-06	1	0.227822	0.127431	0.288069	3.04249	5.43939	NA	NA	NA	NA	NA	NA	NA	NA	NA	NA	NA	NA	NA	NA	NA	NA	NA	NA	NA	NA	NA	NA	NA	NA	NA	NA	NA	NA	NA	NA	NA	NA	NA
604	XUT_10F-87,CUT206	NO	NO	NA	CUTs	1.41401e-06	3	NA	NA	2.1371e-06	1	0.475709	0.280858	0.812738	1.45708	2.46796	NA	NA	NA	NA	NA	NA	NA	NA	NA	NA	NA	NA	NA	NA	NA	NA	NA	NA	NA	NA	NA	NA	NA	NA	NA	NA	NA	NA	NA	NA	NA	NA	NA
605	XUT_10R-114	NO	NO	NA	XUTs	NA	NA	NA	NA	6.4113e-06	3	0.782098	0.148278	1.51131	0.886267	4.67464	NA	NA	NA	NA	NA	NA	NA	NA	NA	NA	NA	NA	NA	NA	NA	NA	NA	NA	NA	NA	NA	NA	NA	NA	NA	NA	NA	NA	NA	NA	NA	NA	NA
606	XUT_10R-117	NO	NO	NA	XUTs	NA	NA	NA	NA	2.1371e-06	1	0.635358	0.128179	1.22827	1.09096	5.40764	NA	NA	NA	NA	NA	NA	NA	NA	NA	NA	NA	NA	NA	NA	NA	NA	NA	NA	NA	NA	NA	NA	NA	NA	NA	NA	NA	NA	NA	NA	NA	NA	NA
607	XUT_10R-128,SUT632	NO	NO	NA	XUTs	5.65602e-06	12	6.66137e-06	7	1.06855e-05	5	0.211107	0.126404	0.242373	3.28339	5.48357	NA	NA	NA	NA	NA	NA	NA	NA	NA	NA	NA	NA	NA	NA	NA	NA	NA	NA	NA	NA	NA	NA	NA	NA	NA	NA	NA	NA	NA	NA	NA	NA	NA
608	XUT_10R-155,SUT634	NO	NO	NA	XUTs	NA	NA	9.51624e-07	1	2.1371e-06	1	0.519607	0.117496	1.01862	1.33398	5.89931	NA	NA	NA	NA	NA	NA	NA	NA	NA	NA	NA	NA	NA	NA	NA	NA	NA	NA	NA	NA	NA	NA	NA	NA	NA	NA	NA	NA	NA	NA	NA	NA	NA
609	XUT_10R-186	NO	NO	NA	XUTs	1.55541e-05	33	1.42744e-05	15	1.70968e-05	8	0.469614	0.198084	0.649834	1.47599	3.49927	0.17951	10.7706	0.0665052	0.0115854	0.071498	0.0115854	NA	NA	NA	0.0492596	0.0492596	NA	0.0703393	0.0703393	NA	0.0737653	0.0737653	NA	0.0726567	0.0726567	NA	0.061178	0.061178	NA	0.0608645	0.0608645	NA	0.0407189	0.0407189	NA	0.00976748	0.00976748	NA
610	XUT_10R-206,SUT642	NO	NO	NA	XUTs	1.27261e-05	27	7.61299e-06	8	1.06855e-05	5	0.488326	0.28326	0.558596	1.41944	2.44703	NA	NA	NA	NA	NA	NA	NA	NA	NA	NA	NA	NA	NA	NA	NA	NA	NA	NA	NA	NA	NA	NA	NA	NA	NA	NA	NA	NA	NA	NA	NA	NA	NA
611	XUT_10R-209	NO	NO	NA	XUTs	2.82801e-06	6	1.90325e-06	2	2.1371e-06	1	0.644766	0.290783	1.08876	1.07504	2.38373	NA	NA	NA	NA	NA	NA	NA	NA	NA	NA	NA	NA	NA	NA	NA	NA	NA	NA	NA	NA	NA	NA	NA	NA	NA	NA	NA	NA	NA	NA	NA	NA	NA
612	XUT_10R-242	NO	NO	NA	XUTs	NA	NA	2.85487e-06	3	NA	NA	0.709082	0.548352	0.820686	0.977527	1.26406	NA	NA	NA	NA	NA	NA	NA	NA	NA	NA	NA	NA	NA	NA	NA	NA	NA	NA	NA	NA	NA	NA	NA	NA	NA	NA	NA	NA	NA	NA	NA	NA	NA
613	XUT_10R-245	NO	NO	NA	XUTs	NA	NA	NA	NA	2.1371e-06	1	0.635358	0.128179	1.22827	1.09096	5.40764	NA	NA	NA	NA	NA	NA	NA	NA	NA	NA	NA	NA	NA	NA	NA	NA	NA	NA	NA	NA	NA	NA	NA	NA	NA	NA	NA	NA	NA	NA	NA	NA	NA
614	XUT_10R-287,SUT651	NO	NO	NA	XUTs	NA	NA	3.8065e-06	4	4.2742e-06	2	0.269783	0.213783	0.262934	2.56927	3.24229	NA	NA	NA	NA	NA	NA	NA	NA	NA	NA	NA	NA	NA	NA	NA	NA	NA	NA	NA	NA	NA	NA	NA	NA	NA	NA	NA	NA	NA	NA	NA	NA	NA
615	XUT_10R-39,SUT621,SUT622	NO	NO	NA	XUTs	4.24202e-06	9	6.66137e-06	7	2.1371e-06	1	0.300917	0.187111	0.302579	2.30345	3.70448	NA	NA	NA	NA	NA	NA	NA	NA	NA	NA	NA	NA	NA	NA	NA	NA	NA	NA	NA	NA	NA	NA	NA	NA	NA	NA	NA	NA	NA	NA	NA	NA	NA
616	XUT_10R-52,SUT624	NO	NO	NA	XUTs	8.48403e-06	18	1.04679e-05	11	4.2742e-06	2	0.253379	0.17672	0.213037	2.73562	3.9223	NA	NA	NA	NA	NA	NA	NA	NA	NA	NA	NA	NA	NA	NA	NA	NA	NA	NA	NA	NA	NA	NA	NA	NA	NA	NA	NA	NA	NA	NA	NA	NA	NA
617	XUT_10R-84,SUT627,SUT628	NO	NO	NA	XUTs	5.65602e-06	12	1.14195e-05	12	1.49597e-05	7	0.245826	0.124765	0.412278	2.81966	5.55563	NA	NA	NA	NA	NA	NA	NA	NA	NA	NA	NA	NA	NA	NA	NA	NA	NA	NA	NA	NA	NA	NA	NA	NA	NA	NA	NA	NA	NA	NA	NA	NA	NA
618	XUT_10R-92,SUT629	NO	NO	NA	XUTs	NA	NA	1.90325e-06	2	NA	NA	0.382985	0.146499	0.34488	1.80985	4.73142	NA	NA	NA	NA	NA	NA	NA	NA	NA	NA	NA	NA	NA	NA	NA	NA	NA	NA	NA	NA	NA	NA	NA	NA	NA	NA	NA	NA	NA	NA	NA	NA	NA
619	XUT_11F-10,SUT218,SUT219	NO	NO	NA	XUTs	4.24202e-06	9	3.8065e-06	4	NA	NA	0.46022	0.244811	0.578237	1.50612	2.83136	NA	NA	NA	NA	NA	NA	NA	NA	NA	NA	NA	NA	NA	NA	NA	NA	NA	NA	NA	NA	NA	NA	NA	NA	NA	NA	NA	NA	NA	NA	NA	NA	NA
620	XUT_11F-160,YKL044W,YKL044W,YKL043W	NO	NO	NA	XUTs	1.41401e-06	3	NA	NA	NA	NA	0.34257	0.367189	0.19169	2.02338	1.88771	NA	NA	NA	NA	NA	NA	NA	NA	NA	NA	NA	NA	NA	NA	NA	NA	NA	NA	NA	NA	NA	NA	NA	NA	NA	NA	NA	NA	NA	NA	NA	NA	NA
621	XUT_11F-191	NO	NO	NA	XUTs	NA	NA	5.70975e-06	6	NA	NA	0.302625	0.146499	0.300273	2.29045	4.73142	NA	NA	NA	NA	NA	NA	NA	NA	NA	NA	NA	NA	NA	NA	NA	NA	NA	NA	NA	NA	NA	NA	NA	NA	NA	NA	NA	NA	NA	NA	NA	NA	NA
622	XUT_11F-244	NO	NO	NA	XUTs	NA	NA	9.51624e-07	1	NA	NA	0.448376	0.117496	0.913688	1.54591	5.89931	NA	NA	NA	NA	NA	NA	NA	NA	NA	NA	NA	NA	NA	NA	NA	NA	NA	NA	NA	NA	NA	NA	NA	NA	NA	NA	NA	NA	NA	NA	NA	NA	NA
[truncated: 5,467 more rows]
[truncated: 12 more columns]

## Sheet: Heat_stress_chase
	transcript	symbol	biotype	RPG	HS_A_counts_raw	HS_B_counts_raw	HS_D_counts_raw	HS_A_counts_norm	HS_B_counts_norm	HS_D_counts_norm	HS_e_decay_rate_mean	HS_e_decay_rate_median	HS_e_decay_rate_sd	HS_half_life_mean	HS_half_life_median	HS_e_deadenylation_rate_q0.75q0.95_mean_mean	HS_e_deadenylation_rate_q0.75q0.95_mean_sd	HS_e_deadenylation_rate_q0.75q0.95_median_median	HS_e_deadenylation_rate_q0.75q0.95_median_sd	HS_terminal_60A_adenosine_half_life_min	HS_terminal_60A_adenosine_half_life_sec	HS_pA_tail_mean_mean	HS_pA_tail_median_median	HS_pA_tail_q0.95_mean	HS_pA_tail_q0.90_mean	HS_pA_tail_q0.85_mean	HS_pA_tail_q0.80_mean	HS_pA_tail_q0.75_mean	HS_pA_tail_q0.50_mean	HS_pA_tail_q0.15_mean	HS_pA_tail_q0.10_mean	HS_pA_tail_q0.05_mean	HS_e_deadenylation_q0.95_rate_mean	HS_e_deadenylation_q0.95_rate_median	HS_e_deadenylation_q0.95_rate_sd	HS_e_deadenylation_q0.90_rate_mean	HS_e_deadenylation_q0.90_rate_median	HS_e_deadenylation_q0.90_rate_sd	HS_e_deadenylation_q0.85_rate_mean	HS_e_deadenylation_q0.85_rate_median	HS_e_deadenylation_q0.85_rate_sd	HS_e_deadenylation_q0.80_rate_mean	HS_e_deadenylation_q0.80_rate_median	HS_e_deadenylation_q0.80_rate_sd	HS_e_deadenylation_q0.75_rate_mean	HS_e_deadenylation_q0.75_rate_median	HS_e_deadenylation_q0.75_rate_sd	HS_e_deadenylation_q0.50_rate_mean	HS_e_deadenylation_q0.50_rate_median
[truncated: 517 more rows]
[truncated: 10 more columns]

[truncated: 1 more sheets: Thiolutin_25C_chase]
