# Supplementary material for: Modeling of mRNA deadenylation rates reveal a complex relationship between mRNA deadenylation and decay
Source: EMBO J. 2024 Oct 11;43(24):6525–54. doi: 10.1038/s44318-024-00258-3 (PMC11649921; doi:10.1038/s44318-024-00258-3)
Supplement: Supplementary file 4 — Dataset EV2 [file 44318_2024_258_MOESM4_ESM.xlsx]

## Sheet: Legend
name:	Dataset EV2
title:	List of ENA and GEO accession numbers to raw and processed sequencing data
column description:	column:	column name:	column content description:
	A	sample_name	lists name of the biological replicate sequenced
	B	replicate id	identifier of the biological replicate
	C	technical replicate number	lists the run number of the given biological replicate (some biological replicates were re-sequenced to provide more reads)
	D	ENA accession	ENA accession number
	E	ENA direct link	direct link to data deposited at ENA
	F	GEO accession	GEO accession number
	G	GEO direct link	direct link to data deposited at GEO
	H	yeast RNA mixed with RNA from	The S. cerevisiae RNA samples obtained in this study were mixed with samples from other species, as specified in this column. The genomes of the co-sequenced species have little or no overlapping regions with S. cerevisiae therefore allowing for full data separation at the bioinformatic analysis level.
	I	Guppy basecaller version	Guppy basecaller version
	J	sequencing reads	number of sequencing reads obtained in a single run
	K	reads mapped to reference	number of reads mapped to S. cerevisiae reference genome
	L	Nanopolish 'PASS' reads	number of reads that passed the quality control check
	M	reference transcriptome	reference transcriptome: for all samples in this study S. cerevisiae

## Sheet: Expanded_View_Dataset_2
sample name	replicat id	technical replicate number	ENA accession	ENA direct link	GEO accession	GEO direct link	yeast RNA mixed with RNA from	Guppy basecaller version	sequencing reads obtained from single run	reads mapped to reference	Nanopolish 'PASS' reads	reference transcriptome
DRS_pan2Δ_ccr4Δ_W303_25°C_repC_1_sc	c	1	ERS16372192	https://www.ebi.ac.uk/ena/browser/view/ERS16372192	GSM8410935	https://www.ncbi.nlm.nih.gov/geo/query/acc.cgi?acc=GSM8410935	M. musculus, S. pombe	6.0.0	1060292	458616	338541	S. cerevisiae
DRS_pan2Δ_ccr4Δ_W303_25°C_repC_2_sc	c	2	ERS16372193	https://www.ebi.ac.uk/ena/browser/view/ERS16372193	GSM8410935	https://www.ncbi.nlm.nih.gov/geo/query/acc.cgi?acc=GSM8410935	M. musculus, S. pombe	6.0.0	909016	255964	203326	S. cerevisiae
DRS_pan2Δ_ccr4Δ_W303_25°C_repA_1_sc	a	1	ERS16372194	https://www.ebi.ac.uk/ena/browser/view/ERS16372194	GSM8410936	https://www.ncbi.nlm.nih.gov/geo/query/acc.cgi?acc=GSM8410936	M. musculus, S. pombe	6.0.0	1242030	579461	428496	S. cerevisiae
DRS_pan2Δ_ccr4Δ_W303_25°C_repD_1_sc	d	1	ERS16372195	https://www.ebi.ac.uk/ena/browser/view/ERS16372195	GSM8410937	https://www.ncbi.nlm.nih.gov/geo/query/acc.cgi?acc=GSM8410937	M. musculus, S. pombe	6.0.0	1119470	420965	313081	S. cerevisiae
DRS_pan2Δ_ccr4Δ_W303_25°C_repD_2_sc	d	2	ERS16372196	https://www.ebi.ac.uk/ena/browser/view/ERS16372196	GSM8410937	https://www.ncbi.nlm.nih.gov/geo/query/acc.cgi?acc=GSM8410937	M. musculus, S. pombe	6.0.0	331388	153706	111492	S. cerevisiae
DRS_pan2Δ_ccr4Δ_W303_37°C_repB_1_sc	b	1	ERS16372197	https://www.ebi.ac.uk/ena/browser/view/ERS16372197	GSM8410938	https://www.ncbi.nlm.nih.gov/geo/query/acc.cgi?acc=GSM8410938	M. musculus, S. pombe	6.0.0	1058853	355651	259862	S. cerevisiae
DRS_pan2Δ_ccr4Δ_W303_37°C_repB_2_sc	b	2	ERS16372198	https://www.ebi.ac.uk/ena/browser/view/ERS16372198	GSM8410938	https://www.ncbi.nlm.nih.gov/geo/query/acc.cgi?acc=GSM8410938	M. musculus, S. pombe	6.0.0	1101011	449970	333092	S. cerevisiae
DRS_pan2Δ_ccr4Δ_W303_37°C_repE_1_sc	e	1	ERS16372199	https://www.ebi.ac.uk/ena/browser/view/ERS16372199	GSM8410939	https://www.ncbi.nlm.nih.gov/geo/query/acc.cgi?acc=GSM8410939	M. musculus, S. pombe	6.0.0	307020	120077	95428	S. cerevisiae
DRS_pan2Δ_ccr4Δ_W303_37°C_repE_2_sc	e	2	ERS16372200	https://www.ebi.ac.uk/ena/browser/view/ERS16372200	GSM8410939	https://www.ncbi.nlm.nih.gov/geo/query/acc.cgi?acc=GSM8410939	H. sapiens, S.pombe	6.0.0	337839	85917	60897	S. cerevisiae
DRS_pan2Δ_ccr4Δ_W303_37°C_repF_1_sc	f	1	ERS16372201	https://www.ebi.ac.uk/ena/browser/view/ERS16372201	GSM8410940	https://www.ncbi.nlm.nih.gov/geo/query/acc.cgi?acc=GSM8410940	M. musculus, S. pombe	6.0.0	302546	102843	82286	S. cerevisiae
DRS_pan2Δ_ccr4Δ_W303_37°C_repF_2_sc	f	2	ERS16372202	https://www.ebi.ac.uk/ena/browser/view/ERS16372202	GSM8410940	https://www.ncbi.nlm.nih.gov/geo/query/acc.cgi?acc=GSM8410940	H. sapiens, S.pombe	6.0.0	404772	130392	94135	S. cerevisiae
DRS_W303_–_heatstress_0min_25°C_to_37°C_repD_1_sc	d	1	ERS14275121	https://www.ebi.ac.uk/ena/browser/view/ERS14275121	GSM8410941	https://www.ncbi.nlm.nih.gov/geo/query/acc.cgi?acc=GSM8410941	H. sapiens, S.pombe	6.0.0	312022	122641	87938	S. cerevisiae
DRS_W303_–_heatstress_4min_25°C_to_37°C_repD_1_sc	d	1	ERS14275117	https://www.ebi.ac.uk/ena/browser/view/ERS14275117	GSM8410942	https://www.ncbi.nlm.nih.gov/geo/query/acc.cgi?acc=GSM8410942	H. sapiens, S.pombe	6.0.0	115628	35492	26396	S. cerevisiae
DRS_W303_–_heatstress_8min_25°C_to_37°C_repD_1_sc	d	1	ERS16372203	https://www.ebi.ac.uk/ena/browser/view/ERS16372203	GSM8410943	https://www.ncbi.nlm.nih.gov/geo/query/acc.cgi?acc=GSM8410943	H. sapiens, S.pombe	6.0.0	1635442	583020	422738	S. cerevisiae
DRS_W303_–_heatstress_12min_25°C_to_37°C_repD_1_sc	d	1	ERS16372204	https://www.ebi.ac.uk/ena/browser/view/ERS16372204	GSM8410944	https://www.ncbi.nlm.nih.gov/geo/query/acc.cgi?acc=GSM8410944	M. musculus, S. pombe	6.0.0	767831	269777	200135	S. cerevisiae
DRS_W303_–_heatstress_16min_25°C_to_37°C_repD_1_sc	d	1	ERS16372205	https://www.ebi.ac.uk/ena/browser/view/ERS16372205	GSM8410945	https://www.ncbi.nlm.nih.gov/geo/query/acc.cgi?acc=GSM8410945	H. sapiens, S.pombe	6.0.0	1578326	538576	390153	S. cerevisiae
DRS_W303_–_heatstress_20min_25°C_to_37°C_repD_1_sc	d	1	ERS16372206	https://www.ebi.ac.uk/ena/browser/view/ERS16372206	GSM8410946	https://www.ncbi.nlm.nih.gov/geo/query/acc.cgi?acc=GSM8410946	M. musculus, S. pombe	6.0.0	1705638	657409	487759	S. cerevisiae
DRS_W303_–_heatstress_0min_25°C_to_37°C_repA_1_sc	a	1	ERS14275093	https://www.ebi.ac.uk/ena/browser/view/ERS14275093	GSM8410947	https://www.ncbi.nlm.nih.gov/geo/query/acc.cgi?acc=GSM8410947	H. sapiens, S.pombe	6.0.0	1647579	816687	579595	S. cerevisiae
DRS_W303_–_heatstress_2min_25°C_to_37°C_repA_1_sc	a	1	ERS14275095	https://www.ebi.ac.uk/ena/browser/view/ERS14275095	GSM8410948	https://www.ncbi.nlm.nih.gov/geo/query/acc.cgi?acc=GSM8410948	H. sapiens, S.pombe	6.0.0	1497154	681745	482139	S. cerevisiae
DRS_W303_–_heatstress_6min_25°C_to_37°C_repA_1_sc	a	1	ERS14275097	https://www.ebi.ac.uk/ena/browser/view/ERS14275097	GSM8410949	https://www.ncbi.nlm.nih.gov/geo/query/acc.cgi?acc=GSM8410949	H. sapiens, S.pombe	6.0.0	1769835	794079	576589	S. cerevisiae
DRS_W303_–_heatstress_10min_25°C_to_37°C_repA_2_sc	a	1	ERS14275110	https://www.ebi.ac.uk/ena/browser/view/ERS14275110	GSM8410950	https://www.ncbi.nlm.nih.gov/geo/query/acc.cgi?acc=GSM8410950	H. sapiens, S.pombe	6.0.0	1221688	403701	307119	S. cerevisiae
DRS_W303_–_heatstress_10min_25°C_to_37°C_repA_1_sc	a	2	ERS16372207	https://www.ebi.ac.uk/ena/browser/view/ERS16372207	GSM8410950	https://www.ncbi.nlm.nih.gov/geo/query/acc.cgi?acc=GSM8410950	H. sapiens, S.pombe	6.0.0	361936	147111	118744	S. cerevisiae
DRS_W303_–_heatstress_14min_25°C_to_37°C_repA_1_sc	a	1	ERS16372208	https://www.ebi.ac.uk/ena/browser/view/ERS16372208	GSM8410951	https://www.ncbi.nlm.nih.gov/geo/query/acc.cgi?acc=GSM8410951	H. sapiens, S.pombe	6.0.0	225294	84610	65660	S. cerevisiae
DRS_W303_–_heatstress_14min_25°C_to_37°C_repA_2_sc	a	2	ERS14275114	https://www.ebi.ac.uk/ena/browser/view/ERS14275114	GSM8410951	https://www.ncbi.nlm.nih.gov/geo/query/acc.cgi?acc=GSM8410951	H. sapiens, S.pombe	6.0.0	1840403	806818	624020	S. cerevisiae
DRS_W303_–_heatstress_18min_25°C_to_37°C_repA_1_sc	a	1	ERS16336356	https://www.ebi.ac.uk/ena/browser/view/ERS16336356	GSM8410952	https://www.ncbi.nlm.nih.gov/geo/query/acc.cgi?acc=GSM8410952	H. sapiens, S.pombe	6.0.0	1773221	724914	562336	S. cerevisiae
DRS_W303_–_heatstress_0min_25°C_to_37°C_repB_1_sc	b	1	ERS16372209	https://www.ebi.ac.uk/ena/browser/view/ERS16372209	GSM8410953	https://www.ncbi.nlm.nih.gov/geo/query/acc.cgi?acc=GSM8410953	M. musculus, S. pombe	6.0.0	1299107	606918	479172	S. cerevisiae
DRS_W303_–_heatstress_4min_25°C_to_37°C_repB_1_sc	b	1	ERS14275112	https://www.ebi.ac.uk/ena/browser/view/ERS14275112	GSM8410954	https://www.ncbi.nlm.nih.gov/geo/query/acc.cgi?acc=GSM8410954	H. sapiens, S.pombe	6.0.0	1388125	583551	450988	S. cerevisiae
DRS_W303_–_heatstress_8min_25°C_to_37°C_repB_1_sc	b	1	ERS14275070	https://www.ebi.ac.uk/ena/browser/view/ERS14275070	GSM8410955	https://www.ncbi.nlm.nih.gov/geo/query/acc.cgi?acc=GSM8410955	M. musculus, S. pombe	6.0.0	1229381	743385	542018	S. cerevisiae
DRS_W303_–_heatstress_12min_25°C_to_37°C_repB_1_sc	b	1	ERS14275067	https://www.ebi.ac.uk/ena/browser/view/ERS14275067	GSM8410956	https://www.ncbi.nlm.nih.gov/geo/query/acc.cgi?acc=GSM8410956	M. musculus, S. pombe	6.0.0	980614	553701	411056	S. cerevisiae
DRS_W303_–_heatstress_16min_25°C_to_37°C_repB_1_sc	b	1	ERS14275064	https://www.ebi.ac.uk/ena/browser/view/ERS14275064	GSM8410957	https://www.ncbi.nlm.nih.gov/geo/query/acc.cgi?acc=GSM8410957	M. musculus, S. pombe	6.0.0	1075943	517723	379599	S. cerevisiae
DRS_W303_–_heatstress_20min_25°C_to_37°C_repB_1_sc	b	1	ERS14275061	https://www.ebi.ac.uk/ena/browser/view/ERS14275061	GSM8410958	https://www.ncbi.nlm.nih.gov/geo/query/acc.cgi?acc=GSM8410958	M. musculus, S. pombe	6.0.0	741724	303494	221006	S. cerevisiae
DRS_W303_+_thiolutin_0min_25°C_repB_1_sc	b	1	ERS16372210	https://www.ebi.ac.uk/ena/browser/view/ERS16372210	GSM8410959	https://www.ncbi.nlm.nih.gov/geo/query/acc.cgi?acc=GSM8410959	H. sapiens, S.pombe	6.0.0	1918148	488054	364752	S. cerevisiae
DRS_W303_+_thiolutin_0min_25°C_repB_2_sc	b	2	ERS16372211	https://www.ebi.ac.uk/ena/browser/view/ERS16372211	GSM8410959	https://www.ncbi.nlm.nih.gov/geo/query/acc.cgi?acc=GSM8410959	M. musculus, S. pombe	6.0.0	573202	302825	237912	S. cerevisiae
DRS_W303_+_thiolutin_0min_25°C_repB_3_sc	b	3	ERS14275126	https://www.ebi.ac.uk/ena/browser/view/ERS14275126	GSM8410959	https://www.ncbi.nlm.nih.gov/geo/query/acc.cgi?acc=GSM8410959	M. musculus, S. pombe	6.0.0	905388	269333	206411	S. cerevisiae
DRS_W303_+_thiolutin_2min_25°C_repB_1_sc	b	1	ERS16372212	https://www.ebi.ac.uk/ena/browser/view/ERS16372212	GSM8410960	https://www.ncbi.nlm.nih.gov/geo/query/acc.cgi?acc=GSM8410960	M. musculus, S. pombe	6.0.0	764674	438700	322201	S. cerevisiae
DRS_W303_+_thiolutin_2min_25°C_repB_2_sc	b	2	ERS14275079	https://www.ebi.ac.uk/ena/browser/view/ERS14275079	GSM8410960	https://www.ncbi.nlm.nih.gov/geo/query/acc.cgi?acc=GSM8410960	M. musculus, S. pombe	6.0.0	802975	421794	334918	S. cerevisiae
DRS_W303_+_thiolutin_2min_25°C_repB_3_sc	b	3	ERS14275128	https://www.ebi.ac.uk/ena/browser/view/ERS14275128	GSM8410960	https://www.ncbi.nlm.nih.gov/geo/query/acc.cgi?acc=GSM8410960	M. musculus, S. pombe	6.0.0	833818	116389	88822	S. cerevisiae
DRS_W303_+_thiolutin_6min_25°C_repB_1_sc	b	1	ERS16336407	https://www.ebi.ac.uk/ena/browser/view/ERS16336407	GSM8410961	https://www.ncbi.nlm.nih.gov/geo/query/acc.cgi?acc=GSM8410961	M. musculus, S. pombe	6.0.0	720986	418758	305874	S. cerevisiae
DRS_W303_+_thiolutin_6min_25°C_repB_2_sc	b	2	ERS14275081	https://www.ebi.ac.uk/ena/browser/view/ERS14275081	GSM8410961	https://www.ncbi.nlm.nih.gov/geo/query/acc.cgi?acc=GSM8410961	M. musculus, S. pombe	6.0.0	1463545	799223	588872	S. cerevisiae
DRS_W303_+_thiolutin_10min_25°C_repB_1_sc	b	1	ERS16372213	https://www.ebi.ac.uk/ena/browser/view/ERS16372213	GSM8410962	https://www.ncbi.nlm.nih.gov/geo/query/acc.cgi?acc=GSM8410962	C. elegans, S. pombe	6.0.0	2705242	857218	649705	S. cerevisiae
DRS_W303_+_thiolutin_10min_25°C_repB_2_sc	b	2	ERS16336406	https://www.ebi.ac.uk/ena/browser/view/ERS16336406	GSM8410962	https://www.ncbi.nlm.nih.gov/geo/query/acc.cgi?acc=GSM8410962	M. musculus, S. pombe	6.0.0	518995	261940	205462	S. cerevisiae
DRS_W303_+_thiolutin_14min_25°C_repB_1_sc	b	1	ERS16372214	https://www.ebi.ac.uk/ena/browser/view/ERS16372214	GSM8410963	https://www.ncbi.nlm.nih.gov/geo/query/acc.cgi?acc=GSM8410963	C. elegans, S. pombe	6.0.0	3008326	783269	574868	S. cerevisiae
DRS_W303_+_thiolutin_14min_25°C_repB_2_sc	b	2	ERS16336407	https://www.ebi.ac.uk/ena/browser/view/ERS16336407	GSM8410963	https://www.ncbi.nlm.nih.gov/geo/query/acc.cgi?acc=GSM8410963	M. musculus, S. pombe	6.0.0	463513	203604	203604	S. cerevisiae
DRS_W303_+_thiolutin_18min_25°C_repB_1_sc	b	1	ERS16372215	https://www.ebi.ac.uk/ena/browser/view/ERS16372215	GSM8410964	https://www.ncbi.nlm.nih.gov/geo/query/acc.cgi?acc=GSM8410964	M. musculus, S. pombe	6.0.0	1032386	538388	402168	S. cerevisiae
DRS_W303_+_thiolutin_18min_25°C_repB_2_sc	b	2	ERS14275075	https://www.ebi.ac.uk/ena/browser/view/ERS14275075	GSM8410964	https://www.ncbi.nlm.nih.gov/geo/query/acc.cgi?acc=GSM8410964	M. musculus, S. pombe	6.0.0	1691984	836462	609184	S. cerevisiae
DRS_W303_+_thiolutin_30min_25°C_repB_1_sc	b	1	ERS14275057	https://www.ebi.ac.uk/ena/browser/view/ERS14275057	GSM8410965	https://www.ncbi.nlm.nih.gov/geo/query/acc.cgi?acc=GSM8410965	M. musculus, S. pombe	6.0.0	828701	358082	267617	S. cerevisiae
DRS_W303_+_thiolutin_30min_25°C_repB_2_sc	b	2	ERS14275077	https://www.ebi.ac.uk/ena/browser/view/ERS14275077	GSM8410965	https://www.ncbi.nlm.nih.gov/geo/query/acc.cgi?acc=GSM8410965	M. musculus, S. pombe	6.0.0	1303319	628644	458046	S. cerevisiae
DRS_W303_+_thiolutin_40min_25°C_repB_1_sc	b	1	ERS14275060	https://www.ebi.ac.uk/ena/browser/view/ERS14275060	GSM8410966	https://www.ncbi.nlm.nih.gov/geo/query/acc.cgi?acc=GSM8410966	M. musculus, S. pombe	6.0.0	688468	296492	218824	S. cerevisiae
DRS_W303_+_thiolutin_40min_25°C_repB_2_sc	b	2	ERS16372216	https://www.ebi.ac.uk/ena/browser/view/ERS16372216	GSM8410966	https://www.ncbi.nlm.nih.gov/geo/query/acc.cgi?acc=GSM8410966	C. elegans, S. pombe	6.0.0	2723736	643961	463416	S. cerevisiae
DRS_W303_+_thiolutin_0min_25°C_repA_1_sc	a	1	ERS16372217	https://www.ebi.ac.uk/ena/browser/view/ERS16372217	GSM8410967	https://www.ncbi.nlm.nih.gov/geo/query/acc.cgi?acc=GSM8410967	M. musculus, S. pombe	6.0.0	2206869	1234357	895852	S. cerevisiae
DRS_W303_+_thiolutin_4min_25°C_repA_1_sc	a	1	ERS16372218	https://www.ebi.ac.uk/ena/browser/view/ERS16372218	GSM8410968	https://www.ncbi.nlm.nih.gov/geo/query/acc.cgi?acc=GSM8410968	M. musculus, S. pombe	6.0.0	1661522	879789	673415	S. cerevisiae
DRS_W303_+_thiolutin_8min_25°C_repA_1_sc	a	1	ERS16372219	https://www.ebi.ac.uk/ena/browser/view/ERS16372219	GSM8410969	https://www.ncbi.nlm.nih.gov/geo/query/acc.cgi?acc=GSM8410969	A. thaliana, S. pombe	6.0.0	189873	93979	80637	S. cerevisiae
DRS_W303_+_thiolutin_8min_25°C_repA_2_sc	a	2	ERS16372220	https://www.ebi.ac.uk/ena/browser/view/ERS16372220	GSM8410969	https://www.ncbi.nlm.nih.gov/geo/query/acc.cgi?acc=GSM8410969	H. sapiens, S.pombe	6.0.0	1558719	473070	351811	S. cerevisiae
DRS_W303_+_thiolutin_8min_25°C_repA_3_sc	a	3	ERS14275130	https://www.ebi.ac.uk/ena/browser/view/ERS14275130	GSM8410969	https://www.ncbi.nlm.nih.gov/geo/query/acc.cgi?acc=GSM8410969	M. musculus, S. pombe	6.0.0	576704	193388	151254	S. cerevisiae
DRS_W303_+_thiolutin_8min_25°C_repA_4_sc	a	4	ERS14275132	https://www.ebi.ac.uk/ena/browser/view/ERS14275132	GSM8410969	https://www.ncbi.nlm.nih.gov/geo/query/acc.cgi?acc=GSM8410969	M. musculus, S. pombe	6.0.0	841217	299216	224166	S. cerevisiae
DRS_W303_+_thiolutin_12min_25°C_repA_1_sc	a	1	ERS16372221	https://www.ebi.ac.uk/ena/browser/view/ERS16372221	GSM8410970	https://www.ncbi.nlm.nih.gov/geo/query/acc.cgi?acc=GSM8410970	M. musculus, S. pombe	6.0.0	2619164	1417951	1085296	S. cerevisiae
DRS_W303_+_thiolutin_16min_25°C_repA_1_sc	a	1	ERS16372222	https://www.ebi.ac.uk/ena/browser/view/ERS16372222	GSM8410971	https://www.ncbi.nlm.nih.gov/geo/query/acc.cgi?acc=GSM8410971	A. thaliana, S. pombe	6.0.0	2053342	865586	685501	S. cerevisiae
DRS_W303_+_thiolutin_20min_25°C_repA_1_sc	a	1	ERS16372223	https://www.ebi.ac.uk/ena/browser/view/ERS16372223	GSM8410972	https://www.ncbi.nlm.nih.gov/geo/query/acc.cgi?acc=GSM8410972	A. thaliana, S. pombe	6.0.0	2372928	1236434	938118	S. cerevisiae
DRS_W303_+_thiolutin_30min_25°C_repA_1_sc	a	1	ERS16372224	https://www.ebi.ac.uk/ena/browser/view/ERS16372224	GSM8410973	https://www.ncbi.nlm.nih.gov/geo/query/acc.cgi?acc=GSM8410973	A. thaliana, S. pombe	6.0.0	1168050	839509	665107	S. cerevisiae
DRS_W303_+_thiolutin_60min_25°C_repA_1_sc	a	1	ERS16372225	https://www.ebi.ac.uk/ena/browser/view/ERS16372225	GSM8410974	https://www.ncbi.nlm.nih.gov/geo/query/acc.cgi?acc=GSM8410974	A. thaliana, S. pombe	6.0.0	960278	658940	531657	S. cerevisiae
DRS_total_mRNA_WT_W303_digested_xrn1_repA_1_sc	a	1	ERS12230820	https://www.ebi.ac.uk/ena/browser/view/ERS12230820	GSM8410975	https://www.ncbi.nlm.nih.gov/geo/query/acc.cgi?acc=GSM8410975	H. sapiens	4.4.1	1940873	739165	549993	S. cerevisiae
DRS_total_mRNA_WT_W303_digested_xrn1_repA_2_sc	a	2	ERS16372226	https://www.ebi.ac.uk/ena/browser/view/ERS16372226	GSM8410975	https://www.ncbi.nlm.nih.gov/geo/query/acc.cgi?acc=GSM8410975	M. musculus	4.4.1	1006586	229265	179227	S. cerevisiae
DRS_total_mRNA_WT_W303_digested_xrn1_repA_3_sc	a	3	ERS16372227	https://www.ebi.ac.uk/ena/browser/view/ERS16372227	GSM8410975	https://www.ncbi.nlm.nih.gov/geo/query/acc.cgi?acc=GSM8410975	M. musculus	4.4.1	789270	103334	75168	S. cerevisiae
DRS_total_mRNA_WT_W303_digested_xrn1_repA_4_sc	a	4	ERS16372228	https://www.ebi.ac.uk/ena/browser/view/ERS16372228	GSM8410975	https://www.ncbi.nlm.nih.gov/geo/query/acc.cgi?acc=GSM8410975	M. musculus	4.4.1	117543	31954	21745	S. cerevisiae
DRS_total_mRNA_WT_W303_repA_1_sc	a	1	ERS6477295	https://www.ebi.ac.uk/ena/browser/view/ERS6477295	GSM8410976	https://www.ncbi.nlm.nih.gov/geo/query/acc.cgi?acc=GSM8410976	H. sapiens	4.4.1	1736290	645037	460718	S. cerevisiae
DRS_total_mRNA_WT_W303_repA_2_sc	a	2	ERS16372229	https://www.ebi.ac.uk/ena/browser/view/ERS16372229	GSM8410976	https://www.ncbi.nlm.nih.gov/geo/query/acc.cgi?acc=GSM8410976	M. musculus	4.4.1	916065	344338	294704	S. cerevisiae
DRS_total_mRNA_WT_W303_repA_3_sc	a	3	ERS16372230	https://www.ebi.ac.uk/ena/browser/view/ERS16372230	GSM8410976	https://www.ncbi.nlm.nih.gov/geo/query/acc.cgi?acc=GSM8410976	M. musculus	4.4.1	1984942	1454793	1226488	S. cerevisiae
DRS_Dcp2_AID_25°C_repA_1_sc	a	1	ERS16372231	https://www.ebi.ac.uk/ena/browser/view/ERS16372231	GSM8410977	https://www.ncbi.nlm.nih.gov/geo/query/acc.cgi?acc=GSM8410977	M. musculus	4.4.1	1278806	400379	298974	S. cerevisiae
DRS_Dcp2_AID_25°C_repA_2_sc	a	2	ERS16372232	https://www.ebi.ac.uk/ena/browser/view/ERS16372232	GSM8410977	https://www.ncbi.nlm.nih.gov/geo/query/acc.cgi?acc=GSM8410977	R. norvegicus	5.0.11	1879727	56617	16414	S. cerevisiae
DRS_Dcp2_AID_25°C_repB_1_sc	b	1	ERS16372233	https://www.ebi.ac.uk/ena/browser/view/ERS16372233	GSM8410978	https://www.ncbi.nlm.nih.gov/geo/query/acc.cgi?acc=GSM8410978	R. norvegicus	5.0.11	1503932	7104	5769	S. cerevisiae
DRS_Dcp2_AID_25°C_repB_2_sc	b	2	ERS16372238	https://www.ebi.ac.uk/ena/browser/view/ERS16372238	GSM8410978	https://www.ncbi.nlm.nih.gov/geo/query/acc.cgi?acc=GSM8410978	M. musculus	4.4.1	1069195	330236	236797	S. cerevisiae
DRS_Dcp2_AID_25°C_repB_3_sc	b	3	ERS16372235	https://www.ebi.ac.uk/ena/browser/view/ERS16372235	GSM8410978	https://www.ncbi.nlm.nih.gov/geo/query/acc.cgi?acc=GSM8410978	R. norvegicus	5.0.11	1229092	558431	445344	S. cerevisiae
DRS_WT_W_303_AID_control_25°C_repA_1_sc	a	1	ERS16372236	https://www.ebi.ac.uk/ena/browser/view/ERS16372236	GSM8410979	https://www.ncbi.nlm.nih.gov/geo/query/acc.cgi?acc=GSM8410979	M. musculus	4.4.1	1360842	761207	589396	S. cerevisiae
DRS_WT_W_303_AID_control_25°C_repB_1_sc	b	1	ERS16372237	https://www.ebi.ac.uk/ena/browser/view/ERS16372237	GSM8410980	https://www.ncbi.nlm.nih.gov/geo/query/acc.cgi?acc=GSM8410980	M. musculus	4.4.1	1150302	542518	435111	S. cerevisiae
DRS_WT_W_303_AID_control_25°C_repB_2_sc	b	2	ERS16372238	https://www.ebi.ac.uk/ena/browser/view/ERS16372238	GSM8410980	https://www.ncbi.nlm.nih.gov/geo/query/acc.cgi?acc=GSM8410980	R. norvegicus	5.0.11	1927865	972164	760789	S. cerevisiae
DRS_Xrn1_AID_25°C_repA_1_sc	a	1	ERS16372239	https://www.ebi.ac.uk/ena/browser/view/ERS16372239	GSM8410981	https://www.ncbi.nlm.nih.gov/geo/query/acc.cgi?acc=GSM8410981	R. norvegicus	5.0.11	31070	11970	9570	S. cerevisiae
DRS_Xrn1_AID_25°C_repA_2_sc	a	2	ERS16372240	https://www.ebi.ac.uk/ena/browser/view/ERS16372240	GSM8410981	https://www.ncbi.nlm.nih.gov/geo/query/acc.cgi?acc=GSM8410981	R. norvegicus	5.0.11	644464	373846	296994	S. cerevisiae
DRS_Xrn1_AID_25°C_repB_1_sc	a	1	ERS16372241	https://www.ebi.ac.uk/ena/browser/view/ERS16372241	GSM8410982	https://www.ncbi.nlm.nih.gov/geo/query/acc.cgi?acc=GSM8410982	R. norvegicus	5.0.11	1440703	808163	636649	S. cerevisiae
DRS_Xrn1_AID_25°C_repB_2_sc	a	2	ERS16372242	https://www.ebi.ac.uk/ena/browser/view/ERS16372242	GSM8410982	https://www.ncbi.nlm.nih.gov/geo/query/acc.cgi?acc=GSM8410982	M. musculus	4.4.1	589658	139695	100478	S. cerevisiae
DRS_WT_W_303_AID_control_for_Pab1_experiment_25°C_repA_1_sc	a	1	ERS16372243	https://www.ebi.ac.uk/ena/browser/view/ERS16372243	GSM8410983	https://www.ncbi.nlm.nih.gov/geo/query/acc.cgi?acc=GSM8410983	M. musculus	4.4.1	2211828	990752	758429	S. cerevisiae
DRS_WT_W_303_AID_control_for_Pab1_experiment_25°C_repA_2_sc	a	2	ERS16372244	https://www.ebi.ac.uk/ena/browser/view/ERS16372244	GSM8410983	https://www.ncbi.nlm.nih.gov/geo/query/acc.cgi?acc=GSM8410983	M. musculus	4.4.1	2645658	957250	702656	S. cerevisiae
DRS_WT_W_303_AID_control_for_Pab1_experiment_25°C_repB_1_sc	b	1	ERS16372245	https://www.ebi.ac.uk/ena/browser/view/ERS16372245	GSM8410984	https://www.ncbi.nlm.nih.gov/geo/query/acc.cgi?acc=GSM8410984	M. tuberculosis	4.4.1	438751	62409	44238	S. cerevisiae
DRS_WT_W_303_AID_control_for_Pab1_experiment_25°C_repB_2_sc	b	2	ERS16372246	https://www.ebi.ac.uk/ena/browser/view/ERS16372246	GSM8410984	https://www.ncbi.nlm.nih.gov/geo/query/acc.cgi?acc=GSM8410984	M. musculus	4.4.1	1042053	381525	282355	S. cerevisiae
DRS_Pab1_AID_25°C_1h_repA_1_sc	a	1	ERS6477291	https://www.ebi.ac.uk/ena/browser/view/ERS6477291	GSM8410985	https://www.ncbi.nlm.nih.gov/geo/query/acc.cgi?acc=GSM8410985	M. musculus	4.4.1	3116959	867596	608086	S. cerevisiae
DRS_Pab1_AID_25°C_1h_repA_2_sc	a	2	ERS16372247	https://www.ebi.ac.uk/ena/browser/view/ERS16372247	GSM8410985	https://www.ncbi.nlm.nih.gov/geo/query/acc.cgi?acc=GSM8410985	M. musculus	4.4.1	2578722	668483	510207	S. cerevisiae
DRS_Pab1_AID_25°C_1h_repB_1_sc	b	1	ERS16372248	https://www.ebi.ac.uk/ena/browser/view/ERS16372248	GSM8410986	https://www.ncbi.nlm.nih.gov/geo/query/acc.cgi?acc=GSM8410986	M. musculus	4.4.1	1700656	805989	631621	S. cerevisiae
DRS_Pab1_AID_25°C_1h_repB_2_sc	b	2	ERS16372249	https://www.ebi.ac.uk/ena/browser/view/ERS16372249	GSM8410986	https://www.ncbi.nlm.nih.gov/geo/query/acc.cgi?acc=GSM8410986	M. musculus	4.4.1	2485834	669940	514337	S. cerevisiae
DRS_Pab1_AID_25°C_2h_repA_1_sc	a	1	ERS16372250	https://www.ebi.ac.uk/ena/browser/view/ERS16372250	GSM8410987	https://www.ncbi.nlm.nih.gov/geo/query/acc.cgi?acc=GSM8410987	M. tuberculosis	4.4.1	957958	349248	281776	S. cerevisiae
DRS_Pab1_AID_25°C_2h_repA_2_sc	a	2	ERS16372251	https://www.ebi.ac.uk/ena/browser/view/ERS16372251	GSM8410987	https://www.ncbi.nlm.nih.gov/geo/query/acc.cgi?acc=GSM8410987	M. musculus	4.4.1	1219184	378989	287826	S. cerevisiae
DRS_Pab1_AID_25°C_2h_repB_1_sc	b	1	ERS16372252	https://www.ebi.ac.uk/ena/browser/view/ERS16372252	GSM8410988	https://www.ncbi.nlm.nih.gov/geo/query/acc.cgi?acc=GSM8410988	M. musculus	4.4.1	1389679	601341	497945	S. cerevisiae
DRS_Pab1_AID_25°C_2h_repB_2_sc	b	2	ERS16372253	https://www.ebi.ac.uk/ena/browser/view/ERS16372253	GSM8410988	https://www.ncbi.nlm.nih.gov/geo/query/acc.cgi?acc=GSM8410988	C. elegans	4.4.1	2392933	845744	673748	S. cerevisiae
DRS_Mex67_AA_0_min_25°C_repA_1_sc	a	1	ERS16372254	https://www.ebi.ac.uk/ena/browser/view/ERS16372254	GSM8410989	https://www.ncbi.nlm.nih.gov/geo/query/acc.cgi?acc=GSM8410989	R. norvegicus, S. pombe	5.0.11	1139724	1329395	1022239	S. cerevisiae
DRS_Mex67_AA_0_min_25°C_repA_2_sc	a	2	ERS16372255	https://www.ebi.ac.uk/ena/browser/view/ERS16372255	GSM8410989	https://www.ncbi.nlm.nih.gov/geo/query/acc.cgi?acc=GSM8410989	M. musculus, S. pombe	5.0.11	1598442	2022264	1553679	S. cerevisiae
DRS_Mex67_AA_8_min_25°C_repA_1_sc	a	1	ERS16372256	https://www.ebi.ac.uk/ena/browser/view/ERS16372256	GSM8410990	https://www.ncbi.nlm.nih.gov/geo/query/acc.cgi?acc=GSM8410990	M. musculus, S. pombe	5.0.11	1078227	366120	258297	S. cerevisiae
DRS_Mex67_AA_12_min_25°C_repA_1_sc	a	1	ERS16372257	https://www.ebi.ac.uk/ena/browser/view/ERS16372257	GSM8410991	https://www.ncbi.nlm.nih.gov/geo/query/acc.cgi?acc=GSM8410991	M. musculus, S. pombe	5.0.11	958290	407087	317838	S. cerevisiae
DRS_Mex67_AA_14_min_25°C_repA_1_sc	a	1	ERS16372258	https://www.ebi.ac.uk/ena/browser/view/ERS16372258	GSM8410992	https://www.ncbi.nlm.nih.gov/geo/query/acc.cgi?acc=GSM8410992	M. musculus, S. pombe	5.0.11	1865029	1262469	989190	S. cerevisiae
DRS_Mex67_AA_14_min_25°C_repA_2_sc	a	2	ERS16372259	https://www.ebi.ac.uk/ena/browser/view/ERS16372259	GSM8410992	https://www.ncbi.nlm.nih.gov/geo/query/acc.cgi?acc=GSM8410992	M. musculus, S. pombe	5.0.11	213185	144886	117741	S. cerevisiae
DRS_Mex67_AA_16_min_25°C_repA_1_sc	a	1	ERS16372260	https://www.ebi.ac.uk/ena/browser/view/ERS16372260	GSM8410993	https://www.ncbi.nlm.nih.gov/geo/query/acc.cgi?acc=GSM8410993	M. musculus, S. pombe	5.0.11	2278774	1458515	1094551	S. cerevisiae
DRS_Mex67_AA_16_min_25°C_repA_2_sc	a	2	ERS16372261	https://www.ebi.ac.uk/ena/browser/view/ERS16372261	GSM8410993	https://www.ncbi.nlm.nih.gov/geo/query/acc.cgi?acc=GSM8410993	M. musculus, S. pombe	5.0.11	724690	304627	226103	S. cerevisiae
DRS_Mex67_AA_30_min_25°C_repA_1_sc	a	1	ERS16372262	https://www.ebi.ac.uk/ena/browser/view/ERS16372262	GSM8410994	https://www.ncbi.nlm.nih.gov/geo/query/acc.cgi?acc=GSM8410994	R. norvegicus, S. pombe	5.0.11	2643779	1804730	1375062	S. cerevisiae
DRS_Mex67_AA_0_min_25°C_repB_1_sc	b	1	ERS16372263	https://www.ebi.ac.uk/ena/browser/view/ERS16372263	GSM8410995	https://www.ncbi.nlm.nih.gov/geo/query/acc.cgi?acc=GSM8410995	M. musculus, S. pombe	5.0.11	2464189	1513475	1235523	S. cerevisiae
DRS_Mex67_AA_0_min_25°C_repB_2_sc	b	2	ERS16372264	https://www.ebi.ac.uk/ena/browser/view/ERS16372264	GSM8410995	https://www.ncbi.nlm.nih.gov/geo/query/acc.cgi?acc=GSM8410995	M. musculus, S. pombe	5.0.11	1339883	416877	316579	S. cerevisiae
DRS_Mex67_AA_4_min_25°C_repB_1_sc	b	1	ERS16372265	https://www.ebi.ac.uk/ena/browser/view/ERS16372265	GSM8410996	https://www.ncbi.nlm.nih.gov/geo/query/acc.cgi?acc=GSM8410996	M. musculus, S. pombe	5.0.11	2362822	1372011	1088067	S. cerevisiae
DRS_Mex67_AA_4_min_25°C_repB_2_sc	b	2	ERS16372266	https://www.ebi.ac.uk/ena/browser/view/ERS16372266	GSM8410996	https://www.ncbi.nlm.nih.gov/geo/query/acc.cgi?acc=GSM8410996	M. musculus, S. pombe	5.0.11	1386332	411617	304388	S. cerevisiae
DRS_Mex67_AA_10_min_25°C_repB_1_sc	b	1	ERS16372267	https://www.ebi.ac.uk/ena/browser/view/ERS16372267	GSM8410997	https://www.ncbi.nlm.nih.gov/geo/query/acc.cgi?acc=GSM8410997	M. musculus, S. pombe	5.0.11	1958156	994506	816124	S. cerevisiae
DRS_Mex67_AA_10_min_25°C_repB_2_sc	b	2	ERS16372268	https://www.ebi.ac.uk/ena/browser/view/ERS16372268	GSM8410997	https://www.ncbi.nlm.nih.gov/geo/query/acc.cgi?acc=GSM8410997	M. musculus, S. pombe	5.0.11	1277128	520040	401245	S. cerevisiae
DRS_Mex67_AA_10_min_25°C_repB_3_sc	b	3	ERS16372269	https://www.ebi.ac.uk/ena/browser/view/ERS16372269	GSM8410997	https://www.ncbi.nlm.nih.gov/geo/query/acc.cgi?acc=GSM8410997	M. musculus, S. pombe	5.0.11	1595830	507900	392290	S. cerevisiae
DRS_Mex67_AA_12_min_25°C_repB_1_sc	b	1	ERS16372270	https://www.ebi.ac.uk/ena/browser/view/ERS16372270	GSM8410998	https://www.ncbi.nlm.nih.gov/geo/query/acc.cgi?acc=GSM8410998	M. musculus, S. pombe	5.0.11	1796054	910757	745856	S. cerevisiae
DRS_Mex67_AA_12_min_25°C_repB_2_sc	b	2	ERS16372271	https://www.ebi.ac.uk/ena/browser/view/ERS16372271	GSM8410998	https://www.ncbi.nlm.nih.gov/geo/query/acc.cgi?acc=GSM8410998	M. musculus, S. pombe	5.0.11	1884749	894634	699254	S. cerevisiae
DRS_Mex67_AA_12_min_25°C_repB_3_sc	b	3	ERS14275105	https://www.ebi.ac.uk/ena/browser/view/ERS14275105	GSM8410998	https://www.ncbi.nlm.nih.gov/geo/query/acc.cgi?acc=GSM8410998	M. musculus, S. pombe	5.0.11	1825412	813460	654509	S. cerevisiae
DRS_Mex67_AA_14_min_25°C_repB_1_sc	b	1	ERS16372272	https://www.ebi.ac.uk/ena/browser/view/ERS16372272	GSM8410999	https://www.ncbi.nlm.nih.gov/geo/query/acc.cgi?acc=GSM8410999	M. musculus, S. pombe	5.0.11	2292835	1557899	1274818	S. cerevisiae
DRS_Mex67_AA_14_min_25°C_repB_2_sc	b	2	ERS16372273	https://www.ebi.ac.uk/ena/browser/view/ERS16372273	GSM8410999	https://www.ncbi.nlm.nih.gov/geo/query/acc.cgi?acc=GSM8410999	M. musculus, S. pombe	5.0.11	2003187	777702	616522	S. cerevisiae
DRS_Mex67_AA_14_min_25°C_repB_3_sp	b	3	ERS14275104	https://www.ebi.ac.uk/ena/browser/view/ERS14275104	GSM8410999	https://www.ncbi.nlm.nih.gov/geo/query/acc.cgi?acc=GSM8410999	M. musculus, S. pombe	5.0.11	1771868	56747	14677	S. cerevisiae
DRS_Mex67_AA_20_min_25°C_repB_1_sc	b	1	ERS16372274	https://www.ebi.ac.uk/ena/browser/view/ERS16372274	GSM8411000	https://www.ncbi.nlm.nih.gov/geo/query/acc.cgi?acc=GSM8411000	M. musculus, S. pombe	5.0.11	1076038	524301	432723	S. cerevisiae
DRS_Mex67_AA_20_min_25°C_repB_2_sc	b	2	ERS16372275	https://www.ebi.ac.uk/ena/browser/view/ERS16372275	GSM8411000	https://www.ncbi.nlm.nih.gov/geo/query/acc.cgi?acc=GSM8411000	M. musculus, S. pombe	5.0.11	1879291	944783	707981	S. cerevisiae
DRS_Mex67_AA_20_min_25°C_repB_3_sc	b	3	ERS16372276	https://www.ebi.ac.uk/ena/browser/view/ERS16372276	GSM8411000	https://www.ncbi.nlm.nih.gov/geo/query/acc.cgi?acc=GSM8411000	M. musculus, S. pombe	5.0.11	672525	275698	208520	S. cerevisiae
DRS_Mex67_AA_20_min_25°C_repB_4_sc	b	4	ERS14275106	https://www.ebi.ac.uk/ena/browser/view/ERS14275106	GSM8411000	https://www.ncbi.nlm.nih.gov/geo/query/acc.cgi?acc=GSM8411000	M. musculus, S. pombe	5.0.11	1562443	792380	610355	S. cerevisiae
DRS_Mex67_AA_0_min_25°C_repC_1_sc	c	1	ERS14275094	https://www.ebi.ac.uk/ena/browser/view/ERS14275094	GSM8411001	https://www.ncbi.nlm.nih.gov/geo/query/acc.cgi?acc=GSM8411001	H. sapiens, S.pombe	5.0.11	786348	231235	188400	S. cerevisiae
DRS_Mex67_AA_0_min_25°C_repC_2_sc	c	2	ERS16372277	https://www.ebi.ac.uk/ena/browser/view/ERS16372277	GSM8411001	https://www.ncbi.nlm.nih.gov/geo/query/acc.cgi?acc=GSM8411001	M. musculus, S. pombe	5.0.11	972702	421603	317479	S. cerevisiae
DRS_Mex67_AA_4_min_25°C_repC_1_sc	c	1	ERS16372278	https://www.ebi.ac.uk/ena/browser/view/ERS16372278	GSM8411002	https://www.ncbi.nlm.nih.gov/geo/query/acc.cgi?acc=GSM8411002	Syntetic RNA:mRNA-1273	5.0.11	20530	16546	14078	S. cerevisiae
DRS_Mex67_AA_4_min_25°C_repC_2_sc	c	2	ERS16372279	https://www.ebi.ac.uk/ena/browser/view/ERS16372279	GSM8411002	https://www.ncbi.nlm.nih.gov/geo/query/acc.cgi?acc=GSM8411002	M. musculus, S. pombe	5.0.11	1592668	77326	58618	S. cerevisiae
DRS_Mex67_AA_4_min_25°C_repC_3_sc	c	3	ERS16372280	https://www.ebi.ac.uk/ena/browser/view/ERS16372280	GSM8411002	https://www.ncbi.nlm.nih.gov/geo/query/acc.cgi?acc=GSM8411002	M. musculus, S. pombe	5.0.11	1233410	652602	505790	S. cerevisiae
DRS_Mex67_AA_8_min_25°C_repC_1_sc	c	1	ERS14275092	https://www.ebi.ac.uk/ena/browser/view/ERS14275092	GSM8411003	https://www.ncbi.nlm.nih.gov/geo/query/acc.cgi?acc=GSM8411003	H. sapiens, S.pombe	5.0.11	1316138	575596	450007	S. cerevisiae
DRS_Mex67_AA_16_min_25°C_repC_1_sc	c	1	ERS14275099	https://www.ebi.ac.uk/ena/browser/view/ERS14275099	GSM8411004	https://www.ncbi.nlm.nih.gov/geo/query/acc.cgi?acc=GSM8411004	Syntetic RNA:mRNA-1273	5.0.11	664265	21275	6014	S. cerevisiae
DRS_Mex67_AA_30_min_25°C_repC_1_sc	c	1	ERS14275090	https://www.ebi.ac.uk/ena/browser/view/ERS14275090	GSM8411005	https://www.ncbi.nlm.nih.gov/geo/query/acc.cgi?acc=GSM8411005	Syntetic RNA:mRNA-1273	5.0.11	1706481	942870	714089	S. cerevisiae
DRS_Mex67_AA_60_min_25°C_repC_1_sc	c	1	ERS14275101	https://www.ebi.ac.uk/ena/browser/view/ERS14275101	GSM8411006	https://www.ncbi.nlm.nih.gov/geo/query/acc.cgi?acc=GSM8411006	Syntetic RNA:mRNA-1273	5.0.11	363691	153462	113394	S. cerevisiae
DRS_Mex67_AA_0_min_25°C_control_(-_rapamycin)_repA_1_sc	a	1	ERS16372281	https://www.ebi.ac.uk/ena/browser/view/ERS16372281	GSM8411007	https://www.ncbi.nlm.nih.gov/geo/query/acc.cgi?acc=GSM8411007	R. norvegicus, S. pombe	5.0.11	1633842	871119	680633	S. cerevisiae
DRS_Mex67_AA_0_min_25°C_control_(-_rapamycin)_repA_2_sc	a	2	ERS16372282	https://www.ebi.ac.uk/ena/browser/view/ERS16372282	GSM8411007	https://www.ncbi.nlm.nih.gov/geo/query/acc.cgi?acc=GSM8411007	M. musculus, S. pombe	5.0.11	1152810	455655	337366	S. cerevisiae
DRS_Mex67_AA_16_min_37°C_(+_rapamycin)_repA_1_sc	a	1	ERS16372283	https://www.ebi.ac.uk/ena/browser/view/ERS16372283	GSM8411008	https://www.ncbi.nlm.nih.gov/geo/query/acc.cgi?acc=GSM8411008	R. norvegicus, S. pombe	5.0.11	1400283	2169270	1637807	S. cerevisiae
DRS_Mex67_AA_0_min_25°C_control_(-_rapamycin)_repB_1_sc	b	1	ERS16372284	https://www.ebi.ac.uk/ena/browser/view/ERS16372284	GSM8411009	https://www.ncbi.nlm.nih.gov/geo/query/acc.cgi?acc=GSM8411009	M. musculus, S. pombe	5.0.11	2104801	1062057	830126	S. cerevisiae
DRS_Mex67_AA_0_min_25°C_control_(-_rapamycin)_repB_2_sc	b	2	ERS14275107	https://www.ebi.ac.uk/ena/browser/view/ERS14275107	GSM8411009	https://www.ncbi.nlm.nih.gov/geo/query/acc.cgi?acc=GSM8411009	M. musculus, S. pombe	5.0.11	1745743	825020	640157	S. cerevisiae
DRS_Mex67_AA_0_min_25°C_control_(-_rapamycin)_repB_3_sc	b	3	ERS16373077	https://www.ebi.ac.uk/ena/browser/view/ERS16373077	GSM8411009	https://www.ncbi.nlm.nih.gov/geo/query/acc.cgi?acc=GSM8411009	M. musculus, S. pombe	5.0.11	2217981	778399	593272	S. cerevisiae
DRS_Mex67_AA_16_min_37°C_(+_rapamycin)_repB_1_sc	b	1	ERS16372285	https://www.ebi.ac.uk/ena/browser/view/ERS16372285	GSM8411010	https://www.ncbi.nlm.nih.gov/geo/query/acc.cgi?acc=GSM8411010	M. musculus, S. pombe	5.0.11	1547059	635413	509918	S. cerevisiae
DRS_Mex67_AA_16_min_37°C_(+_rapamycin)_repB_2_sc	b	2	ERS16372286	https://www.ebi.ac.uk/ena/browser/view/ERS16372286	GSM8411010	https://www.ncbi.nlm.nih.gov/geo/query/acc.cgi?acc=GSM8411010	M. musculus, S. pombe	5.0.11	1544500	729018	574921	S. cerevisiae
DRS_WT_30_1_repA	a	1	ERS19168274	https://www.ebi.ac.uk/ena/browser/view/ERS19168274	GSM8411011	https://www.ncbi.nlm.nih.gov/geo/query/acc.cgi?acc=GSM8411011	M. musculus	6.0.0	1847830	889992	655578	S. cerevisiae
DRS_WT_30_2_repA_1	a	1	ERS19295875	https://www.ebi.ac.uk/ena/browser/view/ERS19295875	GSM8411012	https://www.ncbi.nlm.nih.gov/geo/query/acc.cgi?acc=GSM8411012	R. norvegicus,	6.0.0	1455268	810865	581518	S. cerevisiae
DRS_WT_30_2_repA_2	a	2	ERS19295868	https://www.ebi.ac.uk/ena/browser/view/ERS19295868	GSM8411012	https://www.ncbi.nlm.nih.gov/geo/query/acc.cgi?acc=GSM8411012	R. norvegicus,	6.0.0	990767	554709	395633	S. cerevisiae
DRS_WT_30_2_repB_1	b	1	ERS19295871	https://www.ebi.ac.uk/ena/browser/view/ERS19295871	GSM8411013	https://www.ncbi.nlm.nih.gov/geo/query/acc.cgi?acc=GSM8411013	R. norvegicus,	6.0.0	104492	56115	44932	S. cerevisiae
DRS_WT_30_2_repB_2	b	2	ERS19295865	https://www.ebi.ac.uk/ena/browser/view/ERS19295865	GSM8411013	https://www.ncbi.nlm.nih.gov/geo/query/acc.cgi?acc=GSM8411013	R. norvegicus,	6.0.0	1138968	636060	423130	S. cerevisiae
DRS_WT_30_3_repA_1	a	1	ERS20224091	https://www.ebi.ac.uk/ena/browser/view/ERS20224091	GSM8411014	https://www.ncbi.nlm.nih.gov/geo/query/acc.cgi?acc=GSM8411014	M. musculus	6.0.0	1438271	813824	628340	S. cerevisiae
DRS_WT_30_3_repA_2	a	2	ERS20224092	https://www.ebi.ac.uk/ena/browser/view/ERS20224092	GSM8411014	https://www.ncbi.nlm.nih.gov/geo/query/acc.cgi?acc=GSM8411014	H. sapiens	6.0.0	1639801	917509	657635	S. cerevisiae
DRS_WT_30_3_repA_3	a	3	ERS20224093	https://www.ebi.ac.uk/ena/browser/view/ERS20224093	GSM8411014	https://www.ncbi.nlm.nih.gov/geo/query/acc.cgi?acc=GSM8411014	H. sapiens	6.0.0	1799378	961157	716921	S. cerevisiae
DRS_WT_30_3_repA_4	a	4	ERS20224094	https://www.ebi.ac.uk/ena/browser/view/ERS20224094	GSM8411014	https://www.ncbi.nlm.nih.gov/geo/query/acc.cgi?acc=GSM8411014	H. sapiens	6.0.0	1556915	830148	585533	S. cerevisiae
DRS_WT_30_3_repA_5	a	5	ERS20224095	https://www.ebi.ac.uk/ena/browser/view/ERS20224095	GSM8411014	https://www.ncbi.nlm.nih.gov/geo/query/acc.cgi?acc=GSM8411014	M. musculus	6.0.0	1030176	598450	473970	S. cerevisiae
DRS_WT_30_3_repA_6	a	6	ERS20224096	https://www.ebi.ac.uk/ena/browser/view/ERS20224096	GSM8411014	https://www.ncbi.nlm.nih.gov/geo/query/acc.cgi?acc=GSM8411014	H. sapiens	6.0.0	1039995	566447	361923	S. cerevisiae
DRS_WT_30_3_repA_7	a	7	ERS20224097	https://www.ebi.ac.uk/ena/browser/view/ERS20224097	GSM8411014	https://www.ncbi.nlm.nih.gov/geo/query/acc.cgi?acc=GSM8411014	H. sapiens	6.0.0	1312023	670628	511789	S. cerevisiae
DRS_WT_30_4_repA_1	a	1	ERS20224098	https://www.ebi.ac.uk/ena/browser/view/ERS20224098	GSM8411015	https://www.ncbi.nlm.nih.gov/geo/query/acc.cgi?acc=GSM8411015	M. musculus	5.0.11	2304635	77407	60277	S. cerevisiae
DRS_WT_30_4_repA_2	a	2	ERS20224099	https://www.ebi.ac.uk/ena/browser/view/ERS20224099	GSM8411015	https://www.ncbi.nlm.nih.gov/geo/query/acc.cgi?acc=GSM8411015	M. musculus	5.0.11	1566210	68136	53606	S. cerevisiae
DRS_WT_30_4_repA_3	a	3	ERS20224100	https://www.ebi.ac.uk/ena/browser/view/ERS20224100	GSM8411015	https://www.ncbi.nlm.nih.gov/geo/query/acc.cgi?acc=GSM8411015	M. musculus	5.0.11	183000	68184	59352	S. cerevisiae
DRS_WT_30_4_repA_4	a	4	ERS14275102	https://www.ebi.ac.uk/ena/browser/view/ERS14275102	GSM8411015	https://www.ncbi.nlm.nih.gov/geo/query/acc.cgi?acc=GSM8411015	H. sapiens	5.0.11	268956	82222	73112	S. cerevisiae
DRS_WT_30_4_repA_5	a	5	ERS20224102	https://www.ebi.ac.uk/ena/browser/view/ERS20224102	GSM8411015	https://www.ncbi.nlm.nih.gov/geo/query/acc.cgi?acc=GSM8411015	M. musculus	5.0.11	878562	88951	61605	S. cerevisiae
DRS_WT_30_4_repB_1	b	1	ERS20224103	https://www.ebi.ac.uk/ena/browser/view/ERS20224103	GSM8411016	https://www.ncbi.nlm.nih.gov/geo/query/acc.cgi?acc=GSM8411016	M. musculus	5.0.11	1810245	816200	640415	S. cerevisiae
DRS_WT_30_5_repA_1	a	1	ERS12230818	https://www.ebi.ac.uk/ena/browser/view/ERS12230818	GSM8411017	https://www.ncbi.nlm.nih.gov/geo/query/acc.cgi?acc=GSM8411017	H. sapiens	5.0.11	1616855	884765	683091	S. cerevisiae
DRS_WT_30_5_repA_2	a	2	ERS5464066	https://www.ebi.ac.uk/ena/browser/view/ERS5464066	GSM8411017	https://www.ncbi.nlm.nih.gov/geo/query/acc.cgi?acc=GSM8411017	H. sapiens	4.4.1	2010459	521562	326751	S. cerevisiae
DRS_WT_30_5_repA_3	a	3	ERS5464066	https://www.ebi.ac.uk/ena/browser/view/ERS5464066	GSM8411017	https://www.ncbi.nlm.nih.gov/geo/query/acc.cgi?acc=GSM8411017	H. sapiens	4.4.1	2715118	698386	461177	S. cerevisiae
DRS_WT_30_5_repB_1	b	1	ERS5464067	https://www.ebi.ac.uk/ena/browser/view/ERS5464067	GSM8411018	https://www.ncbi.nlm.nih.gov/geo/query/acc.cgi?acc=GSM8411018	H. sapiens	4.4.1	1048463	245465	164199	S. cerevisiae
DRS_WT_30_5_repB_2	b	2	ERS5464067	https://www.ebi.ac.uk/ena/browser/view/ERS5464067	GSM8411018	https://www.ncbi.nlm.nih.gov/geo/query/acc.cgi?acc=GSM8411018	H. sapiens	4.4.1	2287961	673584	442315	S. cerevisiae
DRS_ccr4Δ_W303_1_repA_1	a	1	ERS14275056	https://www.ebi.ac.uk/ena/browser/view/ERS14275056	GSM8411019	https://www.ncbi.nlm.nih.gov/geo/query/acc.cgi?acc=GSM8411019	M. musculus	5.0.11	779458	338257	284754	S. cerevisiae
DRS_ccr4Δ_W303_1_repA_2	a	2	ERS20227040	https://www.ebi.ac.uk/ena/browser/view/ERS20227040	GSM8411019	https://www.ncbi.nlm.nih.gov/geo/query/acc.cgi?acc=GSM8411019	M. musculus	5.0.11	64000	25101	22454	S. cerevisiae
DRS_ccr4Δ_W303_1_repA_3	a	3	ERS14275103	https://www.ebi.ac.uk/ena/browser/view/ERS14275103	GSM8411019	https://www.ncbi.nlm.nih.gov/geo/query/acc.cgi?acc=GSM8411019	H. sapiens	5.0.11	809429	377285	275858	S. cerevisiae
DRS_ccr4Δ_W303_1_repA_4	a	4	ERS20227041	https://www.ebi.ac.uk/ena/browser/view/ERS20227041	GSM8411019	https://www.ncbi.nlm.nih.gov/geo/query/acc.cgi?acc=GSM8411019	M. musculus	5.0.11	181802	17537	8852	S. cerevisiae
DRS_ccr4Δ_W303_1_repB_1	a	1	ERS20227042	https://www.ebi.ac.uk/ena/browser/view/ERS20227042	GSM8411020	https://www.ncbi.nlm.nih.gov/geo/query/acc.cgi?acc=GSM8411020	Syntetic RNA	5.0.11	854300	421593	338807	S. cerevisiae
DRS_ccr4Δ_W303_2_repA_1	a	1	ERS5084525	https://www.ebi.ac.uk/ena/browser/view/ERS5084525	GSM8411021	https://www.ncbi.nlm.nih.gov/geo/query/acc.cgi?acc=GSM8411021	A. thaliana	4.4.1	3669841	845114	547914	S. cerevisiae
DRS_ccr4Δ_W303_2_repB_1	b	1	ERS5084526	https://www.ebi.ac.uk/ena/browser/view/ERS5084526	GSM8411022	https://www.ncbi.nlm.nih.gov/geo/query/acc.cgi?acc=GSM8411022	A. thaliana	4.4.1	2932776	748188	494218	S. cerevisiae
DRS_ccr4Δ_W303_3_repA_1	a	1	ERS20227043	https://www.ebi.ac.uk/ena/browser/view/ERS20227043	GSM8411023	https://www.ncbi.nlm.nih.gov/geo/query/acc.cgi?acc=GSM8411023	R. norvegicus,	6.0.0	1121468	536000	408113	S. cerevisiae
DRS_ccr4Δ_W303_4_repA_1	a	1	ERS14275129	https://www.ebi.ac.uk/ena/browser/view/ERS14275129	GSM8411024	https://www.ncbi.nlm.nih.gov/geo/query/acc.cgi?acc=GSM8411024	Syntetic RNA:mRNA-1273	6.0.0	801645	211606	154956	S. cerevisiae
DRS_pan2Δ_W303_1_repA_1	a	1	ERS20227044	https://www.ebi.ac.uk/ena/browser/view/ERS20227044	GSM8411025	https://www.ncbi.nlm.nih.gov/geo/query/acc.cgi?acc=GSM8411025	M. musculus, C. elegans	6.0.0	230787	81567	63349	S. cerevisiae
DRS_pan2Δ_W303_1_repA_2	a	2	ERS20227045	https://www.ebi.ac.uk/ena/browser/view/ERS20227045	GSM8411025	https://www.ncbi.nlm.nih.gov/geo/query/acc.cgi?acc=GSM8411025	M. musculus	6.0.0	1351362	662426	469877	S. cerevisiae
DRS_pan2Δ_W303_2_repA_1	a	1	ERS20227046	https://www.ebi.ac.uk/ena/browser/view/ERS20227046	GSM8411026	https://www.ncbi.nlm.nih.gov/geo/query/acc.cgi?acc=GSM8411026	M. musculus	6.0.0	1086151	441287	331211	S. cerevisiae
DRS_pan2Δ_W303_2_repA_2	a	2	ERS14275127	https://www.ebi.ac.uk/ena/browser/view/ERS14275127	GSM8411026	https://www.ncbi.nlm.nih.gov/geo/query/acc.cgi?acc=GSM8411026	M. musculus	6.0.0	597410	141104	102664	S. cerevisiae
DRS_pan2Δ_W303_3_repA_1	a	1	ERS20227047	https://www.ebi.ac.uk/ena/browser/view/ERS20227047	GSM8411027	https://www.ncbi.nlm.nih.gov/geo/query/acc.cgi?acc=GSM8411027	Syntetic RNA	6.0.0	1120000	407913	306813	S. cerevisiae
DRS_pan2Δ_W303_3_repA_2	a	2	ERS20227048	https://www.ebi.ac.uk/ena/browser/view/ERS20227048	GSM8411027	https://www.ncbi.nlm.nih.gov/geo/query/acc.cgi?acc=GSM8411027	C. elegans	6.0.0	3468107	2526792	1841596	S. cerevisiae
DRS_pop2_Δ_W303_1_repA	a	1	ERS14275089	https://www.ebi.ac.uk/ena/browser/view/ERS14275089	GSM8411028	https://www.ncbi.nlm.nih.gov/geo/query/acc.cgi?acc=GSM8411028	H. sapiens	6.0.0	859495	233276	165971	S. cerevisiae
DRS_pop2_Δ_W303_2_repA	a	1	ERS20295020	https://www.ebi.ac.uk/ena/browser/view/ERS20295020	GSM8411028	https://www.ncbi.nlm.nih.gov/geo/query/acc.cgi?acc=GSM8411028	M. musculus, C. elegans	6.0.0	2468636	784416	591490	S. cerevisiae
								SUM:	232125759	100367325	76072717
