# Supplementary material for: Modeling of mRNA deadenylation rates reveal a complex relationship between mRNA deadenylation and decay
Source: EMBO J. 2024 Oct 11;43(24):6525–54. doi: 10.1038/s44318-024-00258-3 (PMC11649921; doi:10.1038/s44318-024-00258-3)
Supplement: Supplementary file 5 — Source data Fig. 1 [file 44318_2024_258_MOESM5_ESM.zip]

Archive with 59 entries (48 files):
- Figure 1/
- Figure 1/.DS_Store
- __MACOSX/
- __MACOSX/Figure 1/
- __MACOSX/Figure 1/._.DS_Store
- Figure 1/Figure 1A README.txt
- __MACOSX/Figure 1/._Figure 1A README.txt
- Figure 1/Figure 1B README.txt
- __MACOSX/Figure 1/._Figure 1B README.txt
- Figure 1/Figure 1C/
- Figure 1/Figure 1C/.DS_Store
- __MACOSX/Figure 1/Figure 1C/
- __MACOSX/Figure 1/Figure 1C/._.DS_Store
- Figure 1/Figure 1C/FIGURE 1C README.txt
- __MACOSX/Figure 1/Figure 1C/._FIGURE 1C README.txt
- Figure 1/Figure 1C/how_to_read_the_MTH_file.txt
- __MACOSX/Figure 1/Figure 1C/._how_to_read_the_MTH_file.txt
- Figure 1/Figure 1C/Mex67AA_e_model_global.csv
- Figure 1/Figure 1C/Mex67repA.csv
- __MACOSX/Figure 1/Figure 1C/._Mex67repA.csv
- Figure 1/Figure 1C/Mex67repB.csv
- __MACOSX/Figure 1/Figure 1C/._Mex67repB.csv
- Figure 1/Figure 1C/Mex67repH.csv
- __MACOSX/Figure 1/Figure 1C/._Mex67repH.csv
- Figure 1/Figure 1C/MTH.csv
- __MACOSX/Figure 1/Figure 1C/._MTH.csv
- Figure 1/Figure 1C/MTH.ods
- __MACOSX/Figure 1/Figure 1C/._MTH.ods
- Figure 1/Figure 1D/
- Figure 1/Figure 1D/.DS_Store
- __MACOSX/Figure 1/Figure 1D/
- __MACOSX/Figure 1/Figure 1D/._.DS_Store
- Figure 1/Figure 1D/FIGURE 1D README.txt
- __MACOSX/Figure 1/Figure 1D/._FIGURE 1D README.txt
- Figure 1/Figure 1D/Mex67AA_e_model_global.csv
- Figure 1/Figure 1E/
- Figure 1/Figure 1E/.DS_Store
- __MACOSX/Figure 1/Figure 1E/
- __MACOSX/Figure 1/Figure 1E/._.DS_Store
- Figure 1/Figure 1E/FIGURE 1E README.txt
- __MACOSX/Figure 1/Figure 1E/._FIGURE 1E README.txt
- Figure 1/Figure 1E/HL_Chan2018.csv
- __MACOSX/Figure 1/Figure 1E/._HL_Chan2018.csv
- Figure 1/Figure 1E/HLtxn.csv
- __MACOSX/Figure 1/Figure 1E/._HLtxn.csv
- Figure 1/Figure 1E/HLtxnAnnot.csv
- __MACOSX/Figure 1/Figure 1E/._HLtxnAnnot.csv
- Figure 1/Figure 1E/Mex67AA_e_model_global.csv
- Figure 1/Figure 1F/
- Figure 1/Figure 1F/.DS_Store
- __MACOSX/Figure 1/Figure 1F/
- __MACOSX/Figure 1/Figure 1F/._.DS_Store
- Figure 1/Figure 1F/FIGURE 1F README.txt
- __MACOSX/Figure 1/Figure 1F/._FIGURE 1F README.txt
- Figure 1/Figure 1F/HLtxn.csv
- __MACOSX/Figure 1/Figure 1F/._HLtxn.csv
- Figure 1/Figure 1F/HLtxnAnnot.csv
- __MACOSX/Figure 1/Figure 1F/._HLtxnAnnot.csv
- Figure 1/Figure 1F/Mex67AA_e_model_global.csv
