# Supplementary material for: Modeling of mRNA deadenylation rates reveal a complex relationship between mRNA deadenylation and decay
Source: EMBO J. 2024 Oct 11;43(24):6525–54. doi: 10.1038/s44318-024-00258-3 (PMC11649921; doi:10.1038/s44318-024-00258-3)
Supplement: Supplementary file 5 — Source data Fig. 1 [file 44318_2024_258_MOESM5_ESM.zip › Figure 1/Figure 1A README.txt]

Figure 1A is a model. No numerical data is related to this panel.
