# Supplementary material for: Modeling of mRNA deadenylation rates reveal a complex relationship between mRNA deadenylation and decay
Source: EMBO J. 2024 Oct 11;43(24):6525–54. doi: 10.1038/s44318-024-00258-3 (PMC11649921; doi:10.1038/s44318-024-00258-3)
Supplement: Supplementary file 5 — Source data Fig. 1 [file 44318_2024_258_MOESM5_ESM.zip › Figure 1/Figure 1C/FIGURE 1C README.txt]

Figure 1C - standard Rstudio scatterplot produced using the MTH.csv (qPCR) data frame and the Mex67repA.csv, Mex67repB.csv, Mex67repH.csv (DRS data). The decay lines fitted into the single points is taken from the mean decay coefficient listed in Mex67AA_e_model_global.csv, which was calculated from files Mex67repA.csv, Mex67repB.csv, Mex67repH.csv as described in the Appendix.
