# Supplementary material for: Modeling of mRNA deadenylation rates reveal a complex relationship between mRNA deadenylation and decay
Source: EMBO J. 2024 Oct 11;43(24):6525–54. doi: 10.1038/s44318-024-00258-3 (PMC11649921; doi:10.1038/s44318-024-00258-3)
Supplement: Supplementary file 5 — Source data Fig. 1 [file 44318_2024_258_MOESM5_ESM.zip › Figure 1/Figure 1C/how_to_read_the_MTH_file.txt]

What is the MTH file and how to read it?

The file contains qPCR data that was produced on samples that were subjected to DRS nanopore sequencing (chase experiments Mex67-AA, heat stress and thiolutin and single point Mex67-AA -/+ rapamycin heat-stressed conditions). The columns A-E allow for sorting for experiment, replicate and conditions. Each analysis was conducted on reverse transcription samples prepared either on the total RNA or on the polyA+ (thus for each column there is a ‚[transcript name] total’ and ‚[transcript name] polyA+’ column). The polyA+ fraction was used to produce DRS nanopore libraries. 

Please note that for some mRNAs such as RPL36 and PMA1 some technical replicates were also performed for the Mex67-AA chase biological replicates (rows 1-27). In this case the data are represented by 6 columns, two replicates followed by the average:

-RPL36: in rows 2 to 19 the ‚RPL36A total mean’ in column R is the mean of data in column N (‚RPL36A total’) and P (‚RPL36A total tech2’), while data in column S (‚RPL36A poly(A)+ mean’) is the average of columns O (‚RPL36A poly(A)+’) and Q (‚RPL36A poly(A)+ tech2’). The ‚Mex67-AA 25°C’ experiment contained three biological replicates (see column B) but replicate 1 of the RPL36A poly(A)+ series had no technical replicate thus in column S (‚RPL36A poly(A)+ mean’) seemingly appears as a data duplication.

PMA1: in rows 2 to 19 the ‚PMA1 total mean’ in column Z is the mean of data in column V (‚PMA1 total’) and X (‚PMA1 total tech2’), while data in column AA (‚PMA1 poly(A)+ mean’) is the average of columns W (‚PMA1 poly(A)+’) and Y (‚PMA1 poly(A)+ tech2’). The ‚Mex67-AA 25°C’ experiment contained three biological replicates (see column B) but replicates 1 and 3 of the PMA1 poly(A)+ series had no technical replicate thus in column AA (‚PMA1 poly(A)+ mean’) seemingly appears as a data duplication.

Note also that the file contains data concerning mRNAs that were not displayed in the final version of the manuscript: TDH3, PAB1 and PMA1.
