# Supplementary material for: Modeling of mRNA deadenylation rates reveal a complex relationship between mRNA deadenylation and decay
Source: EMBO J. 2024 Oct 11;43(24):6525–54. doi: 10.1038/s44318-024-00258-3 (PMC11649921; doi:10.1038/s44318-024-00258-3)
Supplement: Supplementary file 5 — Source data Fig. 1 [file 44318_2024_258_MOESM5_ESM.zip › Figure 1/Figure 1C/Mex67AA_e_model_global.csv]

	transcript	RPG	is_gene_repressed_during_heat_shock	symbol	biotype	min0_counts_norm_repA	min0_counts_raw_repA	min0_counts_norm_repB	min0_counts_raw_repB	min0_counts_norm_repH	min0_counts_raw_repH	e_decay_mean	e_decay_median	e_decay_sd	e_half_life_mean	e_half_life_median	terminal_60A_adenosine_half_life_min	terminal_60A_adenosine_half_life_sec	e_deadenylation_q75_q95_mean_mean	e_deadenylation_q75_q95_mean_sd	e_deadenylation_q75_q95_median_median	e_deadenylation_q75_q95_median_sd	e_deadenylation_q95_mean	e_deadenylation_q95_median	e_deadenylation_q95_sd	e_deadenylation_q90_mean	e_deadenylation_q90_median	e_deadenylation_q90_sd	e_deadenylation_q85_mean	e_deadenylation_q85_median	e_deadenylation_q85_sd	e_deadenylation_q80_mean	e_deadenylation_q80_median	e_deadenylation_q80_sd	e_deadenylation_q75_mean	e_deadenylation_q75_median	e_deadenylation_q75_sd	e_deadenylation_q50_mean	e_deadenylation_q50_median	e_deadenylation_q50_sd	e_deadenylation_q15_mean	e_deadenylation_q15_median	e_deadenylation_q15_sd	e_deadenylation_q10_mean	e_deadenylation_q10_median	e_deadenylation_q10_sd	e_deadenylation_q05_mean	e_deadenylation_q05_median	e_deadenylation_q05_sd
1	CUT004,XUT_1F-72	NO	NO	NA	CUTs	1.4140058219333e-06	3	NA	NA	8.54839674818988e-06	4	0.598477044001182	0.0654739144825381	1.43250506076993	1.15818507578141	10.5866158459917	NA	NA	NA	NA	NA	NA	NA	NA	NA	NA	NA	NA	NA	NA	NA	NA	NA	NA	NA	NA	NA	NA	NA	NA	NA	NA	NA	NA	NA	NA	NA	NA	NA
2	CUT005,XUT_1F-75	NO	NO	NA	CUTs	1.4140058219333e-06	3	NA	NA	NA	NA	0.27177478445839	0.242377300645525	0.200112428918337	2.55044698845514	2.85978587398193	NA	NA	NA	NA	NA	NA	NA	NA	NA	NA	NA	NA	NA	NA	NA	NA	NA	NA	NA	NA	NA	NA	NA	NA	NA	NA	NA	NA	NA	NA	NA	NA	NA
3	CUT007	NO	NO	NA	CUTs	NA	NA	NA	NA	2.13709918704747e-06	1	0.635357785486529	0.128179175481738	1.22826865545133	1.09095567315534	5.40764268419483	NA	NA	NA	NA	NA	NA	NA	NA	NA	NA	NA	NA	NA	NA	NA	NA	NA	NA	NA	NA	NA	NA	NA	NA	NA	NA	NA	NA	NA	NA	NA	NA	NA
4	CUT017,XUT_2F-136	NO	NO	NA	CUTs	1.13120465754664e-05	24	1.04678660303473e-05	11	4.27419837409494e-06	2	0.230271201865073	0.0999340805496745	0.278570284490806	3.01013402868369	6.93604400768365	NA	NA	NA	NA	NA	NA	NA	NA	NA	NA	NA	NA	NA	NA	NA	NA	NA	NA	NA	NA	NA	NA	NA	NA	NA	NA	NA	NA	NA	NA	NA	NA	NA
5	CUT020,XUT_2F-149,SUT015	NO	NO	NA	CUTs	2.59234400687772e-05	55	2.18873562452716e-05	23	2.99193886186646e-05	14	0.0505956574938734	0.0256764543207179	0.0910043437108356	13.6997365958507	26.9954399428373	0.149131220382353	8.94787322294116	0.080612155681347	0.00543517903927708	0.061165030205919	0.00434339116344397	0.0848606082406492	0.0559928443170189	0.0845945489952152	0.0725060202012053	0.057312701609841	0.0624166987760646	0.0859697004027362	0.0663248757689318	0.09364857442498	0.0783493095433813	0.061165030205919	0.097612698021907	0.0813751400187632	0.0639032784064021	0.107479861940248	0.0525349312420367	0.027939210456482	0.0545039517162102	0.0515994422057239	0.0228143923530586	0.0617383480093301	0.0437281792020355	0.022380978278759	0.0564864960854198	0.0352189164956705	0.027289344896094	0.0242732225516718
6	CUT021,XUT_2F-154	NO	NO	NA	CUTs	2.82801164386661e-06	6	2.85487255373108e-06	3	4.27419837409494e-06	2	0.448142365936611	0.265813049673695	0.526793680883398	1.54671201217782	2.6076491782884	NA	NA	NA	NA	NA	NA	NA	NA	NA	NA	NA	NA	NA	NA	NA	NA	NA	NA	NA	NA	NA	NA	NA	NA	NA	NA	NA	NA	NA	NA	NA	NA	NA
7	CUT024	NO	NO	NA	CUTs	NA	NA	NA	NA	2.13709918704747e-06	1	1.1894799449006	0.573828938349539	1.6420030566489	0.582731288183149	1.20793346977863	NA	NA	NA	NA	NA	NA	NA	NA	NA	NA	NA	NA	NA	NA	NA	NA	NA	NA	NA	NA	NA	NA	NA	NA	NA	NA	NA	NA	NA	NA	NA	NA	NA
8	CUT032	NO	NO	NA	CUTs	NA	NA	9.51624184577027e-07	1	2.13709918704747e-06	1	0.519607091537486	0.117496346277354	1.01861604549218	1.33398329593417	5.89930838294962	NA	NA	NA	NA	NA	NA	NA	NA	NA	NA	NA	NA	NA	NA	NA	NA	NA	NA	NA	NA	NA	NA	NA	NA	NA	NA	NA	NA	NA	NA	NA	NA	NA
9	CUT038	NO	NO	NA	CUTs	1.4140058219333e-06	3	NA	NA	2.13709918704747e-06	1	0.475709264556658	0.28085822284924	0.812737967169061	1.45708152479631	2.46796114255845	NA	NA	NA	NA	NA	NA	NA	NA	NA	NA	NA	NA	NA	NA	NA	NA	NA	NA	NA	NA	NA	NA	NA	NA	NA	NA	NA	NA	NA	NA	NA	NA	NA
10	CUT040	NO	NO	NA	CUTs	1.4140058219333e-06	3	1.90324836915405e-06	2	6.41129756114241e-06	3	0.421290260097239	0.223808881209067	0.55988423482167	1.64529600185857	3.0970494862197	NA	NA	NA	NA	NA	NA	NA	NA	NA	NA	NA	NA	NA	NA	NA	NA	NA	NA	NA	NA	NA	NA	NA	NA	NA	NA	NA	NA	NA	NA	NA	NA	NA
11	CUT043	NO	NO	NA	CUTs	2.82801164386661e-06	6	9.51624184577027e-07	1	4.27419837409494e-06	2	0.428799733867174	0.218941551617355	0.581162376291523	1.61648230121023	3.16590055857172	NA	NA	NA	NA	NA	NA	NA	NA	NA	NA	NA	NA	NA	NA	NA	NA	NA	NA	NA	NA	NA	NA	NA	NA	NA	NA	NA	NA	NA	NA	NA	NA	NA
12	CUT044	NO	NO	NA	CUTs	NA	NA	2.85487255373108e-06	3	2.13709918704747e-06	1	0.537004393603387	0.327222850128175	0.777498395332917	1.29076631181509	2.11827254816843	NA	NA	NA	NA	NA	NA	NA	NA	NA	NA	NA	NA	NA	NA	NA	NA	NA	NA	NA	NA	NA	NA	NA	NA	NA	NA	NA	NA	NA	NA	NA	NA	NA
13	CUT046	NO	NO	NA	CUTs	1.4140058219333e-06	3	9.51624184577027e-07	1	2.13709918704747e-05	10	0.327672071904242	0.0969963083693302	0.608111017312826	2.11536850404055	7.14611918961562	NA	NA	NA	NA	NA	NA	NA	NA	NA	NA	NA	NA	NA	NA	NA	NA	NA	NA	NA	NA	NA	NA	NA	NA	NA	NA	NA	NA	NA	NA	NA	NA	NA
14	CUT048	NO	NO	NA	CUTs	1.4140058219333e-06	3	9.51624184577027e-07	1	NA	NA	0.201977956750496	0.0879395873430871	0.214572412743479	3.43179618069012	7.88208361560425	NA	NA	NA	NA	NA	NA	NA	NA	NA	NA	NA	NA	NA	NA	NA	NA	NA	NA	NA	NA	NA	NA	NA	NA	NA	NA	NA	NA	NA	NA	NA	NA	NA
15	CUT049	NO	NO	NA	CUTs	1.4140058219333e-06	3	NA	NA	NA	NA	0.27177478445839	0.242377300645525	0.200112428918337	2.55044698845514	2.85978587398193	NA	NA	NA	NA	NA	NA	NA	NA	NA	NA	NA	NA	NA	NA	NA	NA	NA	NA	NA	NA	NA	NA	NA	NA	NA	NA	NA	NA	NA	NA	NA	NA	NA
16	CUT057	NO	NO	NA	CUTs	NA	NA	NA	NA	2.13709918704747e-06	1	0.239429254856893	0.207075047933009	0.132060888642472	2.89499786053396	3.34732353066598	NA	NA	NA	NA	NA	NA	NA	NA	NA	NA	NA	NA	NA	NA	NA	NA	NA	NA	NA	NA	NA	NA	NA	NA	NA	NA	NA	NA	NA	NA	NA	NA	NA
17	CUT059	NO	NO	NA	CUTs	1.4140058219333e-06	3	9.51624184577027e-07	1	2.13709918704747e-06	1	0.300487098474282	0.0879395873430871	0.496645864556117	2.30674522826234	7.88208361560425	NA	NA	NA	NA	NA	NA	NA	NA	NA	NA	NA	NA	NA	NA	NA	NA	NA	NA	NA	NA	NA	NA	NA	NA	NA	NA	NA	NA	NA	NA	NA	NA	NA
18	CUT061,YDR003W,YDR003W-A	NO	NO	NA	CUTs	4.28915099319769e-05	91	4.09198399368122e-05	43	3.2056487805712e-05	15	0.101656110256661	0.101584778962082	0.0634637091718473	6.81854911436103	6.82333699636905	0.22337326013427	13.4023956080562	0.0530919361020578	0.0105788128395011	0.047777260494561	0.00521555174464584	0.0348976176876546	0.0368513906249149	0.0229939458162477	0.0550143839749441	0.047777260494561	0.0461515235926284	0.0545223661359065	0.0439294049670071	0.0471543929123481	0.0599061138054273	0.0479764073443756	0.0544270026913809	0.0611191989063566	0.0500170906946658	0.0453621474078451	0.101703446899089	0.0728533412402041	0.0901461735778376	0.101604596559515	0.0560662684726761	0.142543563151713	0.10220832987604	0.0576394852351232	0.140072987476803	0.138950583694999	0.051043320364027	0.200033845414502
19	CUT074	NO	NO	NA	CUTs	NA	NA	9.51624184577027e-07	1	2.13709918704747e-06	1	0.802293614736361	0.117496346277354	1.25534080109565	0.863956995080558	5.89930838294962	NA	NA	NA	NA	NA	NA	NA	NA	NA	NA	NA	NA	NA	NA	NA	NA	NA	NA	NA	NA	NA	NA	NA	NA	NA	NA	NA	NA	NA	NA	NA	NA	NA
20	CUT084,SUT068,XUT_4F-521,XUT_4F-522,XUT_4F-523	NO	NO	NA	CUTs	2.82801164386661e-06	6	9.51624184577027e-07	1	2.13709918704747e-06	1	0.469656547950881	0.215634482579727	0.834532116418997	1.47585971830726	3.21445425735036	NA	NA	NA	NA	NA	NA	NA	NA	NA	NA	NA	NA	NA	NA	NA	NA	NA	NA	NA	NA	NA	NA	NA	NA	NA	NA	NA	NA	NA	NA	NA	NA	NA
21	CUT087,XUT_4F-562	NO	NO	NA	CUTs	1.4140058219333e-06	3	NA	NA	NA	NA	0.345941587107712	0.378011624798503	0.239263366316411	2.00365381437684	1.83366630835605	NA	NA	NA	NA	NA	NA	NA	NA	NA	NA	NA	NA	NA	NA	NA	NA	NA	NA	NA	NA	NA	NA	NA	NA	NA	NA	NA	NA	NA	NA	NA	NA	NA
22	CUT088	NO	NO	NA	CUTs	2.82801164386661e-06	6	9.51624184577027e-07	1	NA	NA	0.210945796869755	0.0795405785148709	0.260909203457813	3.28590183281972	8.71438445007481	NA	NA	NA	NA	NA	NA	NA	NA	NA	NA	NA	NA	NA	NA	NA	NA	NA	NA	NA	NA	NA	NA	NA	NA	NA	NA	NA	NA	NA	NA	NA	NA	NA
23	CUT089	NO	NO	NA	CUTs	4.24201746579991e-06	9	5.70974510746216e-06	6	2.13709918704747e-06	1	0.374480289193382	0.213783096104159	0.403520961243194	1.85095771543266	3.24229180506504	NA	NA	NA	NA	NA	NA	NA	NA	NA	NA	NA	NA	NA	NA	NA	NA	NA	NA	NA	NA	NA	NA	NA	NA	NA	NA	NA	NA	NA	NA	NA	NA	NA
24	CUT091	NO	NO	NA	CUTs	8.48403493159983e-06	18	6.66136929203919e-06	7	1.28225951222848e-05	6	0.145259310790414	0.0859075549420685	0.195567849682949	4.77179174806938	8.06852413652521	0.544797653838231	32.6878592302938	0.0214284907606914	0.00948882438439766	0.0180731973788453	0.00948882438439766	0.0144713928075388	0.0144713928075388	NA	0.0194194774130749	0.0194194774130749	NA	0.0180731973788453	0.0180731973788453	NA	0.0170880668320114	0.0170880668320114	NA	0.0380903193719867	0.0380903193719867	NA	0.058823627814379	0.058823627814379	NA	0.0101876625025553	0.0101876625025553	NA	NA	NA	NA	NA	NA	NA
25	CUT093,XUT_4F-609	NO	NO	NA	CUTs	8.48403493159983e-06	18	1.90324836915405e-06	2	2.13709918704747e-06	1	0.282847625654549	0.169338397045594	0.335513699330914	2.45060278995062	4.09326645730157	NA	NA	NA	NA	NA	NA	NA	NA	NA	NA	NA	NA	NA	NA	NA	NA	NA	NA	NA	NA	NA	NA	NA	NA	NA	NA	NA	NA	NA	NA	NA	NA	NA
26	CUT095	NO	NO	NA	CUTs	1.4140058219333e-06	3	NA	NA	NA	NA	0.495445857664862	0.349527099747434	0.757814496402639	1.39903719011173	1.98309996867427	NA	NA	NA	NA	NA	NA	NA	NA	NA	NA	NA	NA	NA	NA	NA	NA	NA	NA	NA	NA	NA	NA	NA	NA	NA	NA	NA	NA	NA	NA	NA	NA	NA
27	CUT097	NO	NO	NA	CUTs	1.4140058219333e-06	3	NA	NA	2.13709918704747e-06	1	0.435465920807726	0.242377300645525	0.77871146607815	1.59173691313033	2.85978587398193	NA	NA	NA	NA	NA	NA	NA	NA	NA	NA	NA	NA	NA	NA	NA	NA	NA	NA	NA	NA	NA	NA	NA	NA	NA	NA	NA	NA	NA	NA	NA	NA	NA
28	CUT103	NO	NO	NA	CUTs	1.4140058219333e-06	3	2.85487255373108e-06	3	NA	NA	0.437887232743684	0.343782375453537	0.62390521263721	1.58293535122472	2.01623826598297	NA	NA	NA	NA	NA	NA	NA	NA	NA	NA	NA	NA	NA	NA	NA	NA	NA	NA	NA	NA	NA	NA	NA	NA	NA	NA	NA	NA	NA	NA	NA	NA	NA
29	CUT105	NO	NO	NA	CUTs	NA	NA	9.51624184577027e-07	1	NA	NA	0.376007851106407	0.380434691592533	0.249782209045952	1.84343805194586	1.82198731051148	NA	NA	NA	NA	NA	NA	NA	NA	NA	NA	NA	NA	NA	NA	NA	NA	NA	NA	NA	NA	NA	NA	NA	NA	NA	NA	NA	NA	NA	NA	NA	NA	NA
30	CUT114	NO	NO	NA	CUTs	NA	NA	9.51624184577027e-07	1	NA	NA	0.448375895261152	0.117496346277354	0.913688471003531	1.54590643227203	5.89930838294962	NA	NA	NA	NA	NA	NA	NA	NA	NA	NA	NA	NA	NA	NA	NA	NA	NA	NA	NA	NA	NA	NA	NA	NA	NA	NA	NA	NA	NA	NA	NA	NA	NA
31	CUT116	NO	NO	NA	CUTs	NA	NA	9.51624184577027e-07	1	NA	NA	0.758961611896774	0.0884937842533381	1.15700124875547	0.91328358337868	7.83272165845703	NA	NA	NA	NA	NA	NA	NA	NA	NA	NA	NA	NA	NA	NA	NA	NA	NA	NA	NA	NA	NA	NA	NA	NA	NA	NA	NA	NA	NA	NA	NA	NA	NA
32	CUT118	NO	NO	NA	CUTs	NA	NA	1.90324836915405e-06	2	2.13709918704747e-06	1	0.599579578179343	0.117496346277354	1.14527679963114	1.15605535242665	5.89930838294962	NA	NA	NA	NA	NA	NA	NA	NA	NA	NA	NA	NA	NA	NA	NA	NA	NA	NA	NA	NA	NA	NA	NA	NA	NA	NA	NA	NA	NA	NA	NA	NA	NA
33	CUT119	NO	NO	NA	CUTs	1.4140058219333e-06	3	NA	NA	NA	NA	0.423215491554959	0.262573476289896	0.639255697232974	1.63781145631795	2.63982177618988	NA	NA	NA	NA	NA	NA	NA	NA	NA	NA	NA	NA	NA	NA	NA	NA	NA	NA	NA	NA	NA	NA	NA	NA	NA	NA	NA	NA	NA	NA	NA	NA	NA
34	CUT121	NO	NO	NA	CUTs	1.4140058219333e-06	3	NA	NA	NA	NA	0.313105396180054	0.361362614415334	0.206446711379221	2.21378228870046	1.91814856575969	NA	NA	NA	NA	NA	NA	NA	NA	NA	NA	NA	NA	NA	NA	NA	NA	NA	NA	NA	NA	NA	NA	NA	NA	NA	NA	NA	NA	NA	NA	NA	NA	NA
35	CUT123	NO	NO	NA	CUTs	1.4140058219333e-06	3	2.85487255373108e-06	3	2.13709918704747e-06	1	0.426190875542079	0.171086293169268	0.716096295632922	1.62637733545637	4.05144776778911	NA	NA	NA	NA	NA	NA	NA	NA	NA	NA	NA	NA	NA	NA	NA	NA	NA	NA	NA	NA	NA	NA	NA	NA	NA	NA	NA	NA	NA	NA	NA	NA	NA
36	CUT128	NO	NO	NA	CUTs	1.4140058219333e-06	3	1.90324836915405e-06	2	6.41129756114241e-06	3	0.38680186570144	0.18696527740745	0.596521007603693	1.79199544268735	3.70735780553189	NA	NA	NA	NA	NA	NA	NA	NA	NA	NA	NA	NA	NA	NA	NA	NA	NA	NA	NA	NA	NA	NA	NA	NA	NA	NA	NA	NA	NA	NA	NA	NA	NA
37	CUT131	NO	NO	NA	CUTs	NA	NA	NA	NA	2.13709918704747e-06	1	0.635357785486529	0.128179175481738	1.22826865545133	1.09095567315534	5.40764268419483	NA	NA	NA	NA	NA	NA	NA	NA	NA	NA	NA	NA	NA	NA	NA	NA	NA	NA	NA	NA	NA	NA	NA	NA	NA	NA	NA	NA	NA	NA	NA	NA	NA
38	CUT146,snR46,CUT147	NO	NO	NA	CUTs	2.54521047947995e-05	54	2.37906046144257e-05	25	1.06854959352373e-05	5	0.150317235430898	0.0537479942695182	0.311504691777239	4.61122890248064	12.8962427338995	0.179961597967575	10.7976958780545	0.0663325125263153	0.0192989929485042	0.0401831293074409	0.00391136298516268	0.0983874395828693	0.0397095315207097	0.116225668719594	0.0688941582733567	0.0433805163772777	0.0642238617611429	0.0598188156591834	0.042476392235841	0.0525125675180777	0.0492470942562102	0.0333921211534751	0.0486489891971015	0.0553150548599569	0.0401831293074409	0.0421673040093173	0.0665899897223877	0.0566508284353393	0.0502164465015244	0.0625226023963453	0.0438862085106661	0.0607948430589163	0.101632365805132	0.0441141093353891	0.123916931593662	0.125793895389522	0.0691259462746053	0.136009716716005
39	CUT153,tL(GAG)G	NO	NO	NA	CUTs	NA	NA	3.80649673830811e-06	4	2.13709918704747e-06	1	0.761303708076635	0.293343268721062	1.08915194448745	0.910473932027888	2.36292171823807	NA	NA	NA	NA	NA	NA	NA	NA	NA	NA	NA	NA	NA	NA	NA	NA	NA	NA	NA	NA	NA	NA	NA	NA	NA	NA	NA	NA	NA	NA	NA	NA	NA
40	CUT155	NO	NO	NA	CUTs	NA	NA	9.51624184577027e-07	1	NA	NA	0.651449461822787	0.485010140373653	0.771829868057488	1.06400760332273	1.42913956402219	NA	NA	NA	NA	NA	NA	NA	NA	NA	NA	NA	NA	NA	NA	NA	NA	NA	NA	NA	NA	NA	NA	NA	NA	NA	NA	NA	NA	NA	NA	NA	NA	NA
41	CUT165	NO	NO	NA	CUTs	NA	NA	NA	NA	2.13709918704747e-06	1	0.817411905622842	0.193900465463464	1.39645488007041	0.847977838091053	3.57475769283572	NA	NA	NA	NA	NA	NA	NA	NA	NA	NA	NA	NA	NA	NA	NA	NA	NA	NA	NA	NA	NA	NA	NA	NA	NA	NA	NA	NA	NA	NA	NA	NA	NA
42	CUT167,XUT_7F-455	NO	NO	NA	CUTs	1.4140058219333e-06	3	2.85487255373108e-06	3	2.13709918704747e-06	1	0.446841520629292	0.28085822284924	0.774070483895337	1.55121480113078	2.46796114255845	NA	NA	NA	NA	NA	NA	NA	NA	NA	NA	NA	NA	NA	NA	NA	NA	NA	NA	NA	NA	NA	NA	NA	NA	NA	NA	NA	NA	NA	NA	NA	NA	NA
43	CUT173,XUT_8F-44	NO	NO	NA	CUTs	NA	NA	1.90324836915405e-06	2	NA	NA	0.713781931163214	0.106106783006718	1.4396940321166	0.971090959714207	6.53254354640136	NA	NA	NA	NA	NA	NA	NA	NA	NA	NA	NA	NA	NA	NA	NA	NA	NA	NA	NA	NA	NA	NA	NA	NA	NA	NA	NA	NA	NA	NA	NA	NA	NA
44	CUT178	NO	NO	NA	CUTs	NA	NA	NA	NA	2.13709918704747e-06	1	0.817411905622842	0.193900465463464	1.39645488007041	0.847977838091053	3.57475769283572	NA	NA	NA	NA	NA	NA	NA	NA	NA	NA	NA	NA	NA	NA	NA	NA	NA	NA	NA	NA	NA	NA	NA	NA	NA	NA	NA	NA	NA	NA	NA	NA	NA
45	CUT196,XUT_10F-9	NO	NO	NA	CUTs	NA	NA	NA	NA	2.13709918704747e-06	1	0.817411905622842	0.193900465463464	1.39645488007041	0.847977838091053	3.57475769283572	NA	NA	NA	NA	NA	NA	NA	NA	NA	NA	NA	NA	NA	NA	NA	NA	NA	NA	NA	NA	NA	NA	NA	NA	NA	NA	NA	NA	NA	NA	NA	NA	NA
46	CUT209,CUT210	NO	NO	NA	CUTs	1.4140058219333e-06	3	NA	NA	NA	NA	0.27177478445839	0.242377300645525	0.200112428918337	2.55044698845514	2.85978587398193	NA	NA	NA	NA	NA	NA	NA	NA	NA	NA	NA	NA	NA	NA	NA	NA	NA	NA	NA	NA	NA	NA	NA	NA	NA	NA	NA	NA	NA	NA	NA	NA	NA
47	CUT211	NO	NO	NA	CUTs	NA	NA	9.51624184577027e-07	1	NA	NA	0.758040679801581	0.366478160336888	1.09297405114116	0.91439311771682	1.89137377223997	NA	NA	NA	NA	NA	NA	NA	NA	NA	NA	NA	NA	NA	NA	NA	NA	NA	NA	NA	NA	NA	NA	NA	NA	NA	NA	NA	NA	NA	NA	NA	NA	NA
48	CUT217	NO	NO	NA	CUTs	1.4140058219333e-06	3	NA	NA	NA	NA	0.423215491554959	0.262573476289896	0.639255697232974	1.63781145631795	2.63982177618988	NA	NA	NA	NA	NA	NA	NA	NA	NA	NA	NA	NA	NA	NA	NA	NA	NA	NA	NA	NA	NA	NA	NA	NA	NA	NA	NA	NA	NA	NA	NA	NA	NA
49	CUT220,XUT_10F-293	NO	NO	NA	CUTs	2.82801164386661e-06	6	1.90324836915405e-06	2	2.13709918704747e-06	1	0.190326393957798	0.103667415952649	0.188169536963297	3.64188679324025	6.68625888077067	NA	NA	NA	NA	NA	NA	NA	NA	NA	NA	NA	NA	NA	NA	NA	NA	NA	NA	NA	NA	NA	NA	NA	NA	NA	NA	NA	NA	NA	NA	NA	NA	NA
50	CUT228	NO	NO	NA	CUTs	1.4140058219333e-06	3	9.51624184577027e-07	1	NA	NA	0.516277610328757	0.290152083016345	0.771390907987526	1.34258617203748	2.38890988944201	NA	NA	NA	NA	NA	NA	NA	NA	NA	NA	NA	NA	NA	NA	NA	NA	NA	NA	NA	NA	NA	NA	NA	NA	NA	NA	NA	NA	NA	NA	NA	NA	NA
51	CUT232,CUT233	NO	NO	NA	CUTs	NA	NA	9.51624184577027e-07	1	NA	NA	0.448375895261152	0.117496346277354	0.913688471003531	1.54590643227203	5.89930838294962	NA	NA	NA	NA	NA	NA	NA	NA	NA	NA	NA	NA	NA	NA	NA	NA	NA	NA	NA	NA	NA	NA	NA	NA	NA	NA	NA	NA	NA	NA	NA	NA	NA
52	CUT235,CUT236,XUT_11F-176	NO	NO	NA	CUTs	1.4140058219333e-06	3	4.75812092288513e-06	5	4.27419837409494e-06	2	0.393809510946884	0.186979751398082	0.555931830926911	1.76010777112347	3.70707082118334	NA	NA	NA	NA	NA	NA	NA	NA	NA	NA	NA	NA	NA	NA	NA	NA	NA	NA	NA	NA	NA	NA	NA	NA	NA	NA	NA	NA	NA	NA	NA	NA	NA
53	CUT237,XUT_11F-183	NO	NO	NA	CUTs	2.82801164386661e-06	6	1.90324836915405e-06	2	4.27419837409494e-06	2	0.524902599415888	0.40540362145176	0.535181326409878	1.3205253342835	1.70977056908808	NA	NA	NA	NA	NA	NA	NA	NA	NA	NA	NA	NA	NA	NA	NA	NA	NA	NA	NA	NA	NA	NA	NA	NA	NA	NA	NA	NA	NA	NA	NA	NA	NA
54	CUT239,SUT236,XUT_11F-204,XUT_11F-205	NO	NO	NA	CUTs	7.07002910966652e-06	15	1.90324836915405e-06	2	4.27419837409494e-06	2	0.123851176253267	0.066744598572487	0.197590731961621	5.59661362555416	10.385067786529	NA	NA	NA	NA	NA	NA	NA	NA	NA	NA	NA	NA	NA	NA	NA	NA	NA	NA	NA	NA	NA	NA	NA	NA	NA	NA	NA	NA	NA	NA	NA	NA	NA
55	CUT241,XUT_11F-216	NO	NO	NA	CUTs	1.4140058219333e-06	3	9.51624184577027e-07	1	NA	NA	0.438252740718891	0.265813049673695	0.762584006760326	1.58161516439792	2.6076491782884	NA	NA	NA	NA	NA	NA	NA	NA	NA	NA	NA	NA	NA	NA	NA	NA	NA	NA	NA	NA	NA	NA	NA	NA	NA	NA	NA	NA	NA	NA	NA	NA	NA
56	CUT246	NO	NO	NA	CUTs	2.82801164386661e-06	6	1.90324836915405e-06	2	2.13709918704747e-06	1	0.486831319555394	0.285699778014839	0.794973872961344	1.42379331961011	2.42613832385948	NA	NA	NA	NA	NA	NA	NA	NA	NA	NA	NA	NA	NA	NA	NA	NA	NA	NA	NA	NA	NA	NA	NA	NA	NA	NA	NA	NA	NA	NA	NA	NA	NA
57	CUT253	NO	NO	NA	CUTs	NA	NA	9.51624184577027e-07	1	NA	NA	0.544298920406194	0.626168359317592	0.240622557361128	1.27346785851177	1.10696615414319	NA	NA	NA	NA	NA	NA	NA	NA	NA	NA	NA	NA	NA	NA	NA	NA	NA	NA	NA	NA	NA	NA	NA	NA	NA	NA	NA	NA	NA	NA	NA	NA	NA
58	CUT263,XUT_12F-180	NO	NO	NA	CUTs	NA	NA	9.51624184577027e-07	1	NA	NA	0.585891431680099	0.467720512017789	0.677631631888694	1.18306420452725	1.48196874575726	NA	NA	NA	NA	NA	NA	NA	NA	NA	NA	NA	NA	NA	NA	NA	NA	NA	NA	NA	NA	NA	NA	NA	NA	NA	NA	NA	NA	NA	NA	NA	NA	NA
59	CUT265,XUT_12F-209	NO	NO	NA	CUTs	1.4140058219333e-06	3	NA	NA	NA	NA	0.551451530666879	0.367189143555431	0.762313073866138	1.25695032475785	1.8877115315783	NA	NA	NA	NA	NA	NA	NA	NA	NA	NA	NA	NA	NA	NA	NA	NA	NA	NA	NA	NA	NA	NA	NA	NA	NA	NA	NA	NA	NA	NA	NA	NA	NA
60	CUT268,XUT_12F-272	NO	NO	NA	CUTs	1.4140058219333e-06	3	NA	NA	2.13709918704747e-06	1	0.382956821069816	0.218941551617355	0.724670448868812	1.80998781696482	3.16590055857172	NA	NA	NA	NA	NA	NA	NA	NA	NA	NA	NA	NA	NA	NA	NA	NA	NA	NA	NA	NA	NA	NA	NA	NA	NA	NA	NA	NA	NA	NA	NA	NA	NA
61	CUT273	NO	NO	NA	CUTs	1.4140058219333e-06	3	NA	NA	NA	NA	0.551451530666879	0.367189143555431	0.762313073866138	1.25695032475785	1.8877115315783	NA	NA	NA	NA	NA	NA	NA	NA	NA	NA	NA	NA	NA	NA	NA	NA	NA	NA	NA	NA	NA	NA	NA	NA	NA	NA	NA	NA	NA	NA	NA	NA	NA
62	CUT278,XUT_12F-404,CUT279	NO	NO	NA	CUTs	2.82801164386661e-06	6	2.85487255373108e-06	3	6.41129756114241e-06	3	0.532500219151455	0.734317764475136	0.421735543840275	1.30168431041115	0.943933558594189	NA	NA	NA	NA	NA	NA	NA	NA	NA	NA	NA	NA	NA	NA	NA	NA	NA	NA	NA	NA	NA	NA	NA	NA	NA	NA	NA	NA	NA	NA	NA	NA	NA
63	CUT281,XUT_13F-10,XUT_13F-12,XUT_13F-14	NO	NO	NA	CUTs	1.4140058219333e-06	3	9.51624184577027e-07	1	NA	NA	0.549294299297526	0.226389163540573	0.899595130741364	1.26188671800597	3.0617507027262	NA	NA	NA	NA	NA	NA	NA	NA	NA	NA	NA	NA	NA	NA	NA	NA	NA	NA	NA	NA	NA	NA	NA	NA	NA	NA	NA	NA	NA	NA	NA	NA	NA
64	CUT284	NO	NO	NA	CUTs	1.4140058219333e-06	3	9.51624184577027e-07	1	2.13709918704747e-06	1	0.446718665719719	0.131997627289362	0.86275870666901	1.55164141046849	5.2512093951541	NA	NA	NA	NA	NA	NA	NA	NA	NA	NA	NA	NA	NA	NA	NA	NA	NA	NA	NA	NA	NA	NA	NA	NA	NA	NA	NA	NA	NA	NA	NA	NA	NA
65	CUT287	NO	NO	NA	CUTs	NA	NA	NA	NA	2.13709918704747e-06	1	0.635357785486529	0.128179175481738	1.22826865545133	1.09095567315534	5.40764268419483	NA	NA	NA	NA	NA	NA	NA	NA	NA	NA	NA	NA	NA	NA	NA	NA	NA	NA	NA	NA	NA	NA	NA	NA	NA	NA	NA	NA	NA	NA	NA	NA	NA
66	CUT290	NO	NO	NA	CUTs	1.4140058219333e-06	3	NA	NA	NA	NA	0.313105396180054	0.361362614415334	0.206446711379221	2.21378228870046	1.91814856575969	NA	NA	NA	NA	NA	NA	NA	NA	NA	NA	NA	NA	NA	NA	NA	NA	NA	NA	NA	NA	NA	NA	NA	NA	NA	NA	NA	NA	NA	NA	NA	NA	NA
67	CUT291	NO	NO	NA	CUTs	5.65602328773322e-06	12	9.51624184577027e-07	1	8.54839674818988e-06	4	0.458459392103768	0.337607605905709	0.55943881876542	1.51190529084647	2.05311482453252	NA	NA	NA	NA	NA	NA	NA	NA	NA	NA	NA	NA	NA	NA	NA	NA	NA	NA	NA	NA	NA	NA	NA	NA	NA	NA	NA	NA	NA	NA	NA	NA	NA
68	CUT296,XUT_13F-171,SUT301	NO	NO	NA	CUTs	1.4140058219333e-06	3	2.85487255373108e-06	3	NA	NA	0.661017072476273	0.218941551617355	1.11162832528819	1.04860707751966	3.16590055857172	NA	NA	NA	NA	NA	NA	NA	NA	NA	NA	NA	NA	NA	NA	NA	NA	NA	NA	NA	NA	NA	NA	NA	NA	NA	NA	NA	NA	NA	NA	NA	NA	NA
69	CUT301,CUT302	NO	NO	NA	CUTs	1.4140058219333e-06	3	4.75812092288513e-06	5	4.27419837409494e-06	2	0.149497284843559	0.0664768240669472	0.185570475515411	4.63652019690718	10.426899754746	NA	NA	NA	NA	NA	NA	NA	NA	NA	NA	NA	NA	NA	NA	NA	NA	NA	NA	NA	NA	NA	NA	NA	NA	NA	NA	NA	NA	NA	NA	NA	NA	NA
70	CUT304	NO	NO	NA	CUTs	1.4140058219333e-06	3	NA	NA	NA	NA	0.423215491554959	0.262573476289896	0.639255697232974	1.63781145631795	2.63982177618988	NA	NA	NA	NA	NA	NA	NA	NA	NA	NA	NA	NA	NA	NA	NA	NA	NA	NA	NA	NA	NA	NA	NA	NA	NA	NA	NA	NA	NA	NA	NA	NA	NA
71	CUT309	NO	NO	NA	CUTs	NA	NA	9.51624184577027e-07	1	NA	NA	0.690222275213495	0.14649890830137	1.22403391551146	1.00423762815471	4.73141532996301	NA	NA	NA	NA	NA	NA	NA	NA	NA	NA	NA	NA	NA	NA	NA	NA	NA	NA	NA	NA	NA	NA	NA	NA	NA	NA	NA	NA	NA	NA	NA	NA	NA
72	CUT310	NO	NO	NA	CUTs	NA	NA	9.51624184577027e-07	1	NA	NA	0.738232126422355	0.28156948423121	1.12972626115407	0.938928496540916	2.46172692489207	NA	NA	NA	NA	NA	NA	NA	NA	NA	NA	NA	NA	NA	NA	NA	NA	NA	NA	NA	NA	NA	NA	NA	NA	NA	NA	NA	NA	NA	NA	NA	NA	NA
73	CUT312	NO	NO	NA	CUTs	NA	NA	9.51624184577027e-07	1	NA	NA	0.448375895261152	0.117496346277354	0.913688471003531	1.54590643227203	5.89930838294962	NA	NA	NA	NA	NA	NA	NA	NA	NA	NA	NA	NA	NA	NA	NA	NA	NA	NA	NA	NA	NA	NA	NA	NA	NA	NA	NA	NA	NA	NA	NA	NA	NA
74	CUT314	NO	NO	NA	CUTs	2.82801164386661e-06	6	NA	NA	NA	NA	0.26261880589892	0.0832321672718392	0.333249514837006	2.63936612683683	8.32787614788526	NA	NA	NA	NA	NA	NA	NA	NA	NA	NA	NA	NA	NA	NA	NA	NA	NA	NA	NA	NA	NA	NA	NA	NA	NA	NA	NA	NA	NA	NA	NA	NA	NA
75	CUT324,CUT325	NO	NO	NA	CUTs	5.65602328773322e-06	12	3.80649673830811e-06	4	8.54839674818988e-06	4	0.203824547434842	0.0694235683877407	0.262875159923522	3.40070511272216	9.98432083883413	NA	NA	NA	NA	NA	NA	NA	NA	NA	NA	NA	NA	NA	NA	NA	NA	NA	NA	NA	NA	NA	NA	NA	NA	NA	NA	NA	NA	NA	NA	NA	NA	NA
76	CUT334	NO	NO	NA	CUTs	NA	NA	NA	NA	2.13709918704747e-06	1	0.409465146063261	0.184746295933352	0.405998018411144	1.69281118850799	3.75188675398396	NA	NA	NA	NA	NA	NA	NA	NA	NA	NA	NA	NA	NA	NA	NA	NA	NA	NA	NA	NA	NA	NA	NA	NA	NA	NA	NA	NA	NA	NA	NA	NA	NA
77	CUT339	NO	NO	NA	CUTs	NA	NA	9.51624184577027e-07	1	NA	NA	0.448375895261152	0.117496346277354	0.913688471003531	1.54590643227203	5.89930838294962	NA	NA	NA	NA	NA	NA	NA	NA	NA	NA	NA	NA	NA	NA	NA	NA	NA	NA	NA	NA	NA	NA	NA	NA	NA	NA	NA	NA	NA	NA	NA	NA	NA
78	CUT340	NO	NO	NA	CUTs	1.4140058219333e-06	3	NA	NA	NA	NA	0.28367266375808	0.148634304532845	0.402747987132307	2.44347541767744	4.66344013071877	NA	NA	NA	NA	NA	NA	NA	NA	NA	NA	NA	NA	NA	NA	NA	NA	NA	NA	NA	NA	NA	NA	NA	NA	NA	NA	NA	NA	NA	NA	NA	NA	NA
79	CUT343,SUT335,XUT_14F-231,CUT344,CUT345	NO	NO	NA	CUTs	1.55540640412663e-05	33	1.33227385840784e-05	14	3.2056487805712e-05	15	0.0702406207024189	0.0340894161057379	0.139196501332954	9.86818131201501	20.3332077736373	0.111834977683861	6.71009866103166	0.109008461306202	0.00507280150335079	0.0909385891074055	0.00741780719215918	0.113128128702586	0.0882862202379773	0.0635986585891609	0.110291374329255	0.102004697840192	0.0489849983337316	0.103649616231624	0.101773726632535	0.0629739805539794	0.103714138884582	0.0909385891074055	0.0773793404479113	0.114259048382962	0.086679476823668	0.0764507220604037	0.0744259137242326	0.0792883350671265	0.0393140672741987	0.0969592923751327	0.100676363796921	0.0299770872045635	0.0844897309433403	0.0786648518832188	0.0549418172382898	0.0829485052518683	0.057174797602918	0.110804514664689
80	CUT352,XUT_14F-293,SUT342	NO	NO	NA	CUTs	5.65602328773322e-06	12	5.70974510746216e-06	6	2.13709918704747e-06	1	0.344691312722805	0.182274599141036	0.526200470406737	2.01092152594331	3.80276343399673	NA	NA	NA	NA	NA	NA	NA	NA	NA	NA	NA	NA	NA	NA	NA	NA	NA	NA	NA	NA	NA	NA	NA	NA	NA	NA	NA	NA	NA	NA	NA	NA	NA
81	CUT353,XUT_14F-319	NO	NO	NA	CUTs	7.54136438364429e-06	16	9.51624184577027e-07	1	NA	NA	0.525018884233595	0.361362614415334	0.567277083676523	1.32023285518916	1.91814856575969	NA	NA	NA	NA	NA	NA	NA	NA	NA	NA	NA	NA	NA	NA	NA	NA	NA	NA	NA	NA	NA	NA	NA	NA	NA	NA	NA	NA	NA	NA	NA	NA	NA
82	CUT358	NO	NO	NA	CUTs	2.82801164386661e-06	6	9.51624184577027e-07	1	NA	NA	0.369504130066053	0.212327413542098	0.645780256553809	1.8758847984623	3.26452043566439	NA	NA	NA	NA	NA	NA	NA	NA	NA	NA	NA	NA	NA	NA	NA	NA	NA	NA	NA	NA	NA	NA	NA	NA	NA	NA	NA	NA	NA	NA	NA	NA	NA
83	CUT359	NO	NO	NA	CUTs	2.82801164386661e-06	6	NA	NA	NA	NA	0.296266062384889	0.242377300645525	0.226843379685488	2.33961046695741	2.85978587398193	NA	NA	NA	NA	NA	NA	NA	NA	NA	NA	NA	NA	NA	NA	NA	NA	NA	NA	NA	NA	NA	NA	NA	NA	NA	NA	NA	NA	NA	NA	NA	NA	NA
84	CUT360	NO	NO	NA	CUTs	NA	NA	NA	NA	2.13709918704747e-06	1	0.681268757506836	0.0862295130131465	1.31883027546012	1.01743573725086	8.03839841301514	NA	NA	NA	NA	NA	NA	NA	NA	NA	NA	NA	NA	NA	NA	NA	NA	NA	NA	NA	NA	NA	NA	NA	NA	NA	NA	NA	NA	NA	NA	NA	NA	NA
85	CUT366	NO	NO	NA	CUTs	1.4140058219333e-06	3	NA	NA	NA	NA	0.313105396180054	0.361362614415334	0.206446711379221	2.21378228870046	1.91814856575969	NA	NA	NA	NA	NA	NA	NA	NA	NA	NA	NA	NA	NA	NA	NA	NA	NA	NA	NA	NA	NA	NA	NA	NA	NA	NA	NA	NA	NA	NA	NA	NA	NA
86	CUT369,XUT_15F-156,SUT359,SUT360,XUT_15F-157	NO	NO	NA	CUTs	8.48403493159983e-06	18	6.66136929203919e-06	7	4.27419837409494e-06	2	0.210377608184726	0.117496346277354	0.187111324826906	3.29477640962299	5.89930838294962	NA	NA	NA	NA	NA	NA	NA	NA	NA	NA	NA	NA	NA	NA	NA	NA	NA	NA	NA	NA	NA	NA	NA	NA	NA	NA	NA	NA	NA	NA	NA	NA	NA
87	CUT376,XUT_15F-203,tK(UUU)O,XUT_15F-206	NO	NO	NA	CUTs	1.13120465754664e-05	24	1.04678660303473e-05	11	1.06854959352373e-05	5	0.177122136889758	0.105145972564725	0.230590024907046	3.91338537763557	6.59223709337283	NA	NA	NA	NA	NA	NA	NA	NA	NA	NA	NA	NA	NA	NA	NA	NA	NA	NA	NA	NA	NA	NA	NA	NA	NA	NA	NA	0.0792184328254333	0.0792184328254333	NA	NA	NA	NA
88	CUT377	NO	NO	NA	CUTs	7.07002910966652e-06	15	8.56461766119324e-06	9	4.27419837409494e-06	2	0.23008925290814	0.145086604887289	0.25335117491466	3.0125143690943	4.77747191822716	NA	NA	NA	NA	NA	NA	NA	NA	NA	NA	NA	NA	NA	NA	NA	NA	NA	NA	NA	NA	NA	NA	NA	NA	NA	NA	NA	NA	NA	NA	NA	NA	NA
89	CUT380,YOR101W,YOR102W	NO	NO	NA	CUTs	8.20123376721316e-05	174	7.1371813843277e-05	75	4.27419837409494e-05	20	0.0776894155659696	0.0728334609790268	0.0568477252951602	8.9220285094224	9.51687824857787	0.195986357871521	11.7591814722913	0.0607405939238203	0.00409956721404219	0.0491425299854503	0.00473496508755447	0.065531712433341	0.0413381291123819	0.0814925259227917	0.0618100923939047	0.0452773383406427	0.0616042792989853	0.0542214909915528	0.0535146202458713	0.0306592952972975	0.060616153693724	0.0491425299854503	0.0412258614755535	0.0615235201065787	0.0504862393388484	0.0396886161315272	0.0545726129566053	0.0469354840983895	0.0300234243092428	0.0558530608303257	0.0354622447200101	0.059734488793915	0.0474973564242035	0.0389309397144239	0.0490791583356011	0.0547882001015662	0.0383774648888522	0.0601420677462382
90	CUT387	NO	NO	NA	CUTs	1.4140058219333e-06	3	NA	NA	NA	NA	0.27177478445839	0.242377300645525	0.200112428918337	2.55044698845514	2.85978587398193	NA	NA	NA	NA	NA	NA	NA	NA	NA	NA	NA	NA	NA	NA	NA	NA	NA	NA	NA	NA	NA	NA	NA	NA	NA	NA	NA	NA	NA	NA	NA	NA	NA
91	CUT390,XUT_15F-388	NO	NO	NA	CUTs	NA	NA	3.80649673830811e-06	4	NA	NA	0.523645593406994	0.130123270250925	1.30435707057828	1.3236952421391	5.32685029528773	NA	NA	NA	NA	NA	NA	NA	NA	NA	NA	NA	NA	NA	NA	NA	NA	NA	NA	NA	NA	NA	NA	NA	NA	NA	NA	NA	NA	NA	NA	NA	NA	NA
92	CUT406	NO	NO	NA	CUTs	1.4140058219333e-06	3	1.90324836915405e-06	2	2.13709918704747e-06	1	0.39847884798016	0.0858633876115033	0.904381357508715	1.73948299658419	8.07267451053938	NA	NA	NA	NA	NA	NA	NA	NA	NA	NA	NA	NA	NA	NA	NA	NA	NA	NA	NA	NA	NA	NA	NA	NA	NA	NA	NA	NA	NA	NA	NA	NA	NA
93	CUT407	NO	NO	NA	CUTs	1.4140058219333e-06	3	NA	NA	NA	NA	0.27177478445839	0.242377300645525	0.200112428918337	2.55044698845514	2.85978587398193	NA	NA	NA	NA	NA	NA	NA	NA	NA	NA	NA	NA	NA	NA	NA	NA	NA	NA	NA	NA	NA	NA	NA	NA	NA	NA	NA	NA	NA	NA	NA	NA	NA
94	CUT408,XUT_16F-88	NO	NO	NA	CUTs	1.4140058219333e-06	3	9.51624184577027e-07	1	NA	NA	0.57870502882109	0.378011624798503	0.823922717904922	1.19775558538344	1.83366630835605	NA	NA	NA	NA	NA	NA	NA	NA	NA	NA	NA	NA	NA	NA	NA	NA	NA	NA	NA	NA	NA	NA	NA	NA	NA	NA	NA	NA	NA	NA	NA	NA	NA
95	CUT410	NO	NO	NA	CUTs	NA	NA	1.90324836915405e-06	2	6.41129756114241e-06	3	0.255428489900126	0.0707016782343346	0.453186740053932	2.71366432472341	9.8038292423918	NA	NA	NA	NA	NA	NA	NA	NA	NA	NA	NA	NA	NA	NA	NA	NA	NA	NA	NA	NA	NA	NA	NA	NA	NA	NA	NA	NA	NA	NA	NA	NA	NA
96	CUT418	NO	NO	NA	CUTs	NA	NA	NA	NA	2.13709918704747e-06	1	0.817411905622842	0.193900465463464	1.39645488007041	0.847977838091053	3.57475769283572	NA	NA	NA	NA	NA	NA	NA	NA	NA	NA	NA	NA	NA	NA	NA	NA	NA	NA	NA	NA	NA	NA	NA	NA	NA	NA	NA	NA	NA	NA	NA	NA	NA
97	CUT421	NO	NO	NA	CUTs	NA	NA	NA	NA	6.41129756114241e-06	3	1.01306530934363	0.235108728354241	1.71346725895514	0.684207794075031	2.94819841616247	NA	NA	NA	NA	NA	NA	NA	NA	NA	NA	NA	NA	NA	NA	NA	NA	NA	NA	NA	NA	NA	NA	NA	NA	NA	NA	NA	NA	NA	NA	NA	NA	NA
98	CUT423,XUT_16F-226,SUT415	NO	NO	NA	CUTs	4.24201746579991e-06	9	9.51624184577027e-07	1	2.13709918704747e-06	1	0.723181266492696	0.408397406446207	0.946400032679943	0.958469491226714	1.69723697951849	NA	NA	NA	NA	NA	NA	NA	NA	NA	NA	NA	NA	NA	NA	NA	NA	NA	NA	NA	NA	NA	NA	NA	NA	NA	NA	NA	NA	NA	NA	NA	NA	NA
99	CUT427	NO	NO	NA	CUTs	2.82801164386661e-06	6	NA	NA	2.13709918704747e-06	1	0.639464648729016	0.0796476854051212	1.22078652225124	1.08394917832851	8.70266570879381	NA	NA	NA	NA	NA	NA	NA	NA	NA	NA	NA	NA	NA	NA	NA	NA	NA	NA	NA	NA	NA	NA	NA	NA	NA	NA	NA	NA	NA	NA	NA	NA	NA
100	CUT430	NO	NO	NA	CUTs	NA	NA	NA	NA	6.41129756114241e-06	3	0.721856423951707	0.154433067052712	1.50452732811214	0.960228596104199	4.48833396751329	NA	NA	NA	NA	NA	NA	NA	NA	NA	NA	NA	NA	NA	NA	NA	NA	NA	NA	NA	NA	NA	NA	NA	NA	NA	NA	NA	NA	NA	NA	NA	NA	NA
101	CUT431,XUT_16F-280	NO	NO	NA	CUTs	4.71335273977768e-06	10	1.42743627686554e-05	15	6.41129756114241e-06	3	0.120424630775885	0.0738170756021079	0.119385403638411	5.75585888114465	9.39006557637394	0.172768617729209	10.3661170637525	0.0691919115118115	0.0257090677519178	0.0532846515162911	0.0314103252058055	0.11223464618316	0.11223464618316	0.129138730295668	0.0476148183841324	0.0310450671586356	0.0415671322271915	0.0516104887581703	0.0416943755986969	0.0248757136585958	0.0651371380384909	0.0532846515162911	0.029733329594664	0.0693624661951045	0.0591260414233526	0.025679252285114	0.0837962252335817	0.0870514875002616	0.00816620088206628	0.130882728102215	0.130882728102215	0.0191804672166401	0.128361551231719	0.128361551231719	0.0328539234363351	0.125159782744561	0.125159782744561	0.0446101415547696
102	CUT445,XUT_2R-109	NO	NO	NA	CUTs	2.82801164386661e-06	6	9.51624184577027e-07	1	NA	NA	0.572614607462325	0.378145814784258	0.738646533658717	1.21049510705252	1.8330156078956	NA	NA	NA	NA	NA	NA	NA	NA	NA	NA	NA	NA	NA	NA	NA	NA	NA	NA	NA	NA	NA	NA	NA	NA	NA	NA	NA	NA	NA	NA	NA	NA	NA
103	CUT448,CUT449	NO	NO	NA	CUTs	NA	NA	9.51624184577027e-07	1	NA	NA	0.667442197656178	0.199532915254282	1.08776170040236	1.0385126726989	3.47384881174421	NA	NA	NA	NA	NA	NA	NA	NA	NA	NA	NA	NA	NA	NA	NA	NA	NA	NA	NA	NA	NA	NA	NA	NA	NA	NA	NA	NA	NA	NA	NA	NA	NA
104	CUT450	NO	NO	NA	CUTs	NA	NA	NA	NA	4.27419837409494e-06	2	0.36319613060372	0.207636735275685	0.379608268164736	1.90846521246734	3.33826853730692	NA	NA	NA	NA	NA	NA	NA	NA	NA	NA	NA	NA	NA	NA	NA	NA	NA	NA	NA	NA	NA	NA	NA	NA	NA	NA	NA	NA	NA	NA	NA	NA	NA
105	CUT451,YBR063C,YBR065C	NO	NO	NA	CUTs	1.97960815070663e-05	42	2.56938529835797e-05	27	1.49596943093323e-05	7	0.241071324562073	0.163548954663644	0.245393403104168	2.87527843396184	4.23816331926716	0.105324884403408	6.3194930642045	0.116152647076051	0.0184084114114329	0.0656170069053628	0.0102419612607746	0.101417696123545	0.0467270909391391	0.137197691525219	0.133089884602064	0.0647420799156339	0.171458351798755	0.139214997031531	0.0724954844948796	0.167373593121739	0.104003409159486	0.0656170069053628	0.096296717826883	0.103037248463631	0.0707767794563667	0.0809291076665493	0.0400766178873462	0.033999425869575	0.0152453371649915	0.0387757948355705	0.0387757948355705	NA	0.0129266169476488	0.0129266169476488	NA	NA	NA	NA
106	CUT452	NO	NO	NA	CUTs	1.4140058219333e-06	3	NA	NA	NA	NA	0.342569646571724	0.367189143555431	0.191690381363982	2.02337593974433	1.8877115315783	NA	NA	NA	NA	NA	NA	NA	NA	NA	NA	NA	NA	NA	NA	NA	NA	NA	NA	NA	NA	NA	NA	NA	NA	NA	NA	NA	NA	NA	NA	NA	NA	NA
107	CUT453,XUT_2R-178	NO	NO	NA	CUTs	2.82801164386661e-06	6	NA	NA	NA	NA	0.321459575995123	0.212327413542098	0.281879557804779	2.15624990611716	3.26452043566439	NA	NA	NA	NA	NA	NA	NA	NA	NA	NA	NA	NA	NA	NA	NA	NA	NA	NA	NA	NA	NA	NA	NA	NA	NA	NA	NA	NA	NA	NA	NA	NA	NA
108	CUT455,SUT447	NO	NO	NA	CUTs	1.69680698631997e-05	36	2.18873562452716e-05	23	6.41129756114241e-06	3	0.226785770989689	0.142989474741407	0.274099210127238	3.05639625244152	4.8475398753194	0.353421541119835	21.2052924671901	0.0332264562182359	0.021403302466379	0.0332264562182359	0.021403302466379	0.0180920359044726	0.0180920359044726	NA	0.0483608765319993	0.0483608765319993	NA	NA	NA	NA	NA	NA	NA	NA	NA	NA	NA	NA	NA	NA	NA	NA	NA	NA	NA	NA	NA	NA
109	CUT456	NO	NO	NA	CUTs	NA	NA	1.90324836915405e-06	2	2.13709918704747e-06	1	0.388543192619242	0.0903226781600027	0.914499668545848	1.78396428949716	7.67412121385579	NA	NA	NA	NA	NA	NA	NA	NA	NA	NA	NA	NA	NA	NA	NA	NA	NA	NA	NA	NA	NA	NA	NA	NA	NA	NA	NA	NA	NA	NA	NA	NA	NA
110	CUT465	NO	NO	NA	CUTs	1.4140058219333e-06	3	5.70974510746216e-06	6	2.13709918704747e-06	1	0.361931335215125	0.276068414132769	0.356282068823027	1.91513448303102	2.51078046265225	NA	NA	NA	NA	NA	NA	NA	NA	NA	NA	NA	NA	NA	NA	NA	NA	NA	NA	NA	NA	NA	NA	NA	NA	NA	NA	NA	NA	NA	NA	NA	NA	NA
111	CUT473,XUT_4R-45	NO	NO	NA	CUTs	1.4140058219333e-06	3	9.51624184577027e-07	1	2.13709918704747e-06	1	0.374577180628343	0.183510447537194	0.537909299259184	1.85047893039616	3.77715377986562	NA	NA	NA	NA	NA	NA	NA	NA	NA	NA	NA	NA	NA	NA	NA	NA	NA	NA	NA	NA	NA	NA	NA	NA	NA	NA	NA	NA	NA	NA	NA	NA	NA
112	CUT475,XUT_4R-56,XUT_4R-57,SUT460	NO	NO	NA	CUTs	5.65602328773322e-06	12	8.56461766119324e-06	9	8.54839674818988e-06	4	0.267127012235803	0.16505842755335	0.236017891517581	2.59482249570507	4.19940496728596	NA	NA	NA	NA	NA	NA	NA	NA	NA	NA	NA	NA	NA	NA	NA	NA	NA	NA	NA	NA	NA	NA	NA	NA	NA	NA	NA	NA	NA	NA	NA	NA	NA
113	CUT482,XUT_4R-120	NO	NO	NA	CUTs	1.4140058219333e-06	3	9.51624184577027e-07	1	NA	NA	0.589358120300256	0.349231462355452	0.896760832705924	1.17610525194225	1.98477873638559	NA	NA	NA	NA	NA	NA	NA	NA	NA	NA	NA	NA	NA	NA	NA	NA	NA	NA	NA	NA	NA	NA	NA	NA	NA	NA	NA	NA	NA	NA	NA	NA	NA
114	CUT484	NO	NO	NA	CUTs	NA	NA	NA	NA	2.13709918704747e-06	1	0.555906655798702	0.182274599141036	1.15056452838365	1.24687692318428	3.80276343399673	NA	NA	NA	NA	NA	NA	NA	NA	NA	NA	NA	NA	NA	NA	NA	NA	NA	NA	NA	NA	NA	NA	NA	NA	NA	NA	NA	NA	NA	NA	NA	NA	NA
115	CUT485	NO	NO	NA	CUTs	1.4140058219333e-06	3	9.51624184577027e-07	1	2.13709918704747e-06	1	0.711080664669555	0.28156948423121	1.07840950452573	0.974779958166992	2.46172692489207	NA	NA	NA	NA	NA	NA	NA	NA	NA	NA	NA	NA	NA	NA	NA	NA	NA	NA	NA	NA	NA	NA	NA	NA	NA	NA	NA	NA	NA	NA	NA	NA	NA
116	CUT491,XUT_4R-177	NO	NO	NA	CUTs	1.4140058219333e-06	3	9.51624184577027e-07	1	2.13709918704747e-06	1	0.645292538887301	0.438210841086892	0.843416957107609	1.07415960791235	1.58176639090155	NA	NA	NA	NA	NA	NA	NA	NA	NA	NA	NA	NA	NA	NA	NA	NA	NA	NA	NA	NA	NA	NA	NA	NA	NA	NA	NA	NA	NA	NA	NA	NA	NA
117	CUT492	NO	NO	NA	CUTs	NA	NA	9.51624184577027e-07	1	NA	NA	1.18656269946586	0.409980278553664	1.50690596045814	0.584163972853665	1.69068420316519	NA	NA	NA	NA	NA	NA	NA	NA	NA	NA	NA	NA	NA	NA	NA	NA	NA	NA	NA	NA	NA	NA	NA	NA	NA	NA	NA	NA	NA	NA	NA	NA	NA
118	CUT493,SUT466,XUT_4R-203	NO	NO	NA	CUTs	2.82801164386661e-06	6	2.85487255373108e-06	3	NA	NA	0.217803092447359	0.135281940750044	0.206003362992133	3.18244875576077	5.12372292056818	NA	NA	NA	NA	NA	NA	NA	NA	NA	NA	NA	NA	NA	NA	NA	NA	NA	NA	NA	NA	NA	NA	NA	NA	NA	NA	NA	NA	NA	NA	NA	NA	NA
119	CUT494,XUT_4R-218,SUT468	NO	NO	NA	CUTs	2.82801164386661e-06	6	2.85487255373108e-06	3	4.27419837409494e-06	2	0.649388425231438	0.327053917644396	0.936660498038266	1.06738456311862	2.11936669510744	NA	NA	NA	NA	NA	NA	NA	NA	NA	NA	NA	NA	NA	NA	NA	NA	NA	NA	NA	NA	NA	NA	NA	NA	NA	NA	NA	NA	NA	NA	NA	NA	NA
120	CUT495	NO	NO	NA	CUTs	NA	NA	9.51624184577027e-07	1	2.13709918704747e-06	1	0.519336084125637	0.0449287441223451	1.10613928617127	1.33467941425048	15.4276998856777	NA	NA	NA	NA	NA	NA	NA	NA	NA	NA	NA	NA	NA	NA	NA	NA	NA	NA	NA	NA	NA	NA	NA	NA	NA	NA	NA	NA	NA	NA	NA	NA	NA
121	CUT496	NO	NO	NA	CUTs	NA	NA	NA	NA	2.13709918704747e-06	1	0.295863283079188	0.182274599141036	0.351375318676651	2.34279554173143	3.80276343399673	NA	NA	NA	NA	NA	NA	NA	NA	NA	NA	NA	NA	NA	NA	NA	NA	NA	NA	NA	NA	NA	NA	NA	NA	NA	NA	NA	NA	NA	NA	NA	NA	NA
122	CUT499,XUT_4R-255	NO	NO	NA	CUTs	4.24201746579991e-06	9	3.80649673830811e-06	4	2.13709918704747e-06	1	0.490644548010929	0.182274599141036	0.796159370297004	1.4127277748626	3.80276343399673	NA	NA	NA	NA	NA	NA	NA	NA	NA	NA	NA	NA	NA	NA	NA	NA	NA	NA	NA	NA	NA	NA	NA	NA	NA	NA	NA	NA	NA	NA	NA	NA	NA
123	CUT500,XUT_4R-265,SUT472	NO	NO	NA	CUTs	1.4140058219333e-06	3	3.80649673830811e-06	4	2.13709918704747e-06	1	0.456505580278653	0.361362614415334	0.503617834351535	1.51837613931651	1.91814856575969	NA	NA	NA	NA	NA	NA	NA	NA	NA	NA	NA	NA	NA	NA	NA	NA	NA	NA	NA	NA	NA	NA	NA	NA	NA	NA	NA	NA	NA	NA	NA	NA	NA
124	CUT501	NO	NO	NA	CUTs	NA	NA	9.51624184577027e-07	1	NA	NA	0.667442197656178	0.199532915254282	1.08776170040236	1.0385126726989	3.47384881174421	NA	NA	NA	NA	NA	NA	NA	NA	NA	NA	NA	NA	NA	NA	NA	NA	NA	NA	NA	NA	NA	NA	NA	NA	NA	NA	NA	NA	NA	NA	NA	NA	NA
125	CUT503	NO	NO	NA	CUTs	NA	NA	1.90324836915405e-06	2	4.27419837409494e-06	2	0.660004002100364	0.334734435348026	1.03325127272274	1.05021663255694	2.07073759781922	NA	NA	NA	NA	NA	NA	NA	NA	NA	NA	NA	NA	NA	NA	NA	NA	NA	NA	NA	NA	NA	NA	NA	NA	NA	NA	NA	NA	NA	NA	NA	NA	NA
126	CUT504,XUT_4R-298	NO	NO	NA	CUTs	NA	NA	9.51624184577027e-07	1	2.13709918704747e-06	1	0.630352493295812	0.288736440127997	0.98462669942342	1.09961836897925	2.40062245088521	NA	NA	NA	NA	NA	NA	NA	NA	NA	NA	NA	NA	NA	NA	NA	NA	NA	NA	NA	NA	NA	NA	NA	NA	NA	NA	NA	NA	NA	NA	NA	NA	NA
127	CUT506,XUT_4R-303,CUT507	NO	NO	NA	CUTs	1.4140058219333e-06	3	9.51624184577027e-07	1	NA	NA	0.402373178439661	0.265813049673695	0.687944968694898	1.72264757618254	2.6076491782884	NA	NA	NA	NA	NA	NA	NA	NA	NA	NA	NA	NA	NA	NA	NA	NA	NA	NA	NA	NA	NA	NA	NA	NA	NA	NA	NA	NA	NA	NA	NA	NA	NA
128	CUT516	NO	NO	NA	CUTs	1.4140058219333e-06	3	3.80649673830811e-06	4	NA	NA	0.43733214806655	0.184174647751274	0.602740355922037	1.58494449498935	3.76353200086493	NA	NA	NA	NA	NA	NA	NA	NA	NA	NA	NA	NA	NA	NA	NA	NA	NA	NA	NA	NA	NA	NA	NA	NA	NA	NA	NA	NA	NA	NA	NA	NA	NA
129	CUT519	NO	NO	NA	CUTs	NA	NA	2.85487255373108e-06	3	NA	NA	0.649160029298078	0.14649890830137	1.22562342691402	1.06776010425261	4.73141532996301	NA	NA	NA	NA	NA	NA	NA	NA	NA	NA	NA	NA	NA	NA	NA	NA	NA	NA	NA	NA	NA	NA	NA	NA	NA	NA	NA	NA	NA	NA	NA	NA	NA
130	CUT524,XUT_4R-486,SUT484,XUT_4R-488	NO	NO	NA	CUTs	9.89804075353313e-06	21	7.61299347661622e-06	8	3.2056487805712e-05	15	0.0983322066390562	0.0676350563424694	0.110270406082681	7.04903514577122	10.2483418813197	0.327987635031358	19.6792581018815	0.0358497331447605	0.00562640109913661	0.03826240694075	0.0112871132224778	0.0400903612219341	0.0470737592151919	0.0300233565844499	0.0352865567018324	0.0256917799712097	0.0270472357410478	0.0378678392822257	0.0392610118854612	0.0209712635894357	0.0396364482701754	0.03826240694075	0.0202006935961588	0.026367460247635	0.0190370290643506	0.0239720219492853	0.0254650593825847	0.0250573597986611	0.00390947514501427	0.0531457731282926	0.0530436299859089	0.0257958973365113	0.06117521097456	0.0566643426535016	0.0201154540265654	0.0392637576734113	0.0333682717465753	0.0384873948397106
131	CUT527,XUT_4R-515,SUT488	NO	NO	NA	CUTs	1.4140058219333e-06	3	9.51624184577027e-07	1	2.13709918704747e-06	1	0.468385835635404	0.288736440127997	0.723194829148844	1.47986366756722	2.40062245088521	NA	NA	NA	NA	NA	NA	NA	NA	NA	NA	NA	NA	NA	NA	NA	NA	NA	NA	NA	NA	NA	NA	NA	NA	NA	NA	NA	NA	NA	NA	NA	NA	NA
132	CUT528	NO	NO	NA	CUTs	NA	NA	9.51624184577027e-07	1	NA	NA	0.606468118572974	0.0449287441223451	1.25532745034087	1.14292435056756	15.4276998856777	NA	NA	NA	NA	NA	NA	NA	NA	NA	NA	NA	NA	NA	NA	NA	NA	NA	NA	NA	NA	NA	NA	NA	NA	NA	NA	NA	NA	NA	NA	NA	NA	NA
133	CUT530,XUT_4R-527,SUT489	NO	NO	NA	CUTs	2.82801164386661e-06	6	4.75812092288513e-06	5	2.13709918704747e-06	1	0.442887908575016	0.328633005220059	0.499062842051135	1.56506232647022	2.10918309953621	NA	NA	NA	NA	NA	NA	NA	NA	NA	NA	NA	NA	NA	NA	NA	NA	NA	NA	NA	NA	NA	NA	NA	NA	NA	NA	NA	NA	NA	NA	NA	NA	NA
134	CUT535,CUT536	NO	NO	NA	CUTs	NA	NA	9.51624184577027e-07	1	NA	NA	0.60986061451642	0.111460577933398	1.15591858708196	1.13656655973688	6.21876535553338	NA	NA	NA	NA	NA	NA	NA	NA	NA	NA	NA	NA	NA	NA	NA	NA	NA	NA	NA	NA	NA	NA	NA	NA	NA	NA	NA	NA	NA	NA	NA	NA	NA
135	CUT537	NO	NO	NA	CUTs	NA	NA	NA	NA	2.13709918704747e-06	1	0.555906655798702	0.182274599141036	1.15056452838365	1.24687692318428	3.80276343399673	NA	NA	NA	NA	NA	NA	NA	NA	NA	NA	NA	NA	NA	NA	NA	NA	NA	NA	NA	NA	NA	NA	NA	NA	NA	NA	NA	NA	NA	NA	NA	NA	NA
136	CUT540,SUT498	NO	NO	NA	CUTs	1.4140058219333e-06	3	1.90324836915405e-06	2	2.13709918704747e-06	1	0.520565584123692	0.361362614415334	0.613264426907736	1.33152709610408	1.91814856575969	NA	NA	NA	NA	NA	NA	NA	NA	NA	NA	NA	NA	NA	NA	NA	NA	NA	NA	NA	NA	NA	NA	NA	NA	NA	NA	NA	NA	NA	NA	NA	NA	NA
137	CUT541,CUT542,SUT503	NO	NO	NA	CUTs	1.4140058219333e-06	3	9.51624184577027e-07	1	2.13709918704747e-06	1	0.641565105687251	0.176130510582705	1.14037293960608	1.08040037467038	3.93541799354785	NA	NA	NA	NA	NA	NA	NA	NA	NA	NA	NA	NA	NA	NA	NA	NA	NA	NA	NA	NA	NA	NA	NA	NA	NA	NA	NA	NA	NA	NA	NA	NA	NA
138	CUT548,XUT_5R-76,SUT506	NO	NO	NA	CUTs	9.89804075353313e-06	21	3.80649673830811e-06	4	1.06854959352373e-05	5	0.113902984740003	0.0482742147191373	0.195597614599419	6.0854171832471	14.3585387062788	NA	NA	NA	NA	NA	NA	NA	NA	NA	NA	NA	NA	NA	NA	NA	NA	NA	NA	NA	NA	NA	NA	NA	NA	NA	NA	NA	NA	NA	NA	NA	NA	NA
139	CUT549	NO	NO	NA	CUTs	1.4140058219333e-06	3	NA	NA	NA	NA	0.254612875132201	0.18696527740745	0.227707215419074	2.72235714788597	3.70735780553189	NA	NA	NA	NA	NA	NA	NA	NA	NA	NA	NA	NA	NA	NA	NA	NA	NA	NA	NA	NA	NA	NA	NA	NA	NA	NA	NA	NA	NA	NA	NA	NA	NA
140	CUT551	NO	NO	NA	CUTs	1.4140058219333e-06	3	NA	NA	NA	NA	0.27177478445839	0.242377300645525	0.200112428918337	2.55044698845514	2.85978587398193	NA	NA	NA	NA	NA	NA	NA	NA	NA	NA	NA	NA	NA	NA	NA	NA	NA	NA	NA	NA	NA	NA	NA	NA	NA	NA	NA	NA	NA	NA	NA	NA	NA
141	CUT554,XUT_5R-126	NO	NO	NA	CUTs	9.89804075353313e-06	21	3.80649673830811e-06	4	6.41129756114241e-06	3	0.165845573977775	0.0649811089032424	0.293526553551895	4.17947349413638	10.6669029239259	NA	NA	NA	NA	NA	NA	NA	NA	NA	NA	NA	NA	NA	NA	NA	NA	NA	NA	NA	NA	NA	NA	NA	NA	NA	NA	NA	NA	NA	NA	NA	NA	NA
142	CUT556,XUT_5R-129,SUT514	NO	NO	NA	CUTs	4.24201746579991e-06	9	3.80649673830811e-06	4	4.27419837409494e-06	2	0.344708631195508	0.122249279645377	0.49905080197347	2.01082049543115	5.66994899741446	NA	NA	NA	NA	NA	NA	NA	NA	NA	NA	NA	NA	NA	NA	NA	NA	NA	NA	NA	NA	NA	NA	NA	NA	NA	NA	NA	NA	NA	NA	NA	NA	NA
143	CUT557	NO	NO	NA	CUTs	1.4140058219333e-06	3	3.80649673830811e-06	4	6.41129756114241e-06	3	0.500970615308373	0.378319921806338	0.442073896607938	1.38360845801959	1.83217203379199	NA	NA	NA	NA	NA	NA	NA	NA	NA	NA	NA	NA	NA	NA	NA	NA	NA	NA	NA	NA	NA	NA	NA	NA	NA	NA	NA	NA	NA	NA	NA	NA	NA
144	CUT558	NO	NO	NA	CUTs	NA	NA	NA	NA	2.13709918704747e-06	1	0.635357785486529	0.128179175481738	1.22826865545133	1.09095567315534	5.40764268419483	NA	NA	NA	NA	NA	NA	NA	NA	NA	NA	NA	NA	NA	NA	NA	NA	NA	NA	NA	NA	NA	NA	NA	NA	NA	NA	NA	NA	NA	NA	NA	NA	NA
145	CUT560,CUT561,XUT_5R-144	NO	NO	NA	CUTs	NA	NA	5.70974510746216e-06	6	2.13709918704747e-06	1	0.404916346338167	0.149745498893347	0.892484985986476	1.71182810184962	4.62883482764062	NA	NA	NA	NA	NA	NA	NA	NA	NA	NA	NA	NA	NA	NA	NA	NA	NA	NA	NA	NA	NA	NA	NA	NA	NA	NA	NA	NA	NA	NA	NA	NA	NA
146	CUT570,SUT517	NO	NO	NA	CUTs	1.4140058219333e-06	3	NA	NA	NA	NA	0.719385933581749	0.373015672695527	0.94388165969112	0.963526180041965	1.85822535431567	NA	NA	NA	NA	NA	NA	NA	NA	NA	NA	NA	NA	NA	NA	NA	NA	NA	NA	NA	NA	NA	NA	NA	NA	NA	NA	NA	NA	NA	NA	NA	NA	NA
147	CUT572	NO	NO	NA	CUTs	NA	NA	9.51624184577027e-07	1	NA	NA	0.667442197656178	0.199532915254282	1.08776170040236	1.0385126726989	3.47384881174421	NA	NA	NA	NA	NA	NA	NA	NA	NA	NA	NA	NA	NA	NA	NA	NA	NA	NA	NA	NA	NA	NA	NA	NA	NA	NA	NA	NA	NA	NA	NA	NA	NA
148	CUT575	NO	NO	NA	CUTs	NA	NA	9.51624184577027e-07	1	2.13709918704747e-06	1	0.492365751844695	0.131997627289362	0.992107011122374	1.40778918509869	5.2512093951541	NA	NA	NA	NA	NA	NA	NA	NA	NA	NA	NA	NA	NA	NA	NA	NA	NA	NA	NA	NA	NA	NA	NA	NA	NA	NA	NA	NA	NA	NA	NA	NA	NA
149	CUT582	NO	NO	NA	CUTs	1.4140058219333e-06	3	NA	NA	2.13709918704747e-06	1	0.475067498436105	0.18696527740745	0.89608234088711	1.45904988836691	3.70735780553189	NA	NA	NA	NA	NA	NA	NA	NA	NA	NA	NA	NA	NA	NA	NA	NA	NA	NA	NA	NA	NA	NA	NA	NA	NA	NA	NA	NA	NA	NA	NA	NA	NA
150	CUT585	NO	NO	NA	CUTs	1.4140058219333e-06	3	NA	NA	2.13709918704747e-06	1	0.703936627925841	0.228169341123419	1.20813554195986	0.984672700726361	3.03786291859875	NA	NA	NA	NA	NA	NA	NA	NA	NA	NA	NA	NA	NA	NA	NA	NA	NA	NA	NA	NA	NA	NA	NA	NA	NA	NA	NA	NA	NA	NA	NA	NA	NA
151	CUT588	NO	NO	NA	CUTs	1.4140058219333e-06	3	9.51624184577027e-07	1	NA	NA	0.574584427629527	0.182720229959363	1.01975000827689	1.20634522487766	3.79348898977471	NA	NA	NA	NA	NA	NA	NA	NA	NA	NA	NA	NA	NA	NA	NA	NA	NA	NA	NA	NA	NA	NA	NA	NA	NA	NA	NA	NA	NA	NA	NA	NA	NA
152	CUT590	NO	NO	NA	CUTs	NA	NA	9.51624184577027e-07	1	NA	NA	0.621767869625475	0.419329981216245	0.797475012059301	1.11480057819241	1.65298741232265	NA	NA	NA	NA	NA	NA	NA	NA	NA	NA	NA	NA	NA	NA	NA	NA	NA	NA	NA	NA	NA	NA	NA	NA	NA	NA	NA	NA	NA	NA	NA	NA	NA
153	CUT591,XUT_7R-93,SUT541	NO	NO	NA	CUTs	7.07002910966652e-06	15	7.61299347661622e-06	8	NA	NA	0.663033652581306	0.493753700635069	0.810288500211502	1.04541779721346	1.40383186934784	NA	NA	NA	NA	NA	NA	NA	NA	NA	NA	NA	NA	NA	NA	NA	NA	NA	NA	NA	NA	NA	NA	NA	NA	NA	NA	NA	NA	NA	NA	NA	NA	NA
154	CUT597	NO	NO	NA	CUTs	NA	NA	1.90324836915405e-06	2	4.27419837409494e-06	2	0.201298664084426	0.0284752354901299	0.338440254476821	3.4433769529103	24.34210529357	NA	NA	NA	NA	NA	NA	NA	NA	NA	NA	NA	NA	NA	NA	NA	NA	NA	NA	NA	NA	NA	NA	NA	NA	NA	NA	NA	NA	NA	NA	NA	NA	NA
155	CUT599,YGL072C	NO	NO	NA	CUTs	2.96941222605994e-05	63	2.66454771681568e-05	28	3.41935869927595e-05	16	0.105845507596654	0.074615526392446	0.186635992042956	6.54866886936122	9.2895837377637	0.19757967640895	11.854780584537	0.0602357162705792	0.00547229668686275	0.0490033361008683	0.00363031364208739	0.0658260349657288	0.0511676735629985	0.0569661084902664	0.0665638537666535	0.0490033361008683	0.0535204467541178	0.0565810216098542	0.0458998002615203	0.0518895715791271	0.0554018859152502	0.0471574388163822	0.0379012638180082	0.056805785095409	0.0551015700668071	0.0312323121110459	0.0295129583221324	0.0300104592450338	0.00966059828429162	0.0369609365020661	0.0259549205972806	0.0384065828805552	0.0356134754770614	0.0182360326004412	0.0456993165313983	0.0682068959358106	0.0176157163466004	0.127716270818198
156	CUT601	NO	NO	NA	CUTs	3.29934691784438e-06	7	1.90324836915405e-06	2	NA	NA	0.237897353499087	0.0903226781600027	0.302256794190749	2.91363972892034	7.67412121385579	NA	NA	NA	NA	NA	NA	NA	NA	NA	NA	NA	NA	NA	NA	NA	NA	NA	NA	NA	NA	NA	NA	NA	NA	NA	NA	NA	NA	NA	NA	NA	NA	NA
157	CUT605	NO	NO	NA	CUTs	NA	NA	9.51624184577027e-07	1	NA	NA	0.760068475533788	0.366478160336888	1.08201258081431	0.911953597434962	1.89137377223997	NA	NA	NA	NA	NA	NA	NA	NA	NA	NA	NA	NA	NA	NA	NA	NA	NA	NA	NA	NA	NA	NA	NA	NA	NA	NA	NA	NA	NA	NA	NA	NA	NA
158	CUT610	NO	NO	NA	CUTs	1.4140058219333e-06	3	1.90324836915405e-06	2	1.06854959352373e-05	5	0.425056967313833	0.238065309822579	0.76239652501567	1.63071596012252	2.91158414082473	NA	NA	NA	NA	NA	NA	NA	NA	NA	NA	NA	NA	NA	NA	NA	NA	NA	NA	NA	NA	NA	NA	NA	NA	NA	NA	NA	NA	NA	NA	NA	NA	NA
159	CUT613	NO	NO	NA	CUTs	NA	NA	9.51624184577027e-07	1	6.41129756114241e-06	3	0.138571966493085	0.0738170756021079	0.234608869106914	5.00207363799325	9.39006557637394	NA	NA	NA	NA	NA	NA	NA	NA	NA	NA	NA	NA	NA	NA	NA	NA	NA	NA	NA	NA	NA	NA	NA	NA	NA	NA	NA	NA	NA	NA	NA	NA	NA
160	CUT622,XUT_7R-360	NO	NO	NA	CUTs	1.88534109591107e-06	4	9.51624184577027e-07	1	NA	NA	0.40810278473831	0.265813049673695	0.68875042996746	1.69846226607941	2.6076491782884	NA	NA	NA	NA	NA	NA	NA	NA	NA	NA	NA	NA	NA	NA	NA	NA	NA	NA	NA	NA	NA	NA	NA	NA	NA	NA	NA	NA	NA	NA	NA	NA	NA
161	CUT626,XUT_7R-404,SUT566	NO	NO	NA	CUTs	NA	NA	9.51624184577027e-07	1	6.41129756114241e-06	3	0.821081891337926	0.451386836442565	1.24843610716989	0.844187635694273	1.53559458229381	NA	NA	NA	NA	NA	NA	NA	NA	NA	NA	NA	NA	NA	NA	NA	NA	NA	NA	NA	NA	NA	NA	NA	NA	NA	NA	NA	NA	NA	NA	NA	NA	NA
162	CUT627,CUT628	NO	NO	NA	CUTs	4.24201746579991e-06	9	9.51624184577027e-07	1	8.54839674818988e-06	4	0.555942714845696	0.35581031950434	0.747087732711081	1.24679604939572	1.94808059958894	NA	NA	NA	NA	NA	NA	NA	NA	NA	NA	NA	NA	NA	NA	NA	NA	NA	NA	NA	NA	NA	NA	NA	NA	NA	NA	NA	NA	NA	NA	NA	NA	NA
163	CUT629,XUT_7R-418,SUT567	NO	NO	NA	CUTs	1.97960815070663e-05	42	1.42743627686554e-05	15	1.06854959352373e-05	5	0.111865326206964	0.0655865050827928	0.153757399728114	6.1962647771441	10.568442085532	0.208123023227857	12.4873813936714	0.057095380929224	0.00734386232207259	0.0460852298998286	0.0102944573299783	0.0539612056905535	0.0534331479108205	0.0299749878147486	0.0641051927364398	0.0624944939411358	0.0392004886327952	0.064771863106876	0.0460852298998286	0.0452575788778413	0.0552635982221329	0.0419066982447366	0.0494709063222653	0.0473750448901179	0.0360208516520044	0.0470272828225249	0.0300626147241525	0.0284783671739556	0.0105651684369921	0.0712712467508561	0.0629288260839357	0.0588705050409518	0.0819741615218667	0.0753467471652065	0.0465046033005785	0.0991190122107106	0.0886126422481733	0.0676691762409658
164	CUT630	NO	NO	NA	CUTs	4.24201746579991e-06	9	1.90324836915405e-06	2	2.13709918704747e-06	1	0.317437843839755	0.0918975349021433	0.529504324688125	2.18356819771574	7.54260907322531	NA	NA	NA	NA	NA	NA	NA	NA	NA	NA	NA	NA	NA	NA	NA	NA	NA	NA	NA	NA	NA	NA	NA	NA	NA	NA	NA	NA	NA	NA	NA	NA	NA
165	CUT632	NO	NO	NA	CUTs	NA	NA	1.90324836915405e-06	2	NA	NA	0.673523986248442	0.0927734573720613	1.33916027516087	1.02913510834381	7.47139537745293	NA	NA	NA	NA	NA	NA	NA	NA	NA	NA	NA	NA	NA	NA	NA	NA	NA	NA	NA	NA	NA	NA	NA	NA	NA	NA	NA	NA	NA	NA	NA	NA	NA
166	CUT635	NO	NO	NA	CUTs	NA	NA	2.85487255373108e-06	3	NA	NA	0.866219666125442	0.0807156027373641	1.48487757185179	0.800197926307028	8.58752406043894	NA	NA	NA	NA	NA	NA	NA	NA	NA	NA	NA	NA	NA	NA	NA	NA	NA	NA	NA	NA	NA	NA	NA	NA	NA	NA	NA	NA	NA	NA	NA	NA	NA
167	CUT647,SUT583,XUT_8R-135,XUT_8R-137	NO	NO	NA	CUTs	1.4140058219333e-06	3	9.51624184577027e-07	1	NA	NA	0.426013330144376	0.265813049673695	0.715698960687668	1.62705514478863	2.6076491782884	NA	NA	NA	NA	NA	NA	NA	NA	NA	NA	NA	NA	NA	NA	NA	NA	NA	NA	NA	NA	NA	NA	NA	NA	NA	NA	NA	NA	NA	NA	NA	NA	NA
168	CUT650	NO	NO	NA	CUTs	NA	NA	NA	NA	2.13709918704747e-06	1	1.13402503385001	0.462919116248366	1.68541298048153	0.61122740668847	1.49733972141271	NA	NA	NA	NA	NA	NA	NA	NA	NA	NA	NA	NA	NA	NA	NA	NA	NA	NA	NA	NA	NA	NA	NA	NA	NA	NA	NA	NA	NA	NA	NA	NA	NA
169	CUT654,CUT655	NO	NO	NA	CUTs	1.4140058219333e-06	3	NA	NA	NA	NA	0.451045384771001	0.378011624798503	0.438683488764404	1.53675706251126	1.83366630835605	NA	NA	NA	NA	NA	NA	NA	NA	NA	NA	NA	NA	NA	NA	NA	NA	NA	NA	NA	NA	NA	NA	NA	NA	NA	NA	NA	NA	NA	NA	NA	NA	NA
170	CUT658,CUT659	NO	NO	NA	CUTs	NA	NA	NA	NA	2.13709918704747e-06	1	0.84354091603425	0.292649539267027	1.38469997677552	0.82171139228035	2.36852305421703	NA	NA	NA	NA	NA	NA	NA	NA	NA	NA	NA	NA	NA	NA	NA	NA	NA	NA	NA	NA	NA	NA	NA	NA	NA	NA	NA	NA	NA	NA	NA	NA	NA
171	CUT661,XUT_9R-56	NO	NO	NA	CUTs	4.24201746579991e-06	9	9.51624184577027e-07	1	2.13709918704747e-06	1	0.413219807516247	0.309482546742502	0.476837772053196	1.67742970678551	2.23969715854983	NA	NA	NA	NA	NA	NA	NA	NA	NA	NA	NA	NA	NA	NA	NA	NA	NA	NA	NA	NA	NA	NA	NA	NA	NA	NA	NA	NA	NA	NA	NA	NA	NA
172	CUT662	NO	NO	NA	CUTs	1.4140058219333e-06	3	NA	NA	NA	NA	0.27177478445839	0.242377300645525	0.200112428918337	2.55044698845514	2.85978587398193	NA	NA	NA	NA	NA	NA	NA	NA	NA	NA	NA	NA	NA	NA	NA	NA	NA	NA	NA	NA	NA	NA	NA	NA	NA	NA	NA	NA	NA	NA	NA	NA	NA
173	CUT665	NO	NO	NA	CUTs	8.48403493159983e-06	18	1.90324836915405e-06	2	NA	NA	0.348600866827378	0.0884937842533381	0.364437535615422	1.98836906766265	7.83272165845703	NA	NA	NA	NA	NA	NA	NA	NA	NA	NA	NA	NA	NA	NA	NA	NA	NA	NA	NA	NA	NA	NA	NA	NA	NA	NA	NA	NA	NA	NA	NA	NA	NA
174	CUT682,SUT630	NO	NO	NA	CUTs	5.65602328773322e-06	12	1.90324836915405e-06	2	NA	NA	0.39541157871027	0.321566436369696	0.33684483944984	1.75297643741443	2.15553335847232	NA	NA	NA	NA	NA	NA	NA	NA	NA	NA	NA	NA	NA	NA	NA	NA	NA	NA	NA	NA	NA	NA	NA	NA	NA	NA	NA	NA	NA	NA	NA	NA	NA
175	CUT688,XUT_10R-116,SUT631	NO	NO	NA	CUTs	1.4140058219333e-06	3	NA	NA	6.41129756114241e-06	3	0.475610124430111	0.222472633852639	0.940229664741451	1.45738525097735	3.11565143342111	NA	NA	NA	NA	NA	NA	NA	NA	NA	NA	NA	NA	NA	NA	NA	NA	NA	NA	NA	NA	NA	NA	NA	NA	NA	NA	NA	NA	NA	NA	NA	NA	NA
176	CUT690	NO	NO	NA	CUTs	NA	NA	NA	NA	2.13709918704747e-06	1	0.635357785486529	0.128179175481738	1.22826865545133	1.09095567315534	5.40764268419483	NA	NA	NA	NA	NA	NA	NA	NA	NA	NA	NA	NA	NA	NA	NA	NA	NA	NA	NA	NA	NA	NA	NA	NA	NA	NA	NA	NA	NA	NA	NA	NA	NA
177	CUT696,XUT_10R-234,CUT697,XUT_10R-237,SUT644	NO	NO	NA	CUTs	NA	NA	2.85487255373108e-06	3	2.13709918704747e-06	1	0.69532195520563	0.548351733941957	0.811340424324666	0.996872276749781	1.26405578327817	NA	NA	NA	NA	NA	NA	NA	NA	NA	NA	NA	NA	NA	NA	NA	NA	NA	NA	NA	NA	NA	NA	NA	NA	NA	NA	NA	NA	NA	NA	NA	NA	NA
178	CUT700	NO	NO	NA	CUTs	1.4140058219333e-06	3	NA	NA	NA	NA	0.342569646571724	0.367189143555431	0.191690381363982	2.02337593974433	1.8877115315783	NA	NA	NA	NA	NA	NA	NA	NA	NA	NA	NA	NA	NA	NA	NA	NA	NA	NA	NA	NA	NA	NA	NA	NA	NA	NA	NA	NA	NA	NA	NA	NA	NA
179	CUT717	NO	NO	NA	CUTs	1.4140058219333e-06	3	NA	NA	NA	NA	0.27177478445839	0.242377300645525	0.200112428918337	2.55044698845514	2.85978587398193	NA	NA	NA	NA	NA	NA	NA	NA	NA	NA	NA	NA	NA	NA	NA	NA	NA	NA	NA	NA	NA	NA	NA	NA	NA	NA	NA	NA	NA	NA	NA	NA	NA
180	CUT723	NO	NO	NA	CUTs	1.4140058219333e-06	3	NA	NA	NA	NA	0.27177478445839	0.242377300645525	0.200112428918337	2.55044698845514	2.85978587398193	NA	NA	NA	NA	NA	NA	NA	NA	NA	NA	NA	NA	NA	NA	NA	NA	NA	NA	NA	NA	NA	NA	NA	NA	NA	NA	NA	NA	NA	NA	NA	NA	NA
181	CUT724,CUT725,snR42	NO	NO	NA	CUTs	7.07002910966652e-06	15	6.66136929203919e-06	7	4.27419837409494e-06	2	0.135477713811796	0.0956934919563462	0.168666950359477	5.11631884726708	7.24340983267856	0.242614571483911	14.5568742890347	0.0487768568371723	0.0127567732758045	0.0458669144171629	0.0127567732758045	0.0696662122667388	0.0696662122667388	NA	0.0405465108108164	0.0405465108108164	NA	0.037162613661336	0.037162613661336	NA	0.0458669144171629	0.0458669144171629	NA	0.0506420330298074	0.0506420330298074	NA	0.0563469357251413	0.0563469357251413	NA	0.0480411830573168	0.0480411830573168	NA	0.0468834722040754	0.0468834722040754	NA	0.0333411790468107	0.0333411790468107	NA
182	CUT729,XUT_11R-262	NO	NO	NA	CUTs	1.4140058219333e-06	3	NA	NA	NA	NA	0.345941587107712	0.378011624798503	0.239263366316411	2.00365381437684	1.83366630835605	NA	NA	NA	NA	NA	NA	NA	NA	NA	NA	NA	NA	NA	NA	NA	NA	NA	NA	NA	NA	NA	NA	NA	NA	NA	NA	NA	NA	NA	NA	NA	NA	NA
183	CUT731	NO	NO	NA	CUTs	1.4140058219333e-06	3	NA	NA	NA	NA	0.27177478445839	0.242377300645525	0.200112428918337	2.55044698845514	2.85978587398193	NA	NA	NA	NA	NA	NA	NA	NA	NA	NA	NA	NA	NA	NA	NA	NA	NA	NA	NA	NA	NA	NA	NA	NA	NA	NA	NA	NA	NA	NA	NA	NA	NA
184	CUT733	NO	NO	NA	CUTs	NA	NA	NA	NA	2.13709918704747e-06	1	0.817411905622842	0.193900465463464	1.39645488007041	0.847977838091053	3.57475769283572	NA	NA	NA	NA	NA	NA	NA	NA	NA	NA	NA	NA	NA	NA	NA	NA	NA	NA	NA	NA	NA	NA	NA	NA	NA	NA	NA	NA	NA	NA	NA	NA	NA
185	CUT747,SUT706	NO	NO	NA	CUTs	7.07002910966652e-06	15	4.75812092288513e-06	5	1.06854959352373e-05	5	0.124313903145427	0.073843890150738	0.206696471271481	5.57578165451916	9.38665581058933	NA	NA	NA	NA	NA	NA	NA	NA	NA	NA	NA	NA	NA	NA	NA	NA	NA	NA	NA	NA	NA	NA	NA	NA	NA	NA	NA	NA	NA	NA	NA	NA	NA
186	CUT748	NO	NO	NA	CUTs	NA	NA	2.85487255373108e-06	3	2.13709918704747e-06	1	1.18986334074615	0.781640964813283	1.58826404821358	0.582543521447831	0.886784613093459	NA	NA	NA	NA	NA	NA	NA	NA	NA	NA	NA	NA	NA	NA	NA	NA	NA	NA	NA	NA	NA	NA	NA	NA	NA	NA	NA	NA	NA	NA	NA	NA	NA
187	CUT754,XUT_12R-361	NO	NO	NA	CUTs	5.65602328773322e-06	12	2.85487255373108e-06	3	4.27419837409494e-06	2	0.502660524694068	0.309482546742502	0.832543951525227	1.37895686354486	2.23969715854983	NA	NA	NA	NA	NA	NA	NA	NA	NA	NA	NA	NA	NA	NA	NA	NA	NA	NA	NA	NA	NA	NA	NA	NA	NA	NA	NA	NA	NA	NA	NA	NA	NA
188	CUT756	NO	NO	NA	CUTs	2.82801164386661e-06	6	NA	NA	NA	NA	0.296266062384889	0.242377300645525	0.226843379685488	2.33961046695741	2.85978587398193	NA	NA	NA	NA	NA	NA	NA	NA	NA	NA	NA	NA	NA	NA	NA	NA	NA	NA	NA	NA	NA	NA	NA	NA	NA	NA	NA	NA	NA	NA	NA	NA	NA
189	CUT757,XUT_13R-2,SUT714	NO	NO	NA	CUTs	1.4140058219333e-06	3	NA	NA	NA	NA	0.27177478445839	0.242377300645525	0.200112428918337	2.55044698845514	2.85978587398193	NA	NA	NA	NA	NA	NA	NA	NA	NA	NA	NA	NA	NA	NA	NA	NA	NA	NA	NA	NA	NA	NA	NA	NA	NA	NA	NA	NA	NA	NA	NA	NA	NA
190	CUT759	NO	NO	NA	CUTs	8.48403493159983e-06	18	3.80649673830811e-06	4	NA	NA	0.264656056579128	0.102487186244367	0.340183191587112	2.61904900087825	6.76325700763441	NA	NA	NA	NA	NA	NA	NA	NA	NA	NA	NA	NA	NA	NA	NA	NA	NA	NA	NA	NA	NA	NA	NA	NA	NA	NA	NA	NA	NA	NA	NA	NA	NA
191	CUT760,CUT761	NO	NO	NA	CUTs	NA	NA	9.51624184577027e-07	1	NA	NA	0.532097863307276	0.0884937842533381	0.992425480800744	1.3026686035754	7.83272165845703	NA	NA	NA	NA	NA	NA	NA	NA	NA	NA	NA	NA	NA	NA	NA	NA	NA	NA	NA	NA	NA	NA	NA	NA	NA	NA	NA	NA	NA	NA	NA	NA	NA
192	CUT762,XUT_13R-87,SUT720	NO	NO	NA	CUTs	4.24201746579991e-06	9	7.61299347661622e-06	8	2.13709918704747e-06	1	0.318013256776995	0.116518998593872	0.391774455615793	2.17961725113243	5.94879108921898	NA	NA	NA	NA	NA	NA	NA	NA	NA	NA	NA	NA	NA	NA	NA	NA	NA	NA	NA	NA	NA	NA	NA	NA	NA	NA	NA	NA	NA	NA	NA	NA	NA
193	CUT766,XUT_13R-132,SUT728,XUT_13R-134	NO	NO	NA	CUTs	NA	NA	2.85487255373108e-06	3	4.27419837409494e-06	2	0.46861499402714	0.177067821788527	0.909940309339194	1.47913999636085	3.91458579858611	NA	NA	NA	NA	NA	NA	NA	NA	NA	NA	NA	NA	NA	NA	NA	NA	NA	NA	NA	NA	NA	NA	NA	NA	NA	NA	NA	NA	NA	NA	NA	NA	NA
194	CUT767,XUT_13R-153	NO	NO	NA	CUTs	2.82801164386661e-06	6	4.75812092288513e-06	5	8.54839674818988e-06	4	0.43884192008961	0.111127941409593	0.735112851392411	1.5794917231663	6.23737983236058	NA	NA	NA	NA	NA	NA	NA	NA	NA	NA	NA	NA	NA	NA	NA	NA	NA	NA	NA	NA	NA	NA	NA	NA	NA	NA	NA	NA	NA	NA	NA	NA	NA
195	CUT770,XUT_13R-183	NO	NO	NA	CUTs	2.82801164386661e-06	6	9.51624184577027e-07	1	2.13709918704747e-06	1	0.638690606854547	0.265813049673695	0.957702852207464	1.085262837939	2.6076491782884	NA	NA	NA	NA	NA	NA	NA	NA	NA	NA	NA	NA	NA	NA	NA	NA	NA	NA	NA	NA	NA	NA	NA	NA	NA	NA	NA	NA	NA	NA	NA	NA	NA
196	CUT773,XUT_13R-196,SUT729	NO	NO	NA	CUTs	7.07002910966652e-06	15	1.61776111378095e-05	17	4.27419837409494e-06	2	0.243880556098536	0.105392612827919	0.315196046271667	2.84215843873954	6.57680991068784	NA	NA	NA	NA	NA	NA	NA	NA	NA	NA	NA	NA	NA	NA	NA	NA	NA	NA	NA	NA	NA	NA	NA	NA	NA	NA	NA	NA	NA	NA	NA	NA	NA
197	CUT777	NO	NO	NA	CUTs	2.82801164386661e-06	6	9.51624184577027e-07	1	NA	NA	0.513163116170023	0.150410598897718	0.849791366559296	1.35073460799994	4.60836660208565	NA	NA	NA	NA	NA	NA	NA	NA	NA	NA	NA	NA	NA	NA	NA	NA	NA	NA	NA	NA	NA	NA	NA	NA	NA	NA	NA	NA	NA	NA	NA	NA	NA
198	CUT781	NO	NO	NA	CUTs	1.4140058219333e-06	3	NA	NA	NA	NA	0.27177478445839	0.242377300645525	0.200112428918337	2.55044698845514	2.85978587398193	NA	NA	NA	NA	NA	NA	NA	NA	NA	NA	NA	NA	NA	NA	NA	NA	NA	NA	NA	NA	NA	NA	NA	NA	NA	NA	NA	NA	NA	NA	NA	NA	NA
199	CUT785,XUT_13R-303	NO	NO	NA	CUTs	NA	NA	1.90324836915405e-06	2	NA	NA	0.665256089322002	0.51559915981584	0.723135880177566	1.04192534527022	1.34435281238147	NA	NA	NA	NA	NA	NA	NA	NA	NA	NA	NA	NA	NA	NA	NA	NA	NA	NA	NA	NA	NA	NA	NA	NA	NA	NA	NA	NA	NA	NA	NA	NA	NA
200	CUT787	NO	NO	NA	CUTs	2.82801164386661e-06	6	NA	NA	6.41129756114241e-06	3	0.454687634368024	0.112097844474753	0.703759708616113	1.52444695691661	6.18341221285535	NA	NA	NA	NA	NA	NA	NA	NA	NA	NA	NA	NA	NA	NA	NA	NA	NA	NA	NA	NA	NA	NA	NA	NA	NA	NA	NA	NA	NA	NA	NA	NA	NA
201	CUT792,XUT_13R-402	NO	NO	NA	CUTs	1.4140058219333e-06	3	NA	NA	NA	NA	0.27177478445839	0.242377300645525	0.200112428918337	2.55044698845514	2.85978587398193	NA	NA	NA	NA	NA	NA	NA	NA	NA	NA	NA	NA	NA	NA	NA	NA	NA	NA	NA	NA	NA	NA	NA	NA	NA	NA	NA	NA	NA	NA	NA	NA	NA
202	CUT795	NO	NO	NA	CUTs	1.4140058219333e-06	3	NA	NA	NA	NA	0.345941587107712	0.378011624798503	0.239263366316411	2.00365381437684	1.83366630835605	NA	NA	NA	NA	NA	NA	NA	NA	NA	NA	NA	NA	NA	NA	NA	NA	NA	NA	NA	NA	NA	NA	NA	NA	NA	NA	NA	NA	NA	NA	NA	NA	NA
203	CUT807,CUT808	NO	NO	NA	CUTs	1.4140058219333e-06	3	1.90324836915405e-06	2	2.13709918704747e-06	1	0.5708756178184	0.302692971383643	0.844457518995319	1.21418249251703	2.28993483856428	NA	NA	NA	NA	NA	NA	NA	NA	NA	NA	NA	NA	NA	NA	NA	NA	NA	NA	NA	NA	NA	NA	NA	NA	NA	NA	NA	NA	NA	NA	NA	NA	NA
204	CUT826	NO	NO	NA	CUTs	1.4140058219333e-06	3	9.51624184577027e-07	1	NA	NA	0.485125062701219	0.28156948423121	0.796204181697931	1.42880101205335	2.46172692489207	NA	NA	NA	NA	NA	NA	NA	NA	NA	NA	NA	NA	NA	NA	NA	NA	NA	NA	NA	NA	NA	NA	NA	NA	NA	NA	NA	NA	NA	NA	NA	NA	NA
205	CUT827,XUT_15R-99	NO	NO	NA	CUTs	7.07002910966652e-06	15	NA	NA	4.27419837409494e-06	2	0.257057858125726	0.110947650911156	0.3030974155161	2.69646368959057	6.24751560639172	NA	NA	NA	NA	NA	NA	NA	NA	NA	NA	NA	NA	NA	NA	NA	NA	NA	NA	NA	NA	NA	NA	NA	NA	NA	NA	NA	NA	NA	NA	NA	NA	NA
206	CUT834	NO	NO	NA	CUTs	1.4140058219333e-06	3	NA	NA	NA	NA	0.342569646571724	0.367189143555431	0.191690381363982	2.02337593974433	1.8877115315783	NA	NA	NA	NA	NA	NA	NA	NA	NA	NA	NA	NA	NA	NA	NA	NA	NA	NA	NA	NA	NA	NA	NA	NA	NA	NA	NA	NA	NA	NA	NA	NA	NA
207	CUT835,XUT_15R-185,CUT836	NO	NO	NA	CUTs	1.4140058219333e-06	3	NA	NA	4.27419837409494e-06	2	0.896269865294156	0.373015672695527	1.25317108198361	0.773368833875112	1.85822535431567	NA	NA	NA	NA	NA	NA	NA	NA	NA	NA	NA	NA	NA	NA	NA	NA	NA	NA	NA	NA	NA	NA	NA	NA	NA	NA	NA	NA	NA	NA	NA	NA	NA
208	CUT839,CUT840,snR9	NO	NO	NA	CUTs	1.55540640412663e-05	33	5.70974510746216e-06	6	8.54839674818988e-06	4	0.19014851611685	0.19014851611685	NA	3.64529366158184	3.64529366158184	0.245596779176604	14.7358067505963	0.0481700756959353	0.0134450490518496	0.0422185841299849	0.00774122202914451	0.0496164067210514	0.0578662613624762	0.0290413659341585	0.0416698266986188	0.0422185841299849	0.0324658185769242	0.0333087195676363	0.0410361388081541	0.027599196255414	0.0467355380559843	0.0392894995200224	0.0360977339082374	0.0695198874363858	0.0498656598079079	0.0446201347853281	0.0461208155557967	0.0454255272277596	0.0195766966176957	0.083534711320201	0.0656367929056649	0.081122624016308	0.0698722465614466	0.0612178118026278	0.024244390440197	0.0880836911571602	0.0905926045155511	0.0306874313669627
209	CUT842,SUT778,XUT_15R-235	NO	NO	NA	CUTs	NA	NA	9.51624184577027e-07	1	4.27419837409494e-06	2	0.412006767841454	0.117496346277354	0.724448398715784	1.68236843339107	5.89930838294962	NA	NA	NA	NA	NA	NA	NA	NA	NA	NA	NA	NA	NA	NA	NA	NA	NA	NA	NA	NA	NA	NA	NA	NA	NA	NA	NA	NA	NA	NA	NA	NA	NA
210	CUT845,SUT780	NO	NO	NA	CUTs	NA	NA	9.51624184577027e-07	1	4.27419837409494e-06	2	0.451683661059266	0.117496346277354	0.791917034789993	1.53458546393821	5.89930838294962	NA	NA	NA	NA	NA	NA	NA	NA	NA	NA	NA	NA	NA	NA	NA	NA	NA	NA	NA	NA	NA	NA	NA	NA	NA	NA	NA	NA	NA	NA	NA	NA	NA
211	CUT850	NO	NO	NA	CUTs	NA	NA	NA	NA	2.13709918704747e-06	1	0.635357785486529	0.128179175481738	1.22826865545133	1.09095567315534	5.40764268419483	NA	NA	NA	NA	NA	NA	NA	NA	NA	NA	NA	NA	NA	NA	NA	NA	NA	NA	NA	NA	NA	NA	NA	NA	NA	NA	NA	NA	NA	NA	NA	NA	NA
212	CUT851	NO	NO	NA	CUTs	NA	NA	NA	NA	2.13709918704747e-06	1	0.290660769918861	0.112926624690684	0.378321062036634	2.3847290460059	6.13803150903109	NA	NA	NA	NA	NA	NA	NA	NA	NA	NA	NA	NA	NA	NA	NA	NA	NA	NA	NA	NA	NA	NA	NA	NA	NA	NA	NA	NA	NA	NA	NA	NA	NA
213	CUT853,snR36	NO	NO	NA	CUTs	2.82801164386661e-06	6	3.80649673830811e-06	4	NA	NA	0.468059159257447	0.230133785881639	0.642317896334495	1.48089652098592	3.01193142025847	NA	NA	NA	NA	NA	NA	NA	NA	NA	NA	NA	NA	NA	NA	NA	NA	NA	NA	NA	NA	NA	NA	NA	NA	NA	NA	NA	NA	NA	NA	NA	NA	NA
214	CUT854,YOR186C-A	NO	NO	NA	CUTs	NA	NA	NA	NA	2.13709918704747e-06	1	0.635357785486529	0.128179175481738	1.22826865545133	1.09095567315534	5.40764268419483	NA	NA	NA	NA	NA	NA	NA	NA	NA	NA	NA	NA	NA	NA	NA	NA	NA	NA	NA	NA	NA	NA	NA	NA	NA	NA	NA	NA	NA	NA	NA	NA	NA
215	CUT860	NO	NO	NA	CUTs	1.4140058219333e-06	3	NA	NA	NA	NA	0.423215491554959	0.262573476289896	0.639255697232974	1.63781145631795	2.63982177618988	NA	NA	NA	NA	NA	NA	NA	NA	NA	NA	NA	NA	NA	NA	NA	NA	NA	NA	NA	NA	NA	NA	NA	NA	NA	NA	NA	NA	NA	NA	NA	NA	NA
216	CUT862	NO	NO	NA	CUTs	NA	NA	NA	NA	2.13709918704747e-06	1	0.339062659474739	0.196840201009501	0.406817998636178	2.04430408713758	3.52137000981059	NA	NA	NA	NA	NA	NA	NA	NA	NA	NA	NA	NA	NA	NA	NA	NA	NA	NA	NA	NA	NA	NA	NA	NA	NA	NA	NA	NA	NA	NA	NA	NA	NA
217	CUT865,XUT_15R-372,SUT792	NO	NO	NA	CUTs	NA	NA	NA	NA	4.27419837409494e-06	2	0.727940450832761	0.140860243549062	1.40683912267751	0.952203136626063	4.92081486653486	NA	NA	NA	NA	NA	NA	NA	NA	NA	NA	NA	NA	NA	NA	NA	NA	NA	NA	NA	NA	NA	NA	NA	NA	NA	NA	NA	NA	NA	NA	NA	NA	NA
218	CUT866	NO	NO	NA	CUTs	2.82801164386661e-06	6	NA	NA	NA	NA	0.195371487674825	0.0789338179816029	0.257842105768682	3.54784205622478	8.78137151203679	NA	NA	NA	NA	NA	NA	NA	NA	NA	NA	NA	NA	NA	NA	NA	NA	NA	NA	NA	NA	NA	NA	NA	NA	NA	NA	NA	NA	NA	NA	NA	NA	NA
219	CUT872,XUT_15R-433,SUT797	NO	NO	NA	CUTs	2.82801164386661e-06	6	NA	NA	NA	NA	0.344276113541053	0.361362614415334	0.231385068351303	2.01334671008853	1.91814856575969	NA	NA	NA	NA	NA	NA	NA	NA	NA	NA	NA	NA	NA	NA	NA	NA	NA	NA	NA	NA	NA	NA	NA	NA	NA	NA	NA	NA	NA	NA	NA	NA	NA
220	CUT873	NO	NO	NA	CUTs	1.4140058219333e-06	3	NA	NA	8.54839674818988e-06	4	0.64394805496285	0.373015672695527	1.14028356621175	1.07640232037029	1.85822535431567	NA	NA	NA	NA	NA	NA	NA	NA	NA	NA	NA	NA	NA	NA	NA	NA	NA	NA	NA	NA	NA	NA	NA	NA	NA	NA	NA	NA	NA	NA	NA	NA	NA
221	CUT879	NO	NO	NA	CUTs	NA	NA	9.51624184577027e-07	1	NA	NA	0.448375895261152	0.117496346277354	0.913688471003531	1.54590643227203	5.89930838294962	NA	NA	NA	NA	NA	NA	NA	NA	NA	NA	NA	NA	NA	NA	NA	NA	NA	NA	NA	NA	NA	NA	NA	NA	NA	NA	NA	NA	NA	NA	NA	NA	NA
222	CUT881	NO	NO	NA	CUTs	NA	NA	NA	NA	2.13709918704747e-06	1	0.635357785486529	0.128179175481738	1.22826865545133	1.09095567315534	5.40764268419483	NA	NA	NA	NA	NA	NA	NA	NA	NA	NA	NA	NA	NA	NA	NA	NA	NA	NA	NA	NA	NA	NA	NA	NA	NA	NA	NA	NA	NA	NA	NA	NA	NA
223	CUT883,SUT809	NO	NO	NA	CUTs	1.4140058219333e-06	3	2.85487255373108e-06	3	4.27419837409494e-06	2	0.105384003499407	0.0606442556486929	0.145692112144927	6.57734720207175	11.4297252583211	NA	NA	NA	NA	NA	NA	NA	NA	NA	NA	NA	NA	NA	NA	NA	NA	NA	NA	NA	NA	NA	NA	NA	NA	NA	NA	NA	NA	NA	NA	NA	NA	NA
224	CUT886	NO	NO	NA	CUTs	4.24201746579991e-06	9	2.85487255373108e-06	3	NA	NA	0.237139076972284	0.079048254073704	0.26722214667937	2.92295639086492	8.76865894993278	NA	NA	NA	NA	NA	NA	NA	NA	NA	NA	NA	NA	NA	NA	NA	NA	NA	NA	NA	NA	NA	NA	NA	NA	NA	NA	NA	NA	NA	NA	NA	NA	NA
225	CUT888	NO	NO	NA	CUTs	NA	NA	NA	NA	2.13709918704747e-06	1	0.295863283079188	0.182274599141036	0.351375318676651	2.34279554173143	3.80276343399673	NA	NA	NA	NA	NA	NA	NA	NA	NA	NA	NA	NA	NA	NA	NA	NA	NA	NA	NA	NA	NA	NA	NA	NA	NA	NA	NA	NA	NA	NA	NA	NA	NA
226	CUT895	NO	NO	NA	CUTs	1.4140058219333e-06	3	9.51624184577027e-07	1	NA	NA	0.159047665665888	0.0765204888193764	0.189371762263313	4.35810973809601	9.05832138887785	NA	NA	NA	NA	NA	NA	NA	NA	NA	NA	NA	NA	NA	NA	NA	NA	NA	NA	NA	NA	NA	NA	NA	NA	NA	NA	NA	NA	NA	NA	NA	NA	NA
227	CUT898,SUT814	NO	NO	NA	CUTs	7.07002910966652e-06	15	1.90324836915405e-06	2	NA	NA	0.22785966211081	0.167977654572743	0.192238190640027	3.04199161070845	4.12642492433288	NA	NA	NA	NA	NA	NA	NA	NA	NA	NA	NA	NA	NA	NA	NA	NA	NA	NA	NA	NA	NA	NA	NA	NA	NA	NA	NA	NA	NA	NA	NA	NA	NA
228	CUT905	NO	NO	NA	CUTs	NA	NA	9.51624184577027e-07	1	NA	NA	0.889262162639319	0.28444159135996	1.28904727971104	0.779463255810517	2.43686999937632	NA	NA	NA	NA	NA	NA	NA	NA	NA	NA	NA	NA	NA	NA	NA	NA	NA	NA	NA	NA	NA	NA	NA	NA	NA	NA	NA	NA	NA	NA	NA	NA	NA
229	CUT908,XUT_16R-299	NO	NO	NA	CUTs	NA	NA	9.51624184577027e-07	1	NA	NA	0.285280529410134	0.28156948423121	0.261291813113121	2.42970377962052	2.46172692489207	NA	NA	NA	NA	NA	NA	NA	NA	NA	NA	NA	NA	NA	NA	NA	NA	NA	NA	NA	NA	NA	NA	NA	NA	NA	NA	NA	NA	NA	NA	NA	NA	NA
230	CUT924,XUT_16R-419,SUT846	NO	NO	NA	CUTs	2.82801164386661e-06	6	9.51624184577027e-07	1	NA	NA	0.432035548780098	0.179413160921734	0.668707202644877	1.60437534021708	3.86341323567851	NA	NA	NA	NA	NA	NA	NA	NA	NA	NA	NA	NA	NA	NA	NA	NA	NA	NA	NA	NA	NA	NA	NA	NA	NA	NA	NA	NA	NA	NA	NA	NA	NA
231	HML	NO	NO	NA	other	7.44709732884874e-05	158	7.2323438027854e-05	76	4.06048845539019e-05	19	0.0982370652466187	0.0794987477877453	0.0510514282396047	7.05586204982649	8.71896979321721	0.247216068695797	14.8329641217478	0.0478468864191247	0.00503374763533656	0.0477931845625306	0.0041628575439331	0.0437242925725349	0.0477931845625306	0.022615519911841	0.0564217055628153	0.0474457979595116	0.0374742404660167	0.0463404288508821	0.0526802578289131	0.0243016730577987	0.0478270974402716	0.0514069199491465	0.0254922217662571	0.0449209076691193	0.0420153822514711	0.0295147516030817	0.0468471244922548	0.0410010282346639	0.0380888636631146	0.0453530804147069	0.0306454860073338	0.0460899315169302	0.031915333467022	0.0169347299547587	0.0440325027945201	0.0389930429826621	0.0281402239157894	0.0394872173934087
232	ICR1_YIR019C,YIR020C	NO	NO	YIR019C,YIR020C	other	NA	NA	2.85487255373108e-06	3	NA	NA	0.46177526193911	0.378145814784258	0.349492409400567	1.50104875183059	1.8330156078956	NA	NA	NA	NA	NA	NA	NA	NA	NA	NA	NA	NA	NA	NA	NA	NA	NA	NA	NA	NA	NA	NA	NA	NA	NA	NA	NA	NA	NA	NA	NA	NA	NA
233	LSR1_LSR1	NO	NO	LSR1	other	1.4140058219333e-06	3	2.85487255373108e-06	3	NA	NA	0.602330235021755	0.0534011464692325	1.30047119658718	1.15077600335788	12.980005606421	NA	NA	NA	NA	NA	NA	NA	NA	NA	NA	NA	NA	NA	NA	NA	NA	NA	NA	NA	NA	NA	NA	NA	NA	NA	NA	NA	NA	NA	NA	NA	NA	NA
234	MATALPHA	NO	NO	NA	other	7.63563143843984e-05	162	6.75653171049689e-05	71	1.70967934963798e-05	8	0.0955743913189031	0.0901850623419815	0.0434545290528318	7.25243625404969	7.68583136231068	0.316968777523152	19.0181266513891	0.0371193995006473	0.00403895826721964	0.0320291482921426	0.00327140228891646	0.0400638171667074	0.0338598701216382	0.0291267354263287	0.0371143755783301	0.0289547719132041	0.0219203810114032	0.0310817308486287	0.0300715414686255	0.0136925996187065	0.0358999616487685	0.0320291482921426	0.0161377242932559	0.041437112260802	0.0372220325666324	0.0202262779147601	0.0276855569156279	0.0280671417805714	0.0168732906833371	0.0554337108133186	0.033854126798993	0.0814530702406349	0.0743040861535482	0.0323029328700016	0.128014160431853	0.0886228990077624	0.0456577431756657	0.144381754981464
235	NME1_NME1	NO	NO	NME1	other	NA	NA	3.80649673830811e-06	4	NA	NA	0.407984110057135	0.333501048529206	0.387613376002351	1.69895631587925	2.07839580600073	NA	NA	NA	NA	NA	NA	NA	NA	NA	NA	NA	NA	NA	NA	NA	NA	NA	NA	NA	NA	NA	NA	NA	NA	NA	NA	NA	NA	NA	NA	NA	NA	NA
236	NTS1-2	NO	NO	NA	other	7.07002910966652e-06	15	4.75812092288513e-06	5	6.41129756114241e-06	3	0.22560083340621	0.078327057448335	0.310203234001866	3.07244955656651	8.84939640452023	NA	NA	NA	NA	NA	NA	NA	NA	NA	NA	NA	NA	NA	NA	NA	NA	NA	NA	NA	NA	NA	NA	NA	NA	NA	NA	NA	NA	NA	NA	NA	NA	NA
237	NTS2-1	NO	NO	NA	other	5.65602328773322e-05	120	5.80490752591986e-05	61	0.000111129157726468	52	0.0557658411076012	0.0160437531245292	0.120572500373022	12.4296014691593	43.2035556256593	0.2650762773434	15.904576640604	0.0445501477817429	0.00351668488559979	0.0342428769320849	0.00889578402023575	0.0390691467944855	0.0190934674018078	0.0438500952799028	0.0447605970861977	0.032506690100596	0.0407295761603429	0.0440650277729618	0.0438576217591641	0.0306164308243373	0.0462914516498074	0.0342428769320849	0.041345632845465	0.048564515605262	0.0348731075549255	0.0377014062077408	0.0481244028433412	0.0443718515442244	0.0286207775937011	0.0381981424392402	0.0331072230361325	0.0320118951592248	0.0499829234759699	0.0413161040622936	0.0351067764953321	0.0687693849044743	0.0557858878285524	0.0452208886622925
238	NTS2-2	NO	NO	NA	other	5.0904209589599e-05	108	5.23393301517365e-05	55	0.000104717860165326	49	0.0682852583801608	0.0381522307907027	0.0840122112922947	10.1507586996453	18.1679332032364	0.178888434723029	10.7333060833817	0.0667440248721782	0.00902738233309317	0.034259871473962	0.00357171238306518	0.0795922986624467	0.034259871473962	0.113826956098614	0.0656804084452319	0.0297803755374092	0.103783906127506	0.0565272843236944	0.0299262437200344	0.0837327804010034	0.0607565033175569	0.0363022324515717	0.09260347305278	0.0711636296119613	0.037500723209644	0.10455906938533	0.0577439994918481	0.0411844246479696	0.0708727929211782	0.0394868289019243	0.0275862550731671	0.02783118824696	0.0620694432047086	0.0522725837454594	0.0477440391085285	0.0735485646697419	0.0525506079967301	0.0620273671417145
239	Q0105	NO	NO	NA	other	NA	NA	9.51624184577027e-07	1	2.13709918704747e-06	1	0.526055798171672	0.131997627289362	1.03589228496255	1.3176305307707	5.2512093951541	NA	NA	NA	NA	NA	NA	NA	NA	NA	NA	NA	NA	NA	NA	NA	NA	NA	NA	NA	NA	NA	NA	NA	NA	NA	NA	NA	NA	NA	NA	NA	NA	NA
240	Q0140	NO	NO	NA	other	NA	NA	NA	NA	1.49596943093323e-05	7	0.893613904532941	0.0582434510242435	2.04160667595763	0.775667407415989	11.9008604121247	NA	NA	NA	NA	NA	NA	NA	NA	NA	NA	NA	NA	NA	NA	NA	NA	NA	NA	NA	NA	NA	NA	NA	NA	NA	NA	NA	NA	NA	NA	NA	NA	NA
241	RPR1_RPR1	NO	NO	RPR1	other	4.24201746579991e-06	9	1.90324836915405e-05	20	1.06854959352373e-05	5	0.102981906422892	0.0835847691879708	0.0914335683973455	6.73076664276883	8.29274504546577	0.141098867253492	8.46593203520955	0.0854026675884046	0.0364529567080272	0.0493022441380554	0.0360536226675642	0.064861238256664	0.0493022441380554	0.0717980953458675	0.0678673951178867	0.0337141856206128	0.0721391866851934	0.0458072439472659	0.0177269923557627	0.0562890985430443	0.125121624033703	0.0790284673971617	0.148559445687627	0.123355836586503	0.10771075261015	0.107165005728311	0.092375700476247	0.0323209091825074	0.143705665824069	0.13985516861867	0.13985516861867	0.172022196767085	0.107973003112473	0.0151740293465518	0.166270570547169	NA	NA	NA
242	RUF20_SUT527	NO	NO	SUT527	SUTs	8.48403493159983e-06	18	8.56461766119324e-06	9	1.92338926834272e-05	9	0.142959958276416	0.0764446576846427	0.264854669725038	4.848540730683	9.06730701077094	0.211667089453602	12.7000253672161	0.0561120651325268	0.0044305566383508	0.0558832515606053	0.0044305566383508	NA	NA	NA	0.0614158769241315	0.0614158769241315	NA	0.0539899924771005	0.0539899924771005	NA	0.0512658804847651	0.0512658804847651	NA	0.05777651064411	0.05777651064411	NA	0.0725937003382936	0.0725937003382936	NA	0.0569352963213281	0.0569352963213281	NA	0.0596379628624951	0.0596379628624951	NA	0.0701830303133406	0.0701830303133406	NA
243	RUF23	NO	NO	NA	other	NA	NA	1.90324836915405e-06	2	NA	NA	0.607085610173795	0.14649890830137	1.13805493549933	1.1417618354708	4.73141532996301	NA	NA	NA	NA	NA	NA	NA	NA	NA	NA	NA	NA	NA	NA	NA	NA	NA	NA	NA	NA	NA	NA	NA	NA	NA	NA	NA	NA	NA	NA	NA	NA	NA
244	RUF5-1	NO	NO	NA	other	1.13120465754664e-05	24	7.61299347661622e-06	8	4.27419837409494e-06	2	0.272781512047012	0.131539616816442	0.551788978356162	2.54103430748813	5.26949368818067	NA	NA	NA	NA	NA	NA	NA	NA	NA	NA	NA	NA	NA	NA	NA	NA	NA	NA	NA	NA	NA	NA	NA	NA	NA	NA	NA	NA	NA	NA	NA	NA	NA
245	RUF5-2	NO	NO	NA	other	8.48403493159983e-06	18	4.75812092288513e-06	5	NA	NA	0.183103998181316	0.0999570956492063	0.259951906407013	3.78553820476146	6.93444698505952	NA	NA	NA	NA	NA	NA	NA	NA	NA	NA	NA	NA	NA	NA	NA	NA	NA	NA	NA	NA	NA	NA	NA	NA	NA	NA	NA	NA	NA	NA	NA	NA	NA
246	SCR1_SCR1	NO	NO	SCR1	other	1.4140058219333e-06	3	9.51624184577027e-06	10	1.06854959352373e-05	5	0.306353337510707	0.0765204888193763	0.581055357320819	2.26257427515612	9.05832138887785	0.199591928731699	11.975515723902	0.0596099627116751	0.0340549885515812	0.0800169224044021	0.0351970872034863	0.0103039797066843	0.00717515868098784	0.0102238658976371	0.0800169224044021	0.0800169224044021	0.0338550607150224	0.0878392725981703	0.0878392725981703	0.034716083125185	0.0822419809288873	0.0822419809288873	0.0136485411587254	0.0376476579202314	0.0376476579202314	0.0120759726429826	0.0914853466360448	0.0862101215729324	0.0605707182651983	0.0813674673575554	0.0806340737980611	0.0817366318538288	0.104750468541838	0.0911607783969773	0.0872377037367574	0.147786506596545	0.105084167199367	0.11574094789804
247	snR10_YGL088W,snR10	NO	NO	NA	snRNA	8.48403493159983e-06	18	4.75812092288513e-06	5	4.27419837409494e-06	2	0.219240003551023	0.0625678398130762	0.320936425901282	3.16159081067809	11.0783300595122	NA	NA	NA	NA	NA	NA	NA	NA	NA	NA	NA	NA	NA	NA	NA	NA	NA	NA	NA	NA	NA	NA	NA	NA	NA	NA	NA	NA	NA	NA	NA	NA	NA
248	snR11_snR11,CUT306,CUT307,CUT308,XUT_13F-286,SUT312	NO	NO	NA	CUTs	1.4140058219333e-06	3	NA	NA	4.27419837409494e-06	2	0.42419725393375	0.0918975349021433	0.968020944678813	1.63402090450166	7.54260907322531	NA	NA	NA	NA	NA	NA	NA	NA	NA	NA	NA	NA	NA	NA	NA	NA	NA	NA	NA	NA	NA	NA	NA	NA	NA	NA	NA	NA	NA	NA	NA	NA	NA
249	snR11,CUT306,CUT307,CUT308,XUT_13F-286,SUT312	NO	NO	NA	CUTs	2.26240931509329e-05	48	2.56938529835797e-05	27	1.92338926834272e-05	9	0.0761427295335624	0.0309236544197544	0.103302217062402	9.10326153010338	22.4147887294056	0.130470609258859	7.82823655553154	0.0926918636071833	0.0231673292725367	0.0511217112370793	0.010974445599665	0.128484877222175	0.0695220179390929	0.172867994902601	0.10019405951251	0.0574283975602182	0.110453472008487	0.0885412407466077	0.0511217112370793	0.0951330012939629	0.0767321049091084	0.043013600445915	0.0917954762036181	0.0695070356455155	0.0437308778646525	0.0786232711179041	0.0763658419607842	0.0421267511371498	0.0672395226807218	0.0838727592557047	0.0587909778722565	0.0683226821449797	0.0859225127164518	0.0558807741247742	0.0644868915104875	0.105893685062752	0.0635623336421759	0.0998477028412767
250	snR128_snR128	NO	NO	NA	snRNA	NA	NA	9.51624184577027e-07	1	NA	NA	0.623044694024098	0.485010140373653	0.767320185842606	1.11251598353735	1.42913956402219	NA	NA	NA	NA	NA	NA	NA	NA	NA	NA	NA	NA	NA	NA	NA	NA	NA	NA	NA	NA	NA	NA	NA	NA	NA	NA	NA	NA	NA	NA	NA	NA	NA
251	snR17a	NO	NO	NA	snRNA	NA	NA	1.90324836915405e-06	2	4.27419837409494e-06	2	0.163510013604971	0.0404963009641725	0.20677111153605	4.23917266764189	17.1163085036626	NA	NA	NA	NA	NA	NA	NA	NA	NA	NA	NA	NA	NA	NA	NA	NA	NA	NA	NA	NA	NA	NA	NA	NA	NA	NA	NA	NA	NA	NA	NA	NA	NA
252	snR17b	NO	NO	NA	snRNA	2.82801164386661e-06	6	9.51624184577027e-07	1	NA	NA	0.715976396265989	0.256729902563944	1.21449120083163	0.968114569383706	2.69990824456961	NA	NA	NA	NA	NA	NA	NA	NA	NA	NA	NA	NA	NA	NA	NA	NA	NA	NA	NA	NA	NA	NA	NA	NA	NA	NA	NA	NA	NA	NA	NA	NA	NA
253	snR19_snR19	NO	NO	NA	snRNA	2.82801164386661e-06	6	1.90324836915405e-06	2	NA	NA	0.249682772068438	0.0827110015623438	0.251873856080595	2.77611136250103	8.38035046689021	0.0539195406485658	3.23517243891395	0.241063224290156	0.0522486994894274	0.21372200741347	0.0522486994894274	0.320198307587208	0.320198307587208	NA	0.191912966502342	0.191912966502342	NA	0.267041242965129	0.267041242965129	NA	0.212441596982633	0.212441596982633	NA	0.21372200741347	0.21372200741347	NA	0.423648930193602	0.423648930193602	NA	0.0992254693619192	0.0992254693619192	NA	0.111571775657105	0.111571775657105	NA	NA	NA	NA
254	snR3,CUT221,CUT222,CUT223	NO	NO	NA	CUTs	1.4140058219333e-06	3	1.90324836915405e-06	2	NA	NA	0.218554344509434	0.116972905446082	0.226092920869131	3.17150950312052	5.9257071363372	NA	NA	NA	NA	NA	NA	NA	NA	NA	NA	NA	NA	NA	NA	NA	NA	NA	NA	NA	NA	NA	NA	NA	NA	NA	NA	NA	NA	NA	NA	NA	NA	NA
255	snR30_snR30	NO	NO	NA	snRNA	8.48403493159983e-06	18	9.51624184577027e-06	10	2.13709918704747e-06	1	0.206766096176668	0.0764269769854588	0.328167483718208	3.352325131523	9.06940465134222	0.213874679525947	12.8324807715568	0.0555165023699437	0.00632463224672618	0.0571404376674088	0.00334210165222391	0.0615382649746703	0.0615382649746703	0.0202855712164862	0.0577825002784429	0.0577825002784429	0.00751582847705775	0.0461587406154685	0.0570639784369397	0.0233698353024184	0.0599545379926309	0.0571404376674088	0.00603059394041274	0.0521484679885058	0.0521484679885058	0.005392553015314	0.0353908743602716	0.0326343358787365	0.00590723938100802	0.125112666458443	0.0526684422676015	0.155247378889629	0.124837942712328	0.0568005506990797	0.145803573639184	0.111576388996947	0.0526922612539314	0.126188203302768
256	snR31_snR31	NO	NO	NA	snRNA	1.8382075685133e-05	39	9.51624184577027e-06	10	1.70967934963798e-05	8	0.207175892553181	0.0849428243653997	0.330173697474475	3.34569419259057	8.1601616821478	0.300046541368267	18.002792482096	0.0392545029663897	0.00825994169652951	0.0358856143087177	0.00730936349064307	0.0496344859636497	0.0353585510689721	0.0395469817154835	0.0303693644118366	0.0267362297413179	0.0147033200948066	0.0312727482919035	0.0358856143087177	0.0238522925613742	0.0416411024054029	0.0439229186100821	0.0163846088659173	0.0433548137591559	0.0445444268877894	0.0217702539650814	0.0778714409184841	0.0675775180180274	0.0434959404537767	0.0557359776676775	0.0493260170873156	0.0341193223817017	0.0454565140018276	0.0432409908009416	0.0287589098861004	0.0498175969555538	0.0138075835164867	0.0644553598648575
257	snR32_snR32	NO	NO	NA	snRNA	NA	NA	2.85487255373108e-06	3	6.41129756114241e-06	3	0.0871299473189546	0.0470009793750061	0.117739531919134	7.95532651962427	14.7475050472787	NA	NA	NA	NA	NA	NA	NA	NA	NA	NA	NA	NA	NA	NA	NA	NA	NA	NA	NA	NA	NA	NA	NA	NA	NA	NA	NA	NA	NA	NA	NA	NA	NA
258	snR33_snR33	NO	NO	NA	snRNA	1.55540640412663e-05	33	1.71292353223865e-05	18	2.56451902445696e-05	12	0.0938829290250112	0.0398815279897542	0.116728309538497	7.38310135568187	17.3801560646829	0.234322130731264	14.0593278438758	0.0505473819873683	0.00796596759906029	0.0449977688718719	0.00421873390066621	0.0640960566749779	0.0398533782830855	0.0643217803942903	0.0435335076547587	0.0370084119629229	0.0267750268490601	0.0500924272977636	0.0462236986771454	0.0195961417203081	0.0485974808942917	0.046328135427585	0.0172166229104813	0.0464174374150494	0.0449977688718719	0.0223921661911467	0.0446271244195031	0.0441678581590641	0.0172770538722169	0.051341686905551	0.0307245340807884	0.0571924319107539	0.0680236477995247	0.0407465171255915	0.064789587893871	0.0713386434018696	0.0450927482184922	0.0871922649636135
259	snR34,CUT274	NO	NO	NA	CUTs	5.65602328773322e-06	12	1.90324836915405e-06	2	6.41129756114241e-06	3	0.156657979849086	0.0564702044399638	0.292567913209152	4.4245890393051	12.2745647449685	NA	NA	NA	NA	NA	NA	NA	NA	NA	NA	NA	NA	NA	NA	NA	NA	NA	NA	NA	NA	NA	NA	NA	NA	NA	NA	NA	NA	NA	NA	NA	NA	NA
260	snR35_snR35	NO	NO	NA	snRNA	NA	NA	1.90324836915405e-06	2	NA	NA	0.636654074744486	0.321566436369696	1.13042728730958	1.08873438191396	2.15553335847232	NA	NA	NA	NA	NA	NA	NA	NA	NA	NA	NA	NA	NA	NA	NA	NA	NA	NA	NA	NA	NA	NA	NA	NA	NA	NA	NA	NA	NA	NA	NA	NA	NA
261	snR37_CUT681,snR37	NO	NO	NA	CUTs	NA	NA	9.51624184577027e-07	1	NA	NA	0.0518686896434916	0.0340460004820978	0.058019243568268	13.3634989687256	20.3591367780312	NA	NA	NA	NA	NA	NA	NA	NA	NA	NA	NA	NA	NA	NA	NA	NA	NA	NA	NA	NA	NA	NA	NA	NA	NA	NA	NA	NA	NA	NA	NA	NA	NA
262	snR39B_snR39B	NO	NO	NA	snRNA	NA	NA	9.51624184577027e-07	1	2.13709918704747e-06	1	0.448452901137138	0.0928518870501976	0.974287300119442	1.54564097768648	7.46508447572224	NA	NA	NA	NA	NA	NA	NA	NA	NA	NA	NA	NA	NA	NA	NA	NA	NA	NA	NA	NA	NA	NA	NA	NA	NA	NA	NA	NA	NA	NA	NA	NA	NA
263	snR4_snR4	NO	NO	NA	snRNA	1.4140058219333e-06	3	2.85487255373108e-06	3	NA	NA	0.220077210178338	0.178328411481057	0.233361407420172	3.14956364631422	3.88691389556608	NA	NA	NA	NA	NA	NA	NA	NA	NA	NA	NA	NA	NA	NA	NA	NA	NA	NA	NA	NA	NA	NA	NA	NA	NA	NA	NA	NA	NA	NA	NA	NA	NA
264	snR40_snR40	NO	NO	NA	snRNA	NA	NA	NA	NA	2.13709918704747e-06	1	2.22412208479033	2.22412208479033	1.94082087830236	0.311649789955343	0.311649789955343	NA	NA	NA	NA	NA	NA	NA	NA	NA	NA	NA	NA	NA	NA	NA	NA	NA	NA	NA	NA	NA	NA	NA	NA	NA	NA	NA	NA	NA	NA	NA	NA	NA
265	snR42	NO	NO	NA	snRNA	2.82801164386661e-06	6	1.90324836915405e-06	2	6.41129756114241e-06	3	0.535767840905357	0.121945617195322	0.876388072746909	1.29374540171848	5.68406800098213	NA	NA	NA	NA	NA	NA	NA	NA	NA	NA	NA	NA	NA	NA	NA	NA	NA	NA	NA	NA	NA	NA	NA	NA	NA	NA	NA	NA	NA	NA	NA	NA	NA
266	snR43_snR43	NO	NO	NA	snRNA	1.88534109591107e-05	40	1.61776111378095e-05	17	2.35080910575222e-05	11	0.11896905337143	0.047349848502994	0.187076219185877	5.82628138088896	14.6388468490267	0.20801060791989	12.4806364751934	0.0571271354040061	0.00966142528275691	0.0320304937060343	0.00876345082464669	0.0722586164609396	0.0361813392359785	0.0750082054009737	0.0610301700139683	0.0393518551042352	0.0666416014855767	0.0484950769068236	0.0182171067700577	0.0638914712793795	0.0524546621272258	0.0237867840181137	0.0650014754704994	0.0513971515110733	0.0320304937060343	0.0611065733057444	0.0473064306875074	0.0365326077145209	0.0448764656593419	0.0483708918914902	0.0509196131363725	0.0208317456282855	0.0334496025577438	0.0322494922325007	0.021287498541962	0.051317117002129	0.0284244621698006	0.0576746609712352
267	snR45,CUT433	NO	NO	NA	CUTs	NA	NA	9.51624184577027e-07	1	2.13709918704747e-06	1	0.959791099502719	0.184573360820531	1.63443346328912	0.722185464023447	3.75540206603229	NA	NA	NA	NA	NA	NA	NA	NA	NA	NA	NA	NA	NA	NA	NA	NA	NA	NA	NA	NA	NA	NA	NA	NA	NA	NA	NA	NA	NA	NA	NA	NA	NA
268	snR47_YDR042C,snR47,snR47	NO	NO	NA	snRNA	NA	NA	NA	NA	2.13709918704747e-06	1	0.635357785486529	0.128179175481738	1.22826865545133	1.09095567315534	5.40764268419483	NA	NA	NA	NA	NA	NA	NA	NA	NA	NA	NA	NA	NA	NA	NA	NA	NA	NA	NA	NA	NA	NA	NA	NA	NA	NA	NA	NA	NA	NA	NA	NA	NA
269	snR49_snR49	NO	NO	NA	snRNA	1.4140058219333e-06	3	NA	NA	4.27419837409494e-06	2	0.37833156045431	0.184746295933352	0.577974219236268	1.8321156705182	3.75188675398396	NA	NA	NA	NA	NA	NA	NA	NA	NA	NA	NA	NA	NA	NA	NA	NA	NA	NA	NA	NA	NA	NA	NA	NA	NA	NA	NA	NA	NA	NA	NA	NA	NA
270	snR5_snR5	NO	NO	NA	snRNA	5.65602328773322e-06	12	9.51624184577027e-07	1	8.54839674818988e-06	4	0.344821387291165	0.232998871410334	0.342490397838571	2.01016296003315	2.97489501285715	NA	NA	NA	NA	NA	NA	NA	NA	NA	NA	NA	NA	NA	NA	NA	NA	NA	NA	NA	NA	NA	NA	NA	NA	NA	NA	NA	NA	NA	NA	NA	NA	NA
271	snR50_snR50	NO	NO	NA	snRNA	1.4140058219333e-06	3	3.80649673830811e-06	4	4.27419837409494e-06	2	0.68381304119615	0.101982858025873	1.38155959100623	1.01365013359129	6.79670283788377	NA	NA	NA	NA	NA	NA	NA	NA	NA	NA	NA	NA	NA	NA	NA	NA	NA	NA	NA	NA	NA	NA	NA	NA	NA	NA	NA	NA	NA	NA	NA	NA	NA
272	snR51,snR70,snR70,snR41	NO	NO	NA	snRNA	6.78722794527986e-05	144	6.28071961820838e-05	66	8.76210666689462e-05	41	0.084933287188716	0.0783215515014942	0.0577932307591767	8.16107798841954	8.8500185105082	0.195558554843589	11.7335132906153	0.0608775976033724	0.0161058298138447	0.0392696812138598	0.0107241947427896	0.0885384611326228	0.0613164155837021	0.115679600919198	0.0614609234034125	0.0421437955426654	0.0733522919856079	0.0534430346167622	0.0392696812138598	0.067275000986143	0.0508816699505143	0.0359487241535652	0.0579480828985342	0.0500638989135503	0.0352274314060139	0.0567916141133278	0.0533426913828525	0.0380214400787691	0.0499609555476496	0.0318914179464547	0.0267573101229357	0.018642226066651	0.0355284575359483	0.0292254814837272	0.0264755734678121	0.0727414383965643	0.0731109269056102	0.0360709133586955
273	snR52,CUT567	NO	NO	NA	CUTs	2.82801164386661e-06	6	NA	NA	2.13709918704747e-06	1	0.695994460735862	0.734317764475136	0.478678536548324	0.995909047648301	0.943933558594189	NA	NA	NA	NA	NA	NA	NA	NA	NA	NA	NA	NA	NA	NA	NA	NA	NA	NA	NA	NA	NA	NA	NA	NA	NA	NA	NA	NA	NA	NA	NA	NA	NA
274	snR53	NO	NO	NA	snRNA	NA	NA	9.51624184577027e-07	1	NA	NA	0.898931146219203	0.0910444757155023	1.67401774607042	0.77107927951461	7.61328103778538	NA	NA	NA	NA	NA	NA	NA	NA	NA	NA	NA	NA	NA	NA	NA	NA	NA	NA	NA	NA	NA	NA	NA	NA	NA	NA	NA	NA	NA	NA	NA	NA	NA
275	snR55,snR57	NO	NO	NA	snRNA	4.24201746579991e-06	9	8.56461766119324e-06	9	4.27419837409494e-06	2	0.078023248432624	0.0520942257452405	0.0739096449231548	8.88385442139728	13.3056432002595	0.471488555524678	28.2893133314807	0.0248019236819447	0.0108974029815777	0.0289892018102584	0.0108974029815777	0.00564140892800913	0.00564140892800913	NA	0.026808837855138	0.026808837855138	NA	0.0302210173014691	0.0302210173014691	NA	0.0323491525148492	0.0323491525148492	NA	0.0289892018102584	0.0289892018102584	NA	0.0522189382416306	0.0522189382416306	NA	0.0407968238326283	0.0407968238326283	NA	0.0489283779991236	0.0489283779991236	NA	0.0839615364215187	0.0839615364215187	NA
276	snR56	NO	NO	NA	snRNA	2.82801164386661e-06	6	4.75812092288513e-06	5	NA	NA	0.081428786080819	0.045654756477369	0.093727473887187	8.51231135721449	15.1823650817968	NA	NA	NA	NA	NA	NA	NA	NA	NA	NA	NA	NA	NA	NA	NA	NA	NA	NA	NA	NA	NA	NA	NA	NA	NA	NA	NA	NA	NA	NA	NA	NA	NA
277	snR61	NO	NO	NA	snRNA	2.82801164386661e-06	6	1.90324836915405e-06	2	6.41129756114241e-06	3	0.264849434320114	0.0864823451255528	0.351717440644291	2.61713672275457	8.01489806449689	NA	NA	NA	NA	NA	NA	NA	NA	NA	NA	NA	NA	NA	NA	NA	NA	NA	NA	NA	NA	NA	NA	NA	NA	NA	NA	NA	NA	NA	NA	NA	NA	NA
278	snR62	NO	NO	NA	snRNA	2.82801164386661e-06	6	NA	NA	8.54839674818988e-06	4	0.354835407910489	0.297824581102361	0.383550597631583	1.95343295823172	2.3273672642948	NA	NA	NA	NA	NA	NA	NA	NA	NA	NA	NA	NA	NA	NA	NA	NA	NA	NA	NA	NA	NA	NA	NA	NA	NA	NA	NA	NA	NA	NA	NA	NA	NA
279	snR63	NO	NO	NA	snRNA	2.68661106167328e-05	57	5.99523236283527e-05	63	5.98387772373291e-05	28	0.0348257755515221	0.0242107847757618	0.0345708847860965	19.9032805323886	28.6296866037105	0.156246121298525	9.37476727791152	0.0767966364650059	0.0158671307984461	0.0543532191513062	0.00910868663642068	0.0874770498637776	0.0642347677750257	0.0735503436587957	0.0963831031481384	0.0543532191513062	0.0981303133826852	0.0782057764307008	0.0549653342225115	0.0726796422381793	0.0592716686570578	0.0394528086066172	0.0652534513183032	0.062645584225355	0.0486845831086363	0.0694338857658885	0.0477064687831839	0.0322407787504822	0.0513047976576132	0.0454334047281896	0.0239226313066659	0.0477400709528365	0.0453993336125952	0.0289028474757881	0.0488837098164085	0.0549562834652158	0.0335875539932568	0.0507312617141098
280	snR67_snR67	NO	NO	NA	snRNA	NA	NA	9.51624184577027e-07	1	NA	NA	0.738246320232001	0.0505220860690802	1.27518333132741	0.938910444338033	13.7196864676606	NA	NA	NA	NA	NA	NA	NA	NA	NA	NA	NA	NA	NA	NA	NA	NA	NA	NA	NA	NA	NA	NA	NA	NA	NA	NA	NA	NA	NA	NA	NA	NA	NA
281	snR68	NO	NO	NA	snRNA	8.48403493159983e-06	18	4.75812092288513e-06	5	1.70967934963798e-05	8	0.171681781999297	0.0831431686419288	0.222567569279162	4.03739507178917	8.33679052508943	NA	NA	NA	NA	NA	NA	NA	NA	NA	NA	NA	NA	NA	NA	NA	NA	NA	NA	NA	NA	NA	NA	NA	NA	NA	NA	NA	NA	NA	NA	NA	NA	NA
282	snR71,CUT180,CUT181	NO	NO	NA	CUTs	1.4140058219333e-06	3	NA	NA	2.13709918704747e-06	1	1.16382329791495	0.491141506967031	1.63612260061719	0.595577680737063	1.41129831367821	NA	NA	NA	NA	NA	NA	NA	NA	NA	NA	NA	NA	NA	NA	NA	NA	NA	NA	NA	NA	NA	NA	NA	NA	NA	NA	NA	NA	NA	NA	NA	NA	NA
283	snR72_snR72	NO	NO	NA	snRNA	NA	NA	1.90324836915405e-06	2	NA	NA	0.576709454231918	0.107994564223586	1.35523579726455	1.2019001517551	6.41835249341708	NA	NA	NA	NA	NA	NA	NA	NA	NA	NA	NA	NA	NA	NA	NA	NA	NA	NA	NA	NA	NA	NA	NA	NA	NA	NA	NA	NA	NA	NA	NA	NA	NA
284	snR74	NO	NO	NA	snRNA	1.4140058219333e-06	3	9.51624184577027e-07	1	NA	NA	0.354795547449341	0.0774237731338557	0.833184699884815	1.95365242191749	8.95264015823129	NA	NA	NA	NA	NA	NA	NA	NA	NA	NA	NA	NA	NA	NA	NA	NA	NA	NA	NA	NA	NA	NA	NA	NA	NA	NA	NA	NA	NA	NA	NA	NA	NA
285	snR76,snR75	NO	NO	NA	snRNA	1.55540640412663e-05	33	1.80808595069635e-05	19	6.41129756114241e-06	3	0.0805290967599729	0.045051219454794	0.105101842928644	8.60741282900462	15.3857584533416	0.187623051148076	11.2573830688845	0.0635359306828562	0.0168042679606629	0.0343278339203381	0.013265081437162	0.0871625546720568	0.0592622019906582	0.12485143634702	0.0704785725657323	0.0440196654120694	0.0715616658247237	0.0430734823227549	0.0343278339203381	0.0471048856156553	0.0533186872890186	0.0270602348878225	0.060775425259602	0.0636463565647185	0.0287930904592919	0.0882799238468054	0.055341476799615	0.0519394304952082	0.0300577205220599	0.158638342009253	0.127023288087481	0.132586689958602	0.232512496094912	0.126363037207002	0.248782650691136	0.212952211478861	0.104552207039978	0.253212404824037
286	snR77_snR77	NO	NO	NA	snRNA	1.4140058219333e-06	3	2.85487255373108e-06	3	2.13709918704747e-06	1	0.682254421508836	0.182274599141036	1.25235139710881	1.01596583137859	3.80276343399673	NA	NA	NA	NA	NA	NA	NA	NA	NA	NA	NA	NA	NA	NA	NA	NA	NA	NA	NA	NA	NA	NA	NA	NA	NA	NA	NA	NA	NA	NA	NA	NA	NA
287	snR8_snR8	NO	NO	NA	snRNA	1.4140058219333e-06	3	9.51624184577027e-07	1	NA	NA	0.267528774156732	0.23703218915333	0.214519968958107	2.5909257153545	2.92427447527629	NA	NA	NA	NA	NA	NA	NA	NA	NA	NA	NA	NA	NA	NA	NA	NA	NA	NA	NA	NA	NA	NA	NA	NA	NA	NA	NA	NA	NA	NA	NA	NA	NA
288	snR81	NO	NO	NA	snRNA	2.82801164386661e-06	6	NA	NA	2.13709918704747e-06	1	0.987591785351706	0.452303927109323	1.48440580239863	0.701855959963355	1.5324810133528	NA	NA	NA	NA	NA	NA	NA	NA	NA	NA	NA	NA	NA	NA	NA	NA	NA	NA	NA	NA	NA	NA	NA	NA	NA	NA	NA	NA	NA	NA	NA	NA	NA
289	snR82_snR82	NO	NO	NA	snRNA	1.27260523973997e-05	27	7.61299347661622e-06	8	6.41129756114241e-06	3	0.0968533065790609	0.0579590276932819	0.1436980812511	7.15667027840843	11.9592617085999	NA	NA	NA	NA	NA	NA	NA	NA	NA	NA	NA	NA	NA	NA	NA	NA	NA	NA	NA	NA	NA	NA	NA	NA	NA	NA	NA	NA	NA	NA	NA	NA	NA
290	snR83_snR83	NO	NO	NA	snRNA	NA	NA	1.90324836915405e-06	2	NA	NA	0.61557266295471	0.466936537147968	0.849719269108	1.12602008223186	1.48445693454118	NA	NA	NA	NA	NA	NA	NA	NA	NA	NA	NA	NA	NA	NA	NA	NA	NA	NA	NA	NA	NA	NA	NA	NA	NA	NA	NA	NA	NA	NA	NA	NA	NA
291	snR84_CUT539,snR84	NO	NO	NA	CUTs	1.4140058219333e-05	30	2.18873562452716e-05	23	6.41129756114241e-06	3	0.216239469404557	0.129298726581496	0.248529109988639	3.20546097559625	5.36081985403822	0.128196980633161	7.69181883798963	0.0944158780582536	0.0199600425625054	0.0941076262812075	0.0199600425625054	0.0824803889146049	0.0824803889146049	NA	0.0941076262812075	0.0941076262812075	NA	0.125760173810702	0.125760173810702	NA	0.072903539731427	0.072903539731427	NA	0.0968276615533269	0.0968276615533269	NA	0.221434614678331	0.221434614678331	NA	0.127091973440054	0.127091973440054	NA	NA	NA	NA	NA	NA	NA
292	snR85_snR85	NO	NO	NA	snRNA	NA	NA	NA	NA	2.13709918704747e-06	1	3.59648968890636	3.59648968890636	NA	0.19272881073398	0.19272881073398	NA	NA	NA	NA	NA	NA	NA	NA	NA	NA	NA	NA	NA	NA	NA	NA	NA	NA	NA	NA	NA	NA	NA	NA	NA	NA	NA	NA	NA	NA	NA	NA	NA
293	snR86_snR86	NO	NO	NA	snRNA	4.24201746579991e-06	9	1.04678660303473e-05	11	8.54839674818988e-06	4	0.133914279115357	0.0293482184607537	0.289668149909236	5.17605131535562	23.6180326068809	0.123693140120205	7.42158840721231	0.0980277299934608	0.0178097851454931	0.0801116535850968	0.0128791684649442	0.124900780749275	0.0613755866821321	0.155146880583019	0.0762428692341568	0.0708917126122982	0.0379928558656445	0.0987298378656209	0.0801116535850968	0.0455216106967935	0.100364982148469	0.0934230249221157	0.0737353240373753	0.0899001799697814	0.0878450186191378	0.0538209030979651	0.0512604971108701	0.0420966212233317	0.0464595736049899	0.0851898721582082	0.0851898721582082	0.0448341819666221	0.0901912322975644	0.0901912322975644	0.0295108037954307	0.149086949301038	0.149086949301038	0.106325862581957
294	SRG1,YER081W_SRG1,SER3	NO	NO	SRG1,SER3	other	5.23182154115323e-05	111	4.28230883059662e-05	45	4.06048845539019e-05	19	0.101333486285426	0.0670155367760202	0.10509562666182	6.84025790455446	10.3430818270782	0.221924140674848	13.3154484404909	0.0534480470324567	0.00292080586694967	0.0502218938460755	0.00294644849847701	0.0572655278622535	0.0540617544234652	0.0398760614582663	0.0549804846002411	0.0501956328238272	0.0388701247527011	0.0533514250897573	0.0502218938460755	0.0256666564385657	0.0521242812332032	0.0510393310237595	0.0308718918463468	0.0495185163768284	0.0458260013153909	0.0304458956890818	0.060282279212824	0.0616897360833247	0.0362279414408919	0.0351840434751785	0.0422676590170328	0.0194669773536028	0.0529449087001407	0.0386233746180277	0.0388122132650557	0.0625174683072377	0.0555625711264137	0.023524469525896
295	SUT007	NO	NO	NA	SUTs	NA	NA	NA	NA	2.13709918704747e-06	1	0.817411905622842	0.193900465463464	1.39645488007041	0.847977838091053	3.57475769283572	NA	NA	NA	NA	NA	NA	NA	NA	NA	NA	NA	NA	NA	NA	NA	NA	NA	NA	NA	NA	NA	NA	NA	NA	NA	NA	NA	NA	NA	NA	NA	NA	NA
296	SUT008,XUT_2F-78	NO	NO	NA	XUTs	2.82801164386661e-06	6	1.90324836915405e-06	2	6.41129756114241e-06	3	0.521178313706878	0.155680019730985	0.902036574670528	1.32996167018144	4.45238368904181	NA	NA	NA	NA	NA	NA	NA	NA	NA	NA	NA	NA	NA	NA	NA	NA	NA	NA	NA	NA	NA	NA	NA	NA	NA	NA	NA	NA	NA	NA	NA	NA	NA
297	SUT016,XUT_2F-150	NO	NO	NA	XUTs	2.82801164386661e-06	6	4.75812092288513e-06	5	6.41129756114241e-06	3	0.332796483117493	0.0795405785148709	0.420691298147821	2.08279599011036	8.71438445007481	NA	NA	NA	NA	NA	NA	NA	NA	NA	NA	NA	NA	NA	NA	NA	NA	NA	NA	NA	NA	NA	NA	NA	NA	NA	NA	NA	NA	NA	NA	NA	NA	NA
298	SUT017	NO	NO	NA	SUTs	1.13120465754664e-05	24	1.61776111378095e-05	17	1.06854959352373e-05	5	0.109835403148024	0.0652449655261281	0.11580621941108	6.31078104776289	10.6237649904553	NA	NA	NA	NA	NA	NA	NA	NA	NA	NA	NA	NA	NA	NA	NA	NA	NA	NA	NA	NA	NA	0.0192361883522133	0.0157090163455743	0.0182586162652513	0.0316682408380025	0.0316682408380025	0.0266639992611211	0.0484429780350693	0.0484429780350693	0.0355671700296424	0.0403393539301066	0.0403393539301066	0.0397348575483126
299	SUT020	NO	NO	NA	SUTs	1.4140058219333e-05	30	6.66136929203919e-06	7	8.54839674818988e-06	4	0.205760186240421	0.0585342763224562	0.36050448671062	3.36871380817101	11.8417314453758	NA	NA	NA	NA	NA	NA	NA	NA	NA	NA	NA	NA	NA	NA	NA	NA	NA	NA	NA	NA	NA	NA	NA	NA	NA	NA	NA	NA	NA	NA	NA	NA	NA
300	SUT021,XUT_2F-282,CUT035	NO	NO	NA	CUTs	5.65602328773322e-06	12	9.51624184577027e-07	1	8.54839674818988e-06	4	0.145102752611679	0.0695258238735834	0.203201432249917	4.77694025843141	9.9696363443355	NA	NA	NA	NA	NA	NA	NA	NA	NA	NA	NA	NA	NA	NA	NA	NA	NA	NA	NA	NA	NA	NA	NA	NA	NA	NA	NA	NA	NA	NA	NA	NA	NA
301	SUT023	NO	NO	NA	SUTs	8.48403493159983e-06	18	1.61776111378095e-05	17	1.49596943093323e-05	7	0.229867769689838	0.0773052361188029	0.315480182432002	3.01541700037031	8.96636780844593	0.0337667408830907	2.02600445298544	0.418630221978623	0.0376556818256174	0.420504883153457	0.0376556818256174	0.411865661870992	0.411865661870992	NA	0.363113097952222	0.363113097952222	NA	0.420504883153457	0.420504883153457	NA	0.467752937927213	0.467752937927213	NA	0.429914528989231	0.429914528989231	NA	0.394379299341468	0.394379299341468	NA	0.318867614993728	0.318867614993728	NA	0.307494540345388	0.307494540345388	NA	0.375181327909013	0.375181327909013	NA
302	SUT025,XUT_3F-11,XUT_3F-12	NO	NO	NA	XUTs	1.31973876713775e-05	28	1.14194902149243e-05	12	1.49596943093323e-05	7	0.120541808740035	0.079048254073704	0.139388764975863	5.75026364549424	8.76865894993278	0.24512265914829	14.7073595488974	0.0482655320594435	NA	0.0482655320594435	NA	NA	NA	NA	NA	NA	NA	NA	NA	NA	NA	NA	NA	0.0482655320594435	0.0482655320594435	NA	0.246995539076719	0.246995539076719	NA	NA	NA	NA	NA	NA	NA	NA	NA	NA
303	SUT028	NO	NO	NA	SUTs	1.4140058219333e-06	3	NA	NA	NA	NA	0.27177478445839	0.242377300645525	0.200112428918337	2.55044698845514	2.85978587398193	NA	NA	NA	NA	NA	NA	NA	NA	NA	NA	NA	NA	NA	NA	NA	NA	NA	NA	NA	NA	NA	NA	NA	NA	NA	NA	NA	NA	NA	NA	NA	NA	NA
304	SUT036	NO	NO	NA	SUTs	2.82801164386661e-06	6	9.51624184577027e-07	1	2.13709918704747e-06	1	0.463691005912239	0.362209553985122	0.509110280509972	1.49484715407901	1.91366343856412	NA	NA	NA	NA	NA	NA	NA	NA	NA	NA	NA	NA	NA	NA	NA	NA	NA	NA	NA	NA	NA	NA	NA	NA	NA	NA	NA	NA	NA	NA	NA	NA	NA
305	SUT037	NO	NO	NA	SUTs	NA	NA	9.51624184577027e-07	1	NA	NA	0.448375895261152	0.117496346277354	0.913688471003531	1.54590643227203	5.89930838294962	NA	NA	NA	NA	NA	NA	NA	NA	NA	NA	NA	NA	NA	NA	NA	NA	NA	NA	NA	NA	NA	NA	NA	NA	NA	NA	NA	NA	NA	NA	NA	NA	NA
306	SUT039	NO	NO	NA	SUTs	NA	NA	9.51624184577027e-07	1	2.13709918704747e-06	1	0.265739527572352	0.140227311390297	0.262156230267858	2.60837063605912	4.94302553252767	NA	NA	NA	NA	NA	NA	NA	NA	NA	NA	NA	NA	NA	NA	NA	NA	NA	NA	NA	NA	NA	NA	NA	NA	NA	NA	NA	NA	NA	NA	NA	NA	NA
307	SUT040,XUT_3F-132	NO	NO	NA	XUTs	1.4140058219333e-06	3	9.51624184577027e-07	1	2.13709918704747e-06	1	0.445837213728893	0.28156948423121	0.674010094805223	1.55470911627722	2.46172692489207	NA	NA	NA	NA	NA	NA	NA	NA	NA	NA	NA	NA	NA	NA	NA	NA	NA	NA	NA	NA	NA	NA	NA	NA	NA	NA	NA	NA	NA	NA	NA	NA	NA
308	SUT044,XUT_4F-161	NO	NO	NA	XUTs	1.4140058219333e-06	3	2.85487255373108e-06	3	8.54839674818988e-06	4	0.224012039915611	0.0986629365167482	0.231261400256667	3.09424074179702	7.02540594301369	NA	NA	NA	NA	NA	NA	NA	NA	NA	NA	NA	NA	NA	NA	NA	NA	NA	NA	NA	NA	NA	NA	NA	NA	NA	NA	NA	NA	NA	NA	NA	NA	NA
309	SUT046	NO	NO	NA	SUTs	4.24201746579991e-06	9	2.85487255373108e-06	3	2.13709918704747e-06	1	0.237421955304034	0.121956890237039	0.274244929510764	2.91947381055103	5.68354259618072	NA	NA	NA	NA	NA	NA	NA	NA	NA	NA	NA	NA	NA	NA	NA	NA	NA	NA	NA	NA	NA	NA	NA	NA	NA	NA	NA	NA	NA	NA	NA	NA	NA
310	SUT048	NO	NO	NA	SUTs	1.4140058219333e-06	3	1.90324836915405e-06	2	NA	NA	0.205142170664118	0.0998914688071897	0.192616203707009	3.37886246555734	6.93900278809451	NA	NA	NA	NA	NA	NA	NA	NA	NA	NA	NA	NA	NA	NA	NA	NA	NA	NA	NA	NA	NA	NA	NA	NA	NA	NA	NA	NA	NA	NA	NA	NA	NA
311	SUT054,XUT_4F-267,CUT065,SUT055	NO	NO	NA	CUTs	2.68661106167328e-05	57	2.47422287990027e-05	26	2.35080910575222e-05	11	0.0641528720552497	0.0354366705676885	0.0940179158181565	10.804616509811	19.5601666142971	0.279134241151049	16.7480544690629	0.0422583802343868	0.012281328665579	0.0287834061982948	0.0113902093801006	0.0628070717571002	0.041213336260074	0.0604640337440392	0.0435443914640811	0.0287834061982948	0.0486564156594765	0.035009329421542	0.0150208937922033	0.0399483771731341	0.0317638181690544	0.0226699653047609	0.03212325630285	0.038167290360156	0.0406843595521463	0.0270018122635807	0.0249963524176575	0.0195744577126095	0.0149442370976978	0.0562244059438104	0.0176326268463482	0.0881678215063502	0.0675993325106829	0.0296710260506374	0.0908855212770311	0.0559831345962728	0.0310556536240959	0.0775947112975295
312	SUT057,XUT_4F-300,XUT_4F-303	NO	NO	NA	XUTs	2.82801164386661e-06	6	1.90324836915405e-06	2	2.13709918704747e-06	1	0.203444801411022	0.078327057448335	0.303180632876163	3.40705280131278	8.84939640452023	NA	NA	NA	NA	NA	NA	NA	NA	NA	NA	NA	NA	NA	NA	NA	NA	NA	NA	NA	NA	NA	NA	NA	NA	NA	NA	NA	NA	NA	NA	NA	NA	NA
313	SUT058,XUT_4F-328	NO	NO	NA	XUTs	2.82801164386661e-06	6	NA	NA	NA	NA	0.344276113541053	0.361362614415334	0.231385068351303	2.01334671008853	1.91814856575969	NA	NA	NA	NA	NA	NA	NA	NA	NA	NA	NA	NA	NA	NA	NA	NA	NA	NA	NA	NA	NA	NA	NA	NA	NA	NA	NA	NA	NA	NA	NA	NA	NA
314	SUT059,XUT_4F-339	NO	NO	NA	XUTs	1.4140058219333e-06	3	2.85487255373108e-06	3	2.13709918704747e-06	1	0.485711199654198	0.18696527740745	0.922232455294457	1.42707679183315	3.70735780553189	NA	NA	NA	NA	NA	NA	NA	NA	NA	NA	NA	NA	NA	NA	NA	NA	NA	NA	NA	NA	NA	NA	NA	NA	NA	NA	NA	NA	NA	NA	NA	NA	NA
315	SUT061,XUT_4F-395	NO	NO	NA	XUTs	1.97960815070663e-05	42	1.42743627686554e-05	15	8.54839674818988e-06	4	0.265708513807644	0.156543339220354	0.27521906880368	2.60867508770057	4.42782927726012	NA	NA	NA	NA	NA	NA	NA	NA	NA	NA	NA	NA	NA	NA	NA	NA	NA	NA	NA	NA	NA	NA	NA	NA	NA	NA	NA	NA	NA	NA	NA	NA	NA
316	SUT062,XUT_4F-441	NO	NO	NA	XUTs	1.4140058219333e-06	3	9.51624184577027e-07	1	NA	NA	0.356804948918979	0.18696527740745	0.642971890765325	1.94265013044239	3.70735780553189	NA	NA	NA	NA	NA	NA	NA	NA	NA	NA	NA	NA	NA	NA	NA	NA	NA	NA	NA	NA	NA	NA	NA	NA	NA	NA	NA	NA	NA	NA	NA	NA	NA
317	SUT071,XUT_4F-532	NO	NO	NA	XUTs	2.12100873289996e-05	45	1.52259869532324e-05	16	1.70967934963798e-05	8	0.115149025205277	0.0725997760286929	0.150970990588023	6.01956620409308	9.54751128000725	0.21693123165672	13.0158738994032	0.0547124797903752	0.0208851011512489	0.0452173781081988	0.0128739867008259	0.0900558576629088	0.062437611233441	0.0851769116327407	0.0464546037838288	0.0407314460101802	0.0264875854895029	0.0541944021824285	0.0462644795341702	0.0320575332432718	0.0475205861316551	0.0452173781081988	0.0225032013447644	0.0353369491910548	0.0265074962522137	0.0246312567323299	0.0863292330918486	0.0367799341247425	0.0904931618699742	0.0867102347470761	0.046875737577932	0.115143985167469	0.0549812079239998	0.0318783300747399	0.0861943693290378	0.0605599082194252	0.0282192592516051	0.0851089442828525
318	SUT073	NO	NO	NA	SUTs	4.24201746579991e-06	9	3.80649673830811e-06	4	2.13709918704747e-06	1	0.307370514733144	0.087939587343087	0.605516724528925	2.25508676771332	7.88208361560425	NA	NA	NA	NA	NA	NA	NA	NA	NA	NA	NA	NA	NA	NA	NA	NA	NA	NA	NA	NA	NA	NA	NA	NA	NA	NA	NA	NA	NA	NA	NA	NA	NA
319	SUT074,XUT_4F-597	NO	NO	NA	XUTs	NA	NA	3.80649673830811e-06	4	NA	NA	0.447387031797849	0.369854601646219	0.325488744654577	1.5493233627593	1.87410722341902	NA	NA	NA	NA	NA	NA	NA	NA	NA	NA	NA	NA	NA	NA	NA	NA	NA	NA	NA	NA	NA	NA	NA	NA	NA	NA	NA	NA	NA	NA	NA	NA	NA
320	SUT084,XUT_4F-705	NO	NO	NA	XUTs	NA	NA	9.51624184577027e-07	1	NA	NA	0.758040679801581	0.366478160336888	1.09297405114116	0.91439311771682	1.89137377223997	NA	NA	NA	NA	NA	NA	NA	NA	NA	NA	NA	NA	NA	NA	NA	NA	NA	NA	NA	NA	NA	NA	NA	NA	NA	NA	NA	NA	NA	NA	NA	NA	NA
321	SUT085,XUT_4F-711	NO	NO	NA	XUTs	4.24201746579991e-06	9	1.90324836915405e-06	2	1.70967934963798e-05	8	0.506588429620253	0.265813049673695	0.750526717384022	1.36826492677604	2.6076491782884	NA	NA	NA	NA	NA	NA	NA	NA	NA	NA	NA	NA	NA	NA	NA	NA	NA	NA	NA	NA	NA	NA	NA	NA	NA	NA	NA	NA	NA	NA	NA	NA	NA
322	SUT086,CUT102	NO	NO	NA	CUTs	4.24201746579991e-06	9	1.90324836915405e-06	2	2.13709918704747e-06	1	0.63427414579781	0.341464525392515	0.909134497922537	1.09281954049709	2.02992442557003	NA	NA	NA	NA	NA	NA	NA	NA	NA	NA	NA	NA	NA	NA	NA	NA	NA	NA	NA	NA	NA	NA	NA	NA	NA	NA	NA	NA	NA	NA	NA	NA	NA
323	SUT087	NO	NO	NA	SUTs	4.24201746579991e-06	9	3.80649673830811e-06	4	2.13709918704747e-06	1	0.232154337760663	0.0869014874772952	0.263917570342707	2.98571711924908	7.9762406914041	NA	NA	NA	NA	NA	NA	NA	NA	NA	NA	NA	NA	NA	NA	NA	NA	NA	NA	NA	NA	NA	NA	NA	NA	NA	NA	NA	NA	NA	NA	NA	NA	NA
324	SUT089	NO	NO	NA	SUTs	2.82801164386661e-06	6	4.75812092288513e-06	5	8.54839674818988e-06	4	0.19094146485666	0.0669839593302853	0.231217208113484	3.63015535195717	10.3479577422733	NA	NA	NA	NA	NA	NA	NA	NA	NA	NA	NA	NA	NA	NA	NA	NA	NA	NA	NA	NA	NA	NA	NA	NA	NA	NA	NA	NA	NA	NA	NA	NA	NA
325	SUT090	NO	NO	NA	SUTs	NA	NA	NA	NA	2.13709918704747e-06	1	0.295863283079188	0.182274599141036	0.351375318676651	2.34279554173143	3.80276343399673	NA	NA	NA	NA	NA	NA	NA	NA	NA	NA	NA	NA	NA	NA	NA	NA	NA	NA	NA	NA	NA	NA	NA	NA	NA	NA	NA	NA	NA	NA	NA	NA	NA
326	SUT096,XUT_5F-191	NO	NO	NA	XUTs	7.07002910966652e-06	15	4.75812092288513e-06	5	1.28225951222848e-05	6	0.236915996543291	0.114956582677236	0.296361758959938	2.92570865063258	6.02964323066299	NA	NA	NA	NA	NA	NA	NA	NA	NA	NA	NA	NA	NA	NA	NA	NA	NA	NA	NA	NA	NA	NA	NA	NA	NA	NA	NA	NA	NA	NA	NA	NA	NA
327	SUT097	NO	NO	NA	SUTs	NA	NA	NA	NA	4.27419837409494e-06	2	0.36319613060372	0.207636735275685	0.379608268164736	1.90846521246734	3.33826853730692	NA	NA	NA	NA	NA	NA	NA	NA	NA	NA	NA	NA	NA	NA	NA	NA	NA	NA	NA	NA	NA	NA	NA	NA	NA	NA	NA	NA	NA	NA	NA	NA	NA
328	SUT100	NO	NO	NA	SUTs	2.82801164386661e-06	6	NA	NA	4.27419837409494e-06	2	0.538794452590194	0.212327413542098	0.974127206372691	1.28647794576896	3.26452043566439	NA	NA	NA	NA	NA	NA	NA	NA	NA	NA	NA	NA	NA	NA	NA	NA	NA	NA	NA	NA	NA	NA	NA	NA	NA	NA	NA	NA	NA	NA	NA	NA	NA
329	SUT101,XUT_6F-22	NO	NO	NA	XUTs	5.65602328773322e-06	12	6.66136929203919e-06	7	2.13709918704747e-06	1	0.239082411478363	0.16562410126062	0.239445743875227	2.89919771293036	4.18506229035612	NA	NA	NA	NA	NA	NA	NA	NA	NA	NA	NA	NA	NA	NA	NA	NA	NA	NA	NA	NA	NA	NA	NA	NA	NA	NA	NA	NA	NA	NA	NA	NA	NA
330	SUT102,XUT_6F-34	NO	NO	NA	XUTs	1.4140058219333e-06	3	5.70974510746216e-06	6	8.54839674818988e-06	4	0.146715235981092	0.0789416659930758	0.233810553757607	4.72443898498226	8.78049850912372	NA	NA	NA	NA	NA	NA	NA	NA	NA	NA	NA	NA	NA	NA	NA	NA	NA	NA	NA	NA	NA	NA	NA	NA	NA	NA	NA	NA	NA	NA	NA	NA	NA
331	SUT103	NO	NO	NA	SUTs	3.67641513702659e-05	78	3.23552222756189e-05	34	3.41935869927595e-05	16	0.163816117481387	0.102211654628516	0.159318972454408	4.23125142517617	6.78148869695105	0.0936990192355771	5.62194115413462	0.131552816410624	0.0290628647532532	0.139451174876188	0.0443515838753647	0.147501135776027	0.147501135776027	0.0808765655487837	0.159381519589089	0.159381519589089	0.090871946365974	0.139451174876188	0.139451174876188	0.0934547775674574	0.1275355091725	0.1275355091725	0.114425989038913	0.0838947426393153	0.0477544403927262	0.103573167236906	0.115039123142078	0.056945982717678	0.142980865527632	0.189605708532724	0.0612063283286915	0.291720222766689	0.159438800506794	0.0537345774838435	0.259355506200338	0.13260706984505	0.0465562552341559	0.213752704580317
332	SUT105	NO	NO	NA	SUTs	2.26240931509329e-05	48	1.23711143995013e-05	13	2.35080910575222e-05	11	0.0755550959016739	0.0384520549748467	0.085399564564879	9.1740626133543	18.0262714440975	0.120491555516397	7.22949333098381	0.100768121266952	0.0645077866475216	0.0425738759781259	0.0299889678780636	0.212390369480539	0.103764197982702	0.265342419994066	0.0990011461929807	0.0473349257781973	0.141566405417468	0.0744659123753925	0.0425738759781259	0.084340039438814	0.0589359551333507	0.0289941806683174	0.0631601846995343	0.0590472231524983	0.0353038485027921	0.0588537628489734	0.0812976335278791	0.0526802578289131	0.0700140500931373	0.0569835049573303	0.0326015969053811	0.0537399460203043	0.0584623687704391	0.0285757144042197	0.0592925534648533	0.0774296608669635	0.0660481339004084	0.0666821709920686
333	SUT108	NO	NO	NA	SUTs	1.4140058219333e-06	3	NA	NA	NA	NA	0.227344649440226	0.0765204888193764	0.237184988405385	3.04888275253731	9.05832138887785	NA	NA	NA	NA	NA	NA	NA	NA	NA	NA	NA	NA	NA	NA	NA	NA	NA	NA	NA	NA	NA	NA	NA	NA	NA	NA	NA	NA	NA	NA	NA	NA	NA
334	SUT111	NO	NO	NA	SUTs	1.13120465754664e-05	24	8.56461766119324e-06	9	1.49596943093323e-05	7	0.247143668526444	0.137646019741376	0.253549641598123	2.80463256328891	5.03572265919717	NA	NA	NA	NA	NA	NA	NA	NA	NA	NA	NA	NA	NA	NA	NA	NA	NA	NA	NA	NA	NA	NA	NA	NA	NA	NA	NA	NA	NA	NA	NA	NA	NA
335	SUT112	NO	NO	NA	SUTs	NA	NA	9.51624184577027e-07	1	2.13709918704747e-06	1	0.396423007384673	0.125726030378289	0.572051412013119	1.74850391538285	5.51315569635325	NA	NA	NA	NA	NA	NA	NA	NA	NA	NA	NA	NA	NA	NA	NA	NA	NA	NA	NA	NA	NA	NA	NA	NA	NA	NA	NA	NA	NA	NA	NA	NA	NA
336	SUT114	NO	NO	NA	SUTs	1.8382075685133e-05	39	8.56461766119324e-06	9	2.13709918704747e-05	10	0.126430908315381	0.0653293567649364	0.222335685343258	5.48241873601744	10.6100414099282	0.428068473783427	25.6841084270056	0.0273523528153772	0.00675612331625953	0.0168292157510299	0.00350806119836269	0.0381381019779145	0.0171387779547112	0.0383888253037141	0.0247581147171868	0.0168292157510299	0.0223418665605794	0.0212016025839881	0.0116881327536413	0.0260065867287141	0.023201136092642	0.012653892322293	0.0296163959303261	0.0294628087051545	0.0202284886052271	0.0296689399315256	0.0321801821767155	0.0309377018590438	0.0202996026546681	0.042302032340204	0.0352684865073157	0.0289300463497883	0.042001925475486	0.0312031101462067	0.0350718718586249	0.0936867466933602	0.0803844299070451	0.0776082386477551
337	SUT116,XUT_7F-177	NO	NO	NA	XUTs	NA	NA	9.51624184577027e-07	1	NA	NA	0.792214754145374	0.117496346277354	1.24044400261465	0.874948588034944	5.89930838294962	NA	NA	NA	NA	NA	NA	NA	NA	NA	NA	NA	NA	NA	NA	NA	NA	NA	NA	NA	NA	NA	NA	NA	NA	NA	NA	NA	NA	NA	NA	NA	NA	NA
338	SUT117	NO	NO	NA	SUTs	NA	NA	9.51624184577027e-07	1	6.41129756114241e-06	3	0.359471443836138	0.0766286036697562	0.798015079101701	1.92823989901104	9.04554105601583	NA	NA	NA	NA	NA	NA	NA	NA	NA	NA	NA	NA	NA	NA	NA	NA	NA	NA	NA	NA	NA	NA	NA	NA	NA	NA	NA	NA	NA	NA	NA	NA	NA
339	SUT118,XUT_7F-206	NO	NO	NA	XUTs	NA	NA	1.90324836915405e-06	2	NA	NA	0.696912124880421	0.109882345440454	1.43438362156957	0.994597677115861	6.30808505025554	NA	NA	NA	NA	NA	NA	NA	NA	NA	NA	NA	NA	NA	NA	NA	NA	NA	NA	NA	NA	NA	NA	NA	NA	NA	NA	NA	NA	NA	NA	NA	NA	NA
340	SUT119,XUT_7F-213	NO	NO	NA	XUTs	7.07002910966652e-06	15	3.80649673830811e-06	4	2.13709918704747e-06	1	0.250615372626845	0.0811799886643114	0.340357831216007	2.76578077910651	8.53839957315329	NA	NA	NA	NA	NA	NA	NA	NA	NA	NA	NA	NA	NA	NA	NA	NA	NA	NA	NA	NA	NA	NA	NA	NA	NA	NA	NA	NA	NA	NA	NA	NA	NA
341	SUT120,CUT144	NO	NO	NA	CUTs	4.24201746579991e-06	9	NA	NA	4.27419837409494e-06	2	0.329849555403768	0.0642082412665849	0.474758270144441	2.10140401648098	10.7952992775815	NA	NA	NA	NA	NA	NA	NA	NA	NA	NA	NA	NA	NA	NA	NA	NA	NA	NA	NA	NA	NA	NA	NA	NA	NA	NA	NA	NA	NA	NA	NA	NA	NA
342	SUT121	NO	NO	NA	SUTs	1.4140058219333e-06	3	NA	NA	4.27419837409494e-06	2	0.395735804744999	0.115002440920808	0.662679492451693	1.75154022519289	6.02723885693221	NA	NA	NA	NA	NA	NA	NA	NA	NA	NA	NA	NA	NA	NA	NA	NA	NA	NA	NA	NA	NA	NA	NA	NA	NA	NA	NA	NA	NA	NA	NA	NA	NA
343	SUT125	NO	NO	NA	SUTs	NA	NA	9.51624184577027e-07	1	2.13709918704747e-06	1	0.56640744721053	0.233157890082281	0.879733089593999	1.22376071143413	2.97286607077862	NA	NA	NA	NA	NA	NA	NA	NA	NA	NA	NA	NA	NA	NA	NA	NA	NA	NA	NA	NA	NA	NA	NA	NA	NA	NA	NA	NA	NA	NA	NA	NA	NA
344	SUT130	NO	NO	NA	SUTs	NA	NA	9.51624184577027e-07	1	NA	NA	0.448375895261152	0.117496346277354	0.913688471003531	1.54590643227203	5.89930838294962	NA	NA	NA	NA	NA	NA	NA	NA	NA	NA	NA	NA	NA	NA	NA	NA	NA	NA	NA	NA	NA	NA	NA	NA	NA	NA	NA	NA	NA	NA	NA	NA	NA
345	SUT132,XUT_7F-353,CUT156	NO	NO	NA	CUTs	NA	NA	2.85487255373108e-06	3	NA	NA	0.262060427876198	0.153340556384523	0.194211210780898	2.64498988335393	4.52031215291654	NA	NA	NA	NA	NA	NA	NA	NA	NA	NA	NA	NA	NA	NA	NA	NA	NA	NA	NA	NA	NA	NA	NA	NA	NA	NA	NA	NA	NA	NA	NA	NA	NA
346	SUT134,XUT_7F-384	NO	NO	NA	XUTs	1.4140058219333e-06	3	9.51624184577027e-07	1	2.13709918704747e-06	1	0.223657493628349	0.133955714479224	0.283468323122355	3.09914579348612	5.17445025212007	NA	NA	NA	NA	NA	NA	NA	NA	NA	NA	NA	NA	NA	NA	NA	NA	NA	NA	NA	NA	NA	NA	NA	NA	NA	NA	NA	NA	NA	NA	NA	NA	NA
347	SUT136,XUT_7F-393	NO	NO	NA	XUTs	NA	NA	9.51624184577027e-07	1	2.13709918704747e-06	1	0.519607091537486	0.117496346277354	1.01861604549218	1.33398329593417	5.89930838294962	NA	NA	NA	NA	NA	NA	NA	NA	NA	NA	NA	NA	NA	NA	NA	NA	NA	NA	NA	NA	NA	NA	NA	NA	NA	NA	NA	NA	NA	NA	NA	NA	NA
348	SUT139,XUT_7F-437,SUT140	NO	NO	NA	XUTs	2.40380989728662e-05	51	1.80808595069635e-05	19	1.49596943093323e-05	7	0.122191956621767	0.0619103039445754	0.260561358683563	5.67260889933624	11.1959905927853	0.273381232852296	16.4028739711377	0.0431671315906175	0.0118110942678255	0.0373964767609622	0.00874482551817552	0.0621378471292612	0.0530288594079296	0.0407333248118229	0.0396319962918824	0.0347804480150355	0.0154443674764008	0.0297038083470482	0.0296344621671492	0.0126391497729098	0.0432802278180405	0.0399975249789567	0.0145009457825546	0.0410817783668551	0.0373964767609622	0.0226430700950294	0.04274691691848	0.0430270309671069	0.0230606662018894	0.0385814755392725	0.03748685779207	0.0192094752353999	0.0263651758834056	0.0314493395104819	0.0132234053646003	0.0367075591360993	0.0361204470667757	0.0177019809526357
349	SUT147,XUT_8F-2	NO	NO	NA	XUTs	2.12100873289996e-05	45	1.80808595069635e-05	19	2.35080910575222e-05	11	0.0694326525072849	0.0643371138251458	0.0466526691088403	9.98301455481944	10.7736754005436	0.143099463665243	8.58596781991457	0.0841570081467463	0.0356452851743226	0.0651740348348766	0.0149300702744139	0.146736711825579	0.0882385023988357	0.165636988976765	0.0754320036305401	0.0533259430852467	0.0685992234743588	0.0582773622847685	0.0504888179994687	0.0419868118348182	0.0663653698545045	0.0671864236149787	0.0627721445206603	0.0739735931383391	0.0651740348348766	0.0714471398722184	0.06270504621606	0.0475179664758821	0.0418949175990116	0.0604839007060202	0.041415332293733	0.0608257450893369	0.0649705099963067	0.0450861097763451	0.0728776291698467	0.0478946712441117	0.0246891020049227	0.0590514437647054
350	SUT149,CUT172	NO	NO	NA	CUTs	NA	NA	9.51624184577027e-07	1	NA	NA	0.53515891560378	0.14649890830137	0.989189821387204	1.2952174771823	4.73141532996301	NA	NA	NA	NA	NA	NA	NA	NA	NA	NA	NA	NA	NA	NA	NA	NA	NA	NA	NA	NA	NA	NA	NA	NA	NA	NA	NA	NA	NA	NA	NA	NA	NA
351	SUT152	NO	NO	NA	SUTs	NA	NA	NA	NA	2.13709918704747e-06	1	0.342615006957597	0.128517944524414	0.435981674143013	2.02310805564256	5.39338831728882	NA	NA	NA	NA	NA	NA	NA	NA	NA	NA	NA	NA	NA	NA	NA	NA	NA	NA	NA	NA	NA	NA	NA	NA	NA	NA	NA	NA	NA	NA	NA	NA	NA
352	SUT153,XUT_8F-48	NO	NO	NA	XUTs	8.48403493159983e-06	18	8.56461766119324e-06	9	4.27419837409494e-06	2	0.36070562800694	0.154273932657805	0.3866505194581	1.92164226654819	4.49296370824626	NA	NA	NA	NA	NA	NA	NA	NA	NA	NA	NA	NA	NA	NA	NA	NA	NA	NA	NA	NA	NA	NA	NA	NA	NA	NA	NA	NA	NA	NA	NA	NA	NA
353	SUT156,XUT_8F-87	NO	NO	NA	XUTs	5.65602328773322e-06	12	4.75812092288513e-06	5	2.13709918704747e-06	1	0.185703112690201	0.11044171269842	0.186953583425603	3.7325555318843	6.27613574277593	NA	NA	NA	NA	NA	NA	NA	NA	NA	NA	NA	NA	NA	NA	NA	NA	NA	NA	NA	NA	NA	NA	NA	NA	NA	NA	NA	NA	NA	NA	NA	NA	NA
354	SUT161	NO	NO	NA	SUTs	1.4140058219333e-06	3	NA	NA	NA	NA	0.27177478445839	0.242377300645525	0.200112428918337	2.55044698845514	2.85978587398193	NA	NA	NA	NA	NA	NA	NA	NA	NA	NA	NA	NA	NA	NA	NA	NA	NA	NA	NA	NA	NA	NA	NA	NA	NA	NA	NA	NA	NA	NA	NA	NA	NA
355	SUT162,XUT_8F-130	NO	NO	NA	XUTs	8.48403493159983e-06	18	6.66136929203919e-06	7	2.13709918704747e-06	1	0.208525632560493	0.0837392015726725	0.326992563775241	3.32403825874435	8.27745151066914	NA	NA	NA	NA	NA	NA	NA	NA	NA	NA	NA	NA	NA	NA	NA	NA	NA	NA	NA	NA	NA	NA	NA	NA	NA	NA	NA	NA	NA	NA	NA	NA	NA
356	SUT166	NO	NO	NA	SUTs	NA	NA	9.51624184577027e-07	1	NA	NA	0.595734385761256	0.21403419626629	1.03096209891809	1.16351715987354	3.23848802037955	NA	NA	NA	NA	NA	NA	NA	NA	NA	NA	NA	NA	NA	NA	NA	NA	NA	NA	NA	NA	NA	NA	NA	NA	NA	NA	NA	NA	NA	NA	NA	NA	NA
357	SUT167,XUT_8F-158	NO	NO	NA	XUTs	7.07002910966652e-06	15	7.61299347661622e-06	8	1.06854959352373e-05	5	0.223592098733339	0.108016507076852	0.281710377040486	3.10005221332355	6.41704864671085	NA	NA	NA	NA	NA	NA	NA	NA	NA	NA	NA	NA	NA	NA	NA	NA	NA	NA	NA	NA	NA	NA	NA	NA	NA	NA	NA	NA	NA	NA	NA	NA	NA
358	SUT168	NO	NO	NA	SUTs	1.4140058219333e-06	3	NA	NA	NA	NA	0.27177478445839	0.242377300645525	0.200112428918337	2.55044698845514	2.85978587398193	NA	NA	NA	NA	NA	NA	NA	NA	NA	NA	NA	NA	NA	NA	NA	NA	NA	NA	NA	NA	NA	NA	NA	NA	NA	NA	NA	NA	NA	NA	NA	NA	NA
359	SUT169,XUT_8F-168	NO	NO	NA	XUTs	2.82801164386661e-06	6	2.85487255373108e-06	3	4.27419837409494e-06	2	0.615961690173468	0.393188662706216	0.839437413231942	1.12530891387862	1.76288699625567	NA	NA	NA	NA	NA	NA	NA	NA	NA	NA	NA	NA	NA	NA	NA	NA	NA	NA	NA	NA	NA	NA	NA	NA	NA	NA	NA	NA	NA	NA	NA	NA	NA
360	SUT170	NO	NO	NA	SUTs	1.4140058219333e-06	3	9.51624184577027e-07	1	NA	NA	0.458724230389634	0.202953414512403	0.791941852223462	1.51103241259176	3.41530189194026	NA	NA	NA	NA	NA	NA	NA	NA	NA	NA	NA	NA	NA	NA	NA	NA	NA	NA	NA	NA	NA	NA	NA	NA	NA	NA	NA	NA	NA	NA	NA	NA	NA
361	SUT173,XUT_8F-237	NO	NO	NA	XUTs	5.65602328773322e-06	12	1.04678660303473e-05	11	1.70967934963798e-05	8	0.237396842148311	0.14748061595662	0.234577834830266	2.91978264869636	4.69992056965525	NA	NA	NA	NA	NA	NA	NA	NA	NA	NA	NA	NA	NA	NA	NA	NA	NA	NA	NA	NA	NA	NA	NA	NA	NA	NA	NA	NA	NA	NA	NA	NA	NA
362	SUT177,XUT_9F-13	NO	NO	NA	XUTs	1.4140058219333e-06	3	9.51624184577027e-07	1	4.27419837409494e-06	2	0.260195635354293	0.140227311390297	0.24309652515415	2.66394622498617	4.94302553252767	NA	NA	NA	NA	NA	NA	NA	NA	NA	NA	NA	NA	NA	NA	NA	NA	NA	NA	NA	NA	NA	NA	NA	NA	NA	NA	NA	NA	NA	NA	NA	NA	NA
363	SUT179,XUT_9F-55	NO	NO	NA	XUTs	NA	NA	NA	NA	2.13709918704747e-06	1	0.635357785486529	0.128179175481738	1.22826865545133	1.09095567315534	5.40764268419483	NA	NA	NA	NA	NA	NA	NA	NA	NA	NA	NA	NA	NA	NA	NA	NA	NA	NA	NA	NA	NA	NA	NA	NA	NA	NA	NA	NA	NA	NA	NA	NA	NA
364	SUT181	NO	NO	NA	SUTs	NA	NA	1.90324836915405e-06	2	NA	NA	0.519766375951302	0.337185340948597	0.652996182020623	1.33357449159983	2.05568598744515	NA	NA	NA	NA	NA	NA	NA	NA	NA	NA	NA	NA	NA	NA	NA	NA	NA	NA	NA	NA	NA	NA	NA	NA	NA	NA	NA	NA	NA	NA	NA	NA	NA
365	SUT187,XUT_9F-138,XUT_9F-139,SUT188	NO	NO	NA	XUTs	2.96941222605994e-05	63	2.28389804298486e-05	24	1.92338926834272e-05	9	0.0320222972400755	0.0213191534121639	0.040120924044029	21.6457668656101	32.5128848767729	0.303970538784554	18.2382323270732	0.0387378173270443	0.00414312768597345	0.0347038894929726	0.00789537470694149	0.040327831070003	0.0301815530801185	0.0343195994637919	0.0442631860146679	0.0507100892229517	0.0197569266069376	0.0385653877311418	0.0347038894929726	0.0296989438040724	0.0328713298184656	0.0338499194392169	0.0281357059206258	0.0376613520009431	0.037882423589798	0.030831299642646	0.0550410211027809	0.0361701953207469	0.0600097423089143	0.0344339391571241	0.0284041043793596	0.0279052977354861	0.0384397777973552	0.0457573012490035	0.0258250435268187	0.0743540843945814	0.0861499991664679	0.0475723967660659
366	SUT189	NO	NO	NA	SUTs	1.4140058219333e-06	3	6.66136929203919e-06	7	2.13709918704747e-06	1	0.281438590327271	0.244154903692905	0.24687648904691	2.46287184623089	2.83896481322274	NA	NA	NA	NA	NA	NA	NA	NA	NA	NA	NA	NA	NA	NA	NA	NA	NA	NA	NA	NA	NA	NA	NA	NA	NA	NA	NA	NA	NA	NA	NA	NA	NA
367	SUT200,XUT_10F-25	NO	NO	NA	XUTs	4.24201746579991e-06	9	NA	NA	2.13709918704747e-06	1	0.235821211753048	0.133955714479224	0.224486268643637	2.93929106464692	5.17445025212007	NA	NA	NA	NA	NA	NA	NA	NA	NA	NA	NA	NA	NA	NA	NA	NA	NA	NA	NA	NA	NA	NA	NA	NA	NA	NA	NA	NA	NA	NA	NA	NA	NA
368	SUT201,XUT_10F-32	NO	NO	NA	XUTs	1.4140058219333e-06	3	1.90324836915405e-06	2	NA	NA	0.557756551860997	0.466936537147968	0.564440925942297	1.24274144023447	1.48445693454118	NA	NA	NA	NA	NA	NA	NA	NA	NA	NA	NA	NA	NA	NA	NA	NA	NA	NA	NA	NA	NA	NA	NA	NA	NA	NA	NA	NA	NA	NA	NA	NA	NA
369	SUT202,XUT_10F-44	NO	NO	NA	XUTs	1.4140058219333e-06	3	9.51624184577027e-07	1	2.13709918704747e-06	1	0.372955450106135	0.335422580578918	0.309353764304965	1.85852540930208	2.06648932031832	NA	NA	NA	NA	NA	NA	NA	NA	NA	NA	NA	NA	NA	NA	NA	NA	NA	NA	NA	NA	NA	NA	NA	NA	NA	NA	NA	NA	NA	NA	NA	NA	NA
370	SUT203,XUT_10F-49,XUT_10F-50	NO	NO	NA	XUTs	NA	NA	1.90324836915405e-06	2	NA	NA	0.456509007873683	0.603469718000807	0.361338208495865	1.51836473893137	1.14860308625961	NA	NA	NA	NA	NA	NA	NA	NA	NA	NA	NA	NA	NA	NA	NA	NA	NA	NA	NA	NA	NA	NA	NA	NA	NA	NA	NA	NA	NA	NA	NA	NA	NA
371	SUT205,XUT_10F-86,CUT205	NO	NO	NA	CUTs	4.24201746579991e-06	9	1.90324836915405e-06	2	1.28225951222848e-05	6	0.128139680800771	0.0815106690674548	0.153489661739146	5.40930940539515	8.50376016403848	0.495146849022907	29.7088109413744	0.023602780213852	0.0270939368917955	0.023602780213852	0.0270939368917955	NA	NA	NA	0.042761086719081	0.042761086719081	NA	0.00444447370862302	0.00444447370862302	NA	NA	NA	NA	NA	NA	NA	NA	NA	NA	NA	NA	NA	NA	NA	NA	NA	NA	NA
372	SUT206	NO	NO	NA	SUTs	5.65602328773322e-06	12	2.85487255373108e-06	3	NA	NA	0.195095062916445	0.114713307716541	0.221137153718862	3.55286889477467	6.04243042378941	NA	NA	NA	NA	NA	NA	NA	NA	NA	NA	NA	NA	NA	NA	NA	NA	NA	NA	NA	NA	NA	NA	NA	NA	NA	NA	NA	NA	NA	NA	NA	NA	NA
373	SUT209,XUT_10F-136	NO	NO	NA	XUTs	1.4140058219333e-06	3	NA	NA	NA	NA	0.27177478445839	0.242377300645525	0.200112428918337	2.55044698845514	2.85978587398193	NA	NA	NA	NA	NA	NA	NA	NA	NA	NA	NA	NA	NA	NA	NA	NA	NA	NA	NA	NA	NA	NA	NA	NA	NA	NA	NA	NA	NA	NA	NA	NA	NA
374	SUT211	NO	NO	NA	SUTs	NA	NA	NA	NA	2.13709918704747e-06	1	1.1894799449006	0.573828938349539	1.6420030566489	0.582731288183149	1.20793346977863	NA	NA	NA	NA	NA	NA	NA	NA	NA	NA	NA	NA	NA	NA	NA	NA	NA	NA	NA	NA	NA	NA	NA	NA	NA	NA	NA	NA	NA	NA	NA	NA	NA
375	SUT214	NO	NO	NA	SUTs	NA	NA	1.90324836915405e-06	2	4.27419837409494e-06	2	0.549884903210536	0.207636735275685	1.04488278090515	1.26053138850142	3.33826853730692	NA	NA	NA	NA	NA	NA	NA	NA	NA	NA	NA	NA	NA	NA	NA	NA	NA	NA	NA	NA	NA	NA	NA	NA	NA	NA	NA	NA	NA	NA	NA	NA	NA
376	SUT216	NO	NO	NA	SUTs	NA	NA	4.75812092288513e-06	5	8.54839674818988e-06	4	0.110059434184637	0.0833815807047651	0.095622030788284	6.29793516289676	8.31295322901372	NA	NA	NA	NA	NA	NA	NA	NA	NA	NA	NA	NA	NA	NA	NA	NA	NA	NA	NA	NA	NA	NA	NA	NA	NA	NA	NA	NA	NA	NA	NA	NA	NA
377	SUT221,XUT_11F-25	NO	NO	NA	XUTs	2.40380989728662e-05	51	2.75971013527338e-05	29	2.99193886186646e-05	14	0.161790892625118	0.121671534147014	0.153499148876681	4.28421630731725	5.69687220120382	0.132206622686644	7.93239736119865	0.0914173398386281	0.0155891473113213	0.036757208052179	0.00917082100785985	0.0889349618294351	0.0497185223646598	0.117038783249667	0.101969528866259	0.0331972357635095	0.120337011064844	0.105862153274745	0.0437631361458087	0.112760897082515	0.0941683888529798	0.036757208052179	0.101273527548064	0.0661516663697225	0.026112697218462	0.0812777366267295	0.0434417174403905	0.0513388714705751	0.0366703546924837	0.120804786018204	0.0635769834797466	0.145158389059595	0.106852642644875	0.0697538330991697	0.130295001632097	0.0800657989805817	0.0571193351560567	0.0737825040179486
378	SUT226	NO	NO	NA	SUTs	2.12100873289996e-05	45	2.75971013527338e-05	29	3.2056487805712e-05	15	0.108245822414499	0.0422203059171747	0.177772147761881	6.40345433291384	16.4173888725421	0.109528498945526	6.57170993673158	0.111436723652214	0.0130754317488881	0.0847297860387204	0.00460362944896516	0.133693403827564	0.0823558026702013	0.189186537358944	0.104910935389558	0.0862013845019717	0.0630427430666237	0.112392047700004	0.0847297860387204	0.0892708307939587	0.104795730713063	0.0870013347915828	0.0748490411747433	0.10139150063088	0.0755667537541279	0.0739455795721006	0.0769802458849042	0.0689260611241577	0.0382727252475143	0.0933326712692334	0.080669100245474	0.0744135868677465	0.0902579434224385	0.0687389896379711	0.0649475269442196	0.103933486994081	0.0791400769066353	0.0763279740297662
379	SUT228	NO	NO	NA	SUTs	8.48403493159983e-06	18	1.90324836915405e-06	2	1.28225951222848e-05	6	0.236427811855729	0.0379438794379542	0.41195137335589	2.93174975955414	18.2676940478208	NA	NA	NA	NA	NA	NA	NA	NA	NA	NA	NA	NA	NA	NA	NA	NA	NA	NA	NA	NA	NA	NA	NA	NA	NA	NA	NA	NA	NA	NA	NA	NA	NA
380	SUT229,XUT_11F-64	NO	NO	NA	XUTs	2.82801164386661e-06	6	2.85487255373108e-06	3	NA	NA	0.598725386891673	0.393188662706216	0.704116578982949	1.15770467686107	1.76288699625567	NA	NA	NA	NA	NA	NA	NA	NA	NA	NA	NA	NA	NA	NA	NA	NA	NA	NA	NA	NA	NA	NA	NA	NA	NA	NA	NA	NA	NA	NA	NA	NA	NA
381	SUT230	NO	NO	NA	SUTs	NA	NA	9.51624184577027e-07	1	2.13709918704747e-06	1	0.654608432788318	0.149885472709195	1.11404736459959	1.0588729778617	4.62451208933888	NA	NA	NA	NA	NA	NA	NA	NA	NA	NA	NA	NA	NA	NA	NA	NA	NA	NA	NA	NA	NA	NA	NA	NA	NA	NA	NA	NA	NA	NA	NA	NA	NA
382	SUT232,XUT_11F-90,tK(CUU)K	NO	NO	NA	XUTs	5.56175623293766e-05	118	3.23552222756189e-05	34	9.40323642300886e-05	44	0.101299542095154	0.0720677290956868	0.0758321579284148	6.84254998812182	9.61799669918321	0.225922867764363	13.5553720658618	0.0524767763584546	0.0176523387465473	0.0439243111149161	0.0149988220733784	0.0249066435906924	0.0181118939093547	0.0285687308650836	0.0455182108637911	0.0325683190630395	0.0323968925123434	0.0590243014393323	0.0439243111149161	0.0470288419711833	0.0677983940013168	0.0533121761451072	0.0546693620455817	0.0651363318971405	0.0531589025915268	0.0573766406786207	0.067822028998538	0.0559615787935423	0.0428299334564107	0.0610277257713006	0.0434941060460617	0.0498076673937546	0.0560608866748917	0.0452288890683095	0.0543725172677008	0.0632388789727426	0.0416950212518335	0.0695845120384507
383	SUT233,XUT_11F-102,XUT_11F-103	NO	NO	NA	XUTs	2.82801164386661e-06	6	2.85487255373108e-06	3	2.13709918704747e-06	1	0.302724831795599	0.0884937842533381	0.327391873238251	2.28969383333562	7.83272165845703	NA	NA	NA	NA	NA	NA	NA	NA	NA	NA	NA	NA	NA	NA	NA	NA	NA	NA	NA	NA	NA	NA	NA	NA	NA	NA	NA	NA	NA	NA	NA	NA	NA
384	SUT235,XUT_11F-200	NO	NO	NA	XUTs	NA	NA	3.80649673830811e-06	4	4.27419837409494e-06	2	0.344685758439491	0.139933496932125	0.592522918526829	2.01095393003197	4.9534042652858	NA	NA	NA	NA	NA	NA	NA	NA	NA	NA	NA	NA	NA	NA	NA	NA	NA	NA	NA	NA	NA	NA	NA	NA	NA	NA	NA	NA	NA	NA	NA	NA	NA
385	SUT237,XUT_11F-207	NO	NO	NA	XUTs	5.65602328773322e-06	12	1.04678660303473e-05	11	1.28225951222848e-05	6	0.198382920827631	0.127431143761926	0.195379699696884	3.49398616407205	5.43938600955289	NA	NA	NA	NA	NA	NA	NA	NA	NA	NA	NA	NA	NA	NA	NA	NA	NA	NA	NA	NA	NA	NA	NA	NA	NA	NA	NA	NA	NA	NA	NA	NA	NA
386	SUT238,XUT_11F-209,XUT_11F-210	NO	NO	NA	XUTs	8.48403493159983e-06	18	5.70974510746216e-06	6	4.27419837409494e-06	2	0.410633994677928	0.354632524370845	0.37566410307449	1.687992688242	1.95455050771122	NA	NA	NA	NA	NA	NA	NA	NA	NA	NA	NA	NA	NA	NA	NA	NA	NA	NA	NA	NA	NA	NA	NA	NA	NA	NA	NA	NA	NA	NA	NA	NA	NA
387	SUT240,XUT_11F-230	NO	NO	NA	XUTs	2.82801164386661e-06	6	6.66136929203919e-06	7	2.13709918704747e-06	1	0.109582556010098	0.0541670154613397	0.154037756871184	6.32534233364727	12.7964809332104	NA	NA	NA	NA	NA	NA	NA	NA	NA	NA	NA	NA	NA	NA	NA	NA	NA	NA	NA	NA	NA	NA	NA	NA	NA	NA	NA	NA	NA	NA	NA	NA	NA
388	SUT241,XUT_11F-265	NO	NO	NA	XUTs	NA	NA	NA	NA	2.13709918704747e-06	1	0.339062659474739	0.196840201009501	0.406817998636178	2.04430408713758	3.52137000981059	NA	NA	NA	NA	NA	NA	NA	NA	NA	NA	NA	NA	NA	NA	NA	NA	NA	NA	NA	NA	NA	NA	NA	NA	NA	NA	NA	NA	NA	NA	NA	NA	NA
389	SUT242,XUT_11F-272	NO	NO	NA	XUTs	NA	NA	NA	NA	2.13709918704747e-06	1	0.579440127109496	0.076704916101022	1.23075552639254	1.19623607018325	9.03654179931643	NA	NA	NA	NA	NA	NA	NA	NA	NA	NA	NA	NA	NA	NA	NA	NA	NA	NA	NA	NA	NA	NA	NA	NA	NA	NA	NA	NA	NA	NA	NA	NA	NA
390	SUT243	NO	NO	NA	SUTs	2.82801164386661e-06	6	2.85487255373108e-06	3	1.06854959352373e-05	5	0.580569008939039	0.130123270250925	1.01751868660277	1.19391006045369	5.32685029528773	NA	NA	NA	NA	NA	NA	NA	NA	NA	NA	NA	NA	NA	NA	NA	NA	NA	NA	NA	NA	NA	NA	NA	NA	NA	NA	NA	NA	NA	NA	NA	NA	NA
391	SUT248,XUT_12F-77	NO	NO	NA	XUTs	7.07002910966652e-06	15	4.75812092288513e-06	5	1.49596943093323e-05	7	0.220934056419905	0.0844344848552555	0.349974496882503	3.13734872654743	8.20929009927869	NA	NA	NA	NA	NA	NA	NA	NA	NA	NA	NA	NA	NA	NA	NA	NA	NA	NA	NA	NA	NA	NA	NA	NA	NA	NA	NA	NA	NA	NA	NA	NA	NA
392	SUT249	NO	NO	NA	SUTs	1.4140058219333e-06	3	2.85487255373108e-06	3	2.13709918704747e-06	1	0.319122832402327	0.136080844512224	0.513963077667526	2.17203882073244	5.09364255523621	NA	NA	NA	NA	NA	NA	NA	NA	NA	NA	NA	NA	NA	NA	NA	NA	NA	NA	NA	NA	NA	NA	NA	NA	NA	NA	NA	NA	NA	NA	NA	NA	NA
393	SUT252,XUT_12F-94	NO	NO	NA	XUTs	1.4140058219333e-06	3	1.90324836915405e-06	2	2.13709918704747e-06	1	0.498151168754191	0.25742247382107	0.799269078786901	1.3914394345263	2.69264439219763	NA	NA	NA	NA	NA	NA	NA	NA	NA	NA	NA	NA	NA	NA	NA	NA	NA	NA	NA	NA	NA	NA	NA	NA	NA	NA	NA	NA	NA	NA	NA	NA	NA
394	SUT254,CUT254	NO	NO	NA	CUTs	9.89804075353313e-06	21	3.80649673830811e-06	4	1.28225951222848e-05	6	0.269154720485462	0.0918975349021433	0.442887722214282	2.5752741000037	7.54260907322531	NA	NA	NA	NA	NA	NA	NA	NA	NA	NA	NA	NA	NA	NA	NA	NA	NA	NA	NA	NA	NA	NA	NA	NA	NA	NA	NA	NA	NA	NA	NA	NA	NA
395	SUT255	NO	NO	NA	SUTs	7.07002910966652e-06	15	4.75812092288513e-06	5	1.06854959352373e-05	5	0.168538178484959	0.11355034974516	0.160719882847306	4.11270126917744	6.10431568124248	NA	NA	NA	NA	NA	NA	NA	NA	NA	NA	NA	NA	NA	NA	NA	NA	NA	NA	NA	NA	NA	NA	NA	NA	NA	NA	NA	NA	NA	NA	NA	NA	NA
396	SUT256,XUT_12F-109	NO	NO	NA	XUTs	1.31973876713775e-05	28	1.14194902149243e-05	12	1.49596943093323e-05	7	0.11783326645416	0.0437860861103854	0.163540038211353	5.88244051461983	15.8303068881861	0.551303327297153	33.0781996378292	0.0211729270519494	0.00940499707187369	0.0202417717016621	0.00907595220820424	0.00807276178905727	0.00599904341391443	0.00520216174210755	0.0162579588256323	0.0162579588256323	0.00866549570540297	0.0224249533755434	0.0202417717016621	0.0120569339242831	0.0323808021193988	0.0297303065572124	0.016243010453437	0.0267281591501153	0.0251125389614626	0.0117540785730532	0.0606780570098486	0.0252281498627574	0.0787112961036249	0.0587970278353194	0.0178074326322356	0.0907107902126261	0.0595957356771493	0.0282342016421206	0.0766067800768705	0.037480808239087	0.037480808239087	0.0401387668889452
397	SUT257,XUT_12F-113	NO	NO	NA	XUTs	1.4140058219333e-06	3	1.90324836915405e-06	2	2.13709918704747e-06	1	0.221868726713586	0.0884937842533381	0.269763113400088	3.12413196229652	7.83272165845703	NA	NA	NA	NA	NA	NA	NA	NA	NA	NA	NA	NA	NA	NA	NA	NA	NA	NA	NA	NA	NA	NA	NA	NA	NA	NA	NA	NA	NA	NA	NA	NA	NA
398	SUT261,XUT_12F-142	NO	NO	NA	XUTs	4.24201746579991e-06	9	2.85487255373108e-06	3	6.41129756114241e-06	3	0.325861695248518	0.170181300742993	0.346933804866407	2.12712077137915	4.07299261160739	NA	NA	NA	NA	NA	NA	NA	NA	NA	NA	NA	NA	NA	NA	NA	NA	NA	NA	NA	NA	NA	NA	NA	NA	NA	NA	NA	NA	NA	NA	NA	NA	NA
399	SUT264,XUT_12F-185	NO	NO	NA	XUTs	7.07002910966652e-06	15	1.04678660303473e-05	11	4.27419837409494e-06	2	0.15765366343041	0.084034322201774	0.2603955537452	4.39664493344241	8.24838188015173	NA	NA	NA	NA	NA	NA	NA	NA	NA	NA	NA	NA	NA	NA	NA	NA	NA	NA	NA	NA	NA	NA	NA	NA	NA	NA	NA	NA	NA	NA	NA	NA	NA
400	SUT268	NO	NO	NA	SUTs	1.4140058219333e-06	3	9.51624184577027e-07	1	NA	NA	0.386376916515649	0.242377300645525	0.677371779533627	1.79396633424883	2.85978587398193	NA	NA	NA	NA	NA	NA	NA	NA	NA	NA	NA	NA	NA	NA	NA	NA	NA	NA	NA	NA	NA	NA	NA	NA	NA	NA	NA	NA	NA	NA	NA	NA	NA
401	SUT272,XUT_12F-221	NO	NO	NA	XUTs	1.4140058219333e-06	3	9.51624184577027e-07	1	NA	NA	0.526697915569303	0.265813049673695	0.822859880982689	1.31602415743516	2.6076491782884	NA	NA	NA	NA	NA	NA	NA	NA	NA	NA	NA	NA	NA	NA	NA	NA	NA	NA	NA	NA	NA	NA	NA	NA	NA	NA	NA	NA	NA	NA	NA	NA	NA
402	SUT274,SUT275	NO	NO	NA	SUTs	1.8382075685133e-05	39	3.80649673830811e-06	4	1.49596943093323e-05	7	0.108302903850281	0.0885963859176007	0.0993006730719503	6.40007936923059	7.82365074354849	NA	NA	NA	NA	NA	NA	NA	NA	NA	NA	NA	NA	NA	NA	NA	NA	NA	NA	NA	NA	NA	NA	NA	NA	NA	NA	NA	NA	NA	NA	NA	NA	NA
403	SUT276,XUT_12F-239	NO	NO	NA	XUTs	NA	NA	NA	NA	2.13709918704747e-06	1	0.295863283079188	0.182274599141036	0.351375318676651	2.34279554173143	3.80276343399673	NA	NA	NA	NA	NA	NA	NA	NA	NA	NA	NA	NA	NA	NA	NA	NA	NA	NA	NA	NA	NA	NA	NA	NA	NA	NA	NA	NA	NA	NA	NA	NA	NA
404	SUT278	NO	NO	NA	SUTs	2.82801164386661e-06	6	1.90324836915405e-06	2	8.54839674818988e-06	4	0.191233914408796	0.0941926265302639	0.176872550405763	3.6246038402907	7.35882633379205	NA	NA	NA	NA	NA	NA	NA	NA	NA	NA	NA	NA	NA	NA	NA	NA	NA	NA	NA	NA	NA	NA	NA	NA	NA	NA	NA	NA	NA	NA	NA	NA	NA
405	SUT279	NO	NO	NA	SUTs	1.4140058219333e-06	3	NA	NA	NA	NA	0.313105396180054	0.361362614415334	0.206446711379221	2.21378228870046	1.91814856575969	NA	NA	NA	NA	NA	NA	NA	NA	NA	NA	NA	NA	NA	NA	NA	NA	NA	NA	NA	NA	NA	NA	NA	NA	NA	NA	NA	NA	NA	NA	NA	NA	NA
406	SUT280	NO	NO	NA	SUTs	2.82801164386661e-06	6	9.51624184577027e-07	1	6.41129756114241e-06	3	0.335966559221408	0.193863693184616	0.569221448785454	2.06314337404977	3.5754357568122	NA	NA	NA	NA	NA	NA	NA	NA	NA	NA	NA	NA	NA	NA	NA	NA	NA	NA	NA	NA	NA	NA	NA	NA	NA	NA	NA	NA	NA	NA	NA	NA	NA
407	SUT281,XUT_12F-347	NO	NO	NA	XUTs	7.07002910966652e-06	15	3.80649673830811e-06	4	6.41129756114241e-06	3	0.412417435564437	0.254153559742834	0.405800538071175	1.68069320253471	2.72727708894304	NA	NA	NA	NA	NA	NA	NA	NA	NA	NA	NA	NA	NA	NA	NA	NA	NA	NA	NA	NA	NA	NA	NA	NA	NA	NA	NA	NA	NA	NA	NA	NA	NA
408	SUT284	NO	NO	NA	SUTs	1.4140058219333e-06	3	NA	NA	NA	NA	0.25992666705606	0.0870455323799381	0.271894205898374	2.66670283742164	7.96304142910497	NA	NA	NA	NA	NA	NA	NA	NA	NA	NA	NA	NA	NA	NA	NA	NA	NA	NA	NA	NA	NA	NA	NA	NA	NA	NA	NA	NA	NA	NA	NA	NA	NA
409	SUT287	NO	NO	NA	SUTs	7.07002910966652e-06	15	2.85487255373108e-06	3	2.13709918704747e-06	1	0.178969824257664	0.0957804268830047	0.229583252809711	3.87298352353532	7.23683536519023	NA	NA	NA	NA	NA	NA	NA	NA	NA	NA	NA	NA	NA	NA	NA	NA	NA	NA	NA	NA	NA	NA	NA	NA	NA	NA	NA	NA	NA	NA	NA	NA	NA
410	SUT293	NO	NO	NA	SUTs	5.65602328773322e-06	12	4.75812092288513e-06	5	4.27419837409494e-06	2	0.717331388539793	0.182313546100552	1.29735841382055	0.96628586401457	3.80195106389764	NA	NA	NA	NA	NA	NA	NA	NA	NA	NA	NA	NA	NA	NA	NA	NA	NA	NA	NA	NA	NA	NA	NA	NA	NA	NA	NA	NA	NA	NA	NA	NA	NA
411	SUT297,XUT_13F-129	NO	NO	NA	XUTs	2.82801164386661e-06	6	9.51624184577027e-07	1	2.13709918704747e-06	1	0.694674785209116	0.451845381775944	0.937340378467321	0.997800978700111	1.53403621795487	NA	NA	NA	NA	NA	NA	NA	NA	NA	NA	NA	NA	NA	NA	NA	NA	NA	NA	NA	NA	NA	NA	NA	NA	NA	NA	NA	NA	NA	NA	NA	NA	NA
412	SUT299,XUT_13F-160	NO	NO	NA	XUTs	2.82801164386661e-06	6	NA	NA	NA	NA	0.451788649135875	0.262573476289896	0.638785133688326	1.53422885210974	2.63982177618988	NA	NA	NA	NA	NA	NA	NA	NA	NA	NA	NA	NA	NA	NA	NA	NA	NA	NA	NA	NA	NA	NA	NA	NA	NA	NA	NA	NA	NA	NA	NA	NA	NA
413	SUT304	NO	NO	NA	SUTs	1.4140058219333e-06	3	9.51624184577027e-07	1	NA	NA	0.421158486445269	0.18696527740745	0.692719735800319	1.64581078826254	3.70735780553189	NA	NA	NA	NA	NA	NA	NA	NA	NA	NA	NA	NA	NA	NA	NA	NA	NA	NA	NA	NA	NA	NA	NA	NA	NA	NA	NA	NA	NA	NA	NA	NA	NA
414	SUT307	NO	NO	NA	SUTs	NA	NA	3.80649673830811e-06	4	6.41129756114241e-06	3	0.249034811165801	0.142033058279232	0.268820928174961	2.78333449574833	4.88018204323421	NA	NA	NA	NA	NA	NA	NA	NA	NA	NA	NA	NA	NA	NA	NA	NA	NA	NA	NA	NA	NA	NA	NA	NA	NA	NA	NA	NA	NA	NA	NA	NA	NA
415	SUT308,XUT_13F-229	NO	NO	NA	XUTs	2.82801164386661e-06	6	9.51624184577027e-07	1	NA	NA	0.413898250121141	0.307843973852469	0.475909653686124	1.67468014266084	2.25161848025042	NA	NA	NA	NA	NA	NA	NA	NA	NA	NA	NA	NA	NA	NA	NA	NA	NA	NA	NA	NA	NA	NA	NA	NA	NA	NA	NA	NA	NA	NA	NA	NA	NA
416	SUT309,XUT_13F-239	NO	NO	NA	XUTs	NA	NA	1.90324836915405e-06	2	2.13709918704747e-06	1	0.354739915272423	0.295903396024785	0.315654648689004	1.95395880395259	2.34247795014116	NA	NA	NA	NA	NA	NA	NA	NA	NA	NA	NA	NA	NA	NA	NA	NA	NA	NA	NA	NA	NA	NA	NA	NA	NA	NA	NA	NA	NA	NA	NA	NA	NA
417	SUT310,XUT_13F-247	NO	NO	NA	XUTs	1.4140058219333e-06	3	1.90324836915405e-06	2	2.13709918704747e-06	1	0.46827594694167	0.321566436369696	0.65328418311394	1.48021094204586	2.15553335847232	NA	NA	NA	NA	NA	NA	NA	NA	NA	NA	NA	NA	NA	NA	NA	NA	NA	NA	NA	NA	NA	NA	NA	NA	NA	NA	NA	NA	NA	NA	NA	NA	NA
418	SUT329	NO	NO	NA	SUTs	4.24201746579991e-06	9	4.75812092288513e-06	5	4.27419837409494e-06	2	0.221303895038607	0.0858633876115033	0.29982578558813	3.13210565245146	8.07267451053938	NA	NA	NA	NA	NA	NA	NA	NA	NA	NA	NA	NA	NA	NA	NA	NA	NA	NA	NA	NA	NA	NA	NA	NA	NA	NA	NA	NA	NA	NA	NA	NA	NA
419	SUT331	NO	NO	NA	SUTs	NA	NA	1.90324836915405e-06	2	2.13709918704747e-06	1	0.534606709584691	0.117496346277354	1.15565030157536	1.29655533335602	5.89930838294962	NA	NA	NA	NA	NA	NA	NA	NA	NA	NA	NA	NA	NA	NA	NA	NA	NA	NA	NA	NA	NA	NA	NA	NA	NA	NA	NA	NA	NA	NA	NA	NA	NA
420	SUT334,XUT_14F-171	NO	NO	NA	XUTs	1.4140058219333e-06	3	3.80649673830811e-06	4	2.13709918704747e-06	1	0.412666980961024	0.184174647751274	0.659774651394914	1.67967686424956	3.76353200086493	NA	NA	NA	NA	NA	NA	NA	NA	NA	NA	NA	NA	NA	NA	NA	NA	NA	NA	NA	NA	NA	NA	NA	NA	NA	NA	NA	NA	NA	NA	NA	NA	NA
421	SUT336	NO	NO	NA	SUTs	7.07002910966652e-06	15	7.61299347661622e-06	8	4.27419837409494e-06	2	0.329853274077724	0.191946777658751	0.448459002716813	2.10138032583729	3.61114257303264	NA	NA	NA	NA	NA	NA	NA	NA	NA	NA	NA	NA	NA	NA	NA	NA	NA	NA	NA	NA	NA	NA	NA	NA	NA	NA	NA	NA	NA	NA	NA	NA	NA
422	SUT346	NO	NO	NA	SUTs	NA	NA	9.51624184577027e-07	1	2.13709918704747e-06	1	0.286802842391734	0.229403799932665	0.221692618595835	2.41680722122412	3.02151568876975	NA	NA	NA	NA	NA	NA	NA	NA	NA	NA	NA	NA	NA	NA	NA	NA	NA	NA	NA	NA	NA	NA	NA	NA	NA	NA	NA	NA	NA	NA	NA	NA	NA
423	SUT347	NO	NO	NA	SUTs	2.82801164386661e-06	6	2.85487255373108e-06	3	8.54839674818988e-06	4	0.254954604966609	0.0815106690674548	0.34572536580175	2.71870822121736	8.50376016403848	NA	NA	NA	NA	NA	NA	NA	NA	NA	NA	NA	NA	NA	NA	NA	NA	NA	NA	NA	NA	NA	NA	NA	NA	NA	NA	NA	NA	NA	NA	NA	NA	NA
424	SUT348,XUT_15F-6	NO	NO	NA	XUTs	NA	NA	2.85487255373108e-06	3	2.13709918704747e-06	1	0.561054455254562	0.320433274769316	0.832985623556	1.23543654999665	2.16315606130153	NA	NA	NA	NA	NA	NA	NA	NA	NA	NA	NA	NA	NA	NA	NA	NA	NA	NA	NA	NA	NA	NA	NA	NA	NA	NA	NA	NA	NA	NA	NA	NA	NA
425	SUT350	NO	NO	NA	SUTs	1.27260523973997e-05	27	8.56461766119324e-06	9	8.54839674818988e-06	4	0.181741833447367	0.119457964894718	0.169035148678144	3.81391101548826	5.80243587081728	NA	NA	NA	NA	NA	NA	NA	NA	NA	NA	NA	NA	NA	NA	NA	NA	NA	NA	NA	NA	NA	NA	NA	NA	NA	NA	NA	NA	NA	NA	NA	NA	NA
426	SUT352,XUT_15F-21,SUT353	NO	NO	NA	XUTs	1.13120465754664e-05	24	1.14194902149243e-05	12	4.27419837409494e-06	2	0.1730959416771	0.0984757599036216	0.214872600852467	4.0044103509542	7.03875939864114	NA	NA	NA	NA	NA	NA	NA	NA	NA	NA	NA	NA	NA	NA	NA	NA	NA	NA	NA	NA	NA	NA	NA	NA	NA	NA	NA	NA	NA	NA	NA	NA	NA
427	SUT355	NO	NO	NA	SUTs	7.07002910966652e-06	15	1.33227385840784e-05	14	1.49596943093323e-05	7	0.18261187581406	0.084972731708443	0.235948692600177	3.7957398853168	8.15728959895346	NA	NA	NA	NA	NA	NA	NA	NA	NA	NA	NA	NA	NA	NA	NA	NA	NA	NA	NA	NA	NA	NA	NA	NA	NA	NA	NA	NA	NA	NA	NA	NA	NA
428	SUT362	NO	NO	NA	SUTs	2.82801164386661e-06	6	4.75812092288513e-06	5	2.13709918704747e-06	1	0.60475606260193	0.382193546904176	0.809265986827922	1.14615995344919	1.8136025220063	NA	NA	NA	NA	NA	NA	NA	NA	NA	NA	NA	NA	NA	NA	NA	NA	NA	NA	NA	NA	NA	NA	NA	NA	NA	NA	NA	NA	NA	NA	NA	NA	NA
429	SUT367	NO	NO	NA	SUTs	4.24201746579991e-06	9	5.70974510746216e-06	6	1.28225951222848e-05	6	0.343475171528236	0.202713115917009	0.38160968389088	2.0180415879142	3.41935043238012	NA	NA	NA	NA	NA	NA	NA	NA	NA	NA	NA	NA	NA	NA	NA	NA	NA	NA	NA	NA	NA	NA	NA	NA	NA	NA	NA	NA	NA	NA	NA	NA	NA
430	SUT370,XUT_15F-269	NO	NO	NA	XUTs	2.82801164386661e-06	6	1.90324836915405e-06	2	2.13709918704747e-06	1	0.493101971152916	0.28085822284924	0.784415761210242	1.40568730426955	2.46796114255845	NA	NA	NA	NA	NA	NA	NA	NA	NA	NA	NA	NA	NA	NA	NA	NA	NA	NA	NA	NA	NA	NA	NA	NA	NA	NA	NA	NA	NA	NA	NA	NA	NA
431	SUT376	NO	NO	NA	SUTs	NA	NA	9.51624184577027e-07	1	NA	NA	0.595750449035945	0.451386836442565	0.852449877710854	1.1634857878523	1.53559458229381	NA	NA	NA	NA	NA	NA	NA	NA	NA	NA	NA	NA	NA	NA	NA	NA	NA	NA	NA	NA	NA	NA	NA	NA	NA	NA	NA	NA	NA	NA	NA	NA	NA
432	SUT379	NO	NO	NA	SUTs	4.24201746579991e-06	9	4.75812092288513e-06	5	4.27419837409494e-06	2	0.342882490572295	0.133955714479224	0.534890229794099	2.02152982324363	5.17445025212007	NA	NA	NA	NA	NA	NA	NA	NA	NA	NA	NA	NA	NA	NA	NA	NA	NA	NA	NA	NA	NA	NA	NA	NA	NA	NA	NA	NA	NA	NA	NA	NA	NA
433	SUT380	NO	NO	NA	SUTs	1.4140058219333e-06	3	1.90324836915405e-06	2	NA	NA	0.540443609057449	0.361362614415334	0.712086273816642	1.28255227547018	1.91814856575969	NA	NA	NA	NA	NA	NA	NA	NA	NA	NA	NA	NA	NA	NA	NA	NA	NA	NA	NA	NA	NA	NA	NA	NA	NA	NA	NA	NA	NA	NA	NA	NA	NA
434	SUT381	NO	NO	NA	SUTs	1.4140058219333e-06	3	5.70974510746216e-06	6	6.41129756114241e-06	3	0.401188652865492	0.115002440920808	0.6372234163435	1.7277337621818	6.02723885693221	NA	NA	NA	NA	NA	NA	NA	NA	NA	NA	NA	NA	NA	NA	NA	NA	NA	NA	NA	NA	NA	NA	NA	NA	NA	NA	NA	NA	NA	NA	NA	NA	NA
435	SUT382	NO	NO	NA	SUTs	NA	NA	9.51624184577027e-07	1	NA	NA	0.592240210785714	0.29078314141734	0.966272028394344	1.17038182807675	2.38372547040174	NA	NA	NA	NA	NA	NA	NA	NA	NA	NA	NA	NA	NA	NA	NA	NA	NA	NA	NA	NA	NA	NA	NA	NA	NA	NA	NA	NA	NA	NA	NA	NA	NA
436	SUT385,XUT_15F-435	NO	NO	NA	XUTs	NA	NA	9.51624184577027e-07	1	NA	NA	0.448375895261152	0.117496346277354	0.913688471003531	1.54590643227203	5.89930838294962	NA	NA	NA	NA	NA	NA	NA	NA	NA	NA	NA	NA	NA	NA	NA	NA	NA	NA	NA	NA	NA	NA	NA	NA	NA	NA	NA	NA	NA	NA	NA	NA	NA
437	SUT386,XUT_15F-444,CUT394	NO	NO	NA	CUTs	9.89804075353313e-06	21	4.75812092288513e-06	5	6.41129756114241e-06	3	0.218492814728905	0.188075819275348	0.193977916489167	3.17240263218709	3.68546676138712	NA	NA	NA	NA	NA	NA	NA	NA	NA	NA	NA	NA	NA	NA	NA	NA	NA	NA	NA	NA	NA	NA	NA	NA	NA	NA	NA	NA	NA	NA	NA	NA	NA
438	SUT388	NO	NO	NA	SUTs	1.8382075685133e-05	39	2.09357320606946e-05	22	2.77822894316171e-05	13	0.286771703854947	0.197285556725538	0.287075158288258	2.41706964544364	3.51342081024332	0.143190152074054	8.59140912444321	0.0841014024279101	0.00574502893031772	0.0755476665984937	0.00620460310653839	0.081448237816259	0.0690588138638197	0.0310802990727664	0.0774715259095708	0.0678663677324386	0.0240956472175383	0.0881662920813949	0.0755476665984937	0.0316552775497351	0.0917547325325147	0.0820516717695016	0.0243412471470312	0.0816662237998111	0.079251539647252	0.00605751372427847	0.104266932838144	0.0607195424560996	0.109243651852432	0.118985952775799	0.066609112420669	0.131393345564181	0.143783107659474	0.07430054615952	0.174305020156752	0.185245112352606	0.0941250893492083	0.22858508816347
439	SUT391,XUT_16F-24	NO	NO	NA	XUTs	1.4140058219333e-06	3	NA	NA	NA	NA	0.27177478445839	0.242377300645525	0.200112428918337	2.55044698845514	2.85978587398193	NA	NA	NA	NA	NA	NA	NA	NA	NA	NA	NA	NA	NA	NA	NA	NA	NA	NA	NA	NA	NA	NA	NA	NA	NA	NA	NA	NA	NA	NA	NA	NA	NA
440	SUT400	NO	NO	NA	SUTs	NA	NA	9.51624184577027e-07	1	NA	NA	0.448375895261152	0.117496346277354	0.913688471003531	1.54590643227203	5.89930838294962	NA	NA	NA	NA	NA	NA	NA	NA	NA	NA	NA	NA	NA	NA	NA	NA	NA	NA	NA	NA	NA	NA	NA	NA	NA	NA	NA	NA	NA	NA	NA	NA	NA
441	SUT406,XUT_16F-155	NO	NO	NA	XUTs	1.4140058219333e-06	3	NA	NA	NA	NA	0.27177478445839	0.242377300645525	0.200112428918337	2.55044698845514	2.85978587398193	NA	NA	NA	NA	NA	NA	NA	NA	NA	NA	NA	NA	NA	NA	NA	NA	NA	NA	NA	NA	NA	NA	NA	NA	NA	NA	NA	NA	NA	NA	NA	NA	NA
442	SUT413	NO	NO	NA	SUTs	2.82801164386661e-06	6	2.85487255373108e-06	3	NA	NA	0.428418007113902	0.218941551617355	0.657759908212494	1.61792261074512	3.16590055857172	NA	NA	NA	NA	NA	NA	NA	NA	NA	NA	NA	NA	NA	NA	NA	NA	NA	NA	NA	NA	NA	NA	NA	NA	NA	NA	NA	NA	NA	NA	NA	NA	NA
443	SUT418	NO	NO	NA	SUTs	NA	NA	NA	NA	2.13709918704747e-06	1	0.635357785486529	0.128179175481738	1.22826865545133	1.09095567315534	5.40764268419483	NA	NA	NA	NA	NA	NA	NA	NA	NA	NA	NA	NA	NA	NA	NA	NA	NA	NA	NA	NA	NA	NA	NA	NA	NA	NA	NA	NA	NA	NA	NA	NA	NA
444	SUT426	NO	NO	NA	SUTs	1.4140058219333e-06	3	9.51624184577027e-07	1	2.13709918704747e-06	1	0.458081161023232	0.139431406154797	0.820733295574467	1.51315364947914	4.97124141307457	NA	NA	NA	NA	NA	NA	NA	NA	NA	NA	NA	NA	NA	NA	NA	NA	NA	NA	NA	NA	NA	NA	NA	NA	NA	NA	NA	NA	NA	NA	NA	NA	NA
445	SUT430,XUT_16F-377	NO	NO	NA	XUTs	4.24201746579991e-06	9	6.66136929203919e-06	7	NA	NA	0.15743588927794	0.102932164535197	0.168732443092733	4.40272661931774	6.73401928046438	NA	NA	NA	NA	NA	NA	NA	NA	NA	NA	NA	NA	NA	NA	NA	NA	NA	NA	NA	NA	NA	NA	NA	NA	NA	NA	NA	NA	NA	NA	NA	NA	NA
446	SUT432,XUT_1R-2	NO	NO	NA	XUTs	1.4140058219333e-06	3	NA	NA	4.27419837409494e-06	2	0.455315523357479	0.218941551617355	0.874362261855136	1.5223447148226	3.16590055857172	NA	NA	NA	NA	NA	NA	NA	NA	NA	NA	NA	NA	NA	NA	NA	NA	NA	NA	NA	NA	NA	NA	NA	NA	NA	NA	NA	NA	NA	NA	NA	NA	NA
447	SUT433,XUT_1R-16	NO	NO	NA	XUTs	NA	NA	9.51624184577027e-07	1	NA	NA	0.9232450084085	0.451386836442565	1.22732086457512	0.750772735565394	1.53559458229381	NA	NA	NA	NA	NA	NA	NA	NA	NA	NA	NA	NA	NA	NA	NA	NA	NA	NA	NA	NA	NA	NA	NA	NA	NA	NA	NA	NA	NA	NA	NA	NA	NA
448	SUT434,XUT_1R-18,SUT435,CUT438	NO	NO	NA	CUTs	4.52481863018657e-05	96	3.4258470644773e-05	36	2.35080910575222e-05	11	0.110619329542265	0.093783920099805	0.0611181430259423	6.26605841337262	7.39089579346115	0.191272106037802	11.4763263622681	0.0622852505807378	0.0202996365763691	0.0459900368771569	0.0230640693158932	0.0978289380998151	0.0942083312021748	0.0720076038886968	0.0600193685328108	0.0527901442710983	0.0341624972675588	0.0515527831184553	0.0459900368771569	0.0351807990634507	0.0533018004196773	0.0382371890428903	0.0459944229227554	0.0487233627329303	0.0399542090322979	0.037751820613696	0.0504671009453686	0.0390666252912496	0.0376307566076126	0.0626546554535874	0.0351687748735394	0.0696011591055624	0.0615722352494156	0.0306922700918353	0.0794007635618315	0.0692073599133686	0.0327684658311204	0.102598188761354
449	SUT441	NO	NO	NA	SUTs	NA	NA	NA	NA	4.27419837409494e-06	2	0.727940450832761	0.140860243549062	1.40683912267751	0.952203136626063	4.92081486653486	NA	NA	NA	NA	NA	NA	NA	NA	NA	NA	NA	NA	NA	NA	NA	NA	NA	NA	NA	NA	NA	NA	NA	NA	NA	NA	NA	NA	NA	NA	NA	NA	NA
450	SUT442	NO	NO	NA	SUTs	NA	NA	9.51624184577027e-07	1	NA	NA	0.464448268210629	0.529177415689988	0.287089085577057	1.49240987210571	1.30985782841121	NA	NA	NA	NA	NA	NA	NA	NA	NA	NA	NA	NA	NA	NA	NA	NA	NA	NA	NA	NA	NA	NA	NA	NA	NA	NA	NA	NA	NA	NA	NA	NA	NA
451	SUT454	NO	NO	NA	SUTs	NA	NA	9.51624184577027e-07	1	2.13709918704747e-06	1	0.386469434757778	0.133955714479224	0.718965450335541	1.79353687050149	5.17445025212007	NA	NA	NA	NA	NA	NA	NA	NA	NA	NA	NA	NA	NA	NA	NA	NA	NA	NA	NA	NA	NA	NA	NA	NA	NA	NA	NA	NA	NA	NA	NA	NA	NA
452	SUT457	NO	NO	NA	SUTs	2.26240931509329e-05	48	1.71292353223865e-05	18	1.92338926834272e-05	9	0.0868888783021476	0.0736980162453819	0.0658688777560463	7.97739819070507	9.40523525425801	0.0936338855561209	5.61803313336726	0.131650624191759	0.0543879749959691	0.0556858367600019	0.0104708183410611	0.17865890354872	0.0577557471805091	0.225271691828253	0.160262852968997	0.0533866244118318	0.231126222822917	0.173865217882033	0.0783245572797984	0.212529597175919	0.0790236138572028	0.0540412020339043	0.0774880224158263	0.0664425327018431	0.0556858367600019	0.0265812302406659	0.0455006533455697	0.0345524153692343	0.0380115866917436	0.0270178332166208	0.0237772861330169	0.018927534855345	0.0207274724046548	0.0177925945320916	0.021676641014727	0.0407788126679909	0.0407788126679909	0.0111390126876619
453	SUT462,XUT_4R-155	NO	NO	NA	XUTs	2.82801164386661e-06	6	1.90324836915405e-06	2	4.27419837409494e-06	2	0.781458592066658	0.117496346277354	1.27337614184613	0.886991566279715	5.89930838294962	NA	NA	NA	NA	NA	NA	NA	NA	NA	NA	NA	NA	NA	NA	NA	NA	NA	NA	NA	NA	NA	NA	NA	NA	NA	NA	NA	NA	NA	NA	NA	NA	NA
454	SUT464	NO	NO	NA	SUTs	1.4140058219333e-06	3	8.56461766119324e-06	9	1.06854959352373e-05	5	0.440745376445649	0.331547717572922	0.490698188044939	1.57267033893757	2.09064078508546	NA	NA	NA	NA	NA	NA	NA	NA	NA	NA	NA	NA	NA	NA	NA	NA	NA	NA	NA	NA	NA	NA	NA	NA	NA	NA	NA	NA	NA	NA	NA	NA	NA
455	SUT476	NO	NO	NA	SUTs	NA	NA	9.51624184577027e-07	1	NA	NA	0.497242051243427	0.0928518870501976	0.891758257251735	1.39398343085954	7.46508447572224	NA	NA	NA	NA	NA	NA	NA	NA	NA	NA	NA	NA	NA	NA	NA	NA	NA	NA	NA	NA	NA	NA	NA	NA	NA	NA	NA	NA	NA	NA	NA	NA	NA
456	SUT477	NO	NO	NA	SUTs	2.82801164386661e-06	6	3.80649673830811e-06	4	8.54839674818988e-06	4	0.316697676184924	0.212327413542098	0.34617383427221	2.18867150813954	3.26452043566439	NA	NA	NA	NA	NA	NA	NA	NA	NA	NA	NA	NA	NA	NA	NA	NA	NA	NA	NA	NA	NA	NA	NA	NA	NA	NA	NA	NA	NA	NA	NA	NA	NA
457	SUT479	NO	NO	NA	SUTs	1.27260523973997e-05	27	6.66136929203919e-06	7	1.06854959352373e-05	5	0.399168344045156	0.176237415319526	0.601880113227899	1.73647833276462	3.93303078862818	NA	NA	NA	NA	NA	NA	NA	NA	NA	NA	NA	NA	NA	NA	NA	NA	NA	NA	NA	NA	NA	NA	NA	NA	NA	NA	NA	NA	NA	NA	NA	NA	NA
458	SUT482,XUT_4R-456	NO	NO	NA	XUTs	5.65602328773322e-06	12	1.90324836915405e-06	2	8.54839674818988e-06	4	0.270078922822978	0.132298154047362	0.293910632715822	2.56646158580196	5.23928081650936	NA	NA	NA	NA	NA	NA	NA	NA	NA	NA	NA	NA	NA	NA	NA	NA	NA	NA	NA	NA	NA	NA	NA	NA	NA	NA	NA	NA	NA	NA	NA	NA	NA
459	SUT485,XUT_4R-506	NO	NO	NA	XUTs	7.54136438364429e-06	16	7.61299347661622e-06	8	1.92338926834272e-05	9	0.223294336581792	0.103134050950593	0.289538199946041	3.10418612120083	6.72083733908604	NA	NA	NA	NA	NA	NA	NA	NA	NA	NA	NA	NA	NA	NA	NA	NA	NA	NA	NA	NA	NA	NA	NA	NA	0.017958557697508	0.017958557697508	NA	0.018805223150294	0.018805223150294	NA	0.0414433778090925	0.0414433778090925	NA
460	SUT487,XUT_4R-514	NO	NO	NA	XUTs	2.82801164386661e-06	6	3.80649673830811e-06	4	2.13709918704747e-06	1	0.148176357910683	0.0813750009162615	0.183212585992686	4.67785273125527	8.51793760682381	NA	NA	NA	NA	NA	NA	NA	NA	NA	NA	NA	NA	NA	NA	NA	NA	NA	NA	NA	NA	NA	NA	NA	NA	NA	NA	NA	NA	NA	NA	NA	NA	NA
461	SUT492,XUT_4R-549	NO	NO	NA	XUTs	2.82801164386661e-06	6	2.85487255373108e-06	3	NA	NA	0.24080320346884	0.148670160983989	0.210827808654158	2.87847989800367	4.66231539652799	NA	NA	NA	NA	NA	NA	NA	NA	NA	NA	NA	NA	NA	NA	NA	NA	NA	NA	NA	NA	NA	NA	NA	NA	NA	NA	NA	NA	NA	NA	NA	NA	NA
462	SUT494,XUT_4R-585	NO	NO	NA	XUTs	1.27260523973997e-05	27	6.66136929203919e-06	7	2.13709918704747e-06	1	0.20771512980511	0.123662982816823	0.27604259680972	3.33700862912728	5.60513069288226	NA	NA	NA	NA	NA	NA	NA	NA	NA	NA	NA	NA	NA	NA	NA	NA	NA	NA	NA	NA	NA	NA	NA	NA	NA	NA	NA	NA	NA	NA	NA	NA	NA
463	SUT495	NO	NO	NA	SUTs	1.4140058219333e-06	3	NA	NA	NA	NA	0.423215491554959	0.262573476289896	0.639255697232974	1.63781145631795	2.63982177618988	NA	NA	NA	NA	NA	NA	NA	NA	NA	NA	NA	NA	NA	NA	NA	NA	NA	NA	NA	NA	NA	NA	NA	NA	NA	NA	NA	NA	NA	NA	NA	NA	NA
464	SUT499,XUT_4R-617,XUT_4R-618,XUT_4R-619	NO	NO	NA	XUTs	7.07002910966652e-06	15	6.66136929203919e-06	7	NA	NA	0.431646555887907	0.265813049673695	0.6076236810573	1.60582117731514	2.6076491782884	NA	NA	NA	NA	NA	NA	NA	NA	NA	NA	NA	NA	NA	NA	NA	NA	NA	NA	NA	NA	NA	NA	NA	NA	NA	NA	NA	NA	NA	NA	NA	NA	NA
465	SUT502	NO	NO	NA	SUTs	1.4140058219333e-06	3	NA	NA	NA	NA	0.27177478445839	0.242377300645525	0.200112428918337	2.55044698845514	2.85978587398193	NA	NA	NA	NA	NA	NA	NA	NA	NA	NA	NA	NA	NA	NA	NA	NA	NA	NA	NA	NA	NA	NA	NA	NA	NA	NA	NA	NA	NA	NA	NA	NA	NA
466	SUT504	NO	NO	NA	SUTs	4.24201746579991e-06	9	2.85487255373108e-06	3	6.41129756114241e-06	3	0.387303249619013	0.281059611502417	0.349349503229133	1.78967561269313	2.46619276549446	NA	NA	NA	NA	NA	NA	NA	NA	NA	NA	NA	NA	NA	NA	NA	NA	NA	NA	NA	NA	NA	NA	NA	NA	NA	NA	NA	NA	NA	NA	NA	NA	NA
467	SUT511	NO	NO	NA	SUTs	1.4140058219333e-06	3	9.51624184577027e-07	1	NA	NA	0.356804948918979	0.18696527740745	0.642971890765325	1.94265013044239	3.70735780553189	NA	NA	NA	NA	NA	NA	NA	NA	NA	NA	NA	NA	NA	NA	NA	NA	NA	NA	NA	NA	NA	NA	NA	NA	NA	NA	NA	NA	NA	NA	NA	NA	NA
468	SUT513,XUT_5R-111	NO	NO	NA	XUTs	NA	NA	6.66136929203919e-06	7	NA	NA	0.796406458322611	0.196457314012873	1.65022769612552	0.870343495229621	3.52823301103733	NA	NA	NA	NA	NA	NA	NA	NA	NA	NA	NA	NA	NA	NA	NA	NA	NA	NA	NA	NA	NA	NA	NA	NA	NA	NA	NA	NA	NA	NA	NA	NA	NA
469	SUT516,XUT_5R-182	NO	NO	NA	XUTs	1.4140058219333e-06	3	9.51624184577027e-07	1	4.27419837409494e-06	2	0.284687239276779	0.29122633830742	0.248235100183175	2.43476729874096	2.38009784619225	NA	NA	NA	NA	NA	NA	NA	NA	NA	NA	NA	NA	NA	NA	NA	NA	NA	NA	NA	NA	NA	NA	NA	NA	NA	NA	NA	NA	NA	NA	NA	NA	NA
470	SUT519,XUT_5R-227	NO	NO	NA	XUTs	NA	NA	9.51624184577027e-07	1	NA	NA	0.667442197656178	0.199532915254282	1.08776170040236	1.0385126726989	3.47384881174421	NA	NA	NA	NA	NA	NA	NA	NA	NA	NA	NA	NA	NA	NA	NA	NA	NA	NA	NA	NA	NA	NA	NA	NA	NA	NA	NA	NA	NA	NA	NA	NA	NA
471	SUT520	NO	NO	NA	SUTs	1.13120465754664e-05	24	1.23711143995013e-05	13	6.41129756114241e-06	3	0.166293172240602	0.115761614366567	0.194057101226532	4.16822393379484	5.98771176743481	0.172175098282341	10.3305058969405	0.0694389047349801	0.0401944314871097	0.0512843985161907	0.0401944314871097	0.0512843985161907	0.0512843985161907	NA	0.026079366908188	0.026079366908188	NA	0.046084033863685	0.046084033863685	NA	0.104596092077231	0.104596092077231	NA	0.119150632309605	0.119150632309605	NA	0.0809253114228312	0.0809253114228312	NA	0.256602829830628	0.256602829830628	NA	0.347146486038376	0.347146486038376	NA	0.251943091237868	0.251943091237868	NA
472	SUT521,XUT_5R-239	NO	NO	NA	XUTs	NA	NA	2.85487255373108e-06	3	4.27419837409494e-06	2	0.659806044435695	0.174765188448711	1.13317953560891	1.05053172277736	3.96616275078927	NA	NA	NA	NA	NA	NA	NA	NA	NA	NA	NA	NA	NA	NA	NA	NA	NA	NA	NA	NA	NA	NA	NA	NA	NA	NA	NA	NA	NA	NA	NA	NA	NA
473	SUT522,XUT_5R-245	NO	NO	NA	XUTs	1.4140058219333e-06	3	9.51624184577027e-07	1	2.13709918704747e-06	1	0.612914107975059	0.334459534360156	0.872578565180129	1.13090426789156	2.07243959089396	NA	NA	NA	NA	NA	NA	NA	NA	NA	NA	NA	NA	NA	NA	NA	NA	NA	NA	NA	NA	NA	NA	NA	NA	NA	NA	NA	NA	NA	NA	NA	NA	NA
474	SUT530,XUT_6R-94	NO	NO	NA	XUTs	1.13120465754664e-05	24	4.75812092288513e-06	5	4.27419837409494e-06	2	0.185903352588966	0.0903409138441034	0.292532764461536	3.72853512810229	7.67257216100418	NA	NA	NA	NA	NA	NA	NA	NA	NA	NA	NA	NA	NA	NA	NA	NA	NA	NA	NA	NA	NA	NA	NA	NA	NA	NA	NA	NA	NA	NA	NA	NA	NA
475	SUT532,XUT_7R-5	NO	NO	NA	XUTs	2.82801164386661e-06	6	3.80649673830811e-06	4	4.27419837409494e-06	2	0.288216673021957	0.143999765583454	0.274532483886004	2.40495170974074	4.81352992313197	NA	NA	NA	NA	NA	NA	NA	NA	NA	NA	NA	NA	NA	NA	NA	NA	NA	NA	NA	NA	NA	NA	NA	NA	NA	NA	NA	NA	NA	NA	NA	NA	NA
476	SUT535	NO	NO	NA	SUTs	2.82801164386661e-06	6	1.90324836915405e-06	2	2.13709918704747e-06	1	0.236793981345942	0.0688285021104013	0.342630794198408	2.92721620971987	10.0706416572619	NA	NA	NA	NA	NA	NA	NA	NA	NA	NA	NA	NA	NA	NA	NA	NA	NA	NA	NA	NA	NA	NA	NA	NA	NA	NA	NA	NA	NA	NA	NA	NA	NA
477	SUT537,XUT_7R-51	NO	NO	NA	XUTs	NA	NA	1.90324836915405e-06	2	NA	NA	0.907623725000199	0.306228172067064	1.31071043540984	0.76369442696068	2.26349906307166	NA	NA	NA	NA	NA	NA	NA	NA	NA	NA	NA	NA	NA	NA	NA	NA	NA	NA	NA	NA	NA	NA	NA	NA	NA	NA	NA	NA	NA	NA	NA	NA	NA
478	SUT539	NO	NO	NA	SUTs	8.48403493159983e-06	18	1.90324836915405e-06	2	4.27419837409494e-06	2	0.27030183360263	0.133955714479224	0.333721284841586	2.56434509274894	5.17445025212007	NA	NA	NA	NA	NA	NA	NA	NA	NA	NA	NA	NA	NA	NA	NA	NA	NA	NA	NA	NA	NA	NA	NA	NA	NA	NA	NA	NA	NA	NA	NA	NA	NA
479	SUT540,XUT_7R-88	NO	NO	NA	XUTs	NA	NA	9.51624184577027e-07	1	NA	NA	0.53515891560378	0.14649890830137	0.989189821387204	1.2952174771823	4.73141532996301	NA	NA	NA	NA	NA	NA	NA	NA	NA	NA	NA	NA	NA	NA	NA	NA	NA	NA	NA	NA	NA	NA	NA	NA	NA	NA	NA	NA	NA	NA	NA	NA	NA
480	SUT543,XUT_7R-133	NO	NO	NA	XUTs	2.82801164386661e-06	6	4.75812092288513e-06	5	NA	NA	0.198879271203883	0.11310093967569	0.21972255478472	3.48526609316341	6.12857136773134	NA	NA	NA	NA	NA	NA	NA	NA	NA	NA	NA	NA	NA	NA	NA	NA	NA	NA	NA	NA	NA	NA	NA	NA	NA	NA	NA	NA	NA	NA	NA	NA	NA
481	SUT545	NO	NO	NA	SUTs	4.24201746579991e-06	9	6.66136929203919e-06	7	4.27419837409494e-06	2	0.0981855924806845	0.0581164257059318	0.124908407594856	7.05956101142134	11.9268721732348	NA	NA	NA	NA	NA	NA	NA	NA	NA	NA	NA	NA	NA	NA	NA	NA	NA	NA	NA	NA	NA	NA	NA	NA	NA	NA	NA	NA	NA	NA	NA	NA	NA
482	SUT549,XUT_7R-238	NO	NO	NA	XUTs	NA	NA	9.51624184577027e-07	1	NA	NA	0.357727264511003	0.451386836442565	0.282901721499835	1.93764146411218	1.53559458229381	NA	NA	NA	NA	NA	NA	NA	NA	NA	NA	NA	NA	NA	NA	NA	NA	NA	NA	NA	NA	NA	NA	NA	NA	NA	NA	NA	NA	NA	NA	NA	NA	NA
483	SUT553	NO	NO	NA	SUTs	1.4140058219333e-06	3	NA	NA	4.27419837409494e-06	2	0.549674314427738	0.265813049673695	1.0261800058893	1.26101431769024	2.6076491782884	NA	NA	NA	NA	NA	NA	NA	NA	NA	NA	NA	NA	NA	NA	NA	NA	NA	NA	NA	NA	NA	NA	NA	NA	NA	NA	NA	NA	NA	NA	NA	NA	NA
484	SUT554	NO	NO	NA	SUTs	1.4140058219333e-06	3	9.51624184577027e-07	1	2.13709918704747e-06	1	0.271369889347443	0.191953229622019	0.290696828172275	2.5542523609629	3.61102119471937	NA	NA	NA	NA	NA	NA	NA	NA	NA	NA	NA	NA	NA	NA	NA	NA	NA	NA	NA	NA	NA	NA	NA	NA	NA	NA	NA	NA	NA	NA	NA	NA	NA
485	SUT560	NO	NO	NA	SUTs	7.07002910966652e-06	15	4.75812092288513e-06	5	8.54839674818988e-06	4	0.390839659989846	0.213783096104159	0.500017026166118	1.77348220131487	3.24229180506504	NA	NA	NA	NA	NA	NA	NA	NA	NA	NA	NA	NA	NA	NA	NA	NA	NA	NA	NA	NA	NA	NA	NA	NA	NA	NA	NA	NA	NA	NA	NA	NA	NA
486	SUT570	NO	NO	NA	SUTs	5.65602328773322e-06	12	4.75812092288513e-06	5	NA	NA	0.219610242224217	0.134054342084975	0.294398514635161	3.15626071689434	5.17064326137658	NA	NA	NA	NA	NA	NA	NA	NA	NA	NA	NA	NA	NA	NA	NA	NA	NA	NA	NA	NA	NA	NA	NA	NA	NA	NA	NA	NA	NA	NA	NA	NA	NA
487	SUT571,XUT_7R-459	NO	NO	NA	XUTs	8.48403493159983e-06	18	1.33227385840784e-05	14	2.13709918704747e-05	10	0.243655210372629	0.151015998328859	0.227486587541368	2.8447870230228	4.58989238378916	NA	NA	NA	NA	NA	NA	NA	NA	NA	NA	NA	NA	NA	NA	NA	NA	NA	NA	NA	NA	NA	NA	NA	NA	NA	NA	NA	NA	NA	NA	NA	NA	NA
488	SUT575	NO	NO	NA	SUTs	9.89804075353313e-06	21	1.80808595069635e-05	19	1.06854959352373e-05	5	0.229044859241865	0.186252805445256	0.186065716992886	3.02625076526167	3.72153954354087	NA	NA	NA	NA	NA	NA	NA	NA	NA	NA	NA	NA	NA	NA	NA	NA	NA	NA	NA	NA	NA	NA	NA	NA	NA	NA	NA	NA	NA	NA	NA	NA	NA
489	SUT591	NO	NO	NA	SUTs	1.4140058219333e-06	3	1.90324836915405e-06	2	4.27419837409494e-06	2	0.566111484189056	0.321566436369696	0.927242619173813	1.22440049339904	2.15553335847232	NA	NA	NA	NA	NA	NA	NA	NA	NA	NA	NA	NA	NA	NA	NA	NA	NA	NA	NA	NA	NA	NA	NA	NA	NA	NA	NA	NA	NA	NA	NA	NA	NA
490	SUT597,XUT_8R-241,XUT_8R-242	NO	NO	NA	XUTs	2.82801164386661e-06	6	3.80649673830811e-06	4	4.27419837409494e-06	2	0.542876046188871	0.357083429971416	0.824866413910246	1.276805608621	1.94113510283978	NA	NA	NA	NA	NA	NA	NA	NA	NA	NA	NA	NA	NA	NA	NA	NA	NA	NA	NA	NA	NA	NA	NA	NA	NA	NA	NA	NA	NA	NA	NA	NA	NA
491	SUT598	NO	NO	NA	SUTs	NA	NA	NA	NA	2.13709918704747e-06	1	0.65842412329513	0.142128728583454	1.22146901871685	1.05273661160992	4.87689707399969	NA	NA	NA	NA	NA	NA	NA	NA	NA	NA	NA	NA	NA	NA	NA	NA	NA	NA	NA	NA	NA	NA	NA	NA	NA	NA	NA	NA	NA	NA	NA	NA	NA
492	SUT601	NO	NO	NA	SUTs	7.07002910966652e-06	15	2.85487255373108e-06	3	1.28225951222848e-05	6	0.181073282762095	0.0870455323799381	0.234043786154988	3.82799256735542	7.96304142910497	NA	NA	NA	NA	NA	NA	NA	NA	NA	NA	NA	NA	NA	NA	NA	NA	NA	NA	NA	NA	NA	NA	NA	NA	NA	NA	NA	NA	NA	NA	NA	NA	NA
493	SUT605	NO	NO	NA	SUTs	NA	NA	NA	NA	2.13709918704747e-06	1	0.196330151504222	0.182274599141036	0.145792524495651	3.53051823802539	3.80276343399673	NA	NA	NA	NA	NA	NA	NA	NA	NA	NA	NA	NA	NA	NA	NA	NA	NA	NA	NA	NA	NA	NA	NA	NA	NA	NA	NA	NA	NA	NA	NA	NA	NA
494	SUT607	NO	NO	NA	SUTs	NA	NA	4.75812092288513e-06	5	NA	NA	0.599851044062585	0.587948162360735	0.670271012431527	1.15553217323004	1.17892566884947	NA	NA	NA	NA	NA	NA	NA	NA	NA	NA	NA	NA	NA	NA	NA	NA	NA	NA	NA	NA	NA	NA	NA	NA	NA	NA	NA	NA	NA	NA	NA	NA	NA
495	SUT608,XUT_9R-63,SUT609	NO	NO	NA	XUTs	8.48403493159983e-06	18	1.99841078761176e-05	21	6.41129756114241e-06	3	0.239090636875951	0.130123270250925	0.27332046570162	2.89909797228728	5.32685029528773	NA	NA	NA	NA	NA	NA	NA	NA	NA	NA	NA	NA	NA	NA	NA	NA	NA	NA	NA	NA	NA	NA	NA	NA	NA	NA	NA	NA	NA	NA	NA	NA	NA
496	SUT612	NO	NO	NA	SUTs	2.82801164386661e-06	6	9.51624184577027e-07	1	NA	NA	0.431698472712763	0.361362614415334	0.48975488954254	1.60562805840905	1.91814856575969	NA	NA	NA	NA	NA	NA	NA	NA	NA	NA	NA	NA	NA	NA	NA	NA	NA	NA	NA	NA	NA	NA	NA	NA	NA	NA	NA	NA	NA	NA	NA	NA	NA
497	SUT614,XUT_9R-183	NO	NO	NA	XUTs	1.4140058219333e-06	3	9.51624184577027e-07	1	2.13709918704747e-06	1	0.458944337980633	0.18696527740745	0.843325197995703	1.51030772840517	3.70735780553189	NA	NA	NA	NA	NA	NA	NA	NA	NA	NA	NA	NA	NA	NA	NA	NA	NA	NA	NA	NA	NA	NA	NA	NA	NA	NA	NA	NA	NA	NA	NA	NA	NA
498	SUT616,XUT_9R-194	NO	NO	NA	XUTs	NA	NA	NA	NA	2.13709918704747e-06	1	1.58138252186848	0.851754480674294	1.76712627677314	0.438317213561307	0.813787536534253	NA	NA	NA	NA	NA	NA	NA	NA	NA	NA	NA	NA	NA	NA	NA	NA	NA	NA	NA	NA	NA	NA	NA	NA	NA	NA	NA	NA	NA	NA	NA	NA	NA
499	SUT625,SUT626,XUT_10R-78	NO	NO	NA	XUTs	2.82801164386661e-06	6	1.14194902149243e-05	12	6.41129756114241e-06	3	0.373649409496574	0.101982858025873	0.873352587660004	1.85507366783702	6.79670283788377	0.238434366749339	14.3060620049603	0.0496535905151325	0.00816201563931554	0.0492595672335395	0.00816201563931554	0.0600292861825132	0.0600292861825132	NA	0.0551972708260482	0.0551972708260482	NA	0.0492595672335395	0.0492595672335395	NA	0.0438161417752772	0.0438161417752772	NA	0.0399656865582844	0.0399656865582844	NA	0.0665288439873239	0.0665288439873239	NA	0.0396999931092865	0.0396999931092865	NA	0.0327946651749764	0.0327946651749764	NA	0.0258912453651773	0.0258912453651773	NA
500	SUT637	NO	NO	NA	SUTs	NA	NA	9.51624184577027e-07	1	NA	NA	0.667442197656178	0.199532915254282	1.08776170040236	1.0385126726989	3.47384881174421	NA	NA	NA	NA	NA	NA	NA	NA	NA	NA	NA	NA	NA	NA	NA	NA	NA	NA	NA	NA	NA	NA	NA	NA	NA	NA	NA	NA	NA	NA	NA	NA	NA
501	SUT640,XUT_10R-197	NO	NO	NA	XUTs	1.4140058219333e-06	3	NA	NA	NA	NA	0.313105396180054	0.361362614415334	0.206446711379221	2.21378228870046	1.91814856575969	NA	NA	NA	NA	NA	NA	NA	NA	NA	NA	NA	NA	NA	NA	NA	NA	NA	NA	NA	NA	NA	NA	NA	NA	NA	NA	NA	NA	NA	NA	NA	NA	NA
502	SUT641	NO	NO	NA	SUTs	NA	NA	9.51624184577027e-07	1	2.13709918704747e-06	1	0.250365499068762	0.115002440920808	0.257290016744205	2.76854112542709	6.02723885693221	NA	NA	NA	NA	NA	NA	NA	NA	NA	NA	NA	NA	NA	NA	NA	NA	NA	NA	NA	NA	NA	NA	NA	NA	NA	NA	NA	NA	NA	NA	NA	NA	NA
503	SUT643,XUT_10R-233	NO	NO	NA	XUTs	1.4140058219333e-06	3	9.51624184577027e-07	1	4.27419837409494e-06	2	0.306857845406343	0.0894082312066704	0.729888797809166	2.25885435531907	7.75261037160785	NA	NA	NA	NA	NA	NA	NA	NA	NA	NA	NA	NA	NA	NA	NA	NA	NA	NA	NA	NA	NA	NA	NA	NA	NA	NA	NA	NA	NA	NA	NA	NA	NA
504	SUT645	NO	NO	NA	SUTs	2.82801164386661e-06	6	9.51624184577027e-07	1	NA	NA	0.444117294513147	0.101679866944429	0.91033687168882	1.56072998985503	6.81695601488909	NA	NA	NA	NA	NA	NA	NA	NA	NA	NA	NA	NA	NA	NA	NA	NA	NA	NA	NA	NA	NA	NA	NA	NA	NA	NA	NA	NA	NA	NA	NA	NA	NA
505	SUT646,XUT_10R-249	NO	NO	NA	XUTs	2.68661106167328e-05	57	2.18873562452716e-05	23	4.06048845539019e-05	19	0.0863306199423878	0.0505746339883073	0.0847312718081017	8.02898416601795	13.7054314761862	0.195968289346062	11.7580973607637	0.0607463678816939	0.0033348304750868	0.0527416485471528	0.00273971396386599	0.0556599110751821	0.0473590573581998	0.051742228957129	0.0640189138409863	0.0531926543751301	0.0495238237329886	0.0633855840154038	0.0545511181753881	0.0384146874113696	0.0608799528615076	0.0527416485471528	0.0339354340105028	0.0597874776153896	0.051843022315121	0.0377798258416324	0.0452657327163336	0.0360624022111367	0.030947644349654	0.0414731567079722	0.0164688543219203	0.0705494922576086	0.0616501874170886	0.0425333014272342	0.0618634861701284	0.0508620511140318	0.0254662782890754	0.0453581131104409
506	SUT648,XUT_10R-254	NO	NO	NA	XUTs	NA	NA	9.51624184577027e-07	1	NA	NA	0.501632369204102	0.117496346277354	0.989111349497046	1.38178320043362	5.89930838294962	NA	NA	NA	NA	NA	NA	NA	NA	NA	NA	NA	NA	NA	NA	NA	NA	NA	NA	NA	NA	NA	NA	NA	NA	NA	NA	NA	NA	NA	NA	NA	NA	NA
507	SUT650,XUT_10R-276	NO	NO	NA	XUTs	1.97960815070663e-05	42	2.66454771681568e-05	28	2.13709918704747e-05	10	0.116086006627967	0.0624866081269956	0.149849844549735	5.97097962703934	11.0927317282323	0.149961629204265	8.99769775225591	0.0801473903716417	0.00312850027707573	0.0669049451699604	0.00487507609581645	0.0782425073343223	0.0705117274256032	0.0516570941383274	0.0796864480477809	0.065717975193472	0.0684552357378039	0.0822187546080294	0.0669049451699604	0.0626835899459905	0.0842300437350891	0.0740299367148091	0.0535196012068302	0.076359198132987	0.0611780388843729	0.0557396866024705	0.0900274377623403	0.0738956716591239	0.0786031954764414	0.138417907654905	0.0627630693577855	0.24065824202634	0.182913485927461	0.0845673164660202	0.317222028560389	0.205584813522553	0.0677039142752437	0.37196514791049
508	SUT656,XUT_11R-12,SUT657,SUT658,CUT701,XUT_11R-13	NO	NO	NA	CUTs	4.24201746579991e-06	9	2.85487255373108e-06	3	NA	NA	0.262021168981393	0.0804307808373528	0.36042293585825	2.64538618484359	8.61793424536843	NA	NA	NA	NA	NA	NA	NA	NA	NA	NA	NA	NA	NA	NA	NA	NA	NA	NA	NA	NA	NA	NA	NA	NA	NA	NA	NA	NA	NA	NA	NA	NA	NA
509	SUT659	NO	NO	NA	SUTs	NA	NA	3.80649673830811e-06	4	4.27419837409494e-06	2	0.597434802198101	0.167631238231917	1.05345736887387	1.1602055621964	4.13495233866244	NA	NA	NA	NA	NA	NA	NA	NA	NA	NA	NA	NA	NA	NA	NA	NA	NA	NA	NA	NA	NA	NA	NA	NA	NA	NA	NA	NA	NA	NA	NA	NA	NA
510	SUT661	NO	NO	NA	SUTs	1.4140058219333e-06	3	1.90324836915405e-06	2	2.13709918704747e-06	1	0.410969424115632	0.202953414512403	0.744153145810672	1.68661496424347	3.41530189194026	NA	NA	NA	NA	NA	NA	NA	NA	NA	NA	NA	NA	NA	NA	NA	NA	NA	NA	NA	NA	NA	NA	NA	NA	NA	NA	NA	NA	NA	NA	NA	NA	NA
511	SUT662	NO	NO	NA	SUTs	1.8382075685133e-05	39	9.51624184577027e-06	10	2.35080910575222e-05	11	0.111191209073267	0.0848773199770664	0.11821732052464	6.23383077076902	8.16645931736807	0.223280178188737	13.3968106913242	0.0531146676261131	0.0117886770850998	0.052939544936053	0.00731928306970928	0.0722350486500281	0.0651724423784701	0.0260557237563148	0.0546229877931539	0.057847030236284	0.00756420983990577	0.0511922489082832	0.052939544936053	0.0107748794454387	0.0459259470663355	0.0485218618076126	0.0168861211455882	0.041597105712765	0.0473515772740131	0.0141791652028107	0.0797307138139822	0.0616623634028728	0.0706588437347436	0.100204312723797	0.0560844373569468	0.128739994188971	0.0995906898283688	0.0524698136299997	0.123737449947267	0.0619837546012431	0.0278444529302943	0.101783151243424
512	SUT663,XUT_11R-81	NO	NO	NA	XUTs	1.4140058219333e-06	3	9.51624184577027e-07	1	NA	NA	0.333921951034415	0.295526015486856	0.256599352336329	2.07577602614243	2.34546924546741	NA	NA	NA	NA	NA	NA	NA	NA	NA	NA	NA	NA	NA	NA	NA	NA	NA	NA	NA	NA	NA	NA	NA	NA	NA	NA	NA	NA	NA	NA	NA	NA	NA
513	SUT664,CUT709,XUT_11R-109	NO	NO	NA	CUTs	NA	NA	NA	NA	2.13709918704747e-06	1	0.196330151504222	0.182274599141036	0.145792524495651	3.53051823802539	3.80276343399673	NA	NA	NA	NA	NA	NA	NA	NA	NA	NA	NA	NA	NA	NA	NA	NA	NA	NA	NA	NA	NA	NA	NA	NA	NA	NA	NA	NA	NA	NA	NA	NA	NA
514	SUT665,XUT_11R-114	NO	NO	NA	XUTs	1.55540640412663e-05	33	1.71292353223865e-05	18	1.06854959352373e-05	5	0.30748926529099	0.207428657452487	0.352784574567942	2.25421586637827	3.34161725324147	NA	NA	NA	NA	NA	NA	NA	NA	NA	NA	NA	NA	NA	NA	NA	NA	NA	NA	NA	NA	NA	NA	NA	NA	NA	NA	NA	NA	NA	NA	NA	NA	NA
515	SUT666,XUT_11R-117,SUT667	NO	NO	NA	XUTs	1.55540640412663e-05	33	1.99841078761176e-05	21	8.54839674818988e-06	4	0.572052743468615	0.270258451370766	1.00205200052831	1.21168404220401	2.56475672469913	NA	NA	NA	NA	NA	NA	NA	NA	NA	NA	NA	NA	NA	NA	NA	NA	NA	NA	NA	NA	NA	NA	NA	NA	NA	NA	NA	NA	NA	NA	NA	NA	NA
516	SUT670,XUT_11R-124	NO	NO	NA	XUTs	7.39996380145096e-05	157	7.04201896587e-05	74	7.69355707337089e-05	36	0.0908006428743771	0.0577738568098077	0.102472345326671	7.63372547393652	11.9975923165697	0.169520880148163	10.1712528088898	0.0705653927670907	0.0259068331698808	0.0484103486281217	0.00715707667234657	0.100728817682354	0.0523487767191115	0.145963293071054	0.0957840003829606	0.0600381960017171	0.107024248803866	0.0607183456966852	0.042583258035263	0.0493897693511444	0.0461910614628449	0.0434344362667493	0.0244283931282678	0.0494047386106084	0.0484103486281217	0.0237315713636565	0.0547188202151363	0.0503570042778123	0.0401402191509286	0.0371670564632753	0.0274537165018016	0.0308027710983789	0.04597726324126	0.0334942296297355	0.0361507608118494	0.0444514940685774	0.0301720919453733	0.0365099994013435
517	SUT672,XUT_11R-134	NO	NO	NA	XUTs	1.4140058219333e-06	3	NA	NA	4.27419837409494e-06	2	0.54510547526608	0.21328914344652	0.994596336379158	1.27158359622347	3.24980057287231	NA	NA	NA	NA	NA	NA	NA	NA	NA	NA	NA	NA	NA	NA	NA	NA	NA	NA	NA	NA	NA	NA	NA	NA	NA	NA	NA	NA	NA	NA	NA	NA	NA
518	SUT674	NO	NO	NA	SUTs	7.07002910966652e-06	15	2.85487255373108e-06	3	4.27419837409494e-06	2	0.377855713708765	0.346432793920102	0.287722181133597	1.83442291703492	2.00081283505685	NA	NA	NA	NA	NA	NA	NA	NA	NA	NA	NA	NA	NA	NA	NA	NA	NA	NA	NA	NA	NA	NA	NA	NA	NA	NA	NA	NA	NA	NA	NA	NA	NA
519	SUT675,XUT_11R-163	NO	NO	NA	XUTs	NA	NA	9.51624184577027e-07	1	NA	NA	0.618192366711065	0.358318429382261	1.01510140602572	1.12124836520978	1.93444468305727	NA	NA	NA	NA	NA	NA	NA	NA	NA	NA	NA	NA	NA	NA	NA	NA	NA	NA	NA	NA	NA	NA	NA	NA	NA	NA	NA	NA	NA	NA	NA	NA	NA
520	SUT677	NO	NO	NA	SUTs	NA	NA	NA	NA	2.13709918704747e-06	1	0.69814192652227	0.229403799932665	1.28796311276135	0.992845658207057	3.02151568876975	NA	NA	NA	NA	NA	NA	NA	NA	NA	NA	NA	NA	NA	NA	NA	NA	NA	NA	NA	NA	NA	NA	NA	NA	NA	NA	NA	NA	NA	NA	NA	NA	NA
521	SUT678,XUT_11R-166	NO	NO	NA	XUTs	1.4140058219333e-06	3	NA	NA	NA	NA	0.313105396180054	0.361362614415334	0.206446711379221	2.21378228870046	1.91814856575969	NA	NA	NA	NA	NA	NA	NA	NA	NA	NA	NA	NA	NA	NA	NA	NA	NA	NA	NA	NA	NA	NA	NA	NA	NA	NA	NA	NA	NA	NA	NA	NA	NA
522	SUT681	NO	NO	NA	SUTs	1.4140058219333e-06	3	4.75812092288513e-06	5	4.27419837409494e-06	2	0.517473876575676	0.265813049673695	0.82706150270148	1.33948245879921	2.6076491782884	NA	NA	NA	NA	NA	NA	NA	NA	NA	NA	NA	NA	NA	NA	NA	NA	NA	NA	NA	NA	NA	NA	NA	NA	NA	NA	NA	NA	NA	NA	NA	NA	NA
523	SUT684,XUT_11R-273	NO	NO	NA	XUTs	1.97960815070663e-05	42	1.04678660303473e-05	11	1.70967934963798e-05	8	0.210783792557808	0.117580758946605	0.209136143070248	3.28842731288199	5.89507319709266	NA	NA	NA	NA	NA	NA	NA	NA	NA	NA	NA	NA	NA	NA	NA	NA	NA	NA	NA	NA	NA	NA	NA	NA	0.210753357258766	0.210753357258766	NA	0.158879017794892	0.158879017794892	NA	0.260358072720176	0.260358072720176	NA
524	SUT685	NO	NO	NA	SUTs	1.4140058219333e-06	3	NA	NA	2.13709918704747e-06	1	0.41142909014531	0.304877996710434	0.366400954150296	1.68473060647009	2.27352314053113	NA	NA	NA	NA	NA	NA	NA	NA	NA	NA	NA	NA	NA	NA	NA	NA	NA	NA	NA	NA	NA	NA	NA	NA	NA	NA	NA	NA	NA	NA	NA	NA	NA
525	SUT686,XUT_12R-44	NO	NO	NA	XUTs	8.48403493159983e-06	18	4.75812092288513e-06	5	NA	NA	0.283053258327051	0.208091427098992	0.238421606831275	2.44882247481163	3.33097422716125	NA	NA	NA	NA	NA	NA	NA	NA	NA	NA	NA	NA	NA	NA	NA	NA	NA	NA	NA	NA	NA	NA	NA	NA	NA	NA	NA	NA	NA	NA	NA	NA	NA
526	SUT687,XUT_12R-76	NO	NO	NA	XUTs	4.24201746579991e-06	9	1.33227385840784e-05	14	6.41129756114241e-06	3	0.410792750163341	0.361362614415334	0.336660372999807	1.68734034445431	1.91814856575969	NA	NA	NA	NA	NA	NA	NA	NA	NA	NA	NA	NA	NA	NA	NA	NA	NA	NA	NA	NA	NA	NA	NA	NA	NA	NA	NA	NA	NA	NA	NA	NA	NA
527	SUT689	NO	NO	NA	SUTs	5.65602328773322e-06	12	1.90324836915405e-06	2	2.13709918704747e-06	1	0.603095403635308	0.259856138616926	0.872565548734936	1.1493159728657	2.66742661631622	NA	NA	NA	NA	NA	NA	NA	NA	NA	NA	NA	NA	NA	NA	NA	NA	NA	NA	NA	NA	NA	NA	NA	NA	NA	NA	NA	NA	NA	NA	NA	NA	NA
528	SUT690	NO	NO	NA	SUTs	NA	NA	9.51624184577027e-07	1	NA	NA	0.431779568301985	0.0449287441223451	1.11724396389375	1.60532649399279	15.4276998856777	NA	NA	NA	NA	NA	NA	NA	NA	NA	NA	NA	NA	NA	NA	NA	NA	NA	NA	NA	NA	NA	NA	NA	NA	NA	NA	NA	NA	NA	NA	NA	NA	NA
529	SUT693,XUT_12R-113,SUT694	NO	NO	NA	XUTs	4.71335273977768e-06	10	7.61299347661622e-06	8	2.13709918704747e-06	1	0.558699680177318	0.274492019722587	0.699649726630899	1.24064359646663	2.52519975356831	NA	NA	NA	NA	NA	NA	NA	NA	NA	NA	NA	NA	NA	NA	NA	NA	NA	NA	NA	NA	NA	NA	NA	NA	NA	NA	NA	NA	NA	NA	NA	NA	NA
530	SUT696,XUT_12R-162	NO	NO	NA	XUTs	NA	NA	9.51624184577027e-07	1	NA	NA	0.42422801224855	0.378145814784258	0.320800710782313	1.6339024311149	1.8330156078956	NA	NA	NA	NA	NA	NA	NA	NA	NA	NA	NA	NA	NA	NA	NA	NA	NA	NA	NA	NA	NA	NA	NA	NA	NA	NA	NA	NA	NA	NA	NA	NA	NA
531	SUT697,XUT_12R-171	NO	NO	NA	XUTs	1.4140058219333e-06	3	9.51624184577027e-07	1	2.13709918704747e-06	1	0.549753417028336	0.273691266952453	0.922675871972232	1.26083287359398	2.53258786178356	NA	NA	NA	NA	NA	NA	NA	NA	NA	NA	NA	NA	NA	NA	NA	NA	NA	NA	NA	NA	NA	NA	NA	NA	NA	NA	NA	NA	NA	NA	NA	NA	NA
532	SUT699	NO	NO	NA	SUTs	1.4140058219333e-06	3	2.85487255373108e-06	3	4.27419837409494e-06	2	0.202839101927332	0.0989425872258713	0.280034480896645	3.41722662925351	7.00554937963764	NA	NA	NA	NA	NA	NA	NA	NA	NA	NA	NA	NA	NA	NA	NA	NA	NA	NA	NA	NA	NA	NA	NA	NA	NA	NA	NA	NA	NA	NA	NA	NA	NA
533	SUT700	NO	NO	NA	SUTs	NA	NA	9.51624184577027e-07	1	2.13709918704747e-06	1	0.400325063562967	0.0884937842533381	0.912416548131144	1.73146086430564	7.83272165845703	NA	NA	NA	NA	NA	NA	NA	NA	NA	NA	NA	NA	NA	NA	NA	NA	NA	NA	NA	NA	NA	NA	NA	NA	NA	NA	NA	NA	NA	NA	NA	NA	NA
534	SUT702,XUT_12R-239	NO	NO	NA	XUTs	3.29934691784438e-06	7	4.75812092288513e-06	5	4.27419837409494e-06	2	0.38451800645195	0.0922325475227033	0.836029546126688	1.80263906742834	7.51521235374449	NA	NA	NA	NA	NA	NA	NA	NA	NA	NA	NA	NA	NA	NA	NA	NA	NA	NA	NA	NA	NA	NA	NA	NA	NA	NA	NA	NA	NA	NA	NA	NA	NA
535	SUT705	NO	NO	NA	SUTs	NA	NA	NA	NA	2.13709918704747e-06	1	0.555906655798702	0.182274599141036	1.15056452838365	1.24687692318428	3.80276343399673	NA	NA	NA	NA	NA	NA	NA	NA	NA	NA	NA	NA	NA	NA	NA	NA	NA	NA	NA	NA	NA	NA	NA	NA	NA	NA	NA	NA	NA	NA	NA	NA	NA
536	SUT707,XUT_12R-297	NO	NO	NA	XUTs	7.07002910966652e-06	15	5.70974510746216e-06	6	2.13709918704747e-06	1	0.141032691660565	0.0783710437158457	0.193538323481217	4.91479792662683	8.84442962215902	NA	NA	NA	NA	NA	NA	NA	NA	NA	NA	NA	NA	NA	NA	NA	NA	NA	NA	NA	NA	NA	NA	NA	NA	NA	NA	NA	NA	NA	NA	NA	NA	NA
537	SUT708	NO	NO	NA	SUTs	NA	NA	9.51624184577027e-07	1	NA	NA	0.357727264511003	0.451386836442565	0.282901721499835	1.93764146411218	1.53559458229381	NA	NA	NA	NA	NA	NA	NA	NA	NA	NA	NA	NA	NA	NA	NA	NA	NA	NA	NA	NA	NA	NA	NA	NA	NA	NA	NA	NA	NA	NA	NA	NA	NA
538	SUT709	NO	NO	NA	SUTs	1.4140058219333e-06	3	2.85487255373108e-06	3	4.27419837409494e-06	2	0.546140961521659	0.210510179302391	0.921920326956234	1.26917266675749	3.2927014876761	NA	NA	NA	NA	NA	NA	NA	NA	NA	NA	NA	NA	NA	NA	NA	NA	NA	NA	NA	NA	NA	NA	NA	NA	NA	NA	NA	NA	NA	NA	NA	NA	NA
539	SUT710,XUT_12R-336,CUT753,XUT_12R-337	NO	NO	NA	CUTs	8.48403493159983e-06	18	1.33227385840784e-05	14	1.92338926834272e-05	9	0.108174437885291	0.0867095422483068	0.10959300889563	6.40767998531192	7.99389735647555	0.164268265238279	9.85609591429671	0.0729060348148675	0.0129030161223342	0.0539215988015319	0.0102959457482417	0.0816541006424879	0.0388369562872507	0.0957828489217578	0.0863013451712548	0.0531568318996782	0.0787372846317818	0.0782955292230778	0.0539215988015319	0.0524039184155162	0.0581618026470852	0.0641362107961315	0.034608853536255	0.0601173963904319	0.0636649241782503	0.0334891628447969	0.0660423587433651	0.0728221291793904	0.0351948261046165	0.0227392028356278	0.0133024834628115	0.0249635993901251	0.0297504138690582	0.0104721080065438	0.046007368381541	0.012513180633688	0.00772759363389852	0.0143584050320396
540	SUT711	NO	NO	NA	SUTs	1.8382075685133e-05	39	1.52259869532324e-05	16	1.06854959352373e-05	5	0.127926308745874	0.08271917222749	0.112789212922279	5.41833175173439	8.37952268977846	0.0717889160104623	4.30733496062774	0.175411502208588	0.0427489811336439	0.181872528314644	0.0902167718454819	0.232295356826771	0.232295356826771	0.263153574498519	0.141181944421698	0.0444957312987815	0.207197762551156	0.195759930009077	0.195759930009077	0.219926138477313	0.181872528314644	0.181872528314644	0.205675148435054	0.125947751470749	0.0396944335204018	0.184840153675328	0.10823113000755	0.04939239081513	0.12609093601072	0.0683272160723391	0.0442800653312196	0.051532847014663	0.073264442710422	0.055933253317665	0.0371405968704596	0.0384747683803778	0.0425795365617205	0.00879648458135534
541	SUT712,XUT_12R-385	NO	NO	NA	XUTs	4.24201746579991e-06	9	8.56461766119324e-06	9	4.27419837409494e-06	2	0.293639752241903	0.219060216949342	0.287991028685195	2.36053591268843	3.16418558427812	NA	NA	NA	NA	NA	NA	NA	NA	NA	NA	NA	NA	NA	NA	NA	NA	NA	NA	NA	NA	NA	NA	NA	NA	NA	NA	NA	NA	NA	NA	NA	NA	NA
542	SUT713,XUT_12R-387	NO	NO	NA	XUTs	NA	NA	9.51624184577027e-07	1	NA	NA	0.512609575116557	0.329857649507734	0.659176872368946	1.35219319772234	2.10135245186634	NA	NA	NA	NA	NA	NA	NA	NA	NA	NA	NA	NA	NA	NA	NA	NA	NA	NA	NA	NA	NA	NA	NA	NA	NA	NA	NA	NA	NA	NA	NA	NA	NA
543	SUT715	NO	NO	NA	SUTs	1.4140058219333e-06	3	NA	NA	NA	NA	0.27177478445839	0.242377300645525	0.200112428918337	2.55044698845514	2.85978587398193	NA	NA	NA	NA	NA	NA	NA	NA	NA	NA	NA	NA	NA	NA	NA	NA	NA	NA	NA	NA	NA	NA	NA	NA	NA	NA	NA	NA	NA	NA	NA	NA	NA
544	SUT717	NO	NO	NA	SUTs	2.82801164386661e-06	6	4.75812092288513e-06	5	8.54839674818988e-06	4	0.642062148141154	0.215634482579727	1.18188693298839	1.07956399947682	3.21445425735036	NA	NA	NA	NA	NA	NA	NA	NA	NA	NA	NA	NA	NA	NA	NA	NA	NA	NA	NA	NA	NA	NA	NA	NA	NA	NA	NA	NA	NA	NA	NA	NA	NA
545	SUT719,XUT_13R-69	NO	NO	NA	XUTs	NA	NA	NA	NA	2.13709918704747e-06	1	0.817411905622842	0.193900465463464	1.39645488007041	0.847977838091053	3.57475769283572	NA	NA	NA	NA	NA	NA	NA	NA	NA	NA	NA	NA	NA	NA	NA	NA	NA	NA	NA	NA	NA	NA	NA	NA	NA	NA	NA	NA	NA	NA	NA	NA	NA
546	SUT725	NO	NO	NA	SUTs	1.4140058219333e-06	3	9.51624184577027e-07	1	8.54839674818988e-06	4	0.294698939205687	0.211405802877966	0.239450034638593	2.35205183441858	3.27875191278484	NA	NA	NA	NA	NA	NA	NA	NA	NA	NA	NA	NA	NA	NA	NA	NA	NA	NA	NA	NA	NA	NA	NA	NA	NA	NA	NA	NA	NA	NA	NA	NA	NA
547	SUT726,XUT_13R-124	NO	NO	NA	XUTs	NA	NA	3.80649673830811e-06	4	NA	NA	0.135282938528922	0.0929993994084337	0.141586080198749	5.12368513056626	7.45324362274416	NA	NA	NA	NA	NA	NA	NA	NA	NA	NA	NA	NA	NA	NA	NA	NA	NA	NA	NA	NA	NA	NA	NA	NA	NA	NA	NA	NA	NA	NA	NA	NA	NA
548	SUT730	NO	NO	NA	SUTs	NA	NA	9.51624184577027e-07	1	NA	NA	0.412282448424322	0.0430560645993576	0.725322440485411	1.68124348540435	16.0987119238549	NA	NA	NA	NA	NA	NA	NA	NA	NA	NA	NA	NA	NA	NA	NA	NA	NA	NA	NA	NA	NA	NA	NA	NA	NA	NA	NA	NA	NA	NA	NA	NA	NA
549	SUT733	NO	NO	NA	SUTs	1.4140058219333e-06	3	1.90324836915405e-06	2	4.27419837409494e-06	2	0.418024223011291	0.0764713681924016	0.899229211360155	1.65815075396055	9.06413991202551	NA	NA	NA	NA	NA	NA	NA	NA	NA	NA	NA	NA	NA	NA	NA	NA	NA	NA	NA	NA	NA	NA	NA	NA	NA	NA	NA	NA	NA	NA	NA	NA	NA
550	SUT738,XUT_13R-341,CUT790	NO	NO	NA	CUTs	NA	NA	2.85487255373108e-06	3	8.54839674818988e-06	4	0.458199307499342	0.250634227033847	0.589584047648903	1.51276348352172	2.76557271831169	NA	NA	NA	NA	NA	NA	NA	NA	NA	NA	NA	NA	NA	NA	NA	NA	NA	NA	NA	NA	NA	NA	NA	NA	NA	NA	NA	NA	NA	NA	NA	NA	NA
551	SUT740	NO	NO	NA	SUTs	2.82801164386661e-06	6	9.51624184577027e-07	1	2.13709918704747e-06	1	0.373114215032022	0.134054342084975	0.548334699110263	1.85773458269462	5.17064326137658	NA	NA	NA	NA	NA	NA	NA	NA	NA	NA	NA	NA	NA	NA	NA	NA	NA	NA	NA	NA	NA	NA	NA	NA	NA	NA	NA	NA	NA	NA	NA	NA	NA
552	SUT746	NO	NO	NA	SUTs	NA	NA	4.75812092288513e-06	5	4.27419837409494e-06	2	0.765445045176239	0.338716008984836	1.14216125701672	0.905547935711508	2.04639627940047	NA	NA	NA	NA	NA	NA	NA	NA	NA	NA	NA	NA	NA	NA	NA	NA	NA	NA	NA	NA	NA	NA	NA	NA	NA	NA	NA	NA	NA	NA	NA	NA	NA
553	SUT749,XUT_14R-220,XUT_14R-223	NO	NO	NA	XUTs	NA	NA	1.90324836915405e-06	2	2.13709918704747e-06	1	1.00909138414753	0.219951580804119	1.4575367058801	0.686902287988031	3.15136257728121	NA	NA	NA	NA	NA	NA	NA	NA	NA	NA	NA	NA	NA	NA	NA	NA	NA	NA	NA	NA	NA	NA	NA	NA	NA	NA	NA	NA	NA	NA	NA	NA	NA
554	SUT750,XUT_14R-229	NO	NO	NA	XUTs	1.4140058219333e-06	3	5.70974510746216e-06	6	6.41129756114241e-06	3	0.217295020104592	0.0958945018546665	0.290728627176102	3.18988985677771	7.22822651094688	NA	NA	NA	NA	NA	NA	NA	NA	NA	NA	NA	NA	NA	NA	NA	NA	NA	NA	NA	NA	NA	NA	NA	NA	NA	NA	NA	NA	NA	NA	NA	NA	NA
555	SUT751,XUT_14R-264	NO	NO	NA	XUTs	1.4140058219333e-06	3	NA	NA	4.27419837409494e-06	2	0.31526640056286	0.28983282353489	0.206506832386536	2.19860784188368	2.39154134478666	NA	NA	NA	NA	NA	NA	NA	NA	NA	NA	NA	NA	NA	NA	NA	NA	NA	NA	NA	NA	NA	NA	NA	NA	NA	NA	NA	NA	NA	NA	NA	NA	NA
556	SUT753,XUT_14R-284	NO	NO	NA	XUTs	1.4140058219333e-06	3	6.66136929203919e-06	7	NA	NA	0.3140642768813	0.268306759137807	0.333254564526971	2.20702331205252	2.58341304105549	NA	NA	NA	NA	NA	NA	NA	NA	NA	NA	NA	NA	NA	NA	NA	NA	NA	NA	NA	NA	NA	NA	NA	NA	NA	NA	NA	NA	NA	NA	NA	NA	NA
557	SUT756,XUT_14R-327,CUT820	NO	NO	NA	CUTs	NA	NA	9.51624184577027e-07	1	6.41129756114241e-06	3	0.443373970030274	0.087689208602224	1.15378727445403	1.56334658192184	7.90458930589967	NA	NA	NA	NA	NA	NA	NA	NA	NA	NA	NA	NA	NA	NA	NA	NA	NA	NA	NA	NA	NA	NA	NA	NA	NA	NA	NA	NA	NA	NA	NA	NA	NA
558	SUT759,XUT_14R-344,SUT760	NO	NO	NA	XUTs	NA	NA	9.51624184577027e-07	1	NA	NA	0.513949146631385	0.380434691592533	0.643566551445826	1.34866880333023	1.82198731051148	NA	NA	NA	NA	NA	NA	NA	NA	NA	NA	NA	NA	NA	NA	NA	NA	NA	NA	NA	NA	NA	NA	NA	NA	NA	NA	NA	NA	NA	NA	NA	NA	NA
559	SUT770	NO	NO	NA	SUTs	4.24201746579991e-06	9	4.75812092288513e-06	5	6.41129756114241e-06	3	0.415199628559628	0.227163312119053	0.399133943354753	1.66943111910901	3.05131657966264	NA	NA	NA	NA	NA	NA	NA	NA	NA	NA	NA	NA	NA	NA	NA	NA	NA	NA	NA	NA	NA	NA	NA	NA	NA	NA	NA	NA	NA	NA	NA	NA	NA
560	SUT774	NO	NO	NA	SUTs	NA	NA	9.51624184577027e-07	1	2.13709918704747e-06	1	0.0959467546843897	0.0616113778743511	0.130027634613581	7.22429000167859	11.2503112975908	NA	NA	NA	NA	NA	NA	NA	NA	NA	NA	NA	NA	NA	NA	NA	NA	NA	NA	NA	NA	NA	NA	NA	NA	NA	NA	NA	NA	NA	NA	NA	NA	NA
561	SUT775	NO	NO	NA	SUTs	NA	NA	9.51624184577027e-07	1	NA	NA	0.792214754145374	0.117496346277354	1.24044400261465	0.874948588034944	5.89930838294962	NA	NA	NA	NA	NA	NA	NA	NA	NA	NA	NA	NA	NA	NA	NA	NA	NA	NA	NA	NA	NA	NA	NA	NA	NA	NA	NA	NA	NA	NA	NA	NA	NA
562	SUT783	NO	NO	NA	SUTs	NA	NA	1.90324836915405e-06	2	4.27419837409494e-06	2	0.503889717626576	0.313852597396084	0.850035404672616	1.37559302425303	2.20851185018293	NA	NA	NA	NA	NA	NA	NA	NA	NA	NA	NA	NA	NA	NA	NA	NA	NA	NA	NA	NA	NA	NA	NA	NA	NA	NA	NA	NA	NA	NA	NA	NA	NA
563	SUT784,XUT_15R-314,SUT785	NO	NO	NA	XUTs	8.48403493159983e-06	18	1.90324836915405e-06	2	1.06854959352373e-05	5	0.321381904364338	0.11554165091039	0.387097693774476	2.15677102894428	5.99911092751759	NA	NA	NA	NA	NA	NA	NA	NA	NA	NA	NA	NA	NA	NA	NA	NA	NA	NA	NA	NA	NA	NA	NA	NA	NA	NA	NA	NA	NA	NA	NA	NA	NA
564	SUT786,XUT_15R-327	NO	NO	NA	XUTs	1.27260523973997e-05	27	6.66136929203919e-06	7	4.27419837409494e-06	2	0.21323621023289	0.0942420730659638	0.241858546646636	3.25060729508798	7.35496533564986	NA	NA	NA	NA	NA	NA	NA	NA	NA	NA	NA	NA	NA	NA	NA	NA	NA	NA	NA	NA	NA	NA	NA	NA	NA	NA	NA	NA	NA	NA	NA	NA	NA
565	SUT788,XUT_15R-355	NO	NO	NA	XUTs	5.65602328773322e-06	12	2.85487255373108e-06	3	1.28225951222848e-05	6	0.393764585022585	0.189416864390299	0.406834766659824	1.7603085877319	3.65937416814004	NA	NA	NA	NA	NA	NA	NA	NA	NA	NA	NA	NA	NA	NA	NA	NA	NA	NA	NA	NA	NA	NA	NA	NA	NA	NA	NA	NA	NA	NA	NA	NA	NA
566	SUT791	NO	NO	NA	SUTs	4.24201746579991e-06	9	9.51624184577027e-07	1	NA	NA	0.311934346100187	0.246488180896374	0.2516959497478	2.22209317193087	2.8120909409906	NA	NA	NA	NA	NA	NA	NA	NA	NA	NA	NA	NA	NA	NA	NA	NA	NA	NA	NA	NA	NA	NA	NA	NA	NA	NA	NA	NA	NA	NA	NA	NA	NA
567	SUT800	NO	NO	NA	SUTs	5.65602328773322e-06	12	1.23711143995013e-05	13	NA	NA	0.211458588284286	0.143039607755146	0.248765938201299	3.27793345346691	4.84584089286983	0.0575308620426184	3.45185172255711	0.224096267623012	0.00702177024720264	0.224449693077489	0.00702177024720264	0.225779910805085	0.225779910805085	NA	0.234621437087159	0.234621437087159	NA	0.224449693077489	0.224449693077489	NA	0.219327987031208	0.219327987031208	NA	0.216302310114121	0.216302310114121	NA	0.137083877288688	0.137083877288688	NA	0.396190159678706	0.396190159678706	0.400802265183603	0.455685860632161	0.455685860632161	0.499008160323799	0.470201188567328	0.470201188567328	0.52469174953472
568	SUT804,XUT_16R-18	NO	NO	NA	XUTs	1.4140058219333e-06	3	3.80649673830811e-06	4	2.13709918704747e-06	1	0.316760593897893	0.229403799932665	0.25440298043989	2.18823677538431	3.02151568876975	NA	NA	NA	NA	NA	NA	NA	NA	NA	NA	NA	NA	NA	NA	NA	NA	NA	NA	NA	NA	NA	NA	NA	NA	NA	NA	NA	NA	NA	NA	NA	NA	NA
569	SUT808	NO	NO	NA	SUTs	NA	NA	1.90324836915405e-06	2	NA	NA	0.509236944512703	0.117496346277354	1.05595363033582	1.3611486519762	5.89930838294962	NA	NA	NA	NA	NA	NA	NA	NA	NA	NA	NA	NA	NA	NA	NA	NA	NA	NA	NA	NA	NA	NA	NA	NA	NA	NA	NA	NA	NA	NA	NA	NA	NA
570	SUT812,CUT893	NO	NO	NA	CUTs	1.4140058219333e-06	3	3.80649673830811e-06	4	NA	NA	0.40620670678978	0.222016697133941	0.566829376829871	1.70639029088868	3.12204978052518	NA	NA	NA	NA	NA	NA	NA	NA	NA	NA	NA	NA	NA	NA	NA	NA	NA	NA	NA	NA	NA	NA	NA	NA	NA	NA	NA	NA	NA	NA	NA	NA	NA
571	SUT818,XUT_16R-201	NO	NO	NA	XUTs	NA	NA	3.80649673830811e-06	4	2.13709918704747e-06	1	0.559603570062958	0.302692971383643	0.830712377490283	1.23863966858175	2.28993483856428	NA	NA	NA	NA	NA	NA	NA	NA	NA	NA	NA	NA	NA	NA	NA	NA	NA	NA	NA	NA	NA	NA	NA	NA	NA	NA	NA	NA	NA	NA	NA	NA	NA
572	SUT821	NO	NO	NA	SUTs	NA	NA	9.51624184577027e-07	1	NA	NA	0.911361835223824	0.451386836442565	1.21584358797994	0.760562000481086	1.53559458229381	NA	NA	NA	NA	NA	NA	NA	NA	NA	NA	NA	NA	NA	NA	NA	NA	NA	NA	NA	NA	NA	NA	NA	NA	NA	NA	NA	NA	NA	NA	NA	NA	NA
573	SUT823	NO	NO	NA	SUTs	1.4140058219333e-06	3	NA	NA	NA	NA	0.27177478445839	0.242377300645525	0.200112428918337	2.55044698845514	2.85978587398193	NA	NA	NA	NA	NA	NA	NA	NA	NA	NA	NA	NA	NA	NA	NA	NA	NA	NA	NA	NA	NA	NA	NA	NA	NA	NA	NA	NA	NA	NA	NA	NA	NA
574	SUT828,XUT_16R-283	NO	NO	NA	XUTs	5.65602328773322e-06	12	5.70974510746216e-06	6	NA	NA	0.460607824359225	0.228315550647051	0.577758883323185	1.50485324804071	3.03591752114804	NA	NA	NA	NA	NA	NA	NA	NA	NA	NA	NA	NA	NA	NA	NA	NA	NA	NA	NA	NA	NA	NA	NA	NA	NA	NA	NA	NA	NA	NA	NA	NA	NA
575	SUT829,XUT_16R-288,CUT907	NO	NO	NA	CUTs	9.89804075353313e-06	21	5.70974510746216e-06	6	4.27419837409494e-06	2	0.445493311488838	0.313852597396084	0.362596180553246	1.55590928681611	2.20851185018293	NA	NA	NA	NA	NA	NA	NA	NA	NA	NA	NA	NA	NA	NA	NA	NA	NA	NA	NA	NA	NA	NA	NA	NA	NA	NA	NA	NA	NA	NA	NA	NA	NA
576	SUT832,XUT_16R-307	NO	NO	NA	XUTs	NA	NA	NA	NA	2.13709918704747e-06	1	0.817411905622842	0.193900465463464	1.39645488007041	0.847977838091053	3.57475769283572	NA	NA	NA	NA	NA	NA	NA	NA	NA	NA	NA	NA	NA	NA	NA	NA	NA	NA	NA	NA	NA	NA	NA	NA	NA	NA	NA	NA	NA	NA	NA	NA	NA
577	SUT836,XUT_16R-349,XUT_16R-351	NO	NO	NA	XUTs	1.8382075685133e-05	39	1.42743627686554e-05	15	6.41129756114241e-06	3	0.281810292014858	0.189649642655413	0.31534212824766	2.45962337146793	3.65488260802774	0.197456917346051	11.847415040763	0.0602743164521359	0.0082513479558243	0.0607664712343675	0.0082513479558243	0.047077889269163	0.047077889269163	NA	0.0654220879621277	0.0654220879621277	NA	0.0594210897437219	0.0594210897437219	NA	0.0607664712343675	0.0607664712343675	NA	0.0686840440512992	0.0686840440512992	NA	NA	NA	NA	NA	NA	NA	NA	NA	NA	NA	NA	NA
578	SUT838	NO	NO	NA	SUTs	1.4140058219333e-06	3	9.51624184577027e-07	1	NA	NA	0.599823254435077	0.130123270250925	1.08047300010939	1.1555857086814	5.32685029528773	NA	NA	NA	NA	NA	NA	NA	NA	NA	NA	NA	NA	NA	NA	NA	NA	NA	NA	NA	NA	NA	NA	NA	NA	NA	NA	NA	NA	NA	NA	NA	NA	NA
579	SUT840,XUT_16R-363	NO	NO	NA	XUTs	1.4140058219333e-06	3	2.85487255373108e-06	3	2.13709918704747e-06	1	0.42656005674479	0.260910489958117	0.696214273650958	1.62496973075623	2.65664742215314	NA	NA	NA	NA	NA	NA	NA	NA	NA	NA	NA	NA	NA	NA	NA	NA	NA	NA	NA	NA	NA	NA	NA	NA	NA	NA	NA	NA	NA	NA	NA	NA	NA
580	SUT841	NO	NO	NA	SUTs	5.65602328773322e-06	12	5.70974510746216e-06	6	6.41129756114241e-06	3	0.320148927893599	0.141893641621737	0.359070191833637	2.16507731298826	4.88497703376837	NA	NA	NA	NA	NA	NA	NA	NA	NA	NA	NA	NA	NA	NA	NA	NA	NA	NA	NA	NA	NA	NA	NA	NA	NA	NA	NA	NA	NA	NA	NA	NA	NA
581	SUT844,CUT920,CUT921	NO	NO	NA	CUTs	NA	NA	9.51624184577027e-07	1	NA	NA	0.192755099812712	0.0505220860690802	0.296374231741585	3.5959991784053	13.7196864676606	NA	NA	NA	NA	NA	NA	NA	NA	NA	NA	NA	NA	NA	NA	NA	NA	NA	NA	NA	NA	NA	NA	NA	NA	NA	NA	NA	NA	NA	NA	NA	NA	NA
582	tD(GUC)O	NO	NO	NA	other	1.4140058219333e-05	30	7.61299347661622e-06	8	1.06854959352373e-05	5	0.0691359233311342	0.0490812996933443	0.0583742504163697	10.0258613346355	14.1224292121576	0.135746738219491	8.14480429316943	0.0889240238447396	0.0136196257280194	0.0942758580759214	0.0136196257280194	0.104670366738688	0.104670366738688	0.0407552770997306	0.0963616412810238	0.0963616412810238	0.041430196455294	0.0758651420641989	0.0758651420641989	0.00902014049993748	0.0734471110638653	0.0734471110638653	0.0125743884513984	0.0942758580759214	0.0942758580759214	0.0416177999758644	0.0684834945040138	0.0684834945040138	0.0479612312048324	NA	NA	NA	NA	NA	NA	NA	NA	NA
583	tE(UUC)G1	NO	NO	NA	other	3.2522133904466e-05	69	2.18873562452716e-05	23	3.6330686179807e-05	17	0.0849762981181625	0.0563034978793957	0.068266412565831	8.15694724187797	12.3109079660502	0.116992900612948	7.01957403677687	0.103943674452247	0.0242729122003538	0.0637185828492498	0.028397509394325	0.136826295347114	0.119528906542836	0.0934152796792583	0.10794114326086	0.0716486826952631	0.130272212387584	0.114138550122295	0.0637185828492498	0.109239494768805	0.0852790184895662	0.0529673760259393	0.0942228459658774	0.0755333650414008	0.0488062690278432	0.0780535391797543	0.0670987471820152	0.0528571063525042	0.0591936482594484	0.054818367629807	0.0382875919404636	0.0747998250510685	0.0589117047134264	0.0473918466277366	0.0555436978065769	0.0535909549783206	0.0496133202253787	0.0504024124578738
584	tE(UUC)K	NO	NO	NA	other	7.07002910966652e-06	15	4.75812092288513e-06	5	1.92338926834272e-05	9	0.13162414580617	0.0674331554247685	0.158290013606678	5.26610962080375	10.2790263364325	NA	NA	NA	NA	NA	NA	NA	NA	NA	NA	NA	NA	NA	NA	NA	NA	NA	NA	NA	NA	NA	NA	NA	NA	NA	NA	NA	NA	NA	NA	NA	NA	NA
585	TLC1_TLC1	NO	NO	TLC1	other	0.000104636430823065	222	8.65978007965094e-05	91	9.18952650430412e-05	43	0.155562296937958	0.127580042988648	0.120528373454339	4.45575305973007	5.43303767832734	0.184782063104427	11.0869237862656	0.0645449925281778	0.0118319154905561	0.0395648455851871	0.00955264819153835	0.0834919280308203	0.0360073755007091	0.112851512400546	0.0649101670154616	0.0295037721478078	0.0855745156483972	0.0513299294608462	0.0395648455851871	0.0528883488050956	0.05954297259984	0.0513677407077765	0.0498962486097183	0.0634499655339209	0.0509772392117485	0.0473673125106873	0.0757679028241228	0.0579159077625609	0.0538119759247875	0.0950809321976834	0.0645042462172083	0.0891079329445955	0.0904868527503853	0.0641432617210278	0.085097362267996	0.0653181768236124	0.0576810954751324	0.0277445418417059
586	tQ(UUG)E2	NO	NO	NA	other	NA	NA	NA	NA	2.13709918704747e-06	1	1.58138252186848	0.851754480674294	1.76712627677314	0.438317213561307	0.813787536534253	NA	NA	NA	NA	NA	NA	NA	NA	NA	NA	NA	NA	NA	NA	NA	NA	NA	NA	NA	NA	NA	NA	NA	NA	NA	NA	NA	NA	NA	NA	NA	NA	NA
587	tR(UCU)G2	NO	NO	NA	other	7.07002910966652e-06	15	7.61299347661622e-06	8	1.92338926834272e-05	9	0.273241720836902	0.115262315105664	0.338121711270888	2.53675455723573	6.01364964710727	NA	NA	NA	NA	NA	NA	NA	NA	NA	NA	NA	NA	NA	NA	NA	NA	NA	NA	NA	NA	NA	NA	NA	NA	NA	NA	NA	NA	NA	NA	NA	NA	NA
588	tT(UGU)G2,YGR256W	NO	NO	NA	other	1.69680698631997e-05	36	1.04678660303473e-05	11	1.06854959352373e-05	5	0.160505827945038	0.0827273428926362	0.289772666161533	4.31851721170711	8.37869507617951	0.252827028533276	15.1696217119965	0.0467598039092689	0.00316410473185154	0.0477927746759653	0.00448581815572298	0.0512329696177332	0.0542504992061414	0.0361651090644725	0.0478124800202921	0.0479611052658531	0.025066726372704	0.0467852019488933	0.0477927746759653	0.020504842994067	0.0453108564184271	0.04560661481986	0.0189447664479372	0.0426575115409987	0.0419288158332958	0.0137175687902641	0.100436442797097	0.0459019966433278	0.123543196436717	0.00781480358847307	0.00781480358847307	0.0046199810880764	0.00750813642588016	0.00750813642588016	NA	0.00605481835423086	0.00605481835423086	0.0049661044964313
589	tV(AAC)G3	NO	NO	NA	other	8.48403493159983e-06	18	7.61299347661622e-06	8	6.41129756114241e-06	3	0.346436858205446	0.131497963276072	0.580388808465538	2.0007893621668	5.27116286284012	NA	NA	NA	NA	NA	NA	NA	NA	NA	NA	NA	NA	NA	NA	NA	NA	NA	NA	NA	NA	NA	NA	NA	NA	NA	NA	NA	NA	NA	NA	NA	NA	NA
590	XUT_10F-143	NO	NO	NA	XUTs	NA	NA	NA	NA	2.13709918704747e-06	1	0.295863283079188	0.182274599141036	0.351375318676651	2.34279554173143	3.80276343399673	NA	NA	NA	NA	NA	NA	NA	NA	NA	NA	NA	NA	NA	NA	NA	NA	NA	NA	NA	NA	NA	NA	NA	NA	NA	NA	NA	NA	NA	NA	NA	NA	NA
591	XUT_10F-149	NO	NO	NA	XUTs	NA	NA	2.85487255373108e-06	3	2.13709918704747e-06	1	0.264824145717257	0.137924678050481	0.275410205847126	2.61738663852802	5.02554865711742	NA	NA	NA	NA	NA	NA	NA	NA	NA	NA	NA	NA	NA	NA	NA	NA	NA	NA	NA	NA	NA	NA	NA	NA	NA	NA	NA	NA	NA	NA	NA	NA	NA
592	XUT_10F-15,SUT199	NO	NO	NA	XUTs	1.4140058219333e-06	3	2.85487255373108e-06	3	2.13709918704747e-06	1	0.489331631180967	0.295903396024785	0.780356039739041	1.41651823914813	2.34247795014116	NA	NA	NA	NA	NA	NA	NA	NA	NA	NA	NA	NA	NA	NA	NA	NA	NA	NA	NA	NA	NA	NA	NA	NA	NA	NA	NA	NA	NA	NA	NA	NA	NA
593	XUT_10F-151	NO	NO	NA	XUTs	1.4140058219333e-06	3	1.90324836915405e-06	2	NA	NA	0.324900366079969	0.265813049673695	0.261508065877281	2.13341458774885	2.6076491782884	NA	NA	NA	NA	NA	NA	NA	NA	NA	NA	NA	NA	NA	NA	NA	NA	NA	NA	NA	NA	NA	NA	NA	NA	NA	NA	NA	NA	NA	NA	NA	NA	NA
594	XUT_10F-200	NO	NO	NA	XUTs	NA	NA	1.90324836915405e-06	2	2.13709918704747e-06	1	0.557282979169399	0.117496346277354	1.09589550014212	1.24379750767383	5.89930838294962	NA	NA	NA	NA	NA	NA	NA	NA	NA	NA	NA	NA	NA	NA	NA	NA	NA	NA	NA	NA	NA	NA	NA	NA	NA	NA	NA	NA	NA	NA	NA	NA	NA
595	XUT_10F-203,SUT213,CUT214	NO	NO	NA	CUTs	1.4140058219333e-06	3	9.51624184577027e-06	10	8.54839674818988e-06	4	0.3296275598134	0.223808881209067	0.343811118635852	2.10281925744417	3.0970494862197	NA	NA	NA	NA	NA	NA	NA	NA	NA	NA	NA	NA	NA	NA	NA	NA	NA	NA	NA	NA	NA	NA	NA	NA	NA	NA	NA	NA	NA	NA	NA	NA	NA
596	XUT_10F-213	NO	NO	NA	XUTs	1.4140058219333e-06	3	9.51624184577027e-07	1	NA	NA	0.359567844368716	0.131997627289362	0.683982123274566	1.92772293578389	5.2512093951541	NA	NA	NA	NA	NA	NA	NA	NA	NA	NA	NA	NA	NA	NA	NA	NA	NA	NA	NA	NA	NA	NA	NA	NA	NA	NA	NA	NA	NA	NA	NA	NA	NA
597	XUT_10F-321	NO	NO	NA	XUTs	1.4140058219333e-06	3	9.51624184577027e-07	1	NA	NA	0.445017491346435	0.16673209285441	0.745091582784293	1.55757289104025	4.15725112480415	NA	NA	NA	NA	NA	NA	NA	NA	NA	NA	NA	NA	NA	NA	NA	NA	NA	NA	NA	NA	NA	NA	NA	NA	NA	NA	NA	NA	NA	NA	NA	NA	NA
598	XUT_10F-326	NO	NO	NA	XUTs	2.82801164386661e-06	6	9.51624184577027e-07	1	4.27419837409494e-06	2	0.447512202446002	0.33087751586122	0.493739436831464	1.5488900118731	2.09487543677846	NA	NA	NA	NA	NA	NA	NA	NA	NA	NA	NA	NA	NA	NA	NA	NA	NA	NA	NA	NA	NA	NA	NA	NA	NA	NA	NA	NA	NA	NA	NA	NA	NA
599	XUT_10F-55,SUT204	NO	NO	NA	XUTs	7.07002910966652e-06	15	1.23711143995013e-05	13	1.06854959352373e-05	5	0.130795389388327	0.0869313049260971	0.146069447706252	5.29947717424513	7.97350483981818	NA	NA	NA	NA	NA	NA	NA	NA	NA	NA	NA	NA	NA	NA	NA	NA	NA	NA	NA	NA	NA	NA	NA	NA	NA	NA	NA	NA	NA	NA	NA	NA	NA
600	XUT_10F-6	NO	NO	NA	XUTs	NA	NA	9.51624184577027e-07	1	NA	NA	0.53515891560378	0.14649890830137	0.989189821387204	1.2952174771823	4.73141532996301	NA	NA	NA	NA	NA	NA	NA	NA	NA	NA	NA	NA	NA	NA	NA	NA	NA	NA	NA	NA	NA	NA	NA	NA	NA	NA	NA	NA	NA	NA	NA	NA	NA
601	XUT_10F-62	NO	NO	NA	XUTs	1.4140058219333e-06	3	NA	NA	NA	NA	0.343073180441046	0.199055601860529	0.454756546071108	2.02040619925129	3.48217871831414	NA	NA	NA	NA	NA	NA	NA	NA	NA	NA	NA	NA	NA	NA	NA	NA	NA	NA	NA	NA	NA	NA	NA	NA	NA	NA	NA	NA	NA	NA	NA	NA	NA
602	XUT_10F-82	NO	NO	NA	XUTs	NA	NA	1.90324836915405e-06	2	2.13709918704747e-06	1	0.531307063061284	0.23908899758291	0.87252387255045	1.30460750242274	2.89911784970188	NA	NA	NA	NA	NA	NA	NA	NA	NA	NA	NA	NA	NA	NA	NA	NA	NA	NA	NA	NA	NA	NA	NA	NA	NA	NA	NA	NA	NA	NA	NA	NA	NA
603	XUT_10F-85	NO	NO	NA	XUTs	NA	NA	1.90324836915405e-06	2	2.13709918704747e-06	1	0.227822097271312	0.127431143761926	0.288069175956057	3.04249319474256	5.43938600955289	NA	NA	NA	NA	NA	NA	NA	NA	NA	NA	NA	NA	NA	NA	NA	NA	NA	NA	NA	NA	NA	NA	NA	NA	NA	NA	NA	NA	NA	NA	NA	NA	NA
604	XUT_10F-87,CUT206	NO	NO	NA	CUTs	1.4140058219333e-06	3	NA	NA	2.13709918704747e-06	1	0.475709264556658	0.28085822284924	0.812737967169061	1.45708152479631	2.46796114255845	NA	NA	NA	NA	NA	NA	NA	NA	NA	NA	NA	NA	NA	NA	NA	NA	NA	NA	NA	NA	NA	NA	NA	NA	NA	NA	NA	NA	NA	NA	NA	NA	NA
605	XUT_10R-114	NO	NO	NA	XUTs	NA	NA	NA	NA	6.41129756114241e-06	3	0.782097838277122	0.148278192837539	1.51130632789609	0.886266585376165	4.6746400620042	NA	NA	NA	NA	NA	NA	NA	NA	NA	NA	NA	NA	NA	NA	NA	NA	NA	NA	NA	NA	NA	NA	NA	NA	NA	NA	NA	NA	NA	NA	NA	NA	NA
606	XUT_10R-117	NO	NO	NA	XUTs	NA	NA	NA	NA	2.13709918704747e-06	1	0.635357785486529	0.128179175481738	1.22826865545133	1.09095567315534	5.40764268419483	NA	NA	NA	NA	NA	NA	NA	NA	NA	NA	NA	NA	NA	NA	NA	NA	NA	NA	NA	NA	NA	NA	NA	NA	NA	NA	NA	NA	NA	NA	NA	NA	NA
607	XUT_10R-128,SUT632	NO	NO	NA	XUTs	5.65602328773322e-06	12	6.66136929203919e-06	7	1.06854959352373e-05	5	0.211107024772397	0.126404390438017	0.242373034159173	3.28339230448278	5.48356887097077	NA	NA	NA	NA	NA	NA	NA	NA	NA	NA	NA	NA	NA	NA	NA	NA	NA	NA	NA	NA	NA	NA	NA	NA	NA	NA	NA	NA	NA	NA	NA	NA	NA
608	XUT_10R-155,SUT634	NO	NO	NA	XUTs	NA	NA	9.51624184577027e-07	1	2.13709918704747e-06	1	0.519607091537486	0.117496346277354	1.01861604549218	1.33398329593417	5.89930838294962	NA	NA	NA	NA	NA	NA	NA	NA	NA	NA	NA	NA	NA	NA	NA	NA	NA	NA	NA	NA	NA	NA	NA	NA	NA	NA	NA	NA	NA	NA	NA	NA	NA
609	XUT_10R-186	NO	NO	NA	XUTs	1.55540640412663e-05	33	1.42743627686554e-05	15	1.70967934963798e-05	8	0.469614465959798	0.19808362318717	0.649833619440827	1.47599196958997	3.49926545873501	0.179509590518242	10.7705754310945	0.066505217730903	0.0115853704936487	0.0714979824823359	0.0115853704936487	NA	NA	NA	0.0492595672335395	0.0492595672335395	NA	0.0703392739842532	0.0703392739842532	NA	0.0737653387254005	0.0737653387254005	NA	0.0726566909804186	0.0726566909804186	NA	0.0611780388843729	0.0611780388843729	NA	0.0608644994665117	0.0608644994665117	NA	0.0407189379084396	0.0407189379084396	NA	0.00976748171999289	0.00976748171999289	NA
610	XUT_10R-206,SUT642	NO	NO	NA	XUTs	1.27260523973997e-05	27	7.61299347661622e-06	8	1.06854959352373e-05	5	0.488325957143575	0.283260388863669	0.558595530183282	1.41943546194934	2.44703180469596	NA	NA	NA	NA	NA	NA	NA	NA	NA	NA	NA	NA	NA	NA	NA	NA	NA	NA	NA	NA	NA	NA	NA	NA	NA	NA	NA	NA	NA	NA	NA	NA	NA
611	XUT_10R-209	NO	NO	NA	XUTs	2.82801164386661e-06	6	1.90324836915405e-06	2	2.13709918704747e-06	1	0.644766190032403	0.29078314141734	1.0887562654398	1.07503648807192	2.38372547040174	NA	NA	NA	NA	NA	NA	NA	NA	NA	NA	NA	NA	NA	NA	NA	NA	NA	NA	NA	NA	NA	NA	NA	NA	NA	NA	NA	NA	NA	NA	NA	NA	NA
612	XUT_10R-242	NO	NO	NA	XUTs	NA	NA	2.85487255373108e-06	3	NA	NA	0.709082309142148	0.548351733941957	0.820686458604532	0.977527110214495	1.26405578327817	NA	NA	NA	NA	NA	NA	NA	NA	NA	NA	NA	NA	NA	NA	NA	NA	NA	NA	NA	NA	NA	NA	NA	NA	NA	NA	NA	NA	NA	NA	NA	NA	NA
613	XUT_10R-245	NO	NO	NA	XUTs	NA	NA	NA	NA	2.13709918704747e-06	1	0.635357785486529	0.128179175481738	1.22826865545133	1.09095567315534	5.40764268419483	NA	NA	NA	NA	NA	NA	NA	NA	NA	NA	NA	NA	NA	NA	NA	NA	NA	NA	NA	NA	NA	NA	NA	NA	NA	NA	NA	NA	NA	NA	NA	NA	NA
614	XUT_10R-287,SUT651	NO	NO	NA	XUTs	NA	NA	3.80649673830811e-06	4	4.27419837409494e-06	2	0.269783263100278	0.213783096104159	0.262933592990211	2.56927421143358	3.24229180506504	NA	NA	NA	NA	NA	NA	NA	NA	NA	NA	NA	NA	NA	NA	NA	NA	NA	NA	NA	NA	NA	NA	NA	NA	NA	NA	NA	NA	NA	NA	NA	NA	NA
615	XUT_10R-39,SUT621,SUT622	NO	NO	NA	XUTs	4.24201746579991e-06	9	6.66136929203919e-06	7	2.13709918704747e-06	1	0.300916680325122	0.187110688399894	0.302579323394893	2.30345217091669	3.70447667360695	NA	NA	NA	NA	NA	NA	NA	NA	NA	NA	NA	NA	NA	NA	NA	NA	NA	NA	NA	NA	NA	NA	NA	NA	NA	NA	NA	NA	NA	NA	NA	NA	NA
616	XUT_10R-52,SUT624	NO	NO	NA	XUTs	8.48403493159983e-06	18	1.04678660303473e-05	11	4.27419837409494e-06	2	0.253378748137236	0.176719689794763	0.213037488840269	2.73561688048328	3.92229740423914	NA	NA	NA	NA	NA	NA	NA	NA	NA	NA	NA	NA	NA	NA	NA	NA	NA	NA	NA	NA	NA	NA	NA	NA	NA	NA	NA	NA	NA	NA	NA	NA	NA
617	XUT_10R-84,SUT627,SUT628	NO	NO	NA	XUTs	5.65602328773322e-06	12	1.14194902149243e-05	12	1.49596943093323e-05	7	0.245826258115421	0.124764805341153	0.412277663463076	2.81966290287223	5.5556306817826	NA	NA	NA	NA	NA	NA	NA	NA	NA	NA	NA	NA	NA	NA	NA	NA	NA	NA	NA	NA	NA	NA	NA	NA	NA	NA	NA	NA	NA	NA	NA	NA	NA
618	XUT_10R-92,SUT629	NO	NO	NA	XUTs	NA	NA	1.90324836915405e-06	2	NA	NA	0.382985484365743	0.14649890830137	0.344879550493471	1.80985235434668	4.73141532996301	NA	NA	NA	NA	NA	NA	NA	NA	NA	NA	NA	NA	NA	NA	NA	NA	NA	NA	NA	NA	NA	NA	NA	NA	NA	NA	NA	NA	NA	NA	NA	NA	NA
619	XUT_11F-10,SUT218,SUT219	NO	NO	NA	XUTs	4.24201746579991e-06	9	3.80649673830811e-06	4	NA	NA	0.460220047774647	0.244810965441381	0.578236708800423	1.5061212216017	2.83135675442576	NA	NA	NA	NA	NA	NA	NA	NA	NA	NA	NA	NA	NA	NA	NA	NA	NA	NA	NA	NA	NA	NA	NA	NA	NA	NA	NA	NA	NA	NA	NA	NA	NA
620	XUT_11F-160,YKL044W,YKL044W,YKL043W	NO	NO	NA	XUTs	1.4140058219333e-06	3	NA	NA	NA	NA	0.342569646571724	0.367189143555431	0.191690381363982	2.02337593974433	1.8877115315783	NA	NA	NA	NA	NA	NA	NA	NA	NA	NA	NA	NA	NA	NA	NA	NA	NA	NA	NA	NA	NA	NA	NA	NA	NA	NA	NA	NA	NA	NA	NA	NA	NA
621	XUT_11F-191	NO	NO	NA	XUTs	NA	NA	5.70974510746216e-06	6	NA	NA	0.302625046644626	0.14649890830137	0.300273405046219	2.29044881858015	4.731415329963	NA	NA	NA	NA	NA	NA	NA	NA	NA	NA	NA	NA	NA	NA	NA	NA	NA	NA	NA	NA	NA	NA	NA	NA	NA	NA	NA	NA	NA	NA	NA	NA	NA
622	XUT_11F-244	NO	NO	NA	XUTs	NA	NA	9.51624184577027e-07	1	NA	NA	0.448375895261152	0.117496346277354	0.913688471003531	1.54590643227203	5.89930838294962	NA	NA	NA	NA	NA	NA	NA	NA	NA	NA	NA	NA	NA	NA	NA	NA	NA	NA	NA	NA	NA	NA	NA	NA	NA	NA	NA	NA	NA	NA	NA	NA	NA
623	XUT_11F-26,SUT222	NO	NO	NA	XUTs	4.24201746579991e-06	9	5.70974510746216e-06	6	2.13709918704747e-06	1	0.300782112296009	0.130123270250925	0.37676261895434	2.30448272095981	5.32685029528773	NA	NA	NA	NA	NA	NA	NA	NA	NA	NA	NA	NA	NA	NA	NA	NA	NA	NA	NA	NA	NA	NA	NA	NA	NA	NA	NA	NA	NA	NA	NA	NA	NA
624	XUT_11F-27	NO	NO	NA	XUTs	NA	NA	NA	NA	2.13709918704747e-06	1	0.198872707162094	0.120467381800766	0.16930045077036	3.48538112871861	5.75381626294745	NA	NA	NA	NA	NA	NA	NA	NA	NA	NA	NA	NA	NA	NA	NA	NA	NA	NA	NA	NA	NA	NA	NA	NA	NA	NA	NA	NA	NA	NA	NA	NA	NA
625	XUT_11F-281	NO	NO	NA	XUTs	1.4140058219333e-06	3	NA	NA	NA	NA	0.27177478445839	0.242377300645525	0.200112428918337	2.55044698845514	2.85978587398193	NA	NA	NA	NA	NA	NA	NA	NA	NA	NA	NA	NA	NA	NA	NA	NA	NA	NA	NA	NA	NA	NA	NA	NA	NA	NA	NA	NA	NA	NA	NA	NA	NA
626	XUT_11F-292	NO	NO	NA	XUTs	1.4140058219333e-06	3	9.51624184577027e-07	1	4.27419837409494e-06	2	0.437950127449196	0.242377300645525	0.682643437074248	1.58270802339326	2.85978587398193	NA	NA	NA	NA	NA	NA	NA	NA	NA	NA	NA	NA	NA	NA	NA	NA	NA	NA	NA	NA	NA	NA	NA	NA	NA	NA	NA	NA	NA	NA	NA	NA	NA
627	XUT_11F-300	NO	NO	NA	XUTs	NA	NA	NA	NA	2.13709918704747e-06	1	0.635357785486529	0.128179175481738	1.22826865545133	1.09095567315534	5.40764268419483	NA	NA	NA	NA	NA	NA	NA	NA	NA	NA	NA	NA	NA	NA	NA	NA	NA	NA	NA	NA	NA	NA	NA	NA	NA	NA	NA	NA	NA	NA	NA	NA	NA
628	XUT_11F-58	NO	NO	NA	XUTs	1.4140058219333e-06	3	1.90324836915405e-06	2	4.27419837409494e-06	2	0.527027883258825	0.313852597396084	0.821290789690071	1.31520020586755	2.20851185018293	NA	NA	NA	NA	NA	NA	NA	NA	NA	NA	NA	NA	NA	NA	NA	NA	NA	NA	NA	NA	NA	NA	NA	NA	NA	NA	NA	NA	NA	NA	NA	NA	NA
629	XUT_11F-68	NO	NO	NA	XUTs	NA	NA	NA	NA	2.13709918704747e-06	1	0.635357785486529	0.128179175481738	1.22826865545133	1.09095567315534	5.40764268419483	NA	NA	NA	NA	NA	NA	NA	NA	NA	NA	NA	NA	NA	NA	NA	NA	NA	NA	NA	NA	NA	NA	NA	NA	NA	NA	NA	NA	NA	NA	NA	NA	NA
630	XUT_11F-77	NO	NO	NA	XUTs	NA	NA	2.85487255373108e-06	3	2.13709918704747e-06	1	0.458866650630776	0.139529562630405	0.84095693927114	1.51056342753852	4.96774423636658	NA	NA	NA	NA	NA	NA	NA	NA	NA	NA	NA	NA	NA	NA	NA	NA	NA	NA	NA	NA	NA	NA	NA	NA	NA	NA	NA	NA	NA	NA	NA	NA	NA
631	XUT_11F-87,SUT231	NO	NO	NA	XUTs	2.82801164386661e-06	6	NA	NA	6.41129756114241e-06	3	0.263481878240793	0.189304994558984	0.30375402975825	2.63072050794509	3.66153667617033	NA	NA	NA	NA	NA	NA	NA	NA	NA	NA	NA	NA	NA	NA	NA	NA	NA	NA	NA	NA	NA	NA	NA	NA	NA	NA	NA	NA	NA	NA	NA	NA	NA
632	XUT_11R-128,SUT671,XUT_11R-130	NO	NO	NA	XUTs	2.82801164386661e-06	6	9.51624184577027e-07	1	6.41129756114241e-06	3	0.401422638667247	0.371614862442746	0.37769515982786	1.72672668103933	1.86522997493604	NA	NA	NA	NA	NA	NA	NA	NA	NA	NA	NA	NA	NA	NA	NA	NA	NA	NA	NA	NA	NA	NA	NA	NA	NA	NA	NA	NA	NA	NA	NA	NA	NA
633	XUT_11R-171	NO	NO	NA	XUTs	1.4140058219333e-06	3	NA	NA	2.13709918704747e-06	1	0.288750883390052	0.185855786670401	0.277783644135372	2.40050237222521	3.72948936902988	NA	NA	NA	NA	NA	NA	NA	NA	NA	NA	NA	NA	NA	NA	NA	NA	NA	NA	NA	NA	NA	NA	NA	NA	NA	NA	NA	NA	NA	NA	NA	NA	NA
634	XUT_11R-2,SUT652	NO	NO	NA	XUTs	1.4140058219333e-06	3	9.51624184577027e-07	1	4.27419837409494e-06	2	0.450914198157318	0.28156948423121	0.784465189267483	1.53720415855727	2.46172692489207	NA	NA	NA	NA	NA	NA	NA	NA	NA	NA	NA	NA	NA	NA	NA	NA	NA	NA	NA	NA	NA	NA	NA	NA	NA	NA	NA	NA	NA	NA	NA	NA	NA
635	XUT_11R-247,CUT728,XUT_11R-249	NO	NO	NA	CUTs	2.82801164386661e-06	6	NA	NA	NA	NA	0.342841732284591	0.359058488391509	0.277226464486518	2.02177015015362	1.93045757994768	NA	NA	NA	NA	NA	NA	NA	NA	NA	NA	NA	NA	NA	NA	NA	NA	NA	NA	NA	NA	NA	NA	NA	NA	NA	NA	NA	NA	NA	NA	NA	NA	NA
636	XUT_11R-260	NO	NO	NA	XUTs	1.4140058219333e-06	3	9.51624184577027e-07	1	NA	NA	0.46915201616649	0.321466049323272	0.73330952721072	1.47744687579892	2.15620648593875	NA	NA	NA	NA	NA	NA	NA	NA	NA	NA	NA	NA	NA	NA	NA	NA	NA	NA	NA	NA	NA	NA	NA	NA	NA	NA	NA	NA	NA	NA	NA	NA	NA
637	XUT_11R-270	NO	NO	NA	XUTs	1.4140058219333e-06	3	NA	NA	4.27419837409494e-06	2	0.312000176762335	0.218941551617355	0.289618542258618	2.22162432006552	3.16590055857172	NA	NA	NA	NA	NA	NA	NA	NA	NA	NA	NA	NA	NA	NA	NA	NA	NA	NA	NA	NA	NA	NA	NA	NA	NA	NA	NA	NA	NA	NA	NA	NA	NA
638	XUT_11R-94	NO	NO	NA	XUTs	1.4140058219333e-06	3	NA	NA	NA	NA	0.27177478445839	0.242377300645525	0.200112428918337	2.55044698845514	2.85978587398193	NA	NA	NA	NA	NA	NA	NA	NA	NA	NA	NA	NA	NA	NA	NA	NA	NA	NA	NA	NA	NA	NA	NA	NA	NA	NA	NA	NA	NA	NA	NA	NA	NA
639	XUT_11R-97	NO	NO	NA	XUTs	NA	NA	2.85487255373108e-06	3	NA	NA	0.406182016230246	0.386333633809481	0.339913225327252	1.70649401712318	1.79416732041966	NA	NA	NA	NA	NA	NA	NA	NA	NA	NA	NA	NA	NA	NA	NA	NA	NA	NA	NA	NA	NA	NA	NA	NA	NA	NA	NA	NA	NA	NA	NA	NA	NA
640	XUT_12F-150	NO	NO	NA	XUTs	NA	NA	4.75812092288513e-06	5	4.27419837409494e-06	2	0.572700212574666	0.207636735275685	1.10432469373228	1.21031416671524	3.33826853730692	NA	NA	NA	NA	NA	NA	NA	NA	NA	NA	NA	NA	NA	NA	NA	NA	NA	NA	NA	NA	NA	NA	NA	NA	NA	NA	NA	NA	NA	NA	NA	NA	NA
641	XUT_12F-157,SUT263,CUT257,CUT258	NO	NO	NA	CUTs	2.82801164386661e-06	6	8.56461766119324e-06	9	1.06854959352373e-05	5	0.472342501976981	0.240011097349782	0.656406349871281	1.46746730954506	2.88797971516201	NA	NA	NA	NA	NA	NA	NA	NA	NA	NA	NA	NA	NA	NA	NA	NA	NA	NA	NA	NA	NA	NA	NA	NA	NA	NA	NA	NA	NA	NA	NA	NA	NA
642	XUT_12F-159	NO	NO	NA	XUTs	1.4140058219333e-06	3	1.90324836915405e-06	2	2.13709918704747e-06	1	0.267959776203009	0.106106783006718	0.443122360800906	2.58675832015478	6.53254354640136	NA	NA	NA	NA	NA	NA	NA	NA	NA	NA	NA	NA	NA	NA	NA	NA	NA	NA	NA	NA	NA	NA	NA	NA	NA	NA	NA	NA	NA	NA	NA	NA	NA
643	XUT_12F-165,CUT260,CUT261	NO	NO	NA	CUTs	1.4140058219333e-06	3	NA	NA	NA	NA	0.27177478445839	0.242377300645525	0.200112428918337	2.55044698845514	2.85978587398193	NA	NA	NA	NA	NA	NA	NA	NA	NA	NA	NA	NA	NA	NA	NA	NA	NA	NA	NA	NA	NA	NA	NA	NA	NA	NA	NA	NA	NA	NA	NA	NA	NA
644	XUT_12F-184,CUT264	NO	NO	NA	CUTs	1.4140058219333e-06	3	9.51624184577027e-07	1	4.27419837409494e-06	2	0.566508051908668	0.14649890830137	1.02107234101043	1.22354338693794	4.73141532996301	NA	NA	NA	NA	NA	NA	NA	NA	NA	NA	NA	NA	NA	NA	NA	NA	NA	NA	NA	NA	NA	NA	NA	NA	NA	NA	NA	NA	NA	NA	NA	NA	NA
645	XUT_12F-191,SUT265,SUT266	NO	NO	NA	XUTs	9.89804075353313e-06	21	1.23711143995013e-05	13	1.06854959352373e-05	5	0.284944379214017	0.128347262787124	0.396221235490038	2.43257011235632	5.40056067817819	0.113504318764421	6.81025912586526	0.107316029269014	0.0260526536629255	0.115362817249487	0.0260526536629255	0.0684943082892496	0.0684943082892496	NA	0.0942590775253994	0.0942590775253994	NA	0.126783994312626	0.126783994312626	NA	0.131679948968308	0.131679948968308	NA	0.115362817249487	0.115362817249487	NA	0.0601824869725837	0.0601824869725837	NA	0.0560279858552387	0.0560279858552387	NA	0.158028955862346	0.158028955862346	NA	0.183882605767801	0.183882605767801	NA
646	XUT_12F-193,SUT267	NO	NO	NA	XUTs	NA	NA	9.51624184577027e-07	1	NA	NA	0.760068475533788	0.366478160336888	1.08201258081431	0.911953597434962	1.89137377223997	NA	NA	NA	NA	NA	NA	NA	NA	NA	NA	NA	NA	NA	NA	NA	NA	NA	NA	NA	NA	NA	NA	NA	NA	NA	NA	NA	NA	NA	NA	NA	NA	NA
647	XUT_12F-198	NO	NO	NA	XUTs	NA	NA	3.80649673830811e-06	4	2.13709918704747e-06	1	0.304133843418578	0.117496346277354	0.80346955871339	2.27908598651407	5.89930838294962	NA	NA	NA	NA	NA	NA	NA	NA	NA	NA	NA	NA	NA	NA	NA	NA	NA	NA	NA	NA	NA	NA	NA	NA	NA	NA	NA	NA	NA	NA	NA	NA	NA
648	XUT_12F-208,SUT270	NO	NO	NA	XUTs	5.65602328773322e-06	12	7.61299347661622e-06	8	1.28225951222848e-05	6	0.191334495277878	0.127431143761926	0.207455358365294	3.62269845567197	5.43938600955289	NA	NA	NA	NA	NA	NA	NA	NA	NA	NA	NA	NA	NA	NA	NA	NA	NA	NA	NA	NA	NA	NA	NA	NA	NA	NA	NA	NA	NA	NA	NA	NA	NA
649	XUT_12F-231,SUT273	NO	NO	NA	XUTs	NA	NA	NA	NA	4.27419837409494e-06	2	0.234398129118293	0.196191515604519	0.190902860200164	2.95713614766155	3.53301302772535	NA	NA	NA	NA	NA	NA	NA	NA	NA	NA	NA	NA	NA	NA	NA	NA	NA	NA	NA	NA	NA	NA	NA	NA	NA	NA	NA	NA	NA	NA	NA	NA	NA
650	XUT_12F-257	NO	NO	NA	XUTs	7.07002910966652e-06	15	3.80649673830811e-06	4	1.06854959352373e-05	5	0.51050687732263	0.194454522089583	0.942575164735502	1.35776266951619	3.56457218434148	NA	NA	NA	NA	NA	NA	NA	NA	NA	NA	NA	NA	NA	NA	NA	NA	NA	NA	NA	NA	NA	NA	NA	NA	NA	NA	NA	NA	NA	NA	NA	NA	NA
651	XUT_12F-270,CUT267	NO	NO	NA	CUTs	4.24201746579991e-06	9	NA	NA	2.13709918704747e-06	1	0.561295064847177	0.223052431868204	0.961822956218069	1.23490695708979	3.10755267160462	NA	NA	NA	NA	NA	NA	NA	NA	NA	NA	NA	NA	NA	NA	NA	NA	NA	NA	NA	NA	NA	NA	NA	NA	NA	NA	NA	NA	NA	NA	NA	NA	NA
652	XUT_12F-359,SUT282,CUT276,XUT_12F-361	NO	NO	NA	CUTs	1.27260523973997e-05	27	6.66136929203919e-06	7	6.41129756114241e-06	3	0.400806512919004	0.198759887569974	0.539080282637562	1.72938103104133	3.48735949207015	NA	NA	NA	NA	NA	NA	NA	NA	NA	NA	NA	NA	NA	NA	NA	NA	NA	NA	NA	NA	NA	NA	NA	NA	NA	NA	NA	NA	NA	NA	NA	NA	NA
653	XUT_12F-394	NO	NO	NA	XUTs	8.48403493159983e-06	18	1.90324836915405e-06	2	2.13709918704747e-06	1	0.49401807617864	0.2086065944099	0.943653299332747	1.40308060369293	3.32274817352106	NA	NA	NA	NA	NA	NA	NA	NA	NA	NA	NA	NA	NA	NA	NA	NA	NA	NA	NA	NA	NA	NA	NA	NA	NA	NA	NA	NA	NA	NA	NA	NA	NA
654	XUT_12F-54,SUT246,XUT_12F-56	NO	NO	NA	XUTs	NA	NA	3.80649673830811e-06	4	NA	NA	0.575576218985889	0.422808788050596	0.629015629101617	1.20426653794211	1.63938688161089	NA	NA	NA	NA	NA	NA	NA	NA	NA	NA	NA	NA	NA	NA	NA	NA	NA	NA	NA	NA	NA	NA	NA	NA	NA	NA	NA	NA	NA	NA	NA	NA	NA
655	XUT_12F-6,SUT245	NO	NO	NA	XUTs	1.97960815070663e-05	42	1.04678660303473e-05	11	1.28225951222848e-05	6	0.106516252795094	0.0808217530605301	0.114322287044922	6.50743114192493	8.57624530911652	0.149816251571745	8.98897509430467	0.0802283681118245	0.0123701232605955	0.0450861097763452	0.00951222697238625	0.0638756270307902	0.0638756270307902	0.0704729049813623	0.0723603572273319	0.0389967124694651	0.0819403964161671	0.082670610081912	0.0434813155059841	0.112389364016238	0.0866653334100587	0.0450861097763452	0.122730230931679	0.0955699128090294	0.0479334939085801	0.124953689071107	0.0860136372861623	0.0475725066842619	0.106642316135248	0.0326354881726313	0.0351021293366243	0.0234533980206623	0.0394314076754976	0.0355411165659987	0.0364321223779187	0.0821568572783797	0.0832292378884241	0.0575119602219801
656	XUT_12F-70,CUT251	NO	NO	NA	CUTs	1.4140058219333e-06	3	4.75812092288513e-06	5	NA	NA	0.709558834666095	0.218941551617355	1.27710171615773	0.97687062255539	3.16590055857172	NA	NA	NA	NA	NA	NA	NA	NA	NA	NA	NA	NA	NA	NA	NA	NA	NA	NA	NA	NA	NA	NA	NA	NA	NA	NA	NA	NA	NA	NA	NA	NA	NA
657	XUT_12F-84	NO	NO	NA	XUTs	5.65602328773322e-06	12	3.80649673830811e-06	4	2.13709918704747e-06	1	0.188346995161443	0.140914068198407	0.167527399995894	3.68016054604858	4.91893527326168	NA	NA	NA	NA	NA	NA	NA	NA	NA	NA	NA	NA	NA	NA	NA	NA	NA	NA	NA	NA	NA	NA	NA	NA	NA	NA	NA	NA	NA	NA	NA	NA	NA
658	XUT_12F-85,SUT250	NO	NO	NA	XUTs	1.13120465754664e-05	24	1.42743627686554e-05	15	2.13709918704747e-06	1	0.296860737028473	0.208130934228954	0.299855648974475	2.33492373393072	3.33034194617821	NA	NA	NA	NA	NA	NA	NA	NA	NA	NA	NA	NA	NA	NA	NA	NA	NA	NA	NA	NA	NA	NA	NA	NA	NA	NA	NA	NA	NA	NA	NA	NA	NA
659	XUT_12F-87,YLR041W,XUT_12F-90,SUT251	NO	NO	NA	XUTs	2.12100873289996e-05	45	2.18873562452716e-05	23	2.13709918704747e-05	10	0.14442560842636	0.0873923276556898	0.230179227108764	4.79933709895616	7.93144202876506	0.260179011938558	15.6107407163135	0.0454080280100456	0.0268731917240373	0.0150347093524797	0.00836195124105095	0.0622688683336384	0.0276266896219748	0.0667358641558935	0.023165900144075	0.0108210346065607	0.0235951200060822	0.0239849799260812	0.0150347093524797	0.0210360987792438	0.0333986792221663	0.0137697173551114	0.0527916301958912	0.0842217124242674	0.028772630893721	0.130517775093134	0.0873839035823398	0.0378636898074456	0.113029493933606	0.0948769207535167	0.0622283592218112	0.122962942500445	0.0895327761680101	0.060099137179762	0.100186909715417	0.0721862301069798	0.0573523953421496	0.0562446145289061
660	XUT_12F-98,SUT253	NO	NO	NA	XUTs	1.4140058219333e-05	30	2.56938529835797e-05	27	1.28225951222848e-05	6	0.0825877007677754	0.0517214220690467	0.100666405063222	8.39286206197911	13.4015491614792	0.381169101225048	22.8701460735029	0.0307700926614992	0.00635909098233851	0.0306403072541231	0.00830451590724279	0.0233951766551849	0.0223270942756938	0.0211971940826646	0.0253768908041113	0.0248314289660761	0.0241416787489638	0.038766453346406	0.0435056884948149	0.0225899490331019	0.03194157374141	0.0306403072541231	0.0229156561286428	0.0343703687603839	0.03346542831153	0.0248630487690136	0.0496016020582286	0.0418710334858185	0.0295190600277848	0.0227607777174614	0.0282050539390996	0.0142299527732724	0.0338857435522354	0.0256854608656522	0.0275866190612763	0.0192967345212353	0.0206729289612784	0.00557369749077601
661	XUT_12R-107,SUT692	NO	NO	NA	XUTs	1.4140058219333e-06	3	NA	NA	NA	NA	0.342569646571724	0.367189143555431	0.191690381363982	2.02337593974433	1.8877115315783	NA	NA	NA	NA	NA	NA	NA	NA	NA	NA	NA	NA	NA	NA	NA	NA	NA	NA	NA	NA	NA	NA	NA	NA	NA	NA	NA	NA	NA	NA	NA	NA	NA
662	XUT_12R-126	NO	NO	NA	XUTs	1.4140058219333e-06	3	1.90324836915405e-06	2	2.13709918704747e-06	1	0.525420936735653	0.18696527740745	0.999781312238709	1.3192226120001	3.70735780553189	NA	NA	NA	NA	NA	NA	NA	NA	NA	NA	NA	NA	NA	NA	NA	NA	NA	NA	NA	NA	NA	NA	NA	NA	NA	NA	NA	NA	NA	NA	NA	NA	NA
663	XUT_12R-141	NO	NO	NA	XUTs	4.24201746579991e-06	9	NA	NA	4.27419837409494e-06	2	0.39688587683943	0.313852597396084	0.341864938944535	1.74646471696038	2.20851185018293	NA	NA	NA	NA	NA	NA	NA	NA	NA	NA	NA	NA	NA	NA	NA	NA	NA	NA	NA	NA	NA	NA	NA	NA	NA	NA	NA	NA	NA	NA	NA	NA	NA
664	XUT_12R-144	NO	NO	NA	XUTs	1.4140058219333e-06	3	NA	NA	NA	NA	0.27177478445839	0.242377300645525	0.200112428918337	2.55044698845514	2.85978587398193	NA	NA	NA	NA	NA	NA	NA	NA	NA	NA	NA	NA	NA	NA	NA	NA	NA	NA	NA	NA	NA	NA	NA	NA	NA	NA	NA	NA	NA	NA	NA	NA	NA
665	XUT_12R-16	NO	NO	NA	XUTs	NA	NA	9.51624184577027e-07	1	NA	NA	0.448375895261152	0.117496346277354	0.913688471003531	1.54590643227203	5.89930838294962	NA	NA	NA	NA	NA	NA	NA	NA	NA	NA	NA	NA	NA	NA	NA	NA	NA	NA	NA	NA	NA	NA	NA	NA	NA	NA	NA	NA	NA	NA	NA	NA	NA
666	XUT_12R-207,SUT698	NO	NO	NA	XUTs	5.65602328773322e-06	12	2.85487255373108e-06	3	1.06854959352373e-05	5	0.458614729388686	0.13391530578536	0.883834822973306	1.51139319376829	5.176011632837	NA	NA	NA	NA	NA	NA	NA	NA	NA	NA	NA	NA	NA	NA	NA	NA	NA	NA	NA	NA	NA	NA	NA	NA	NA	NA	NA	NA	NA	NA	NA	NA	NA
667	XUT_12R-212	NO	NO	NA	XUTs	NA	NA	NA	NA	2.13709918704747e-06	1	0.635357785486529	0.128179175481738	1.22826865545133	1.09095567315534	5.40764268419483	NA	NA	NA	NA	NA	NA	NA	NA	NA	NA	NA	NA	NA	NA	NA	NA	NA	NA	NA	NA	NA	NA	NA	NA	NA	NA	NA	NA	NA	NA	NA	NA	NA
668	XUT_12R-229,SUT701	NO	NO	NA	XUTs	5.65602328773322e-06	12	5.70974510746216e-06	6	NA	NA	0.345140251288625	0.211006616061733	0.494882073622778	2.00830583501052	3.28495472557674	NA	NA	NA	NA	NA	NA	NA	NA	NA	NA	NA	NA	NA	NA	NA	NA	NA	NA	NA	NA	NA	NA	NA	NA	NA	NA	NA	NA	NA	NA	NA	NA	NA
669	XUT_12R-235	NO	NO	NA	XUTs	1.4140058219333e-05	30	7.61299347661622e-06	8	8.54839674818988e-06	4	0.288641761101068	0.115554703662758	0.531666357467175	2.40140989271902	5.99843328388316	NA	NA	NA	NA	NA	NA	NA	NA	NA	NA	NA	NA	NA	NA	NA	NA	NA	NA	NA	NA	NA	NA	NA	NA	NA	NA	NA	NA	NA	NA	NA	NA	NA
670	XUT_12R-237,CUT742,CUT743	NO	NO	NA	CUTs	4.24201746579991e-06	9	9.51624184577027e-06	10	1.06854959352373e-05	5	0.19395461861487	0.0774237731338557	0.291119768779481	3.57375960165356	8.95264015823129	NA	NA	NA	NA	NA	NA	NA	NA	NA	NA	NA	NA	NA	NA	NA	NA	NA	NA	NA	NA	NA	NA	NA	NA	NA	NA	NA	NA	NA	NA	NA	NA	NA
671	XUT_12R-249,SUT703	NO	NO	NA	XUTs	7.07002910966652e-06	15	2.85487255373108e-06	3	2.13709918704747e-06	1	0.581484313269174	0.320433274769316	0.817320354882057	1.19203074742118	2.16315606130153	NA	NA	NA	NA	NA	NA	NA	NA	NA	NA	NA	NA	NA	NA	NA	NA	NA	NA	NA	NA	NA	NA	NA	NA	NA	NA	NA	NA	NA	NA	NA	NA	NA
672	XUT_12R-250	NO	NO	NA	XUTs	2.82801164386661e-06	6	9.51624184577027e-07	1	NA	NA	0.408868922094397	0.215634482579727	0.708607353390088	1.69527969259526	3.21445425735036	NA	NA	NA	NA	NA	NA	NA	NA	NA	NA	NA	NA	NA	NA	NA	NA	NA	NA	NA	NA	NA	NA	NA	NA	NA	NA	NA	NA	NA	NA	NA	NA	NA
673	XUT_12R-299	NO	NO	NA	XUTs	4.24201746579991e-06	9	8.56461766119324e-06	9	1.70967934963798e-05	8	0.145204548090032	0.0855175921826568	0.266295333404981	4.77359139005873	8.10531684614616	0.243795010069453	14.6277006041672	0.0485348572322623	0.018133114558588	0.0528067430200497	0.018133114558588	0.0462835139767123	0.0462835139767123	NA	0.0561518738081509	0.0561518738081509	NA	0.0680826696171905	0.0680826696171905	NA	0.0528067430200497	0.0528067430200497	NA	0.019349485739208	0.019349485739208	NA	NA	NA	NA	0.0400045040638825	0.0400045040638825	NA	0.0440150666096054	0.0440150666096054	NA	0.0453196510929354	0.0453196510929354	NA
674	XUT_12R-306,CUT751	NO	NO	NA	CUTs	NA	NA	2.85487255373108e-06	3	NA	NA	0.272118224130213	0.127431143761926	0.30434048212307	2.54722807623595	5.43938600955289	NA	NA	NA	NA	NA	NA	NA	NA	NA	NA	NA	NA	NA	NA	NA	NA	NA	NA	NA	NA	NA	NA	NA	NA	NA	NA	NA	NA	NA	NA	NA	NA	NA
675	XUT_12R-352	NO	NO	NA	XUTs	9.89804075353313e-06	21	8.56461766119324e-06	9	1.28225951222848e-05	6	0.28863295808884	0.124349814515269	0.500675435995265	2.40148313328306	5.57417140718641	NA	NA	NA	NA	NA	NA	NA	NA	NA	NA	NA	NA	NA	NA	NA	NA	NA	NA	NA	NA	NA	NA	NA	NA	NA	NA	NA	NA	NA	NA	NA	NA	NA
676	XUT_12R-370	NO	NO	NA	XUTs	4.24201746579991e-06	9	2.85487255373108e-06	3	8.54839674818988e-06	4	0.307822909799018	0.0846046934953511	0.786692072022345	2.25177255654074	8.19277456040938	NA	NA	NA	NA	NA	NA	NA	NA	NA	NA	NA	NA	NA	NA	NA	NA	NA	NA	NA	NA	NA	NA	NA	NA	NA	NA	NA	NA	NA	NA	NA	NA	NA
677	XUT_12R-389,YLRCdelta27	NO	NO	NA	XUTs	1.27260523973997e-05	27	1.61776111378095e-05	17	6.41129756114241e-06	3	0.302240834581827	0.155157227863584	0.510723608367718	2.29336046374728	4.46738569710311	NA	NA	NA	NA	NA	NA	NA	NA	NA	NA	NA	NA	NA	NA	NA	NA	NA	NA	NA	NA	NA	NA	NA	NA	NA	NA	NA	NA	NA	NA	NA	NA	NA
678	XUT_12R-50	NO	NO	NA	XUTs	NA	NA	9.51624184577027e-07	1	2.13709918704747e-06	1	0.259763171160181	0.140227311390297	0.259477537255756	2.6683812700012	4.94302553252767	NA	NA	NA	NA	NA	NA	NA	NA	NA	NA	NA	NA	NA	NA	NA	NA	NA	NA	NA	NA	NA	NA	NA	NA	NA	NA	NA	NA	NA	NA	NA	NA	NA
679	XUT_13F-106	NO	NO	NA	XUTs	NA	NA	NA	NA	2.13709918704747e-06	1	0.189488287430272	0.182274599141036	0.139743749028159	3.65799485530213	3.80276343399673	NA	NA	NA	NA	NA	NA	NA	NA	NA	NA	NA	NA	NA	NA	NA	NA	NA	NA	NA	NA	NA	NA	NA	NA	NA	NA	NA	NA	NA	NA	NA	NA	NA
680	XUT_13F-112	NO	NO	NA	XUTs	NA	NA	9.51624184577027e-07	1	NA	NA	0.448375895261152	0.117496346277354	0.913688471003531	1.54590643227203	5.89930838294962	NA	NA	NA	NA	NA	NA	NA	NA	NA	NA	NA	NA	NA	NA	NA	NA	NA	NA	NA	NA	NA	NA	NA	NA	NA	NA	NA	NA	NA	NA	NA	NA	NA
681	XUT_13F-116	NO	NO	NA	XUTs	1.4140058219333e-06	3	9.51624184577027e-07	1	NA	NA	0.524466850920562	0.352804245527498	0.662995125933301	1.32162248070266	1.96467925017053	NA	NA	NA	NA	NA	NA	NA	NA	NA	NA	NA	NA	NA	NA	NA	NA	NA	NA	NA	NA	NA	NA	NA	NA	NA	NA	NA	NA	NA	NA	NA	NA	NA
682	XUT_13F-137	NO	NO	NA	XUTs	NA	NA	1.90324836915405e-06	2	NA	NA	0.519766375951302	0.337185340948597	0.652996182020623	1.33357449159983	2.05568598744515	NA	NA	NA	NA	NA	NA	NA	NA	NA	NA	NA	NA	NA	NA	NA	NA	NA	NA	NA	NA	NA	NA	NA	NA	NA	NA	NA	NA	NA	NA	NA	NA	NA
683	XUT_13F-151	NO	NO	NA	XUTs	4.24201746579991e-06	9	6.66136929203919e-06	7	2.13709918704747e-06	1	0.409690197184188	0.202376515990784	0.613779246851611	1.69188129304524	3.42503761944152	NA	NA	NA	NA	NA	NA	NA	NA	NA	NA	NA	NA	NA	NA	NA	NA	NA	NA	NA	NA	NA	NA	NA	NA	NA	NA	NA	NA	NA	NA	NA	NA	NA
684	XUT_13F-161,SUT300	NO	NO	NA	XUTs	8.95537020557759e-06	19	1.99841078761176e-05	21	1.49596943093323e-05	7	0.181519537181789	0.0885450850854694	0.18951119003138	3.81858168724708	7.8281835732709	0.356220944766793	21.3732566860076	0.0329609911014299	0.00328059441661753	0.0320316584190682	0.0044599110182932	0.0361553087387109	0.0254540650239672	0.0228612527922311	0.0349128126239295	0.033242757588836	0.0127121515608781	0.0307971697123597	0.0320316584190682	0.0134217136689257	0.0283149396794512	0.0301184203007998	0.0236994636428287	0.0346247247526984	0.0376632247414672	0.0186589253616579	0.0197519434937904	0.0232652202827253	0.0161059045039599	0.0316164982608967	0.0330460842445066	0.0100069739165696	0.034176330758262	0.0341303207318882	0.000724112518757895	0.0475055518697485	0.0400153749564257	0.0197052296410788
685	XUT_13F-174	NO	NO	NA	XUTs	1.4140058219333e-06	3	NA	NA	NA	NA	0.610025251371067	0.319414361184611	0.781651971139525	1.1362598171175	2.17005640569595	NA	NA	NA	NA	NA	NA	NA	NA	NA	NA	NA	NA	NA	NA	NA	NA	NA	NA	NA	NA	NA	NA	NA	NA	NA	NA	NA	NA	NA	NA	NA	NA	NA
686	XUT_13F-191	NO	NO	NA	XUTs	NA	NA	1.90324836915405e-06	2	4.27419837409494e-06	2	0.442301571471086	0.165622602117361	0.806186947201643	1.56713705143428	4.18510017170711	NA	NA	NA	NA	NA	NA	NA	NA	NA	NA	NA	NA	NA	NA	NA	NA	NA	NA	NA	NA	NA	NA	NA	NA	NA	NA	NA	NA	NA	NA	NA	NA	NA
687	XUT_13F-195,SUT302	NO	NO	NA	XUTs	2.82801164386661e-06	6	7.61299347661622e-06	8	4.27419837409494e-06	2	0.288989508655344	0.167284821891091	0.350692197411397	2.39852022236077	4.14351507043007	NA	NA	NA	NA	NA	NA	NA	NA	NA	NA	NA	NA	NA	NA	NA	NA	NA	NA	NA	NA	NA	NA	NA	NA	NA	NA	NA	NA	NA	NA	NA	NA	NA
688	XUT_13F-201	NO	NO	NA	XUTs	NA	NA	9.51624184577027e-07	1	2.13709918704747e-06	1	0.542854740152734	0.131997627289362	1.03934652123606	1.27685572085992	5.2512093951541	NA	NA	NA	NA	NA	NA	NA	NA	NA	NA	NA	NA	NA	NA	NA	NA	NA	NA	NA	NA	NA	NA	NA	NA	NA	NA	NA	NA	NA	NA	NA	NA	NA
689	XUT_13F-206	NO	NO	NA	XUTs	5.65602328773322e-06	12	5.70974510746216e-06	6	8.54839674818988e-06	4	0.323927916876355	0.131539616816442	0.529337900286619	2.13981921423748	5.26949368818067	NA	NA	NA	NA	NA	NA	NA	NA	NA	NA	NA	NA	NA	NA	NA	NA	NA	NA	NA	NA	NA	NA	NA	NA	NA	NA	NA	NA	NA	NA	NA	NA	NA
690	XUT_13F-209,SUT305	NO	NO	NA	XUTs	7.07002910966652e-06	15	5.70974510746216e-06	6	1.06854959352373e-05	5	0.113100269979885	0.0827273428926362	0.14643629121412	6.12860765657964	8.37869507617951	NA	NA	NA	NA	NA	NA	NA	NA	NA	NA	NA	NA	NA	NA	NA	NA	NA	NA	NA	NA	NA	NA	NA	NA	NA	NA	NA	NA	NA	NA	NA	NA	NA
691	XUT_13F-213,CUT299,XUT_13F-214	NO	NO	NA	CUTs	2.82801164386661e-06	6	9.51624184577027e-07	1	6.41129756114241e-06	3	0.417869528409254	0.371614862442746	0.403206723175898	1.65876459860239	1.86522997493604	NA	NA	NA	NA	NA	NA	NA	NA	NA	NA	NA	NA	NA	NA	NA	NA	NA	NA	NA	NA	NA	NA	NA	NA	NA	NA	NA	NA	NA	NA	NA	NA	NA
692	XUT_13F-218,YMRWdelta16	NO	NO	NA	XUTs	1.97960815070663e-05	42	1.33227385840784e-05	14	1.06854959352373e-05	5	0.340369017612671	0.277855251590594	0.33848335611649	2.03645791682698	2.49463408228563	0.2058046141438	12.348276848628	0.0577575010707428	NA	0.0577575010707428	NA	0.0577575010707428	0.0577575010707428	NA	NA	NA	NA	NA	NA	NA	NA	NA	NA	NA	NA	NA	NA	NA	NA	NA	NA	NA	NA	NA	NA	0.0638540379688785	0.0638540379688785	NA
693	XUT_13F-222	NO	NO	NA	XUTs	1.4140058219333e-06	3	NA	NA	NA	NA	0.254612875132201	0.18696527740745	0.227707215419074	2.72235714788597	3.70735780553189	NA	NA	NA	NA	NA	NA	NA	NA	NA	NA	NA	NA	NA	NA	NA	NA	NA	NA	NA	NA	NA	NA	NA	NA	NA	NA	NA	NA	NA	NA	NA	NA	NA
694	XUT_13F-259	NO	NO	NA	XUTs	7.07002910966652e-06	15	1.90324836915405e-06	2	6.41129756114241e-06	3	0.294695763657733	0.206402622400986	0.278221916916315	2.35207717938214	3.3582285559015	NA	NA	NA	NA	NA	NA	NA	NA	NA	NA	NA	NA	NA	NA	NA	NA	NA	NA	NA	NA	NA	NA	NA	NA	NA	NA	NA	NA	NA	NA	NA	NA	NA
695	XUT_13F-261	NO	NO	NA	XUTs	NA	NA	1.90324836915405e-06	2	NA	NA	0.40377393054161	0.466936537147968	0.254541314118295	1.71667145432143	1.48445693454118	NA	NA	NA	NA	NA	NA	NA	NA	NA	NA	NA	NA	NA	NA	NA	NA	NA	NA	NA	NA	NA	NA	NA	NA	NA	NA	NA	NA	NA	NA	NA	NA	NA
696	XUT_13F-272	NO	NO	NA	XUTs	NA	NA	NA	NA	2.13709918704747e-06	1	0.635357785486529	0.128179175481738	1.22826865545133	1.09095567315534	5.40764268419483	NA	NA	NA	NA	NA	NA	NA	NA	NA	NA	NA	NA	NA	NA	NA	NA	NA	NA	NA	NA	NA	NA	NA	NA	NA	NA	NA	NA	NA	NA	NA	NA	NA
697	XUT_13F-274	NO	NO	NA	XUTs	NA	NA	9.51624184577027e-07	1	NA	NA	0.667442197656178	0.199532915254282	1.08776170040236	1.0385126726989	3.47384881174421	NA	NA	NA	NA	NA	NA	NA	NA	NA	NA	NA	NA	NA	NA	NA	NA	NA	NA	NA	NA	NA	NA	NA	NA	NA	NA	NA	NA	NA	NA	NA	NA	NA
698	XUT_13F-294	NO	NO	NA	XUTs	1.4140058219333e-06	3	2.85487255373108e-06	3	2.13709918704747e-06	1	0.372089726805416	0.067364003735566	0.820920944806917	1.86284955113106	10.2895781444473	NA	NA	NA	NA	NA	NA	NA	NA	NA	NA	NA	NA	NA	NA	NA	NA	NA	NA	NA	NA	NA	NA	NA	NA	NA	NA	NA	NA	NA	NA	NA	NA	NA
699	XUT_13F-3,SUT285	NO	NO	NA	XUTs	1.4140058219333e-05	30	1.04678660303473e-05	11	8.54839674818988e-06	4	0.264156106565583	0.130938329408133	0.34655215526508	2.62400589398396	5.29369195172345	NA	NA	NA	NA	NA	NA	NA	NA	NA	NA	NA	NA	NA	NA	NA	NA	NA	NA	NA	NA	NA	NA	NA	NA	NA	NA	NA	NA	NA	NA	NA	NA	NA
700	XUT_13F-315	NO	NO	NA	XUTs	2.82801164386661e-06	6	NA	NA	2.13709918704747e-06	1	0.419572143512758	0.215634482579727	0.750073938476102	1.652033366078	3.21445425735036	NA	NA	NA	NA	NA	NA	NA	NA	NA	NA	NA	NA	NA	NA	NA	NA	NA	NA	NA	NA	NA	NA	NA	NA	NA	NA	NA	NA	NA	NA	NA	NA	NA
701	XUT_13F-321	NO	NO	NA	XUTs	NA	NA	1.90324836915405e-06	2	NA	NA	0.408710161449555	0.394251486758832	0.283533263694645	1.69593821230573	1.75813460149093	NA	NA	NA	NA	NA	NA	NA	NA	NA	NA	NA	NA	NA	NA	NA	NA	NA	NA	NA	NA	NA	NA	NA	NA	NA	NA	NA	NA	NA	NA	NA	NA	NA
702	XUT_13F-333,SUT314	NO	NO	NA	XUTs	NA	NA	3.80649673830811e-06	4	4.27419837409494e-06	2	0.543711678403082	0.27776958480102	0.901089471894103	1.27484328200521	2.49540345123272	NA	NA	NA	NA	NA	NA	NA	NA	NA	NA	NA	NA	NA	NA	NA	NA	NA	NA	NA	NA	NA	NA	NA	NA	NA	NA	NA	NA	NA	NA	NA	NA	NA
703	XUT_13F-339,SUT319	NO	NO	NA	XUTs	1.4140058219333e-06	3	9.51624184577027e-07	1	2.13709918704747e-06	1	0.461330779388235	0.218941551617355	0.843116967159591	1.50249498088794	3.16590055857172	NA	NA	NA	NA	NA	NA	NA	NA	NA	NA	NA	NA	NA	NA	NA	NA	NA	NA	NA	NA	NA	NA	NA	NA	NA	NA	NA	NA	NA	NA	NA	NA	NA
704	XUT_13F-350	NO	NO	NA	XUTs	1.13120465754664e-05	24	4.75812092288513e-06	5	1.49596943093323e-05	7	0.277093643259869	0.131539616816442	0.376613949333876	2.50149073217781	5.26949368818067	NA	NA	NA	NA	NA	NA	NA	NA	NA	NA	NA	NA	NA	NA	NA	NA	NA	NA	NA	NA	NA	NA	NA	NA	NA	NA	NA	NA	NA	NA	NA	NA	NA
705	XUT_13F-354	NO	NO	NA	XUTs	1.4140058219333e-06	3	2.85487255373108e-06	3	NA	NA	0.437824292187853	0.218941551617355	0.827129008441328	1.58316291016247	3.16590055857172	NA	NA	NA	NA	NA	NA	NA	NA	NA	NA	NA	NA	NA	NA	NA	NA	NA	NA	NA	NA	NA	NA	NA	NA	NA	NA	NA	NA	NA	NA	NA	NA	NA
706	XUT_13F-359	NO	NO	NA	XUTs	1.4140058219333e-06	3	1.90324836915405e-06	2	2.13709918704747e-06	1	0.435810997432831	0.361362614415334	0.533820094193552	1.59047657044675	1.91814856575969	NA	NA	NA	NA	NA	NA	NA	NA	NA	NA	NA	NA	NA	NA	NA	NA	NA	NA	NA	NA	NA	NA	NA	NA	NA	NA	NA	NA	NA	NA	NA	NA	NA
707	XUT_13F-364	NO	NO	NA	XUTs	1.4140058219333e-06	3	NA	NA	NA	NA	0.27177478445839	0.242377300645525	0.200112428918337	2.55044698845514	2.85978587398193	NA	NA	NA	NA	NA	NA	NA	NA	NA	NA	NA	NA	NA	NA	NA	NA	NA	NA	NA	NA	NA	NA	NA	NA	NA	NA	NA	NA	NA	NA	NA	NA	NA
708	XUT_13F-373	NO	NO	NA	XUTs	4.24201746579991e-06	9	3.80649673830811e-06	4	NA	NA	0.280923849862654	0.0649811089032424	0.656165045107571	2.46738459870471	10.6669029239259	NA	NA	NA	NA	NA	NA	NA	NA	NA	NA	NA	NA	NA	NA	NA	NA	NA	NA	NA	NA	NA	NA	NA	NA	NA	NA	NA	NA	NA	NA	NA	NA	NA
709	XUT_13F-376	NO	NO	NA	XUTs	1.4140058219333e-06	3	9.51624184577027e-07	1	6.41129756114241e-06	3	0.522036650589629	0.352804245527498	0.855968113360697	1.32777493644757	1.96467925017053	NA	NA	NA	NA	NA	NA	NA	NA	NA	NA	NA	NA	NA	NA	NA	NA	NA	NA	NA	NA	NA	NA	NA	NA	NA	NA	NA	NA	NA	NA	NA	NA	NA
710	XUT_13F-390	NO	NO	NA	XUTs	5.65602328773322e-06	12	5.70974510746216e-06	6	4.27419837409494e-06	2	0.156259831178016	0.079229155476451	0.202850124808848	4.43586285313652	8.74863775073265	NA	NA	NA	NA	NA	NA	NA	NA	NA	NA	NA	NA	NA	NA	NA	NA	NA	NA	NA	NA	NA	NA	NA	NA	NA	NA	NA	NA	NA	NA	NA	NA	NA
711	XUT_13F-393,SUT321,XUT_13F-398,SUT322	NO	NO	NA	XUTs	1.4140058219333e-06	3	2.85487255373108e-06	3	6.41129756114241e-06	3	0.14095591043943	0.0861073300096778	0.15776245827662	4.91747510550682	8.04980459250149	NA	NA	NA	NA	NA	NA	NA	NA	NA	NA	NA	NA	NA	NA	NA	NA	NA	NA	NA	NA	NA	NA	NA	NA	NA	NA	NA	NA	NA	NA	NA	NA	NA
712	XUT_13F-43	NO	NO	NA	XUTs	NA	NA	NA	NA	2.13709918704747e-06	1	0.635357785486529	0.128179175481738	1.22826865545133	1.09095567315534	5.40764268419483	NA	NA	NA	NA	NA	NA	NA	NA	NA	NA	NA	NA	NA	NA	NA	NA	NA	NA	NA	NA	NA	NA	NA	NA	NA	NA	NA	NA	NA	NA	NA	NA	NA
713	XUT_13F-51,SUT288	NO	NO	NA	XUTs	9.89804075353313e-06	21	4.75812092288513e-06	5	6.41129756114241e-06	3	0.419618837105403	0.208091427098992	0.865038398962379	1.65184953407093	3.33097422716125	NA	NA	NA	NA	NA	NA	NA	NA	NA	NA	NA	NA	NA	NA	NA	NA	NA	NA	NA	NA	NA	NA	NA	NA	NA	NA	NA	NA	NA	NA	NA	NA	NA
714	XUT_13F-52,SUT289	NO	NO	NA	XUTs	1.4140058219333e-06	3	6.66136929203919e-06	7	NA	NA	0.514591395333074	0.378011624798503	0.549037573991359	1.34698556339307	1.83366630835605	NA	NA	NA	NA	NA	NA	NA	NA	NA	NA	NA	NA	NA	NA	NA	NA	NA	NA	NA	NA	NA	NA	NA	NA	NA	NA	NA	NA	NA	NA	NA	NA	NA
715	XUT_13F-65,SUT292	NO	NO	NA	XUTs	5.65602328773322e-06	12	5.70974510746216e-06	6	2.13709918704747e-06	1	0.12912257664627	0.0649811089032424	0.20419105762736	5.36813312251983	10.6669029239259	NA	NA	NA	NA	NA	NA	NA	NA	NA	NA	NA	NA	NA	NA	NA	NA	NA	NA	NA	NA	NA	NA	NA	NA	NA	NA	NA	NA	NA	NA	NA	NA	NA
716	XUT_13F-80,SUT295	NO	NO	NA	XUTs	7.25856321925763e-05	154	7.2323438027854e-05	76	7.90726699207564e-05	37	0.0873567572163295	0.0653187137274325	0.0787132752975377	7.93467160008518	10.6117702110971	0.282520694867016	16.951241692021	0.0417411260594315	0.0115383056200006	0.0382370641770622	0.0081017572637749	0.0613383201379009	0.0443885949842948	0.0620323449605699	0.0362705960213724	0.0251314428280906	0.0216911650118471	0.0412454805372124	0.0382370641770622	0.0193231175264913	0.0313615408843156	0.0333450083471758	0.0185393008388984	0.0384896927163565	0.0442271912948392	0.0262286110617905	0.0504939689130772	0.0368314740959323	0.0339968515522315	0.0542574785816213	0.0397832674749891	0.0752523732670844	0.0601644679875053	0.0326570195992382	0.0792313346833472	0.0463725141458479	0.0314498633227945	0.0495949105147472
717	XUT_13R-108,SUT721	NO	NO	NA	XUTs	2.40380989728662e-05	51	1.52259869532324e-05	16	3.6330686179807e-05	17	0.117665319546638	0.0701256153803851	0.150507050040294	5.89083668179058	9.88436503266432	0.120798639484605	7.24791836907633	0.100498642224634	0.031981038253161	0.055604434667705	0.0128959846265267	0.132614286500481	0.0777515663989005	0.173881016028813	0.129036893238317	0.0693418677402593	0.184889678149014	0.105653455920185	0.055604434667705	0.134793041091395	0.0727583781384642	0.0500829683942372	0.0572999416082445	0.0624301973257209	0.0479470120752968	0.0480362492665951	0.0630529222629015	0.0526516831345379	0.0549004121670329	0.0265541533116168	0.0243824692522646	0.0160701796456497	0.0311092480240301	0.0217943112559518	0.0181927207983274	0.0414092827057178	0.0325422400434628	0.0230971544949436
718	XUT_13R-110,SUT722	NO	NO	NA	XUTs	2.82801164386661e-06	6	9.51624184577027e-07	1	NA	NA	0.20904804134199	0.0774237731338557	0.229177287387405	3.31573152329133	8.95264015823129	NA	NA	NA	NA	NA	NA	NA	NA	NA	NA	NA	NA	NA	NA	NA	NA	NA	NA	NA	NA	NA	NA	NA	NA	NA	NA	NA	NA	NA	NA	NA	NA	NA
719	XUT_13R-114,SUT724	NO	NO	NA	XUTs	2.12100873289996e-05	45	1.23711143995013e-05	13	6.41129756114241e-06	3	0.269741352938454	0.0880477432665171	0.573644900724843	2.56967340383325	7.87240143636408	0.403360372653891	24.2016223592335	0.0290524077942777	0.0175306792619319	0.03458975887422	0.0254937911323634	0.0471072451163874	0.0597269403368682	0.0209836274789515	0.0398957789023479	0.0568449909783071	0.0248749855272792	0.0315084286278166	0.03458975887422	0.0262255042054563	0.0253787745142607	0.0178816973832828	0.0246980820872108	0.0013718118105762	0	0.00237604775434102	0.0370203935507854	0.0157592597696957	0.0431001290343763	0.019114132117924	0.0153340752183623	0.0197761562482495	0.0114896850899707	0.00615558462216501	0.0117472285853218	NA	NA	NA
720	XUT_13R-117	NO	NO	NA	XUTs	5.65602328773322e-06	12	6.66136929203919e-06	7	2.13709918704747e-06	1	0.407754421237479	0.140932831179744	0.78213190726863	1.69991334111433	4.91828039469321	NA	NA	NA	NA	NA	NA	NA	NA	NA	NA	NA	NA	NA	NA	NA	NA	NA	NA	NA	NA	NA	NA	NA	NA	NA	NA	NA	NA	NA	NA	NA	NA	NA
721	XUT_13R-127,CUT764	NO	NO	NA	CUTs	1.4140058219333e-06	3	1.90324836915405e-06	2	8.54839674818988e-06	4	0.184657499607182	0.0765845541102712	0.288384883023783	3.75369092527767	9.05074382964885	NA	NA	NA	NA	NA	NA	NA	NA	NA	NA	NA	NA	NA	NA	NA	NA	NA	NA	NA	NA	NA	NA	NA	NA	NA	NA	NA	NA	NA	NA	NA	NA	NA
722	XUT_13R-14	NO	NO	NA	XUTs	NA	NA	NA	NA	4.27419837409494e-06	2	0.573156628987484	0.16271408776597	1.25457524510922	1.20935036864955	4.2599088381142	NA	NA	NA	NA	NA	NA	NA	NA	NA	NA	NA	NA	NA	NA	NA	NA	NA	NA	NA	NA	NA	NA	NA	NA	NA	NA	NA	NA	NA	NA	NA	NA	NA
723	XUT_13R-20,CUT758,SUT716	NO	NO	NA	CUTs	1.13120465754664e-05	24	9.51624184577027e-06	10	1.49596943093323e-05	7	0.103694588567467	0.0858633876115033	0.0628242240626356	6.68450678223156	8.07267451053938	0.249966058274507	14.9979634964704	0.0473078502863979	0.0405199883845494	0.037776785587874	0.0405199883845494	0.0897684559865294	0.0897684559865294	NA	0.0898045389954984	0.0898045389954984	NA	0.037776785587874	0.037776785587874	NA	0.00618834521542517	0.00618834521542517	NA	0.0130011256466624	0.0130011256466624	NA	NA	NA	NA	0.015998043945327	0.015998043945327	NA	0.0379179350578136	0.0379179350578136	NA	NA	NA	NA
724	XUT_13R-216	NO	NO	NA	XUTs	NA	NA	1.90324836915405e-06	2	4.27419837409494e-06	2	0.353098846988512	0.080535781892677	1.00805417852623	1.96304005654965	8.60669834290108	NA	NA	NA	NA	NA	NA	NA	NA	NA	NA	NA	NA	NA	NA	NA	NA	NA	NA	NA	NA	NA	NA	NA	NA	NA	NA	NA	NA	NA	NA	NA	NA	NA
725	XUT_13R-217	NO	NO	NA	XUTs	2.82801164386661e-06	6	4.75812092288513e-06	5	4.27419837409494e-06	2	0.690673501206652	0.354632524370845	1.0393098154614	1.00358154663379	1.95455050771122	NA	NA	NA	NA	NA	NA	NA	NA	NA	NA	NA	NA	NA	NA	NA	NA	NA	NA	NA	NA	NA	NA	NA	NA	NA	NA	NA	NA	NA	NA	NA	NA	NA
726	XUT_13R-232	NO	NO	NA	XUTs	2.82801164386661e-06	6	2.85487255373108e-06	3	2.13709918704747e-06	1	0.38927396470009	0.215634482579727	0.49607161106255	1.78061530802341	3.21445425735036	NA	NA	NA	NA	NA	NA	NA	NA	NA	NA	NA	NA	NA	NA	NA	NA	NA	NA	NA	NA	NA	NA	NA	NA	NA	NA	NA	NA	NA	NA	NA	NA	NA
727	XUT_13R-234,SUT732	NO	NO	NA	XUTs	2.82801164386661e-06	6	2.85487255373108e-06	3	4.27419837409494e-06	2	0.687777897558032	0.438659319053211	0.952391914663081	1.00780671059797	1.5801492193441	NA	NA	NA	NA	NA	NA	NA	NA	NA	NA	NA	NA	NA	NA	NA	NA	NA	NA	NA	NA	NA	NA	NA	NA	NA	NA	NA	NA	NA	NA	NA	NA	NA
728	XUT_13R-253,CUT779,XUT_13R-255	NO	NO	NA	CUTs	NA	NA	9.51624184577027e-07	1	NA	NA	0.448375895261152	0.117496346277354	0.913688471003531	1.54590643227203	5.89930838294962	NA	NA	NA	NA	NA	NA	NA	NA	NA	NA	NA	NA	NA	NA	NA	NA	NA	NA	NA	NA	NA	NA	NA	NA	NA	NA	NA	NA	NA	NA	NA	NA	NA
729	XUT_13R-276	NO	NO	NA	XUTs	NA	NA	9.51624184577027e-07	1	4.27419837409494e-06	2	0.616330088331772	0.14649890830137	1.15015628366264	1.12463628448855	4.73141532996301	NA	NA	NA	NA	NA	NA	NA	NA	NA	NA	NA	NA	NA	NA	NA	NA	NA	NA	NA	NA	NA	NA	NA	NA	NA	NA	NA	NA	NA	NA	NA	NA	NA
730	XUT_13R-279,SUT734	NO	NO	NA	XUTs	1.55540640412663e-05	33	1.61776111378095e-05	17	1.92338926834272e-05	9	0.0997985618039957	0.0360534832896037	0.142081079154755	6.94546262020575	19.2255260051341	0.110578911289133	6.63473467734801	0.110317554677468	0.00893382736541181	0.106577613092316	0.0297901227282544	0.0977012035103314	0.0418859867011602	0.100554550226111	0.117564098816604	0.112457653607742	0.0975357898419462	0.117733985695023	0.111159023775215	0.0896627855414057	0.114317716726195	0.106577613092316	0.0848938172135457	0.104270768639188	0.0855649621035798	0.0787853469523831	0.0594861538549721	0.0284883841361916	0.0751129818958734	0.101892688786485	0.0509499231316099	0.10814651835651	0.142895324152097	0.0566089839103285	0.154162827485484	0.118152309562697	0.0396039825115215	0.141713149796625
731	XUT_13R-293,SUT735,CUT783,XUT_13R-294,CUT784,XUT_13R-297	NO	NO	NA	CUTs	4.24201746579991e-06	9	7.61299347661622e-06	8	2.13709918704747e-06	1	0.315602011295861	0.0941425617215941	0.456238993480533	2.19626984541031	7.36273974156105	NA	NA	NA	NA	NA	NA	NA	NA	NA	NA	NA	NA	NA	NA	NA	NA	NA	NA	NA	NA	NA	NA	NA	NA	NA	NA	NA	NA	NA	NA	NA	NA	NA
732	XUT_13R-316,SUT736	NO	NO	NA	XUTs	7.07002910966652e-06	15	1.90324836915405e-06	2	4.27419837409494e-06	2	0.480869519824722	0.33087751586122	0.562459949815479	1.44144544826339	2.09487543677846	NA	NA	NA	NA	NA	NA	NA	NA	NA	NA	NA	NA	NA	NA	NA	NA	NA	NA	NA	NA	NA	NA	NA	NA	NA	NA	NA	NA	NA	NA	NA	NA	NA
733	XUT_13R-330,SUT737	NO	NO	NA	XUTs	1.13120465754664e-05	24	1.04678660303473e-05	11	1.49596943093323e-05	7	0.161929829851215	0.11363475544495	0.167134979704082	4.28054041183657	6.09978151355054	0.0997199084452907	5.98319450671744	0.123099609827162	0.0148245674750466	0.121283770445051	0.0148245674750466	NA	NA	NA	0.107594619278702	0.107594619278702	NA	0.142236279139846	0.142236279139846	NA	0.126084396073681	0.126084396073681	NA	0.116483144816421	0.116483144816421	NA	0.308706923890928	0.308706923890928	NA	0.275371725529987	0.275371725529987	NA	0.223497386066114	0.223497386066114	NA	0.069028232521145	0.069028232521145	NA
734	XUT_13R-340	NO	NO	NA	XUTs	NA	NA	9.51624184577027e-07	1	2.13709918704747e-06	1	0.377794297731394	0.17512612685689	0.575455995968081	1.83472112925527	3.95798841098321	NA	NA	NA	NA	NA	NA	NA	NA	NA	NA	NA	NA	NA	NA	NA	NA	NA	NA	NA	NA	NA	NA	NA	NA	NA	NA	NA	NA	NA	NA	NA	NA	NA
735	XUT_13R-362	NO	NO	NA	XUTs	5.65602328773322e-06	12	5.70974510746216e-06	6	8.54839674818988e-06	4	0.372606349783367	0.143715869740557	0.518095823700047	1.86026668886062	4.82303855385803	NA	NA	NA	NA	NA	NA	NA	NA	NA	NA	NA	NA	NA	NA	NA	NA	NA	NA	NA	NA	NA	NA	NA	NA	NA	NA	NA	NA	NA	NA	NA	NA	NA
736	XUT_13R-389,SUT739	NO	NO	NA	XUTs	NA	NA	1.90324836915405e-06	2	2.13709918704747e-06	1	0.251296933242545	0.125726030378289	0.240432294753928	2.75827950471221	5.51315569635325	NA	NA	NA	NA	NA	NA	NA	NA	NA	NA	NA	NA	NA	NA	NA	NA	NA	NA	NA	NA	NA	NA	NA	NA	NA	NA	NA	NA	NA	NA	NA	NA	NA
737	XUT_13R-411	NO	NO	NA	XUTs	2.82801164386661e-06	6	2.85487255373108e-06	3	NA	NA	0.323669757822217	0.265813049673695	0.236500232320693	2.14152593440834	2.6076491782884	NA	NA	NA	NA	NA	NA	NA	NA	NA	NA	NA	NA	NA	NA	NA	NA	NA	NA	NA	NA	NA	NA	NA	NA	NA	NA	NA	NA	NA	NA	NA	NA	NA
738	XUT_13R-47	NO	NO	NA	XUTs	NA	NA	NA	NA	2.13709918704747e-06	1	0.555906655798702	0.182274599141036	1.15056452838365	1.24687692318428	3.80276343399673	NA	NA	NA	NA	NA	NA	NA	NA	NA	NA	NA	NA	NA	NA	NA	NA	NA	NA	NA	NA	NA	NA	NA	NA	NA	NA	NA	NA	NA	NA	NA	NA	NA
739	XUT_13R-73	NO	NO	NA	XUTs	NA	NA	9.51624184577027e-07	1	NA	NA	0.376007851106407	0.380434691592533	0.249782209045952	1.84343805194586	1.82198731051148	NA	NA	NA	NA	NA	NA	NA	NA	NA	NA	NA	NA	NA	NA	NA	NA	NA	NA	NA	NA	NA	NA	NA	NA	NA	NA	NA	NA	NA	NA	NA	NA	NA
740	XUT_13R-88	NO	NO	NA	XUTs	1.4140058219333e-06	3	9.51624184577027e-07	1	2.13709918704747e-06	1	0.545935013408117	0.361362614415334	0.877454889729506	1.26965144849902	1.91814856575969	NA	NA	NA	NA	NA	NA	NA	NA	NA	NA	NA	NA	NA	NA	NA	NA	NA	NA	NA	NA	NA	NA	NA	NA	NA	NA	NA	NA	NA	NA	NA	NA	NA
741	XUT_13R-97	NO	NO	NA	XUTs	1.4140058219333e-06	3	2.85487255373108e-06	3	2.13709918704747e-06	1	0.442232328671086	0.250634227033847	0.642833172954658	1.56738242688603	2.76557271831169	NA	NA	NA	NA	NA	NA	NA	NA	NA	NA	NA	NA	NA	NA	NA	NA	NA	NA	NA	NA	NA	NA	NA	NA	NA	NA	NA	NA	NA	NA	NA	NA	NA
742	XUT_14F-101,SUT325,CUT328	NO	NO	NA	CUTs	5.65602328773322e-06	12	6.66136929203919e-06	7	2.13709918704747e-06	1	0.33198957096175	0.0616760102812864	0.66946570218688	2.08785829793372	11.2385217104463	NA	NA	NA	NA	NA	NA	NA	NA	NA	NA	NA	NA	NA	NA	NA	NA	NA	NA	NA	NA	NA	NA	NA	NA	NA	NA	NA	NA	NA	NA	NA	NA	NA
743	XUT_14F-102,SUT326	NO	NO	NA	XUTs	8.48403493159983e-06	18	1.14194902149243e-05	12	6.41129756114241e-06	3	0.143905786012896	0.092501250806607	0.130188328856396	4.81667346230143	7.49338170582269	0.33423764530974	20.0542587185844	0.0351674399240167	0.0110986842974373	0.0377267158594272	0.0110986842974373	0.0169322575826466	0.0169322575826466	0.0238070850409098	0.0453225386459945	0.0453225386459945	0.0116531850450181	0.0421281839549249	0.0421281839549249	0.0138205444362179	0.0377267158594272	0.0377267158594272	0.0119079221165352	0.0337275035770903	0.0337275035770903	0.00561530271120213	0.053813288548153	0.053813288548153	0.0103132246455221	0.0495026410357976	0.0495026410357976	0.0103106583176282	0.0521449329261342	0.0469299682636013	0.0118374494418029	0.0670878018647861	0.0407829053345891	0.0597094904564169
744	XUT_14F-116,SUT327,XUT_14F-118	NO	NO	NA	XUTs	2.82801164386661e-06	6	2.85487255373108e-06	3	4.27419837409494e-06	2	0.41088046044174	0.155207308931087	0.641698215631599	1.68698014944478	4.46594419640192	NA	NA	NA	NA	NA	NA	NA	NA	NA	NA	NA	NA	NA	NA	NA	NA	NA	NA	NA	NA	NA	NA	NA	NA	NA	NA	NA	NA	NA	NA	NA	NA	NA
745	XUT_14F-123,CUT330	NO	NO	NA	CUTs	1.4140058219333e-06	3	NA	NA	NA	NA	0.345941587107712	0.378011624798503	0.239263366316411	2.00365381437684	1.83366630835605	NA	NA	NA	NA	NA	NA	NA	NA	NA	NA	NA	NA	NA	NA	NA	NA	NA	NA	NA	NA	NA	NA	NA	NA	NA	NA	NA	NA	NA	NA	NA	NA	NA
746	XUT_14F-133	NO	NO	NA	XUTs	1.4140058219333e-06	3	9.51624184577027e-07	1	2.13709918704747e-06	1	0.467202554840609	0.265813049673695	0.760453844347285	1.48361170840861	2.6076491782884	NA	NA	NA	NA	NA	NA	NA	NA	NA	NA	NA	NA	NA	NA	NA	NA	NA	NA	NA	NA	NA	NA	NA	NA	NA	NA	NA	NA	NA	NA	NA	NA	NA
747	XUT_14F-142,SUT330	NO	NO	NA	XUTs	4.24201746579991e-06	9	1.52259869532324e-05	16	2.35080910575222e-05	11	0.155300692436262	0.0697909210474875	0.225032373081526	4.46325878968263	9.93176720061211	0.244073806669885	14.6444284001931	0.0484780518408666	0.00549841275821915	0.0510722171319287	0.00549841275821915	0.0417911027524287	0.0417911027524287	NA	0.0529890068057351	0.0529890068057351	NA	0.0532211900764032	0.0532211900764032	NA	0.0510722171319287	0.0510722171319287	NA	0.0433167424378376	0.0433167424378376	NA	0.0088334914878184	0.0088334914878184	NA	0.0356940008965014	0.0356940008965014	NA	0.0252322940818741	0.0252322940818741	NA	0.00317140416823154	0.00317140416823154	NA
748	XUT_14F-166,SUT333	NO	NO	NA	XUTs	1.13120465754664e-05	24	3.80649673830811e-06	4	8.54839674818988e-06	4	0.316796737628229	0.120141722418565	0.393533301168207	2.187987116753	5.76941271197256	NA	NA	NA	NA	NA	NA	NA	NA	NA	NA	NA	NA	NA	NA	NA	NA	NA	NA	NA	NA	NA	NA	NA	NA	NA	NA	NA	NA	NA	NA	NA	NA	NA
749	XUT_14F-20	NO	NO	NA	XUTs	1.4140058219333e-06	3	NA	NA	NA	NA	0.423215491554959	0.262573476289896	0.639255697232974	1.63781145631795	2.63982177618988	NA	NA	NA	NA	NA	NA	NA	NA	NA	NA	NA	NA	NA	NA	NA	NA	NA	NA	NA	NA	NA	NA	NA	NA	NA	NA	NA	NA	NA	NA	NA	NA	NA
750	XUT_14F-214	NO	NO	NA	XUTs	1.4140058219333e-06	3	1.90324836915405e-06	2	2.13709918704747e-06	1	0.359984825656675	0.183510447537194	0.648895938891476	1.92548999612837	3.77715377986562	NA	NA	NA	NA	NA	NA	NA	NA	NA	NA	NA	NA	NA	NA	NA	NA	NA	NA	NA	NA	NA	NA	NA	NA	NA	NA	NA	NA	NA	NA	NA	NA	NA
751	XUT_14F-219	NO	NO	NA	XUTs	1.4140058219333e-06	3	NA	NA	2.13709918704747e-06	1	0.550445474326136	0.241434336716117	0.991066823866574	1.25924766918741	2.87095526671072	NA	NA	NA	NA	NA	NA	NA	NA	NA	NA	NA	NA	NA	NA	NA	NA	NA	NA	NA	NA	NA	NA	NA	NA	NA	NA	NA	NA	NA	NA	NA	NA	NA
752	XUT_14F-236	NO	NO	NA	XUTs	1.4140058219333e-06	3	1.90324836915405e-06	2	4.27419837409494e-06	2	0.327497451527698	0.210362589271612	0.345510000808877	2.11649641035855	3.29501164137593	NA	NA	NA	NA	NA	NA	NA	NA	NA	NA	NA	NA	NA	NA	NA	NA	NA	NA	NA	NA	NA	NA	NA	NA	NA	NA	NA	NA	NA	NA	NA	NA	NA
753	XUT_14F-257,CUT347,SUT337	NO	NO	NA	CUTs	5.65602328773322e-06	12	6.66136929203919e-06	7	8.54839674818988e-06	4	0.222131116617758	0.128121126647092	0.308918506643549	3.12044161625816	5.41009276689559	NA	NA	NA	NA	NA	NA	NA	NA	NA	NA	NA	NA	NA	NA	NA	NA	NA	NA	NA	NA	NA	NA	NA	NA	NA	NA	NA	NA	NA	NA	NA	NA	NA
754	XUT_14F-259,SUT338	NO	NO	NA	XUTs	8.48403493159983e-06	18	9.51624184577027e-06	10	NA	NA	0.324425802767285	0.164633216154923	0.356313171572309	2.13653530220945	4.21025110696787	NA	NA	NA	NA	NA	NA	NA	NA	NA	NA	NA	NA	NA	NA	NA	NA	NA	NA	NA	NA	NA	NA	NA	NA	NA	NA	NA	NA	NA	NA	NA	NA	NA
755	XUT_14F-289,SUT339	NO	NO	NA	XUTs	1.69680698631997e-05	36	1.33227385840784e-05	14	1.28225951222848e-05	6	0.512700103930837	0.265813049673695	0.738362401239362	1.35195443739066	2.6076491782884	NA	NA	NA	NA	NA	NA	NA	NA	NA	NA	NA	NA	NA	NA	NA	NA	NA	NA	NA	NA	NA	NA	NA	NA	NA	NA	NA	NA	NA	NA	NA	NA	NA
756	XUT_14F-290,SUT340,SUT341,XUT_14F-292	NO	NO	NA	XUTs	1.4140058219333e-06	3	1.90324836915405e-06	2	4.27419837409494e-06	2	0.464317952021477	0.218520267604175	0.772087583673943	1.4928287341513	3.1720040807176	NA	NA	NA	NA	NA	NA	NA	NA	NA	NA	NA	NA	NA	NA	NA	NA	NA	NA	NA	NA	NA	NA	NA	NA	NA	NA	NA	NA	NA	NA	NA	NA	NA
757	XUT_14F-302,SUT343	NO	NO	NA	XUTs	4.24201746579991e-06	9	9.51624184577027e-07	1	4.27419837409494e-06	2	0.332667275250464	0.115002440920808	0.385307553495424	2.08360494743007	6.02723885693221	NA	NA	NA	NA	NA	NA	NA	NA	NA	NA	NA	NA	NA	NA	NA	NA	NA	NA	NA	NA	NA	NA	NA	NA	NA	NA	NA	NA	NA	NA	NA	NA	NA
758	XUT_14F-303,SUT344	NO	NO	NA	XUTs	8.48403493159983e-06	18	1.14194902149243e-05	12	8.54839674818988e-06	4	0.215517151743907	0.119226107614936	0.215021787530623	3.2162042554441	5.81371978357793	NA	NA	NA	NA	NA	NA	NA	NA	NA	NA	NA	NA	NA	NA	NA	NA	NA	NA	NA	NA	NA	NA	NA	NA	NA	NA	NA	NA	NA	NA	NA	NA	NA
759	XUT_14F-306	NO	NO	NA	XUTs	4.24201746579991e-06	9	6.66136929203919e-06	7	4.27419837409494e-06	2	0.426576855754973	0.216677212706221	0.578661275450408	1.62490573787269	3.19898512585973	NA	NA	NA	NA	NA	NA	NA	NA	NA	NA	NA	NA	NA	NA	NA	NA	NA	NA	NA	NA	NA	NA	NA	NA	NA	NA	NA	NA	NA	NA	NA	NA	NA
760	XUT_14F-313,SUT345	NO	NO	NA	XUTs	2.82801164386661e-06	6	3.80649673830811e-06	4	6.41129756114241e-06	3	0.31638720562753	0.101982858025873	0.583102062684958	2.19081925005514	6.79670283788377	NA	NA	NA	NA	NA	NA	NA	NA	NA	NA	NA	NA	NA	NA	NA	NA	NA	NA	NA	NA	NA	NA	NA	NA	NA	NA	NA	NA	NA	NA	NA	NA	NA
761	XUT_14F-37,CUT315	NO	NO	NA	CUTs	1.4140058219333e-06	3	NA	NA	NA	NA	0.27177478445839	0.242377300645525	0.200112428918337	2.55044698845514	2.85978587398193	NA	NA	NA	NA	NA	NA	NA	NA	NA	NA	NA	NA	NA	NA	NA	NA	NA	NA	NA	NA	NA	NA	NA	NA	NA	NA	NA	NA	NA	NA	NA	NA	NA
762	XUT_14F-52	NO	NO	NA	XUTs	NA	NA	1.90324836915405e-06	2	NA	NA	0.40377393054161	0.466936537147968	0.254541314118295	1.71667145432143	1.48445693454118	NA	NA	NA	NA	NA	NA	NA	NA	NA	NA	NA	NA	NA	NA	NA	NA	NA	NA	NA	NA	NA	NA	NA	NA	NA	NA	NA	NA	NA	NA	NA	NA	NA
763	XUT_14F-55,CUT319,SUT323	NO	NO	NA	CUTs	5.65602328773322e-06	12	1.04678660303473e-05	11	8.54839674818988e-06	4	0.214958567510464	0.13869553376249	0.277725969876211	3.22456177759094	4.99761716730498	NA	NA	NA	NA	NA	NA	NA	NA	NA	NA	NA	NA	NA	NA	NA	NA	NA	NA	NA	NA	NA	NA	NA	NA	NA	NA	NA	NA	NA	NA	NA	NA	NA
764	XUT_14F-6	NO	NO	NA	XUTs	5.65602328773322e-06	12	5.70974510746216e-06	6	4.27419837409494e-06	2	0.396536653373454	0.20307168050611	0.734866562837218	1.7480028004048	3.41331286978289	NA	NA	NA	NA	NA	NA	NA	NA	NA	NA	NA	NA	NA	NA	NA	NA	NA	NA	NA	NA	NA	NA	NA	NA	NA	NA	NA	NA	NA	NA	NA	NA	NA
765	XUT_14F-61	NO	NO	NA	XUTs	1.4140058219333e-06	3	NA	NA	NA	NA	0.444845740193657	0.290152083016345	0.70886766856711	1.55817425667197	2.38890988944201	NA	NA	NA	NA	NA	NA	NA	NA	NA	NA	NA	NA	NA	NA	NA	NA	NA	NA	NA	NA	NA	NA	NA	NA	NA	NA	NA	NA	NA	NA	NA	NA	NA
766	XUT_14R-128	NO	NO	NA	XUTs	NA	NA	9.51624184577027e-07	1	2.13709918704747e-06	1	0.4400920474077	0.288736440127997	0.567359233773252	1.57500501234419	2.40062245088521	NA	NA	NA	NA	NA	NA	NA	NA	NA	NA	NA	NA	NA	NA	NA	NA	NA	NA	NA	NA	NA	NA	NA	NA	NA	NA	NA	NA	NA	NA	NA	NA	NA
767	XUT_14R-130,SUT747	NO	NO	NA	XUTs	3.2522133904466e-05	69	1.23711143995013e-05	13	1.06854959352373e-05	5	0.22346704536864	0.160788323423715	0.238549752721252	3.10178701927393	4.31092983495661	0.143212245370236	8.59273472221415	0.0840878670299077	0.0380801657857971	0.105203902799469	0.0380801657857971	0.0176519055186445	0.0176519055186445	NA	0.0861270238437838	0.0861270238437838	NA	0.105755788234867	0.105755788234867	NA	0.105203902799469	0.105203902799469	NA	0.105700714752774	0.105700714752774	NA	0.108707690835419	0.108707690835419	NA	0.159743346777589	0.159743346777589	NA	0.100399543326709	0.100399543326709	NA	0.0672971006526558	0.0672971006526558	NA
768	XUT_14R-162,CUT811	NO	NO	NA	CUTs	NA	NA	1.90324836915405e-06	2	NA	NA	0.800859648489358	0.130123270250925	1.4094771341785	0.865503939257536	5.32685029528773	NA	NA	NA	NA	NA	NA	NA	NA	NA	NA	NA	NA	NA	NA	NA	NA	NA	NA	NA	NA	NA	NA	NA	NA	NA	NA	NA	NA	NA	NA	NA	NA	NA
769	XUT_14R-181	NO	NO	NA	XUTs	NA	NA	NA	NA	2.13709918704747e-06	1	0.635357785486529	0.128179175481738	1.22826865545133	1.09095567315534	5.40764268419483	NA	NA	NA	NA	NA	NA	NA	NA	NA	NA	NA	NA	NA	NA	NA	NA	NA	NA	NA	NA	NA	NA	NA	NA	NA	NA	NA	NA	NA	NA	NA	NA	NA
770	XUT_14R-187,SUT748	NO	NO	NA	XUTs	NA	NA	2.85487255373108e-06	3	NA	NA	0.641040896602815	0.533492589123349	0.795835950963988	1.08128386852269	1.29926299763404	NA	NA	NA	NA	NA	NA	NA	NA	NA	NA	NA	NA	NA	NA	NA	NA	NA	NA	NA	NA	NA	NA	NA	NA	NA	NA	NA	NA	NA	NA	NA	NA	NA
771	XUT_14R-195	NO	NO	NA	XUTs	NA	NA	9.51624184577027e-07	1	2.13709918704747e-06	1	0.335197401716488	0.140227311390297	0.680049557865089	2.06787754621742	4.94302553252767	NA	NA	NA	NA	NA	NA	NA	NA	NA	NA	NA	NA	NA	NA	NA	NA	NA	NA	NA	NA	NA	NA	NA	NA	NA	NA	NA	NA	NA	NA	NA	NA	NA
772	XUT_14R-204	NO	NO	NA	XUTs	9.89804075353313e-06	21	2.85487255373108e-06	3	2.13709918704747e-06	1	0.434577101230623	0.28085822284924	0.560348658653886	1.59499241583855	2.46796114255845	NA	NA	NA	NA	NA	NA	NA	NA	NA	NA	NA	NA	NA	NA	NA	NA	NA	NA	NA	NA	NA	NA	NA	NA	NA	NA	NA	NA	NA	NA	NA	NA	NA
773	XUT_14R-21,SUT742	NO	NO	NA	XUTs	2.82801164386661e-06	6	NA	NA	NA	NA	0.34469621960671	0.359058488391509	0.274670989748859	2.0108928996982	1.93045757994768	NA	NA	NA	NA	NA	NA	NA	NA	NA	NA	NA	NA	NA	NA	NA	NA	NA	NA	NA	NA	NA	NA	NA	NA	NA	NA	NA	NA	NA	NA	NA	NA	NA
774	XUT_14R-217	NO	NO	NA	XUTs	NA	NA	9.51624184577027e-07	1	NA	NA	0.634302398893672	0.451386836442565	0.753955406582926	1.09277086413185	1.53559458229381	NA	NA	NA	NA	NA	NA	NA	NA	NA	NA	NA	NA	NA	NA	NA	NA	NA	NA	NA	NA	NA	NA	NA	NA	NA	NA	NA	NA	NA	NA	NA	NA	NA
775	XUT_14R-219,CUT816	NO	NO	NA	CUTs	2.82801164386661e-06	6	4.75812092288513e-06	5	2.13709918704747e-06	1	0.260907303572371	0.133048639417767	0.274275366098633	2.65667986702288	5.20972768750751	NA	NA	NA	NA	NA	NA	NA	NA	NA	NA	NA	NA	NA	NA	NA	NA	NA	NA	NA	NA	NA	NA	NA	NA	NA	NA	NA	NA	NA	NA	NA	NA	NA
776	XUT_14R-232	NO	NO	NA	XUTs	NA	NA	9.51624184577027e-07	1	NA	NA	0.532097863307276	0.0884937842533381	0.992425480800744	1.3026686035754	7.83272165845703	NA	NA	NA	NA	NA	NA	NA	NA	NA	NA	NA	NA	NA	NA	NA	NA	NA	NA	NA	NA	NA	NA	NA	NA	NA	NA	NA	NA	NA	NA	NA	NA	NA
777	XUT_14R-249	NO	NO	NA	XUTs	1.4140058219333e-06	3	NA	NA	NA	NA	0.27177478445839	0.242377300645525	0.200112428918337	2.55044698845514	2.85978587398193	NA	NA	NA	NA	NA	NA	NA	NA	NA	NA	NA	NA	NA	NA	NA	NA	NA	NA	NA	NA	NA	NA	NA	NA	NA	NA	NA	NA	NA	NA	NA	NA	NA
778	XUT_14R-269,SUT752	NO	NO	NA	XUTs	1.13120465754664e-05	24	4.75812092288513e-06	5	4.27419837409494e-06	2	0.241302786772962	0.0781376405573739	0.357635222598158	2.87252041234036	8.87084861554004	NA	NA	NA	NA	NA	NA	NA	NA	NA	NA	NA	NA	NA	NA	NA	NA	NA	NA	NA	NA	NA	NA	NA	NA	NA	NA	NA	NA	NA	NA	NA	NA	NA
779	XUT_14R-286	NO	NO	NA	XUTs	NA	NA	9.51624184577027e-07	1	NA	NA	0.53515891560378	0.14649890830137	0.989189821387204	1.2952174771823	4.73141532996301	NA	NA	NA	NA	NA	NA	NA	NA	NA	NA	NA	NA	NA	NA	NA	NA	NA	NA	NA	NA	NA	NA	NA	NA	NA	NA	NA	NA	NA	NA	NA	NA	NA
780	XUT_14R-291,SUT754	NO	NO	NA	XUTs	5.65602328773322e-06	12	3.80649673830811e-06	4	NA	NA	0.342080571961034	0.175729734821182	0.486883570548497	2.0262687722555	3.94439325402313	NA	NA	NA	NA	NA	NA	NA	NA	NA	NA	NA	NA	NA	NA	NA	NA	NA	NA	NA	NA	NA	NA	NA	NA	NA	NA	NA	NA	NA	NA	NA	NA	NA
781	XUT_14R-330,SUT757	NO	NO	NA	XUTs	2.82801164386661e-06	6	1.90324836915405e-06	2	2.13709918704747e-06	1	0.448151949489869	0.242377300645525	0.684471116884771	1.5466789363495	2.85978587398193	NA	NA	NA	NA	NA	NA	NA	NA	NA	NA	NA	NA	NA	NA	NA	NA	NA	NA	NA	NA	NA	NA	NA	NA	NA	NA	NA	NA	NA	NA	NA	NA	NA
782	XUT_14R-40,SUT743	NO	NO	NA	XUTs	9.89804075353313e-06	21	8.56461766119324e-06	9	6.41129756114241e-06	3	0.268278853838227	0.151543027638935	0.318520708095199	2.58368175740722	4.57392986902327	NA	NA	NA	NA	NA	NA	NA	NA	NA	NA	NA	NA	NA	NA	NA	NA	NA	NA	NA	NA	NA	NA	NA	NA	NA	NA	NA	NA	NA	NA	NA	NA	NA
783	XUT_14R-44	NO	NO	NA	XUTs	2.82801164386661e-06	6	NA	NA	NA	NA	0.296266062384889	0.242377300645525	0.226843379685488	2.33961046695741	2.85978587398193	NA	NA	NA	NA	NA	NA	NA	NA	NA	NA	NA	NA	NA	NA	NA	NA	NA	NA	NA	NA	NA	NA	NA	NA	NA	NA	NA	NA	NA	NA	NA	NA	NA
784	XUT_14R-46	NO	NO	NA	XUTs	NA	NA	2.85487255373108e-06	3	NA	NA	0.649160029298078	0.14649890830137	1.22562342691402	1.06776010425261	4.73141532996301	NA	NA	NA	NA	NA	NA	NA	NA	NA	NA	NA	NA	NA	NA	NA	NA	NA	NA	NA	NA	NA	NA	NA	NA	NA	NA	NA	NA	NA	NA	NA	NA	NA
785	XUT_14R-74,SUT744	NO	NO	NA	XUTs	3.29934691784438e-06	7	1.90324836915405e-06	2	NA	NA	0.384403009533757	0.306205400962437	0.470434496739395	1.80317833983835	2.26366738921426	NA	NA	NA	NA	NA	NA	NA	NA	NA	NA	NA	NA	NA	NA	NA	NA	NA	NA	NA	NA	NA	NA	NA	NA	NA	NA	NA	NA	NA	NA	NA	NA	NA
786	XUT_14R-75,SUT745	NO	NO	NA	XUTs	7.07002910966652e-06	15	5.70974510746216e-06	6	6.41129756114241e-06	3	0.260546204806193	0.0809526874281329	0.40029758090859	2.66036183898952	8.56237393199945	NA	NA	NA	NA	NA	NA	NA	NA	NA	NA	NA	NA	NA	NA	NA	NA	NA	NA	NA	NA	NA	NA	NA	NA	NA	NA	NA	NA	NA	NA	NA	NA	NA
787	XUT_14R-89	NO	NO	NA	XUTs	NA	NA	9.51624184577027e-07	1	NA	NA	0.758040679801581	0.366478160336888	1.09297405114116	0.91439311771682	1.89137377223997	NA	NA	NA	NA	NA	NA	NA	NA	NA	NA	NA	NA	NA	NA	NA	NA	NA	NA	NA	NA	NA	NA	NA	NA	NA	NA	NA	NA	NA	NA	NA	NA	NA
788	XUT_15F-1	NO	NO	NA	XUTs	7.07002910966652e-06	15	2.85487255373108e-06	3	6.41129756114241e-06	3	0.485787081004839	0.222472633852639	0.595130812436713	1.42685387830032	3.11565143342111	NA	NA	NA	NA	NA	NA	NA	NA	NA	NA	NA	NA	NA	NA	NA	NA	NA	NA	NA	NA	NA	NA	NA	NA	NA	NA	NA	NA	NA	NA	NA	NA	NA
789	XUT_15F-10,SUT349,CUT354	NO	NO	NA	CUTs	9.89804075353313e-06	21	4.75812092288513e-06	5	1.28225951222848e-05	6	0.234230495212849	0.116969538553512	0.304044963859613	2.95925250864568	5.92587770398735	NA	NA	NA	NA	NA	NA	NA	NA	NA	NA	NA	NA	NA	NA	NA	NA	NA	NA	NA	NA	NA	NA	NA	NA	NA	NA	NA	NA	NA	NA	NA	NA	NA
790	XUT_15F-102,SUT356	NO	NO	NA	XUTs	1.4140058219333e-06	3	1.90324836915405e-06	2	NA	NA	0.49442994245376	0.295189305156417	0.662403648783332	1.40191182014582	2.34814462601434	NA	NA	NA	NA	NA	NA	NA	NA	NA	NA	NA	NA	NA	NA	NA	NA	NA	NA	NA	NA	NA	NA	NA	NA	NA	NA	NA	NA	NA	NA	NA	NA	NA
791	XUT_15F-104	NO	NO	NA	XUTs	2.82801164386661e-06	6	1.90324836915405e-06	2	2.13709918704747e-06	1	0.331498434501164	0.0918975349021433	0.567344534188903	2.09095159560251	7.54260907322531	NA	NA	NA	NA	NA	NA	NA	NA	NA	NA	NA	NA	NA	NA	NA	NA	NA	NA	NA	NA	NA	NA	NA	NA	NA	NA	NA	NA	NA	NA	NA	NA	NA
792	XUT_15F-112,SUT357	NO	NO	NA	XUTs	NA	NA	1.90324836915405e-06	2	4.27419837409494e-06	2	0.442301571471086	0.165622602117361	0.806186947201643	1.56713705143428	4.18510017170711	NA	NA	NA	NA	NA	NA	NA	NA	NA	NA	NA	NA	NA	NA	NA	NA	NA	NA	NA	NA	NA	NA	NA	NA	NA	NA	NA	NA	NA	NA	NA	NA	NA
793	XUT_15F-129	NO	NO	NA	XUTs	2.82801164386661e-06	6	1.90324836915405e-06	2	2.13709918704747e-06	1	0.450601083103183	0.106106783006718	0.788599646682663	1.53827233566862	6.53254354640136	NA	NA	NA	NA	NA	NA	NA	NA	NA	NA	NA	NA	NA	NA	NA	NA	NA	NA	NA	NA	NA	NA	NA	NA	NA	NA	NA	NA	NA	NA	NA	NA	NA
794	XUT_15F-14	NO	NO	NA	XUTs	NA	NA	NA	NA	4.27419837409494e-06	2	1.37162265575807	0.664851645170113	1.87226883465612	0.505348302355692	1.04255917180229	NA	NA	NA	NA	NA	NA	NA	NA	NA	NA	NA	NA	NA	NA	NA	NA	NA	NA	NA	NA	NA	NA	NA	NA	NA	NA	NA	NA	NA	NA	NA	NA	NA
795	XUT_15F-141	NO	NO	NA	XUTs	1.4140058219333e-06	3	NA	NA	NA	NA	0.313105396180054	0.361362614415334	0.206446711379221	2.21378228870046	1.91814856575969	NA	NA	NA	NA	NA	NA	NA	NA	NA	NA	NA	NA	NA	NA	NA	NA	NA	NA	NA	NA	NA	NA	NA	NA	NA	NA	NA	NA	NA	NA	NA	NA	NA
796	XUT_15F-144,CUT368	NO	NO	NA	CUTs	1.4140058219333e-06	3	7.61299347661622e-06	8	8.54839674818988e-06	4	0.205534256108508	0.084686187934787	0.220108150707306	3.37241681111305	8.1848905643705	NA	NA	NA	NA	NA	NA	NA	NA	NA	NA	NA	NA	NA	NA	NA	NA	NA	NA	NA	NA	NA	NA	NA	NA	NA	NA	NA	NA	NA	NA	NA	NA	NA
797	XUT_15F-163,SUT361	NO	NO	NA	XUTs	1.4140058219333e-06	3	3.80649673830811e-06	4	4.27419837409494e-06	2	0.378324613057412	0.197301006341567	0.698952390334677	1.83214931473348	3.51314569252611	NA	NA	NA	NA	NA	NA	NA	NA	NA	NA	NA	NA	NA	NA	NA	NA	NA	NA	NA	NA	NA	NA	NA	NA	NA	NA	NA	NA	NA	NA	NA	NA	NA
798	XUT_15F-18,SUT351	NO	NO	NA	XUTs	4.24201746579991e-06	9	8.56461766119324e-06	9	1.28225951222848e-05	6	0.100893057869885	0.0692185246079206	0.101575745876867	6.87011767899683	10.0138970670957	NA	NA	NA	NA	NA	NA	NA	NA	NA	NA	NA	NA	NA	NA	NA	NA	NA	NA	NA	NA	NA	NA	NA	NA	NA	NA	NA	NA	NA	NA	NA	NA	NA
799	XUT_15F-197,SUT365,CUT373	NO	NO	NA	CUTs	4.24201746579991e-06	9	4.75812092288513e-06	5	NA	NA	0.18431347242645	0.111754207870006	0.194803509289839	3.76069731330435	6.20242578575852	NA	NA	NA	NA	NA	NA	NA	NA	NA	NA	NA	NA	NA	NA	NA	NA	NA	NA	NA	NA	NA	NA	NA	NA	NA	NA	NA	NA	NA	NA	NA	NA	NA
800	XUT_15F-200,SUT366,CUT375	NO	NO	NA	CUTs	9.89804075353313e-06	21	3.80649673830811e-06	4	6.41129756114241e-06	3	0.412483627924512	0.242377300645525	0.577173612193019	1.68042349716435	2.85978587398193	NA	NA	NA	NA	NA	NA	NA	NA	NA	NA	NA	NA	NA	NA	NA	NA	NA	NA	NA	NA	NA	NA	NA	NA	NA	NA	NA	NA	NA	NA	NA	NA	NA
801	XUT_15F-217,CUT378	NO	NO	NA	CUTs	NA	NA	NA	NA	2.13709918704747e-06	1	0.635357785486529	0.128179175481738	1.22826865545133	1.09095567315534	5.40764268419483	NA	NA	NA	NA	NA	NA	NA	NA	NA	NA	NA	NA	NA	NA	NA	NA	NA	NA	NA	NA	NA	NA	NA	NA	NA	NA	NA	NA	NA	NA	NA	NA	NA
802	XUT_15F-238	NO	NO	NA	XUTs	NA	NA	2.85487255373108e-06	3	NA	NA	0.423501596789096	0.352804245527498	0.291263081473023	1.63670499902538	1.96467925017053	NA	NA	NA	NA	NA	NA	NA	NA	NA	NA	NA	NA	NA	NA	NA	NA	NA	NA	NA	NA	NA	NA	NA	NA	NA	NA	NA	NA	NA	NA	NA	NA	NA
803	XUT_15F-245	NO	NO	NA	XUTs	1.4140058219333e-06	3	NA	NA	NA	NA	0.27177478445839	0.242377300645525	0.200112428918337	2.55044698845514	2.85978587398193	NA	NA	NA	NA	NA	NA	NA	NA	NA	NA	NA	NA	NA	NA	NA	NA	NA	NA	NA	NA	NA	NA	NA	NA	NA	NA	NA	NA	NA	NA	NA	NA	NA
804	XUT_15F-249,SUT368	NO	NO	NA	XUTs	4.24201746579991e-06	9	3.80649673830811e-06	4	NA	NA	0.207410520438058	0.141277386915352	0.212431561214669	3.34190946098585	4.90628539849236	NA	NA	NA	NA	NA	NA	NA	NA	NA	NA	NA	NA	NA	NA	NA	NA	NA	NA	NA	NA	NA	NA	NA	NA	NA	NA	NA	NA	NA	NA	NA	NA	NA
805	XUT_15F-288,SUT371,CUT385	NO	NO	NA	CUTs	1.4140058219333e-06	3	NA	NA	NA	NA	0.342569646571724	0.367189143555431	0.191690381363982	2.02337593974433	1.8877115315783	NA	NA	NA	NA	NA	NA	NA	NA	NA	NA	NA	NA	NA	NA	NA	NA	NA	NA	NA	NA	NA	NA	NA	NA	NA	NA	NA	NA	NA	NA	NA	NA	NA
806	XUT_15F-296,SUT373	NO	NO	NA	XUTs	2.82801164386661e-06	6	1.90324836915405e-06	2	NA	NA	0.441078333598584	0.0898231305512806	0.754581012035075	1.57148317602643	7.71680052015359	NA	NA	NA	NA	NA	NA	NA	NA	NA	NA	NA	NA	NA	NA	NA	NA	NA	NA	NA	NA	NA	NA	NA	NA	NA	NA	NA	NA	NA	NA	NA	NA	NA
807	XUT_15F-307,SUT374,CUT388	NO	NO	NA	CUTs	7.07002910966652e-06	15	6.66136929203919e-06	7	6.41129756114241e-06	3	0.285156809472319	0.0928518870501976	0.486734727339293	2.43075794627738	7.46508447572224	NA	NA	NA	NA	NA	NA	NA	NA	NA	NA	NA	NA	NA	NA	NA	NA	NA	NA	NA	NA	NA	NA	NA	NA	NA	NA	NA	NA	NA	NA	NA	NA	NA
808	XUT_15F-318	NO	NO	NA	XUTs	2.82801164386661e-06	6	NA	NA	NA	NA	0.631288443608328	0.343782375453537	0.709006421177073	1.09798807118667	2.01623826598297	NA	NA	NA	NA	NA	NA	NA	NA	NA	NA	NA	NA	NA	NA	NA	NA	NA	NA	NA	NA	NA	NA	NA	NA	NA	NA	NA	NA	NA	NA	NA	NA	NA
809	XUT_15F-331,SUT377	NO	NO	NA	XUTs	4.24201746579991e-06	9	5.70974510746216e-06	6	4.27419837409494e-06	2	0.343149347264811	0.257791705943588	0.320869885564962	2.01995774167986	2.68878774832122	NA	NA	NA	NA	NA	NA	NA	NA	NA	NA	NA	NA	NA	NA	NA	NA	NA	NA	NA	NA	NA	NA	NA	NA	NA	NA	NA	NA	NA	NA	NA	NA	NA
810	XUT_15F-345	NO	NO	NA	XUTs	4.24201746579991e-06	9	1.90324836915405e-06	2	6.41129756114241e-06	3	0.727566902246762	0.378319921806338	0.942098282108189	0.952692018314017	1.83217203379199	NA	NA	NA	NA	NA	NA	NA	NA	NA	NA	NA	NA	NA	NA	NA	NA	NA	NA	NA	NA	NA	NA	NA	NA	NA	NA	NA	NA	NA	NA	NA	NA	NA
811	XUT_15F-39	NO	NO	NA	XUTs	NA	NA	NA	NA	2.13709918704747e-06	1	0.635357785486529	0.128179175481738	1.22826865545133	1.09095567315534	5.40764268419483	NA	NA	NA	NA	NA	NA	NA	NA	NA	NA	NA	NA	NA	NA	NA	NA	NA	NA	NA	NA	NA	NA	NA	NA	NA	NA	NA	NA	NA	NA	NA	NA	NA
812	XUT_15F-436	NO	NO	NA	XUTs	1.4140058219333e-06	3	4.75812092288513e-06	5	8.54839674818988e-06	4	0.441869112953365	0.247837815595832	0.577618632215772	1.56867081278229	2.79677731541305	NA	NA	NA	NA	NA	NA	NA	NA	NA	NA	NA	NA	NA	NA	NA	NA	NA	NA	NA	NA	NA	NA	NA	NA	NA	NA	NA	NA	NA	NA	NA	NA	NA
813	XUT_15F-448,CUT395	NO	NO	NA	CUTs	4.24201746579991e-06	9	1.90324836915405e-06	2	2.13709918704747e-06	1	0.582928264025887	0.265813049673695	0.994201937531424	1.18907801068497	2.6076491782884	NA	NA	NA	NA	NA	NA	NA	NA	NA	NA	NA	NA	NA	NA	NA	NA	NA	NA	NA	NA	NA	NA	NA	NA	NA	NA	NA	NA	NA	NA	NA	NA	NA
814	XUT_15F-453	NO	NO	NA	XUTs	NA	NA	1.90324836915405e-06	2	2.13709918704747e-06	1	0.526397898796019	0.0369394758050129	1.37568012456654	1.31677421613064	18.7644021863971	NA	NA	NA	NA	NA	NA	NA	NA	NA	NA	NA	NA	NA	NA	NA	NA	NA	NA	NA	NA	NA	NA	NA	NA	NA	NA	NA	NA	NA	NA	NA	NA	NA
815	XUT_15F-479	NO	NO	NA	XUTs	1.4140058219333e-06	3	1.90324836915405e-06	2	NA	NA	0.423451114533745	0.313587832044515	0.578883629181509	1.63690012086321	2.21037651888722	NA	NA	NA	NA	NA	NA	NA	NA	NA	NA	NA	NA	NA	NA	NA	NA	NA	NA	NA	NA	NA	NA	NA	NA	NA	NA	NA	NA	NA	NA	NA	NA	NA
816	XUT_15F-9	NO	NO	NA	XUTs	1.27260523973997e-05	27	3.80649673830811e-06	4	8.54839674818988e-06	4	0.161501744579992	0.0758048573082129	0.234897123293549	4.29188664408903	9.14383596478121	NA	NA	NA	NA	NA	NA	NA	NA	NA	NA	NA	NA	NA	NA	NA	NA	NA	NA	NA	NA	NA	NA	NA	NA	NA	NA	NA	NA	NA	NA	NA	NA	NA
817	XUT_15R-10	NO	NO	NA	XUTs	1.4140058219333e-06	3	9.51624184577027e-07	1	NA	NA	0.4543905136266	0.242377300645525	0.762827288042382	1.52544377528433	2.85978587398193	NA	NA	NA	NA	NA	NA	NA	NA	NA	NA	NA	NA	NA	NA	NA	NA	NA	NA	NA	NA	NA	NA	NA	NA	NA	NA	NA	NA	NA	NA	NA	NA	NA
818	XUT_15R-101	NO	NO	NA	XUTs	1.4140058219333e-06	3	5.70974510746216e-06	6	2.13709918704747e-06	1	0.359679311983017	0.155233394748343	0.784515563557829	1.92712551839143	4.46519372770043	NA	NA	NA	NA	NA	NA	NA	NA	NA	NA	NA	NA	NA	NA	NA	NA	NA	NA	NA	NA	NA	NA	NA	NA	NA	NA	NA	NA	NA	NA	NA	NA	NA
819	XUT_15R-116,SUT768	NO	NO	NA	XUTs	2.26240931509329e-05	48	1.52259869532324e-05	16	6.41129756114241e-06	3	0.492766247695856	0.288413821946044	0.546216724798239	1.40664500420038	2.40330777451303	NA	NA	NA	NA	NA	NA	NA	NA	NA	NA	NA	NA	NA	NA	NA	NA	NA	NA	NA	NA	NA	NA	NA	NA	NA	NA	NA	NA	NA	NA	NA	NA	NA
820	XUT_15R-149,SUT769	NO	NO	NA	XUTs	2.82801164386661e-06	6	5.70974510746216e-06	6	1.06854959352373e-05	5	0.10856264881688	0.0595603860227542	0.148334735279784	6.38476665882685	11.6377214260354	NA	NA	NA	NA	NA	NA	NA	NA	NA	NA	NA	NA	NA	NA	NA	NA	NA	NA	NA	NA	NA	NA	NA	NA	0.0801713250375897	0.0801713250375897	NA	0.212441596982633	0.212441596982633	NA	0.191496126128053	0.191496126128053	NA
821	XUT_15R-150,CUT833	NO	NO	NA	CUTs	1.4140058219333e-06	3	4.75812092288513e-06	5	2.13709918704747e-06	1	0.714038980914156	0.375513648747015	0.890708789352969	0.970741372792472	1.84586414601116	NA	NA	NA	NA	NA	NA	NA	NA	NA	NA	NA	NA	NA	NA	NA	NA	NA	NA	NA	NA	NA	NA	NA	NA	NA	NA	NA	NA	NA	NA	NA	NA	NA
822	XUT_15R-157	NO	NO	NA	XUTs	NA	NA	NA	NA	2.13709918704747e-06	1	0.635357785486529	0.128179175481738	1.22826865545133	1.09095567315534	5.40764268419483	NA	NA	NA	NA	NA	NA	NA	NA	NA	NA	NA	NA	NA	NA	NA	NA	NA	NA	NA	NA	NA	NA	NA	NA	NA	NA	NA	NA	NA	NA	NA	NA	NA
823	XUT_15R-169,SUT772	NO	NO	NA	XUTs	1.13120465754664e-05	24	1.61776111378095e-05	17	8.54839674818988e-06	4	0.0764601312631798	0.0359264653993165	0.113082515710341	9.06547201932071	19.2934977837573	0.179513001745773	10.7707801047464	0.0665039109834199	0.0176931461337306	0.0607625007121783	0.0132079125679921	0.090134678268415	0.07903472815656	0.0369964872462464	0.076887321135962	0.0675445747544149	0.0456834809845914	0.0667099217571773	0.0607625007121783	0.0314354154519984	0.049845608044992	0.0491361925669984	0.0344711831422359	0.0489420257105531	0.0472437878133022	0.0302567981504871	0.0413818921098712	0.0203421650735227	0.0532968802873214	0.0906361949971097	0.0436558155120239	0.124412564645258	0.0710562963374282	0.0470539783119829	0.0944483963037519	0.0437128884223736	0.0393269835014346	0.025167830943493
824	XUT_15R-172	NO	NO	NA	XUTs	1.4140058219333e-06	3	2.85487255373108e-06	3	NA	NA	0.437824292187853	0.218941551617355	0.827129008441328	1.58316291016247	3.16590055857172	NA	NA	NA	NA	NA	NA	NA	NA	NA	NA	NA	NA	NA	NA	NA	NA	NA	NA	NA	NA	NA	NA	NA	NA	NA	NA	NA	NA	NA	NA	NA	NA	NA
825	XUT_15R-175,SUT773,XUT_15R-177	NO	NO	NA	XUTs	2.82801164386661e-06	6	2.85487255373108e-06	3	8.54839674818988e-06	4	0.284739403134287	0.127431143761926	0.355975541498948	2.43432125280198	5.43938600955289	NA	NA	NA	NA	NA	NA	NA	NA	NA	NA	NA	NA	NA	NA	NA	NA	NA	NA	NA	NA	NA	NA	NA	NA	NA	NA	NA	NA	NA	NA	NA	NA	NA
826	XUT_15R-189,CUT837	NO	NO	NA	CUTs	NA	NA	9.51624184577027e-07	1	NA	NA	0.418415812965681	0.0235371689942031	0.798589996563609	1.65659891208939	29.4490463458311	NA	NA	NA	NA	NA	NA	NA	NA	NA	NA	NA	NA	NA	NA	NA	NA	NA	NA	NA	NA	NA	NA	NA	NA	NA	NA	NA	NA	NA	NA	NA	NA	NA
827	XUT_15R-19	NO	NO	NA	XUTs	NA	NA	1.90324836915405e-06	2	2.13709918704747e-06	1	0.663093931705668	0.127431143761926	1.10881938361406	1.04532276260917	5.43938600955289	NA	NA	NA	NA	NA	NA	NA	NA	NA	NA	NA	NA	NA	NA	NA	NA	NA	NA	NA	NA	NA	NA	NA	NA	NA	NA	NA	NA	NA	NA	NA	NA	NA
828	XUT_15R-211	NO	NO	NA	XUTs	1.4140058219333e-06	3	9.51624184577027e-07	1	NA	NA	0.477016014922535	0.265813049673695	0.780590240075911	1.45308995689067	2.6076491782884	NA	NA	NA	NA	NA	NA	NA	NA	NA	NA	NA	NA	NA	NA	NA	NA	NA	NA	NA	NA	NA	NA	NA	NA	NA	NA	NA	NA	NA	NA	NA	NA	NA
829	XUT_15R-219,SUT777	NO	NO	NA	XUTs	NA	NA	9.51624184577027e-07	1	NA	NA	0.758040679801581	0.366478160336888	1.09297405114116	0.91439311771682	1.89137377223997	NA	NA	NA	NA	NA	NA	NA	NA	NA	NA	NA	NA	NA	NA	NA	NA	NA	NA	NA	NA	NA	NA	NA	NA	NA	NA	NA	NA	NA	NA	NA	NA	NA
830	XUT_15R-249,SUT779	NO	NO	NA	XUTs	5.65602328773322e-06	12	9.51624184577027e-07	1	4.27419837409494e-06	2	0.39667174674574	0.29122633830742	0.386839836785096	1.74740748804639	2.38009784619225	NA	NA	NA	NA	NA	NA	NA	NA	NA	NA	NA	NA	NA	NA	NA	NA	NA	NA	NA	NA	NA	NA	NA	NA	NA	NA	NA	NA	NA	NA	NA	NA	NA
831	XUT_15R-264	NO	NO	NA	XUTs	NA	NA	NA	NA	2.13709918704747e-06	1	0.245716497060333	0.0801566324177928	0.388168628129335	2.8209224405057	8.64740894985608	NA	NA	NA	NA	NA	NA	NA	NA	NA	NA	NA	NA	NA	NA	NA	NA	NA	NA	NA	NA	NA	NA	NA	NA	NA	NA	NA	NA	NA	NA	NA	NA	NA
832	XUT_15R-265,SUT782	NO	NO	NA	XUTs	NA	NA	2.85487255373108e-06	3	2.13709918704747e-06	1	0.591521587918579	0.184746295933352	0.972300851463876	1.1718036918973	3.75188675398396	NA	NA	NA	NA	NA	NA	NA	NA	NA	NA	NA	NA	NA	NA	NA	NA	NA	NA	NA	NA	NA	NA	NA	NA	NA	NA	NA	NA	NA	NA	NA	NA	NA
833	XUT_15R-29,SUT763	NO	NO	NA	XUTs	2.82801164386661e-06	6	NA	NA	NA	NA	0.296266062384889	0.242377300645525	0.226843379685488	2.33961046695741	2.85978587398193	NA	NA	NA	NA	NA	NA	NA	NA	NA	NA	NA	NA	NA	NA	NA	NA	NA	NA	NA	NA	NA	NA	NA	NA	NA	NA	NA	NA	NA	NA	NA	NA	NA
834	XUT_15R-293	NO	NO	NA	XUTs	NA	NA	9.51624184577027e-07	1	NA	NA	0.970636952130884	0.298942872371967	1.28932082724694	0.714115796888062	2.31866100389067	NA	NA	NA	NA	NA	NA	NA	NA	NA	NA	NA	NA	NA	NA	NA	NA	NA	NA	NA	NA	NA	NA	NA	NA	NA	NA	NA	NA	NA	NA	NA	NA	NA
835	XUT_15R-33,SUT764	NO	NO	NA	XUTs	1.46113934933108e-05	31	1.99841078761176e-05	21	2.13709918704747e-06	1	0.233841324685692	0.141893641621737	0.232853923083984	2.96417744593096	4.88497703376837	0.122029060552961	7.32174363317769	0.0994332118789586	0.0139087911955523	0.0987488737301406	0.0139087911955523	0.115648796273514	0.115648796273514	NA	0.0966180783605418	0.0966180783605418	NA	0.107594619278702	0.107594619278702	NA	0.0987488737301406	0.0987488737301406	NA	0.0785556917518952	0.0785556917518952	NA	0.0795701029718648	0.0795701029718648	0.0975092154138252	0.0339001537091181	0.0224780847783568	0.0259269567941812	0.0336908814527441	0.0466578854510017	0.0294338052458586	0.0371626514853433	0.0510270820280941	0.0314708739578469
836	XUT_15R-34,SUT765	NO	NO	NA	XUTs	1.4140058219333e-06	3	9.51624184577027e-07	1	NA	NA	0.315309701307595	0.313587832044515	0.254971888004881	2.19830591220458	2.21037651888722	NA	NA	NA	NA	NA	NA	NA	NA	NA	NA	NA	NA	NA	NA	NA	NA	NA	NA	NA	NA	NA	NA	NA	NA	NA	NA	NA	NA	NA	NA	NA	NA	NA
837	XUT_15R-344	NO	NO	NA	XUTs	NA	NA	NA	NA	2.13709918704747e-06	1	0.295863283079188	0.182274599141036	0.351375318676651	2.34279554173143	3.80276343399673	NA	NA	NA	NA	NA	NA	NA	NA	NA	NA	NA	NA	NA	NA	NA	NA	NA	NA	NA	NA	NA	NA	NA	NA	NA	NA	NA	NA	NA	NA	NA	NA	NA
838	XUT_15R-366	NO	NO	NA	XUTs	1.4140058219333e-06	3	9.51624184577027e-07	1	2.13709918704747e-06	1	0.442997102154371	0.28156948423121	0.670036397771888	1.56467655700015	2.46172692489207	NA	NA	NA	NA	NA	NA	NA	NA	NA	NA	NA	NA	NA	NA	NA	NA	NA	NA	NA	NA	NA	NA	NA	NA	NA	NA	NA	NA	NA	NA	NA	NA	NA
839	XUT_15R-385,SUT793	NO	NO	NA	XUTs	NA	NA	9.51624184577027e-07	1	NA	NA	0.501632369204102	0.117496346277354	0.989111349497046	1.38178320043362	5.89930838294962	NA	NA	NA	NA	NA	NA	NA	NA	NA	NA	NA	NA	NA	NA	NA	NA	NA	NA	NA	NA	NA	NA	NA	NA	NA	NA	NA	NA	NA	NA	NA	NA	NA
840	XUT_15R-4	NO	NO	NA	XUTs	1.4140058219333e-06	3	9.51624184577027e-07	1	NA	NA	0.47844611309589	0.313587832044515	0.8112185013043	1.44874660194183	2.21037651888722	NA	NA	NA	NA	NA	NA	NA	NA	NA	NA	NA	NA	NA	NA	NA	NA	NA	NA	NA	NA	NA	NA	NA	NA	NA	NA	NA	NA	NA	NA	NA	NA	NA
841	XUT_15R-403,YOR318C	NO	NO	NA	XUTs	1.13120465754664e-05	24	1.80808595069635e-05	19	1.70967934963798e-05	8	0.1600447447733	0.103890210251741	0.213869601770206	4.33095870496574	6.67192008640996	0.110078826664063	6.60472959984381	0.110847553339409	0.0144335179369007	0.0933353717877938	0.0150748563830203	0.103122224961728	0.101374400343309	0.00438461966236411	0.127285914518881	0.107285767264192	0.050172676353748	0.105825890082869	0.0933353717877938	0.0873701142278956	0.0936497492194805	0.0702022441793839	0.0968888955240904	0.124353987914087	0.0810624171056837	0.117459740944275	0.118883992550076	0.0608771744486537	0.167844688698702	0.0849703773661608	0.0355155007665766	0.105822109921153	0.0880257662282542	0.0400636403291011	0.10560092977464	0.139709882947808	0.0685999308945334	0.144872474539853
842	XUT_15R-427,SUT795	NO	NO	NA	XUTs	5.65602328773322e-06	12	8.56461766119324e-06	9	1.06854959352373e-05	5	0.121431283689423	0.0708524117004381	0.125192306454055	5.70814340012053	9.78297229303289	NA	NA	NA	NA	NA	NA	NA	NA	NA	NA	NA	NA	NA	NA	NA	NA	NA	NA	NA	NA	NA	NA	NA	NA	NA	NA	NA	NA	NA	NA	NA	NA	NA
843	XUT_15R-432,SUT796	NO	NO	NA	XUTs	8.48403493159983e-06	18	2.37906046144257e-05	25	3.6330686179807e-05	17	0.153640678025999	0.137572036206981	0.0809009024824584	4.51148217689232	5.03843077176736	0.394957135008498	23.6974281005099	0.0296797997791468	0.00859744349383823	0.0235944956414291	0.00414856443472785	0.0444495915179902	0.0302029696911091	0.0303350462134755	0.0297417454481571	0.0268330531131045	0.0123880544367409	0.0233432490236923	0.0235944956414291	0.0133224828182847	0.024632963173887	0.0201844913908964	0.0157718811715734	0.0262314497320073	0.0211091119458549	0.0214595168342781	0.0270043862235307	0.0214856928801931	0.0170479859786007	0.0346408570097403	0.0184073345289749	0.0393072629620404	0.0475972292848458	0.018684137380707	0.0603156692382676	0.0670422306551469	0.0272702978476205	0.0847150776982629
844	XUT_15R-440,SUT798	NO	NO	NA	XUTs	4.24201746579991e-06	9	2.85487255373108e-06	3	2.13709918704747e-06	1	0.577918013400359	0.408397406446207	0.76999951950902	1.1993867027636	1.69723697951849	NA	NA	NA	NA	NA	NA	NA	NA	NA	NA	NA	NA	NA	NA	NA	NA	NA	NA	NA	NA	NA	NA	NA	NA	NA	NA	NA	NA	NA	NA	NA	NA	NA
845	XUT_15R-442	NO	NO	NA	XUTs	1.4140058219333e-06	3	9.51624184577027e-07	1	NA	NA	0.356804948918979	0.18696527740745	0.642971890765325	1.94265013044239	3.70735780553189	NA	NA	NA	NA	NA	NA	NA	NA	NA	NA	NA	NA	NA	NA	NA	NA	NA	NA	NA	NA	NA	NA	NA	NA	NA	NA	NA	NA	NA	NA	NA	NA	NA
846	XUT_15R-47	NO	NO	NA	XUTs	8.48403493159983e-06	18	1.90324836915405e-06	2	NA	NA	0.334009579076782	0.140582624611264	0.345380910352657	2.07523144239107	4.93053236469743	NA	NA	NA	NA	NA	NA	NA	NA	NA	NA	NA	NA	NA	NA	NA	NA	NA	NA	NA	NA	NA	NA	NA	NA	NA	NA	NA	NA	NA	NA	NA	NA	NA
847	XUT_15R-485	NO	NO	NA	XUTs	2.82801164386661e-06	6	1.90324836915405e-06	2	2.13709918704747e-06	1	0.401442878274005	0.14649890830137	0.766867413052049	1.72663962439716	4.73141532996301	NA	NA	NA	NA	NA	NA	NA	NA	NA	NA	NA	NA	NA	NA	NA	NA	NA	NA	NA	NA	NA	NA	NA	NA	NA	NA	NA	NA	NA	NA	NA	NA	NA
848	XUT_15R-490	NO	NO	NA	XUTs	NA	NA	NA	NA	2.13709918704747e-06	1	0.635357785486529	0.128179175481738	1.22826865545133	1.09095567315534	5.40764268419483	NA	NA	NA	NA	NA	NA	NA	NA	NA	NA	NA	NA	NA	NA	NA	NA	NA	NA	NA	NA	NA	NA	NA	NA	NA	NA	NA	NA	NA	NA	NA	NA	NA
849	XUT_15R-66,CUT823,SUT767	NO	NO	NA	CUTs	5.65602328773322e-06	12	4.75812092288513e-06	5	8.54839674818988e-06	4	0.168115626848004	0.0862295130131465	0.232488559597744	4.12303837278989	8.03839841301514	NA	NA	NA	NA	NA	NA	NA	NA	NA	NA	NA	NA	NA	NA	NA	NA	NA	NA	NA	NA	NA	NA	NA	NA	NA	NA	NA	NA	NA	NA	NA	NA	NA
850	XUT_15R-7	NO	NO	NA	XUTs	1.4140058219333e-06	3	2.85487255373108e-06	3	2.13709918704747e-06	1	0.366514781514253	0.182274599141036	0.486121930010706	1.89118479122783	3.80276343399673	NA	NA	NA	NA	NA	NA	NA	NA	NA	NA	NA	NA	NA	NA	NA	NA	NA	NA	NA	NA	NA	NA	NA	NA	NA	NA	NA	NA	NA	NA	NA	NA	NA
851	XUT_15R-8,SUT761,SUT762	NO	NO	NA	XUTs	8.48403493159983e-06	18	1.42743627686554e-05	15	4.27419837409494e-06	2	0.116838509823592	0.0632613686534914	0.187102661062216	5.93252328882395	10.9568792979583	0.41345603913794	24.8073623482764	0.0283328669448575	0.0110684656069557	0.0346444563070724	0.0110684656069557	0.0151571976809723	0.0151571976809723	NA	0.0174702427968948	0.0174702427968948	NA	0.0363317303551173	0.0363317303551173	NA	0.0346444563070724	0.0346444563070724	0.0384561068369491	0.0380607075842305	0.0380607075842305	0.0372188570997282	0.0350265141345638	0.0350265141345638	0.0129803463070763	0.0688659512375404	0.0688659512375404	0.0216243913569151	0.0680173870380593	0.0680173870380593	0.0391257642628777	0.0749513460927065	0.0749513460927065	0.0387977556998758
852	XUT_16F-113	NO	NO	NA	XUTs	NA	NA	NA	NA	2.13709918704747e-06	1	0.537177751801708	0.313852597396084	0.411009062679944	1.29034975524417	2.20851185018293	NA	NA	NA	NA	NA	NA	NA	NA	NA	NA	NA	NA	NA	NA	NA	NA	NA	NA	NA	NA	NA	NA	NA	NA	NA	NA	NA	NA	NA	NA	NA	NA	NA
853	XUT_16F-117,SUT398	NO	NO	NA	XUTs	5.65602328773322e-06	12	5.70974510746216e-06	6	2.13709918704747e-06	1	0.15703886297401	0.109882345440454	0.219807994138296	4.41385761099571	6.30808505025554	NA	NA	NA	NA	NA	NA	NA	NA	NA	NA	NA	NA	NA	NA	NA	NA	NA	NA	NA	NA	NA	NA	NA	NA	NA	NA	NA	NA	NA	NA	NA	NA	NA
854	XUT_16F-137,SUT402,XUT_16F-139	NO	NO	NA	XUTs	NA	NA	9.51624184577027e-07	1	NA	NA	0.53515891560378	0.14649890830137	0.989189821387204	1.2952174771823	4.73141532996301	NA	NA	NA	NA	NA	NA	NA	NA	NA	NA	NA	NA	NA	NA	NA	NA	NA	NA	NA	NA	NA	NA	NA	NA	NA	NA	NA	NA	NA	NA	NA	NA	NA
855	XUT_16F-145,SUT403,CUT415	NO	NO	NA	CUTs	5.65602328773322e-06	12	5.70974510746216e-06	6	1.49596943093323e-05	7	0.136816044032036	0.0603156344020837	0.299698459739353	5.06627117794492	11.4919985080353	NA	NA	NA	NA	NA	NA	NA	NA	NA	NA	NA	NA	NA	NA	NA	NA	NA	NA	NA	NA	NA	NA	NA	NA	NA	NA	NA	NA	NA	NA	NA	NA	NA
856	XUT_16F-148,SUT404	NO	NO	NA	XUTs	4.24201746579991e-06	9	1.90324836915405e-06	2	6.41129756114241e-06	3	0.382529755776851	0.0740837518224392	0.873480648023864	1.81200853029664	9.35626454531152	NA	NA	NA	NA	NA	NA	NA	NA	NA	NA	NA	NA	NA	NA	NA	NA	NA	NA	NA	NA	NA	NA	NA	NA	NA	NA	NA	NA	NA	NA	NA	NA	NA
857	XUT_16F-151,SUT405	NO	NO	NA	XUTs	1.27260523973997e-05	27	2.85487255373108e-06	3	4.27419837409494e-06	2	0.32146816447487	0.122249279645377	0.454316682911435	2.15619229883067	5.66994899741446	NA	NA	NA	NA	NA	NA	NA	NA	NA	NA	NA	NA	NA	NA	NA	NA	NA	NA	NA	NA	NA	NA	NA	NA	NA	NA	NA	NA	NA	NA	NA	NA	NA
858	XUT_16F-17,SUT390	NO	NO	NA	XUTs	7.07002910966652e-06	15	1.90324836915405e-06	2	4.27419837409494e-06	2	0.400587379902418	0.151268868094804	0.595173165430785	1.73032705306092	4.58221965490966	NA	NA	NA	NA	NA	NA	NA	NA	NA	NA	NA	NA	NA	NA	NA	NA	NA	NA	NA	NA	NA	NA	NA	NA	NA	NA	NA	NA	NA	NA	NA	NA	NA
859	XUT_16F-175	NO	NO	NA	XUTs	1.4140058219333e-06	3	3.80649673830811e-06	4	NA	NA	0.510965447290814	0.361362614415334	0.622638895312491	1.35654413470632	1.91814856575969	NA	NA	NA	NA	NA	NA	NA	NA	NA	NA	NA	NA	NA	NA	NA	NA	NA	NA	NA	NA	NA	NA	NA	NA	NA	NA	NA	NA	NA	NA	NA	NA	NA
860	XUT_16F-180,SUT408,CUT419	NO	NO	NA	CUTs	NA	NA	NA	NA	2.13709918704747e-06	1	0.339062659474739	0.196840201009501	0.406817998636178	2.04430408713758	3.52137000981059	NA	NA	NA	NA	NA	NA	NA	NA	NA	NA	NA	NA	NA	NA	NA	NA	NA	NA	NA	NA	NA	NA	NA	NA	NA	NA	NA	NA	NA	NA	NA	NA	NA
861	XUT_16F-182,SUT409,CUT420,XUT_16F-183	NO	NO	NA	CUTs	1.4140058219333e-06	3	9.51624184577027e-07	1	4.27419837409494e-06	2	0.400714322943237	0.282637580569964	0.404385783592987	1.72977889951324	2.45242398113567	NA	NA	NA	NA	NA	NA	NA	NA	NA	NA	NA	NA	NA	NA	NA	NA	NA	NA	NA	NA	NA	NA	NA	NA	NA	NA	NA	NA	NA	NA	NA	NA	NA
862	XUT_16F-193	NO	NO	NA	XUTs	1.4140058219333e-06	3	NA	NA	NA	NA	0.254612875132201	0.18696527740745	0.227707215419074	2.72235714788597	3.70735780553189	NA	NA	NA	NA	NA	NA	NA	NA	NA	NA	NA	NA	NA	NA	NA	NA	NA	NA	NA	NA	NA	NA	NA	NA	NA	NA	NA	NA	NA	NA	NA	NA	NA
863	XUT_16F-213,SUT414	NO	NO	NA	XUTs	1.88534109591107e-06	4	NA	NA	2.13709918704747e-06	1	0.443515585031731	0.301054398493611	0.554775160649531	1.56284740368336	2.30239845034071	NA	NA	NA	NA	NA	NA	NA	NA	NA	NA	NA	NA	NA	NA	NA	NA	NA	NA	NA	NA	NA	NA	NA	NA	NA	NA	NA	NA	NA	NA	NA	NA	NA
864	XUT_16F-229	NO	NO	NA	XUTs	4.24201746579991e-06	9	9.51624184577027e-07	1	4.27419837409494e-06	2	0.381211596146387	0.1322983137005	0.594767299210112	1.81827412273622	5.23927449392219	NA	NA	NA	NA	NA	NA	NA	NA	NA	NA	NA	NA	NA	NA	NA	NA	NA	NA	NA	NA	NA	NA	NA	NA	NA	NA	NA	NA	NA	NA	NA	NA	NA
865	XUT_16F-238,SUT417	NO	NO	NA	XUTs	9.89804075353313e-06	21	9.51624184577027e-07	1	2.13709918704747e-06	1	0.582189724776752	0.391415063992295	0.758804739281157	1.19058642064791	1.7708750743778	NA	NA	NA	NA	NA	NA	NA	NA	NA	NA	NA	NA	NA	NA	NA	NA	NA	NA	NA	NA	NA	NA	NA	NA	NA	NA	NA	NA	NA	NA	NA	NA	NA
866	XUT_16F-243,SUT420,CUT425	NO	NO	NA	CUTs	4.24201746579991e-06	9	9.51624184577027e-07	1	4.27419837409494e-06	2	0.417392760558163	0.33087751586122	0.350562002480554	1.66065932632139	2.09487543677846	NA	NA	NA	NA	NA	NA	NA	NA	NA	NA	NA	NA	NA	NA	NA	NA	NA	NA	NA	NA	NA	NA	NA	NA	NA	NA	NA	NA	NA	NA	NA	NA	NA
867	XUT_16F-247,SUT421,CUT426	NO	NO	NA	CUTs	2.12100873289996e-05	45	2.66454771681568e-05	28	3.2056487805712e-05	15	0.1666687873859	0.141151576308113	0.136956393820559	4.15883016509296	4.91065844739067	0.149727767337644	8.98366604025863	0.0802777354899188	0.0281151874880866	0.0857160246740431	0.0281151874880866	0.0360185412156951	0.0360185412156951	NA	0.0992238125175488	0.0992238125175488	NA	0.10777854288511	0.10777854288511	NA	0.0857160246740431	0.0857160246740431	NA	0.0726517561571967	0.0726517561571967	NA	0.0753512833034455	0.0530959151984612	0.0758318929401919	0.0321497325720452	0.0342439490867914	0.00448788883272804	0.0194597186956196	0.0194597186956196	0.00944236131722193	0.0099721624260574	0.0099721624260574	0.00464216050174597
868	XUT_16F-27,SUT392	NO	NO	NA	XUTs	9.89804075353313e-06	21	1.61776111378095e-05	17	8.54839674818988e-06	4	0.101730772807913	0.0759309204020166	0.11374240645995	6.81354482452164	9.12865505765075	0.240653253512855	14.4391952107713	0.0491843247085724	0.00551314180262728	0.048855662674387	0.00659546924001632	0.0529341631776248	0.048855662674387	0.0294412633399292	0.0541310950427121	0.0565094773351435	0.0347692763625285	0.0463510864482779	0.0535537301424771	0.0293493376098006	0.040875358118486	0.0406313131490926	0.0257001959074037	0.0516299207557614	0.0437671549653908	0.0356186780313174	0.0313372446215601	0.0238352976106816	0.0253408006548863	0.0307876752961249	0.0285389043888493	0.0274290934890646	0.0429052695029516	0.0281204999429251	0.0490874907917522	0.063166868116322	0.0354572922985805	0.0731602129944205
869	XUT_16F-272	NO	NO	NA	XUTs	NA	NA	NA	NA	6.41129756114241e-06	3	0.644131833790821	0.0918975349021433	1.42642015411121	1.07609520939318	7.54260907322531	NA	NA	NA	NA	NA	NA	NA	NA	NA	NA	NA	NA	NA	NA	NA	NA	NA	NA	NA	NA	NA	NA	NA	NA	NA	NA	NA	NA	NA	NA	NA	NA	NA
870	XUT_16F-28,CUT402,XUT_16F-30,SUT393,SUT394	NO	NO	NA	CUTs	1.8382075685133e-05	39	1.42743627686554e-05	15	1.70967934963798e-05	8	0.345974521646064	0.219960846849574	0.384074653379636	2.00346307948376	3.15122982334203	0.128236385299745	7.69418311798471	0.0943854525203429	0.0234214816186062	0.0924786551518705	0.0234214816186062	NA	NA	NA	0.0690483709871972	0.0690483709871972	NA	0.0839143097710954	0.0839143097710954	NA	0.101043000532646	0.101043000532646	NA	0.123536128790433	0.123536128790433	NA	0.0283761864532685	0.0283761864532685	NA	0.0946016339857387	0.0946016339857387	NA	0.490780182121856	0.490780182121856	NA	0.927083075012156	0.927083075012156	NA
871	XUT_16F-324,SUT423	NO	NO	NA	XUTs	4.24201746579991e-06	9	4.75812092288513e-06	5	4.27419837409494e-06	2	0.168384623018842	0.0858633876115033	0.27236591199104	4.11645177649257	8.07267451053938	NA	NA	NA	NA	NA	NA	NA	NA	NA	NA	NA	NA	NA	NA	NA	NA	NA	NA	NA	NA	NA	NA	NA	NA	NA	NA	NA	NA	NA	NA	NA	NA	NA
872	XUT_16F-334,SUT425	NO	NO	NA	XUTs	1.4140058219333e-06	3	2.85487255373108e-06	3	NA	NA	0.203837940439208	0.133398397861014	0.204647521290126	3.40048167218736	5.19606825624792	NA	NA	NA	NA	NA	NA	NA	NA	NA	NA	NA	NA	NA	NA	NA	NA	NA	NA	NA	NA	NA	NA	NA	NA	NA	NA	NA	NA	NA	NA	NA	NA	NA
873	XUT_16F-339	NO	NO	NA	XUTs	1.4140058219333e-06	3	NA	NA	NA	NA	0.454182207300284	0.373015672695527	0.373033635983453	1.52614340548499	1.85822535431567	NA	NA	NA	NA	NA	NA	NA	NA	NA	NA	NA	NA	NA	NA	NA	NA	NA	NA	NA	NA	NA	NA	NA	NA	NA	NA	NA	NA	NA	NA	NA	NA	NA
874	XUT_16F-348	NO	NO	NA	XUTs	NA	NA	9.51624184577027e-07	1	NA	NA	0.448375895261152	0.117496346277354	0.913688471003531	1.54590643227203	5.89930838294962	NA	NA	NA	NA	NA	NA	NA	NA	NA	NA	NA	NA	NA	NA	NA	NA	NA	NA	NA	NA	NA	NA	NA	NA	NA	NA	NA	NA	NA	NA	NA	NA	NA
875	XUT_16F-35,SUT395	NO	NO	NA	XUTs	1.55540640412663e-05	33	1.04678660303473e-05	11	2.13709918704747e-06	1	0.170710097712808	0.0765204888193764	0.239376399566194	4.06037598154301	9.05832138887785	0.148004227422914	8.88025364537486	0.0812516088703222	0.0377357563302448	0.0864135087774263	0.0377357563302448	0.135544138897648	0.135544138897648	0.0504082529778865	0.059843539006877	0.059843539006877	0.078789120620975	0.0344835465748553	0.0344835465748553	0.00773259843384301	0.0864135087774263	0.0864135087774263	NA	0.0899733110948038	0.0899733110948038	NA	0.0303123109082174	0.0303123109082174	NA	0.055197871679135	0.0534105181859722	0.0169226417096288	0.0540919092834525	0.0518378755897455	0.0212880342376299	0.0560109603954045	0.0595418866756589	0.035873558403402
876	XUT_16F-376,SUT428,SUT429	NO	NO	NA	XUTs	1.27260523973997e-05	27	1.23711143995013e-05	13	4.27419837409494e-06	2	0.303074637673413	0.0858633876115033	0.553713688258842	2.28705109038806	8.07267451053938	NA	NA	NA	NA	NA	NA	NA	NA	NA	NA	NA	NA	NA	NA	NA	NA	NA	NA	NA	NA	NA	NA	NA	NA	NA	NA	NA	NA	NA	NA	NA	NA	NA
877	XUT_16F-383,SUT431	NO	NO	NA	XUTs	4.24201746579991e-06	9	1.90324836915405e-06	2	2.13709918704747e-06	1	0.418207911619454	0.131236829501819	0.749944509668628	1.65742244778638	5.28165137173128	NA	NA	NA	NA	NA	NA	NA	NA	NA	NA	NA	NA	NA	NA	NA	NA	NA	NA	NA	NA	NA	NA	NA	NA	NA	NA	NA	NA	NA	NA	NA	NA	NA
878	XUT_16F-384	NO	NO	NA	XUTs	NA	NA	NA	NA	6.41129756114241e-06	3	0.782097838277122	0.148278192837539	1.51130632789609	0.886266585376165	4.6746400620042	NA	NA	NA	NA	NA	NA	NA	NA	NA	NA	NA	NA	NA	NA	NA	NA	NA	NA	NA	NA	NA	NA	NA	NA	NA	NA	NA	NA	NA	NA	NA	NA	NA
879	XUT_16F-47	NO	NO	NA	XUTs	1.4140058219333e-06	3	NA	NA	2.13709918704747e-06	1	0.614145225311984	0.373015672695527	0.85166917363925	1.12863725384794	1.85822535431567	NA	NA	NA	NA	NA	NA	NA	NA	NA	NA	NA	NA	NA	NA	NA	NA	NA	NA	NA	NA	NA	NA	NA	NA	NA	NA	NA	NA	NA	NA	NA	NA	NA
880	XUT_16F-65,CUT405	NO	NO	NA	CUTs	NA	NA	2.85487255373108e-06	3	NA	NA	0.332228144777537	0.101931321226802	0.373174641132645	2.08635900195657	6.80013927237989	NA	NA	NA	NA	NA	NA	NA	NA	NA	NA	NA	NA	NA	NA	NA	NA	NA	NA	NA	NA	NA	NA	NA	NA	NA	NA	NA	NA	NA	NA	NA	NA	NA
881	XUT_16F-81	NO	NO	NA	XUTs	NA	NA	9.51624184577027e-07	1	4.27419837409494e-06	2	0.266759756931819	0.133955714479224	0.262872306599192	2.59839485735139	5.17445025212007	NA	NA	NA	NA	NA	NA	NA	NA	NA	NA	NA	NA	NA	NA	NA	NA	NA	NA	NA	NA	NA	NA	NA	NA	NA	NA	NA	NA	NA	NA	NA	NA	NA
882	XUT_16F-95,SUT397	NO	NO	NA	XUTs	4.24201746579991e-06	9	2.85487255373108e-06	3	2.13709918704747e-06	1	0.289507395868805	0.15811515681013	0.311666316518495	2.39422961365055	4.38381237158876	NA	NA	NA	NA	NA	NA	NA	NA	NA	NA	NA	NA	NA	NA	NA	NA	NA	NA	NA	NA	NA	NA	NA	NA	NA	NA	NA	NA	NA	NA	NA	NA	NA
883	XUT_16F-98	NO	NO	NA	XUTs	1.4140058219333e-06	3	2.85487255373108e-06	3	2.13709918704747e-06	1	0.587030593189421	0.361487389156176	0.817759558375111	1.1807684107126	1.91748647768313	NA	NA	NA	NA	NA	NA	NA	NA	NA	NA	NA	NA	NA	NA	NA	NA	NA	NA	NA	NA	NA	NA	NA	NA	NA	NA	NA	NA	NA	NA	NA	NA	NA
884	XUT_16R-165	NO	NO	NA	XUTs	1.4140058219333e-06	3	9.51624184577027e-07	1	NA	NA	0.345924068315543	0.361362614415334	0.227157658846708	2.00375528634126	1.91814856575969	NA	NA	NA	NA	NA	NA	NA	NA	NA	NA	NA	NA	NA	NA	NA	NA	NA	NA	NA	NA	NA	NA	NA	NA	NA	NA	NA	NA	NA	NA	NA	NA	NA
885	XUT_16R-184,SUT815,CUT899	NO	NO	NA	CUTs	8.48403493159983e-06	18	8.56461766119324e-06	9	4.27419837409494e-06	2	0.288799554231805	0.242377300645525	0.247679861236488	2.40009782010809	2.85978587398193	NA	NA	NA	NA	NA	NA	NA	NA	NA	NA	NA	NA	NA	NA	NA	NA	NA	NA	NA	NA	NA	NA	NA	NA	NA	NA	NA	NA	NA	NA	NA	NA	NA
886	XUT_16R-192,SUT817	NO	NO	NA	XUTs	1.4140058219333e-06	3	NA	NA	NA	NA	0.27177478445839	0.242377300645525	0.200112428918337	2.55044698845514	2.85978587398193	NA	NA	NA	NA	NA	NA	NA	NA	NA	NA	NA	NA	NA	NA	NA	NA	NA	NA	NA	NA	NA	NA	NA	NA	NA	NA	NA	NA	NA	NA	NA	NA	NA
887	XUT_16R-225	NO	NO	NA	XUTs	1.4140058219333e-06	3	2.85487255373108e-06	3	4.27419837409494e-06	2	0.331428430153721	0.0986629365167482	0.493352254615779	2.09139324661573	7.02540594301369	NA	NA	NA	NA	NA	NA	NA	NA	NA	NA	NA	NA	NA	NA	NA	NA	NA	NA	NA	NA	NA	NA	NA	NA	NA	NA	NA	NA	NA	NA	NA	NA	NA
888	XUT_16R-239,SUT822	NO	NO	NA	XUTs	1.69680698631997e-05	36	1.04678660303473e-05	11	1.28225951222848e-05	6	0.204811358079386	0.106610650180901	0.253394750910702	3.3843200253146	6.50166919893828	0.109296956878798	6.55781741272786	0.11168648617471	0.0536229692899133	0.0976395695682148	0.0536229692899133	0.20252894129932	0.20252894129932	NA	0.0957803293053513	0.0957803293053513	NA	0.0976395695682148	0.0976395695682148	NA	0.102981845919667	0.102981845919667	NA	0.0595017447809954	0.0595017447809954	NA	NA	NA	NA	NA	NA	NA	NA	NA	NA	0.00595944757324857	0.00595944757324857	NA
889	XUT_16R-25,SUT805	NO	NO	NA	XUTs	7.07002910966652e-06	15	3.80649673830811e-06	4	6.41129756114241e-06	3	0.355421686763348	0.184458340997046	0.515796492233719	1.95021071131618	3.7577437637859	NA	NA	NA	NA	NA	NA	NA	NA	NA	NA	NA	NA	NA	NA	NA	NA	NA	NA	NA	NA	NA	NA	NA	NA	NA	NA	NA	NA	NA	NA	NA	NA	NA
890	XUT_16R-278,SUT827	NO	NO	NA	XUTs	NA	NA	9.51624184577027e-07	1	2.13709918704747e-06	1	0.575198403096039	0.13074274292345	1.01102243725529	1.20505755375717	5.30161112625411	NA	NA	NA	NA	NA	NA	NA	NA	NA	NA	NA	NA	NA	NA	NA	NA	NA	NA	NA	NA	NA	NA	NA	NA	NA	NA	NA	NA	NA	NA	NA	NA	NA
891	XUT_16R-29	NO	NO	NA	XUTs	9.89804075353313e-06	21	7.61299347661622e-06	8	4.27419837409494e-06	2	0.105251190767329	0.0820840577429044	0.12681101215666	6.58564692243941	8.44435813262244	0.1826941769696	10.961650618176	0.0653072493557106	0.018165847006942	0.0568892332377099	0.00586697723820135	0.0568892332377099	0.0568892332377099	0.0144768753788379	0.0499079242952201	0.0499079242952201	0.00995002092353113	0.050212315476461	0.0482635376151636	0.00515598158150115	0.0810857396520856	0.0618423634364009	0.050913187851957	0.0884410341170766	0.0590199211307503	0.0778409482565524	0.0679430607410587	0.0351397886837889	0.08678930005273	0.0494645518348815	0.0278948392483026	0.0570680953552276	0.0636975407411896	0.0470003629245736	0.0441765800993905	0.0282241369995013	0.0345361184038459	0.0166999330759599
892	XUT_16R-295	NO	NO	NA	XUTs	1.4140058219333e-06	3	9.51624184577027e-07	1	2.13709918704747e-06	1	0.472583914337087	0.242377300645525	0.854912314004619	1.46671767601792	2.85978587398193	NA	NA	NA	NA	NA	NA	NA	NA	NA	NA	NA	NA	NA	NA	NA	NA	NA	NA	NA	NA	NA	NA	NA	NA	NA	NA	NA	NA	NA	NA	NA	NA	NA
893	XUT_16R-314	NO	NO	NA	XUTs	NA	NA	NA	NA	2.13709918704747e-06	1	0.817411905622842	0.193900465463464	1.39645488007041	0.847977838091053	3.57475769283572	NA	NA	NA	NA	NA	NA	NA	NA	NA	NA	NA	NA	NA	NA	NA	NA	NA	NA	NA	NA	NA	NA	NA	NA	NA	NA	NA	NA	NA	NA	NA	NA	NA
894	XUT_16R-346	NO	NO	NA	XUTs	1.4140058219333e-06	3	2.85487255373108e-06	3	NA	NA	0.240693728299019	0.186141054000939	0.194922738959997	2.87978912229418	3.72377380304534	NA	NA	NA	NA	NA	NA	NA	NA	NA	NA	NA	NA	NA	NA	NA	NA	NA	NA	NA	NA	NA	NA	NA	NA	NA	NA	NA	NA	NA	NA	NA	NA	NA
895	XUT_16R-348	NO	NO	NA	XUTs	2.30954284249106e-05	49	2.18873562452716e-05	23	2.77822894316171e-05	13	0.105760551013642	0.0618625466701478	0.114448862055067	6.55392936134131	11.2046337868342	0.158962802450319	9.53776814701915	0.0754333968553104	0.00527908381210076	0.0511017194458571	0.00457453841372516	0.0836887692784243	0.0544311340955688	0.0857648742181421	0.0695177214151595	0.0480712591171653	0.0613553913070602	0.0741008544585994	0.0470323813096804	0.0615251093004615	0.0766684489654626	0.0580988456804505	0.0640523823650087	0.0731911901589063	0.0511017194458571	0.066601948099304	0.0604780550640027	0.053612407035327	0.0312622882078507	0.0616105255622594	0.0222715194233259	0.114920799269608	0.0648980880541211	0.024395082084716	0.152141073391054	0.0953278921714594	0.0295690908148027	0.18182897006778
896	XUT_16R-364	NO	NO	NA	XUTs	1.4140058219333e-06	3	9.51624184577027e-07	1	NA	NA	0.488471211960477	0.265813049673695	0.812224307132023	1.41901336985245	2.6076491782884	NA	NA	NA	NA	NA	NA	NA	NA	NA	NA	NA	NA	NA	NA	NA	NA	NA	NA	NA	NA	NA	NA	NA	NA	NA	NA	NA	NA	NA	NA	NA	NA	NA
897	XUT_16R-375,SUT842	NO	NO	NA	XUTs	4.24201746579991e-06	9	6.66136929203919e-06	7	4.27419837409494e-06	2	0.358593040855002	0.101205224582601	0.615144666094281	1.93296328034492	6.84892685549271	NA	NA	NA	NA	NA	NA	NA	NA	NA	NA	NA	NA	NA	NA	NA	NA	NA	NA	NA	NA	NA	NA	NA	NA	NA	NA	NA	NA	NA	NA	NA	NA	NA
898	XUT_16R-399	NO	NO	NA	XUTs	NA	NA	9.51624184577027e-07	1	6.41129756114241e-06	3	0.784603621881434	0.414853379124452	1.13210907251617	0.883436121410985	1.67082447785006	NA	NA	NA	NA	NA	NA	NA	NA	NA	NA	NA	NA	NA	NA	NA	NA	NA	NA	NA	NA	NA	NA	NA	NA	NA	NA	NA	NA	NA	NA	NA	NA	NA
899	XUT_16R-404,SUT845	NO	NO	NA	XUTs	2.82801164386661e-06	6	8.56461766119324e-06	9	NA	NA	0.29319499854083	0.155207308931087	0.371534023538321	2.36411665959376	4.46594419640192	NA	NA	NA	NA	NA	NA	NA	NA	NA	NA	NA	NA	NA	NA	NA	NA	NA	NA	NA	NA	NA	NA	NA	NA	NA	NA	NA	NA	NA	NA	NA	NA	NA
900	XUT_16R-422,SUT847	NO	NO	NA	XUTs	1.03693760275109e-05	22	6.66136929203919e-06	7	1.28225951222848e-05	6	0.171304521259009	0.0562731420329624	0.283209718524897	4.04628655137433	12.3175489322052	NA	NA	NA	NA	NA	NA	NA	NA	NA	NA	NA	NA	NA	NA	NA	NA	NA	NA	NA	NA	NA	NA	NA	NA	NA	NA	NA	NA	NA	NA	NA	NA	NA
901	XUT_16R-54,SUT807	NO	NO	NA	XUTs	1.4140058219333e-06	3	9.51624184577027e-07	1	NA	NA	0.496422500777278	0.226389163540573	0.832886595554801	1.39628477652533	3.0617507027262	NA	NA	NA	NA	NA	NA	NA	NA	NA	NA	NA	NA	NA	NA	NA	NA	NA	NA	NA	NA	NA	NA	NA	NA	NA	NA	NA	NA	NA	NA	NA	NA	NA
902	XUT_16R-6	NO	NO	NA	XUTs	2.82801164386661e-06	6	1.90324836915405e-06	2	2.13709918704747e-06	1	0.424430259095486	0.31770951688289	0.357913067104829	1.63312385416895	2.18170103105676	NA	NA	NA	NA	NA	NA	NA	NA	NA	NA	NA	NA	NA	NA	NA	NA	NA	NA	NA	NA	NA	NA	NA	NA	NA	NA	NA	NA	NA	NA	NA	NA	NA
903	XUT_16R-67	NO	NO	NA	XUTs	1.4140058219333e-06	3	NA	NA	NA	NA	0.313105396180054	0.361362614415334	0.206446711379221	2.21378228870046	1.91814856575969	NA	NA	NA	NA	NA	NA	NA	NA	NA	NA	NA	NA	NA	NA	NA	NA	NA	NA	NA	NA	NA	NA	NA	NA	NA	NA	NA	NA	NA	NA	NA	NA	NA
904	XUT_16R-69,SUT810	NO	NO	NA	XUTs	7.07002910966652e-06	15	3.80649673830811e-06	4	NA	NA	0.192389257384156	0.108302807688239	0.205505232630791	3.60283723729903	6.4000850518598	NA	NA	NA	NA	NA	NA	NA	NA	NA	NA	NA	NA	NA	NA	NA	NA	NA	NA	NA	NA	NA	NA	NA	NA	NA	NA	NA	NA	NA	NA	NA	NA	NA
905	XUT_16R-8	NO	NO	NA	XUTs	4.24201746579991e-06	9	1.90324836915405e-06	2	2.13709918704747e-06	1	0.492559980413139	0.246488180896374	0.759368282019296	1.40723405904508	2.8120909409906	NA	NA	NA	NA	NA	NA	NA	NA	NA	NA	NA	NA	NA	NA	NA	NA	NA	NA	NA	NA	NA	NA	NA	NA	NA	NA	NA	NA	NA	NA	NA	NA	NA
906	XUT_16R-94	NO	NO	NA	XUTs	NA	NA	NA	NA	2.13709918704747e-06	1	1.1894799449006	0.573828938349539	1.6420030566489	0.582731288183149	1.20793346977863	NA	NA	NA	NA	NA	NA	NA	NA	NA	NA	NA	NA	NA	NA	NA	NA	NA	NA	NA	NA	NA	NA	NA	NA	NA	NA	NA	NA	NA	NA	NA	NA	NA
907	XUT_1F-14	NO	NO	NA	XUTs	1.4140058219333e-06	3	7.61299347661622e-06	8	2.13709918704747e-06	1	0.382011440397837	0.2757583319454	0.538090370349314	1.81446707417475	2.51360376192437	NA	NA	NA	NA	NA	NA	NA	NA	NA	NA	NA	NA	NA	NA	NA	NA	NA	NA	NA	NA	NA	NA	NA	NA	NA	NA	NA	NA	NA	NA	NA	NA	NA
908	XUT_1F-15,CUT001	NO	NO	NA	CUTs	1.4140058219333e-06	3	NA	NA	NA	NA	0.27177478445839	0.242377300645525	0.200112428918337	2.55044698845514	2.85978587398193	NA	NA	NA	NA	NA	NA	NA	NA	NA	NA	NA	NA	NA	NA	NA	NA	NA	NA	NA	NA	NA	NA	NA	NA	NA	NA	NA	NA	NA	NA	NA	NA	NA
909	XUT_1F-23,SUT002,XUT_1F-25	NO	NO	NA	XUTs	1.13120465754664e-05	24	8.56461766119324e-06	9	8.54839674818988e-06	4	0.171311820785138	0.0851591960177609	0.249150230262342	4.04611414077084	8.13942842315446	NA	NA	NA	NA	NA	NA	NA	NA	NA	NA	NA	NA	NA	NA	NA	NA	NA	NA	NA	NA	NA	NA	NA	NA	NA	NA	NA	NA	NA	NA	NA	NA	NA
910	XUT_1F-4	NO	NO	NA	XUTs	1.4140058219333e-05	30	9.51624184577027e-06	10	8.54839674818988e-06	4	0.315037484279909	0.221805799571108	0.305337559447355	2.20020542045748	3.12501829032532	0.0679166442991388	4.07499865794833	0.18640356370053	0.0191397762599132	0.191648307991571	0.0191397762599132	0.15525708099381	0.15525708099381	NA	0.205163147869654	0.205163147869654	NA	0.196693503510323	0.196693503510323	NA	0.183255778137292	0.183255778137292	NA	0.191648307991571	0.191648307991571	NA	0.0699927992977534	0.0699927992977534	NA	0.337956386108977	0.337956386108977	NA	0.454886311115218	0.454886311115218	NA	0.301396094001481	0.301396094001481	NA
911	XUT_1F-60,CUT002	NO	NO	NA	CUTs	1.4140058219333e-06	3	1.90324836915405e-06	2	NA	NA	0.161880552019004	0.0864823451255528	0.174104396025145	4.28184344515068	8.01489806449689	NA	NA	NA	NA	NA	NA	NA	NA	NA	NA	NA	NA	NA	NA	NA	NA	NA	NA	NA	NA	NA	NA	NA	NA	NA	NA	NA	NA	NA	NA	NA	NA	NA
912	XUT_1F-90,SUT004	NO	NO	NA	XUTs	9.89804075353313e-06	21	1.52259869532324e-05	16	4.27419837409494e-06	2	0.217964775198162	0.115002440920808	0.253517342931175	3.18008806666019	6.02723885693221	NA	NA	NA	NA	NA	NA	NA	NA	NA	NA	NA	NA	NA	NA	NA	NA	NA	NA	NA	NA	NA	NA	NA	NA	NA	NA	NA	NA	NA	NA	NA	NA	NA
913	XUT_1R-35	NO	NO	NA	XUTs	2.82801164386661e-06	6	9.51624184577027e-07	1	NA	NA	0.402847678699485	0.281314547866814	0.535314387264499	1.72061852955845	2.46395782164849	NA	NA	NA	NA	NA	NA	NA	NA	NA	NA	NA	NA	NA	NA	NA	NA	NA	NA	NA	NA	NA	NA	NA	NA	NA	NA	NA	NA	NA	NA	NA	NA	NA
914	XUT_1R-40	NO	NO	NA	XUTs	NA	NA	1.90324836915405e-06	2	NA	NA	0.509236944512703	0.117496346277354	1.05595363033582	1.3611486519762	5.89930838294962	NA	NA	NA	NA	NA	NA	NA	NA	NA	NA	NA	NA	NA	NA	NA	NA	NA	NA	NA	NA	NA	NA	NA	NA	NA	NA	NA	NA	NA	NA	NA	NA	NA
915	XUT_1R-5	NO	NO	NA	XUTs	NA	NA	9.51624184577027e-07	1	2.13709918704747e-06	1	0.53006497411207	0.183510447537194	0.879926225898874	1.30766455889877	3.77715377986562	NA	NA	NA	NA	NA	NA	NA	NA	NA	NA	NA	NA	NA	NA	NA	NA	NA	NA	NA	NA	NA	NA	NA	NA	NA	NA	NA	NA	NA	NA	NA	NA	NA
916	XUT_1R-79	NO	NO	NA	XUTs	2.82801164386661e-06	6	NA	NA	NA	NA	0.296266062384889	0.242377300645525	0.226843379685488	2.33961046695741	2.85978587398193	NA	NA	NA	NA	NA	NA	NA	NA	NA	NA	NA	NA	NA	NA	NA	NA	NA	NA	NA	NA	NA	NA	NA	NA	NA	NA	NA	NA	NA	NA	NA	NA	NA
917	XUT_1R-83	NO	NO	NA	XUTs	1.69680698631997e-05	36	1.14194902149243e-05	12	1.28225951222848e-05	6	0.111920929680707	0.0837612852379551	0.0909165936832936	6.19318640881012	8.27526916033825	0.141983424036114	8.51900544216685	0.0848473827037648	0.0495601484600931	0.115902766787412	0.0495601484600931	0.0171960801634265	0.0171960801634265	NA	0.0468450250647781	0.0468450250647781	NA	0.115902766787412	0.115902766787412	NA	0.116804842119671	0.116804842119671	NA	0.127488199383536	0.127488199383536	NA	NA	NA	NA	NA	NA	NA	NA	NA	NA	NA	NA	NA
918	XUT_1R-87	NO	NO	NA	XUTs	6.12735856171098e-06	13	9.51624184577027e-06	10	6.41129756114241e-06	3	0.143811614109173	0.0364168447592336	0.269538229575881	4.81982755602582	19.0336967725408	0.0940276537282985	5.64165922369791	0.131061534852972	0.0311382776412865	0.0656668665307534	0.0522976671671131	0.182291082640932	0.182291082640932	0.20792684414616	0.131074910799455	0.0653259090161831	0.162729671102668	0.125557532893155	0.0659600262077439	0.147504637308781	0.117615026588431	0.0656668665307534	0.128572400664573	0.0987691213428847	0.0644735084728676	0.0848821069709712	0.113705417126959	0.0803364241657346	0.0825887101298745	0.0549412582317282	0.0456037725700255	0.0231104036478518	0.051833367777622	0.0469249523979552	0.0121483946326872	0.0497584027414092	0.0443842273235212	0.0133011570439303
919	XUT_1R-90	NO	NO	NA	XUTs	NA	NA	9.51624184577027e-07	1	2.13709918704747e-06	1	0.588688608910472	0.229403799932665	1.05099540853549	1.17744282812403	3.02151568876975	NA	NA	NA	NA	NA	NA	NA	NA	NA	NA	NA	NA	NA	NA	NA	NA	NA	NA	NA	NA	NA	NA	NA	NA	NA	NA	NA	NA	NA	NA	NA	NA	NA
920	XUT_1R-91	NO	NO	NA	XUTs	1.4140058219333e-05	30	6.66136929203919e-06	7	6.41129756114241e-06	3	0.148092467101581	0.0731029292654421	0.28923058398596	4.68050262194969	9.48179761775451	NA	NA	NA	NA	NA	NA	NA	NA	NA	NA	NA	NA	NA	NA	NA	NA	NA	NA	NA	NA	NA	NA	NA	NA	NA	NA	NA	NA	NA	NA	NA	NA	NA
921	XUT_2F-101	NO	NO	NA	XUTs	NA	NA	1.90324836915405e-06	2	NA	NA	0.355612933491047	0.306717722724669	0.314588054477043	1.94916189845889	2.25988630328402	NA	NA	NA	NA	NA	NA	NA	NA	NA	NA	NA	NA	NA	NA	NA	NA	NA	NA	NA	NA	NA	NA	NA	NA	NA	NA	NA	NA	NA	NA	NA	NA	NA
922	XUT_2F-106	NO	NO	NA	XUTs	4.24201746579991e-06	9	5.70974510746216e-06	6	NA	NA	0.427253756621402	0.130123270250925	0.659732528148881	1.62233138929228	5.32685029528773	NA	NA	NA	NA	NA	NA	NA	NA	NA	NA	NA	NA	NA	NA	NA	NA	NA	NA	NA	NA	NA	NA	NA	NA	NA	NA	NA	NA	NA	NA	NA	NA	NA
923	XUT_2F-116,CUT011,CUT012,XUT_2F-118	NO	NO	NA	CUTs	5.65602328773322e-06	12	1.90324836915405e-06	2	8.54839674818988e-06	4	0.384597428242661	0.186633825829486	0.433789676731578	1.80226681110984	3.71394187243004	NA	NA	NA	NA	NA	NA	NA	NA	NA	NA	NA	NA	NA	NA	NA	NA	NA	NA	NA	NA	NA	NA	NA	NA	NA	NA	NA	NA	NA	NA	NA	NA	NA
924	XUT_2F-125,CUT014	NO	NO	NA	CUTs	NA	NA	9.51624184577027e-07	1	2.13709918704747e-06	1	0.519607091537486	0.117496346277354	1.01861604549218	1.33398329593417	5.89930838294962	NA	NA	NA	NA	NA	NA	NA	NA	NA	NA	NA	NA	NA	NA	NA	NA	NA	NA	NA	NA	NA	NA	NA	NA	NA	NA	NA	NA	NA	NA	NA	NA	NA
925	XUT_2F-132	NO	NO	NA	XUTs	NA	NA	9.51624184577027e-07	1	NA	NA	0.621767869625475	0.419329981216245	0.797475012059301	1.11480057819241	1.65298741232265	NA	NA	NA	NA	NA	NA	NA	NA	NA	NA	NA	NA	NA	NA	NA	NA	NA	NA	NA	NA	NA	NA	NA	NA	NA	NA	NA	NA	NA	NA	NA	NA	NA
926	XUT_2F-141	NO	NO	NA	XUTs	2.82801164386661e-06	6	NA	NA	NA	NA	0.631288443608328	0.343782375453537	0.709006421177073	1.09798807118667	2.01623826598297	NA	NA	NA	NA	NA	NA	NA	NA	NA	NA	NA	NA	NA	NA	NA	NA	NA	NA	NA	NA	NA	NA	NA	NA	NA	NA	NA	NA	NA	NA	NA	NA	NA
927	XUT_2F-145,SUT014	NO	NO	NA	XUTs	1.55540640412663e-05	33	1.52259869532324e-05	16	1.28225951222848e-05	6	0.155404175141779	0.109882345440454	0.157114225870513	4.46028673249976	6.30808505025554	NA	NA	NA	NA	NA	NA	NA	NA	NA	NA	NA	NA	NA	NA	NA	NA	NA	NA	NA	NA	NA	0.0885586734258523	0.0885586734258523	NA	NA	NA	NA	NA	NA	NA	NA	NA	NA
928	XUT_2F-146,CUT019	NO	NO	NA	CUTs	7.07002910966652e-06	15	5.70974510746216e-06	6	1.06854959352373e-05	5	0.176578195822894	0.0726612704343408	0.318561034740819	3.92544038254397	9.53943106715009	NA	NA	NA	NA	NA	NA	NA	NA	NA	NA	NA	NA	NA	NA	NA	NA	NA	NA	NA	NA	NA	NA	NA	NA	NA	NA	NA	NA	NA	NA	NA	NA	NA
929	XUT_2F-169	NO	NO	NA	XUTs	NA	NA	NA	NA	4.27419837409494e-06	2	0.940855459417817	0.21989998461425	1.59644684421943	0.736720155706862	3.15210199662301	NA	NA	NA	NA	NA	NA	NA	NA	NA	NA	NA	NA	NA	NA	NA	NA	NA	NA	NA	NA	NA	NA	NA	NA	NA	NA	NA	NA	NA	NA	NA	NA	NA
930	XUT_2F-177,CUT025	NO	NO	NA	CUTs	2.40380989728662e-05	51	1.42743627686554e-05	15	8.54839674818988e-06	4	0.276598588323859	0.149745498893347	0.387049386666265	2.50596788928063	4.62883482764062	NA	NA	NA	NA	NA	NA	NA	NA	NA	NA	NA	NA	NA	NA	NA	NA	NA	NA	NA	NA	NA	0.0158296309758138	0.0158296309758138	NA	0.200056273581975	0.200056273581975	NA	0.24162051696118	0.24162051696118	NA	0.147526818762874	0.147526818762874	NA
931	XUT_2F-190,SUT018	NO	NO	NA	XUTs	5.65602328773322e-06	12	7.61299347661622e-06	8	4.27419837409494e-06	2	0.276695977940752	0.133955714479224	0.328216561359297	2.50508585530783	5.17445025212007	NA	NA	NA	NA	NA	NA	NA	NA	NA	NA	NA	NA	NA	NA	NA	NA	NA	NA	NA	NA	NA	NA	NA	NA	NA	NA	NA	NA	NA	NA	NA	NA	NA
932	XUT_2F-197,CUT027	NO	NO	NA	CUTs	NA	NA	9.51624184577027e-07	1	NA	NA	0.738246320232001	0.0505220860690802	1.27518333132741	0.938910444338033	13.7196864676606	NA	NA	NA	NA	NA	NA	NA	NA	NA	NA	NA	NA	NA	NA	NA	NA	NA	NA	NA	NA	NA	NA	NA	NA	NA	NA	NA	NA	NA	NA	NA	NA	NA
933	XUT_2F-2	NO	NO	NA	XUTs	NA	NA	9.51624184577027e-07	1	NA	NA	0.448375895261152	0.117496346277354	0.913688471003531	1.54590643227203	5.89930838294962	NA	NA	NA	NA	NA	NA	NA	NA	NA	NA	NA	NA	NA	NA	NA	NA	NA	NA	NA	NA	NA	NA	NA	NA	NA	NA	NA	NA	NA	NA	NA	NA	NA
934	XUT_2F-206,SUT019	NO	NO	NA	XUTs	4.24201746579991e-06	9	4.75812092288513e-06	5	4.27419837409494e-06	2	0.412246601843973	0.33087751586122	0.345488435824518	1.68138967661469	2.09487543677846	NA	NA	NA	NA	NA	NA	NA	NA	NA	NA	NA	NA	NA	NA	NA	NA	NA	NA	NA	NA	NA	NA	NA	NA	NA	NA	NA	NA	NA	NA	NA	NA	NA
935	XUT_2F-225	NO	NO	NA	XUTs	NA	NA	2.85487255373108e-06	3	NA	NA	0.345580973070703	0.14649890830137	0.339133867097051	2.00574462882288	4.73141532996301	NA	NA	NA	NA	NA	NA	NA	NA	NA	NA	NA	NA	NA	NA	NA	NA	NA	NA	NA	NA	NA	NA	NA	NA	NA	NA	NA	NA	NA	NA	NA	NA	NA
936	XUT_2F-242,CUT030	NO	NO	NA	CUTs	2.12100873289996e-05	45	1.42743627686554e-05	15	6.41129756114241e-06	3	0.076518424965219	0.0604577652577993	0.0578981787804181	9.05856570982755	11.4649818365644	0.297372740843623	17.8423644506174	0.0396145401870305	0.0257394705202782	0.0305517281437802	0.0108046451532419	0.0854094423065904	0.0519978236906688	0.0758410404918582	0.0306450498004262	0.0305517281437802	0.0149026130195729	0.0240622872516891	0.0264540485164237	0.00697682505966568	0.0275099112756849	0.0256107726853186	0.00486975171674065	0.0304460103007617	0.0313328544365174	0.00462310883017979	0.0283186472290849	0.0186914667463705	0.0300824515245873	0.00441678851808199	0.00441678851808199	0.000873204571909799	0.0455824224183721	0.0455824224183721	NA	0.367859053506656	0.367859053506656	0.474461320528475
937	XUT_2F-270	NO	NO	NA	XUTs	NA	NA	9.51624184577027e-07	1	NA	NA	0.376007851106407	0.380434691592533	0.249782209045952	1.84343805194586	1.82198731051148	NA	NA	NA	NA	NA	NA	NA	NA	NA	NA	NA	NA	NA	NA	NA	NA	NA	NA	NA	NA	NA	NA	NA	NA	NA	NA	NA	NA	NA	NA	NA	NA	NA
938	XUT_2F-340	NO	NO	NA	XUTs	1.4140058219333e-06	3	4.75812092288513e-06	5	NA	NA	0.287535778278266	0.187406949780022	0.466822589153071	2.41064671920287	3.69862046937726	NA	NA	NA	NA	NA	NA	NA	NA	NA	NA	NA	NA	NA	NA	NA	NA	NA	NA	NA	NA	NA	NA	NA	NA	NA	NA	NA	NA	NA	NA	NA	NA	NA
939	XUT_2F-50,SUT006	NO	NO	NA	XUTs	NA	NA	9.51624184577027e-07	1	NA	NA	0.318003852019034	0.14649890830137	0.317978259631299	2.17968171190095	4.73141532996301	NA	NA	NA	NA	NA	NA	NA	NA	NA	NA	NA	NA	NA	NA	NA	NA	NA	NA	NA	NA	NA	NA	NA	NA	NA	NA	NA	NA	NA	NA	NA	NA	NA
940	XUT_2F-87,SUT010	NO	NO	NA	XUTs	NA	NA	2.85487255373108e-06	3	2.13709918704747e-06	1	0.151563947671761	0.130123270250925	0.1243866885121	4.57329853970998	5.32685029528773	NA	NA	NA	NA	NA	NA	NA	NA	NA	NA	NA	NA	NA	NA	NA	NA	NA	NA	NA	NA	NA	NA	NA	NA	NA	NA	NA	NA	NA	NA	NA	NA	NA
941	XUT_2F-89,SUT011,CUT009	NO	NO	NA	CUTs	2.82801164386661e-06	6	9.51624184577027e-07	1	NA	NA	0.469880492584011	0.178053517628214	0.765723669465622	1.47515632485215	3.89291483702824	NA	NA	NA	NA	NA	NA	NA	NA	NA	NA	NA	NA	NA	NA	NA	NA	NA	NA	NA	NA	NA	NA	NA	NA	NA	NA	NA	NA	NA	NA	NA	NA	NA
942	XUT_2F-93	NO	NO	NA	XUTs	1.4140058219333e-06	3	NA	NA	NA	NA	0.551451530666879	0.367189143555431	0.762313073866138	1.25695032475785	1.8877115315783	NA	NA	NA	NA	NA	NA	NA	NA	NA	NA	NA	NA	NA	NA	NA	NA	NA	NA	NA	NA	NA	NA	NA	NA	NA	NA	NA	NA	NA	NA	NA	NA	NA
943	XUT_2R-11	NO	NO	NA	XUTs	NA	NA	9.51624184577027e-07	1	2.13709918704747e-06	1	0.70896752207556	0.231922041686123	1.11858151516182	0.977685379057563	2.98870765159109	NA	NA	NA	NA	NA	NA	NA	NA	NA	NA	NA	NA	NA	NA	NA	NA	NA	NA	NA	NA	NA	NA	NA	NA	NA	NA	NA	NA	NA	NA	NA	NA	NA
944	XUT_2R-114	NO	NO	NA	XUTs	4.24201746579991e-06	9	9.51624184577027e-07	1	2.13709918704747e-06	1	0.531360882220873	0.473574487247979	0.736846966206597	1.30447536458249	1.46364975146347	NA	NA	NA	NA	NA	NA	NA	NA	NA	NA	NA	NA	NA	NA	NA	NA	NA	NA	NA	NA	NA	NA	NA	NA	NA	NA	NA	NA	NA	NA	NA	NA	NA
945	XUT_2R-121	NO	NO	NA	XUTs	1.4140058219333e-06	3	NA	NA	NA	NA	0.313105396180054	0.361362614415334	0.206446711379221	2.21378228870046	1.91814856575969	NA	NA	NA	NA	NA	NA	NA	NA	NA	NA	NA	NA	NA	NA	NA	NA	NA	NA	NA	NA	NA	NA	NA	NA	NA	NA	NA	NA	NA	NA	NA	NA	NA
946	XUT_2R-127,SUT445	NO	NO	NA	XUTs	9.89804075353313e-06	21	5.70974510746216e-06	6	1.28225951222848e-05	6	0.341118506425934	0.081142817588465	0.677568819147065	2.03198351160243	8.5423109667624	NA	NA	NA	NA	NA	NA	NA	NA	NA	NA	NA	NA	NA	NA	NA	NA	NA	NA	NA	NA	NA	NA	NA	NA	NA	NA	NA	NA	NA	NA	NA	NA	NA
947	XUT_2R-136	NO	NO	NA	XUTs	NA	NA	NA	NA	2.13709918704747e-06	1	0.817411905622842	0.193900465463464	1.39645488007041	0.847977838091053	3.57475769283572	NA	NA	NA	NA	NA	NA	NA	NA	NA	NA	NA	NA	NA	NA	NA	NA	NA	NA	NA	NA	NA	NA	NA	NA	NA	NA	NA	NA	NA	NA	NA	NA	NA
948	XUT_2R-142	NO	NO	NA	XUTs	1.4140058219333e-06	3	1.90324836915405e-06	2	2.13709918704747e-06	1	0.403907724667161	0.295903396024785	0.607104222662499	1.71610280821228	2.34247795014116	NA	NA	NA	NA	NA	NA	NA	NA	NA	NA	NA	NA	NA	NA	NA	NA	NA	NA	NA	NA	NA	NA	NA	NA	NA	NA	NA	NA	NA	NA	NA	NA	NA
949	XUT_2R-154	NO	NO	NA	XUTs	4.24201746579991e-06	9	9.51624184577027e-07	1	NA	NA	0.376932674826956	0.218941551617355	0.648110119927318	1.83891508179321	3.16590055857172	NA	NA	NA	NA	NA	NA	NA	NA	NA	NA	NA	NA	NA	NA	NA	NA	NA	NA	NA	NA	NA	NA	NA	NA	NA	NA	NA	NA	NA	NA	NA	NA	NA
950	XUT_2R-172	NO	NO	NA	XUTs	NA	NA	NA	NA	2.13709918704747e-06	1	0.196330151504222	0.182274599141036	0.145792524495651	3.53051823802539	3.80276343399673	NA	NA	NA	NA	NA	NA	NA	NA	NA	NA	NA	NA	NA	NA	NA	NA	NA	NA	NA	NA	NA	NA	NA	NA	NA	NA	NA	NA	NA	NA	NA	NA	NA
951	XUT_2R-183	NO	NO	NA	XUTs	NA	NA	NA	NA	2.13709918704747e-06	1	1.1894799449006	0.573828938349539	1.6420030566489	0.582731288183149	1.20793346977863	NA	NA	NA	NA	NA	NA	NA	NA	NA	NA	NA	NA	NA	NA	NA	NA	NA	NA	NA	NA	NA	NA	NA	NA	NA	NA	NA	NA	NA	NA	NA	NA	NA
952	XUT_2R-200	NO	NO	NA	XUTs	NA	NA	NA	NA	2.13709918704747e-06	1	0.635357785486529	0.128179175481738	1.22826865545133	1.09095567315534	5.40764268419483	NA	NA	NA	NA	NA	NA	NA	NA	NA	NA	NA	NA	NA	NA	NA	NA	NA	NA	NA	NA	NA	NA	NA	NA	NA	NA	NA	NA	NA	NA	NA	NA	NA
953	XUT_2R-226	NO	NO	NA	XUTs	1.4140058219333e-06	3	NA	NA	NA	NA	0.670033223640544	0.346654737600485	0.8274097757603	1.03449673255576	1.99953182627144	NA	NA	NA	NA	NA	NA	NA	NA	NA	NA	NA	NA	NA	NA	NA	NA	NA	NA	NA	NA	NA	NA	NA	NA	NA	NA	NA	NA	NA	NA	NA	NA	NA
954	XUT_2R-256,SUT449	NO	NO	NA	XUTs	4.24201746579991e-06	9	7.61299347661622e-06	8	8.54839674818988e-06	4	0.289228336178999	0.171622385059645	0.33425228702687	2.39653966729929	4.03879237734081	NA	NA	NA	NA	NA	NA	NA	NA	NA	NA	NA	NA	NA	NA	NA	NA	NA	NA	NA	NA	NA	NA	NA	NA	NA	NA	NA	NA	NA	NA	NA	NA	NA
955	XUT_2R-264	NO	NO	NA	XUTs	1.4140058219333e-06	3	9.51624184577027e-07	1	6.41129756114241e-06	3	0.434317877527563	0.321912337236099	0.563918976941129	1.59594439102028	2.15321719730043	NA	NA	NA	NA	NA	NA	NA	NA	NA	NA	NA	NA	NA	NA	NA	NA	NA	NA	NA	NA	NA	NA	NA	NA	NA	NA	NA	NA	NA	NA	NA	NA	NA
956	XUT_2R-271	NO	NO	NA	XUTs	4.24201746579991e-06	9	6.66136929203919e-06	7	NA	NA	0.7099419567308	0.626168359317592	0.692539249601192	0.976343451726402	1.10696615414319	NA	NA	NA	NA	NA	NA	NA	NA	NA	NA	NA	NA	NA	NA	NA	NA	NA	NA	NA	NA	NA	NA	NA	NA	NA	NA	NA	NA	NA	NA	NA	NA	NA
957	XUT_2R-307	NO	NO	NA	XUTs	7.07002910966652e-06	15	2.85487255373108e-06	3	NA	NA	0.215496687096345	0.146139666868148	0.214389920540507	3.21650968235095	4.7430461243991	NA	NA	NA	NA	NA	NA	NA	NA	NA	NA	NA	NA	NA	NA	NA	NA	NA	NA	NA	NA	NA	NA	NA	NA	NA	NA	NA	NA	NA	NA	NA	NA	NA
958	XUT_2R-31	NO	NO	NA	XUTs	NA	NA	9.51624184577027e-07	1	4.27419837409494e-06	2	0.360461697557361	0.260744666335885	0.326709621296072	1.92294267395676	2.65833694817385	NA	NA	NA	NA	NA	NA	NA	NA	NA	NA	NA	NA	NA	NA	NA	NA	NA	NA	NA	NA	NA	NA	NA	NA	NA	NA	NA	NA	NA	NA	NA	NA	NA
959	XUT_2R-342,SUT451	NO	NO	NA	XUTs	1.27260523973997e-05	27	1.04678660303473e-05	11	6.41129756114241e-06	3	0.103638304156432	0.0727110662174103	0.113506465101419	6.68813703776655	9.53289803903294	0.317692408076077	19.0615444845646	0.0370332649079617	0.0474425057562484	0.0185658741280989	0.0474425057562484	0.0909324722816322	0.0909324722816322	NA	0.00160144831415411	0.00160144831415411	NA	NA	NA	NA	NA	NA	NA	0.0185658741280989	0.0185658741280989	NA	0.132674013038764	0.132674013038764	NA	0.473448741836631	0.473448741836631	NA	0.582689623163592	0.582689623163592	NA	0.553666101587042	0.553666101587042	NA
960	XUT_2R-343,SUT452,XUT_2R-344	NO	NO	NA	XUTs	1.4140058219333e-05	30	1.99841078761176e-05	21	6.41129756114241e-06	3	0.202872529070838	0.0962805298512707	0.235985226712394	3.41666357556924	7.19924559649479	0.207156112849955	12.4293667709973	0.0573696684790602	0.0307383844166227	0.049610958535222	0.0375413785382305	0.110770462223202	0.110770462223202	NA	0.0524882151389472	0.0524882151389472	0.0698984791726566	0.049610958535222	0.049610958535222	0.060875052014148	0.0395396149229426	0.0185373855080766	0.047672965197595	0.0344390915749873	0.0192070128036132	0.0345752989747244	0.0282595727820297	0.0262725035405129	0.00451044891115188	0.040010687063305	0.040010687063305	NA	0.0656780528983929	0.0656780528983929	NA	0.0499499985819708	0.0499499985819708	NA
961	XUT_2R-48,SUT438	NO	NO	NA	XUTs	9.89804075353313e-06	21	2.85487255373108e-06	3	6.41129756114241e-06	3	0.346275229045173	0.0638198227171334	0.68315837047239	2.0017232606307	10.8610013480006	NA	NA	NA	NA	NA	NA	NA	NA	NA	NA	NA	NA	NA	NA	NA	NA	NA	NA	NA	NA	NA	NA	NA	NA	NA	NA	NA	NA	NA	NA	NA	NA	NA
962	XUT_2R-56	NO	NO	NA	XUTs	NA	NA	1.90324836915405e-06	2	4.27419837409494e-06	2	0.581529903316058	0.187807194924214	1.00526093966662	1.19193729610019	3.69073815750058	NA	NA	NA	NA	NA	NA	NA	NA	NA	NA	NA	NA	NA	NA	NA	NA	NA	NA	NA	NA	NA	NA	NA	NA	NA	NA	NA	NA	NA	NA	NA	NA	NA
963	XUT_2R-63,SUT439	NO	NO	NA	XUTs	1.13120465754664e-05	24	1.33227385840784e-05	14	4.27419837409494e-06	2	0.20609792208274	0.133955714479224	0.203754992073207	3.36319344491825	5.17445025212007	0.0870073470686499	5.22044082411899	0.142425007025445	0.191340453056634	0.142425007025445	0.191340453056634	0.277723138897097	0.277723138897097	NA	NA	NA	NA	NA	NA	NA	0.00712687515379231	0.00712687515379231	NA	NA	NA	NA	NA	NA	NA	NA	NA	NA	NA	NA	NA	NA	NA	NA
964	XUT_2R-65,SUT440	NO	NO	NA	XUTs	1.27260523973997e-05	27	1.33227385840784e-05	14	8.54839674818988e-06	4	0.071512765309693	0.0544273401456997	0.0538292044551877	9.6926356792134	12.7352756666855	0.20189952921914	12.1139717531484	0.0589081839760107	0.00883258685044642	0.0546034330323346	0.00202278811338153	0.0744015527181948	0.0584924710697374	0.0614406629579016	0.0558674597252464	0.0561641222724653	0.0230835168836417	0.056813672246771	0.0533805987505824	0.0165821326628234	0.0521903768128452	0.0541694971717153	0.0238717463072157	0.0552678583769958	0.0546034330323346	0.0155836025150043	0.0850137313074725	0.0719739422027544	0.0490915111437799	0.0839098472251299	0.0574742260777505	0.0725768959229322	0.0756279458023021	0.0580658152957957	0.0699553854048741	0.0718025635265162	0.0553095709877416	0.0759961225847501
965	XUT_2R-85	NO	NO	NA	XUTs	4.52481863018657e-05	96	5.04360817825824e-05	53	1.28225951222848e-05	6	0.0963513660572902	0.0305463787935635	0.144566158365244	7.19395280963429	22.6916318050112	0.120869927658455	7.25219565950727	0.100436290045679	0.0473326845035605	0.0584858382927521	0.0250696404351102	0.0653790319345945	0.0242818958529647	0.102125068339903	0.1820275896599	0.0910817336271069	0.171695320217392	0.0997071337400083	0.0754273302384557	0.146949676437491	0.0811258627138225	0.0541560277516399	0.0754317175651579	0.0739418321800692	0.0584858382927521	0.0491591166135277	0.0936305164663746	0.0864641227187746	0.0503996736438873	0.0705168334860268	0.0717899053122137	0.0537024663598135	0.0920348951085052	0.0761009276790714	0.0562440920277589	0.141039523879346	0.15185636530914	0.102276176988055
966	XUT_2R-86	NO	NO	NA	XUTs	8.95537020557759e-06	19	3.80649673830811e-06	4	NA	NA	0.175813595613636	0.0882166857982126	0.237541025631343	3.94251182987685	7.85732511132253	NA	NA	NA	NA	NA	NA	NA	NA	NA	NA	NA	NA	NA	NA	NA	NA	NA	NA	NA	NA	NA	NA	NA	NA	NA	NA	NA	NA	NA	NA	NA	NA	NA
967	XUT_2R-93,SUT443	NO	NO	NA	XUTs	1.4140058219333e-06	3	NA	NA	NA	NA	0.342569646571724	0.367189143555431	0.191690381363982	2.02337593974433	1.8877115315783	NA	NA	NA	NA	NA	NA	NA	NA	NA	NA	NA	NA	NA	NA	NA	NA	NA	NA	NA	NA	NA	NA	NA	NA	NA	NA	NA	NA	NA	NA	NA	NA	NA
968	XUT_3F-108,SUT038	NO	NO	NA	XUTs	5.65602328773322e-06	12	6.66136929203919e-06	7	6.41129756114241e-06	3	0.360407460185716	0.270800468601919	0.333077196059804	1.92323205574815	2.5596232685213	NA	NA	NA	NA	NA	NA	NA	NA	NA	NA	NA	NA	NA	NA	NA	NA	NA	NA	NA	NA	NA	NA	NA	NA	NA	NA	NA	NA	NA	NA	NA	NA	NA
969	XUT_3F-111	NO	NO	NA	XUTs	NA	NA	9.51624184577027e-07	1	NA	NA	0.501632369204102	0.117496346277354	0.989111349497046	1.38178320043362	5.89930838294962	NA	NA	NA	NA	NA	NA	NA	NA	NA	NA	NA	NA	NA	NA	NA	NA	NA	NA	NA	NA	NA	NA	NA	NA	NA	NA	NA	NA	NA	NA	NA	NA	NA
970	XUT_3F-31	NO	NO	NA	XUTs	NA	NA	9.51624184577027e-07	1	2.13709918704747e-06	1	0.121677047993932	0.0928518870501976	0.0946456596412049	5.69661404502936	7.46508447572224	NA	NA	NA	NA	NA	NA	NA	NA	NA	NA	NA	NA	NA	NA	NA	NA	NA	NA	NA	NA	NA	NA	NA	NA	NA	NA	NA	NA	NA	NA	NA	NA	NA
971	XUT_3F-33	NO	NO	NA	XUTs	NA	NA	3.80649673830811e-06	4	4.27419837409494e-06	2	0.318607896302985	0.184460471842313	0.357028912144524	2.17554928362726	3.75770035518767	NA	NA	NA	NA	NA	NA	NA	NA	NA	NA	NA	NA	NA	NA	NA	NA	NA	NA	NA	NA	NA	NA	NA	NA	NA	NA	NA	NA	NA	NA	NA	NA	NA
972	XUT_3F-51,SUT029	NO	NO	NA	XUTs	NA	NA	9.51624184577027e-07	1	2.13709918704747e-06	1	0.16766934648394	0.0862295130131465	0.170201979295571	4.13401253774396	8.03839841301514	NA	NA	NA	NA	NA	NA	NA	NA	NA	NA	NA	NA	NA	NA	NA	NA	NA	NA	NA	NA	NA	NA	NA	NA	NA	NA	NA	NA	NA	NA	NA	NA	NA
973	XUT_3F-58,SUT031	NO	NO	NA	XUTs	8.48403493159983e-06	18	9.51624184577027e-06	10	6.41129756114241e-06	3	0.231087725415271	0.172461198350217	0.209303616916968	2.9994980447981	4.01914858061216	NA	NA	NA	NA	NA	NA	NA	NA	NA	NA	NA	NA	NA	NA	NA	NA	NA	NA	NA	NA	NA	NA	NA	NA	NA	NA	NA	NA	NA	NA	NA	NA	NA
974	XUT_3F-6	NO	NO	NA	XUTs	NA	NA	9.51624184577027e-07	1	NA	NA	0.758040679801581	0.366478160336888	1.09297405114116	0.91439311771682	1.89137377223997	NA	NA	NA	NA	NA	NA	NA	NA	NA	NA	NA	NA	NA	NA	NA	NA	NA	NA	NA	NA	NA	NA	NA	NA	NA	NA	NA	NA	NA	NA	NA	NA	NA
975	XUT_3F-61	NO	NO	NA	XUTs	1.4140058219333e-06	3	NA	NA	NA	NA	0.27177478445839	0.242377300645525	0.200112428918337	2.55044698845514	2.85978587398193	NA	NA	NA	NA	NA	NA	NA	NA	NA	NA	NA	NA	NA	NA	NA	NA	NA	NA	NA	NA	NA	NA	NA	NA	NA	NA	NA	NA	NA	NA	NA	NA	NA
976	XUT_3F-71,SUT032	NO	NO	NA	XUTs	9.89804075353313e-06	21	4.75812092288513e-06	5	8.54839674818988e-06	4	0.171475767555811	0.0892563590443087	0.243983756710571	4.04224567960801	7.76580165247221	NA	NA	NA	NA	NA	NA	NA	NA	NA	NA	NA	NA	NA	NA	NA	NA	NA	NA	NA	NA	NA	NA	NA	NA	NA	NA	NA	NA	NA	NA	NA	NA	NA
977	XUT_3F-74	NO	NO	NA	XUTs	NA	NA	1.90324836915405e-06	2	NA	NA	0.509236944512703	0.117496346277354	1.05595363033582	1.3611486519762	5.89930838294962	NA	NA	NA	NA	NA	NA	NA	NA	NA	NA	NA	NA	NA	NA	NA	NA	NA	NA	NA	NA	NA	NA	NA	NA	NA	NA	NA	NA	NA	NA	NA	NA	NA
978	XUT_3F-78	NO	NO	NA	XUTs	9.89804075353313e-06	21	5.70974510746216e-06	6	2.35080910575222e-05	11	0.178605165762255	0.0893017810863987	0.287627753772449	3.88089100111813	7.76185169128185	0.0304081603924504	1.82448962354702	0.477765274071449	0.0493925935459618	0.471019403053589	0.0493925935459618	0.444111662614292	0.444111662614292	NA	0.543609130608742	0.543609130608742	NA	0.509322423753238	0.509322423753238	NA	0.471019403053589	0.471019403053589	NA	0.420763750327385	0.420763750327385	NA	0.449501504327534	0.449501504327534	NA	0.487740915781287	0.487740915781287	NA	0.410935117569977	0.410935117569977	NA	0.0683998332373885	0.0683998332373885	NA
979	XUT_3F-99	NO	NO	NA	XUTs	1.4140058219333e-06	3	NA	NA	4.27419837409494e-06	2	0.579980249242067	0.278049897557267	0.958158573487623	1.1951220433209	2.49288773939284	NA	NA	NA	NA	NA	NA	NA	NA	NA	NA	NA	NA	NA	NA	NA	NA	NA	NA	NA	NA	NA	NA	NA	NA	NA	NA	NA	NA	NA	NA	NA	NA	NA
980	XUT_3R-106,SUT458	NO	NO	NA	XUTs	4.24201746579991e-06	9	8.56461766119324e-06	9	8.54839674818988e-06	4	0.102470504756509	0.0643366297147755	0.152895297549823	6.76435801899291	10.7737564686382	0.215427788039775	12.9256672823865	0.0551050269970819	0.0157499451491822	0.0494943634666269	0.0157499451491822	0.0830334587556537	0.0830334587556537	NA	0.0455803891984886	0.0455803891984886	NA	0.0494943634666269	0.0494943634666269	NA	0.0507352109991726	0.0507352109991726	NA	0.0466817125654677	0.0466817125654677	NA	NA	NA	NA	0.0318095835048558	0.0316723926155116	0.00103576850057599	0.0562874146609171	0.0544931236252501	0.0135466002479759	0.061721477781823	0.0614274200473287	0.00222008720984291
981	XUT_3R-119	NO	NO	NA	XUTs	NA	NA	1.90324836915405e-06	2	NA	NA	0.573559063774117	0.117496346277354	1.14156320238333	1.20850183414227	5.89930838294962	NA	NA	NA	NA	NA	NA	NA	NA	NA	NA	NA	NA	NA	NA	NA	NA	NA	NA	NA	NA	NA	NA	NA	NA	NA	NA	NA	NA	NA	NA	NA	NA	NA
982	XUT_3R-136	NO	NO	NA	XUTs	2.82801164386661e-06	6	9.51624184577027e-07	1	NA	NA	0.268449581283749	0.0827110015623438	0.353439669656896	2.58203859825468	8.38035046689021	NA	NA	NA	NA	NA	NA	NA	NA	NA	NA	NA	NA	NA	NA	NA	NA	NA	NA	NA	NA	NA	NA	NA	NA	NA	NA	NA	NA	NA	NA	NA	NA	NA
983	XUT_3R-144,SUT459	NO	NO	NA	XUTs	5.65602328773322e-06	12	3.80649673830811e-06	4	8.54839674818988e-06	4	0.260498752486474	0.184599651757395	0.238727234364344	2.6608464491435	3.75486721649343	NA	NA	NA	NA	NA	NA	NA	NA	NA	NA	NA	NA	NA	NA	NA	NA	NA	NA	NA	NA	NA	NA	NA	NA	NA	NA	NA	NA	NA	NA	NA	NA	NA
984	XUT_3R-44,SUT455	NO	NO	NA	XUTs	4.24201746579991e-06	9	4.75812092288513e-06	5	NA	NA	0.189743398164856	0.0950920270482787	0.210785927664676	3.65307666703489	7.28922499683418	NA	NA	NA	NA	NA	NA	NA	NA	NA	NA	NA	NA	NA	NA	NA	NA	NA	NA	NA	NA	NA	NA	NA	NA	NA	NA	NA	NA	NA	NA	NA	NA	NA
985	XUT_3R-46,SUT456	NO	NO	NA	XUTs	2.82801164386661e-06	6	3.80649673830811e-06	4	1.06854959352373e-05	5	0.347710341425465	0.366589125475463	0.253705427186795	1.99346150510892	1.89080126056914	NA	NA	NA	NA	NA	NA	NA	NA	NA	NA	NA	NA	NA	NA	NA	NA	NA	NA	NA	NA	NA	NA	NA	NA	NA	NA	NA	NA	NA	NA	NA	NA	NA
986	XUT_3R-67	NO	NO	NA	XUTs	2.82801164386661e-06	6	9.51624184577027e-07	1	NA	NA	0.65327976043086	0.373288070799491	0.882954919973902	1.0610265655602	1.85686935849676	NA	NA	NA	NA	NA	NA	NA	NA	NA	NA	NA	NA	NA	NA	NA	NA	NA	NA	NA	NA	NA	NA	NA	NA	NA	NA	NA	NA	NA	NA	NA	NA	NA
987	XUT_4F-115	NO	NO	NA	XUTs	4.24201746579991e-06	9	4.75812092288513e-06	5	4.27419837409494e-06	2	0.123468353386198	0.0357709191147291	0.21900317028192	5.61396634481586	19.3773936402583	NA	NA	NA	NA	NA	NA	NA	NA	NA	NA	NA	NA	NA	NA	NA	NA	NA	NA	NA	NA	NA	NA	NA	NA	NA	NA	NA	NA	NA	NA	NA	NA	NA
988	XUT_4F-117	NO	NO	NA	XUTs	1.4140058219333e-06	3	NA	NA	4.27419837409494e-06	2	0.224928611730329	0.111408551082215	0.238172219025596	3.08163187967822	6.22166946636289	NA	NA	NA	NA	NA	NA	NA	NA	NA	NA	NA	NA	NA	NA	NA	NA	NA	NA	NA	NA	NA	NA	NA	NA	NA	NA	NA	NA	NA	NA	NA	NA	NA
989	XUT_4F-14	NO	NO	NA	XUTs	1.4140058219333e-06	3	NA	NA	NA	NA	0.588336274700092	0.304797712563616	0.841518121051383	1.17814795783803	2.27412198972876	NA	NA	NA	NA	NA	NA	NA	NA	NA	NA	NA	NA	NA	NA	NA	NA	NA	NA	NA	NA	NA	NA	NA	NA	NA	NA	NA	NA	NA	NA	NA	NA	NA
990	XUT_4F-160,SUT043	NO	NO	NA	XUTs	2.82801164386661e-06	6	9.51624184577027e-07	1	NA	NA	0.306868792002028	0.265813049673695	0.261127068080201	2.25877377767161	2.6076491782884	NA	NA	NA	NA	NA	NA	NA	NA	NA	NA	NA	NA	NA	NA	NA	NA	NA	NA	NA	NA	NA	NA	NA	NA	NA	NA	NA	NA	NA	NA	NA	NA	NA
991	XUT_4F-162,SUT045	NO	NO	NA	XUTs	4.24201746579991e-06	9	1.90324836915405e-06	2	4.27419837409494e-06	2	0.439659057662826	0.307843973852469	0.468346682600042	1.57655612565935	2.25161848025042	NA	NA	NA	NA	NA	NA	NA	NA	NA	NA	NA	NA	NA	NA	NA	NA	NA	NA	NA	NA	NA	NA	NA	NA	NA	NA	NA	NA	NA	NA	NA	NA	NA
992	XUT_4F-175	NO	NO	NA	XUTs	1.4140058219333e-06	3	5.70974510746216e-06	6	4.27419837409494e-06	2	0.254099728174272	0.0861073300096778	0.377519350149033	2.72785486840253	8.04980459250149	NA	NA	NA	NA	NA	NA	NA	NA	NA	NA	NA	NA	NA	NA	NA	NA	NA	NA	NA	NA	NA	NA	NA	NA	NA	NA	NA	NA	NA	NA	NA	NA	NA
993	XUT_4F-181	NO	NO	NA	XUTs	2.82801164386661e-06	6	9.51624184577027e-07	1	NA	NA	0.565291495556772	0.393188662706216	0.725492257948394	1.22617655848023	1.76288699625567	NA	NA	NA	NA	NA	NA	NA	NA	NA	NA	NA	NA	NA	NA	NA	NA	NA	NA	NA	NA	NA	NA	NA	NA	NA	NA	NA	NA	NA	NA	NA	NA	NA
994	XUT_4F-193	NO	NO	NA	XUTs	1.55540640412663e-05	33	7.61299347661622e-06	8	8.54839674818988e-06	4	0.174420803737107	0.101521494625391	0.19707503154302	3.97399373072881	6.82759038485026	NA	NA	NA	NA	NA	NA	NA	NA	NA	NA	NA	NA	NA	NA	NA	NA	NA	NA	NA	NA	NA	NA	NA	NA	NA	NA	NA	NA	NA	NA	NA	NA	NA
995	XUT_4F-204,SUT049	NO	NO	NA	XUTs	1.4140058219333e-06	3	5.70974510746216e-06	6	6.41129756114241e-06	3	0.264193077696863	0.148550475276412	0.280794869264993	2.62363869107603	4.66607177977848	NA	NA	NA	NA	NA	NA	NA	NA	NA	NA	NA	NA	NA	NA	NA	NA	NA	NA	NA	NA	NA	NA	NA	NA	NA	NA	NA	NA	NA	NA	NA	NA	NA
996	XUT_4F-231	NO	NO	NA	XUTs	4.24201746579991e-06	9	2.85487255373108e-06	3	NA	NA	0.422797340982753	0.265813049673695	0.492352646331776	1.6394312673509	2.6076491782884	NA	NA	NA	NA	NA	NA	NA	NA	NA	NA	NA	NA	NA	NA	NA	NA	NA	NA	NA	NA	NA	NA	NA	NA	NA	NA	NA	NA	NA	NA	NA	NA	NA
997	XUT_4F-248,SUT052,CUT064	NO	NO	NA	CUTs	5.65602328773322e-06	12	2.85487255373108e-06	3	8.54839674818988e-06	4	0.250021676710572	0.155076027362786	0.276147615799494	2.77234834066944	4.46972489782958	NA	NA	NA	NA	NA	NA	NA	NA	NA	NA	NA	NA	NA	NA	NA	NA	NA	NA	NA	NA	NA	NA	NA	NA	NA	NA	NA	NA	NA	NA	NA	NA	NA
998	XUT_4F-253,SUT053	NO	NO	NA	XUTs	2.82801164386661e-06	6	3.80649673830811e-06	4	NA	NA	0.325379226657064	0.138583583665773	0.341337108946527	2.13027484170184	5.00165432459616	NA	NA	NA	NA	NA	NA	NA	NA	NA	NA	NA	NA	NA	NA	NA	NA	NA	NA	NA	NA	NA	NA	NA	NA	NA	NA	NA	NA	NA	NA	NA	NA	NA
999	XUT_4F-255	NO	NO	NA	XUTs	3.11081280825327e-05	66	4.28230883059662e-05	45	5.55645788632342e-05	26	0.0623724348804444	0.0333011733482154	0.087091166879201	11.113037063385	20.8144972344373	0.276085681717899	16.565140903074	0.0427351138222267	0.00572175936785158	0.0405465108108164	0.00534131807580563	0.0436185458252765	0.031808674446281	0.032980648738256	0.0504109113746361	0.04405878561885	0.0360385094453557	0.0386793694393043	0.0381800882700341	0.0155077290867736	0.0452091541888439	0.0451909203531619	0.0114828918013594	0.0357575882830728	0.0405465108108164	0.0177378976372458	0.0380111969476156	0.0383582826998522	0.0176224272442966	0.0348013417263446	0.0256466471937752	0.0239817012407837	0.0460282472355517	0.0278436441419496	0.0448265656981298	0.0606490583458839	0.020066578766529	0.110664613598038
1000	XUT_4F-272,SUT056	NO	NO	NA	XUTs	2.82801164386661e-06	6	NA	NA	NA	NA	0.296266062384889	0.242377300645525	0.226843379685488	2.33961046695741	2.85978587398193	NA	NA	NA	NA	NA	NA	NA	NA	NA	NA	NA	NA	NA	NA	NA	NA	NA	NA	NA	NA	NA	NA	NA	NA	NA	NA	NA	NA	NA	NA	NA	NA	NA
1001	XUT_4F-273,CUT066	NO	NO	NA	CUTs	1.4140058219333e-06	3	1.90324836915405e-06	2	NA	NA	0.396637171324375	0.321566436369696	0.458818050667925	1.74755981202044	2.15553335847232	NA	NA	NA	NA	NA	NA	NA	NA	NA	NA	NA	NA	NA	NA	NA	NA	NA	NA	NA	NA	NA	NA	NA	NA	NA	NA	NA	NA	NA	NA	NA	NA	NA
1002	XUT_4F-278	NO	NO	NA	XUTs	1.4140058219333e-06	3	NA	NA	NA	NA	0.313105396180054	0.361362614415334	0.206446711379221	2.21378228870046	1.91814856575969	NA	NA	NA	NA	NA	NA	NA	NA	NA	NA	NA	NA	NA	NA	NA	NA	NA	NA	NA	NA	NA	NA	NA	NA	NA	NA	NA	NA	NA	NA	NA	NA	NA
1003	XUT_4F-30	NO	NO	NA	XUTs	9.89804075353313e-06	21	6.66136929203919e-06	7	6.41129756114241e-06	3	0.169681397325654	0.129147183110501	0.131977548103466	4.08499217642375	5.3671103299781	NA	NA	NA	NA	NA	NA	NA	NA	NA	NA	NA	NA	NA	NA	NA	NA	NA	NA	NA	NA	NA	NA	NA	NA	NA	NA	NA	NA	NA	NA	NA	NA	NA
1004	XUT_4F-306	NO	NO	NA	XUTs	1.17833818494442e-05	25	1.04678660303473e-05	11	1.49596943093323e-05	7	0.103391214930184	0.0596827010732842	0.144755798028449	6.70412066468121	11.6138708217785	0.198589802479032	11.9153881487419	0.0599199615714599	0.0163830999461545	0.0633878653719668	0.0163830999461545	0.0331465458733863	0.0331465458733863	0.034189447168767	0.057726473861832	0.057726473861832	0.0459693550450763	0.0633878653719668	0.0633878653719668	0.040899292652597	0.0699426654847142	0.0699426654847142	0.0348184863343634	0.0753962572654001	0.0753962572654001	0.0305208108120208	0.0946136831511832	0.0946136831511832	0.0489790624712093	0.0483721763355863	0.0483721763355863	0.0256864311241565	0.0532859623579904	0.0532859623579904	0.0138985393371989	0.0645470004573345	0.0645470004573345	0.0465984087347151
1005	XUT_4F-32,SUT041	NO	NO	NA	XUTs	3.2522133904466e-05	69	2.18873562452716e-05	23	1.06854959352373e-05	5	0.183331618960906	0.143271524297228	0.152057497840751	3.78083815813438	4.83799683126117	0.0970686379056764	5.82411827434058	0.126683996154558	0.0204398022706793	0.063656149295606	0.00957620685570642	0.159457263889762	0.0809708800060294	0.169001768491528	0.133368140166175	0.0562329893441597	0.137969448947766	0.109129552065899	0.0597882831143506	0.13118432570848	0.117207080883961	0.063656149295606	0.13506272635707	0.114257943766993	0.0679058440954845	0.124003729704851	0.0571330133409509	0.0283165061325662	0.0687793165368613	0.11262065611521	0.0615368227583206	0.133899204121106	0.0856494987651895	0.0438541281125582	0.121797403210177	0.0552474865876866	0.0313462210532898	0.066122134755054
1006	XUT_4F-321	NO	NO	NA	XUTs	NA	NA	NA	NA	2.13709918704747e-06	1	0.635357785486529	0.128179175481738	1.22826865545133	1.09095567315534	5.40764268419483	NA	NA	NA	NA	NA	NA	NA	NA	NA	NA	NA	NA	NA	NA	NA	NA	NA	NA	NA	NA	NA	NA	NA	NA	NA	NA	NA	NA	NA	NA	NA	NA	NA
1007	XUT_4F-340	NO	NO	NA	XUTs	NA	NA	NA	NA	6.41129756114241e-06	3	0.296414870316633	0.222472633852639	0.280473391946075	2.33843592198839	3.11565143342111	NA	NA	NA	NA	NA	NA	NA	NA	NA	NA	NA	NA	NA	NA	NA	NA	NA	NA	NA	NA	NA	NA	NA	NA	NA	NA	NA	NA	NA	NA	NA	NA	NA
1008	XUT_4F-341,SUT060,XUT_4F-342	NO	NO	NA	XUTs	1.4140058219333e-06	3	1.90324836915405e-06	2	2.13709918704747e-06	1	0.511141653634151	0.361362614415334	0.672273902634304	1.35607649197	1.91814856575969	NA	NA	NA	NA	NA	NA	NA	NA	NA	NA	NA	NA	NA	NA	NA	NA	NA	NA	NA	NA	NA	NA	NA	NA	NA	NA	NA	NA	NA	NA	NA	NA	NA
1009	XUT_4F-352	NO	NO	NA	XUTs	1.4140058219333e-06	3	NA	NA	NA	NA	0.27177478445839	0.242377300645525	0.200112428918337	2.55044698845514	2.85978587398193	NA	NA	NA	NA	NA	NA	NA	NA	NA	NA	NA	NA	NA	NA	NA	NA	NA	NA	NA	NA	NA	NA	NA	NA	NA	NA	NA	NA	NA	NA	NA	NA	NA
1010	XUT_4F-376,CUT071,CUT072,XUT_4F-377	NO	NO	NA	CUTs	1.4140058219333e-06	3	9.51624184577027e-07	1	2.13709918704747e-06	1	0.709058536038128	0.336957510411644	1.12279559900135	0.977559884453141	2.05707591949253	NA	NA	NA	NA	NA	NA	NA	NA	NA	NA	NA	NA	NA	NA	NA	NA	NA	NA	NA	NA	NA	NA	NA	NA	NA	NA	NA	NA	NA	NA	NA	NA	NA
1011	XUT_4F-384	NO	NO	NA	XUTs	NA	NA	NA	NA	4.27419837409494e-06	2	0.430626903524779	0.313852597396084	0.389848485871451	1.60962349283423	2.20851185018293	NA	NA	NA	NA	NA	NA	NA	NA	NA	NA	NA	NA	NA	NA	NA	NA	NA	NA	NA	NA	NA	NA	NA	NA	NA	NA	NA	NA	NA	NA	NA	NA	NA
1012	XUT_4F-43,CUT050	NO	NO	NA	CUTs	9.89804075353313e-06	21	7.61299347661622e-06	8	6.41129756114241e-06	3	0.324785752809205	0.178805021942983	0.316329455862237	2.13416744596902	3.87655320319234	NA	NA	NA	NA	NA	NA	NA	NA	NA	NA	NA	NA	NA	NA	NA	NA	NA	NA	NA	NA	NA	NA	NA	NA	NA	NA	NA	NA	NA	NA	NA	NA	NA
1013	XUT_4F-446,SUT063	NO	NO	NA	XUTs	2.12100873289996e-05	45	2.66454771681568e-05	28	2.13709918704747e-06	1	0.177831822446496	0.11046542668243	0.19185039058657	3.89776796427137	6.27478842364528	0.144541697052109	8.67250182312656	0.0832813287476404	0.00512159100071188	0.055813292505	0.00950846268747724	0.086304373103312	0.0452856057271463	0.0931085091465595	0.0815255582501269	0.0519437611483172	0.0671477277892544	0.0752526966012096	0.055813292505	0.0441255076608495	0.0883027902058113	0.064015585086459	0.0551295322763295	0.0850212255777421	0.0691874739089701	0.0359410364177069	0.111532739167338	0.0772289554928253	0.0778661661558334	0.112207903576503	0.0548003655831014	0.130309383198235	0.206288395082819	0.206288395082819	0.236384532524378	0.393046528393239	0.393046528393239	0.500291222468232
1014	XUT_4F-447,SUT064	NO	NO	NA	XUTs	4.24201746579991e-06	9	1.90324836915405e-06	2	1.06854959352373e-05	5	0.21567642910978	0.110341887055021	0.233931355711945	3.21382908378519	6.28181372513881	NA	NA	NA	NA	NA	NA	NA	NA	NA	NA	NA	NA	NA	NA	NA	NA	NA	NA	NA	NA	NA	NA	NA	NA	NA	NA	NA	NA	NA	NA	NA	NA	NA
1015	XUT_4F-449	NO	NO	NA	XUTs	NA	NA	9.51624184577027e-07	1	2.13709918704747e-06	1	0.617082785258822	0.451386836442565	0.862670300381084	1.12326449079149	1.53559458229381	NA	NA	NA	NA	NA	NA	NA	NA	NA	NA	NA	NA	NA	NA	NA	NA	NA	NA	NA	NA	NA	NA	NA	NA	NA	NA	NA	NA	NA	NA	NA	NA	NA
1016	XUT_4F-467,SUT065	NO	NO	NA	XUTs	8.48403493159983e-06	18	9.51624184577027e-06	10	4.27419837409494e-06	2	0.194647035834011	0.0986629365167482	0.238638725395949	3.56104667913381	7.02540594301369	NA	NA	NA	NA	NA	NA	NA	NA	NA	NA	NA	NA	NA	NA	NA	NA	NA	NA	NA	NA	NA	NA	NA	NA	NA	NA	NA	NA	NA	NA	NA	NA	NA
1017	XUT_4F-473	NO	NO	NA	XUTs	1.4140058219333e-06	3	1.90324836915405e-06	2	2.13709918704747e-06	1	0.329779703590608	0.183510447537194	0.34560850764868	2.10184912234752	3.77715377986562	NA	NA	NA	NA	NA	NA	NA	NA	NA	NA	NA	NA	NA	NA	NA	NA	NA	NA	NA	NA	NA	NA	NA	NA	NA	NA	NA	NA	NA	NA	NA	NA	NA
1018	XUT_4F-491	NO	NO	NA	XUTs	1.4140058219333e-06	3	6.66136929203919e-06	7	NA	NA	0.475872757176145	0.378145814784258	0.351835211007545	1.45658092443265	1.8330156078956	NA	NA	NA	NA	NA	NA	NA	NA	NA	NA	NA	NA	NA	NA	NA	NA	NA	NA	NA	NA	NA	NA	NA	NA	NA	NA	NA	NA	NA	NA	NA	NA	NA
1019	XUT_4F-497	NO	NO	NA	XUTs	1.4140058219333e-06	3	9.51624184577027e-07	1	4.27419837409494e-06	2	0.533001865006797	0.326695995181869	0.725493530127528	1.30045920299192	2.12168863647709	NA	NA	NA	NA	NA	NA	NA	NA	NA	NA	NA	NA	NA	NA	NA	NA	NA	NA	NA	NA	NA	NA	NA	NA	NA	NA	NA	NA	NA	NA	NA	NA	NA
1020	XUT_4F-50,SUT042	NO	NO	NA	XUTs	1.4140058219333e-05	30	4.75812092288513e-06	5	2.13709918704747e-06	1	0.386187248924326	0.184490552779177	0.632225763626487	1.79484740236923	3.75708766719127	NA	NA	NA	NA	NA	NA	NA	NA	NA	NA	NA	NA	NA	NA	NA	NA	NA	NA	NA	NA	NA	NA	NA	NA	NA	NA	NA	NA	NA	NA	NA	NA	NA
1021	XUT_4F-500,SUT066	NO	NO	NA	XUTs	7.07002910966652e-06	15	8.56461766119324e-06	9	2.56451902445696e-05	12	0.0758468344904836	0.0737732275066403	0.0703347093434969	9.13877533869807	9.39564668629355	0.121374115325961	7.28244691955763	0.0999975032955094	0.112557559496361	0.0445430388466518	0.112557559496361	0.26882010678393	0.26882010678393	NA	NA	NA	NA	0.0435056884948149	0.0435056884948149	NA	0.0455803891984887	0.0455803891984886	0.00207470070367377	0.0420838287048037	0.0420838287048037	0.00557126119735875	0.0658225712126872	0.0277904895576457	0.0957931095645521	0.025038168990088	0.025038168990088	NA	NA	NA	NA	0.0556128175551122	0.0556128175551122	NA
1022	XUT_4F-524,SUT069,XUT_4F-526,CUT085	NO	NO	NA	CUTs	9.89804075353313e-06	21	5.70974510746216e-06	6	2.13709918704747e-06	1	0.189442672119847	0.0356440089297312	0.310881699392864	3.65887565247939	19.4463866824414	0.23093807638314	13.8562845829884	0.0513074070916061	NA	0.0513074070916061	NA	0.0513074070916061	0.0513074070916061	NA	NA	NA	NA	NA	NA	NA	NA	NA	NA	NA	NA	NA	NA	NA	NA	NA	NA	NA	NA	NA	NA	NA	NA	NA
1023	XUT_4F-529,SUT070	NO	NO	NA	XUTs	9.89804075353313e-06	21	1.33227385840784e-05	14	1.28225951222848e-05	6	0.118334482768142	0.0488186237773729	0.202393076090915	5.85752491028384	14.1984170574103	0.0689678455061105	4.13807073036663	0.183285236498398	0.0610696623031144	0.203587669401101	0.0610696623031144	0.127049108903053	0.127049108903053	NA	0.112018899643882	0.112018899643882	NA	0.220783860467855	0.220783860467855	NA	0.2529866440761	0.2529866440761	NA	0.203587669401101	0.203587669401101	NA	0.106074134030004	0.106074134030004	NA	0.216830130212489	0.216830130212489	NA	0.13196654310147	0.13196654310147	NA	NA	NA	NA
1024	XUT_4F-544	NO	NO	NA	XUTs	NA	NA	1.90324836915405e-06	2	NA	NA	0.152795711035463	0.109882345440454	0.198524613076673	4.53643087140756	6.30808505025554	NA	NA	NA	NA	NA	NA	NA	NA	NA	NA	NA	NA	NA	NA	NA	NA	NA	NA	NA	NA	NA	NA	NA	NA	NA	NA	NA	NA	NA	NA	NA	NA	NA
1025	XUT_4F-592	NO	NO	NA	XUTs	2.82801164386661e-06	6	8.56461766119324e-06	9	1.06854959352373e-05	5	0.509358117370668	0.33925950230583	0.532196889453385	1.36082484389962	2.0431179549839	NA	NA	NA	NA	NA	NA	NA	NA	NA	NA	NA	NA	NA	NA	NA	NA	NA	NA	NA	NA	NA	NA	NA	NA	NA	NA	NA	NA	NA	NA	NA	NA	NA
1026	XUT_4F-622	NO	NO	NA	XUTs	1.4140058219333e-06	3	2.85487255373108e-06	3	2.13709918704747e-06	1	0.212379188737203	0.151814537982447	0.242151067996207	3.26372458940713	4.56574969546122	NA	NA	NA	NA	NA	NA	NA	NA	NA	NA	NA	NA	NA	NA	NA	NA	NA	NA	NA	NA	NA	NA	NA	NA	NA	NA	NA	NA	NA	NA	NA	NA	NA
1027	XUT_4F-642,SUT075	NO	NO	NA	XUTs	4.24201746579991e-06	9	3.80649673830811e-06	4	2.13709918704747e-06	1	0.385476091002226	0.172175076374516	0.574876754305272	1.7981586841295	4.02582763519273	NA	NA	NA	NA	NA	NA	NA	NA	NA	NA	NA	NA	NA	NA	NA	NA	NA	NA	NA	NA	NA	NA	NA	NA	NA	NA	NA	NA	NA	NA	NA	NA	NA
1028	XUT_4F-645,SUT076	NO	NO	NA	XUTs	4.24201746579991e-06	9	2.85487255373108e-06	3	2.13709918704747e-06	1	0.521488718372528	0.246488180896374	0.719841312693093	1.32917003981051	2.8120909409906	NA	NA	NA	NA	NA	NA	NA	NA	NA	NA	NA	NA	NA	NA	NA	NA	NA	NA	NA	NA	NA	NA	NA	NA	NA	NA	NA	NA	NA	NA	NA	NA	NA
1029	XUT_4F-655	NO	NO	NA	XUTs	1.4140058219333e-06	3	NA	NA	NA	NA	0.27177478445839	0.242377300645525	0.200112428918337	2.55044698845514	2.85978587398193	NA	NA	NA	NA	NA	NA	NA	NA	NA	NA	NA	NA	NA	NA	NA	NA	NA	NA	NA	NA	NA	NA	NA	NA	NA	NA	NA	NA	NA	NA	NA	NA	NA
1030	XUT_4F-66	NO	NO	NA	XUTs	NA	NA	NA	NA	2.13709918704747e-06	1	0.635357785486529	0.128179175481738	1.22826865545133	1.09095567315534	5.40764268419483	NA	NA	NA	NA	NA	NA	NA	NA	NA	NA	NA	NA	NA	NA	NA	NA	NA	NA	NA	NA	NA	NA	NA	NA	NA	NA	NA	NA	NA	NA	NA	NA	NA
1031	XUT_4F-669,SUT078	NO	NO	NA	XUTs	NA	NA	9.51624184577027e-07	1	NA	NA	0.760068475533788	0.366478160336888	1.08201258081431	0.911953597434962	1.89137377223997	NA	NA	NA	NA	NA	NA	NA	NA	NA	NA	NA	NA	NA	NA	NA	NA	NA	NA	NA	NA	NA	NA	NA	NA	NA	NA	NA	NA	NA	NA	NA	NA	NA
1032	XUT_4F-675,SUT079,CUT099	NO	NO	NA	CUTs	2.82801164386661e-06	6	9.51624184577027e-07	1	NA	NA	0.399666747780917	0.212327413542098	0.727086186925736	1.73431286042316	3.26452043566439	NA	NA	NA	NA	NA	NA	NA	NA	NA	NA	NA	NA	NA	NA	NA	NA	NA	NA	NA	NA	NA	NA	NA	NA	NA	NA	NA	NA	NA	NA	NA	NA	NA
1033	XUT_4F-685	NO	NO	NA	XUTs	1.4140058219333e-06	3	9.51624184577027e-07	1	NA	NA	0.356804948918979	0.18696527740745	0.642971890765325	1.94265013044239	3.70735780553189	NA	NA	NA	NA	NA	NA	NA	NA	NA	NA	NA	NA	NA	NA	NA	NA	NA	NA	NA	NA	NA	NA	NA	NA	NA	NA	NA	NA	NA	NA	NA	NA	NA
1034	XUT_4F-689,SUT081,CUT100	NO	NO	NA	CUTs	7.07002910966652e-06	15	2.85487255373108e-06	3	6.41129756114241e-06	3	0.644879038555621	0.160627760686736	1.09147205476567	1.07484836553601	4.3152390196845	NA	NA	NA	NA	NA	NA	NA	NA	NA	NA	NA	NA	NA	NA	NA	NA	NA	NA	NA	NA	NA	NA	NA	NA	NA	NA	NA	NA	NA	NA	NA	NA	NA
1035	XUT_4F-700,SUT083	NO	NO	NA	XUTs	4.71335273977768e-06	10	4.75812092288513e-06	5	8.54839674818988e-06	4	0.340760356956309	0.218151414278741	0.466770175176135	2.03411918789843	3.17736734759043	NA	NA	NA	NA	NA	NA	NA	NA	NA	NA	NA	NA	NA	NA	NA	NA	NA	NA	NA	NA	NA	NA	NA	NA	NA	NA	NA	NA	NA	NA	NA	NA	NA
1036	XUT_4F-703	NO	NO	NA	XUTs	1.4140058219333e-06	3	NA	NA	2.13709918704747e-06	1	0.451367427495568	0.25742247382107	0.572977804974343	1.53566061336305	2.69264439219763	NA	NA	NA	NA	NA	NA	NA	NA	NA	NA	NA	NA	NA	NA	NA	NA	NA	NA	NA	NA	NA	NA	NA	NA	NA	NA	NA	NA	NA	NA	NA	NA	NA
1037	XUT_4F-707	NO	NO	NA	XUTs	NA	NA	1.90324836915405e-06	2	NA	NA	0.509236944512703	0.117496346277354	1.05595363033582	1.3611486519762	5.89930838294962	NA	NA	NA	NA	NA	NA	NA	NA	NA	NA	NA	NA	NA	NA	NA	NA	NA	NA	NA	NA	NA	NA	NA	NA	NA	NA	NA	NA	NA	NA	NA	NA	NA
1038	XUT_4F-709,YDRWdelta31	NO	NO	NA	XUTs	NA	NA	9.51624184577027e-07	1	2.13709918704747e-06	1	0.663064922994346	0.380434691592533	0.939833182747262	1.04536849488245	1.82198731051148	NA	NA	NA	NA	NA	NA	NA	NA	NA	NA	NA	NA	NA	NA	NA	NA	NA	NA	NA	NA	NA	NA	NA	NA	NA	NA	NA	NA	NA	NA	NA	NA	NA
1039	XUT_4R-100	NO	NO	NA	XUTs	4.24201746579991e-06	9	9.51624184577027e-07	1	4.27419837409494e-06	2	0.534886096773368	0.321466049323272	0.826178545247202	1.29587810328454	2.15620648593875	NA	NA	NA	NA	NA	NA	NA	NA	NA	NA	NA	NA	NA	NA	NA	NA	NA	NA	NA	NA	NA	NA	NA	NA	NA	NA	NA	NA	NA	NA	NA	NA	NA
1040	XUT_4R-125,CUT483	NO	NO	NA	CUTs	NA	NA	9.51624184577027e-07	1	NA	NA	0.448375895261152	0.117496346277354	0.913688471003531	1.54590643227203	5.89930838294962	NA	NA	NA	NA	NA	NA	NA	NA	NA	NA	NA	NA	NA	NA	NA	NA	NA	NA	NA	NA	NA	NA	NA	NA	NA	NA	NA	NA	NA	NA	NA	NA	NA
1041	XUT_4R-172	NO	NO	NA	XUTs	1.4140058219333e-06	3	NA	NA	NA	NA	0.27177478445839	0.242377300645525	0.200112428918337	2.55044698845514	2.85978587398193	NA	NA	NA	NA	NA	NA	NA	NA	NA	NA	NA	NA	NA	NA	NA	NA	NA	NA	NA	NA	NA	NA	NA	NA	NA	NA	NA	NA	NA	NA	NA	NA	NA
1042	XUT_4R-190,SUT465	NO	NO	NA	XUTs	2.82801164386661e-06	6	9.51624184577027e-07	1	6.41129756114241e-06	3	0.261785528121013	0.193863693184616	0.244922799043532	2.64776737482422	3.5754357568122	NA	NA	NA	NA	NA	NA	NA	NA	NA	NA	NA	NA	NA	NA	NA	NA	NA	NA	NA	NA	NA	NA	NA	NA	NA	NA	NA	NA	NA	NA	NA	NA	NA
1043	XUT_4R-237,SUT469	NO	NO	NA	XUTs	7.07002910966652e-06	15	8.56461766119324e-06	9	8.54839674818988e-06	4	0.121550223805982	0.0451219583861417	0.247462047019476	5.70255783046802	15.3616377779567	0.329950877871781	19.7970526723068	0.0356325773451161	0.0166430726717891	0.0301373800277575	0.0185591252983489	0.0434188583829511	0.0434188583829511	NA	0.0607964683401206	0.0607964683401206	NA	0.0237805735989601	0.0237805735989601	0.0095329183564247	0.0301373800277575	0.0301373800277575	0.0368080368505699	0.0200296063757914	0.012744494656812	0.0192745938817416	0.0147228794570479	0.0147228794570479	NA	NA	NA	NA	NA	NA	NA	NA	NA	NA
1044	XUT_4R-253	NO	NO	NA	XUTs	1.4140058219333e-06	3	1.90324836915405e-06	2	2.13709918704747e-06	1	0.359078236522014	0.0884937842533381	0.67736036867569	1.93035141108434	7.83272165845703	NA	NA	NA	NA	NA	NA	NA	NA	NA	NA	NA	NA	NA	NA	NA	NA	NA	NA	NA	NA	NA	NA	NA	NA	NA	NA	NA	NA	NA	NA	NA	NA	NA
1045	XUT_4R-263,SUT471	NO	NO	NA	XUTs	8.48403493159983e-06	18	5.70974510746216e-06	6	6.41129756114241e-06	3	0.126430811606491	0.0861728663685281	0.140885912662778	5.48242292960459	8.04368253918377	NA	NA	NA	NA	NA	NA	NA	NA	NA	NA	NA	NA	NA	NA	NA	NA	NA	NA	NA	NA	NA	NA	NA	NA	NA	NA	NA	NA	NA	NA	NA	NA	NA
1046	XUT_4R-27	NO	NO	NA	XUTs	1.4140058219333e-06	3	4.75812092288513e-06	5	NA	NA	0.405796731524619	0.373727601903476	0.29632026764136	1.70811425206832	1.85468554377465	NA	NA	NA	NA	NA	NA	NA	NA	NA	NA	NA	NA	NA	NA	NA	NA	NA	NA	NA	NA	NA	NA	NA	NA	NA	NA	NA	NA	NA	NA	NA	NA	NA
1047	XUT_4R-274,CUT502,SUT473	NO	NO	NA	CUTs	4.24201746579991e-06	9	9.51624184577027e-07	1	4.27419837409494e-06	2	0.633384311397596	0.218941551617355	0.979126740910963	1.09435483021434	3.16590055857172	NA	NA	NA	NA	NA	NA	NA	NA	NA	NA	NA	NA	NA	NA	NA	NA	NA	NA	NA	NA	NA	NA	NA	NA	NA	NA	NA	NA	NA	NA	NA	NA	NA
1048	XUT_4R-283,YDRCdelta9	NO	NO	NA	XUTs	4.24201746579991e-06	9	2.85487255373108e-06	3	6.41129756114241e-06	3	0.274543021208566	0.202920767982467	0.268446023072701	2.52473065062314	3.41585135642615	NA	NA	NA	NA	NA	NA	NA	NA	NA	NA	NA	NA	NA	NA	NA	NA	NA	NA	NA	NA	NA	NA	NA	NA	NA	NA	NA	NA	NA	NA	NA	NA	NA
1049	XUT_4R-329	NO	NO	NA	XUTs	NA	NA	9.51624184577027e-07	1	NA	NA	0.758040679801581	0.366478160336888	1.09297405114116	0.91439311771682	1.89137377223997	NA	NA	NA	NA	NA	NA	NA	NA	NA	NA	NA	NA	NA	NA	NA	NA	NA	NA	NA	NA	NA	NA	NA	NA	NA	NA	NA	NA	NA	NA	NA	NA	NA
1050	XUT_4R-336	NO	NO	NA	XUTs	0.000204559508906351	434	0.000233147925221372	245	0.000284234191877313	133	0.0823752607858195	0.0759716954389867	0.0485833260684824	8.41450666070932	9.12375558495486	0.221755321718929	13.3053193031358	0.0534898441049468	0.00643031499086281	0.0520314137732673	0.00431342063407616	0.0504384659038062	0.0468707324692588	0.0334582612988341	0.0453993688548034	0.0463841921076027	0.0224108568709986	0.0515305313881687	0.0527575056288763	0.0255824565364799	0.060736818251372	0.0566508284353393	0.029552703496925	0.0593440361265837	0.0520314137732673	0.0320020836851903	0.0647285682511839	0.0580965320036207	0.0430446495921677	0.0543797089359764	0.0349869066116301	0.0603314125550139	0.06819573765321	0.0396297239938977	0.0837417291605538	0.0752298872246716	0.047150924630564	0.0994493902992097
1051	XUT_4R-346	NO	NO	NA	XUTs	1.4140058219333e-06	3	9.51624184577027e-07	1	NA	NA	0.331990213084564	0.317186864879354	0.243987559534174	2.0878542596778	2.18529597946495	NA	NA	NA	NA	NA	NA	NA	NA	NA	NA	NA	NA	NA	NA	NA	NA	NA	NA	NA	NA	NA	NA	NA	NA	NA	NA	NA	NA	NA	NA	NA	NA	NA
1052	XUT_4R-370,SUT474	NO	NO	NA	XUTs	1.4140058219333e-06	3	9.51624184577027e-07	1	NA	NA	0.402738070119135	0.321466049323272	0.472886437798026	1.72108681047934	2.15620648593875	NA	NA	NA	NA	NA	NA	NA	NA	NA	NA	NA	NA	NA	NA	NA	NA	NA	NA	NA	NA	NA	NA	NA	NA	NA	NA	NA	NA	NA	NA	NA	NA	NA
1053	XUT_4R-372,SUT475	NO	NO	NA	XUTs	1.69680698631997e-05	36	1.42743627686554e-05	15	6.41129756114241e-06	3	0.166026704800882	0.109303866008684	0.167941203641481	4.17491379709815	6.34146993945189	0.0944269138412426	5.66561483047456	0.130469595421028	0.119415497598823	0.0752507207195357	0.119415497598823	0.337767019605205	0.337767019605205	NA	0.123029641941205	0.123029641941205	NA	0.0422855024984031	0.0422855024984031	NA	0.0740150923407914	0.0740150923407914	NA	0.0752507207195357	0.0752507207195357	NA	0.02734409336156	0.02734409336156	NA	0.0541432601325355	0.0541432601325355	NA	0.110831046381749	0.110831046381749	NA	0.3639911544566	0.3639911544566	NA
1054	XUT_4R-393	NO	NO	NA	XUTs	1.4140058219333e-06	3	NA	NA	2.13709918704747e-06	1	0.665434548505149	0.328633005220059	1.03999997957751	1.04164591711845	2.10918309953621	NA	NA	NA	NA	NA	NA	NA	NA	NA	NA	NA	NA	NA	NA	NA	NA	NA	NA	NA	NA	NA	NA	NA	NA	NA	NA	NA	NA	NA	NA	NA	NA	NA
1055	XUT_4R-423,SUT480	NO	NO	NA	XUTs	8.48403493159983e-06	18	1.04678660303473e-05	11	8.54839674818988e-06	4	0.270029477105987	0.153051998503572	0.250679454658744	2.56693153647031	4.5288345616981	NA	NA	NA	NA	NA	NA	NA	NA	NA	NA	NA	NA	NA	NA	NA	NA	NA	NA	NA	NA	NA	NA	NA	NA	NA	NA	NA	NA	NA	NA	NA	NA	NA
1056	XUT_4R-446,SUT481	NO	NO	NA	XUTs	8.48403493159983e-06	18	4.75812092288513e-06	5	2.13709918704747e-06	1	0.418766945588658	0.133398397861014	0.826552859759949	1.65520986759256	5.19606825624792	NA	NA	NA	NA	NA	NA	NA	NA	NA	NA	NA	NA	NA	NA	NA	NA	NA	NA	NA	NA	NA	NA	NA	NA	NA	NA	NA	NA	NA	NA	NA	NA	NA
1057	XUT_4R-483,SUT483	NO	NO	NA	XUTs	1.4140058219333e-06	3	6.66136929203919e-06	7	4.27419837409494e-06	2	0.247186015866822	0.0765204888193764	0.282081309273202	2.80415208008125	9.05832138887785	NA	NA	NA	NA	NA	NA	NA	NA	NA	NA	NA	NA	NA	NA	NA	NA	NA	NA	NA	NA	NA	NA	NA	NA	NA	NA	NA	NA	NA	NA	NA	NA	NA
1058	XUT_4R-521,CUT529	NO	NO	NA	CUTs	NA	NA	9.51624184577027e-07	1	NA	NA	1.09314963598536	0.57767288750379	1.28198483586387	0.634082615720898	1.19989564259305	NA	NA	NA	NA	NA	NA	NA	NA	NA	NA	NA	NA	NA	NA	NA	NA	NA	NA	NA	NA	NA	NA	NA	NA	NA	NA	NA	NA	NA	NA	NA	NA	NA
1059	XUT_4R-535	NO	NO	NA	XUTs	1.4140058219333e-06	3	NA	NA	NA	NA	0.254612875132201	0.18696527740745	0.227707215419074	2.72235714788597	3.70735780553189	NA	NA	NA	NA	NA	NA	NA	NA	NA	NA	NA	NA	NA	NA	NA	NA	NA	NA	NA	NA	NA	NA	NA	NA	NA	NA	NA	NA	NA	NA	NA	NA	NA
1060	XUT_4R-548,SUT491	NO	NO	NA	XUTs	2.82801164386661e-06	6	NA	NA	NA	NA	0.296266062384889	0.242377300645525	0.226843379685488	2.33961046695741	2.85978587398193	NA	NA	NA	NA	NA	NA	NA	NA	NA	NA	NA	NA	NA	NA	NA	NA	NA	NA	NA	NA	NA	NA	NA	NA	NA	NA	NA	NA	NA	NA	NA	NA	NA
1061	XUT_4R-552,SUT493	NO	NO	NA	XUTs	8.48403493159983e-06	18	3.80649673830811e-06	4	8.54839674818988e-06	4	0.327536168385596	0.260910489958117	0.293760836502551	2.11624622702409	2.65664742215314	NA	NA	NA	NA	NA	NA	NA	NA	NA	NA	NA	NA	NA	NA	NA	NA	NA	NA	NA	NA	NA	NA	NA	NA	NA	NA	NA	NA	NA	NA	NA	NA	NA
1062	XUT_4R-608,SUT496	NO	NO	NA	XUTs	NA	NA	9.51624184577027e-07	1	NA	NA	0.53515891560378	0.14649890830137	0.989189821387204	1.2952174771823	4.73141532996301	NA	NA	NA	NA	NA	NA	NA	NA	NA	NA	NA	NA	NA	NA	NA	NA	NA	NA	NA	NA	NA	NA	NA	NA	NA	NA	NA	NA	NA	NA	NA	NA	NA
1063	XUT_4R-81,CUT479,CUT480	NO	NO	NA	CUTs	1.13120465754664e-05	24	1.90324836915405e-06	2	1.06854959352373e-05	5	0.407612243961086	0.117580469530912	0.636585191289475	1.70050627975277	5.89508770738251	NA	NA	NA	NA	NA	NA	NA	NA	NA	NA	NA	NA	NA	NA	NA	NA	NA	NA	NA	NA	NA	NA	NA	NA	NA	NA	NA	NA	NA	NA	NA	NA	NA
1064	XUT_4R-92,SUT461,XUT_4R-94	NO	NO	NA	XUTs	1.27260523973997e-05	27	9.51624184577027e-06	10	2.13709918704747e-05	10	0.198195862079187	0.10534419554995	0.258382485075988	3.49728381454809	6.57983268030448	0.139521277944969	8.37127667669815	0.0864112720161061	0.024855222291323	0.0860912960792808	0.024855222291323	0.0860912960792808	0.0860912960792808	NA	0.107419641456351	0.107419641456351	NA	0.109140396235031	0.109140396235031	NA	0.0815921670756341	0.0815921670756341	NA	0.047812859234234	0.047812859234234	NA	0.0450361966774955	0.0450361966774955	NA	NA	NA	NA	NA	NA	NA	0.0924524143870938	0.0924524143870938	NA
1065	XUT_5F-101	NO	NO	NA	XUTs	NA	NA	2.85487255373108e-06	3	2.13709918704747e-06	1	0.439128310942704	0.124200419390911	0.932822042179219	1.57846160971021	5.58087632843106	NA	NA	NA	NA	NA	NA	NA	NA	NA	NA	NA	NA	NA	NA	NA	NA	NA	NA	NA	NA	NA	NA	NA	NA	NA	NA	NA	NA	NA	NA	NA	NA	NA
1066	XUT_5F-112	NO	NO	NA	XUTs	1.4140058219333e-06	3	9.51624184577027e-07	1	NA	NA	0.49215264159896	0.218941551617355	0.847057546335126	1.40839878113419	3.16590055857172	NA	NA	NA	NA	NA	NA	NA	NA	NA	NA	NA	NA	NA	NA	NA	NA	NA	NA	NA	NA	NA	NA	NA	NA	NA	NA	NA	NA	NA	NA	NA	NA	NA
1067	XUT_5F-125	NO	NO	NA	XUTs	NA	NA	2.85487255373108e-06	3	4.27419837409494e-06	2	0.436635413972395	0.104696940589749	0.870748470264289	1.5874735726401	6.62051036692676	NA	NA	NA	NA	NA	NA	NA	NA	NA	NA	NA	NA	NA	NA	NA	NA	NA	NA	NA	NA	NA	NA	NA	NA	NA	NA	NA	NA	NA	NA	NA	NA	NA
1068	XUT_5F-128,SUT091	NO	NO	NA	XUTs	7.21142969185985e-05	153	8.75494249810865e-05	92	8.33468682948513e-05	39	0.069595031632057	0.0642658469666859	0.0491553108213081	9.95972218569502	10.7856227417225	0.21893078804048	13.1358472824288	0.0541989844157123	0.0109512522694912	0.0448060793448436	0.00917592614431373	0.0723160998441465	0.0589102145794495	0.0724835204645486	0.0469511604478334	0.0364946511275185	0.0457522465347135	0.0536358165445222	0.0451731833173441	0.035199434524983	0.0538173810769319	0.0448060793448436	0.0389014079105608	0.0442744641651273	0.0364632778439383	0.0468811778885674	0.0491832204326973	0.0448489873034974	0.0292652160690404	0.0446540719517688	0.0312907857385015	0.0378824715350157	0.0462642701930379	0.0434851356167085	0.0327720208677867	0.0422797747059929	0.0370720007399655	0.036417260202376
1069	XUT_5F-129,SUT092	NO	NO	NA	XUTs	7.07002910966652e-06	15	7.61299347661622e-06	8	6.41129756114241e-06	3	0.212217798971702	0.147389238227106	0.252162661114438	3.2662066231889	4.70283440567013	NA	NA	NA	NA	NA	NA	NA	NA	NA	NA	NA	NA	NA	NA	NA	NA	NA	NA	NA	NA	NA	NA	NA	NA	NA	NA	NA	NA	NA	NA	NA	NA	NA
1070	XUT_5F-136	NO	NO	NA	XUTs	5.65602328773322e-06	12	4.75812092288513e-06	5	NA	NA	0.1367613526572	0.045654756477369	0.287368094683877	5.06829719867831	15.1823650817968	NA	NA	NA	NA	NA	NA	NA	NA	NA	NA	NA	NA	NA	NA	NA	NA	NA	NA	NA	NA	NA	NA	NA	NA	NA	NA	NA	NA	NA	NA	NA	NA	NA
1071	XUT_5F-139,SUT093	NO	NO	NA	XUTs	1.97960815070663e-05	42	1.99841078761176e-05	21	1.28225951222848e-05	6	0.192317274196363	0.145772407891908	0.165554149679003	3.60418575739701	4.75499575388725	0.0769671026781207	4.61802616068724	0.162594359499622	0.0132838728887131	0.160631759437129	0.0132838728887131	0.160631759437129	0.160631759437129	NA	0.174618642984454	0.174618642984454	NA	0.175532146113514	0.175532146113514	NA	0.159017243679876	0.159017243679876	NA	0.143172005283138	0.143172005283138	NA	0.0495924569863138	0.0495924569863138	NA	0.362778283563733	0.362778283563733	NA	0.462267170894766	0.462267170894766	NA	0.449501504327534	0.449501504327534	NA
1072	XUT_5F-151	NO	NO	NA	XUTs	1.4140058219333e-06	3	2.85487255373108e-06	3	2.13709918704747e-06	1	0.532185177402994	0.378011624798503	0.690078657048726	1.30245487847374	1.83366630835605	NA	NA	NA	NA	NA	NA	NA	NA	NA	NA	NA	NA	NA	NA	NA	NA	NA	NA	NA	NA	NA	NA	NA	NA	NA	NA	NA	NA	NA	NA	NA	NA	NA
1073	XUT_5F-171	NO	NO	NA	XUTs	NA	NA	NA	NA	2.13709918704747e-06	1	0.635357785486529	0.128179175481738	1.22826865545133	1.09095567315534	5.40764268419483	NA	NA	NA	NA	NA	NA	NA	NA	NA	NA	NA	NA	NA	NA	NA	NA	NA	NA	NA	NA	NA	NA	NA	NA	NA	NA	NA	NA	NA	NA	NA	NA	NA
1074	XUT_5F-180	NO	NO	NA	XUTs	NA	NA	9.51624184577027e-07	1	NA	NA	0.318003852019034	0.14649890830137	0.317978259631299	2.17968171190095	4.73141532996301	NA	NA	NA	NA	NA	NA	NA	NA	NA	NA	NA	NA	NA	NA	NA	NA	NA	NA	NA	NA	NA	NA	NA	NA	NA	NA	NA	NA	NA	NA	NA	NA	NA
1075	XUT_5F-223	NO	NO	NA	XUTs	1.4140058219333e-06	3	1.90324836915405e-06	2	NA	NA	0.525847413801112	0.401523235264861	0.51875174381193	1.3181526852999	1.72629407138224	NA	NA	NA	NA	NA	NA	NA	NA	NA	NA	NA	NA	NA	NA	NA	NA	NA	NA	NA	NA	NA	NA	NA	NA	NA	NA	NA	NA	NA	NA	NA	NA	NA
1076	XUT_5F-239,SUT098	NO	NO	NA	XUTs	5.65602328773322e-06	12	4.75812092288513e-06	5	8.54839674818988e-06	4	0.403242274303501	0.133955714479224	0.508650418132219	1.71893480602246	5.17445025212007	NA	NA	NA	NA	NA	NA	NA	NA	NA	NA	NA	NA	NA	NA	NA	NA	NA	NA	NA	NA	NA	NA	NA	NA	NA	NA	NA	NA	NA	NA	NA	NA	NA
1077	XUT_5F-24	NO	NO	NA	XUTs	4.24201746579991e-06	9	1.90324836915405e-06	2	2.13709918704747e-06	1	0.469547201358553	0.301054398493611	0.698281634687347	1.47620341161537	2.30239845034071	NA	NA	NA	NA	NA	NA	NA	NA	NA	NA	NA	NA	NA	NA	NA	NA	NA	NA	NA	NA	NA	NA	NA	NA	NA	NA	NA	NA	NA	NA	NA	NA	NA
1078	XUT_5F-255,SUT099	NO	NO	NA	XUTs	8.48403493159983e-06	18	8.56461766119324e-06	9	2.13709918704747e-06	1	0.271035024994875	0.15676120653732	0.310123001633395	2.55740814521316	4.42167546340572	NA	NA	NA	NA	NA	NA	NA	NA	NA	NA	NA	NA	NA	NA	NA	NA	NA	NA	NA	NA	NA	NA	NA	NA	NA	NA	NA	NA	NA	NA	NA	NA	NA
1079	XUT_5F-62,YELWdelta5	NO	NO	NA	XUTs	2.82801164386661e-06	6	9.51624184577027e-07	1	2.13709918704747e-06	1	0.45828108639756	0.309482546742502	0.603514059794312	1.51249353537283	2.23969715854983	NA	NA	NA	NA	NA	NA	NA	NA	NA	NA	NA	NA	NA	NA	NA	NA	NA	NA	NA	NA	NA	NA	NA	NA	NA	NA	NA	NA	NA	NA	NA	NA	NA
1080	XUT_5F-67,CUT106	NO	NO	NA	CUTs	4.24201746579991e-06	9	2.85487255373108e-06	3	NA	NA	0.350736689496146	0.15493564809724	0.598841699626415	1.97626082847418	4.47377468692625	NA	NA	NA	NA	NA	NA	NA	NA	NA	NA	NA	NA	NA	NA	NA	NA	NA	NA	NA	NA	NA	NA	NA	NA	NA	NA	NA	NA	NA	NA	NA	NA	NA
1081	XUT_5F-7	NO	NO	NA	XUTs	NA	NA	1.90324836915405e-06	2	NA	NA	0.260044086755582	0.0764222475654267	0.312968090118895	2.66549872065132	9.0699659149193	NA	NA	NA	NA	NA	NA	NA	NA	NA	NA	NA	NA	NA	NA	NA	NA	NA	NA	NA	NA	NA	NA	NA	NA	NA	NA	NA	NA	NA	NA	NA	NA	NA
1082	XUT_5F-75	NO	NO	NA	XUTs	2.82801164386661e-06	6	5.70974510746216e-06	6	2.13709918704747e-06	1	0.702753823426401	0.295903396024785	1.19779745537359	0.986330002703342	2.34247795014116	NA	NA	NA	NA	NA	NA	NA	NA	NA	NA	NA	NA	NA	NA	NA	NA	NA	NA	NA	NA	NA	NA	NA	NA	NA	NA	NA	NA	NA	NA	NA	NA	NA
1083	XUT_5R-11,SUT500	NO	NO	NA	XUTs	2.12100873289996e-05	45	1.04678660303473e-05	11	1.06854959352373e-05	5	0.345336262467202	0.156034016234168	0.454348478016779	2.00716593041189	4.4422825053718	NA	NA	NA	NA	NA	NA	NA	NA	NA	NA	NA	NA	NA	NA	NA	NA	NA	NA	NA	NA	NA	0.0148891934557743	0.0148891934557743	NA	0.58795367989967	0.58795367989967	NA	0.660564213452111	0.660564213452111	NA	0.548781345735846	0.548781345735846	NA
1084	XUT_5R-115,YERCdelta8	NO	NO	NA	XUTs	3.81781571921992e-05	81	2.47422287990027e-05	26	2.13709918704747e-05	10	0.0600593338240946	0.0495915713137248	0.0546201587480586	11.5410401086045	13.9771167195929	0.147576465574641	8.85458793447843	0.0814969855095144	0.023200669825679	0.0677979299434081	0.00608327345271438	0.121644796505985	0.0677979299434081	0.153357013526494	0.0810513075052614	0.0716248647691606	0.051326633710528	0.0663375536349801	0.0609288653761664	0.0305720436282697	0.0714682339913256	0.0721121502003804	0.0232172451811376	0.0669830359100197	0.0588972594330148	0.0214647395404625	0.0657344624243597	0.0700115303721913	0.0129842740830243	0.0665151639067282	0.042626522604624	0.0850549720328123	0.0727579866855205	0.0466578854510017	0.0906282900727453	0.074455408635216	0.0465736323316068	0.074440849039612
1085	XUT_5R-12,SUT501	NO	NO	NA	XUTs	NA	NA	2.85487255373108e-06	3	NA	NA	0.475013792371131	0.396125944312495	0.33336722850641	1.45921485163611	1.74981515478102	NA	NA	NA	NA	NA	NA	NA	NA	NA	NA	NA	NA	NA	NA	NA	NA	NA	NA	NA	NA	NA	NA	NA	NA	NA	NA	NA	NA	NA	NA	NA	NA	NA
1086	XUT_5R-142	NO	NO	NA	XUTs	2.82801164386661e-06	6	1.90324836915405e-06	2	2.13709918704747e-06	1	0.361814689528401	0.0828090899534374	0.596134018998911	1.91575190455482	8.37042383812809	NA	NA	NA	NA	NA	NA	NA	NA	NA	NA	NA	NA	NA	NA	NA	NA	NA	NA	NA	NA	NA	NA	NA	NA	NA	NA	NA	NA	NA	NA	NA	NA	NA
1087	XUT_5R-148	NO	NO	NA	XUTs	2.82801164386661e-06	6	1.90324836915405e-06	2	NA	NA	0.583107197731361	0.0998914688071897	1.00520971841825	1.18871312728896	6.93900278809451	NA	NA	NA	NA	NA	NA	NA	NA	NA	NA	NA	NA	NA	NA	NA	NA	NA	NA	NA	NA	NA	NA	NA	NA	NA	NA	NA	NA	NA	NA	NA	NA	NA
1088	XUT_5R-151,CUT562	NO	NO	NA	CUTs	NA	NA	9.51624184577027e-07	1	NA	NA	0.738232126422355	0.28156948423121	1.12972626115407	0.938928496540916	2.46172692489207	NA	NA	NA	NA	NA	NA	NA	NA	NA	NA	NA	NA	NA	NA	NA	NA	NA	NA	NA	NA	NA	NA	NA	NA	NA	NA	NA	NA	NA	NA	NA	NA	NA
1089	XUT_5R-166,SUT515	NO	NO	NA	XUTs	NA	NA	NA	NA	2.13709918704747e-06	1	0.718315452094244	0.182274599141036	1.3022491223908	0.964962090873974	3.80276343399673	NA	NA	NA	NA	NA	NA	NA	NA	NA	NA	NA	NA	NA	NA	NA	NA	NA	NA	NA	NA	NA	NA	NA	NA	NA	NA	NA	NA	NA	NA	NA	NA	NA
1090	XUT_5R-168	NO	NO	NA	XUTs	4.24201746579991e-06	9	9.51624184577027e-07	1	2.13709918704747e-06	1	0.278852535897746	0.112480253457831	0.370681075795879	2.48571230786339	6.16238992402172	NA	NA	NA	NA	NA	NA	NA	NA	NA	NA	NA	NA	NA	NA	NA	NA	NA	NA	NA	NA	NA	NA	NA	NA	NA	NA	NA	NA	NA	NA	NA	NA	NA
1091	XUT_5R-194	NO	NO	NA	XUTs	NA	NA	1.90324836915405e-06	2	4.27419837409494e-06	2	0.437326399024444	0.374984313151088	0.407615495241031	1.58496533048581	1.84846980593736	NA	NA	NA	NA	NA	NA	NA	NA	NA	NA	NA	NA	NA	NA	NA	NA	NA	NA	NA	NA	NA	NA	NA	NA	NA	NA	NA	NA	NA	NA	NA	NA	NA
1092	XUT_5R-211	NO	NO	NA	XUTs	1.4140058219333e-05	30	8.56461766119324e-06	9	2.13709918704747e-06	1	0.248707092718806	0.205400877754698	0.217398489546826	2.78700206328105	3.37460671121251	NA	NA	NA	NA	NA	NA	NA	NA	NA	NA	NA	NA	NA	NA	NA	NA	NA	NA	NA	NA	NA	NA	NA	NA	NA	NA	NA	NA	NA	NA	NA	NA	NA
1093	XUT_5R-232	NO	NO	NA	XUTs	1.4140058219333e-06	3	NA	NA	NA	NA	0.27177478445839	0.242377300645525	0.200112428918337	2.55044698845514	2.85978587398193	NA	NA	NA	NA	NA	NA	NA	NA	NA	NA	NA	NA	NA	NA	NA	NA	NA	NA	NA	NA	NA	NA	NA	NA	NA	NA	NA	NA	NA	NA	NA	NA	NA
1094	XUT_5R-26	NO	NO	NA	XUTs	NA	NA	NA	NA	2.13709918704747e-06	1	0.635357785486529	0.128179175481738	1.22826865545133	1.09095567315534	5.40764268419483	NA	NA	NA	NA	NA	NA	NA	NA	NA	NA	NA	NA	NA	NA	NA	NA	NA	NA	NA	NA	NA	NA	NA	NA	NA	NA	NA	NA	NA	NA	NA	NA	NA
1095	XUT_5R-36,CUT546	NO	NO	NA	CUTs	8.48403493159983e-06	18	9.51624184577027e-06	10	4.27419837409494e-06	2	0.342721672019025	0.176412376443033	0.531964151063458	2.0224784049299	3.92913011283977	NA	NA	NA	NA	NA	NA	NA	NA	NA	NA	NA	NA	NA	NA	NA	NA	NA	NA	NA	NA	NA	NA	NA	NA	NA	NA	NA	NA	NA	NA	NA	NA	NA
1096	XUT_5R-40	NO	NO	NA	XUTs	NA	NA	9.51624184577027e-07	1	NA	NA	0.376007851106407	0.380434691592533	0.249782209045952	1.84343805194586	1.82198731051148	NA	NA	NA	NA	NA	NA	NA	NA	NA	NA	NA	NA	NA	NA	NA	NA	NA	NA	NA	NA	NA	NA	NA	NA	NA	NA	NA	NA	NA	NA	NA	NA	NA
1097	XUT_5R-48,YELCdelta3	NO	NO	NA	XUTs	2.82801164386661e-06	6	2.85487255373108e-06	3	2.13709918704747e-06	1	0.438218212418868	0.329407875454966	0.477434056696481	1.58173978378015	2.10422164194646	NA	NA	NA	NA	NA	NA	NA	NA	NA	NA	NA	NA	NA	NA	NA	NA	NA	NA	NA	NA	NA	NA	NA	NA	NA	NA	NA	NA	NA	NA	NA	NA	NA
1098	XUT_5R-74,SUT505,XUT_5R-75	NO	NO	NA	XUTs	4.24201746579991e-06	9	1.90324836915405e-06	2	NA	NA	0.181212869346994	0.0655941140132519	0.25621597052942	3.82504390034617	10.5672161441179	NA	NA	NA	NA	NA	NA	NA	NA	NA	NA	NA	NA	NA	NA	NA	NA	NA	NA	NA	NA	NA	NA	NA	NA	NA	NA	NA	NA	NA	NA	NA	NA	NA
1099	XUT_5R-81,SUT507	NO	NO	NA	XUTs	NA	NA	1.90324836915405e-06	2	2.13709918704747e-06	1	0.534397718766049	0.205839199536851	0.878988217741613	1.29706238671912	3.36742069595861	NA	NA	NA	NA	NA	NA	NA	NA	NA	NA	NA	NA	NA	NA	NA	NA	NA	NA	NA	NA	NA	NA	NA	NA	NA	NA	NA	NA	NA	NA	NA	NA	NA
1100	XUT_5R-90-m,SUT508	NO	NO	NA	XUTs	1.4140058219333e-06	3	1.90324836915405e-06	2	NA	NA	0.46569095763963	0.373015672695527	0.539943764168489	1.48842739844721	1.85822535431567	NA	NA	NA	NA	NA	NA	NA	NA	NA	NA	NA	NA	NA	NA	NA	NA	NA	NA	NA	NA	NA	NA	NA	NA	NA	NA	NA	NA	NA	NA	NA	NA	NA
1101	XUT_5R-93,SUT509	NO	NO	NA	XUTs	3.39361397263993e-05	72	3.23552222756189e-05	34	2.35080910575222e-05	11	0.219742931056684	0.136776179648729	0.237911402956465	3.15435485103793	5.06774777845161	0.135723767615536	8.14342605693215	0.0889397633732659	0.0300864591796391	0.0780826626710221	0.0300864591796391	0.140134103375616	0.140134103375616	NA	0.0900127053994994	0.0900127053994994	NA	0.0648075560936321	0.0648075560936321	NA	0.0780826626710221	0.0780826626710221	NA	0.0716617893265601	0.0716617893265601	NA	0.106504148167689	0.106504148167689	NA	0.0633388081862979	0.0633388081862979	NA	0.109911661788031	0.109911661788031	NA	0.199710510092558	0.199710510092558	NA
1102	XUT_5R-97,SUT512	NO	NO	NA	XUTs	1.4140058219333e-06	3	1.90324836915405e-06	2	NA	NA	0.526077277199328	0.226389163540573	0.914181295733097	1.31757673368834	3.0617507027262	NA	NA	NA	NA	NA	NA	NA	NA	NA	NA	NA	NA	NA	NA	NA	NA	NA	NA	NA	NA	NA	NA	NA	NA	NA	NA	NA	NA	NA	NA	NA	NA	NA
1103	XUT_6F-106,SUT107	NO	NO	NA	XUTs	NA	NA	NA	NA	2.13709918704747e-06	1	2.22412208479033	2.22412208479033	1.94082087830236	0.311649789955343	0.311649789955343	NA	NA	NA	NA	NA	NA	NA	NA	NA	NA	NA	NA	NA	NA	NA	NA	NA	NA	NA	NA	NA	NA	NA	NA	NA	NA	NA	NA	NA	NA	NA	NA	NA
1104	XUT_6F-46	NO	NO	NA	XUTs	NA	NA	1.90324836915405e-06	2	NA	NA	0.40377393054161	0.466936537147968	0.254541314118295	1.71667145432143	1.48445693454118	NA	NA	NA	NA	NA	NA	NA	NA	NA	NA	NA	NA	NA	NA	NA	NA	NA	NA	NA	NA	NA	NA	NA	NA	NA	NA	NA	NA	NA	NA	NA	NA	NA
1105	XUT_6F-52	NO	NO	NA	XUTs	8.48403493159983e-06	18	5.70974510746216e-06	6	1.06854959352373e-05	5	0.214559428377797	0.0816775297173643	0.284786665415347	3.23056034312065	8.48638766327167	NA	NA	NA	NA	NA	NA	NA	NA	NA	NA	NA	NA	NA	NA	NA	NA	NA	NA	NA	NA	NA	NA	NA	NA	NA	NA	NA	NA	NA	NA	NA	NA	NA
1106	XUT_6F-62	NO	NO	NA	XUTs	1.4140058219333e-06	3	NA	NA	NA	NA	0.27177478445839	0.242377300645525	0.200112428918337	2.55044698845514	2.85978587398193	NA	NA	NA	NA	NA	NA	NA	NA	NA	NA	NA	NA	NA	NA	NA	NA	NA	NA	NA	NA	NA	NA	NA	NA	NA	NA	NA	NA	NA	NA	NA	NA	NA
1107	XUT_6R-115,SUT531,CUT581	NO	NO	NA	CUTs	1.4140058219333e-05	30	1.23711143995013e-05	13	1.06854959352373e-05	5	0.186880915726149	0.0858140823248108	0.253844806175906	3.7090313789754	8.07731274147227	0.0635071632826141	3.81042979695685	0.200733111077491	0.0542148922148911	0.206141619011322	0.0542148922148911	0.134757711267397	0.134757711267397	NA	0.157435448497769	0.157435448497769	NA	0.206141619011322	0.206141619011322	NA	0.245371473297778	0.245371473297778	NA	0.25995930331319	0.25995930331319	NA	0.174903981405078	0.174903981405078	NA	0.32347793818708	0.32347793818708	NA	0.362555565668837	0.362555565668837	NA	0.457942904773988	0.457942904773988	NA
1108	XUT_6R-17	NO	NO	NA	XUTs	1.4140058219333e-06	3	NA	NA	NA	NA	0.313105396180054	0.361362614415334	0.206446711379221	2.21378228870046	1.91814856575969	NA	NA	NA	NA	NA	NA	NA	NA	NA	NA	NA	NA	NA	NA	NA	NA	NA	NA	NA	NA	NA	NA	NA	NA	NA	NA	NA	NA	NA	NA	NA	NA	NA
1109	XUT_6R-28,SUT524	NO	NO	NA	XUTs	1.4140058219333e-06	3	9.51624184577027e-07	1	NA	NA	0.267558996386805	0.0794401317374046	0.285322950094189	2.59063305633676	8.72540321120307	NA	NA	NA	NA	NA	NA	NA	NA	NA	NA	NA	NA	NA	NA	NA	NA	NA	NA	NA	NA	NA	NA	NA	NA	NA	NA	NA	NA	NA	NA	NA	NA	NA
1110	XUT_6R-39,SUT525	NO	NO	NA	XUTs	NA	NA	NA	NA	4.27419837409494e-06	2	0.36319613060372	0.207636735275685	0.379608268164736	1.90846521246734	3.33826853730692	NA	NA	NA	NA	NA	NA	NA	NA	NA	NA	NA	NA	NA	NA	NA	NA	NA	NA	NA	NA	NA	NA	NA	NA	NA	NA	NA	NA	NA	NA	NA	NA	NA
1111	XUT_6R-50	NO	NO	NA	XUTs	4.24201746579991e-06	9	1.90324836915405e-06	2	2.13709918704747e-06	1	0.302861687426886	0.246488180896374	0.271748432676509	2.28865917788719	2.8120909409906	NA	NA	NA	NA	NA	NA	NA	NA	NA	NA	NA	NA	NA	NA	NA	NA	NA	NA	NA	NA	NA	NA	NA	NA	NA	NA	NA	NA	NA	NA	NA	NA	NA
1112	XUT_6R-65,SUT528	NO	NO	NA	XUTs	5.65602328773322e-06	12	1.90324836915405e-06	2	2.13709918704747e-06	1	0.416006417871331	0.132796979450708	0.61587439889069	1.66619347871295	5.21960050166072	NA	NA	NA	NA	NA	NA	NA	NA	NA	NA	NA	NA	NA	NA	NA	NA	NA	NA	NA	NA	NA	NA	NA	NA	NA	NA	NA	NA	NA	NA	NA	NA	NA
1113	XUT_6R-66	NO	NO	NA	XUTs	NA	NA	NA	NA	2.13709918704747e-06	1	0.635357785486529	0.128179175481738	1.22826865545133	1.09095567315534	5.40764268419483	NA	NA	NA	NA	NA	NA	NA	NA	NA	NA	NA	NA	NA	NA	NA	NA	NA	NA	NA	NA	NA	NA	NA	NA	NA	NA	NA	NA	NA	NA	NA	NA	NA
1114	XUT_6R-81,CUT577,CUT578,XUT_6R-82	NO	NO	NA	CUTs	1.4140058219333e-06	3	1.90324836915405e-06	2	2.13709918704747e-06	1	0.492829476069053	0.242377300645525	0.797764911630884	1.40646453635177	2.85978587398193	NA	NA	NA	NA	NA	NA	NA	NA	NA	NA	NA	NA	NA	NA	NA	NA	NA	NA	NA	NA	NA	NA	NA	NA	NA	NA	NA	NA	NA	NA	NA	NA	NA
1115	XUT_7F-110	NO	NO	NA	XUTs	1.4140058219333e-06	3	NA	NA	4.27419837409494e-06	2	0.485033851257834	0.310028999179261	0.573017771645542	1.42906970052175	2.23574950212694	NA	NA	NA	NA	NA	NA	NA	NA	NA	NA	NA	NA	NA	NA	NA	NA	NA	NA	NA	NA	NA	NA	NA	NA	NA	NA	NA	NA	NA	NA	NA	NA	NA
1116	XUT_7F-130	NO	NO	NA	XUTs	4.24201746579991e-06	9	9.51624184577027e-07	1	8.54839674818988e-06	4	0.382676003976018	0.207117457131001	0.579573054685502	1.81131603068423	3.34663813548817	NA	NA	NA	NA	NA	NA	NA	NA	NA	NA	NA	NA	NA	NA	NA	NA	NA	NA	NA	NA	NA	NA	NA	NA	NA	NA	NA	NA	NA	NA	NA	NA	NA
1117	XUT_7F-261,SUT122,CUT148	NO	NO	NA	CUTs	1.13120465754664e-05	24	8.56461766119324e-06	9	1.49596943093323e-05	7	0.196153223523188	0.111517554003572	0.268069667233101	3.53370272540031	6.21558809062241	0.270728714839992	16.2437228903995	0.04359942480798	0.0132779972036736	0.0333621514923054	0.01094480119506	0.0463136451676666	0.0333621514923054	0.0493805399247929	0.0576897622499356	0.0356998249953604	0.0605453231270281	0.0523010500786749	0.0342138747483306	0.0585734907431033	0.0378575837937422	0.0250208646392456	0.0398370325243224	0.0238350827498805	0.00943508199571177	0.0337871855139692	0.0159157850929572	0.0156823633925377	0.00748723848541922	0.0583096295631361	0.0312474434383469	0.0707004621811371	0.0605479715029745	0.0422398082849286	0.0412955841442752	0.0690992446175465	0.0522191505651108	0.0459656185850144
1118	XUT_7F-271	NO	NO	NA	XUTs	NA	NA	2.85487255373108e-06	3	2.13709918704747e-06	1	0.155576119788423	0.101205224582601	0.157747480117587	4.45535716858472	6.84892685549271	NA	NA	NA	NA	NA	NA	NA	NA	NA	NA	NA	NA	NA	NA	NA	NA	NA	NA	NA	NA	NA	NA	NA	NA	NA	NA	NA	NA	NA	NA	NA	NA	NA
1119	XUT_7F-276,CUT149	NO	NO	NA	CUTs	2.82801164386661e-06	6	9.51624184577027e-07	1	NA	NA	0.425623275425733	0.150410598897718	0.723129136043873	1.62854622991804	4.60836660208565	NA	NA	NA	NA	NA	NA	NA	NA	NA	NA	NA	NA	NA	NA	NA	NA	NA	NA	NA	NA	NA	NA	NA	NA	NA	NA	NA	NA	NA	NA	NA	NA	NA
1120	XUT_7F-281,CUT151	NO	NO	NA	CUTs	NA	NA	9.51624184577027e-07	1	NA	NA	0.448375895261152	0.117496346277354	0.913688471003531	1.54590643227203	5.89930838294962	NA	NA	NA	NA	NA	NA	NA	NA	NA	NA	NA	NA	NA	NA	NA	NA	NA	NA	NA	NA	NA	NA	NA	NA	NA	NA	NA	NA	NA	NA	NA	NA	NA
1121	XUT_7F-283,SUT123	NO	NO	NA	XUTs	2.82801164386661e-06	6	3.80649673830811e-06	4	NA	NA	0.752884968354213	0.162484703155557	1.3152938291094	0.920654827357156	4.26592268132683	NA	NA	NA	NA	NA	NA	NA	NA	NA	NA	NA	NA	NA	NA	NA	NA	NA	NA	NA	NA	NA	NA	NA	NA	NA	NA	NA	NA	NA	NA	NA	NA	NA
1122	XUT_7F-296,SUT126	NO	NO	NA	XUTs	5.65602328773322e-06	12	4.75812092288513e-06	5	2.13709918704747e-06	1	0.269891242439817	0.116249393599081	0.34912575438952	2.56824628429546	5.96258749486866	NA	NA	NA	NA	NA	NA	NA	NA	NA	NA	NA	NA	NA	NA	NA	NA	NA	NA	NA	NA	NA	NA	NA	NA	NA	NA	NA	NA	NA	NA	NA	NA	NA
1123	XUT_7F-31,SUT110,CUT125	NO	NO	NA	CUTs	4.24201746579991e-06	9	9.51624184577027e-07	1	2.13709918704747e-06	1	0.537054491507387	0.361362614415334	0.752699301683274	1.29064590562206	1.91814856575969	NA	NA	NA	NA	NA	NA	NA	NA	NA	NA	NA	NA	NA	NA	NA	NA	NA	NA	NA	NA	NA	NA	NA	NA	NA	NA	NA	NA	NA	NA	NA	NA	NA
1124	XUT_7F-311	NO	NO	NA	XUTs	NA	NA	NA	NA	2.13709918704747e-06	1	0.635357785486529	0.128179175481738	1.22826865545133	1.09095567315534	5.40764268419483	NA	NA	NA	NA	NA	NA	NA	NA	NA	NA	NA	NA	NA	NA	NA	NA	NA	NA	NA	NA	NA	NA	NA	NA	NA	NA	NA	NA	NA	NA	NA	NA	NA
1125	XUT_7F-323,SUT127,CUT154	NO	NO	NA	CUTs	NA	NA	9.51624184577027e-07	1	2.13709918704747e-06	1	0.660814637750026	0.21403419626629	1.13702590294463	1.04892830903384	3.23848802037955	NA	NA	NA	NA	NA	NA	NA	NA	NA	NA	NA	NA	NA	NA	NA	NA	NA	NA	NA	NA	NA	NA	NA	NA	NA	NA	NA	NA	NA	NA	NA	NA	NA
1126	XUT_7F-324,SUT128	NO	NO	NA	XUTs	2.82801164386661e-06	6	1.90324836915405e-06	2	NA	NA	0.414762129686893	0.265813049673695	0.628557826923804	1.67119206636152	2.6076491782884	NA	NA	NA	NA	NA	NA	NA	NA	NA	NA	NA	NA	NA	NA	NA	NA	NA	NA	NA	NA	NA	NA	NA	NA	NA	NA	NA	NA	NA	NA	NA	NA	NA
1127	XUT_7F-333	NO	NO	NA	XUTs	NA	NA	1.90324836915405e-06	2	NA	NA	0.647662846827198	0.337365740216565	0.782440638720701	1.07022841275452	2.05458675239221	NA	NA	NA	NA	NA	NA	NA	NA	NA	NA	NA	NA	NA	NA	NA	NA	NA	NA	NA	NA	NA	NA	NA	NA	NA	NA	NA	NA	NA	NA	NA	NA	NA
1128	XUT_7F-347,SUT131	NO	NO	NA	XUTs	1.4140058219333e-06	3	3.80649673830811e-06	4	NA	NA	0.665090868957964	0.265813049673695	1.09640051075653	1.04218417799953	2.6076491782884	NA	NA	NA	NA	NA	NA	NA	NA	NA	NA	NA	NA	NA	NA	NA	NA	NA	NA	NA	NA	NA	NA	NA	NA	NA	NA	NA	NA	NA	NA	NA	NA	NA
1129	XUT_7F-36	NO	NO	NA	XUTs	4.24201746579991e-06	9	3.80649673830811e-06	4	2.13709918704747e-06	1	0.470358140065723	0.106106783006718	1.12316390299822	1.47365830739762	6.53254354640136	NA	NA	NA	NA	NA	NA	NA	NA	NA	NA	NA	NA	NA	NA	NA	NA	NA	NA	NA	NA	NA	NA	NA	NA	NA	NA	NA	NA	NA	NA	NA	NA	NA
1130	XUT_7F-375	NO	NO	NA	XUTs	NA	NA	3.80649673830811e-06	4	NA	NA	0.463545689789316	0.361563388508181	0.376396814984749	1.49531577108393	1.91708342877272	NA	NA	NA	NA	NA	NA	NA	NA	NA	NA	NA	NA	NA	NA	NA	NA	NA	NA	NA	NA	NA	NA	NA	NA	NA	NA	NA	NA	NA	NA	NA	NA	NA
1131	XUT_7F-391	NO	NO	NA	XUTs	1.4140058219333e-06	3	9.51624184577027e-07	1	NA	NA	0.356804948918979	0.18696527740745	0.642971890765325	1.94265013044239	3.70735780553189	NA	NA	NA	NA	NA	NA	NA	NA	NA	NA	NA	NA	NA	NA	NA	NA	NA	NA	NA	NA	NA	NA	NA	NA	NA	NA	NA	NA	NA	NA	NA	NA	NA
1132	XUT_7F-400,CUT160	NO	NO	NA	CUTs	1.4140058219333e-06	3	1.90324836915405e-06	2	4.27419837409494e-06	2	0.608026613295863	0.347902434326356	1.05972773273408	1.13999480516598	1.99236082352251	NA	NA	NA	NA	NA	NA	NA	NA	NA	NA	NA	NA	NA	NA	NA	NA	NA	NA	NA	NA	NA	NA	NA	NA	NA	NA	NA	NA	NA	NA	NA	NA	NA
1133	XUT_7F-414,SUT137	NO	NO	NA	XUTs	5.65602328773322e-06	12	9.51624184577027e-07	1	NA	NA	0.3141857184356	0.139049157409409	0.306792064812337	2.20617023590785	4.98490744909068	NA	NA	NA	NA	NA	NA	NA	NA	NA	NA	NA	NA	NA	NA	NA	NA	NA	NA	NA	NA	NA	NA	NA	NA	NA	NA	NA	NA	NA	NA	NA	NA	NA
1134	XUT_7F-426,SUT138	NO	NO	NA	XUTs	4.24201746579991e-06	9	4.75812092288513e-06	5	NA	NA	0.381994399080954	0.149745498893347	0.561683957241093	1.81454802014794	4.62883482764062	NA	NA	NA	NA	NA	NA	NA	NA	NA	NA	NA	NA	NA	NA	NA	NA	NA	NA	NA	NA	NA	NA	NA	NA	NA	NA	NA	NA	NA	NA	NA	NA	NA
1135	XUT_7F-439,SUT141,CUT164	NO	NO	NA	CUTs	3.11081280825327e-05	66	2.09357320606946e-05	22	3.2056487805712e-05	15	0.141339970911619	0.0784150299833564	0.179130048913819	4.90411294193189	8.83946841194941	0.289558433821265	17.3735060292759	0.040705669870466	0.0063934697958749	0.0299720069554282	0.00830369741528285	0.0450042905845619	0.0411108186532553	0.0370864654619792	0.0462980184917579	0.0334658451359755	0.0332778150123636	0.043091575218051	0.0299720069554282	0.036729774575145	0.0386107428021824	0.0236076958112748	0.0359197408579586	0.0305237222557767	0.0199916628778764	0.026914330731745	0.0259691333287696	0.0136286361720522	0.0269046104022318	0.0467126059292559	0.0399814194231466	0.0275442727916906	0.0393681487549918	0.0450833706510337	0.0233762302450801	0.0850727796144002	0.0257412985954006	0.126834688821283
1136	XUT_7F-44	NO	NO	NA	XUTs	5.65602328773322e-06	12	6.66136929203919e-06	7	6.41129756114241e-06	3	0.0634658592306859	0.0570192215911341	0.0622605500699824	10.9215756150168	12.1563774674139	0.0879970586782415	5.27982352069449	0.140704931970491	0.0136177290087875	0.138489764196966	0.0136177290087875	0.144753703185012	0.144753703185012	0.13881075646198	0.161688553820241	0.161688553820241	0.143417294792981	0.138489764196966	0.138489764196966	0.105167415974505	0.132446349951714	0.132446349951714	0.0964098179531137	0.12614628869852	0.12614628869852	0.104370011424576	0.0532993421420336	0.0532993421420336	0.00183890732638767	NA	NA	NA	0	0	NA	0.00211334410852936	0.00211334410852936	NA
1137	XUT_7F-447,SUT142	NO	NO	NA	XUTs	7.07002910966652e-06	15	5.70974510746216e-06	6	NA	NA	0.280316668941465	0.247812348029164	0.215783563534557	2.47272908592063	2.79706473899505	NA	NA	NA	NA	NA	NA	NA	NA	NA	NA	NA	NA	NA	NA	NA	NA	NA	NA	NA	NA	NA	NA	NA	NA	NA	NA	NA	NA	NA	NA	NA	NA	NA
1138	XUT_7F-460	NO	NO	NA	XUTs	NA	NA	NA	NA	2.13709918704747e-06	1	0.635357785486529	0.128179175481738	1.22826865545133	1.09095567315534	5.40764268419483	NA	NA	NA	NA	NA	NA	NA	NA	NA	NA	NA	NA	NA	NA	NA	NA	NA	NA	NA	NA	NA	NA	NA	NA	NA	NA	NA	NA	NA	NA	NA	NA	NA
1139	XUT_7F-469,SUT145	NO	NO	NA	XUTs	1.4140058219333e-06	3	9.51624184577027e-07	1	2.13709918704747e-06	1	0.348107646586776	0.101471014131948	0.751158897699986	1.99118631077573	6.83098702116659	NA	NA	NA	NA	NA	NA	NA	NA	NA	NA	NA	NA	NA	NA	NA	NA	NA	NA	NA	NA	NA	NA	NA	NA	NA	NA	NA	NA	NA	NA	NA	NA	NA
1140	XUT_7F-470,SUT146,CUT169,XUT_7F-471	NO	NO	NA	CUTs	1.4140058219333e-06	3	NA	NA	4.27419837409494e-06	2	0.529528335708638	0.321545869741386	0.865507586375633	1.30898978169383	2.15567123010298	NA	NA	NA	NA	NA	NA	NA	NA	NA	NA	NA	NA	NA	NA	NA	NA	NA	NA	NA	NA	NA	NA	NA	NA	NA	NA	NA	NA	NA	NA	NA	NA	NA
1141	XUT_7F-475	NO	NO	NA	XUTs	4.24201746579991e-06	9	1.90324836915405e-06	2	2.13709918704747e-06	1	0.413171209452471	0.265813049673695	0.475385323695122	1.67762700958398	2.6076491782884	NA	NA	NA	NA	NA	NA	NA	NA	NA	NA	NA	NA	NA	NA	NA	NA	NA	NA	NA	NA	NA	NA	NA	NA	NA	NA	NA	NA	NA	NA	NA	NA	NA
1142	XUT_7F-478	NO	NO	NA	XUTs	2.82801164386661e-06	6	NA	NA	2.13709918704747e-06	1	0.430224683764016	0.229403799932665	0.754179459377927	1.61112833995398	3.02151568876975	NA	NA	NA	NA	NA	NA	NA	NA	NA	NA	NA	NA	NA	NA	NA	NA	NA	NA	NA	NA	NA	NA	NA	NA	NA	NA	NA	NA	NA	NA	NA	NA	NA
1143	XUT_7F-48,CUT126	NO	NO	NA	CUTs	NA	NA	1.90324836915405e-06	2	NA	NA	0.509236944512703	0.117496346277354	1.05595363033582	1.3611486519762	5.89930838294962	NA	NA	NA	NA	NA	NA	NA	NA	NA	NA	NA	NA	NA	NA	NA	NA	NA	NA	NA	NA	NA	NA	NA	NA	NA	NA	NA	NA	NA	NA	NA	NA	NA
1144	XUT_7F-480	NO	NO	NA	XUTs	8.48403493159983e-06	18	1.14194902149243e-05	12	1.28225951222848e-05	6	0.1569035717765	0.0859075549420685	0.195223016419531	4.41766349046085	8.06852413652521	NA	NA	NA	NA	NA	NA	NA	NA	NA	NA	NA	NA	NA	NA	NA	NA	NA	NA	NA	NA	NA	NA	NA	NA	NA	NA	NA	NA	NA	NA	NA	NA	NA
1145	XUT_7F-59	NO	NO	NA	XUTs	NA	NA	1.90324836915405e-06	2	4.27419837409494e-06	2	0.54435119580267	0.234032672335533	0.923874977915519	1.27334556423242	2.96175390231916	NA	NA	NA	NA	NA	NA	NA	NA	NA	NA	NA	NA	NA	NA	NA	NA	NA	NA	NA	NA	NA	NA	NA	NA	NA	NA	NA	NA	NA	NA	NA	NA	NA
1146	XUT_7F-76	NO	NO	NA	XUTs	NA	NA	1.90324836915405e-06	2	4.27419837409494e-06	2	0.486572675979428	0.0998914688071897	0.986750474181544	1.4245501541259	6.93900278809451	NA	NA	NA	NA	NA	NA	NA	NA	NA	NA	NA	NA	NA	NA	NA	NA	NA	NA	NA	NA	NA	NA	NA	NA	NA	NA	NA	NA	NA	NA	NA	NA	NA
1147	XUT_7F-91,YGLWtau2	NO	NO	NA	XUTs	5.65602328773322e-06	12	5.70974510746216e-06	6	2.13709918704747e-06	1	0.390817350114606	0.24977036221348	0.402827809838586	1.7735834408495	2.77513782827247	NA	NA	NA	NA	NA	NA	NA	NA	NA	NA	NA	NA	NA	NA	NA	NA	NA	NA	NA	NA	NA	NA	NA	NA	NA	NA	NA	NA	NA	NA	NA	NA	NA
1148	XUT_7R-105,CUT592	NO	NO	NA	CUTs	1.4140058219333e-06	3	NA	NA	NA	NA	0.27177478445839	0.242377300645525	0.200112428918337	2.55044698845514	2.85978587398193	NA	NA	NA	NA	NA	NA	NA	NA	NA	NA	NA	NA	NA	NA	NA	NA	NA	NA	NA	NA	NA	NA	NA	NA	NA	NA	NA	NA	NA	NA	NA	NA	NA
1149	XUT_7R-116,SUT542	NO	NO	NA	XUTs	1.4140058219333e-05	30	2.18873562452716e-05	23	2.13709918704747e-06	1	0.203494471673688	0.0714111400998339	0.305049620062053	3.4062211855634	9.70642927127217	0.237528302200289	14.2516981320173	0.0498477968340623	0.0105428805693431	0.0349172825829791	0.00663130873933679	0.0548110877936264	0.0449386802208831	0.0346286248700525	0.0645870825470144	0.0354811751911701	0.0565654742675951	0.0498071031581676	0.0349172825829791	0.0457558696500945	0.0421884958284134	0.0285778532298232	0.0377215749473098	0.03784521484309	0.0289547615758075	0.034956708042939	0.0304499152415963	0.0215591370287087	0.0317528539846262	0.0701950695593554	0.0407341559222124	0.102289873931338	0.0737732232776281	0.0380848268076258	0.0929563485266987	0.0655723629401686	0.0407928379557912	0.0714537485519477
1150	XUT_7R-12,CUT583	NO	NO	NA	CUTs	1.4140058219333e-06	3	9.51624184577027e-07	1	NA	NA	0.54728248496894	0.117496346277354	0.94164053924033	1.26652542260563	5.89930838294962	NA	NA	NA	NA	NA	NA	NA	NA	NA	NA	NA	NA	NA	NA	NA	NA	NA	NA	NA	NA	NA	NA	NA	NA	NA	NA	NA	NA	NA	NA	NA	NA	NA
1151	XUT_7R-124	NO	NO	NA	XUTs	5.65602328773322e-06	12	9.51624184577027e-07	1	NA	NA	0.366596151885844	0.361362614415334	0.278768208043206	1.89076502029347	1.91814856575969	NA	NA	NA	NA	NA	NA	NA	NA	NA	NA	NA	NA	NA	NA	NA	NA	NA	NA	NA	NA	NA	NA	NA	NA	NA	NA	NA	NA	NA	NA	NA	NA	NA
1152	XUT_7R-129	NO	NO	NA	XUTs	4.24201746579991e-06	9	1.90324836915405e-06	2	2.13709918704747e-06	1	0.355511586114879	0.227163312119053	0.319471290352873	1.9497175552978	3.05131657966264	NA	NA	NA	NA	NA	NA	NA	NA	NA	NA	NA	NA	NA	NA	NA	NA	NA	NA	NA	NA	NA	NA	NA	NA	NA	NA	NA	NA	NA	NA	NA	NA	NA
1153	XUT_7R-144,SUT544	NO	NO	NA	XUTs	1.4140058219333e-06	3	9.51624184577027e-07	1	2.13709918704747e-06	1	0.674430606636071	0.361362614415334	0.985366978732306	1.02775166746543	1.91814856575969	NA	NA	NA	NA	NA	NA	NA	NA	NA	NA	NA	NA	NA	NA	NA	NA	NA	NA	NA	NA	NA	NA	NA	NA	NA	NA	NA	NA	NA	NA	NA	NA	NA
1154	XUT_7R-165	NO	NO	NA	XUTs	NA	NA	9.51624184577027e-07	1	NA	NA	0.585891431680099	0.467720512017789	0.677631631888694	1.18306420452725	1.48196874575726	NA	NA	NA	NA	NA	NA	NA	NA	NA	NA	NA	NA	NA	NA	NA	NA	NA	NA	NA	NA	NA	NA	NA	NA	NA	NA	NA	NA	NA	NA	NA	NA	NA
1155	XUT_7R-173	NO	NO	NA	XUTs	4.24201746579991e-06	9	1.90324836915405e-06	2	8.54839674818988e-06	4	0.175029734640128	0.0627199329292535	0.340446766700719	3.96016815077221	11.0514655897639	NA	NA	NA	NA	NA	NA	NA	NA	NA	NA	NA	NA	NA	NA	NA	NA	NA	NA	NA	NA	NA	NA	NA	NA	NA	NA	NA	NA	NA	NA	NA	NA	NA
1156	XUT_7R-187	NO	NO	NA	XUTs	1.4140058219333e-06	3	6.66136929203919e-06	7	2.13709918704747e-06	1	0.606290624400809	0.257695960925997	0.930164941416821	1.14325894655715	2.68978674741044	NA	NA	NA	NA	NA	NA	NA	NA	NA	NA	NA	NA	NA	NA	NA	NA	NA	NA	NA	NA	NA	NA	NA	NA	NA	NA	NA	NA	NA	NA	NA	NA	NA
1157	XUT_7R-19,SUT533,SUT534,XUT_7R-20,CUT584	NO	NO	NA	CUTs	1.55540640412663e-05	33	1.04678660303473e-05	11	6.41129756114241e-06	3	0.355732117281124	0.169039956609447	0.424209032838182	1.9485088550837	4.10049312874236	NA	NA	NA	NA	NA	NA	NA	NA	NA	NA	NA	NA	NA	NA	NA	NA	NA	NA	NA	NA	NA	NA	NA	NA	NA	NA	NA	NA	NA	NA	NA	NA	NA
1158	XUT_7R-213,SUT548	NO	NO	NA	XUTs	NA	NA	NA	NA	2.13709918704747e-06	1	0.817411905622842	0.193900465463464	1.39645488007041	0.847977838091053	3.57475769283572	NA	NA	NA	NA	NA	NA	NA	NA	NA	NA	NA	NA	NA	NA	NA	NA	NA	NA	NA	NA	NA	NA	NA	NA	NA	NA	NA	NA	NA	NA	NA	NA	NA
1159	XUT_7R-228	NO	NO	NA	XUTs	NA	NA	9.51624184577027e-07	1	NA	NA	0.501632369204102	0.117496346277354	0.989111349497046	1.38178320043362	5.89930838294962	NA	NA	NA	NA	NA	NA	NA	NA	NA	NA	NA	NA	NA	NA	NA	NA	NA	NA	NA	NA	NA	NA	NA	NA	NA	NA	NA	NA	NA	NA	NA	NA	NA
1160	XUT_7R-243,CUT606	NO	NO	NA	CUTs	7.25856321925763e-05	154	6.75653171049689e-05	71	7.69355707337089e-05	36	0.0602807968650857	0.0584477509506858	0.034484330863552	11.4986399750368	11.8592618070929	0.225189762122962	13.5113857273777	0.0526521919435146	0.00298320953655153	0.0434582109440691	0.00614021254057349	0.0520998476199744	0.0399917782717652	0.0503429484595856	0.0501453008060026	0.0357868586150189	0.0356630851984757	0.0564998461216751	0.0489282798762363	0.0325306430307381	0.0548936347260203	0.0505598011190376	0.0327135623692497	0.0496223304439008	0.0434582109440691	0.0297418144292254	0.0716261179420857	0.0724304756992946	0.0389347142689772	0.0454293693649519	0.0430162641566914	0.0343672440945195	0.0477038293584832	0.043872254314797	0.0306970551248634	0.060479099729924	0.0459034429224029	0.057106889282852
1161	XUT_7R-245,SUT550	NO	NO	NA	XUTs	1.4140058219333e-05	30	1.23711143995013e-05	13	1.28225951222848e-05	6	0.195093368799977	0.0979232251777269	0.266300018301	3.55289974653422	7.07847580900149	0.204598892833061	12.2759335699836	0.058107954566451	0.025712670926867	0.0673997120393584	0.025712670926867	0.0164898052210764	0.0164898052210764	NA	0.0511607362634307	0.0511607362634307	NA	0.0673997120393584	0.0673997120393584	NA	0.075916289987197	0.075916289987197	NA	0.0795732293211927	0.0795732293211927	NA	0.10512639367757	0.10512639367757	NA	0.0109623632497769	0.0109623632497769	NA	0.0273874556074222	0.0273874556074222	NA	0.0226140891386416	0.0226140891386416	NA
1162	XUT_7R-264,SUT551	NO	NO	NA	XUTs	7.07002910966652e-06	15	9.51624184577027e-07	1	4.27419837409494e-06	2	0.566386937835376	0.293887442596824	0.829635696975606	1.22380502489874	2.35854643681001	NA	NA	NA	NA	NA	NA	NA	NA	NA	NA	NA	NA	NA	NA	NA	NA	NA	NA	NA	NA	NA	NA	NA	NA	NA	NA	NA	NA	NA	NA	NA	NA	NA
1163	XUT_7R-269,SUT552	NO	NO	NA	XUTs	4.24201746579991e-06	9	9.51624184577027e-07	1	6.41129756114241e-06	3	0.589698523148786	0.0884937842533381	1.07419287583335	1.17542634643	7.83272165845703	NA	NA	NA	NA	NA	NA	NA	NA	NA	NA	NA	NA	NA	NA	NA	NA	NA	NA	NA	NA	NA	NA	NA	NA	NA	NA	NA	NA	NA	NA	NA	NA	NA
1164	XUT_7R-275	NO	NO	NA	XUTs	4.24201746579991e-06	9	1.90324836915405e-06	2	NA	NA	0.534333841984342	0.182720229959363	0.919045315548422	1.29721744365998	3.79348898977471	NA	NA	NA	NA	NA	NA	NA	NA	NA	NA	NA	NA	NA	NA	NA	NA	NA	NA	NA	NA	NA	NA	NA	NA	NA	NA	NA	NA	NA	NA	NA	NA	NA
1165	XUT_7R-295	NO	NO	NA	XUTs	NA	NA	9.51624184577027e-07	1	2.13709918704747e-06	1	0.63655018708829	0.419329981216245	0.898698013340062	1.08891206792436	1.65298741232265	NA	NA	NA	NA	NA	NA	NA	NA	NA	NA	NA	NA	NA	NA	NA	NA	NA	NA	NA	NA	NA	NA	NA	NA	NA	NA	NA	NA	NA	NA	NA	NA	NA
1166	XUT_7R-305,SUT555	NO	NO	NA	XUTs	1.4140058219333e-06	3	NA	NA	NA	NA	0.27177478445839	0.242377300645525	0.200112428918337	2.55044698845514	2.85978587398193	NA	NA	NA	NA	NA	NA	NA	NA	NA	NA	NA	NA	NA	NA	NA	NA	NA	NA	NA	NA	NA	NA	NA	NA	NA	NA	NA	NA	NA	NA	NA	NA	NA
1167	XUT_7R-315,SUT556,CUT615	NO	NO	NA	CUTs	1.4140058219333e-06	3	9.51624184577027e-07	1	2.13709918704747e-06	1	0.20110226374766	0.0699196773741179	0.28966650788082	3.44673982103799	9.91347795916071	NA	NA	NA	NA	NA	NA	NA	NA	NA	NA	NA	NA	NA	NA	NA	NA	NA	NA	NA	NA	NA	NA	NA	NA	NA	NA	NA	NA	NA	NA	NA	NA	NA
1168	XUT_7R-328	NO	NO	NA	XUTs	8.48403493159983e-06	18	3.80649673830811e-06	4	4.27419837409494e-06	2	0.421551521948897	0.185587105942173	0.528015004688432	1.64427630899165	3.73488867688858	NA	NA	NA	NA	NA	NA	NA	NA	NA	NA	NA	NA	NA	NA	NA	NA	NA	NA	NA	NA	NA	NA	NA	NA	NA	NA	NA	NA	NA	NA	NA	NA	NA
1169	XUT_7R-340,SUT559	NO	NO	NA	XUTs	1.13120465754664e-05	24	9.51624184577027e-07	1	8.54839674818988e-06	4	0.285168510326246	0.117496346277354	0.58981145576169	2.43065820895495	5.89930838294962	NA	NA	NA	NA	NA	NA	NA	NA	NA	NA	NA	NA	NA	NA	NA	NA	NA	NA	NA	NA	NA	NA	NA	NA	NA	NA	NA	NA	NA	NA	NA	NA	NA
1170	XUT_7R-365,SUT564,CUT623	NO	NO	NA	CUTs	7.07002910966652e-06	15	2.85487255373108e-06	3	4.27419837409494e-06	2	0.194888384888136	0.106441733652267	0.218745874595816	3.55663669211383	6.51198695076105	NA	NA	NA	NA	NA	NA	NA	NA	NA	NA	NA	NA	NA	NA	NA	NA	NA	NA	NA	NA	NA	NA	NA	NA	NA	NA	NA	NA	NA	NA	NA	NA	NA
1171	XUT_7R-374	NO	NO	NA	XUTs	9.89804075353313e-06	21	4.75812092288513e-06	5	6.41129756114241e-06	3	0.145218765928628	0.055720403877352	0.260002403833291	4.77312402517327	12.4397371936796	NA	NA	NA	NA	NA	NA	NA	NA	NA	NA	NA	NA	NA	NA	NA	NA	NA	NA	NA	NA	NA	NA	NA	NA	NA	NA	NA	NA	NA	NA	NA	NA	NA
1172	XUT_7R-42,SUT536,XUT_7R-43	NO	NO	NA	XUTs	NA	NA	9.51624184577027e-07	1	NA	NA	0.764266665144952	0.28156948423121	1.17551341004463	0.906944149433081	2.46172692489207	NA	NA	NA	NA	NA	NA	NA	NA	NA	NA	NA	NA	NA	NA	NA	NA	NA	NA	NA	NA	NA	NA	NA	NA	NA	NA	NA	NA	NA	NA	NA	NA	NA
1173	XUT_7R-426	NO	NO	NA	XUTs	0.000168266692810063	357	0.000135130634209938	142	0.000239355108949317	112	0.0705676184048134	0.0566509400629364	0.0645497894272868	9.8224539275746	12.2354047397959	0.210759984124957	12.6455990474974	0.0563605050145374	0.00401316447060338	0.0487352246104965	0.00166589984881802	0.0613544666692601	0.0495993567720086	0.0453737462424854	0.0517584944118983	0.0460220034111272	0.0336842214319585	0.0593510965930015	0.0487352246104965	0.0400579143920217	0.0560181900298933	0.0503755229631013	0.0282100505786704	0.0533202773686337	0.0480576118191385	0.0255616329498143	0.0528324904968206	0.0514455456060716	0.0137298583683508	0.0469417673997232	0.0318970657654846	0.0516846362395582	0.036513816350645	0.0261290707449678	0.0406553589404173	0.0502604491569578	0.0191523889328377	0.0819135548869216
1174	XUT_7R-433,SUT569	NO	NO	NA	XUTs	2.82801164386661e-06	6	3.80649673830811e-06	4	2.13709918704747e-06	1	0.274655370350898	0.183224623446155	0.265671045833696	2.52369789702049	3.78304600944448	NA	NA	NA	NA	NA	NA	NA	NA	NA	NA	NA	NA	NA	NA	NA	NA	NA	NA	NA	NA	NA	NA	NA	NA	NA	NA	NA	NA	NA	NA	NA	NA	NA
1175	XUT_7R-45	NO	NO	NA	XUTs	NA	NA	9.51624184577027e-07	1	2.13709918704747e-06	1	0.577347913449148	0.14649890830137	1.06437181384847	1.20057103249754	4.73141532996301	NA	NA	NA	NA	NA	NA	NA	NA	NA	NA	NA	NA	NA	NA	NA	NA	NA	NA	NA	NA	NA	NA	NA	NA	NA	NA	NA	NA	NA	NA	NA	NA	NA
1176	XUT_7R-483	NO	NO	NA	XUTs	NA	NA	9.51624184577027e-07	1	2.13709918704747e-06	1	0.332854929372559	0.131997627289362	0.679161549824975	2.08243027034795	5.2512093951541	NA	NA	NA	NA	NA	NA	NA	NA	NA	NA	NA	NA	NA	NA	NA	NA	NA	NA	NA	NA	NA	NA	NA	NA	NA	NA	NA	NA	NA	NA	NA	NA	NA
1177	XUT_7R-77,SUT538	NO	NO	NA	XUTs	NA	NA	9.51624184577027e-07	1	2.13709918704747e-06	1	0.578252819398658	0.288736440127997	0.892799209836366	1.19869226280776	2.40062245088521	NA	NA	NA	NA	NA	NA	NA	NA	NA	NA	NA	NA	NA	NA	NA	NA	NA	NA	NA	NA	NA	NA	NA	NA	NA	NA	NA	NA	NA	NA	NA	NA	NA
1178	XUT_7R-97	NO	NO	NA	XUTs	NA	NA	1.90324836915405e-06	2	2.13709918704747e-06	1	0.371874032967246	0.115002440920808	0.569519322526243	1.8639300384305	6.02723885693221	NA	NA	NA	NA	NA	NA	NA	NA	NA	NA	NA	NA	NA	NA	NA	NA	NA	NA	NA	NA	NA	NA	NA	NA	NA	NA	NA	NA	NA	NA	NA	NA	NA
1179	XUT_8F-104,SUT159	NO	NO	NA	XUTs	1.4140058219333e-06	3	1.90324836915405e-06	2	2.13709918704747e-06	1	0.41807180930748	0.215926735659668	0.783249516260059	1.6579620178364	3.21010354943932	NA	NA	NA	NA	NA	NA	NA	NA	NA	NA	NA	NA	NA	NA	NA	NA	NA	NA	NA	NA	NA	NA	NA	NA	NA	NA	NA	NA	NA	NA	NA	NA	NA
1180	XUT_8F-131,SUT164	NO	NO	NA	XUTs	4.24201746579991e-06	9	NA	NA	NA	NA	0.417834524936823	0.495762138053392	0.275906904682021	1.65890355916556	1.39814464912868	NA	NA	NA	NA	NA	NA	NA	NA	NA	NA	NA	NA	NA	NA	NA	NA	NA	NA	NA	NA	NA	NA	NA	NA	NA	NA	NA	NA	NA	NA	NA	NA	NA
1181	XUT_8F-134,SUT165	NO	NO	NA	XUTs	8.48403493159983e-06	18	8.56461766119324e-06	9	4.27419837409494e-06	2	0.0878364547149648	0.0731089490164732	0.0649321029890809	7.89133831515917	9.4810168917045	NA	NA	NA	NA	NA	NA	NA	NA	NA	NA	NA	NA	NA	NA	NA	NA	NA	NA	NA	NA	NA	NA	NA	NA	NA	NA	NA	NA	NA	NA	NA	NA	NA
1182	XUT_8F-18,SUT148	NO	NO	NA	XUTs	1.4140058219333e-06	3	NA	NA	4.27419837409494e-06	2	0.549674314427738	0.265813049673695	1.0261800058893	1.26101431769024	2.6076491782884	NA	NA	NA	NA	NA	NA	NA	NA	NA	NA	NA	NA	NA	NA	NA	NA	NA	NA	NA	NA	NA	NA	NA	NA	NA	NA	NA	NA	NA	NA	NA	NA	NA
1183	XUT_8F-193,SUT171	NO	NO	NA	XUTs	NA	NA	9.51624184577027e-07	1	8.54839674818988e-06	4	0.212244779795558	0.117791440256255	0.221867799597541	3.26579141888725	5.88452929221347	NA	NA	NA	NA	NA	NA	NA	NA	NA	NA	NA	NA	NA	NA	NA	NA	NA	NA	NA	NA	NA	NA	NA	NA	NA	NA	NA	NA	NA	NA	NA	NA	NA
1184	XUT_8F-204	NO	NO	NA	XUTs	NA	NA	2.85487255373108e-06	3	6.41129756114241e-06	3	0.654745066973597	0.344963153513848	1.00303816799407	1.05865200903896	2.00933686250094	NA	NA	NA	NA	NA	NA	NA	NA	NA	NA	NA	NA	NA	NA	NA	NA	NA	NA	NA	NA	NA	NA	NA	NA	NA	NA	NA	NA	NA	NA	NA	NA	NA
1185	XUT_8F-212	NO	NO	NA	XUTs	1.4140058219333e-06	3	1.90324836915405e-06	2	NA	NA	0.386108417077133	0.18696527740745	0.741130643183119	1.79521385678954	3.70735780553189	NA	NA	NA	NA	NA	NA	NA	NA	NA	NA	NA	NA	NA	NA	NA	NA	NA	NA	NA	NA	NA	NA	NA	NA	NA	NA	NA	NA	NA	NA	NA	NA	NA
1186	XUT_8F-22	NO	NO	NA	XUTs	1.4140058219333e-06	3	9.51624184577027e-07	1	2.13709918704747e-06	1	0.423152556516781	0.288736440127997	0.652509929104705	1.63805504630682	2.40062245088521	NA	NA	NA	NA	NA	NA	NA	NA	NA	NA	NA	NA	NA	NA	NA	NA	NA	NA	NA	NA	NA	NA	NA	NA	NA	NA	NA	NA	NA	NA	NA	NA	NA
1187	XUT_8F-226	NO	NO	NA	XUTs	1.4140058219333e-06	3	NA	NA	NA	NA	0.803130248948803	0.399025259213373	0.972651512571747	0.863056996629361	1.73710100941077	NA	NA	NA	NA	NA	NA	NA	NA	NA	NA	NA	NA	NA	NA	NA	NA	NA	NA	NA	NA	NA	NA	NA	NA	NA	NA	NA	NA	NA	NA	NA	NA	NA
1188	XUT_8F-239,SUT174	NO	NO	NA	XUTs	NA	NA	1.90324836915405e-06	2	NA	NA	0.509236944512703	0.117496346277354	1.05595363033582	1.3611486519762	5.89930838294962	NA	NA	NA	NA	NA	NA	NA	NA	NA	NA	NA	NA	NA	NA	NA	NA	NA	NA	NA	NA	NA	NA	NA	NA	NA	NA	NA	NA	NA	NA	NA	NA	NA
1189	XUT_8F-246	NO	NO	NA	XUTs	5.65602328773322e-06	12	1.04678660303473e-05	11	4.27419837409494e-06	2	0.385418490024125	0.325175158236108	0.287174744768515	1.79842741980686	2.13161172679942	NA	NA	NA	NA	NA	NA	NA	NA	NA	NA	NA	NA	NA	NA	NA	NA	NA	NA	NA	NA	NA	NA	NA	NA	NA	NA	NA	NA	NA	NA	NA	NA	NA
1190	XUT_8F-36,SUT151	NO	NO	NA	XUTs	1.03693760275109e-05	22	8.56461766119324e-06	9	6.41129756114241e-06	3	0.185652415067824	0.11119797411924	0.233611655073594	3.73357481133073	6.23345151789069	NA	NA	NA	NA	NA	NA	NA	NA	NA	NA	NA	NA	NA	NA	NA	NA	NA	NA	NA	NA	NA	NA	NA	NA	NA	NA	NA	NA	NA	NA	NA	NA	NA
1191	XUT_8F-67,SUT154	NO	NO	NA	XUTs	NA	NA	9.51624184577027e-07	1	NA	NA	0.758040679801581	0.366478160336888	1.09297405114116	0.91439311771682	1.89137377223997	NA	NA	NA	NA	NA	NA	NA	NA	NA	NA	NA	NA	NA	NA	NA	NA	NA	NA	NA	NA	NA	NA	NA	NA	NA	NA	NA	NA	NA	NA	NA	NA	NA
1192	XUT_8F-72,SUT155	NO	NO	NA	XUTs	2.82801164386661e-06	6	2.85487255373108e-06	3	2.13709918704747e-06	1	0.641892768129005	0.200608075379196	1.07218231089602	1.07984887036559	3.45523069921156	NA	NA	NA	NA	NA	NA	NA	NA	NA	NA	NA	NA	NA	NA	NA	NA	NA	NA	NA	NA	NA	NA	NA	NA	NA	NA	NA	NA	NA	NA	NA	NA	NA
1193	XUT_8F-92,SUT157	NO	NO	NA	XUTs	4.24201746579991e-06	9	5.70974510746216e-06	6	8.54839674818988e-06	4	0.321876859788717	0.11554165091039	0.38134363504267	2.15345452610335	5.99911092751759	NA	NA	NA	NA	NA	NA	NA	NA	NA	NA	NA	NA	NA	NA	NA	NA	NA	NA	NA	NA	NA	NA	NA	NA	NA	NA	NA	NA	NA	NA	NA	NA	NA
1194	XUT_8R-10,SUT573	NO	NO	NA	XUTs	4.24201746579991e-06	9	1.14194902149243e-05	12	8.54839674818988e-06	4	0.206685399490496	0.16505842755335	0.159298634005526	3.35363398802545	4.19940496728596	NA	NA	NA	NA	NA	NA	NA	NA	NA	NA	NA	NA	NA	NA	NA	NA	NA	NA	NA	NA	NA	NA	NA	NA	NA	NA	NA	NA	NA	NA	NA	NA	NA
1195	XUT_8R-113,CUT645	NO	NO	NA	CUTs	NA	NA	9.51624184577027e-07	1	NA	NA	0.667442197656178	0.199532915254282	1.08776170040236	1.0385126726989	3.47384881174421	NA	NA	NA	NA	NA	NA	NA	NA	NA	NA	NA	NA	NA	NA	NA	NA	NA	NA	NA	NA	NA	NA	NA	NA	NA	NA	NA	NA	NA	NA	NA	NA	NA
1196	XUT_8R-115,SUT580	NO	NO	NA	XUTs	5.65602328773322e-06	12	9.51624184577027e-07	1	4.27419837409494e-06	2	0.540926224681276	0.28156948423121	0.911961439376964	1.2814079793753	2.46172692489207	NA	NA	NA	NA	NA	NA	NA	NA	NA	NA	NA	NA	NA	NA	NA	NA	NA	NA	NA	NA	NA	NA	NA	NA	NA	NA	NA	NA	NA	NA	NA	NA	NA
1197	XUT_8R-117,SUT581,XUT_8R-118	NO	NO	NA	XUTs	8.48403493159983e-06	18	NA	NA	2.13709918704747e-06	1	0.566121772619955	0.218941551617355	0.868814036925634	1.2243782417202	3.16590055857172	NA	NA	NA	NA	NA	NA	NA	NA	NA	NA	NA	NA	NA	NA	NA	NA	NA	NA	NA	NA	NA	NA	NA	NA	NA	NA	NA	NA	NA	NA	NA	NA	NA
1198	XUT_8R-125,SUT582	NO	NO	NA	XUTs	5.65602328773322e-06	12	1.90324836915405e-06	2	2.13709918704747e-06	1	0.215744182095508	0.133398397861014	0.201616378057734	3.21281980272866	5.19606825624792	NA	NA	NA	NA	NA	NA	NA	NA	NA	NA	NA	NA	NA	NA	NA	NA	NA	NA	NA	NA	NA	NA	NA	NA	NA	NA	NA	NA	NA	NA	NA	NA	NA
1199	XUT_8R-171-m	NO	NO	NA	XUTs	NA	NA	NA	NA	2.13709918704747e-06	1	0.718315452094244	0.182274599141036	1.3022491223908	0.964962090873974	3.80276343399673	NA	NA	NA	NA	NA	NA	NA	NA	NA	NA	NA	NA	NA	NA	NA	NA	NA	NA	NA	NA	NA	NA	NA	NA	NA	NA	NA	NA	NA	NA	NA	NA	NA
1200	XUT_8R-172,SUT586	NO	NO	NA	XUTs	NA	NA	NA	NA	2.13709918704747e-06	1	0.650266141056397	0.134252056077091	1.22381090734655	1.06594382945095	5.16302841694968	NA	NA	NA	NA	NA	NA	NA	NA	NA	NA	NA	NA	NA	NA	NA	NA	NA	NA	NA	NA	NA	NA	NA	NA	NA	NA	NA	NA	NA	NA	NA	NA	NA
1201	XUT_8R-174,SUT587	NO	NO	NA	XUTs	5.65602328773322e-06	12	1.33227385840784e-05	14	6.41129756114241e-06	3	0.275030456314305	0.142466298381599	0.317608223991901	2.52025608308563	4.86534140659242	NA	NA	NA	NA	NA	NA	NA	NA	NA	NA	NA	NA	NA	NA	NA	NA	NA	NA	NA	NA	NA	NA	NA	NA	NA	NA	NA	NA	NA	NA	NA	NA	NA
1202	XUT_8R-189,SUT588	NO	NO	NA	XUTs	7.07002910966652e-06	15	2.85487255373108e-06	3	2.13709918704747e-06	1	0.418526613352281	0.193459603095049	0.547322015522356	1.65616034547488	3.58290397308111	NA	NA	NA	NA	NA	NA	NA	NA	NA	NA	NA	NA	NA	NA	NA	NA	NA	NA	NA	NA	NA	NA	NA	NA	NA	NA	NA	NA	NA	NA	NA	NA	NA
1203	XUT_8R-190,SUT589	NO	NO	NA	XUTs	NA	NA	NA	NA	2.13709918704747e-06	1	0.635357785486529	0.128179175481738	1.22826865545133	1.09095567315534	5.40764268419483	NA	NA	NA	NA	NA	NA	NA	NA	NA	NA	NA	NA	NA	NA	NA	NA	NA	NA	NA	NA	NA	NA	NA	NA	NA	NA	NA	NA	NA	NA	NA	NA	NA
1204	XUT_8R-193,CUT651,SUT590	NO	NO	NA	CUTs	1.4140058219333e-06	3	1.90324836915405e-06	2	6.41129756114241e-06	3	0.361118064326054	0.220707092734997	0.548535754956194	1.9194475409408	3.14057501265809	NA	NA	NA	NA	NA	NA	NA	NA	NA	NA	NA	NA	NA	NA	NA	NA	NA	NA	NA	NA	NA	NA	NA	NA	NA	NA	NA	NA	NA	NA	NA	NA	NA
1205	XUT_8R-199	NO	NO	NA	XUTs	NA	NA	NA	NA	2.13709918704747e-06	1	0.635357785486529	0.128179175481738	1.22826865545133	1.09095567315534	5.40764268419483	NA	NA	NA	NA	NA	NA	NA	NA	NA	NA	NA	NA	NA	NA	NA	NA	NA	NA	NA	NA	NA	NA	NA	NA	NA	NA	NA	NA	NA	NA	NA	NA	NA
1206	XUT_8R-217,SUT592	NO	NO	NA	XUTs	NA	NA	1.90324836915405e-06	2	6.41129756114241e-06	3	0.735928749394503	0.378319921806338	1.06295976553329	0.941867240721664	1.83217203379199	NA	NA	NA	NA	NA	NA	NA	NA	NA	NA	NA	NA	NA	NA	NA	NA	NA	NA	NA	NA	NA	NA	NA	NA	NA	NA	NA	NA	NA	NA	NA	NA	NA
1207	XUT_8R-221,CUT656	NO	NO	NA	CUTs	NA	NA	9.51624184577027e-07	1	2.13709918704747e-06	1	0.734378465867249	0.131997627289362	1.31340729919975	0.943855536043514	5.2512093951541	NA	NA	NA	NA	NA	NA	NA	NA	NA	NA	NA	NA	NA	NA	NA	NA	NA	NA	NA	NA	NA	NA	NA	NA	NA	NA	NA	NA	NA	NA	NA	NA	NA
1208	XUT_8R-223,YHRCdelta12,SUT593	NO	NO	NA	XUTs	5.65602328773322e-06	12	3.80649673830811e-06	4	8.54839674818988e-06	4	0.120741495567521	0.0598143615029163	0.183851696776971	5.74075364316091	11.5883069407361	NA	NA	NA	NA	NA	NA	NA	NA	NA	NA	NA	NA	NA	NA	NA	NA	NA	NA	NA	NA	NA	NA	NA	NA	NA	NA	NA	NA	NA	NA	NA	NA	NA
1209	XUT_8R-234	NO	NO	NA	XUTs	NA	NA	9.51624184577027e-07	1	NA	NA	0.448375895261152	0.117496346277354	0.913688471003531	1.54590643227203	5.89930838294962	NA	NA	NA	NA	NA	NA	NA	NA	NA	NA	NA	NA	NA	NA	NA	NA	NA	NA	NA	NA	NA	NA	NA	NA	NA	NA	NA	NA	NA	NA	NA	NA	NA
1210	XUT_8R-247,SUT599	NO	NO	NA	XUTs	4.24201746579991e-06	9	5.70974510746216e-06	6	1.06854959352373e-05	5	0.192231692008481	0.11554165091039	0.199372683746308	3.60579035286941	5.99911092751759	NA	NA	NA	NA	NA	NA	NA	NA	NA	NA	NA	NA	NA	NA	NA	NA	NA	NA	NA	NA	NA	NA	NA	NA	NA	NA	NA	NA	NA	NA	NA	NA	NA
1211	XUT_8R-253	NO	NO	NA	XUTs	4.24201746579991e-06	9	9.51624184577027e-07	1	NA	NA	0.419318909970434	0.475597168265236	0.253235029110345	1.65303105602564	1.45742495290338	NA	NA	NA	NA	NA	NA	NA	NA	NA	NA	NA	NA	NA	NA	NA	NA	NA	NA	NA	NA	NA	NA	NA	NA	NA	NA	NA	NA	NA	NA	NA	NA	NA
1212	XUT_8R-26,SUT574	NO	NO	NA	XUTs	7.07002910966652e-06	15	3.80649673830811e-06	4	4.27419837409494e-06	2	0.461918022658037	0.151986683804038	0.646368296753663	1.50058483661524	4.56057835601996	NA	NA	NA	NA	NA	NA	NA	NA	NA	NA	NA	NA	NA	NA	NA	NA	NA	NA	NA	NA	NA	NA	NA	NA	NA	NA	NA	NA	NA	NA	NA	NA	NA
1213	XUT_8R-47,SUT577	NO	NO	NA	XUTs	4.24201746579991e-06	9	2.85487255373108e-06	3	2.13709918704747e-06	1	0.294768822812664	0.0867095422483069	0.676496404786128	2.35149421145012	7.99389735647555	NA	NA	NA	NA	NA	NA	NA	NA	NA	NA	NA	NA	NA	NA	NA	NA	NA	NA	NA	NA	NA	NA	NA	NA	NA	NA	NA	NA	NA	NA	NA	NA	NA
1214	XUT_8R-68,SUT578	NO	NO	NA	XUTs	2.82801164386661e-06	6	2.85487255373108e-06	3	4.27419837409494e-06	2	0.314458181664007	0.187074430274221	0.300132223935242	2.20425869313383	3.70519466259447	NA	NA	NA	NA	NA	NA	NA	NA	NA	NA	NA	NA	NA	NA	NA	NA	NA	NA	NA	NA	NA	NA	NA	NA	NA	NA	NA	NA	NA	NA	NA	NA	NA
1215	XUT_8R-87	NO	NO	NA	XUTs	NA	NA	1.90324836915405e-06	2	NA	NA	0.823973483157428	0.402810311981354	1.20190035348772	0.841225105817529	1.72077814281982	NA	NA	NA	NA	NA	NA	NA	NA	NA	NA	NA	NA	NA	NA	NA	NA	NA	NA	NA	NA	NA	NA	NA	NA	NA	NA	NA	NA	NA	NA	NA	NA	NA
1216	XUT_8R-98,SUT579	NO	NO	NA	XUTs	4.24201746579991e-06	9	4.75812092288513e-06	5	4.27419837409494e-06	2	0.589713768091368	0.421832286189874	0.812302777844163	1.1753959599813	1.64318190724725	NA	NA	NA	NA	NA	NA	NA	NA	NA	NA	NA	NA	NA	NA	NA	NA	NA	NA	NA	NA	NA	NA	NA	NA	NA	NA	NA	NA	NA	NA	NA	NA	NA
1217	XUT_9F-10,SUT176	NO	NO	NA	XUTs	7.07002910966652e-06	15	4.75812092288513e-06	5	2.13709918704747e-06	1	0.252041656500014	0.0990563291595554	0.340358355892807	2.75012944362197	6.99750522193746	NA	NA	NA	NA	NA	NA	NA	NA	NA	NA	NA	NA	NA	NA	NA	NA	NA	NA	NA	NA	NA	NA	NA	NA	NA	NA	NA	NA	NA	NA	NA	NA	NA
1218	XUT_9F-113,SUT183,SUT184	NO	NO	NA	XUTs	1.55540640412663e-05	33	1.23711143995013e-05	13	1.06854959352373e-05	5	0.348961214566595	0.143999765583454	0.408623070828113	1.9863158185669	4.81352992313197	0.0884430529779643	5.30658317867786	0.139943341680336	0.0302803943128645	0.144980660897071	0.0302803943128645	0.0907867887978066	0.0907867887978066	NA	0.172582928025729	0.172582928025729	NA	0.152561904130725	0.152561904130725	NA	0.138804426550351	0.138804426550351	NA	0.144980660897071	0.144980660897071	NA	0.216302310114121	0.216302310114121	NA	0.12800393778114	0.12800393778114	NA	0.124907421709755	0.124907421709755	NA	0.179871946666041	0.179871946666041	NA
1219	XUT_9F-117	NO	NO	NA	XUTs	1.4140058219333e-06	3	9.51624184577027e-07	1	NA	NA	0.6378285693209	0.393198730073276	0.845227699869631	1.08672959146051	1.76284185971499	NA	NA	NA	NA	NA	NA	NA	NA	NA	NA	NA	NA	NA	NA	NA	NA	NA	NA	NA	NA	NA	NA	NA	NA	NA	NA	NA	NA	NA	NA	NA	NA	NA
1220	XUT_9F-120	NO	NO	NA	XUTs	2.82801164386661e-06	6	1.90324836915405e-06	2	2.13709918704747e-06	1	0.46603990102264	0.183510447537194	0.942967907419195	1.48731295118499	3.77715377986562	NA	NA	NA	NA	NA	NA	NA	NA	NA	NA	NA	NA	NA	NA	NA	NA	NA	NA	NA	NA	NA	NA	NA	NA	NA	NA	NA	NA	NA	NA	NA	NA	NA
1221	XUT_9F-122	NO	NO	NA	XUTs	NA	NA	3.80649673830811e-06	4	NA	NA	0.891934082245483	0.422808788050596	1.303946952383	0.777128259091656	1.63938688161089	NA	NA	NA	NA	NA	NA	NA	NA	NA	NA	NA	NA	NA	NA	NA	NA	NA	NA	NA	NA	NA	NA	NA	NA	NA	NA	NA	NA	NA	NA	NA	NA	NA
[truncated: 5,388 more rows]
[truncated: 12 more columns]
