# Supplementary material for: Modeling of mRNA deadenylation rates reveal a complex relationship between mRNA deadenylation and decay
Source: EMBO J. 2024 Oct 11;43(24):6525–54. doi: 10.1038/s44318-024-00258-3 (PMC11649921; doi:10.1038/s44318-024-00258-3)
Supplement: Supplementary file 5 — Source data Fig. 1 [file 44318_2024_258_MOESM5_ESM.zip › Figure 1/Figure 1C/Mex67repA.csv]

min0_counts_norm	min8_counts_norm	min12_counts_norm	min14_counts_norm	min16_counts_norm	min30_counts_norm	X1	transcript	symbol	genomic_position	biotype	Mex67_AA_25C_0min_counts	Mex67_AA_25C_12min_counts	Mex67_AA_25C_14min_counts	Mex67_AA_25C_16min_counts	Mex67_AA_25C_30min_counts	Mex67_AA_25C_8min_counts	Mex67_AA_25C_0min_polya_mean	Mex67_AA_25C_12min_polya_mean	Mex67_AA_25C_14min_polya_mean	Mex67_AA_25C_16min_polya_mean	Mex67_AA_25C_30min_polya_mean	Mex67_AA_25C_8min_polya_mean	Mex67_AA_25C_0min_polya_median	Mex67_AA_25C_12min_polya_median	Mex67_AA_25C_14min_polya_median	Mex67_AA_25C_16min_polya_median	Mex67_AA_25C_30min_polya_median	Mex67_AA_25C_8min_polya_median	Mex67_AA_25C_0min_polya_gm_mean	Mex67_AA_25C_0min_polya_mode	Mex67_AA_25C_0min_q0.05	Mex67_AA_25C_0min_q0.10	Mex67_AA_25C_0min_q0.15	Mex67_AA_25C_0min_q0.50	Mex67_AA_25C_0min_q0.75	Mex67_AA_25C_0min_q0.80	Mex67_AA_25C_0min_q0.85	Mex67_AA_25C_0min_q0.90	Mex67_AA_25C_0min_q0.95	Mex67_AA_25C_12min_polya_gm_mean	Mex67_AA_25C_12min_polya_mode	Mex67_AA_25C_12min_q0.05	Mex67_AA_25C_12min_q0.10	Mex67_AA_25C_12min_q0.15	Mex67_AA_25C_12min_q0.50	Mex67_AA_25C_12min_q0.75	Mex67_AA_25C_12min_q0.80	Mex67_AA_25C_12min_q0.85	Mex67_AA_25C_12min_q0.90
1.414005821933304e-6	5.645339664845217e-8	4.156811904843259e-6	2.291253961706983e-6	2.938532310073694e-6	1.707419249719516e-6	2	21S_rRNA	rRNA	chrM:58009-62447(+)	rRNA	3	1	2	3	2	NA	7	8	9.5	12.6666666666667	2.5	NA	7	8	9.5	8	2.5	NA	7	7	7	7	7	7	7	7	7	7	7	8	8	8	8	8	8	8	8	8	8
1.414005821933304e-6	5.645339664845217e-8	4.1568119048432596e-8	1.1456269808534915e-6	1.9590215400491296e-6	2.561128874579274e-6	3	CUT004,XUT_1F-72	NA	chrI:170495-172447(+)	CUTs	3	NA	1	2	3	NA	57	NA	40	17.5	76.6666666666667	NA	57	NA	40	17.5	82	NA	57	57	57	57	57	57	57	57	57	57	57	NA	NA	NA	NA	NA	NA	NA	NA	NA	NA
1.414005821933304e-6	5.645339664845217e-8	4.1568119048432596e-8	1.1456269808534914e-8	9.795107700245647e-9	8.537096248597579e-9	4	CUT005,XUT_1F-75	NA	chrI:180255-180734(+)	CUTs	3	NA	NA	NA	NA	NA	48	NA	NA	NA	NA	NA	48	NA	NA	NA	NA	NA	48	48	48	48	48	48	48	48	48	48	48	NA	NA	NA	NA	NA	NA	NA	NA	NA	NA
1.1312046575466433e-5	5.645339664845217e-8	4.1568119048432596e-8	2.291253961706983e-6	9.795107700245648e-7	4.2685481242987896e-6	7	CUT017,XUT_2F-136	NA	chrII:341016-342576(+)	CUTs	24	NA	2	1	5	NA	48.375	NA	12	17	29.6	NA	43	NA	12	17	25	NA	43.4728184133097	NA	22	22.6	24	43	59	71	71	86.4	93	NA	NA	NA	NA	NA	NA	NA	NA	NA	NA
2.592344006877724e-5	2.8226698324226086e-5	2.0784059524216295e-5	2.1766912636216336e-5	2.5467280020638684e-5	9.390805873457338e-6	8	CUT020,XUT_2F-149,SUT015	NA	chrII:370071-370953(+)	CUTs	55	5	19	26	11	5	26.5454545454545	25.8	21.0526315789474	18.5384615384615	38.8181818181818	23.8	24	21	21	15	25	23	23.0711728224652	NA	9.4	10	10.1	24	35	35	42.2	46	50.4	24.0124869994747	NA	16.4	16.8	17.2	21	30	32.8	35.6	38.4
2.828011643866608e-6	5.645339664845217e-8	4.1568119048432596e-8	1.1456269808534914e-8	9.795107700245647e-9	1.707419249719516e-6	9	CUT021,XUT_2F-154	NA	chrII:376375-378633(+)	CUTs	6	NA	NA	NA	2	NA	60	NA	NA	NA	17	NA	60	NA	NA	NA	17	NA	58.9830484122345	NA	49	49	49	60	71	71	71	71	71	NA	NA	NA	NA	NA	NA	NA	NA	NA	NA
1.414005821933304e-6	5.645339664845217e-8	4.1568119048432596e-8	1.1456269808534914e-8	9.795107700245647e-9	8.537096248597579e-9	14	CUT038	NA	chrII:734824-736184(+)	CUTs	3	NA	NA	NA	NA	NA	24	NA	NA	NA	NA	NA	24	NA	NA	NA	NA	NA	24	24	24	24	24	24	24	24	24	24	24	NA	NA	NA	NA	NA	NA	NA	NA	NA	NA
1.414005821933304e-6	5.645339664845217e-8	4.156811904843259e-6	1.1456269808534915e-6	9.795107700245647e-9	2.561128874579274e-6	15	CUT040	NA	chrIII:39049-39425(+)	CUTs	3	1	1	NA	3	NA	39	36	4	NA	15.3333333333333	NA	39	36	4	NA	16	NA	39	39	39	39	39	39	39	39	39	39	39	36	36	36	36	36	36	36	36	36	36
2.828011643866608e-6	5.645339664845217e-8	4.1568119048432596e-8	2.291253961706983e-6	9.795107700245647e-9	2.561128874579274e-6	17	CUT043	NA	chrIII:120474-121082(+)	CUTs	6	NA	2	NA	3	NA	29	NA	27	NA	26.6666666666667	NA	29	NA	27	NA	14	NA	28.9827534923789	NA	28	28	28	29	30	30	30	30	30	NA	NA	NA	NA	NA	NA	NA	NA	NA	NA
1.414005821933304e-6	5.645339664845217e-6	4.1568119048432596e-8	1.1456269808534914e-8	9.795107700245647e-9	8.537096248597579e-9	18	CUT046	NA	chrIII:155914-156042(+)	CUTs	3	NA	NA	NA	NA	1	38	NA	NA	NA	NA	119	38	NA	NA	NA	NA	119	38	38	38	38	38	38	38	38	38	38	38	NA	NA	NA	NA	NA	NA	NA	NA	NA	NA
1.414005821933304e-6	5.645339664845217e-8	4.1568119048432596e-8	1.1456269808534914e-8	2.938532310073694e-6	8.537096248597579e-9	20	CUT048	NA	chrIII:179034-179410(+)	CUTs	3	NA	NA	3	NA	NA	17	NA	NA	24.6666666666667	NA	NA	17	NA	NA	27	NA	NA	17	17	17	17	17	17	17	17	17	17	17	NA	NA	NA	NA	NA	NA	NA	NA	NA	NA
1.414005821933304e-6	5.645339664845217e-8	4.1568119048432596e-8	1.1456269808534914e-8	9.795107700245647e-9	8.537096248597579e-9	21	CUT049	NA	chrIV:57033-57337(+)	CUTs	3	NA	NA	NA	NA	NA	19	NA	NA	NA	NA	NA	19	NA	NA	NA	NA	NA	19	19	19	19	19	19	19	19	19	19	19	NA	NA	NA	NA	NA	NA	NA	NA	NA	NA
1.414005821933304e-6	5.645339664845217e-8	4.1568119048432596e-8	1.1456269808534915e-6	1.9590215400491296e-6	8.537096248597579e-9	24	CUT059	NA	chrIV:423721-424097(+)	CUTs	3	NA	1	2	NA	NA	31	NA	27	39.5	NA	NA	31	NA	27	39.5	NA	NA	31	31	31	31	31	31	31	31	31	31	31	NA	NA	NA	NA	NA	NA	NA	NA	NA	NA
4.289150993197689e-5	3.9517377653916516e-5	1.2470435714529778e-5	1.1456269808534915e-5	1.0774618470270212e-5	5.122257749158548e-6	25	CUT061,YDR003W,YDR003W-A	NA	chrIV:453825-455017(+)	CUTs	91	3	10	11	6	7	35.8571428571429	29.3333333333333	21.1	20.6363636363636	62.3333333333333	29.5714285714286	34	31	18	22	58.5	28	29.3375478982635	21	9	12	12	34	52	53	54	66	71	29.1619947165342	NA	25.6	26.2	26.8	31	31.5	31.6	31.7	31.8
2.828011643866608e-6	5.645339664845217e-8	4.1568119048432596e-8	1.1456269808534914e-8	9.795107700245647e-9	8.537096248597579e-9	30	CUT084,SUT068,XUT_4F-521,XUT_4F-522,XUT_4F-523	NA	chrIV:1156637-1158994(+)	CUTs	6	NA	NA	NA	NA	NA	64	NA	NA	NA	NA	NA	64	NA	NA	NA	NA	NA	63.8748776906852	NA	60	60	60	64	68	68	68	68	68	NA	NA	NA	NA	NA	NA	NA	NA	NA	NA
1.414005821933304e-6	5.645339664845217e-8	4.1568119048432596e-8	1.1456269808534914e-8	9.795107700245648e-7	3.414838499439032e-6	31	CUT087,XUT_4F-562	NA	chrIV:1238333-1239397(+)	CUTs	3	NA	NA	1	4	NA	32	NA	NA	29	45.75	NA	32	NA	NA	29	47	NA	32	32	32	32	32	32	32	32	32	32	32	NA	NA	NA	NA	NA	NA	NA	NA	NA	NA
2.828011643866608e-6	5.645339664845217e-8	4.1568119048432596e-8	2.291253961706983e-6	9.795107700245648e-7	3.414838499439032e-6	32	CUT088	NA	chrIV:1239997-1241021(+)	CUTs	6	NA	2	1	4	NA	39.5	NA	17.5	29	36	NA	39.5	NA	17.5	29	18	NA	38.9615194775563	NA	33	33	33	39.5	46	46	46	46	46	NA	NA	NA	NA	NA	NA	NA	NA	NA	NA
4.242017465799913e-6	1.1290679329690434e-5	4.1568119048432596e-8	1.1456269808534914e-8	9.795107700245648e-7	1.707419249719516e-6	33	CUT089	NA	chrIV:1242725-1243149(+)	CUTs	9	NA	NA	1	2	2	31.3333333333333	NA	NA	42	20	36.5	28	NA	NA	42	20	36.5	31.0003468570278	28	28	28	28	28	38	38	38	38	38	NA	NA	NA	NA	NA	NA	NA	NA	NA	NA
8.484034931599826e-6	2.2581358659380867e-5	4.156811904843259e-6	3.4368809425604743e-6	1.0774618470270212e-5	5.122257749158548e-6	34	CUT091	NA	chrIV:1302221-1302709(+)	CUTs	18	1	3	11	6	4	39.8333333333333	16	17.6666666666667	26.2727272727273	26.6666666666667	34	46	16	20	21	22	35.5	34.1132610318519	NA	9	9	18.9	46	54	54	55.35	57	57	16	16	16	16	16	16	16	16	16	16
8.484034931599826e-6	1.1290679329690434e-5	4.1568119048432596e-8	1.1456269808534915e-6	9.795107700245648e-7	8.537096248597579e-9	35	CUT093,XUT_4F-609	NA	chrIV:1323461-1324421(+)	CUTs	18	NA	1	1	NA	2	55.6666666666667	NA	20	104	NA	41	55	NA	20	104	NA	41	54.7117735083306	NA	41	41	44.3	55	65	65	67.7	71	71	NA	NA	NA	NA	NA	NA	NA	NA	NA	NA
1.414005821933304e-6	5.645339664845217e-8	4.1568119048432596e-8	2.291253961706983e-6	9.795107700245647e-9	8.537096248597579e-9	37	CUT095	NA	chrIV:1359157-1359485(+)	CUTs	3	NA	2	NA	NA	NA	12	NA	21	NA	NA	NA	12	NA	21	NA	NA	NA	12	12	12	12	12	12	12	12	12	12	12	NA	NA	NA	NA	NA	NA	NA	NA	NA	NA
1.414005821933304e-6	5.645339664845217e-8	4.1568119048432596e-8	1.1456269808534914e-8	9.795107700245647e-9	8.537096248597579e-9	38	CUT097	NA	chrIV:1367021-1367429(+)	CUTs	3	NA	NA	NA	NA	NA	44	NA	NA	NA	NA	NA	44	NA	NA	NA	NA	NA	44	44	44	44	44	44	44	44	44	44	44	NA	NA	NA	NA	NA	NA	NA	NA	NA	NA
1.414005821933304e-6	5.645339664845217e-8	4.156811904843259e-6	1.1456269808534914e-8	9.795107700245648e-7	8.537096248597579e-9	39	CUT103	NA	chrV:9969-10497(+)	CUTs	3	1	NA	1	NA	NA	36	20	NA	14	NA	NA	36	20	NA	14	NA	NA	36	36	36	36	36	36	36	36	36	36	36	20	20	20	20	20	20	20	20	20	20
1.414005821933304e-6	5.645339664845217e-8	4.1568119048432596e-8	1.1456269808534915e-6	9.795107700245647e-9	8.537096248597579e-9	41	CUT119	NA	chrV:500633-501329(+)	CUTs	3	NA	1	NA	NA	NA	34	NA	19	NA	NA	NA	34	NA	19	NA	NA	NA	34	34	34	34	34	34	34	34	34	34	34	NA	NA	NA	NA	NA	NA	NA	NA	NA	NA
1.414005821933304e-6	5.645339664845217e-8	4.1568119048432596e-8	1.1456269808534914e-8	9.795107700245647e-9	8.53709624859758e-7	42	CUT121	NA	chrVI:44745-46121(+)	CUTs	3	NA	NA	NA	1	NA	30	NA	NA	NA	96	NA	30	NA	NA	NA	96	NA	30	30	30	30	30	30	30	30	30	30	30	NA	NA	NA	NA	NA	NA	NA	NA	NA	NA
1.414005821933304e-6	5.645339664845217e-8	4.1568119048432596e-8	1.1456269808534914e-8	9.795107700245647e-9	8.537096248597579e-9	43	CUT123	NA	chrVI:261473-262257(+)	CUTs	3	NA	NA	NA	NA	NA	40	NA	NA	NA	NA	NA	40	NA	NA	NA	NA	NA	40	40	40	40	40	40	40	40	40	40	40	NA	NA	NA	NA	NA	NA	NA	NA	NA	NA
1.414005821933304e-6	5.645339664845217e-8	4.156811904843259e-6	1.1456269808534914e-8	1.9590215400491296e-6	8.537096248597579e-9	44	CUT128	NA	chrVII:147843-148235(+)	CUTs	3	1	NA	2	NA	NA	18	25	NA	12	NA	NA	18	25	NA	12	NA	NA	18	18	18	18	18	18	18	18	18	18	18	25	25	25	25	25	25	25	25	25	25
2.5452104794799475e-5	1.693601899453565e-5	4.1568119048432596e-8	1.2601896789388406e-5	1.3713150780343905e-5	7.683386623737822e-6	50	CUT146,snR46,CUT147	NA	chrVII:545139-546059(+)	CUTs	54	NA	11	14	9	3	36.5	NA	35.4545454545455	23.5714285714286	31.8888888888889	36	34.5	NA	22	22.5	22	34	35.087910090991	NA	22.65	23.3	24	34.5	44	47	48	49.4	53.8499999999999	NA	NA	NA	NA	NA	NA	NA	NA	NA	NA
1.414005821933304e-6	5.645339664845217e-8	4.1568119048432596e-8	1.1456269808534914e-8	9.795107700245647e-9	1.707419249719516e-6	56	CUT167,XUT_7F-455	NA	chrVII:1017970-1019554(+)	CUTs	3	NA	NA	NA	2	NA	69	NA	NA	NA	20	NA	69	NA	NA	NA	20	NA	69	69	69	69	69	69	69	69	69	69	69	NA	NA	NA	NA	NA	NA	NA	NA	NA	NA
1.414005821933304e-6	5.645339664845217e-8	4.1568119048432596e-8	1.1456269808534914e-8	9.795107700245647e-9	8.537096248597579e-9	60	CUT209,CUT210	NA	chrX:337528-338192(+)	CUTs	3	NA	NA	NA	NA	NA	27	NA	NA	NA	NA	NA	27	NA	NA	NA	NA	NA	27	27	27	27	27	27	27	27	27	27	27	NA	NA	NA	NA	NA	NA	NA	NA	NA	NA
1.414005821933304e-6	5.645339664845217e-8	4.1568119048432596e-8	1.1456269808534915e-6	9.795107700245647e-9	8.537096248597579e-9	64	CUT217	NA	chrX:585648-585904(+)	CUTs	3	NA	1	NA	NA	NA	109	NA	37	NA	NA	NA	109	NA	37	NA	NA	NA	109	109	109	109	109	109	109	109	109	109	109	NA	NA	NA	NA	NA	NA	NA	NA	NA	NA
2.828011643866608e-6	5.645339664845217e-8	4.1568119048432596e-8	1.1456269808534915e-6	9.795107700245648e-7	1.707419249719516e-6	65	CUT220,XUT_10F-293	NA	chrX:643504-645104(+)	CUTs	6	NA	1	1	2	NA	69.5	NA	87	61	47	NA	69.5	NA	87	61	47	NA	69.4982014155762	NA	69	69	69	69.5	70	70	70	70	70	NA	NA	NA	NA	NA	NA	NA	NA	NA	NA
1.414005821933304e-6	5.645339664845217e-8	4.1568119048432596e-8	1.1456269808534915e-6	9.795107700245647e-9	1.707419249719516e-6	68	CUT228	NA	chrXI:222842-224778(+)	CUTs	3	NA	1	NA	2	NA	43	NA	21	NA	16	NA	43	NA	21	NA	16	NA	43	43	43	43	43	43	43	43	43	43	43	NA	NA	NA	NA	NA	NA	NA	NA	NA	NA
1.414005821933304e-6	5.645339664845217e-8	4.156811904843259e-6	1.1456269808534914e-8	9.795107700245647e-9	8.537096248597579e-9	71	CUT235,CUT236,XUT_11F-176	NA	chrXI:388740-390496(+)	CUTs	3	1	NA	NA	NA	NA	33	31	NA	NA	NA	NA	33	31	NA	NA	NA	NA	33	33	33	33	33	33	33	33	33	33	33	31	31	31	31	31	31	31	31	31	31
2.828011643866608e-6	5.645339664845217e-6	4.1568119048432596e-8	1.1456269808534914e-8	9.795107700245647e-9	8.537096248597579e-9	72	CUT237,XUT_11F-183	NA	chrXI:419844-421068(+)	CUTs	6	NA	NA	NA	NA	1	38.5	NA	NA	NA	NA	10	38.5	NA	NA	NA	NA	10	38.3405790253616	NA	35	35	35	38.5	42	42	42	42	42	NA	NA	NA	NA	NA	NA	NA	NA	NA	NA
7.070029109666521e-6	5.645339664845217e-8	4.1568119048432596e-8	1.1456269808534915e-6	4.897553850122824e-6	1.707419249719516e-6	73	CUT239,SUT236,XUT_11F-204,XUT_11F-205	NA	chrXI:454532-457137(+)	CUTs	15	NA	1	5	2	NA	59.4	NA	31	24.6	44.5	NA	51	NA	31	26	44.5	NA	56.8829532454643	NA	44	44	44.4	51	57	65	93	97	97	NA	NA	NA	NA	NA	NA	NA	NA	NA	NA
1.414005821933304e-6	5.645339664845217e-8	4.1568119048432596e-8	1.1456269808534914e-8	9.795107700245648e-7	8.53709624859758e-7	74	CUT241,XUT_11F-216	NA	chrXI:489540-490163(+)	CUTs	3	NA	NA	1	1	NA	54	NA	NA	20	68	NA	54	NA	NA	20	68	NA	54	54	54	54	54	54	54	54	54	54	54	NA	NA	NA	NA	NA	NA	NA	NA	NA	NA
2.828011643866608e-6	5.645339664845217e-8	4.1568119048432596e-8	2.291253961706983e-6	9.795107700245648e-7	2.561128874579274e-6	75	CUT246	NA	chrXII:97825-99153(+)	CUTs	6	NA	2	1	3	NA	6.5	NA	29	55	18.3333333333333	NA	6.5	NA	29	55	17	NA	6	NA	4	4	4	6.5	9	9	9	9	9	NA	NA	NA	NA	NA	NA	NA	NA	NA	NA
1.414005821933304e-6	5.645339664845217e-8	4.1568119048432596e-8	1.1456269808534915e-6	9.795107700245647e-9	2.561128874579274e-6	79	CUT265,XUT_12F-209	NA	chrXII:542017-543575(+)	CUTs	3	NA	1	NA	3	NA	57	NA	46	NA	85	NA	57	NA	46	NA	97	NA	57	57	57	57	57	57	57	57	57	57	57	NA	NA	NA	NA	NA	NA	NA	NA	NA	NA
1.414005821933304e-6	5.645339664845217e-8	4.1568119048432596e-8	1.1456269808534914e-8	9.795107700245647e-9	8.537096248597579e-9	80	CUT268,XUT_12F-272	NA	chrXII:675697-676465(+)	CUTs	3	NA	NA	NA	NA	NA	51	NA	NA	NA	NA	NA	51	NA	NA	NA	NA	NA	51	51	51	51	51	51	51	51	51	51	51	NA	NA	NA	NA	NA	NA	NA	NA	NA	NA
1.414005821933304e-6	5.645339664845217e-8	4.1568119048432596e-8	1.1456269808534915e-6	9.795107700245647e-9	3.414838499439032e-6	82	CUT273	NA	chrXII:839735-840255(+)	CUTs	3	NA	1	NA	4	NA	20	NA	13	NA	27.75	NA	20	NA	13	NA	30	NA	20	20	20	20	20	20	20	20	20	20	20	NA	NA	NA	NA	NA	NA	NA	NA	NA	NA
2.828011643866608e-6	5.645339664845217e-8	4.1568119048432596e-8	3.4368809425604743e-6	2.938532310073694e-6	6.829676998878064e-6	84	CUT278,XUT_12F-404,CUT279	NA	chrXII:1041760-1043064(+)	CUTs	6	NA	3	3	8	NA	73.5	NA	52	73.3333333333333	86.75	NA	73.5	NA	17	97	79.5	NA	73.4982993000518	NA	73	73	73	73.5	74	74	74	74	74	NA	NA	NA	NA	NA	NA	NA	NA	NA	NA
1.414005821933304e-6	5.645339664845217e-8	4.1568119048432596e-8	1.1456269808534914e-8	2.938532310073694e-6	8.537096248597579e-9	85	CUT281,XUT_13F-10,XUT_13F-12,XUT_13F-14	NA	chrXIII:23945-26686(+)	CUTs	3	NA	NA	3	NA	NA	65	NA	NA	23.3333333333333	NA	NA	65	NA	NA	24	NA	NA	65	65	65	65	65	65	65	65	65	65	65	NA	NA	NA	NA	NA	NA	NA	NA	NA	NA
1.414005821933304e-6	5.645339664845217e-8	4.1568119048432596e-8	1.1456269808534914e-8	9.795107700245648e-7	8.537096248597579e-9	87	CUT284	NA	chrXIII:77993-78337(+)	CUTs	3	NA	NA	1	NA	NA	84	NA	NA	41	NA	NA	84	NA	NA	41	NA	NA	84	84	84	84	84	84	84	84	84	84	84	NA	NA	NA	NA	NA	NA	NA	NA	NA	NA
1.414005821933304e-6	5.645339664845217e-8	4.1568119048432596e-8	1.1456269808534914e-8	9.795107700245647e-9	8.53709624859758e-7	90	CUT290	NA	chrXIII:239025-239225(+)	CUTs	3	NA	NA	NA	1	NA	56	NA	NA	NA	80	NA	56	NA	NA	NA	80	NA	56	56	56	56	56	56	56	56	56	56	56	NA	NA	NA	NA	NA	NA	NA	NA	NA	NA
5.656023287733216e-6	5.645339664845217e-8	4.1568119048432596e-8	3.4368809425604743e-6	9.795107700245647e-9	8.537096248597579e-9	91	CUT291	NA	chrXIII:246937-247641(+)	CUTs	12	NA	3	NA	NA	NA	47.25	NA	65.3333333333333	NA	NA	NA	50.5	NA	89	NA	NA	NA	43.3849509390786	NA	22	22	22	50.5	62.25	65	66	66	66	NA	NA	NA	NA	NA	NA	NA	NA	NA	NA
1.414005821933304e-6	5.645339664845217e-8	4.156811904843259e-6	1.1456269808534914e-8	9.795107700245647e-9	8.537096248597579e-9	93	CUT296,XUT_13F-171,SUT301	NA	chrXIII:370761-371993(+)	CUTs	3	1	NA	NA	NA	NA	28	34	NA	NA	NA	NA	28	34	NA	NA	NA	NA	28	28	28	28	28	28	28	28	28	28	28	34	34	34	34	34	34	34	34	34	34
1.414005821933304e-6	1.1290679329690434e-5	4.156811904843259e-6	1.1456269808534915e-6	7.836086160196518e-6	5.122257749158548e-6	94	CUT301,CUT302	NA	chrXIII:534929-535977(+)	CUTs	3	1	1	8	6	2	23	19	30	26.75	42.1666666666667	33	23	19	30	25	38	33	23	23	23	23	23	23	23	23	23	23	23	19	19	19	19	19	19	19	19	19	19
1.414005821933304e-6	5.645339664845217e-8	4.1568119048432596e-8	1.1456269808534915e-6	9.795107700245647e-9	8.537096248597579e-9	96	CUT304	NA	chrXIII:584321-585753(+)	CUTs	3	NA	1	NA	NA	NA	39	NA	57	NA	NA	NA	39	NA	57	NA	NA	NA	39	39	39	39	39	39	39	39	39	39	39	NA	NA	NA	NA	NA	NA	NA	NA	NA	NA
2.828011643866608e-6	5.645339664845217e-8	4.156811904843259e-6	1.1456269808534915e-6	2.938532310073694e-6	2.561128874579274e-6	99	CUT314	NA	chrXIV:89451-89699(+)	CUTs	6	1	1	3	3	NA	34.5	10	8	62.6666666666667	19.3333333333333	NA	34.5	10	8	48	13	NA	32.5269119345812	NA	23	23	23	34.5	46	46	46	46	46	10	10	10	10	10	10	10	10	10	10
5.656023287733216e-6	5.645339664845217e-8	4.1568119048432596e-8	5.728134904267457e-6	6.856575390171952e-6	1.707419249719516e-6	102	CUT324,CUT325	NA	chrXIV:234043-234323(+)	CUTs	12	NA	5	7	2	NA	29.5	NA	30	10.7142857142857	11.5	NA	29.5	NA	24	10	11.5	NA	28.0882300533813	NA	20	20	20	29.5	38.25	38.8	39	39	39	NA	NA	NA	NA	NA	NA	NA	NA	NA	NA
1.414005821933304e-6	5.645339664845217e-6	4.1568119048432596e-8	1.1456269808534915e-6	9.795107700245648e-7	1.707419249719516e-6	107	CUT340	NA	chrXIV:568308-569116(+)	CUTs	3	NA	1	1	2	1	46	NA	41	5	24	20	46	NA	41	5	24	20	46	46	46	46	46	46	46	46	46	46	46	NA	NA	NA	NA	NA	NA	NA	NA	NA	NA
1.5554064041266346e-5	5.645339664845217e-6	4.156811904843259e-6	1.0310642827681423e-5	1.2733640010319342e-5	5.975967374018306e-6	109	CUT343,SUT335,XUT_14F-231,CUT344,CUT345	NA	chrXIV:587108-588978(+)	CUTs	33	1	9	13	7	1	38.8181818181818	24	19	26	29.8571428571429	20	33	24	18	20	21	20	35.3920850422244	NA	12	25	25	33	54	54	55	55	65	24	24	24	24	24	24	24	24	24	24
5.656023287733216e-6	5.645339664845217e-8	4.1568119048432596e-8	2.291253961706983e-6	9.795107700245647e-9	8.53709624859758e-7	110	CUT352,XUT_14F-293,SUT342	NA	chrXIV:730844-733338(+)	CUTs	12	NA	2	NA	1	NA	47.75	NA	49	NA	39	NA	49	NA	49	NA	39	NA	45.9263045569115	NA	29	29	29	49	54.25	61.4	64	64	64	NA	NA	NA	NA	NA	NA	NA	NA	NA	NA
7.541364383644289e-6	5.645339664845217e-8	4.1568119048432596e-8	1.1456269808534915e-6	9.795107700245647e-9	8.53709624859758e-7	111	CUT353,XUT_14F-319	NA	chrXIV:763076-764044(+)	CUTs	16	NA	1	NA	1	NA	60.875	NA	25	NA	21	NA	63	NA	25	NA	21	NA	59.972179598224	NA	45	45	46.25	63	64	64	73.75	77	77	NA	NA	NA	NA	NA	NA	NA	NA	NA	NA
2.828011643866608e-6	5.645339664845217e-8	4.1568119048432596e-8	1.1456269808534914e-8	9.795107700245647e-9	8.537096248597579e-9	113	CUT358	NA	chrXV:138010-138322(+)	CUTs	6	NA	NA	NA	NA	NA	37.5	NA	NA	NA	NA	NA	37.5	NA	NA	NA	NA	NA	30	NA	15	15	15	37.5	60	60	60	60	60	NA	NA	NA	NA	NA	NA	NA	NA	NA	NA
2.828011643866608e-6	5.645339664845217e-8	4.1568119048432596e-8	1.1456269808534914e-8	9.795107700245647e-9	8.537096248597579e-9	114	CUT359	NA	chrXV:143802-144178(+)	CUTs	6	NA	NA	NA	NA	NA	29.5	NA	NA	NA	NA	NA	29.5	NA	NA	NA	NA	NA	28.7749891398763	NA	23	23	23	29.5	36	36	36	36	36	NA	NA	NA	NA	NA	NA	NA	NA	NA	NA
1.414005821933304e-6	5.645339664845217e-8	4.1568119048432596e-8	1.1456269808534914e-8	9.795107700245647e-9	8.53709624859758e-7	116	CUT366	NA	chrXV:267826-268138(+)	CUTs	3	NA	NA	NA	1	NA	48	NA	NA	NA	17	NA	48	NA	NA	NA	17	NA	48	48	48	48	48	48	48	48	48	48	48	NA	NA	NA	NA	NA	NA	NA	NA	NA	NA
8.484034931599826e-6	1.1290679329690434e-5	4.156811904843259e-6	1.1456269808534915e-6	9.795107700245648e-7	1.707419249719516e-6	117	CUT369,XUT_15F-156,SUT359,SUT360,XUT_15F-157	NA	chrXV:335354-338609(+)	CUTs	18	1	1	1	2	2	46.3333333333333	11	13	68	19	35	46	11	13	68	19	35	45.5289814072175	NA	33	33	37.95	46	50	50	54.95	61	61	11	11	11	11	11	11	11	11	11	11
1.1312046575466433e-5	5.645339664845217e-8	4.1568119048432596e-8	3.4368809425604743e-6	1.9590215400491296e-6	1.2805644372896369e-5	118	CUT376,XUT_15F-203,tK(UUU)O,XUT_15F-206	NA	chrXV:435778-438802(+)	CUTs	24	NA	3	2	15	NA	46	NA	32	33.5	33.6	NA	52	NA	26	33.5	31	NA	40.7691639329138	63	16	18.1	23	52	63	63	63	69.3	72	NA	NA	NA	NA	NA	NA	NA	NA	NA	NA
7.070029109666521e-6	5.645339664845217e-6	4.1568119048432596e-8	3.4368809425604743e-6	9.795107700245648e-7	5.122257749158548e-6	119	CUT377	NA	chrXV:446082-447098(+)	CUTs	15	NA	3	1	6	1	36.8	NA	54.6666666666667	21	71.5	40	36	NA	53	21	71.5	40	35.0079180492423	NA	23	23	23.4	36	42	44.8	54.6	56	56	NA	NA	NA	NA	NA	NA	NA	NA	NA	NA
8.201233767213164e-5	2.2581358659380867e-5	4.156811904843259e-5	3.895131734901871e-5	2.1549236940540423e-5	1.0244515498317095e-5	121	CUT380,YOR101W,YOR102W	NA	chrXV:515050-516450(+)	CUTs	174	10	34	22	12	4	38.9310344827586	26.2	26.8823529411765	32.7727272727273	28.5	26.75	34	22.5	19.5	21.5	16.5	30.5	32.6895628540558	NA	13.3	15.6	18	34	52	55	65	66.7	71.75	20.3396805145278	NA	6.35	7.7	9.75	22.5	33.5	36.2	38.9	43.9
1.414005821933304e-6	5.645339664845217e-8	4.1568119048432596e-8	1.1456269808534914e-8	9.795107700245647e-9	8.537096248597579e-9	122	CUT387	NA	chrXV:661890-662170(+)	CUTs	3	NA	NA	NA	NA	NA	45	NA	NA	NA	NA	NA	45	NA	NA	NA	NA	NA	45	45	45	45	45	45	45	45	45	45	45	NA	NA	NA	NA	NA	NA	NA	NA	NA	NA
1.414005821933304e-6	5.645339664845217e-8	4.156811904843259e-6	1.1456269808534914e-8	1.9590215400491296e-6	8.537096248597579e-9	129	CUT406	NA	chrXVI:182953-183177(+)	CUTs	3	1	NA	2	NA	NA	38	41	NA	97	NA	NA	38	41	NA	97	NA	NA	38	38	38	38	38	38	38	38	38	38	38	41	41	41	41	41	41	41	41	41	41
1.414005821933304e-6	5.645339664845217e-8	4.1568119048432596e-8	1.1456269808534914e-8	9.795107700245647e-9	8.537096248597579e-9	130	CUT407	NA	chrXVI:183473-184457(+)	CUTs	3	NA	NA	NA	NA	NA	57	NA	NA	NA	NA	NA	57	NA	NA	NA	NA	NA	57	57	57	57	57	57	57	57	57	57	57	NA	NA	NA	NA	NA	NA	NA	NA	NA	NA
1.414005821933304e-6	5.645339664845217e-6	4.1568119048432596e-8	1.1456269808534914e-8	2.938532310073694e-6	3.414838499439032e-6	131	CUT408,XUT_16F-88	NA	chrXVI:215321-216049(+)	CUTs	3	NA	NA	3	4	1	32	NA	NA	29	20.5	24	32	NA	NA	25	18.5	24	32	32	32	32	32	32	32	32	32	32	32	NA	NA	NA	NA	NA	NA	NA	NA	NA	NA
4.242017465799913e-6	5.645339664845217e-8	4.1568119048432596e-8	1.1456269808534915e-6	9.795107700245647e-9	1.707419249719516e-6	136	CUT423,XUT_16F-226,SUT415	NA	chrXVI:565283-566834(+)	CUTs	9	NA	1	NA	2	NA	43.3333333333333	NA	27	NA	24.5	NA	40	NA	27	NA	24.5	NA	35.5689330449006	NA	15	15	15	40	75	75	75	75	75	NA	NA	NA	NA	NA	NA	NA	NA	NA	NA
2.828011643866608e-6	5.645339664845217e-8	4.1568119048432596e-8	1.1456269808534915e-6	9.795107700245648e-7	1.707419249719516e-6	137	CUT427	NA	chrXVI:654987-655115(+)	CUTs	6	NA	1	1	2	NA	28.5	NA	17	22	43.5	NA	28.5	NA	17	22	43.5	NA	22.494443758404	NA	11	11	11	28.5	46	46	46	46	46	NA	NA	NA	NA	NA	NA	NA	NA	NA	NA
4.713352739777681e-6	1.693601899453565e-5	8.313623809686518e-6	3.4368809425604743e-6	1.9590215400491296e-6	4.2685481242987896e-6	140	CUT431,XUT_16F-280	NA	chrXVI:697123-698489(+)	CUTs	10	2	3	2	5	3	52.9	31.5	46.3333333333333	28.5	55.6	27	58	31.5	39	28.5	16	24	51.2881899445366	NA	36	36	36	58	64.75	67	67	67	67	31.0161248385416	NA	26.55	27.1	27.65	31.5	34.25	34.8	35.35	35.9
2.828011643866608e-6	5.645339664845217e-8	8.313623809686518e-6	1.1456269808534914e-8	9.795107700245647e-9	8.53709624859758e-7	145	CUT445,XUT_2R-109	NA	chrII:278428-280938(-)	CUTs	6	2	NA	NA	1	NA	62.5	22.5	NA	NA	12	NA	62.5	22.5	NA	NA	12	NA	61.773780845922	NA	53	53	53	62.5	72	72	72	72	72	22.4499443206436	NA	21.15	21.3	21.45	22.5	23.25	23.4	23.55	23.7
1.979608150706626e-5	5.645339664845217e-6	4.1568119048432596e-8	2.291253961706983e-6	3.918043080098259e-6	4.2685481242987896e-6	146	CUT451,YBR063C,YBR065C	NA	chrII:366603-369747(-)	CUTs	42	NA	2	4	5	1	53.3571428571429	NA	20	23	18.2	62	54.5	NA	20	26.5	17	62	51.1501062447258	NA	28.35	35	39	54.5	63	63.8	64	68	86.9999999999999	NA	NA	NA	NA	NA	NA	NA	NA	NA	NA
1.414005821933304e-6	5.645339664845217e-8	4.1568119048432596e-8	1.1456269808534914e-8	9.795107700245647e-9	2.561128874579274e-6	147	CUT452	NA	chrII:406099-406451(-)	CUTs	3	NA	NA	NA	3	NA	52	NA	NA	NA	12.3333333333333	NA	52	NA	NA	NA	12	NA	52	52	52	52	52	52	52	52	52	52	52	NA	NA	NA	NA	NA	NA	NA	NA	NA	NA
2.828011643866608e-6	5.645339664845217e-8	4.1568119048432596e-8	4.582507923413966e-6	9.795107700245648e-7	8.537096248597579e-9	148	CUT453,XUT_2R-178	NA	chrII:407899-409207(-)	CUTs	6	NA	4	1	NA	NA	36.5	NA	24.25	47	NA	NA	36.5	NA	19.5	47	NA	NA	33.9116499156263	NA	23	23	23	36.5	50	50	50	50	50	NA	NA	NA	NA	NA	NA	NA	NA	NA	NA
1.696806986319965e-5	1.1290679329690434e-5	4.1568119048432596e-8	1.1456269808534915e-6	2.938532310073694e-6	3.414838499439032e-6	149	CUT455,SUT447	NA	chrII:539340-541020(-)	CUTs	36	NA	1	3	4	2	42.25	NA	43	45	70.25	37.5	41.5	NA	43	16	76.5	37.5	41.3585976514227	NA	28	35	35	41.5	45.25	46	55	58	59	NA	NA	NA	NA	NA	NA	NA	NA	NA	NA
1.414005821933304e-6	1.1290679329690434e-5	4.1568119048432596e-8	1.1456269808534914e-8	9.795107700245648e-7	8.537096248597579e-9	153	CUT465	NA	chrIII:147782-148078(-)	CUTs	3	NA	NA	1	NA	2	82	NA	NA	19	NA	25.5	82	NA	NA	19	NA	25.5	82	82	82	82	82	82	82	82	82	82	82	NA	NA	NA	NA	NA	NA	NA	NA	NA	NA
1.414005821933304e-6	5.645339664845217e-6	4.1568119048432596e-8	1.1456269808534914e-8	9.795107700245647e-9	8.53709624859758e-7	156	CUT473,XUT_4R-45	NA	chrIV:115165-116108(-)	CUTs	3	NA	NA	NA	1	1	50	NA	NA	NA	30	20	50	NA	NA	NA	30	20	50	50	50	50	50	50	50	50	50	50	50	NA	NA	NA	NA	NA	NA	NA	NA	NA	NA
5.656023287733216e-6	5.645339664845217e-8	4.1568119048432596e-8	2.291253961706983e-6	9.795107700245648e-7	5.122257749158548e-6	157	CUT475,XUT_4R-56,XUT_4R-57,SUT460	NA	chrIV:134341-135576(-)	CUTs	12	NA	2	1	6	NA	52.25	NA	25.5	77	61.8333333333333	NA	49	NA	25.5	77	69.5	NA	49.428351032113	NA	34	34	34	49	64.25	73.6	77	77	77	NA	NA	NA	NA	NA	NA	NA	NA	NA	NA
1.414005821933304e-6	5.645339664845217e-8	4.1568119048432596e-8	1.1456269808534914e-8	9.795107700245647e-9	8.537096248597579e-9	158	CUT482,XUT_4R-120	NA	chrIV:292261-292806(-)	CUTs	3	NA	NA	NA	NA	NA	55	NA	NA	NA	NA	NA	55	NA	NA	NA	NA	NA	55	55	55	55	55	55	55	55	55	55	55	NA	NA	NA	NA	NA	NA	NA	NA	NA	NA
1.414005821933304e-6	1.1290679329690434e-5	4.156811904843259e-6	1.1456269808534914e-8	1.9590215400491296e-6	8.537096248597579e-9	160	CUT485	NA	chrIV:340245-340405(-)	CUTs	3	1	NA	2	NA	2	10	17	NA	18.5	NA	51.5	10	17	NA	18.5	NA	51.5	10	10	10	10	10	10	10	10	10	10	10	17	17	17	17	17	17	17	17	17	17
1.414005821933304e-6	5.645339664845217e-8	4.1568119048432596e-8	1.1456269808534914e-8	9.795107700245648e-7	1.707419249719516e-6	162	CUT491,XUT_4R-177	NA	chrIV:413837-414797(-)	CUTs	3	NA	NA	1	2	NA	73	NA	NA	46	48.5	NA	73	NA	NA	46	48.5	NA	73	73	73	73	73	73	73	73	73	73	73	NA	NA	NA	NA	NA	NA	NA	NA	NA	NA
2.828011643866608e-6	5.645339664845217e-8	4.1568119048432596e-8	2.291253961706983e-6	9.795107700245648e-7	8.537096248597579e-9	164	CUT493,SUT466,XUT_4R-203	NA	chrIV:470533-471533(-)	CUTs	6	NA	2	1	NA	NA	39.5	NA	23	12	NA	NA	39.5	NA	23	12	NA	NA	34.3511280746353	NA	20	20	20	39.5	59	59	59	59	59	NA	NA	NA	NA	NA	NA	NA	NA	NA	NA
2.828011643866608e-6	5.645339664845217e-8	4.1568119048432596e-8	1.1456269808534915e-6	9.795107700245647e-9	8.537096248597579e-9	165	CUT494,XUT_4R-218,SUT468	NA	chrIV:505375-507447(-)	CUTs	6	NA	1	NA	NA	NA	31.5	NA	38	NA	NA	NA	31.5	NA	38	NA	NA	NA	28.9136645896019	NA	19	19	19	31.5	44	44	44	44	44	NA	NA	NA	NA	NA	NA	NA	NA	NA	NA
4.242017465799913e-6	5.645339664845217e-8	4.1568119048432596e-8	1.1456269808534914e-8	9.795107700245648e-7	8.537096248597579e-9	168	CUT499,XUT_4R-255	NA	chrIV:578423-579115(-)	CUTs	9	NA	NA	1	NA	NA	42.3333333333333	NA	NA	44	NA	NA	38	NA	NA	44	NA	NA	41.4198384854094	NA	34	34	34	38	55	55	55	55	55	NA	NA	NA	NA	NA	NA	NA	NA	NA	NA
1.414005821933304e-6	5.645339664845217e-8	4.1568119048432596e-8	1.1456269808534914e-8	9.795107700245647e-9	8.53709624859758e-7	169	CUT500,XUT_4R-265,SUT472	NA	chrIV:598423-600356(-)	CUTs	3	NA	NA	NA	1	NA	75	NA	NA	NA	23	NA	75	NA	NA	NA	23	NA	75	75	75	75	75	75	75	75	75	75	75	NA	NA	NA	NA	NA	NA	NA	NA	NA	NA
1.414005821933304e-6	5.645339664845217e-8	4.1568119048432596e-8	1.1456269808534914e-8	9.795107700245647e-9	2.561128874579274e-6	173	CUT506,XUT_4R-303,CUT507	NA	chrIV:703360-704184(-)	CUTs	3	NA	NA	NA	3	NA	70	NA	NA	NA	24.3333333333333	NA	70	NA	NA	NA	20	NA	70	70	70	70	70	70	70	70	70	70	70	NA	NA	NA	NA	NA	NA	NA	NA	NA	NA
1.414005821933304e-6	5.645339664845217e-8	4.1568119048432596e-8	2.291253961706983e-6	9.795107700245648e-7	8.53709624859758e-7	177	CUT516	NA	chrIV:1004457-1005321(-)	CUTs	3	NA	2	1	1	NA	52	NA	27.5	4	22	NA	52	NA	27.5	4	22	NA	52	52	52	52	52	52	52	52	52	52	52	NA	NA	NA	NA	NA	NA	NA	NA	NA	NA
9.89804075353313e-6	5.645339664845217e-6	2.0784059524216295e-5	1.1456269808534915e-5	1.469266155036847e-5	1.0244515498317095e-5	180	CUT524,XUT_4R-486,SUT484,XUT_4R-488	NA	chrIV:1182385-1183548(-)	CUTs	21	5	10	15	12	1	26.7142857142857	20.8	18.3	20.0666666666667	22.5	47	16	22	17.5	19	23	47	21.8726294484248	NA	11	11	12	16	50	50	50	56	56	18.8123231529794	NA	10	11	12	22	25	26.8	28.6	30.4
1.414005821933304e-6	5.645339664845217e-8	4.1568119048432596e-8	1.1456269808534915e-6	9.795107700245647e-9	8.537096248597579e-9	181	CUT527,XUT_4R-515,SUT488	NA	chrIV:1260361-1261398(-)	CUTs	3	NA	1	NA	NA	NA	112	NA	9	NA	NA	NA	112	NA	9	NA	NA	NA	112	112	112	112	112	112	112	112	112	112	112	NA	NA	NA	NA	NA	NA	NA	NA	NA	NA
2.828011643866608e-6	5.645339664845217e-6	4.1568119048432596e-8	1.1456269808534914e-8	9.795107700245647e-9	8.53709624859758e-7	182	CUT530,XUT_4R-527,SUT489	NA	chrIV:1279065-1279960(-)	CUTs	6	NA	NA	NA	1	1	26	NA	NA	NA	48	39	26	NA	NA	NA	48	39	23.5584379787795	NA	15	15	15	26	37	37	37	37	37	NA	NA	NA	NA	NA	NA	NA	NA	NA	NA
1.414005821933304e-6	5.645339664845217e-8	4.1568119048432596e-8	1.1456269808534915e-6	9.795107700245647e-9	1.707419249719516e-6	185	CUT540,SUT498	NA	chrIV:1507897-1509817(-)	CUTs	3	NA	1	NA	2	NA	51	NA	20	NA	27.5	NA	51	NA	20	NA	27.5	NA	51	51	51	51	51	51	51	51	51	51	51	NA	NA	NA	NA	NA	NA	NA	NA	NA	NA
1.414005821933304e-6	5.645339664845217e-8	4.1568119048432596e-8	2.291253961706983e-6	1.9590215400491296e-6	4.2685481242987896e-6	186	CUT541,CUT542,SUT503	NA	chrV:15349-15981(-)	CUTs	3	NA	2	2	5	NA	42	NA	9.5	5.5	22	NA	42	NA	9.5	5.5	21	NA	42	42	42	42	42	42	42	42	42	42	42	NA	NA	NA	NA	NA	NA	NA	NA	NA	NA
9.89804075353313e-6	5.645339664845217e-8	4.156811904843259e-6	5.728134904267457e-6	2.938532310073694e-6	3.414838499439032e-6	188	CUT548,XUT_5R-76,SUT506	NA	chrV:155957-156526(-)	CUTs	21	1	5	3	4	NA	40.4285714285714	85	14.6	27.6666666666667	37.25	NA	35	85	14	23	40.5	NA	37.6436263545753	NA	25	25	26	35	43	43	43	79	79	85	85	85	85	85	85	85	85	85	85
1.414005821933304e-6	5.645339664845217e-8	4.1568119048432596e-8	1.1456269808534914e-8	9.795107700245648e-7	8.537096248597579e-9	189	CUT549	NA	chrV:166925-167325(-)	CUTs	3	NA	NA	1	NA	NA	8	NA	NA	6	NA	NA	8	NA	NA	6	NA	NA	8	8	8	8	8	8	8	8	8	8	8	NA	NA	NA	NA	NA	NA	NA	NA	NA	NA
1.414005821933304e-6	5.645339664845217e-8	4.1568119048432596e-8	1.1456269808534914e-8	9.795107700245647e-9	8.537096248597579e-9	190	CUT551	NA	chrV:222509-223269(-)	CUTs	3	NA	NA	NA	NA	NA	36	NA	NA	NA	NA	NA	36	NA	NA	NA	NA	NA	36	36	36	36	36	36	36	36	36	36	36	NA	NA	NA	NA	NA	NA	NA	NA	NA	NA
9.89804075353313e-6	5.645339664845217e-6	4.1568119048432596e-8	3.4368809425604743e-6	3.918043080098259e-6	3.414838499439032e-6	191	CUT554,XUT_5R-126	NA	chrV:268229-269293(-)	CUTs	21	NA	3	4	4	1	44	NA	29.3333333333333	29	68.25	35	47	NA	15	25.5	72	35	41.5569795325444	NA	20	20	34	47	51	51	51	67	67	NA	NA	NA	NA	NA	NA	NA	NA	NA	NA
4.242017465799913e-6	5.645339664845217e-8	4.1568119048432596e-8	1.1456269808534915e-6	9.795107700245647e-9	1.707419249719516e-6	193	CUT556,XUT_5R-129,SUT514	NA	chrV:273797-278261(-)	CUTs	9	NA	1	NA	2	NA	43.3333333333333	NA	24	NA	20	NA	29	NA	24	NA	20	NA	38.3834672753883	NA	26	26	26	29	75	75	75	75	75	NA	NA	NA	NA	NA	NA	NA	NA	NA	NA
1.414005821933304e-6	1.1290679329690434e-5	4.1568119048432596e-8	1.1456269808534914e-8	2.938532310073694e-6	1.707419249719516e-6	194	CUT557	NA	chrV:281565-282445(-)	CUTs	3	NA	NA	3	2	2	24	NA	NA	37.3333333333333	45	52.5	24	NA	NA	24	45	52.5	24	24	24	24	24	24	24	24	24	24	24	NA	NA	NA	NA	NA	NA	NA	NA	NA	NA
1.414005821933304e-6	5.645339664845217e-8	4.156811904843259e-6	1.1456269808534914e-8	9.795107700245647e-9	1.707419249719516e-6	198	CUT570,SUT517	NA	chrV:509637-510213(-)	CUTs	3	1	NA	NA	2	NA	27	42	NA	NA	41.5	NA	27	42	NA	NA	41.5	NA	27	27	27	27	27	27	27	27	27	27	27	42	42	42	42	42	42	42	42	42	42
1.414005821933304e-6	5.645339664845217e-8	4.1568119048432596e-8	2.291253961706983e-6	9.795107700245648e-7	8.537096248597579e-9	201	CUT582	NA	chrVII:11909-12373(-)	CUTs	3	NA	2	1	NA	NA	51	NA	105	118	NA	NA	51	NA	105	118	NA	NA	51	51	51	51	51	51	51	51	51	51	51	NA	NA	NA	NA	NA	NA	NA	NA	NA	NA
1.414005821933304e-6	5.645339664845217e-8	4.1568119048432596e-8	1.1456269808534915e-6	9.795107700245648e-7	2.561128874579274e-6	202	CUT585	NA	chrVII:55814-56190(-)	CUTs	3	NA	1	1	3	NA	24	NA	22	17	22	NA	24	NA	22	17	18	NA	24	24	24	24	24	24	24	24	24	24	24	NA	NA	NA	NA	NA	NA	NA	NA	NA	NA
1.414005821933304e-6	5.645339664845217e-8	4.1568119048432596e-8	1.1456269808534915e-6	9.795107700245647e-9	8.53709624859758e-7	203	CUT588	NA	chrVII:145359-145631(-)	CUTs	3	NA	1	NA	1	NA	81	NA	79	NA	84	NA	81	NA	79	NA	84	NA	81	81	81	81	81	81	81	81	81	81	81	NA	NA	NA	NA	NA	NA	NA	NA	NA	NA
7.070029109666521e-6	5.645339664845217e-8	4.1568119048432596e-8	1.1456269808534915e-6	9.795107700245647e-9	5.975967374018306e-6	205	CUT591,XUT_7R-93,SUT541	NA	chrVII:209991-213771(-)	CUTs	15	NA	1	NA	7	NA	53	NA	32	NA	62.7142857142857	NA	58	NA	32	NA	71	NA	51.3901840997042	NA	33	33	34.3	58	59	61	68	69	69	NA	NA	NA	NA	NA	NA	NA	NA	NA	NA
2.9694122260599387e-5	5.645339664845217e-8	2.0784059524216295e-5	1.3747523770241897e-5	1.9590215400491294e-5	5.122257749158548e-6	209	CUT599,YGL072C	NA	chrVII:370247-371247(-)	CUTs	63	5	12	20	6	NA	32.1904761904762	21.2	19.0833333333333	19.4	20.5	NA	31	23	19.5	18.5	20	NA	28.3426693134054	15	13	15	15	31	43	51	52	54	54	20.8422590408368	NA	15.8	16.6	17.4	23	24	24.2	24.4	24.6
3.2993469178443764e-6	5.645339664845217e-8	4.1568119048432596e-8	1.1456269808534915e-6	1.9590215400491296e-6	8.53709624859758e-7	211	CUT601	NA	chrVII:439767-440607(-)	CUTs	7	NA	1	2	1	NA	37	NA	35	30	24	NA	22	NA	35	30	24	NA	30.7098565385399	NA	17	17	17	22	62	62	62	62	62	NA	NA	NA	NA	NA	NA	NA	NA	NA	NA
1.414005821933304e-6	5.645339664845217e-6	4.1568119048432596e-8	1.1456269808534914e-8	2.938532310073694e-6	8.537096248597579e-9	212	CUT610	NA	chrVII:656167-656455(-)	CUTs	3	NA	NA	3	NA	1	29	NA	NA	18.3333333333333	NA	12	29	NA	NA	19	NA	12	29	29	29	29	29	29	29	29	29	29	29	NA	NA	NA	NA	NA	NA	NA	NA	NA	NA
1.8853410959110723e-6	5.645339664845217e-8	4.1568119048432596e-8	1.1456269808534914e-8	9.795107700245647e-9	2.561128874579274e-6	216	CUT622,XUT_7R-360	NA	chrVII:795655-796639(-)	CUTs	4	NA	NA	NA	3	NA	16.5	NA	NA	NA	29.6666666666667	NA	12	NA	NA	NA	25	NA	15.0892011561952	12	12	12	12	12	16.5	19.2	21.9	24.6	27.3	NA	NA	NA	NA	NA	NA	NA	NA	NA	NA
4.242017465799913e-6	5.645339664845217e-8	4.1568119048432596e-8	3.4368809425604743e-6	9.795107700245647e-9	8.53709624859758e-7	218	CUT627,CUT628	NA	chrVII:882311-882719(-)	CUTs	9	NA	3	NA	1	NA	49.3333333333333	NA	32.3333333333333	NA	65	NA	46	NA	32	NA	65	NA	49.1173088248914	46	46	46	46	46	56	56	56	56	56	NA	NA	NA	NA	NA	NA	NA	NA	NA	NA
1.979608150706626e-5	1.693601899453565e-5	1.6627247619373037e-5	8.01938886597444e-6	1.1754129240294776e-5	2.561128874579274e-6	219	CUT629,XUT_7R-418,SUT567	NA	chrVII:904799-905456(-)	CUTs	42	4	7	12	3	3	35.1428571428571	28.5	21.4285714285714	20.8333333333333	13.6666666666667	28	30.5	21.5	20	18.5	13	27	32.1244507441225	25	15.15	18	22	30.5	46	50	51	57	69.3499999999999	24.6411638601272	NA	15.05	16.1	17.15	21.5	30.75	36	41.25	46.5
4.242017465799913e-6	5.645339664845217e-8	4.156811904843259e-6	1.1456269808534915e-6	9.795107700245647e-9	1.707419249719516e-6	220	CUT630	NA	chrVII:974014-974438(-)	CUTs	9	1	1	NA	2	NA	47	17	27	NA	67	NA	48	17	27	NA	67	NA	46.9058019775367	NA	43	43	43	48	50	50	50	50	50	17	17	17	17	17	17	17	17	17	17
1.414005821933304e-6	5.645339664845217e-8	4.1568119048432596e-8	1.1456269808534914e-8	9.795107700245647e-9	8.53709624859758e-7	225	CUT647,SUT583,XUT_8R-135,XUT_8R-137	NA	chrVIII:279293-281245(-)	CUTs	3	NA	NA	NA	1	NA	41	NA	NA	NA	35	NA	41	NA	NA	NA	35	NA	41	41	41	41	41	41	41	41	41	41	41	NA	NA	NA	NA	NA	NA	NA	NA	NA	NA
1.414005821933304e-6	5.645339664845217e-6	4.1568119048432596e-8	1.1456269808534914e-8	9.795107700245648e-7	8.53709624859758e-7	227	CUT654,CUT655	NA	chrVIII:449142-450702(-)	CUTs	3	NA	NA	1	1	1	93	NA	NA	6	35	46	93	NA	NA	6	35	46	93	93	93	93	93	93	93	93	93	93	93	NA	NA	NA	NA	NA	NA	NA	NA	NA	NA
4.242017465799913e-6	5.645339664845217e-6	4.1568119048432596e-8	1.1456269808534915e-6	9.795107700245647e-9	1.707419249719516e-6	230	CUT661,XUT_9R-56	NA	chrIX:135381-136325(-)	CUTs	9	NA	1	NA	2	1	46.6666666666667	NA	9	NA	17	41	59	NA	9	NA	17	41	33.6880344480089	NA	9	9	9	59	72	72	72	72	72	NA	NA	NA	NA	NA	NA	NA	NA	NA	NA
1.414005821933304e-6	5.645339664845217e-8	4.1568119048432596e-8	1.1456269808534914e-8	9.795107700245647e-9	8.537096248597579e-9	231	CUT662	NA	chrIX:185941-186173(-)	CUTs	3	NA	NA	NA	NA	NA	20	NA	NA	NA	NA	NA	20	NA	NA	NA	NA	NA	20	20	20	20	20	20	20	20	20	20	20	NA	NA	NA	NA	NA	NA	NA	NA	NA	NA
8.484034931599826e-6	5.645339664845217e-6	4.1568119048432596e-8	1.1456269808534914e-8	9.795107700245647e-9	8.537096248597579e-9	233	CUT665	NA	chrIX:263533-265053(-)	CUTs	18	NA	NA	NA	NA	1	34.5	NA	NA	NA	NA	19	32	NA	NA	NA	NA	19	24.5272518095012	NA	5	5	8.3	32	52	52	62.35	75	75	NA	NA	NA	NA	NA	NA	NA	NA	NA	NA
5.656023287733216e-6	5.645339664845217e-6	4.1568119048432596e-8	1.1456269808534914e-8	9.795107700245647e-9	8.537096248597579e-9	236	CUT682,SUT630	NA	chrX:259500-260988(-)	CUTs	12	NA	NA	NA	NA	1	46.25	NA	NA	NA	NA	28	49	NA	NA	NA	NA	28	41.3988412311939	NA	18	18	18	49	58.5	66.2	69	69	69	NA	NA	NA	NA	NA	NA	NA	NA	NA	NA
1.414005821933304e-6	5.645339664845217e-8	4.1568119048432596e-8	1.1456269808534914e-8	9.795107700245647e-9	8.537096248597579e-9	238	CUT688,XUT_10R-116,SUT631	NA	chrX:319036-319797(-)	CUTs	3	NA	NA	NA	NA	NA	27	NA	NA	NA	NA	NA	27	NA	NA	NA	NA	NA	27	27	27	27	27	27	27	27	27	27	27	NA	NA	NA	NA	NA	NA	NA	NA	NA	NA
1.414005821933304e-6	5.645339664845217e-8	4.1568119048432596e-8	1.1456269808534914e-8	9.795107700245647e-9	2.561128874579274e-6	242	CUT700	NA	chrX:717580-717996(-)	CUTs	3	NA	NA	NA	3	NA	5	NA	NA	NA	27.3333333333333	NA	5	NA	NA	NA	22	NA	5	5	5	5	5	5	5	5	5	5	5	NA	NA	NA	NA	NA	NA	NA	NA	NA	NA
1.414005821933304e-6	5.645339664845217e-8	4.1568119048432596e-8	1.1456269808534914e-8	9.795107700245647e-9	8.537096248597579e-9	247	CUT717	NA	chrXI:352495-353087(-)	CUTs	3	NA	NA	NA	NA	NA	39	NA	NA	NA	NA	NA	39	NA	NA	NA	NA	NA	39	39	39	39	39	39	39	39	39	39	39	NA	NA	NA	NA	NA	NA	NA	NA	NA	NA
1.414005821933304e-6	5.645339664845217e-8	4.1568119048432596e-8	1.1456269808534914e-8	9.795107700245647e-9	8.537096248597579e-9	248	CUT723	NA	chrXI:553848-554360(-)	CUTs	3	NA	NA	NA	NA	NA	25	NA	NA	NA	NA	NA	25	NA	NA	NA	NA	NA	25	25	25	25	25	25	25	25	25	25	25	NA	NA	NA	NA	NA	NA	NA	NA	NA	NA
7.070029109666521e-6	1.693601899453565e-5	4.156811904843259e-6	8.01938886597444e-6	1.9590215400491296e-6	2.048903099663419e-5	249	CUT724,CUT725,snR42	NA	chrXI:556304-559016(-)	CUTs	15	1	7	2	24	3	38.6	34	34	18	36.6666666666667	25	31	34	21	18	27.5	28	34.5842941357526	NA	19	19	19.6	31	48	52.4	67.8	70	70	34	34	34	34	34	34	34	34	34	34
1.414005821933304e-6	5.645339664845217e-8	4.1568119048432596e-8	1.1456269808534914e-8	9.795107700245648e-7	1.707419249719516e-6	250	CUT729,XUT_11R-262	NA	chrXI:613730-614669(-)	CUTs	3	NA	NA	1	2	NA	12	NA	NA	37	18.5	NA	12	NA	NA	37	18.5	NA	12	12	12	12	12	12	12	12	12	12	12	NA	NA	NA	NA	NA	NA	NA	NA	NA	NA
1.414005821933304e-6	5.645339664845217e-8	4.1568119048432596e-8	1.1456269808534914e-8	9.795107700245647e-9	8.537096248597579e-9	251	CUT731	NA	chrXII:150317-150677(-)	CUTs	3	NA	NA	NA	NA	NA	49	NA	NA	NA	NA	NA	49	NA	NA	NA	NA	NA	49	49	49	49	49	49	49	49	49	49	49	NA	NA	NA	NA	NA	NA	NA	NA	NA	NA
7.070029109666521e-6	5.645339664845217e-6	4.156811904843259e-6	5.728134904267457e-6	3.918043080098259e-6	8.53709624859758e-7	252	CUT747,SUT706	NA	chrXII:789411-789875(-)	CUTs	15	1	5	4	1	1	26.8	31	48.8	21	17	39	31	31	32	19	17	39	25.7376530048126	NA	15	15	15.8	31	32	32.2	32.9	33	33	31	31	31	31	31	31	31	31	31	31
5.656023287733216e-6	5.645339664845217e-8	4.1568119048432596e-8	1.1456269808534915e-6	9.795107700245647e-9	8.53709624859758e-7	255	CUT754,XUT_12R-361	NA	chrXII:963124-964273(-)	CUTs	12	NA	1	NA	1	NA	37.5	NA	46	NA	56	NA	36	NA	46	NA	56	NA	35.5402205914324	NA	22	22	22	36	41.75	52.2	56	56	56	NA	NA	NA	NA	NA	NA	NA	NA	NA	NA
2.828011643866608e-6	5.645339664845217e-8	4.1568119048432596e-8	1.1456269808534914e-8	9.795107700245647e-9	8.537096248597579e-9	256	CUT756	NA	chrXII:1043020-1043604(-)	CUTs	6	NA	NA	NA	NA	NA	82	NA	NA	NA	NA	NA	82	NA	NA	NA	NA	NA	74.1552425658497	NA	47	47	47	82	117	117	117	117	117	NA	NA	NA	NA	NA	NA	NA	NA	NA	NA
1.414005821933304e-6	5.645339664845217e-8	4.1568119048432596e-8	1.1456269808534914e-8	9.795107700245647e-9	8.537096248597579e-9	257	CUT757,XUT_13R-2,SUT714	NA	chrXIII:8733-9845(-)	CUTs	3	NA	NA	NA	NA	NA	63	NA	NA	NA	NA	NA	63	NA	NA	NA	NA	NA	63	63	63	63	63	63	63	63	63	63	63	NA	NA	NA	NA	NA	NA	NA	NA	NA	NA
8.484034931599826e-6	5.645339664845217e-8	4.156811904843259e-6	3.4368809425604743e-6	9.795107700245648e-7	7.683386623737822e-6	258	CUT759	NA	chrXIII:53781-55213(-)	CUTs	18	1	3	1	9	NA	25.3333333333333	27	22.6666666666667	18	61.2222222222222	NA	17	27	22	18	61	NA	19.0087133359986	NA	6	6	8.75	17	44	44	49.85	57	57	27	27	27	27	27	27	27	27	27	27
4.242017465799913e-6	5.645339664845217e-8	8.313623809686518e-6	1.1456269808534915e-6	9.795107700245648e-7	1.707419249719516e-6	259	CUT762,XUT_13R-87,SUT720	NA	chrXIII:218973-220744(-)	CUTs	9	2	1	1	2	NA	30	19	37	3	28.5	NA	28	19	37	3	28.5	NA	28.0949159801284	NA	18	18	18	28	44	44	44	44	44	18.9736659610103	NA	18.1	18.2	18.3	19	19.5	19.6	19.7	19.8
2.828011643866608e-6	5.645339664845217e-6	4.156811904843259e-6	1.1456269808534914e-8	9.795107700245647e-9	8.53709624859758e-7	261	CUT767,XUT_13R-153	NA	chrXIII:352413-353127(-)	CUTs	6	1	NA	NA	1	1	47	20	NA	NA	24	63	47	20	NA	NA	24	63	46.7332857821917	NA	42	42	42	47	52	52	52	52	52	20	20	20	20	20	20	20	20	20	20
2.828011643866608e-6	5.645339664845217e-8	4.156811904843259e-6	1.1456269808534914e-8	9.795107700245647e-9	8.53709624859758e-7	263	CUT770,XUT_13R-183	NA	chrXIII:399181-400120(-)	CUTs	6	1	NA	NA	1	NA	50.5	19	NA	NA	29	NA	50.5	19	NA	NA	29	NA	50.438080851674	NA	48	48	48	50.5	53	53	53	53	53	19	19	19	19	19	19	19	19	19	19
7.070029109666521e-6	1.693601899453565e-5	8.313623809686518e-6	1.1456269808534915e-6	1.9590215400491296e-6	4.2685481242987896e-6	264	CUT773,XUT_13R-196,SUT729	NA	chrXIII:433053-434284(-)	CUTs	15	2	1	2	5	3	28	12	12	10.5	26	40.6666666666667	27	12	12	10.5	30	38	26.2448796577009	NA	16	16	16.3	27	37	37.8	40.6	41	41	12	12	12	12	12	12	12	12	12	12
2.828011643866608e-6	5.645339664845217e-8	4.1568119048432596e-8	1.1456269808534915e-6	9.795107700245648e-7	8.537096248597579e-9	265	CUT777	NA	chrXIII:559701-560637(-)	CUTs	6	NA	1	1	NA	NA	42	NA	18	15	NA	NA	42	NA	18	15	NA	NA	41.9523539268061	NA	40	40	40	42	44	44	44	44	44	NA	NA	NA	NA	NA	NA	NA	NA	NA	NA
1.414005821933304e-6	5.645339664845217e-8	4.1568119048432596e-8	1.1456269808534914e-8	9.795107700245647e-9	8.537096248597579e-9	266	CUT781	NA	chrXIII:646397-646853(-)	CUTs	3	NA	NA	NA	NA	NA	42	NA	NA	NA	NA	NA	42	NA	NA	NA	NA	NA	42	42	42	42	42	42	42	42	42	42	42	NA	NA	NA	NA	NA	NA	NA	NA	NA	NA
2.828011643866608e-6	5.645339664845217e-6	4.156811904843259e-6	1.1456269808534914e-8	1.9590215400491296e-6	1.707419249719516e-6	268	CUT787	NA	chrXIII:752965-753117(-)	CUTs	6	1	NA	2	2	1	24	71	NA	47	31	28	24	71	NA	47	31	28	23.9165214862028	NA	22	22	22	24	26	26	26	26	26	71	71	71	71	71	71	71	71	71	71
1.414005821933304e-6	5.645339664845217e-8	4.1568119048432596e-8	1.1456269808534914e-8	9.795107700245647e-9	8.537096248597579e-9	270	CUT792,XUT_13R-402	NA	chrXIII:881973-885405(-)	CUTs	3	NA	NA	NA	NA	NA	54	NA	NA	NA	NA	NA	54	NA	NA	NA	NA	NA	54	54	54	54	54	54	54	54	54	54	54	NA	NA	NA	NA	NA	NA	NA	NA	NA	NA
1.414005821933304e-6	5.645339664845217e-8	4.1568119048432596e-8	1.1456269808534914e-8	9.795107700245648e-7	3.414838499439032e-6	272	CUT795	NA	chrXIV:31405-31765(-)	CUTs	3	NA	NA	1	4	NA	28	NA	NA	93	82.75	NA	28	NA	NA	93	79	NA	28	28	28	28	28	28	28	28	28	28	28	NA	NA	NA	NA	NA	NA	NA	NA	NA	NA
1.414005821933304e-6	5.645339664845217e-8	4.156811904843259e-6	1.1456269808534914e-8	9.795107700245647e-9	8.537096248597579e-9	274	CUT807,CUT808	NA	chrXIV:358471-359239(-)	CUTs	3	1	NA	NA	NA	NA	43	6	NA	NA	NA	NA	43	6	NA	NA	NA	NA	43	43	43	43	43	43	43	43	43	43	43	6	6	6	6	6	6	6	6	6	6
1.414005821933304e-6	5.645339664845217e-8	4.1568119048432596e-8	1.1456269808534914e-8	1.9590215400491296e-6	4.2685481242987896e-6	280	CUT826	NA	chrXV:158918-159462(-)	CUTs	3	NA	NA	2	5	NA	60	NA	NA	28	50.2	NA	60	NA	NA	28	51	NA	60	60	60	60	60	60	60	60	60	60	60	NA	NA	NA	NA	NA	NA	NA	NA	NA	NA
7.070029109666521e-6	5.645339664845217e-6	4.1568119048432596e-8	3.4368809425604743e-6	3.918043080098259e-6	8.537096248597579e-9	281	CUT827,XUT_15R-99	NA	chrXV:167502-168419(-)	CUTs	15	NA	3	4	NA	1	31	NA	32	28	NA	55	26	NA	32	30.5	NA	55	28.6706836355815	19	19	19	19	26	43	44	47.5	48	48	NA	NA	NA	NA	NA	NA	NA	NA	NA	NA
1.414005821933304e-6	5.645339664845217e-8	4.1568119048432596e-8	1.1456269808534914e-8	9.795107700245647e-9	1.707419249719516e-6	284	CUT834	NA	chrXV:363574-364134(-)	CUTs	3	NA	NA	NA	2	NA	8	NA	NA	NA	58	NA	8	NA	NA	NA	58	NA	8	8	8	8	8	8	8	8	8	8	8	NA	NA	NA	NA	NA	NA	NA	NA	NA	NA
1.414005821933304e-6	5.645339664845217e-8	4.1568119048432596e-8	1.1456269808534915e-6	9.795107700245647e-9	5.122257749158548e-6	285	CUT835,XUT_15R-185,CUT836	NA	chrXV:379086-380734(-)	CUTs	3	NA	1	NA	6	NA	64	NA	17	NA	41.1666666666667	NA	64	NA	17	NA	44.5	NA	64	64	64	64	64	64	64	64	64	64	64	NA	NA	NA	NA	NA	NA	NA	NA	NA	NA
1.5554064041266346e-5	5.645339664845217e-6	1.6627247619373037e-5	1.718440471280237e-5	1.9590215400491294e-5	7.085789886335991e-5	286	CUT839,CUT840,snR9	NA	chrXV:406766-408126(-)	CUTs	33	4	15	20	83	1	35.7272727272727	27	20.4666666666667	28	36.1927710843374	22	30	26.5	17	18	27	22	31.7136365322886	20	19	20	20	30	52	52	68	68	68	26.2857639570355	NA	20.3	20.6	20.9	26.5	32	32.6	33.2	33.8
2.828011643866608e-6	5.645339664845217e-8	4.1568119048432596e-8	1.1456269808534914e-8	1.9590215400491296e-6	8.53709624859758e-7	290	CUT853,snR36	NA	chrXV:680286-680998(-)	CUTs	6	NA	NA	2	1	NA	44.5	NA	NA	14	28	NA	44.5	NA	NA	14	28	NA	38.9615194775563	NA	23	23	23	44.5	66	66	66	66	66	NA	NA	NA	NA	NA	NA	NA	NA	NA	NA
1.414005821933304e-6	5.645339664845217e-8	4.1568119048432596e-8	1.1456269808534915e-6	9.795107700245647e-9	8.537096248597579e-9	291	CUT860	NA	chrXV:775094-775470(-)	CUTs	3	NA	1	NA	NA	NA	36	NA	5	NA	NA	NA	36	NA	5	NA	NA	NA	36	36	36	36	36	36	36	36	36	36	36	NA	NA	NA	NA	NA	NA	NA	NA	NA	NA
2.828011643866608e-6	5.645339664845217e-8	4.1568119048432596e-8	1.1456269808534915e-6	9.795107700245648e-7	8.53709624859758e-7	293	CUT866	NA	chrXV:876351-877007(-)	CUTs	6	NA	1	1	1	NA	30.5	NA	20	38	16	NA	30.5	NA	20	38	16	NA	21.6333076527839	NA	9	9	9	30.5	52	52	52	52	52	NA	NA	NA	NA	NA	NA	NA	NA	NA	NA
2.828011643866608e-6	5.645339664845217e-8	4.1568119048432596e-8	1.1456269808534914e-8	9.795107700245647e-9	8.53709624859758e-7	295	CUT872,XUT_15R-433,SUT797	NA	chrXV:982303-984799(-)	CUTs	6	NA	NA	NA	1	NA	40	NA	NA	NA	16	NA	40	NA	NA	NA	16	NA	38.974350539810096	NA	31	31	31	40	49	49	49	49	49	NA	NA	NA	NA	NA	NA	NA	NA	NA	NA
1.414005821933304e-6	5.645339664845217e-8	4.1568119048432596e-8	1.1456269808534914e-8	9.795107700245647e-9	8.53709624859758e-7	296	CUT873	NA	chrXV:1003415-1004087(-)	CUTs	3	NA	NA	NA	1	NA	30	NA	NA	NA	18	NA	30	NA	NA	NA	18	NA	30	30	30	30	30	30	30	30	30	30	30	NA	NA	NA	NA	NA	NA	NA	NA	NA	NA
1.414005821933304e-6	5.645339664845217e-8	4.156811904843259e-6	4.582507923413966e-6	1.9590215400491296e-6	1.707419249719516e-6	300	CUT883,SUT809	NA	chrXVI:132197-132733(-)	CUTs	3	1	4	2	2	NA	22	41	49	23.5	33.5	NA	22	41	47	23.5	33.5	NA	22	22	22	22	22	22	22	22	22	22	22	41	41	41	41	41	41	41	41	41	41
4.242017465799913e-6	5.645339664845217e-8	4.1568119048432596e-8	2.291253961706983e-6	5.877064620147388e-6	8.53709624859758e-7	302	CUT886	NA	chrXVI:163669-163917(-)	CUTs	9	NA	2	6	1	NA	35	NA	14.5	18	12	NA	26	NA	14.5	17.5	12	NA	29.7037508441747	NA	16	16	16	26	63	63	63	63	63	NA	NA	NA	NA	NA	NA	NA	NA	NA	NA
1.414005821933304e-6	5.645339664845217e-8	4.1568119048432596e-8	2.291253961706983e-6	9.795107700245648e-7	8.53709624859758e-7	305	CUT895	NA	chrXVI:373079-373431(-)	CUTs	3	NA	2	1	1	NA	18	NA	20.5	6	12	NA	18	NA	20.5	6	12	NA	18	18	18	18	18	18	18	18	18	18	18	NA	NA	NA	NA	NA	NA	NA	NA	NA	NA
7.070029109666521e-6	1.1290679329690434e-5	4.156811904843259e-6	1.1456269808534915e-6	9.795107700245648e-7	8.537096248597579e-9	306	CUT898,SUT814	NA	chrXVI:431095-431631(-)	CUTs	15	1	1	1	NA	2	36	15	11	31	NA	26.5	22	15	11	31	NA	26.5	29.7525867017212	NA	16	16	16.5	22	38	47	78.5	83	83	15	15	15	15	15	15	15	15	15	15
2.828011643866608e-6	5.645339664845217e-8	4.1568119048432596e-8	1.1456269808534915e-6	9.795107700245647e-9	8.537096248597579e-9	313	CUT924,XUT_16R-419,SUT846	NA	chrXVI:930055-931576(-)	CUTs	6	NA	1	NA	NA	NA	49.5	NA	7	NA	NA	NA	49.5	NA	7	NA	NA	NA	48.3735464897913	NA	39	39	39	49.5	60	60	60	60	60	NA	NA	NA	NA	NA	NA	NA	NA	NA	NA
1.414005821933304e-6	1.693601899453565e-5	8.313623809686518e-6	5.728134904267457e-6	6.856575390171952e-6	1.2805644372896369e-5	314	ETS1-1	NA	chrXII:457733-458432(-)	rRNA	3	2	5	7	15	3	22	18.5	28.8	28.5714285714286	39.3333333333333	27.3333333333333	22	18.5	17	22	31	23	22	22	22	22	22	22	22	22	22	22	22	17.3205080756888	NA	12.65	13.3	13.95	18.5	21.75	22.4	23.05	23.7
9.89804075353313e-6	1.1290679329690434e-5	4.156811904843259e-6	8.01938886597444e-6	1.1754129240294776e-5	1.6220482872335403e-5	315	ETS1-2	NA	chrXII:466870-467569(-)	rRNA	21	1	7	12	19	2	21.4285714285714	17	15.4285714285714	18.3333333333333	26.4210526315789	31.5	22	17	15	18	26	31.5	18.1901173620184	NA	6	6	10	22	30	30	30	40	40	17	17	17	17	17	17	17	17	17	17
7.447097328848736e-5	7.903475530783303e-5	2.9097683333902815e-5	3.551443640645824e-5	2.2528747710564988e-5	1.5366773247475644e-5	317	HML	NA	chrIII:11146-14849(+)	other	158	7	31	23	18	14	38.4113924050633	23.2857142857143	23.0322580645161	21.4782608695652	29.6666666666667	33.2857142857143	38	23	21	22	22	34	33.0111228261743	NA	11	14.1	17	38	55	56	61.0499999999999	70	72	22.4932271420112	NA	15.5	17	18.5	23	27.5	29.6	31.1	31.4
1.414005821933304e-6	5.645339664845217e-8	4.1568119048432596e-8	2.291253961706983e-6	1.9590215400491296e-6	2.561128874579274e-6	320	ITS1-1	NA	chrXII:455572-455932(-)	rRNA	3	NA	2	2	3	NA	7	NA	12.5	111	41	NA	7	NA	12.5	111	39	NA	7	7	7	7	7	7	7	7	7	7	7	NA	NA	NA	NA	NA	NA	NA	NA	NA	NA
1.414005821933304e-6	5.645339664845217e-8	4.156811904843259e-6	1.1456269808534915e-6	9.795107700245648e-7	1.1951934748036611e-5	322	LSR1_LSR1	LSR1	chrII:680688-681862(-)	other	3	1	1	1	14	NA	10	27	38	16	27.0714285714286	NA	10	27	38	16	21	NA	10	10	10	10	10	10	10	10	10	10	10	27	27	27	27	27	27	27	27	27	27
7.635631438439842e-5	3.38720379890713e-5	4.156811904843259e-5	3.093192848304427e-5	2.3508258480589552e-5	5.122257749158548e-6	323	MATALPHA	NA	chrIII:198671-201177(+)	other	162	10	27	24	6	6	36.1481481481481	21.1	22.9259259259259	25.4583333333333	30.1666666666667	35.1666666666667	33	19.5	22	21.5	23	33.5	32.2279100497151	NA	13.05	17	20	33	47	50.4	55	59	69.5499999999999	18.873797852549	11	9.9	10.8	11	19.5	27.25	30.2	32.9	35.4
7.070029109666521e-6	5.645339664845217e-6	4.1568119048432596e-8	4.582507923413966e-6	3.918043080098259e-6	3.414838499439032e-6	325	NTS1-2	NA	chrXII:459797-460711(-)	other	15	NA	4	4	4	1	44.8	NA	57.5	33	39.5	14	50	NA	39.5	36	39	14	40.3416149159038	NA	15	15	17.7	50	53	55.2	62.9	64	64	NA	NA	NA	NA	NA	NA	NA	NA	NA	NA
5.6560232877332165e-5	9.597077430236869e-5	5.819536666780563e-5	6.186385696608855e-5	5.9750156971498444e-5	5.207628711644524e-5	326	NTS2-1	NA	chrXII:458433-459675(-)	other	120	14	54	61	61	17	27.225	19.1428571428571	22.8148148148148	20.0819672131148	22.1803278688525	18.4117647058824	22.5	12.5	17	17	14	15	23.4836918652833	19	8.95	11.8	13.85	22.5	37	38	38.8999999999999	44.7000000000001	52.25	13.1931097997375	7	3.95	5.6	6.9	12.5	30.5	33.2	35.2	37.8
5.090420958959895e-5	1.1290679329690434e-4	6.650899047749215e-5	6.186385696608855e-5	6.072966774152302e-5	5.1222577491585475e-5	327	NTS2-2	NA	chrXII:467570-468812(-)	other	108	16	54	62	60	20	31	25.1875	22.0740740740741	25.4838709677419	29.1166666666667	25	29.5	20	18.5	16	16	22	25.6428058335799	NA	9.7	11	13	29.5	39	44	48	55	59.6	19.3168429395524	NA	8.25	10	10.5	20	30.5	32	33.5	37.5
2.828011643866608e-6	1.1290679329690434e-5	8.313623809686518e-6	1.0310642827681423e-5	1.469266155036847e-5	1.6220482872335403e-5	333	RDN18-1	NA	chrXII:455933-457732(-)	rRNA	6	2	9	15	19	2	17	39	24.1111111111111	28.8	30.2105263157895	14.5	17	39	24	24	22	14.5	12.9614813968157	NA	6	6	6	17	28	28	28	28	28	35.0998575495685	NA	23.7	25.4	27.1	39	47.5	49.2	50.9	52.6
5.656023287733216e-6	2.2581358659380867e-5	2.0784059524216295e-5	1.0310642827681423e-5	1.5672172320393037e-5	2.4757579120932982e-5	334	RDN18-2	NA	chrXII:465070-466869(-)	rRNA	12	5	9	16	29	4	18.75	19.2	31.5555555555556	37.875	28.7241379310345	22.5	21.5	17	27	28	19	24.5	14.1130546683691	NA	3	3	3	21.5	25.25	28	29	29	29	14.0486301621375	NA	4.4	5.8	7.2	17	29	30.6	32.2	33.8
5.797423869926547e-5	2.5968562458288e-4	1.4133160476467082e-4	1.3060147581729802e-4	2.1549236940540423e-4	7.16262375257337e-4	335	RDN25-1	NA	chrXII:451786-455181(-)	rRNA	123	34	114	220	839	46	27.390243902439	13.7941176470588	17.3421052631579	18.8772727272727	23.8390941597139	15.8260869565217	19	12	15	15	19	12.5	20.0058166535189	12	8	10	12	19	27	35	36	48	62	10.180843327723	7	2	3.3	4.95	12	20.5	22	22.05	26.5
5.420355650744333e-5	1.8629620893989216e-4	1.1639073333561126e-4	1.4205774562583295e-4	2.0569726170515857e-4	7.205309233816357e-4	336	RDN25-2	NA	chrXII:460923-464318(-)	rRNA	115	28	124	210	844	33	22.1217391304348	20	19.1451612903226	17.6666666666667	23.9691943127962	22.7575757575758	15	16.5	15	15	19	15	14.9901171344986	NA	4	5.4	6	15	28	31	46.5	50.6000000000001	69	14.9782641860864	15	5	5	6.15	16.5	24	24.6	29.75	36.6
4.298577698677245e-4	0.001095195894979972	9.893212333526957e-4	0.0011421900999109308	0.001354663394943973	0.0025696659708278713	337	RDN37-1	NA	chrXII:451575-458432(-)	rRNA	912	238	997	1383	3010	194	21.4802631578947	16.1764705882353	16.5687061183551	16.2241503976862	23.2112956810631	15.180412371134	19	11	12	12	19	12.5	16.7326314117658	7	4	6	7	19	27	30	32	37	48	11.1489436139592	5	3	4	4	11	22	24	30	34.3
5.6560232877332165e-5	1.7500552961020175e-4	1.247043571452978e-4	1.363296107215655e-4	2.4389818173611662e-4	6.769917325137881e-4	338	RDN37-1	NA	chrXII:451786-455413(-)	rRNA	120	30	119	249	793	31	24.875	17.9666666666667	17.2100840336134	18.3333333333333	23.2912988650694	21.9032258064516	20.5	15.5	14	15	18	15	19.1227564301559	NA	5.9	7.8	10.55	20.5	29.25	33.2	34	46.4	56.05	14.5460969696851	28	5	5.9	7.35	15.5	22.75	28	28	28.1
1.4140058219333041e-5	5.645339664845217e-5	1.0807710952592475e-4	1.363296107215655e-4	1.302749324132671e-4	6.658935073906111e-5	339	RDN37-1	NA	chrXII:455414-455932(-)	rRNA	30	26	119	133	78	10	13.9	7.5	11.9327731092437	8.28571428571429	12.9487179487179	10.2	12.5	7	6	6	6	7	11.1096500160744	19	2	4.7	5	12.5	19	19.8	23	23.5	28	6.29515169551616	8	2.25	3	3.75	7	8.75	10	12	12.5
1.6025399315244112e-5	5.080805698360695e-5	3.7411307143589335e-5	5.38444681001141e-5	4.995504927125281e-5	1.0585999348260997e-4	340	RDN37-1	NA	chrXII:455933-458432(-)	rRNA	34	9	47	51	124	9	29.3235294117647	27.5555555555556	29.4468085106383	26.1960784313725	30.6935483870968	29	22	24	23	23	23	21	22.1062287988201	42	6	7	7	22	42	43.2	45	61.1	68	25.8178526444692	NA	17.8	18.6	19.4	24	29	34.2	39.4	43.8
3.563294671271927e-4	0.0010782598759854363	0.0011472800857367396	0.0011387532189683705	0.0013419297549336537	0.002529541618459463	341	RDN37-2	NA	chrXII:460712-467569(-)	rRNA	756	276	994	1370	2963	191	24.5238095238095	15.3079710144928	15.7022132796781	16.0671532846715	22.945325683429	17.1937172774869	20	12	12	13	19	15	19.2790475426786	17	5	7	9.25	20	30	36	41	46	60	11.4787867747147	6	3	4	5	12	20.25	23	25.75	30
3.6764151370265906e-5	1.354881519562852e-4	1.8705653571794668e-4	1.9017407882167958e-4	2.164718801754288e-4	2.1001256771550046e-4	342	RDN37-2	NA	chrXII:464551-466869(-)	rRNA	78	45	166	221	246	24	23.4230769230769	11.4666666666667	12.4819277108434	14.5475113122172	23.9390243902439	18.0833333333333	18	8	8	9	19	10.5	16.1826156118273	4	4	4	5.1	18	31	34	49.8	61	64	9.00966701667335	NA	3	4	4.6	8	15	17	19.4	24.2
2.828011643866608e-6	5.645339664845217e-6	1.2470435714529778e-5	9.165015846827932e-6	5.877064620147388e-6	1.1098225123176854e-5	343	RDN37-2	NA	chrXII:466870-467569(-)	rRNA	6	3	8	6	13	1	17	18.6666666666667	31.75	24.6666666666667	28.9230769230769	37	17	15	18	25	21	37	12.0415945787923	NA	5	5	5	17	29	29	29	29	29	18.0184994991457	15	15	15	15	15	20.5	21.6	22.7	23.8
1.414005821933304e-6	5.645339664845217e-8	4.1568119048432596e-8	1.1456269808534915e-6	6.856575390171952e-6	1.7927902122054917e-5	349	RDN5-6	NA	chrXII:489349-489469(+)	rRNA	3	NA	1	7	21	NA	13	NA	33	25.7142857142857	34.2380952380952	NA	13	NA	33	27	25	NA	13	13	13	13	13	13	13	13	13	13	13	NA	NA	NA	NA	NA	NA	NA	NA	NA	NA
1.4140058219333041e-5	6.209873631329739e-5	8.729305000170845e-5	1.2601896789388406e-4	1.3811101857346363e-4	6.573564111420137e-5	350	RDN58-1	NA	chrXII:455414-455571(-)	rRNA	30	21	110	141	77	11	10.8	9.80952380952381	7.83636363636364	11.5248226950355	8.19480519480519	11.4545454545455	8	6	6	7	6	11	7.42316487729877	NA	2	2	2	8	15	17	25	25.3	28	7.08439959260327	NA	2	3	3	6	12	13	15	16
9.89804075353313e-6	6.209873631329739e-5	8.313623809686518e-5	1.4091211864497943e-4	1.1950031394299689e-4	5.89059641153233e-5	351	RDN58-2	NA	chrXII:464551-464708(-)	rRNA	21	20	123	122	69	11	9.57142857142857	8.65	10.520325203252	9.5	9.94202898550725	12.3636363636364	6	7	8	6	7	8	8.13732549388954	5	5	5	5	6	15	15	15	21	21	6.84222262441577	3	2.95	3	3	7	11	11	12.05	18.1
4.242017465799913e-6	5.645339664845217e-6	8.313623809686518e-6	6.8737618851209485e-6	2.1549236940540423e-5	9.049322023513434e-5	354	RPR1_RPR1	RPR1	chrV:117667-118035(-)	other	9	2	6	22	106	1	51.6666666666667	16	18.5	14.8636363636364	26.5377358490566	7	46	16	17.5	14	22.5	7	47.0760801907467	NA	28	28	28	46	81	81	81	81	81	15.1986841535707	NA	11.5	12	12.5	16	18.5	19	19.5	20
8.484034931599826e-6	5.645339664845217e-8	4.156811904843259e-6	6.8737618851209485e-6	2.938532310073694e-6	1.707419249719516e-6	355	RUF20_SUT527	SUT527	chrVI:131061-131503(-)	SUTs	18	1	6	3	2	NA	23.6666666666667	11	16.8333333333333	17.6666666666667	14.5	NA	20	11	18.5	21	14.5	NA	21.4707929032646	NA	12	12	14.2	20	29	29	36.2	45	45	11	11	11	11	11	11	11	11	11	11
1.1312046575466433e-5	5.645339664845217e-6	8.313623809686518e-6	1.1456269808534914e-8	1.9590215400491296e-6	2.561128874579274e-6	356	RUF5-1	NA	chrVIII:212409-213118(+)	other	24	2	NA	2	3	1	45.75	35.5	NA	18.5	29.6666666666667	13	48	35.5	NA	18.5	14	13	44.6589641376758	51	28	30.1	35	48	52	55	55	56.4	57	35.3270434653114	NA	32.35	32.7	33.05	35.5	37.25	37.6	37.95	38.3
8.484034931599826e-6	5.645339664845217e-6	4.1568119048432596e-8	2.291253961706983e-6	4.897553850122824e-6	1.707419249719516e-6	357	RUF5-2	NA	chrVIII:214407-215116(+)	other	18	NA	2	5	2	1	42.8333333333333	NA	22.5	29	85.5	8	43.5	NA	22.5	22	85.5	8	39.6779861229118	45	20	20	26.05	43.5	45	45	58.05	74	74	NA	NA	NA	NA	NA	NA	NA	NA	NA	NA
1.414005821933304e-6	1.693601899453565e-5	1.2470435714529778e-5	1.603877773194888e-5	4.3098473881080846e-5	4.447827145519339e-4	358	SCR1_SCR1	SCR1	chrV:441987-442508(+)	other	3	3	14	44	521	3	28	10.3333333333333	18.7857142857143	20.9545454545455	27.2341650671785	25.3333333333333	28	14	17.5	17	23	25	28	28	28	28	28	28	28	28	28	28	28	8.37771872824005	14	4.1	5.2	6.3	14	14	14	14	14
8.484034931599826e-6	1.1290679329690434e-5	4.156811904843259e-6	9.165015846827932e-6	7.836086160196518e-6	5.975967374018306e-6	359	snR10_YGL088W,snR10	NA	chrVII:345986-346230(+)	snRNA	18	1	8	8	7	2	44	18	18.625	20.25	18.2857142857143	31	43	18	15	19	14	31	36.9390685879481	NA	16	16	18.75	43	67	67	70.15	74	74	18	18	18	18	18	18	18	18	18	18
1.414005821933304e-6	5.645339664845217e-8	4.1568119048432596e-8	2.291253961706983e-6	1.9590215400491296e-6	8.537096248597579e-9	360	snR11_snR11,CUT306,CUT307,CUT308,XUT_13F-286,SUT312	NA	chrXIII:652275-652532(+)	CUTs	3	NA	2	2	NA	NA	50	NA	22	31.5	NA	NA	50	NA	22	31.5	NA	NA	50	50	50	50	50	50	50	50	50	50	50	NA	NA	NA	NA	NA	NA	NA	NA	NA	NA
2.2624093150932865e-5	5.645339664845217e-6	3.325449523874607e-5	1.718440471280237e-5	2.938532310073694e-5	5.378370636616475e-5	361	snR11,CUT306,CUT307,CUT308,XUT_13F-286,SUT312	NA	chrXIII:652289-653877(+)	CUTs	48	8	15	30	63	1	40.3125	15.75	37.0666666666667	22.4666666666667	26.0634920634921	58	44.5	11	33	20	22	58	37.0639584265657	50	14.05	16	17	44.5	50	50	54	55	56.3	12.6928917027465	NA	5.4	6.8	8	11	26	27.4	28.8	29.3
2.828011643866608e-6	5.645339664845217e-8	4.1568119048432596e-8	5.728134904267457e-6	4.897553850122824e-6	1.4513063622615885e-5	366	snR17b	NA	chrXVI:281056-281517(-)	snRNA	6	NA	5	5	17	NA	16.5	NA	12	12	28.4117647058824	NA	16.5	NA	10	7	21	NA	16.3095064303001	NA	14	14	14	16.5	19	19	19	19	19	NA	NA	NA	NA	NA	NA	NA	NA	NA	NA
2.828011643866608e-6	5.645339664845217e-6	1.2470435714529778e-5	3.4368809425604743e-6	2.938532310073694e-6	1.2805644372896369e-5	368	snR19_snR19	NA	chrXIV:230105-230672(-)	snRNA	6	3	3	3	15	1	45.5	14	37.6666666666667	25	30.5333333333333	2	45.5	11	34	5	27	2	44.8776113446337	NA	38	38	38	45.5	53	53	53	53	53	12.9624161018987	NA	9.2	9.4	9.6	11	16.5	17.6	18.7	19.8
1.414005821933304e-6	5.645339664845217e-8	4.1568119048432596e-8	1.1456269808534915e-6	3.918043080098259e-6	1.5366773247475644e-5	370	snR3,CUT221,CUT222,CUT223	NA	chrX:663344-664896(+)	CUTs	3	NA	1	4	18	NA	41	NA	28	24	34.7777777777778	NA	41	NA	28	18.5	32	NA	41	41	41	41	41	41	41	41	41	41	41	NA	NA	NA	NA	NA	NA	NA	NA	NA	NA
8.484034931599826e-6	5.645339664845217e-6	1.6627247619373037e-5	9.165015846827932e-6	5.877064620147388e-6	5.122257749158548e-6	371	snR30_snR30	NA	chrXII:198784-199389(+)	snRNA	18	4	8	6	6	1	34.5	29.75	24.75	21.1666666666667	36	5	30	35.5	22.5	22.5	27.5	5	31.9269163673148	NA	20	20	20.55	30	51	51	52.8	55	55	24.463811431861	NA	10.75	14.5	18.25	35.5	39.5	39.8	40.1	40.4
1.8382075685132953e-5	2.2581358659380867e-5	4.1568119048432596e-8	5.728134904267457e-6	9.795107700245647e-6	9.390805873457338e-6	372	snR31_snR31	NA	chrXV:841958-842182(-)	snRNA	39	NA	5	10	11	4	32.6153846153846	NA	24.8	22	21.8181818181818	29.5	24	NA	23	24.5	16	26	22.2539305052628	NA	1	12	15.5	24	35	46	50.5	61	112	NA	NA	NA	NA	NA	NA	NA	NA	NA	NA
1.5554064041266346e-5	2.2581358659380867e-5	4.156811904843259e-5	1.9475658674509353e-5	1.2733640010319342e-5	9.390805873457338e-6	374	snR33_snR33	NA	chrIII:142364-142546(-)	snRNA	33	10	17	13	11	4	35.3636363636364	21	22.8823529411765	26.7692307692308	23.4545454545455	36.25	34	20	22	30	20	27	32.5367893734087	22	13	22	22	34	47	47	51	51	60	19.0915791020136	23	11	11	11.35	20	23	24	26.25	29.7
5.656023287733216e-6	5.645339664845217e-6	4.1568119048432596e-8	3.4368809425604743e-6	2.938532310073694e-6	9.390805873457338e-6	376	snR34,CUT274	NA	chrXII:899183-899895(+)	CUTs	12	NA	3	3	11	1	39	NA	18.3333333333333	19.6666666666667	25.8181818181818	16	38.5	NA	18	22	17	16	31.5581314256663	NA	11	11	11	38.5	55.25	64.6	68	68	68	NA	NA	NA	NA	NA	NA	NA	NA	NA	NA
1.414005821933304e-6	1.1290679329690434e-5	8.313623809686518e-6	1.1456269808534915e-6	1.9590215400491296e-6	8.537096248597579e-9	379	snR4_snR4	NA	chrV:424698-424883(+)	snRNA	3	2	1	2	NA	2	42	12.5	12	19.5	NA	7.5	42	12.5	12	19.5	NA	7.5	42	42	42	42	42	42	42	42	42	42	42	11.2249721603218	NA	7.55	8.1	8.65	12.5	15.25	15.8	16.35	16.9
2.828011643866608e-6	5.645339664845217e-6	4.1568119048432596e-8	1.1456269808534914e-8	4.897553850122824e-6	2.561128874579274e-6	381	snR42	NA	chrXI:559016-559366(-)	snRNA	6	NA	NA	5	3	1	37.5	NA	NA	19	18.6666666666667	49	37.5	NA	NA	21	14	49	36.2767142944341	NA	28	28	28	37.5	47	47	47	47	47	NA	NA	NA	NA	NA	NA	NA	NA	NA	NA
1.8853410959110723e-5	1.693601899453565e-5	1.6627247619373037e-5	1.4893150751095388e-5	1.469266155036847e-5	5.975967374018306e-6	382	snR43_snR43	NA	chrIII:107504-107712(-)	snRNA	40	4	13	15	7	3	43.725	29	23.9230769230769	20.2666666666667	30.8571428571429	22.3333333333333	43	28	27	22	29	20	38.7551322087598	43	13	14	27.6	43	46	65	66.5	75	83	27.4349877026712	NA	18.2	19.4	20.6	28	34	35.8	37.6	39.4
1.414005821933304e-6	5.645339664845217e-8	4.156811904843259e-6	1.1456269808534915e-6	9.795107700245647e-9	8.53709624859758e-7	385	snR49_snR49	NA	chrXIV:716120-716284(+)	snRNA	3	1	1	NA	1	NA	73	22	53	NA	2	NA	73	22	53	NA	2	NA	73	73	73	73	73	73	73	73	73	73	73	22	22	22	22	22	22	22	22	22	22
5.656023287733216e-6	5.645339664845217e-8	4.1568119048432596e-8	1.1456269808534915e-6	9.795107700245648e-7	1.707419249719516e-6	386	snR5_snR5	NA	chrXV:842403-842606(+)	snRNA	12	NA	1	1	2	NA	41.75	NA	25	31	40.5	NA	42.5	NA	25	31	40.5	NA	41.1066801680204	NA	31	31	31	42.5	45	49.4	51	51	51	NA	NA	NA	NA	NA	NA	NA	NA	NA	NA
1.414005821933304e-6	5.645339664845217e-8	4.1568119048432596e-8	9.165015846827932e-6	3.918043080098259e-6	7.683386623737822e-6	387	snR50_snR50	NA	chrXV:259489-259578(+)	snRNA	3	NA	8	4	9	NA	8	NA	16.875	20.25	41.5555555555556	NA	8	NA	15.5	8	15	NA	8	8	8	8	8	8	8	8	8	8	8	NA	NA	NA	NA	NA	NA	NA	NA	NA	NA
6.78722794527986e-5	5.645339664845217e-5	4.156811904843259e-5	3.207755546389776e-5	1.7631193860442166e-5	1.5366773247475644e-5	388	snR51,snR70,snR70,snR41	NA	chrXVI:718607-719359(-)	snRNA	144	10	28	18	18	10	43.1458333333333	27.3	34.8928571428571	26.5	51.8333333333333	27.8	42	31	26	22	31	28.5	40.125117296199	NA	22	24.3	26	42	50.75	55	56	59	71	23.9264793777913	NA	10.75	17.5	19.35	31	34.25	35.2	35.65	36
2.828011643866608e-6	5.645339664845217e-8	4.1568119048432596e-8	3.4368809425604743e-6	8.815596930221083e-6	6.829676998878063e-5	389	snR52,CUT567	NA	chrV:431117-431365(-)	CUTs	6	NA	3	9	80	NA	34	NA	5.33333333333333	19	21.3875	NA	34	NA	5	14	17	NA	27.495454169735	NA	14	14	14	34	54	54	54	54	54	NA	NA	NA	NA	NA	NA	NA	NA	NA	NA
4.242017465799913e-6	1.1290679329690434e-5	4.156811904843259e-6	3.4368809425604743e-6	4.897553850122824e-6	1.8781611746914676e-5	391	snR55,snR57	NA	chrXII:794707-795219(-)	snRNA	9	1	3	5	22	2	40	6	17.3333333333333	18.2	26.9545454545455	18	41	6	18	17	18	18	39.9745671660345	41	38	38	38	41	41	41	41	41	41	6	6	6	6	6	6	6	6	6	6
2.828011643866608e-6	5.645339664845217e-6	8.313623809686518e-6	6.8737618851209485e-6	3.918043080098259e-6	8.537096248597579e-6	392	snR56	NA	chrII:88041-88393(+)	snRNA	6	2	6	4	10	1	38	15.5	16.6666666666667	28.75	22.2	5	38	15.5	14.5	30	21	5	36.6606055596467	NA	28	28	28	38	48	48	48	48	48	14.0712472794703	NA	9.65	10.3	10.95	15.5	18.75	19.4	20.05	20.7
2.828011643866608e-6	5.645339664845217e-8	4.156811904843259e-6	2.291253961706983e-6	2.938532310073694e-6	1.707419249719516e-6	393	snR61	NA	chrXII:794486-794575(-)	snRNA	6	1	2	3	2	NA	9.5	11	11.5	14.6666666666667	11.5	NA	9.5	11	11.5	9	11.5	NA	9.48683298050514	NA	9	9	9	9.5	10	10	10	10	10	11	11	11	11	11	11	11	11	11	11
2.828011643866608e-6	5.645339664845217e-8	4.156811904843259e-6	2.291253961706983e-6	4.897553850122824e-6	8.537096248597579e-9	394	snR62	NA	chrXV:409774-409974(-)	snRNA	6	1	2	5	NA	NA	37	33	14	17	NA	NA	37	33	14	13	NA	NA	34.6410161513775	NA	24	24	24	37	50	50	50	50	50	33	33	33	33	33	33	33	33	33	33
2.686611061673278e-5	2.2581358659380867e-5	3.325449523874607e-5	3.207755546389776e-5	3.036483387076151e-5	3.2440965744670805e-5	395	snR63	NA	chrIV:323045-323653(-)	snRNA	57	8	28	31	38	4	21.2105263157895	21.5	18	21.6774193548387	29.6052631578947	13.25	17	21.5	15.5	20	17.5	12.5	17.1209707741862	NA	7.2	8.6	9.8	17	26	26	27.8	32.6	46.9999999999998	18.7167008065045	NA	7.7	8.4	9.35	21.5	28.25	28.6	28.95	32.3
8.484034931599826e-6	5.645339664845217e-8	4.1568119048432596e-8	1.1456269808534915e-6	8.815596930221083e-6	5.975967374018306e-6	397	snR68	NA	chrIX:96857-97217(+)	snRNA	18	NA	1	9	7	NA	45	NA	36	24.1111111111111	18.1428571428571	NA	48.5	NA	36	24	15	NA	44.4423349711223	NA	35	35	35.55	48.5	50	50	50.9	52	52	NA	NA	NA	NA	NA	NA	NA	NA	NA	NA
1.414005821933304e-6	5.645339664845217e-8	4.1568119048432596e-8	3.4368809425604743e-6	3.918043080098259e-6	1.0244515498317095e-5	400	snR71,CUT180,CUT181	NA	chrVIII:411090-412330(+)	CUTs	3	NA	3	4	12	NA	30	NA	20	37.75	21.1666666666667	NA	30	NA	20	19	20	NA	30	30	30	30	30	30	30	30	30	30	30	NA	NA	NA	NA	NA	NA	NA	NA	NA	NA
1.414005821933304e-6	5.645339664845217e-8	4.1568119048432596e-8	1.1456269808534915e-6	9.795107700245648e-7	8.53709624859758e-7	403	snR74	NA	chrXIII:298138-298225(+)	snRNA	3	NA	1	1	1	NA	14	NA	14	4	8	NA	14	NA	14	4	8	NA	14	14	14	14	14	14	14	14	14	14	14	NA	NA	NA	NA	NA	NA	NA	NA	NA	NA
1.5554064041266346e-5	1.1290679329690434e-5	2.9097683333902815e-5	2.63494205596303e-5	3.036483387076151e-5	4.610031974242693e-5	405	snR76,snR75	NA	chrXIII:297729-297993(+)	snRNA	33	7	23	31	54	2	29.7272727272727	28.8571428571429	30	22.3548387096774	21.5740740740741	9.5	26	30	17	19	19	9.5	23.9843227303499	34	5	10	10	26	35	35	60	60	64	27.9474158652164	35	18.2	19.4	20.6	30	35	35	35	35
1.414005821933304e-6	5.645339664845217e-8	4.1568119048432596e-8	1.1456269808534915e-6	6.856575390171952e-6	2.561128874579274e-6	406	snR77_snR77	NA	chrXIII:297506-297593(+)	snRNA	3	NA	1	7	3	NA	10	NA	27	14.8571428571429	29.3333333333333	NA	10	NA	27	13	29	NA	10	10	10	10	10	10	10	10	10	10	10	NA	NA	NA	NA	NA	NA	NA	NA	NA	NA
1.414005821933304e-6	5.645339664845217e-8	4.1568119048432596e-8	4.582507923413966e-6	1.9590215400491296e-6	1.1098225123176854e-5	409	snR8_snR8	NA	chrXV:832332-832521(+)	snRNA	3	NA	4	2	13	NA	17	NA	27.75	35.5	30.7692307692308	NA	17	NA	20	35.5	26	NA	17	17	17	17	17	17	17	17	17	17	17	NA	NA	NA	NA	NA	NA	NA	NA	NA	NA
2.828011643866608e-6	5.645339664845217e-8	4.1568119048432596e-8	3.4368809425604743e-6	2.938532310073694e-6	5.975967374018306e-6	410	snR81	NA	chrXV:234346-234546(+)	snRNA	6	NA	3	3	7	NA	18	NA	22.3333333333333	21	11.8571428571429	NA	18	NA	21	22	11	NA	17.5499287747842	NA	14	14	14	18	22	22	22	22	22	NA	NA	NA	NA	NA	NA	NA	NA	NA	NA
1.2726052397399738e-5	5.645339664845217e-6	4.156811904843259e-6	4.582507923413966e-6	5.877064620147388e-6	5.122257749158548e-6	411	snR82_snR82	NA	chrVII:316788-317055(+)	snRNA	27	1	4	6	6	1	43.2222222222222	20	30.5	23.3333333333333	20	47	41	20	31	22.5	15	47	41.0047636149895	NA	20	29	35	41	47	47.8	48	59.2000000000001	76	20	20	20	20	20	20	20	20	20	20
1.4140058219333041e-5	5.645339664845217e-6	4.1568119048432596e-8	6.8737618851209485e-6	2.938532310073694e-6	1.707419249719516e-6	413	snR84_CUT539,snR84	NA	chrIV:1492477-1493026(-)	CUTs	30	NA	6	3	2	1	46.6	NA	30	23	18.5	146	48.5	NA	28.5	18	18.5	146	41.6378356908039	49	9	32.4	35	48.5	50	53	65	66.3	78	NA	NA	NA	NA	NA	NA	NA	NA	NA	NA
4.242017465799913e-6	5.645339664845217e-6	4.1568119048432596e-8	8.01938886597444e-6	1.0774618470270212e-5	5.975967374018306e-6	415	snR86_snR86	NA	chrXIII:762110-763113(-)	snRNA	9	NA	7	11	7	1	28.6666666666667	NA	33	25.3636363636364	26.7142857142857	19	26	NA	31	18	21	19	23.5133468772076	NA	10	10	10	26	50	50	50	50	50	NA	NA	NA	NA	NA	NA	NA	NA	NA	NA
5.2318215411532256e-5	5.645339664845217e-6	8.313623809686518e-6	1.0310642827681423e-5	1.2733640010319342e-5	2.3050159871213464e-5	416	SRG1,YER081W_SRG1,SER3	SRG1,SER3	chrV:322217-324201(+)	other	111	2	9	13	27	1	50.5405405405405	25	40.5555555555556	54.6923076923077	52.1851851851852	22	49	25	31	43	38	22	45.367130922588	NA	20.5	23	26	49	60	63	67	75	97	24.9198715887542	NA	23.2	23.4	23.6	25	26	26.2	26.4	26.6
2.828011643866608e-6	5.645339664845217e-6	4.156811904843259e-6	1.1456269808534914e-8	9.795107700245647e-9	8.53709624859758e-7	418	SUT008,XUT_2F-78	NA	chrII:238400-238951(+)	XUTs	6	1	NA	NA	1	1	83	22	NA	NA	40	30	83	22	NA	NA	40	30	76.1577310586391	NA	50	50	50	83	116	116	116	116	116	22	22	22	22	22	22	22	22	22	22
2.828011643866608e-6	5.645339664845217e-8	4.1568119048432596e-8	1.1456269808534914e-8	9.795107700245648e-7	2.561128874579274e-6	421	SUT016,XUT_2F-150	NA	chrII:371271-373727(+)	XUTs	6	NA	NA	1	3	NA	38	NA	NA	23	50	NA	38	NA	NA	23	55	NA	30.2489669245083	NA	15	15	15	38	61	61	61	61	61	NA	NA	NA	NA	NA	NA	NA	NA	NA	NA
1.1312046575466433e-5	2.8226698324226086e-5	1.6627247619373037e-5	8.01938886597444e-6	5.877064620147388e-6	5.975967374018306e-6	422	SUT017	NA	chrII:453551-454695(+)	SUTs	24	4	7	6	7	5	53	42.5	72.2857142857143	54.8333333333333	68.5714285714286	34.6	50.5	29.5	65	40.5	78	36	45.020988050794	NA	21	21.9	24	50.5	57	63	63	110.6	131	35.4964786985977	NA	21.45	21.9	22.35	29.5	48.75	57	65.25	73.5
1.4140058219333041e-5	5.645339664845217e-8	8.313623809686518e-6	4.582507923413966e-6	6.856575390171952e-6	4.2685481242987896e-6	423	SUT020	NA	chrII:553472-556200(+)	SUTs	30	2	4	7	5	NA	41.2	22	26	24.7142857142857	18.4	NA	40.5	22	27	21	19	NA	37.9153580589977	NA	20	22.7	23	40.5	57	57.4	59	59.5	64	22	22	22	22	22	22	22	22	22	22
5.656023287733216e-6	5.645339664845217e-8	4.156811904843259e-6	4.582507923413966e-6	4.897553850122824e-6	7.683386623737822e-6	424	SUT021,XUT_2F-282,CUT035	NA	chrII:697840-698768(+)	CUTs	12	1	4	5	9	NA	19.25	32	10.75	20.4	24.4444444444444	NA	18	32	9.5	20	16	NA	16.542131120983	NA	9	9	9	18	27.5	30.8	32	32	32	32	32	32	32	32	32	32	32	32	32
8.484034931599826e-6	5.645339664845217e-6	4.1568119048432596e-8	4.582507923413966e-6	5.877064620147388e-6	2.561128874579274e-6	425	SUT023	NA	chrII:785448-786472(+)	SUTs	18	NA	4	6	3	1	27.1666666666667	NA	52.5	34.5	22.3333333333333	23	20	NA	33	24.5	26	23	22.5050592087412	NA	13	13	14.1	20	24	24	45.15	71	71	NA	NA	NA	NA	NA	NA	NA	NA	NA	NA
1.3197387671377506e-5	5.645339664845217e-6	1.6627247619373037e-5	5.728134904267457e-6	1.9590215400491296e-6	3.414838499439032e-6	427	SUT025,XUT_3F-11,XUT_3F-12	NA	chrIII:39569-41322(+)	XUTs	28	4	5	2	4	1	42.0357142857143	25	78.4	14.5	27.25	9	41	22	34	14.5	16.5	9	38.950631640766	53	15	25.5	30	41	53	53	53	58.1	70	22.2062521156727	NA	13.3	13.6	13.9	22	32.5	34.6	36.7	38.8
1.414005821933304e-6	5.645339664845217e-8	4.1568119048432596e-8	1.1456269808534914e-8	9.795107700245647e-9	8.537096248597579e-9	428	SUT028	NA	chrIII:114562-115010(+)	SUTs	3	NA	NA	NA	NA	NA	31	NA	NA	NA	NA	NA	31	NA	NA	NA	NA	NA	31	31	31	31	31	31	31	31	31	31	31	NA	NA	NA	NA	NA	NA	NA	NA	NA	NA
2.828011643866608e-6	5.645339664845217e-8	4.1568119048432596e-8	1.1456269808534914e-8	9.795107700245648e-7	2.561128874579274e-6	431	SUT036	NA	chrIII:206826-208042(+)	SUTs	6	NA	NA	1	3	NA	31	NA	NA	9	14.6666666666667	NA	31	NA	NA	9	16	NA	28.9827534923789	NA	20	20	20	31	42	42	42	42	42	NA	NA	NA	NA	NA	NA	NA	NA	NA	NA
1.414005821933304e-6	5.645339664845217e-8	4.1568119048432596e-8	1.1456269808534914e-8	1.9590215400491296e-6	8.537096248597579e-9	433	SUT040,XUT_3F-132	NA	chrIII:298642-299584(+)	XUTs	3	NA	NA	2	NA	NA	54	NA	NA	24	NA	NA	54	NA	NA	24	NA	NA	54	54	54	54	54	54	54	54	54	54	54	NA	NA	NA	NA	NA	NA	NA	NA	NA	NA
1.414005821933304e-6	5.645339664845217e-8	8.313623809686518e-6	2.291253961706983e-6	9.795107700245648e-7	2.561128874579274e-6	434	SUT044,XUT_4F-161	NA	chrIV:314921-316961(+)	XUTs	3	2	2	1	3	NA	27	46	22.5	38	34.3333333333333	NA	27	46	22.5	38	22	NA	27	27	27	27	27	27	27	27	27	27	27	45.902069670114	NA	43.3	43.6	43.9	46	47.5	47.8	48.1	48.4
4.242017465799913e-6	5.645339664845217e-8	4.1568119048432596e-8	1.1456269808534914e-8	9.795107700245648e-7	8.537096248597579e-9	435	SUT046	NA	chrIV:323785-324457(+)	SUTs	9	NA	NA	1	NA	NA	65.6666666666667	NA	NA	15	NA	NA	70	NA	NA	15	NA	NA	64.4361485776112	NA	49	49	49	70	78	78	78	78	78	NA	NA	NA	NA	NA	NA	NA	NA	NA	NA
1.414005821933304e-6	5.645339664845217e-8	4.1568119048432596e-8	2.291253961706983e-6	9.795107700245648e-7	8.537096248597579e-9	437	SUT048	NA	chrIV:381593-386505(+)	SUTs	3	NA	2	1	NA	NA	54	NA	17	45	NA	NA	54	NA	17	45	NA	NA	54	54	54	54	54	54	54	54	54	54	54	NA	NA	NA	NA	NA	NA	NA	NA	NA	NA
2.686611061673278e-5	3.9517377653916516e-5	4.156811904843259e-5	2.0621285655362846e-5	3.1344344640786074e-5	1.963532137177443e-5	438	SUT054,XUT_4F-267,CUT065,SUT055	NA	chrIV:542179-544730(+)	CUTs	57	10	18	32	23	7	33.2631578947368	20.4	19.2777777777778	30.6875	52.1304347826087	21	34	20.5	19	23.5	61	22	30.8009994828757	NA	14.6	15	16.6	34	44	44.8	45.6	46.8	48.6	19.8425069667987	NA	13.35	14.7	16.05	20.5	24.5	25	25	25.2
2.828011643866608e-6	5.645339664845217e-8	4.1568119048432596e-8	1.1456269808534915e-6	9.795107700245648e-7	8.53709624859758e-7	439	SUT057,XUT_4F-300,XUT_4F-303	NA	chrIV:614196-616916(+)	XUTs	6	NA	1	1	1	NA	24.5	NA	238	30	24	NA	24.5	NA	238	30	24	NA	13.4164078649987	NA	4	4	4	24.5	45	45	45	45	45	NA	NA	NA	NA	NA	NA	NA	NA	NA	NA
2.828011643866608e-6	5.645339664845217e-8	4.1568119048432596e-8	1.1456269808534914e-8	9.795107700245647e-9	8.53709624859758e-7	440	SUT058,XUT_4F-328	NA	chrIV:680212-680570(+)	XUTs	6	NA	NA	NA	1	NA	32	NA	NA	NA	20	NA	32	NA	NA	NA	20	NA	29.2403830344269	NA	19	19	19	32	45	45	45	45	45	NA	NA	NA	NA	NA	NA	NA	NA	NA	NA
1.414005821933304e-6	5.645339664845217e-8	4.1568119048432596e-8	1.1456269808534914e-8	9.795107700245647e-9	8.537096248597579e-9	441	SUT059,XUT_4F-339	NA	chrIV:718644-719854(+)	XUTs	3	NA	NA	NA	NA	NA	55	NA	NA	NA	NA	NA	55	NA	NA	NA	NA	NA	55	55	55	55	55	55	55	55	55	55	55	NA	NA	NA	NA	NA	NA	NA	NA	NA	NA
1.979608150706626e-5	5.645339664845217e-8	4.1568119048432596e-8	2.291253961706983e-6	5.877064620147388e-6	6.829676998878064e-6	442	SUT061,XUT_4F-395	NA	chrIV:831709-832749(+)	XUTs	42	NA	2	6	8	NA	53.7857142857143	NA	16.5	65.5	56.75	NA	52.5	NA	16.5	78	64.5	NA	49.2892846365774	50	13.95	32	38	52.5	68	74.4	76	83	85.85	NA	NA	NA	NA	NA	NA	NA	NA	NA	NA
1.414005821933304e-6	5.645339664845217e-8	4.1568119048432596e-8	1.1456269808534914e-8	9.795107700245647e-9	8.537096248597579e-9	443	SUT062,XUT_4F-441	NA	chrIV:957789-958699(+)	XUTs	3	NA	NA	NA	NA	NA	67	NA	NA	NA	NA	NA	67	NA	NA	NA	NA	NA	67	67	67	67	67	67	67	67	67	67	67	NA	NA	NA	NA	NA	NA	NA	NA	NA	NA
2.1210087328999563e-5	1.693601899453565e-5	1.2470435714529778e-5	8.01938886597444e-6	5.877064620147388e-6	5.122257749158548e-6	444	SUT071,XUT_4F-532	NA	chrIV:1174461-1175687(+)	XUTs	45	3	7	6	6	3	37.6	20.6666666666667	19.1428571428571	19.8333333333333	29	22.6666666666667	42	15	18	18	24	28	33.9010521673727	NA	10.8	14	20	42	47	47.2	48	49	65.7999999999999	16.7268932147384	NA	8.7	9.4	10.1	15	27	29.4	31.8	34.2
4.242017465799913e-6	5.645339664845217e-6	8.313623809686518e-6	3.4368809425604743e-6	9.795107700245647e-9	1.707419249719516e-6	445	SUT073	NA	chrIV:1266965-1267341(+)	SUTs	9	2	3	NA	2	1	26	75.5	22	NA	65.5	31	22	75.5	23	NA	65.5	31	22.1654197450615	NA	11	11	11	22	45	45	45	45	45	72.6636084983398	NA	57.05	59.1	61.15	75.5	85.75	87.8	89.85	91.9
4.242017465799913e-6	5.645339664845217e-8	4.1568119048432596e-8	1.1456269808534914e-8	9.795107700245647e-9	2.561128874579274e-6	449	SUT085,XUT_4F-711	NA	chrIV:1521093-1522502(+)	XUTs	9	NA	NA	NA	3	NA	46	NA	NA	NA	45.6666666666667	NA	45	NA	NA	NA	40	NA	45.0370065956253	NA	35	35	35	45	58	58	58	58	58	NA	NA	NA	NA	NA	NA	NA	NA	NA	NA
4.242017465799913e-6	5.645339664845217e-8	4.156811904843259e-6	1.1456269808534914e-8	9.795107700245648e-7	4.2685481242987896e-6	450	SUT086,CUT102	NA	chrV:7713-8297(+)	CUTs	9	1	NA	1	5	NA	42.6666666666667	27	NA	62	55.2	NA	49	27	NA	62	54	NA	40.7206872638085	NA	26	26	26	49	53	53	53	53	53	27	27	27	27	27	27	27	27	27	27
4.242017465799913e-6	5.645339664845217e-8	4.1568119048432596e-8	1.1456269808534914e-8	1.9590215400491296e-6	8.537096248597579e-9	451	SUT087	NA	chrV:11545-11929(+)	SUTs	9	NA	NA	2	NA	NA	33.3333333333333	NA	NA	21	NA	NA	28	NA	NA	21	NA	NA	31.600502048318	NA	23	23	23	28	49	49	49	49	49	NA	NA	NA	NA	NA	NA	NA	NA	NA	NA
2.828011643866608e-6	5.645339664845217e-8	4.156811904843259e-6	2.291253961706983e-6	9.795107700245648e-7	3.414838499439032e-6	453	SUT089	NA	chrV:173473-173769(+)	SUTs	6	1	2	1	4	NA	31.5	46	23.5	23	54.25	NA	31.5	46	23.5	23	59	NA	28.4604989415154	NA	18	18	18	31.5	45	45	45	45	45	46	46	46	46	46	46	46	46	46	46
7.070029109666521e-6	5.645339664845217e-8	4.156811904843259e-6	4.582507923413966e-6	1.9590215400491296e-6	3.414838499439032e-6	455	SUT096,XUT_5F-191	NA	chrV:377945-378797(+)	XUTs	15	1	4	2	4	NA	43.4	27	53.25	67.5	42.75	NA	38	27	48	67.5	44	NA	38.7905648962926	25	25	25	25	38	43	51.6000000000001	81.7	86	86	27	27	27	27	27	27	27	27	27	27
2.828011643866608e-6	5.645339664845217e-8	4.1568119048432596e-8	1.1456269808534915e-6	9.795107700245647e-9	8.537096248597579e-9	457	SUT100	NA	chrV:562945-564457(+)	SUTs	6	NA	1	NA	NA	NA	33	NA	23	NA	NA	NA	33	NA	23	NA	NA	NA	30.3315017762062	NA	20	20	20	33	46	46	46	46	46	NA	NA	NA	NA	NA	NA	NA	NA	NA	NA
5.656023287733216e-6	5.645339664845217e-6	1.2470435714529778e-5	4.582507923413966e-6	1.9590215400491296e-6	8.53709624859758e-7	458	SUT101,XUT_6F-22	NA	chrVI:54577-55430(+)	XUTs	12	3	4	2	1	1	30.25	14.6666666666667	27	22	9	24	31	11	28	22	9	24	27.0628422951502	NA	13	13	13	31	40.75	44.6	46	46	46	13.626160718106	NA	10.1	10.2	10.3	11	17	18.2	19.4	20.6
1.414005821933304e-6	5.645339664845217e-6	4.1568119048432596e-8	2.291253961706983e-6	9.795107700245648e-7	2.561128874579274e-6	459	SUT102,XUT_6F-34	NA	chrVI:78049-79339(+)	XUTs	3	NA	2	1	3	1	13	NA	19	26	63.3333333333333	34	13	NA	19	26	64	34	13	13	13	13	13	13	13	13	13	13	13	NA	NA	NA	NA	NA	NA	NA	NA	NA	NA
3.6764151370265906e-5	5.645339664845217e-6	8.313623809686518e-6	4.582507923413966e-6	5.877064620147388e-6	1.1098225123176854e-5	460	SUT103	NA	chrVI:89577-90769(+)	SUTs	78	2	4	6	13	1	49.8076923076923	40.5	53.75	59.5	55.9230769230769	15	50.5	40.5	65	53.5	65	15	42.6409482843181	NA	7	19	33.1	50.5	58	58	60.8	68	70	32.9848450049413	NA	19.35	21.7	24.05	40.5	52.25	54.6	56.95	59.3
2.2624093150932865e-5	5.645339664845217e-6	8.313623809686518e-6	1.1456269808534915e-5	1.7631193860442166e-5	1.2805644372896369e-5	461	SUT105	NA	chrVI:110185-110553(+)	SUTs	48	2	10	18	15	1	33.25	23	24.6	24.9444444444444	32.4666666666667	10	31.5	23	26.5	19	28	10	28.4998697160794	NA	9.75	13	16	31.5	43.5	45	62	63	63	21.5638586528478	NA	15.8	16.6	17.4	23	27	27.8	28.6	29.4
1.414005821933304e-6	5.645339664845217e-8	4.1568119048432596e-8	2.291253961706983e-6	9.795107700245648e-7	8.53709624859758e-7	462	SUT108	NA	chrVII:16441-17017(+)	SUTs	3	NA	2	1	1	NA	46	NA	24	19	79	NA	46	NA	24	19	79	NA	46	46	46	46	46	46	46	46	46	46	46	NA	NA	NA	NA	NA	NA	NA	NA	NA	NA
1.1312046575466433e-5	5.645339664845217e-8	4.1568119048432596e-8	1.1456269808534915e-6	9.795107700245648e-7	2.561128874579274e-6	463	SUT111	NA	chrVII:74442-76698(+)	SUTs	24	NA	1	1	3	NA	60.25	NA	24	18	50	NA	56	NA	24	18	39	NA	57.5547671401436	NA	32	36.8	48	56	66	75	75	91.1	98	NA	NA	NA	NA	NA	NA	NA	NA	NA	NA
1.8382075685132953e-5	5.645339664845217e-8	1.6627247619373037e-5	6.8737618851209485e-6	9.795107700245647e-6	5.122257749158548e-6	465	SUT114	NA	chrVII:320027-320531(+)	SUTs	39	4	6	10	6	NA	33.8461538461538	31	25	22.6	23.8333333333333	NA	28	33	26	23.5	21	NA	27.1756628948414	NA	12	13	16.5	28	39	39	40.2	43	130	28.2452999037458	NA	15.85	18.7	21.55	33	36.75	38.4	40.05	41.7
7.070029109666521e-6	5.645339664845217e-8	4.156811904843259e-6	5.728134904267457e-6	2.938532310073694e-6	1.707419249719516e-6	468	SUT119,XUT_7F-213	NA	chrVII:433507-435087(+)	XUTs	15	1	5	3	2	NA	47	7	19.6	18	20	NA	42	7	19	17	20	NA	42.2308465107617	NA	19	19	21	42	52	58.2	79.9	83	83	7	7	7	7	7	7	7	7	7	7
4.242017465799913e-6	5.645339664845217e-8	4.156811904843259e-6	5.728134904267457e-6	9.795107700245648e-7	1.707419249719516e-6	469	SUT120,CUT144	NA	chrVII:483971-484987(+)	CUTs	9	1	5	1	2	NA	36	9	30.2	27	32	NA	37	9	29	27	32	NA	33.5429018915927	NA	20	20	20	37	51	51	51	51	51	9	9	9	9	9	9	9	9	9	9
1.414005821933304e-6	5.645339664845217e-8	4.1568119048432596e-8	2.291253961706983e-6	9.795107700245647e-9	1.707419249719516e-6	470	SUT121	NA	chrVII:524907-525091(+)	SUTs	3	NA	2	NA	2	NA	73	NA	22.5	NA	55	NA	73	NA	22.5	NA	55	NA	73	73	73	73	73	73	73	73	73	73	73	NA	NA	NA	NA	NA	NA	NA	NA	NA	NA
1.414005821933304e-6	5.645339664845217e-8	4.1568119048432596e-8	2.291253961706983e-6	9.795107700245648e-7	2.561128874579274e-6	473	SUT134,XUT_7F-384	NA	chrVII:849579-851136(+)	XUTs	3	NA	2	1	3	NA	38	NA	53.5	7	66.6666666666667	NA	38	NA	53.5	7	83	NA	38	38	38	38	38	38	38	38	38	38	38	NA	NA	NA	NA	NA	NA	NA	NA	NA	NA
2.403809897286617e-5	1.693601899453565e-5	4.1568119048432596e-8	8.01938886597444e-6	1.1754129240294776e-5	7.683386623737822e-6	474	SUT139,XUT_7F-437,SUT140	NA	chrVII:968794-970682(+)	XUTs	51	NA	7	12	9	3	33.6470588235294	NA	37.2857142857143	17.75	27.6666666666667	49.3333333333333	30	NA	21	16	23	30	30.2430005270657	NA	13	13	19	30	37	52	53	60	64	NA	NA	NA	NA	NA	NA	NA	NA	NA	NA
2.1210087328999563e-5	5.080805698360695e-5	2.4940871429059557e-5	2.8640674521337284e-5	2.2528747710564988e-5	1.1951934748036611e-5	475	SUT147,XUT_8F-2	NA	chrVIII:10697-11569(+)	XUTs	45	6	25	23	14	9	32.8666666666667	22.6666666666667	23.52	21.2608695652174	31.5714285714286	24.7777777777778	30	22.5	21	20	19.5	27	30.3369855436206	18	15.6	18	18	30	45	45.8	49	50	54	20.8763827807874	17	11.75	13.5	15.25	22.5	30.25	31	31.5	32
8.484034931599826e-6	5.645339664845217e-8	4.156811904843259e-6	2.291253961706983e-6	3.918043080098259e-6	7.683386623737822e-6	477	SUT153,XUT_8F-48	NA	chrVIII:121890-124018(+)	XUTs	18	1	2	4	9	NA	35.1666666666667	32	5.5	18.5	52.7777777777778	NA	35	32	5.5	14.5	49	NA	34.781553462179	NA	28	28	29.1	35	41	41	41.45	42	42	32	32	32	32	32	32	32	32	32	32
5.656023287733216e-6	5.645339664845217e-8	4.1568119048432596e-8	1.1456269808534915e-6	1.9590215400491296e-6	1.707419249719516e-6	478	SUT156,XUT_8F-87	NA	chrVIII:189138-190320(+)	XUTs	12	NA	1	2	2	NA	28.5	NA	13	22	70.5	NA	25	NA	13	22	70.5	NA	26.9938250424779	NA	19	19	19	25	31.5	41.4	45	45	45	NA	NA	NA	NA	NA	NA	NA	NA	NA	NA
1.414005821933304e-6	5.645339664845217e-8	4.1568119048432596e-8	1.1456269808534914e-8	9.795107700245647e-9	8.537096248597579e-9	479	SUT161	NA	chrVIII:272113-272617(+)	SUTs	3	NA	NA	NA	NA	NA	22	NA	NA	NA	NA	NA	22	NA	NA	NA	NA	NA	22	22	22	22	22	22	22	22	22	22	22	NA	NA	NA	NA	NA	NA	NA	NA	NA	NA
8.484034931599826e-6	1.1290679329690434e-5	4.1568119048432596e-8	2.291253961706983e-6	5.877064620147388e-6	1.707419249719516e-6	480	SUT162,XUT_8F-130	NA	chrVIII:286401-286995(+)	XUTs	18	NA	2	6	2	2	23.6666666666667	NA	17	20.6666666666667	32.5	29	23	NA	17	20.5	32.5	29	21.694506554879	13	13	13	13	23	34	34	34.9	36	36	NA	NA	NA	NA	NA	NA	NA	NA	NA	NA
7.070029109666521e-6	1.1290679329690434e-5	4.1568119048432596e-8	1.1456269808534915e-6	1.9590215400491296e-6	8.53709624859758e-7	482	SUT167,XUT_8F-158	NA	chrVIII:364369-365036(+)	XUTs	15	NA	1	2	1	2	53.6	NA	34	14.5	6	21	50	NA	34	14.5	6	21	53.1683341343754	NA	46	46	46.3	50	58	59.4	64.3	65	65	NA	NA	NA	NA	NA	NA	NA	NA	NA	NA
1.414005821933304e-6	5.645339664845217e-8	4.1568119048432596e-8	1.1456269808534914e-8	9.795107700245647e-9	8.537096248597579e-9	483	SUT168	NA	chrVIII:372698-373338(+)	SUTs	3	NA	NA	NA	NA	NA	39	NA	NA	NA	NA	NA	39	NA	NA	NA	NA	NA	39	39	39	39	39	39	39	39	39	39	39	NA	NA	NA	NA	NA	NA	NA	NA	NA	NA
2.828011643866608e-6	5.645339664845217e-8	4.1568119048432596e-8	1.1456269808534914e-8	9.795107700245647e-9	1.707419249719516e-6	484	SUT169,XUT_8F-168	NA	chrVIII:377986-380533(+)	XUTs	6	NA	NA	NA	2	NA	56	NA	NA	NA	53	NA	56	NA	NA	NA	53	NA	55.8569601750758	NA	52	52	52	56	60	60	60	60	60	NA	NA	NA	NA	NA	NA	NA	NA	NA	NA
1.414005821933304e-6	5.645339664845217e-8	4.1568119048432596e-8	1.1456269808534915e-6	9.795107700245647e-9	8.537096248597579e-9	485	SUT170	NA	chrVIII:392250-392514(+)	SUTs	3	NA	1	NA	NA	NA	38	NA	17	NA	NA	NA	38	NA	17	NA	NA	NA	38	38	38	38	38	38	38	38	38	38	38	NA	NA	NA	NA	NA	NA	NA	NA	NA	NA
5.656023287733216e-6	5.645339664845217e-8	4.1568119048432596e-8	3.4368809425604743e-6	2.938532310073694e-6	3.414838499439032e-6	486	SUT173,XUT_8F-237	NA	chrVIII:516596-517265(+)	XUTs	12	NA	3	3	4	NA	35.25	NA	24	25.6666666666667	31.25	NA	35.5	NA	19	33	32	NA	35.1684764144663	NA	32	32	32	35.5	37.25	37.8	38	38	38	NA	NA	NA	NA	NA	NA	NA	NA	NA	NA
1.414005821933304e-6	5.645339664845217e-8	4.1568119048432596e-8	1.1456269808534914e-8	9.795107700245647e-9	8.537096248597579e-9	487	SUT177,XUT_9F-13	NA	chrIX:40209-41633(+)	XUTs	3	NA	NA	NA	NA	NA	25	NA	NA	NA	NA	NA	25	NA	NA	NA	NA	NA	25	25	25	25	25	25	25	25	25	25	25	NA	NA	NA	NA	NA	NA	NA	NA	NA	NA
2.9694122260599387e-5	2.2581358659380867e-5	2.4940871429059557e-5	2.0621285655362846e-5	2.1549236940540423e-5	1.5366773247475644e-5	489	SUT187,XUT_9F-138,XUT_9F-139,SUT188	NA	chrIX:289257-292265(+)	XUTs	63	6	18	22	18	4	38.6190476190476	20.1666666666667	27.1111111111111	20.7727272727273	19.2777777777778	26.25	37	19.5	27.5	20	18.5	26	35.6386917847826	NA	18	22	23	37	50	50	54	59	60	19.0768224471336	13	13	13	13	19.5	24.5	25	26.5	28
1.414005821933304e-6	5.645339664845217e-8	4.156811904843259e-6	2.291253961706983e-6	9.795107700245648e-7	8.53709624859758e-7	490	SUT189	NA	chrIX:328057-331585(+)	SUTs	3	1	2	1	1	NA	58	29	35	33	14	NA	58	29	35	33	14	NA	58	58	58	58	58	58	58	58	58	58	58	29	29	29	29	29	29	29	29	29	29
4.242017465799913e-6	5.645339664845217e-8	4.1568119048432596e-8	1.1456269808534914e-8	9.795107700245647e-9	8.537096248597579e-9	494	SUT200,XUT_10F-25	NA	chrX:67809-69206(+)	XUTs	9	NA	NA	NA	NA	NA	32.3333333333333	NA	NA	NA	NA	NA	27	NA	NA	NA	NA	NA	28.9754052272413	NA	17	17	17	27	53	53	53	53	53	NA	NA	NA	NA	NA	NA	NA	NA	NA	NA
1.414005821933304e-6	5.645339664845217e-6	4.1568119048432596e-8	1.1456269808534914e-8	1.9590215400491296e-6	8.53709624859758e-7	495	SUT201,XUT_10F-32	NA	chrX:76761-80081(+)	XUTs	3	NA	NA	2	1	1	42	NA	NA	52	14	11	42	NA	NA	52	14	11	42	42	42	42	42	42	42	42	42	42	42	NA	NA	NA	NA	NA	NA	NA	NA	NA	NA
1.414005821933304e-6	5.645339664845217e-8	4.1568119048432596e-8	1.1456269808534914e-8	9.795107700245647e-9	8.53709624859758e-7	496	SUT202,XUT_10F-44	NA	chrX:101001-101917(+)	XUTs	3	NA	NA	NA	1	NA	38	NA	NA	NA	20	NA	38	NA	NA	NA	20	NA	38	38	38	38	38	38	38	38	38	38	38	NA	NA	NA	NA	NA	NA	NA	NA	NA	NA
4.242017465799913e-6	1.1290679329690434e-5	4.156811904843259e-6	4.582507923413966e-6	9.795107700245648e-7	3.414838499439032e-6	498	SUT205,XUT_10F-86,CUT205	NA	chrX:180488-180981(+)	CUTs	9	1	4	1	4	2	25.3333333333333	39	28	12	17.25	31	22	39	27.5	12	17	31	23.4347063336848	NA	15	15	15	22	39	39	39	39	39	39	39	39	39	39	39	39	39	39	39
5.656023287733216e-6	5.645339664845217e-8	4.1568119048432596e-8	1.1456269808534915e-6	1.9590215400491296e-6	1.707419249719516e-6	499	SUT206	NA	chrX:193744-195184(+)	SUTs	12	NA	1	2	2	NA	40	NA	35	56.5	39.5	NA	44.5	NA	35	56.5	39.5	NA	34.4590450702674	NA	13	13	13	44.5	55.75	57.4	58	58	58	NA	NA	NA	NA	NA	NA	NA	NA	NA	NA
1.414005821933304e-6	5.645339664845217e-8	4.1568119048432596e-8	1.1456269808534914e-8	9.795107700245647e-9	8.537096248597579e-9	500	SUT209,XUT_10F-136	NA	chrX:289648-291064(+)	XUTs	3	NA	NA	NA	NA	NA	61	NA	NA	NA	NA	NA	61	NA	NA	NA	NA	NA	61	61	61	61	61	61	61	61	61	61	61	NA	NA	NA	NA	NA	NA	NA	NA	NA	NA
2.403809897286617e-5	1.693601899453565e-5	4.156811904843259e-6	4.582507923413966e-6	4.897553850122824e-6	5.975967374018306e-6	504	SUT221,XUT_11F-25	NA	chrXI:66460-67776(+)	XUTs	51	1	4	5	7	3	36.1764705882353	27	77.75	45.8	27.8571428571429	51.6666666666667	35	27	27.5	41	23	50	34.7477402922789	NA	20	22	25	35	43	44	47	53	53.5	27	27	27	27	27	27	27	27	27	27
2.1210087328999563e-5	1.693601899453565e-5	2.9097683333902815e-5	1.3747523770241897e-5	1.861070463046673e-5	8.537096248597579e-6	506	SUT226	NA	chrXI:115100-115556(+)	SUTs	45	7	12	19	10	3	31.1333333333333	14.7142857142857	12.8333333333333	10.0526315789474	11.6	11.6666666666667	25	16	11.5	8	8	8	27.3372257366602	NA	11.2	12	14	25	43	43.8	47	50	65.1999999999999	13.6568176929787	8	8	8	8	16	18.5	18.8	19.4	20.6
8.484034931599826e-6	5.645339664845217e-6	4.1568119048432596e-8	5.728134904267457e-6	4.897553850122824e-6	7.683386623737822e-6	507	SUT228	NA	chrXI:143188-144324(+)	SUTs	18	NA	5	5	9	1	42	NA	17.8	21.4	18.3333333333333	13	42.5	NA	18	24	15	13	32.9155146469717	NA	6	6	17	42.5	61	61	66.85	74	74	NA	NA	NA	NA	NA	NA	NA	NA	NA	NA
2.828011643866608e-6	5.645339664845217e-6	4.1568119048432596e-8	1.1456269808534915e-6	9.795107700245647e-9	2.561128874579274e-6	508	SUT229,XUT_11F-64	NA	chrXI:151140-152943(+)	XUTs	6	NA	1	NA	3	1	38	NA	83	NA	46	43	38	NA	83	NA	57	43	37.9868398264451	NA	37	37	37	38	39	39	39	39	39	NA	NA	NA	NA	NA	NA	NA	NA	NA	NA
5.561756232937663e-5	5.645339664845217e-5	2.0784059524216295e-5	1.2601896789388406e-5	1.2733640010319342e-5	1.1951934748036611e-5	510	SUT232,XUT_11F-90,tK(CUU)K	NA	chrXI:200314-202826(+)	XUTs	118	5	11	13	14	10	41.9491525423729	44.8	32.0909090909091	30.7692307692308	30.5	34.7	39	39	28	22	19.5	27.5	38.4986037463035	NA	20.85	22.4	23.55	39	52	56.4	59.9	64.6	72.15	40.7255978863743	NA	23.8	25.6	27.4	39	54	58.8	63.6	68.4
2.828011643866608e-6	5.645339664845217e-8	8.313623809686518e-6	2.291253961706983e-6	2.938532310073694e-6	2.561128874579274e-6	511	SUT233,XUT_11F-102,XUT_11F-103	NA	chrXI:229946-231733(+)	XUTs	6	2	2	3	3	NA	28	22	27	21.6666666666667	20.3333333333333	NA	28	22	27	22	21	NA	23.6431808350738	NA	13	13	13	28	43	43	43	43	43	20.8566536146142	NA	15.7	16.4	17.1	22	25.5	26.2	26.9	27.6
5.656023287733216e-6	5.645339664845217e-8	4.156811904843259e-6	2.291253961706983e-6	1.9590215400491296e-6	4.2685481242987896e-6	514	SUT237,XUT_11F-207	NA	chrXI:461252-462869(+)	XUTs	12	1	2	2	5	NA	58.5	14	16	17.5	38	NA	54	14	16	17.5	38	NA	57.7902721636635	54	51	51	51	54	59.25	70.8	75	75	75	14	14	14	14	14	14	14	14	14	14
8.484034931599826e-6	5.645339664845217e-8	4.1568119048432596e-8	1.1456269808534914e-8	9.795107700245647e-9	5.975967374018306e-6	515	SUT238,XUT_11F-209,XUT_11F-210	NA	chrXI:466060-469260(+)	XUTs	18	NA	NA	NA	7	NA	74.6666666666667	NA	NA	NA	29.2857142857143	NA	74	NA	NA	NA	30	NA	60.3982703494782	NA	14	14	33.8	74	86	86	114.8	150	150	NA	NA	NA	NA	NA	NA	NA	NA	NA	NA
2.828011643866608e-6	5.645339664845217e-8	4.156811904843259e-6	2.291253961706983e-6	5.877064620147388e-6	4.2685481242987896e-6	516	SUT240,XUT_11F-230	NA	chrXI:533580-535668(+)	XUTs	6	1	2	6	5	NA	56	23	24	43.1666666666667	12.2	NA	56	23	24	25.5	12	NA	54.9090156531693	NA	45	45	45	56	67	67	67	67	67	23	23	23	23	23	23	23	23	23	23
2.828011643866608e-6	5.645339664845217e-8	4.156811904843259e-6	1.1456269808534914e-8	9.795107700245647e-9	8.53709624859758e-7	518	SUT243	NA	chrXI:630182-630654(+)	SUTs	6	1	NA	NA	1	NA	21.5	14	NA	NA	78	NA	21.5	14	NA	NA	78	NA	16.7332005306815	NA	8	8	8	21.5	35	35	35	35	35	14	14	14	14	14	14	14	14	14	14
7.070029109666521e-6	5.645339664845217e-8	4.1568119048432596e-8	4.582507923413966e-6	9.795107700245648e-7	1.707419249719516e-6	519	SUT248,XUT_12F-77	NA	chrXII:201593-201926(+)	XUTs	15	NA	4	1	2	NA	26.4	NA	16.25	13	8.5	NA	26	NA	13.5	13	8.5	NA	22.7303387453647	NA	11	11	11.2	26	34	36.8	46.6	48	48	NA	NA	NA	NA	NA	NA	NA	NA	NA	NA
1.414005821933304e-6	5.645339664845217e-8	4.156811904843259e-6	1.1456269808534915e-6	1.9590215400491296e-6	1.707419249719516e-6	520	SUT249	NA	chrXII:222321-222617(+)	SUTs	3	1	1	2	2	NA	14	24	108	116	52	NA	14	24	108	116	52	NA	14	14	14	14	14	14	14	14	14	14	14	24	24	24	24	24	24	24	24	24	24
1.414005821933304e-6	5.645339664845217e-8	4.1568119048432596e-8	1.1456269808534915e-6	9.795107700245647e-9	8.53709624859758e-7	521	SUT252,XUT_12F-94	NA	chrXII:234553-235905(+)	XUTs	3	NA	1	NA	1	NA	60	NA	7	NA	32	NA	60	NA	7	NA	32	NA	60	60	60	60	60	60	60	60	60	60	60	NA	NA	NA	NA	NA	NA	NA	NA	NA	NA
9.89804075353313e-6	5.645339664845217e-6	4.1568119048432596e-8	1.1456269808534915e-6	9.795107700245647e-9	1.707419249719516e-6	522	SUT254,CUT254	NA	chrXII:248009-249329(+)	CUTs	21	NA	1	NA	2	1	42.2857142857143	NA	85	NA	42	27	44	NA	85	NA	42	27	40.4048478919775	NA	24	24	29	44	50	50	50	64	64	NA	NA	NA	NA	NA	NA	NA	NA	NA	NA
7.070029109666521e-6	1.1290679329690434e-5	4.156811904843259e-6	1.1456269808534915e-6	1.9590215400491296e-6	3.414838499439032e-6	523	SUT255	NA	chrXII:259761-260945(+)	SUTs	15	1	1	2	4	2	46.6	145	28	22	29.75	37	49	145	28	22	25	37	44.6630859725213	NA	25	25	27	49	52	54	61	62	62	145	145	145	145	145	145	145	145	145	145
1.3197387671377506e-5	1.1290679329690434e-5	4.156811904843259e-6	8.01938886597444e-6	7.836086160196518e-6	7.683386623737822e-6	524	SUT256,XUT_12F-109	NA	chrXII:274033-275353(+)	XUTs	28	1	7	8	9	2	49.5	40	44	21.875	45.6666666666667	24.5	48	40	36	22	40	24.5	46.2973391838208	NA	23	23	42	48	60	61.8	63	68.7	82	40	40	40	40	40	40	40	40	40	40
1.414005821933304e-6	5.645339664845217e-6	4.1568119048432596e-8	1.1456269808534915e-6	3.918043080098259e-6	1.707419249719516e-6	525	SUT257,XUT_12F-113	NA	chrXII:281169-282193(+)	XUTs	3	NA	1	4	2	1	58	NA	26	16.75	25.5	29	58	NA	26	14	25.5	29	58	58	58	58	58	58	58	58	58	58	58	NA	NA	NA	NA	NA	NA	NA	NA	NA	NA
4.242017465799913e-6	5.645339664845217e-6	4.1568119048432596e-8	1.1456269808534914e-8	1.9590215400491296e-6	2.561128874579274e-6	527	SUT261,XUT_12F-142	NA	chrXII:339409-341225(+)	XUTs	9	NA	NA	2	3	1	24.3333333333333	NA	NA	24	30.6666666666667	21	18	NA	NA	24	25	21	22.3950669409035	NA	16	16	16	18	39	39	39	39	39	NA	NA	NA	NA	NA	NA	NA	NA	NA	NA
7.070029109666521e-6	5.645339664845217e-6	4.1568119048432596e-8	2.291253961706983e-6	3.918043080098259e-6	2.6464998370652493e-5	529	SUT264,XUT_12F-185	NA	chrXII:449689-450729(+)	XUTs	15	NA	2	4	31	1	38.6	NA	68.5	78	58.8064516129032	44	24	NA	68.5	53	69	44	32.9403213878648	NA	19	19	19.2	24	54	58.2	72.9	75	75	NA	NA	NA	NA	NA	NA	NA	NA	NA	NA
1.414005821933304e-6	5.645339664845217e-8	4.1568119048432596e-8	1.1456269808534914e-8	9.795107700245647e-9	8.53709624859758e-7	530	SUT268	NA	chrXII:501265-502345(+)	SUTs	3	NA	NA	NA	1	NA	58	NA	NA	NA	45	NA	58	NA	NA	NA	45	NA	58	58	58	58	58	58	58	58	58	58	58	NA	NA	NA	NA	NA	NA	NA	NA	NA	NA
1.414005821933304e-6	5.645339664845217e-8	4.1568119048432596e-8	1.1456269808534914e-8	9.795107700245647e-9	8.537096248597579e-9	531	SUT272,XUT_12F-221	NA	chrXII:566585-568425(+)	XUTs	3	NA	NA	NA	NA	NA	83	NA	NA	NA	NA	NA	83	NA	NA	NA	NA	NA	83	83	83	83	83	83	83	83	83	83	83	NA	NA	NA	NA	NA	NA	NA	NA	NA	NA
1.8382075685132953e-5	1.1290679329690434e-5	4.156811904843259e-6	2.291253961706983e-6	6.856575390171952e-6	9.390805873457338e-6	532	SUT274,SUT275	NA	chrXII:603433-604201(+)	SUTs	39	1	2	7	11	2	31.6923076923077	13	13.5	24.7142857142857	19.8181818181818	13.5	27	13	13.5	13	20	13.5	28.2230844639701	NA	11	12	16.9	27	47	49	49.9	52	54	13	13	13	13	13	13	13	13	13	13
2.828011643866608e-6	5.645339664845217e-8	8.313623809686518e-6	5.728134904267457e-6	5.877064620147388e-6	8.537096248597579e-9	534	SUT278	NA	chrXII:658233-658617(+)	SUTs	6	2	5	6	NA	NA	47.5	14.5	39.2	21.1666666666667	NA	NA	47.5	14.5	26	20.5	NA	NA	47.4763098818769	NA	46	46	46	47.5	49	49	49	49	49	14.4913767461894	NA	14.05	14.1	14.15	14.5	14.75	14.8	14.85	14.9
1.414005821933304e-6	5.645339664845217e-8	4.1568119048432596e-8	1.1456269808534914e-8	9.795107700245647e-9	8.53709624859758e-7	535	SUT279	NA	chrXII:669161-669425(+)	SUTs	3	NA	NA	NA	1	NA	6	NA	NA	NA	14	NA	6	NA	NA	NA	14	NA	6	6	6	6	6	6	6	6	6	6	6	NA	NA	NA	NA	NA	NA	NA	NA	NA	NA
2.828011643866608e-6	5.645339664845217e-8	4.156811904843259e-6	1.1456269808534914e-8	9.795107700245648e-7	8.537096248597579e-9	536	SUT280	NA	chrXII:699849-701297(+)	SUTs	6	1	NA	1	NA	NA	31.5	32	NA	69	NA	NA	31.5	32	NA	69	NA	NA	30.8220700148449	NA	25	25	25	31.5	38	38	38	38	38	32	32	32	32	32	32	32	32	32	32
7.070029109666521e-6	5.645339664845217e-6	4.1568119048432596e-8	1.1456269808534914e-8	9.795107700245647e-9	5.122257749158548e-6	537	SUT281,XUT_12F-347	NA	chrXII:873711-875368(+)	XUTs	15	NA	NA	NA	6	1	66	NA	NA	NA	22.1666666666667	54	67	NA	NA	NA	25	54	52.9146709722635	NA	13	13	16.6	67	81	88.8	116.1	120	120	NA	NA	NA	NA	NA	NA	NA	NA	NA	NA
1.414005821933304e-6	5.645339664845217e-8	4.1568119048432596e-8	3.4368809425604743e-6	9.795107700245648e-7	8.53709624859758e-7	538	SUT284	NA	chrXII:1030080-1030600(+)	SUTs	3	NA	3	1	1	NA	20	NA	24.6666666666667	13	11	NA	20	NA	30	13	11	NA	20	20	20	20	20	20	20	20	20	20	20	NA	NA	NA	NA	NA	NA	NA	NA	NA	NA
7.070029109666521e-6	5.645339664845217e-8	4.1568119048432596e-8	1.1456269808534915e-6	9.795107700245648e-7	5.122257749158548e-6	539	SUT287	NA	chrXIII:97681-97945(+)	SUTs	15	NA	1	1	6	NA	31.2	NA	26	49	21.5	NA	28	NA	26	49	25	NA	30.1802216305424	NA	23	23	23.4	28	30	33.6	46.2	48	48	NA	NA	NA	NA	NA	NA	NA	NA	NA	NA
5.656023287733216e-6	5.645339664845217e-6	4.1568119048432596e-8	4.582507923413966e-6	9.795107700245647e-9	3.414838499439032e-6	541	SUT293	NA	chrXIII:148777-149025(+)	SUTs	12	NA	4	NA	4	1	27.75	NA	21.25	NA	43.25	36	30	NA	21	NA	51.5	36	26.5776411167836	NA	16	16	16	30	33.5	34.6	35	35	35	NA	NA	NA	NA	NA	NA	NA	NA	NA	NA
2.828011643866608e-6	5.645339664845217e-8	4.1568119048432596e-8	1.1456269808534915e-6	1.9590215400491296e-6	5.122257749158548e-6	543	SUT297,XUT_13F-129	NA	chrXIII:289913-290679(+)	XUTs	6	NA	1	2	6	NA	67	NA	75	50.5	35	NA	67	NA	75	50.5	34.5	NA	65.7267069006199	NA	54	54	54	67	80	80	80	80	80	NA	NA	NA	NA	NA	NA	NA	NA	NA	NA
2.828011643866608e-6	5.645339664845217e-8	4.1568119048432596e-8	1.1456269808534915e-6	9.795107700245647e-9	8.537096248597579e-9	544	SUT299,XUT_13F-160	NA	chrXIII:343665-344281(+)	XUTs	6	NA	1	NA	NA	NA	54	NA	31	NA	NA	NA	54	NA	31	NA	NA	NA	49.749371855331	NA	33	33	33	54	75	75	75	75	75	NA	NA	NA	NA	NA	NA	NA	NA	NA	NA
1.414005821933304e-6	5.645339664845217e-8	4.1568119048432596e-8	1.1456269808534915e-6	9.795107700245647e-9	8.537096248597579e-9	545	SUT304	NA	chrXIII:465025-465281(+)	SUTs	3	NA	1	NA	NA	NA	51	NA	25	NA	NA	NA	51	NA	25	NA	NA	NA	51	51	51	51	51	51	51	51	51	51	51	NA	NA	NA	NA	NA	NA	NA	NA	NA	NA
2.828011643866608e-6	5.645339664845217e-8	4.1568119048432596e-8	1.1456269808534915e-6	9.795107700245647e-9	8.537096248597579e-9	548	SUT308,XUT_13F-229	NA	chrXIII:522177-523007(+)	XUTs	6	NA	1	NA	NA	NA	37	NA	26	NA	NA	NA	37	NA	26	NA	NA	NA	36.7831483154991	NA	33	33	33	37	41	41	41	41	41	NA	NA	NA	NA	NA	NA	NA	NA	NA	NA
1.414005821933304e-6	5.645339664845217e-6	4.1568119048432596e-8	1.1456269808534914e-8	9.795107700245647e-9	8.537096248597579e-9	549	SUT310,XUT_13F-247	NA	chrXIII:570585-571246(+)	XUTs	3	NA	NA	NA	NA	1	25	NA	NA	NA	NA	23	25	NA	NA	NA	NA	23	25	25	25	25	25	25	25	25	25	25	25	NA	NA	NA	NA	NA	NA	NA	NA	NA	NA
4.242017465799913e-6	5.645339664845217e-8	4.1568119048432596e-8	2.291253961706983e-6	9.795107700245648e-7	8.537096248597579e-9	551	SUT329	NA	chrXIV:355779-356387(+)	SUTs	9	NA	2	1	NA	NA	64	NA	14.5	17	NA	NA	77	NA	14.5	17	NA	NA	59.6327567931541	NA	34	34	34	77	81	81	81	81	81	NA	NA	NA	NA	NA	NA	NA	NA	NA	NA
1.414005821933304e-6	5.645339664845217e-6	4.1568119048432596e-8	1.1456269808534914e-8	9.795107700245647e-9	8.537096248597579e-9	553	SUT334,XUT_14F-171	NA	chrXIV:444771-447045(+)	XUTs	3	NA	NA	NA	NA	1	15	NA	NA	NA	NA	31	15	NA	NA	NA	NA	31	15	15	15	15	15	15	15	15	15	15	15	NA	NA	NA	NA	NA	NA	NA	NA	NA	NA
7.070029109666521e-6	1.1290679329690434e-5	4.156811904843259e-6	1.1456269808534915e-6	9.795107700245647e-9	8.537096248597579e-9	554	SUT336	NA	chrXIV:595403-596859(+)	SUTs	15	1	1	NA	NA	2	47.8	11	18	NA	NA	33	50	11	18	NA	NA	33	45.3075905994202	NA	29	29	29.4	50	57	59.6	68.7	70	70	11	11	11	11	11	11	11	11	11	11
2.828011643866608e-6	5.645339664845217e-8	4.1568119048432596e-8	1.1456269808534915e-6	9.795107700245648e-7	8.53709624859758e-7	556	SUT347	NA	chrXV:8665-9065(+)	SUTs	6	NA	1	1	1	NA	43.5	NA	22	32	14	NA	43.5	NA	22	32	14	NA	40.2492235949962	NA	27	27	27	43.5	60	60	60	60	60	NA	NA	NA	NA	NA	NA	NA	NA	NA	NA
1.2726052397399738e-5	5.645339664845217e-6	8.313623809686518e-6	4.582507923413966e-6	1.9590215400491296e-6	5.122257749158548e-6	558	SUT350	NA	chrXV:31665-33257(+)	SUTs	27	2	4	2	6	1	51.7777777777778	33	23	24	26.6666666666667	26	55	33	22.5	24	20.5	26	45.8379965138085	NA	22	23.8	25	55	64	74.4	77	85.8	99	28.2842712474619	NA	17.7	19.4	21.1	33	41.5	43.2	44.9	46.6
1.1312046575466433e-5	5.645339664845217e-8	4.1568119048432596e-8	3.4368809425604743e-6	2.938532310073694e-6	1.0244515498317095e-5	559	SUT352,XUT_15F-21,SUT353	NA	chrXV:35897-39647(+)	XUTs	24	NA	3	3	12	NA	45.75	NA	56.3333333333333	82	53.9166666666667	NA	45.5	NA	50	81	45	NA	43.2233119634545	NA	23	26	33	45.5	55.25	59	59	68.1	72	NA	NA	NA	NA	NA	NA	NA	NA	NA	NA
7.070029109666521e-6	5.645339664845217e-8	4.1568119048432596e-8	3.4368809425604743e-6	3.918043080098259e-6	4.2685481242987896e-6	560	SUT355	NA	chrXV:96658-97058(+)	SUTs	15	NA	3	4	5	NA	39.6	NA	29	27	34.8	NA	39	NA	23	27	33	NA	38.5726196011443	NA	27	27	27.7	39	45	46.6	52.2	53	53	NA	NA	NA	NA	NA	NA	NA	NA	NA	NA
2.828011643866608e-6	5.645339664845217e-6	4.1568119048432596e-8	1.1456269808534915e-6	9.795107700245647e-9	1.707419249719516e-6	561	SUT362	NA	chrXV:385114-386370(+)	SUTs	6	NA	1	NA	2	1	29	NA	24	NA	47.5	45	29	NA	24	NA	47.5	45	20	NA	8	8	8	29	50	50	50	50	50	NA	NA	NA	NA	NA	NA	NA	NA	NA	NA
4.242017465799913e-6	5.645339664845217e-8	4.1568119048432596e-8	2.291253961706983e-6	9.795107700245648e-7	8.537096248597579e-9	563	SUT367	NA	chrXV:444098-444538(+)	SUTs	9	NA	2	1	NA	NA	43.6666666666667	NA	35	30	NA	NA	48	NA	35	30	NA	NA	42.9445833803788	NA	33	33	33	48	50	50	50	50	50	NA	NA	NA	NA	NA	NA	NA	NA	NA	NA
2.828011643866608e-6	5.645339664845217e-8	4.1568119048432596e-8	1.1456269808534914e-8	9.795107700245647e-9	8.537096248597579e-9	565	SUT370,XUT_15F-269	NA	chrXV:570970-571885(+)	XUTs	6	NA	NA	NA	NA	NA	31.5	NA	NA	NA	NA	NA	31.5	NA	NA	NA	NA	NA	28.4604989415154	NA	18	18	18	31.5	45	45	45	45	45	NA	NA	NA	NA	NA	NA	NA	NA	NA	NA
4.242017465799913e-6	5.645339664845217e-6	4.1568119048432596e-8	3.4368809425604743e-6	9.795107700245647e-9	8.537096248597579e-9	568	SUT379	NA	chrXV:889851-891675(+)	SUTs	9	NA	3	NA	NA	1	70.6666666666667	NA	25.3333333333333	NA	NA	52	65	NA	13	NA	NA	52	70.0666032751927	NA	63	63	63	65	84	84	84	84	84	NA	NA	NA	NA	NA	NA	NA	NA	NA	NA
1.414005821933304e-6	5.645339664845217e-8	4.1568119048432596e-8	3.4368809425604743e-6	9.795107700245647e-9	8.537096248597579e-9	569	SUT380	NA	chrXV:892027-892675(+)	SUTs	3	NA	3	NA	NA	NA	55	NA	27.6666666666667	NA	NA	NA	55	NA	26	NA	NA	NA	55	55	55	55	55	55	55	55	55	55	55	NA	NA	NA	NA	NA	NA	NA	NA	NA	NA
1.414005821933304e-6	5.645339664845217e-8	4.156811904843259e-6	1.1456269808534914e-8	2.938532310073694e-6	3.414838499439032e-6	570	SUT381	NA	chrXV:898595-898963(+)	SUTs	3	1	NA	3	4	NA	23	24	NA	30	18.5	NA	23	24	NA	28	18.5	NA	23	23	23	23	23	23	23	23	23	23	23	24	24	24	24	24	24	24	24	24	24
9.89804075353313e-6	1.1290679329690434e-5	4.156811904843259e-6	1.1456269808534915e-6	1.9590215400491296e-6	8.53709624859758e-7	572	SUT386,XUT_15F-444,CUT394	NA	chrXV:978171-980139(+)	CUTs	21	1	1	2	1	2	39	25	22	26.5	4	20	40	25	22	26.5	4	20	37.121549210541	NA	20	20	29	40	46	46	46	60	60	25	25	25	25	25	25	25	25	25	25
1.8382075685132953e-5	1.1290679329690434e-5	4.1568119048432596e-8	1.1456269808534915e-6	9.795107700245648e-7	5.975967374018306e-6	573	SUT388	NA	chrXV:1003955-1004467(+)	SUTs	39	NA	1	1	7	2	50.7692307692308	NA	23	263	33.1428571428571	74.5	58	NA	23	263	34	74.5	46.4432009715192	61	21	22	24.8	58	61	64	67.6	76	82	NA	NA	NA	NA	NA	NA	NA	NA	NA	NA
1.414005821933304e-6	5.645339664845217e-8	4.1568119048432596e-8	1.1456269808534914e-8	9.795107700245647e-9	8.537096248597579e-9	574	SUT391,XUT_16F-24	NA	chrXVI:71105-71985(+)	XUTs	3	NA	NA	NA	NA	NA	54	NA	NA	NA	NA	NA	54	NA	NA	NA	NA	NA	54	54	54	54	54	54	54	54	54	54	54	NA	NA	NA	NA	NA	NA	NA	NA	NA	NA
1.414005821933304e-6	5.645339664845217e-8	4.1568119048432596e-8	1.1456269808534914e-8	9.795107700245647e-9	8.537096248597579e-9	577	SUT406,XUT_16F-155	NA	chrXVI:379179-381212(+)	XUTs	3	NA	NA	NA	NA	NA	64	NA	NA	NA	NA	NA	64	NA	NA	NA	NA	NA	64	64	64	64	64	64	64	64	64	64	64	NA	NA	NA	NA	NA	NA	NA	NA	NA	NA
2.828011643866608e-6	5.645339664845217e-8	4.156811904843259e-6	3.4368809425604743e-6	9.795107700245647e-9	8.537096248597579e-9	579	SUT413	NA	chrXVI:511843-512267(+)	SUTs	6	1	3	NA	NA	NA	60	119	19	NA	NA	NA	60	119	19	NA	NA	NA	59.9916660878826	NA	59	59	59	60	61	61	61	61	61	119	119	119	119	119	119	119	119	119	119
1.414005821933304e-6	5.645339664845217e-6	4.1568119048432596e-8	1.1456269808534915e-6	9.795107700245647e-9	8.537096248597579e-9	581	SUT426	NA	chrXVI:860683-861147(+)	SUTs	3	NA	1	NA	NA	1	53	NA	12	NA	NA	29	53	NA	12	NA	NA	29	53	53	53	53	53	53	53	53	53	53	53	NA	NA	NA	NA	NA	NA	NA	NA	NA	NA
4.242017465799913e-6	5.645339664845217e-6	4.156811904843259e-6	1.1456269808534915e-6	1.9590215400491296e-6	2.561128874579274e-6	582	SUT430,XUT_16F-377	NA	chrXVI:928707-931115(+)	XUTs	9	1	1	2	3	1	49.6666666666667	30	15	24.5	20	15	55	30	15	24.5	17	15	45.2089052336684	NA	24	24	24	55	70	70	70	70	70	30	30	30	30	30	30	30	30	30	30
1.414005821933304e-6	5.645339664845217e-8	4.1568119048432596e-8	1.1456269808534914e-8	9.795107700245647e-9	8.537096248597579e-9	583	SUT432,XUT_1R-2	NA	chrI:5076-6237(-)	XUTs	3	NA	NA	NA	NA	NA	60	NA	NA	NA	NA	NA	60	NA	NA	NA	NA	NA	60	60	60	60	60	60	60	60	60	60	60	NA	NA	NA	NA	NA	NA	NA	NA	NA	NA
4.524818630186573e-5	2.2581358659380867e-5	1.2470435714529778e-5	6.8737618851209485e-6	7.836086160196518e-6	1.6220482872335403e-5	585	SUT434,XUT_1R-18,SUT435,CUT438	NA	chrI:31485-34749(-)	CUTs	96	3	6	8	19	4	50.5	35.6666666666667	24.6666666666667	29.75	47.1578947368421	55.25	48	37	24.5	28	36	42.5	39.4122400917572	65	12	17	19.25	48	65	65	66.75	70	77	35.3016110995507	NA	29.8	30.6	31.4	37	39	39.4	39.8	40.2
2.2624093150932865e-5	1.1290679329690434e-5	4.156811904843259e-6	8.01938886597444e-6	4.897553850122824e-6	8.53709624859758e-7	590	SUT457	NA	chrIII:176598-176942(-)	SUTs	48	1	7	5	1	2	32.625	30	25	44.4	78	36.5	30.5	30	26	33	78	36.5	29.4527643996786	NA	13.35	14	19	30.5	43.75	46	52	53	57.55	30	30	30	30	30	30	30	30	30	30
2.828011643866608e-6	5.645339664845217e-8	4.1568119048432596e-8	1.1456269808534915e-6	9.795107700245648e-7	1.707419249719516e-6	591	SUT462,XUT_4R-155	NA	chrIV:370933-372035(-)	XUTs	6	NA	1	1	2	NA	69	NA	28	8	45.5	NA	69	NA	28	8	45.5	NA	67.5647837264355	NA	55	55	55	69	83	83	83	83	83	NA	NA	NA	NA	NA	NA	NA	NA	NA	NA
1.414005821933304e-6	1.1290679329690434e-5	4.1568119048432596e-8	1.1456269808534915e-6	9.795107700245647e-9	8.53709624859758e-7	592	SUT464	NA	chrIV:433309-434069(-)	SUTs	3	NA	1	NA	1	2	50	NA	19	NA	62	30	50	NA	19	NA	62	30	50	50	50	50	50	50	50	50	50	50	50	NA	NA	NA	NA	NA	NA	NA	NA	NA	NA
2.828011643866608e-6	5.645339664845217e-8	4.156811904843259e-6	1.1456269808534915e-6	9.795107700245648e-7	8.537096248597579e-9	594	SUT477	NA	chrIV:924281-924537(-)	SUTs	6	1	1	1	NA	NA	44	21	24	16	NA	NA	44	21	24	16	NA	NA	43.0697109347161	NA	35	35	35	44	53	53	53	53	53	21	21	21	21	21	21	21	21	21	21
1.2726052397399738e-5	5.645339664845217e-6	4.1568119048432596e-8	6.8737618851209485e-6	3.918043080098259e-6	2.561128874579274e-6	595	SUT479	NA	chrIV:980065-980921(-)	SUTs	27	NA	6	4	3	1	22.5555555555556	NA	36.8333333333333	31.5	78.6666666666667	22	20	NA	22	22.5	89	22	20.275392074357	NA	8	12.2	15	20	28	31.2	32	37.2	45	NA	NA	NA	NA	NA	NA	NA	NA	NA	NA
5.656023287733216e-6	5.645339664845217e-6	4.1568119048432596e-8	2.291253961706983e-6	1.9590215400491296e-6	8.53709624859758e-7	596	SUT482,XUT_4R-456	NA	chrIV:1130849-1131345(-)	XUTs	12	NA	2	2	1	1	22.25	NA	18	6.5	36	22	18.5	NA	18	6.5	36	22	20.3761307659097	NA	13	13	13	18.5	24.75	35.2	39	39	39	NA	NA	NA	NA	NA	NA	NA	NA	NA	NA
7.541364383644289e-6	5.645339664845217e-8	8.313623809686518e-6	2.291253961706983e-6	1.9590215400491296e-6	1.4513063622615885e-5	597	SUT485,XUT_4R-506	NA	chrIV:1234033-1236198(-)	XUTs	16	2	2	2	17	NA	68.6875	37	71.5	67	74.2941176470588	NA	60	37	71.5	67	78	NA	64.3676643699785	NA	40	40	42.75	60	73.75	76	106.75	117	117	25.298221281347	NA	12.7	15.4	18.1	37	50.5	53.2	55.9	58.6
2.828011643866608e-6	5.645339664845217e-8	4.1568119048432596e-8	4.582507923413966e-6	2.938532310073694e-6	8.53709624859758e-7	598	SUT487,XUT_4R-514	NA	chrIV:1259729-1260137(-)	XUTs	6	NA	4	3	1	NA	21.5	NA	14.75	10.6666666666667	17	NA	21.5	NA	14	10	17	NA	20.1494416796099	NA	14	14	14	21.5	29	29	29	29	29	NA	NA	NA	NA	NA	NA	NA	NA	NA	NA
2.828011643866608e-6	5.645339664845217e-8	4.1568119048432596e-8	1.1456269808534914e-8	9.795107700245647e-9	8.537096248597579e-9	599	SUT492,XUT_4R-549	NA	chrIV:1340729-1342211(-)	XUTs	6	NA	NA	NA	NA	NA	50	NA	NA	NA	NA	NA	50	NA	NA	NA	NA	NA	50	50	50	50	50	50	50	50	50	50	50	NA	NA	NA	NA	NA	NA	NA	NA	NA	NA
1.2726052397399738e-5	5.645339664845217e-8	4.1568119048432596e-8	3.4368809425604743e-6	6.856575390171952e-6	2.6464998370652493e-5	600	SUT494,XUT_4R-585	NA	chrIV:1451113-1452939(-)	XUTs	27	NA	3	7	31	NA	60.2222222222222	NA	79	93.7142857142857	79.741935483871	NA	58	NA	103	112	80	NA	57.8204245395161	NA	37	40.6	43	58	70	73.2	74	82.8	96	NA	NA	NA	NA	NA	NA	NA	NA	NA	NA
1.414005821933304e-6	5.645339664845217e-8	4.1568119048432596e-8	1.1456269808534915e-6	9.795107700245647e-9	8.537096248597579e-9	601	SUT495	NA	chrIV:1476649-1476993(-)	SUTs	3	NA	1	NA	NA	NA	43	NA	8	NA	NA	NA	43	NA	8	NA	NA	NA	43	43	43	43	43	43	43	43	43	43	43	NA	NA	NA	NA	NA	NA	NA	NA	NA	NA
7.070029109666521e-6	1.1290679329690434e-5	4.156811904843259e-6	2.291253961706983e-6	9.795107700245647e-9	8.537096248597579e-9	602	SUT499,XUT_4R-617,XUT_4R-618,XUT_4R-619	NA	chrIV:1514041-1516616(-)	XUTs	15	1	2	NA	NA	2	61	13	123	NA	NA	38	42	13	123	NA	NA	38	55.1134553496271	NA	37	37	37.1	42	79	85	106	109	109	13	13	13	13	13	13	13	13	13	13
1.414005821933304e-6	5.645339664845217e-8	4.1568119048432596e-8	1.1456269808534914e-8	9.795107700245647e-9	8.537096248597579e-9	603	SUT502	NA	chrV:14693-15029(-)	SUTs	3	NA	NA	NA	NA	NA	56	NA	NA	NA	NA	NA	56	NA	NA	NA	NA	NA	56	56	56	56	56	56	56	56	56	56	56	NA	NA	NA	NA	NA	NA	NA	NA	NA	NA
4.242017465799913e-6	5.645339664845217e-8	4.156811904843259e-6	3.4368809425604743e-6	1.9590215400491296e-6	1.0244515498317095e-5	604	SUT504	NA	chrV:132677-135397(-)	SUTs	9	1	3	2	12	NA	39	12	19.6666666666667	9.5	28.25	NA	48	12	22	9.5	21	NA	36.439067662508	48	21	21	21	48	48	48	48	48	48	12	12	12	12	12	12	12	12	12	12
1.414005821933304e-6	5.645339664845217e-8	4.1568119048432596e-8	1.1456269808534914e-8	9.795107700245647e-9	8.537096248597579e-9	606	SUT511	NA	chrV:194629-195029(-)	SUTs	3	NA	NA	NA	NA	NA	53	NA	NA	NA	NA	NA	53	NA	NA	NA	NA	NA	53	53	53	53	53	53	53	53	53	53	53	NA	NA	NA	NA	NA	NA	NA	NA	NA	NA
1.414005821933304e-6	5.645339664845217e-8	4.1568119048432596e-8	4.582507923413966e-6	1.9590215400491296e-6	5.122257749158548e-6	608	SUT516,XUT_5R-182	NA	chrV:401885-402600(-)	XUTs	3	NA	4	2	6	NA	53	NA	20	49	72.8333333333333	NA	53	NA	21.5	49	77.5	NA	53	53	53	53	53	53	53	53	53	53	53	NA	NA	NA	NA	NA	NA	NA	NA	NA	NA
1.1312046575466433e-5	5.645339664845217e-6	8.313623809686518e-6	1.1456269808534915e-6	2.938532310073694e-6	5.122257749158548e-6	609	SUT520	NA	chrV:540653-541453(-)	SUTs	24	2	1	3	6	1	50.5	27	16	27	34.6666666666667	34	46.5	27	16	28	30	34	48.8264149232368	NA	34	35.8	40	46.5	56	71	71	73.1	74	26.9258240356725	NA	25.2	25.4	25.6	27	28	28.2	28.4	28.6
1.414005821933304e-6	5.645339664845217e-8	4.156811904843259e-6	1.1456269808534915e-6	9.795107700245647e-9	8.53709624859758e-7	611	SUT522,XUT_5R-245	NA	chrV:559421-561101(-)	XUTs	3	1	1	NA	1	NA	51	124	34	NA	48	NA	51	124	34	NA	48	NA	51	51	51	51	51	51	51	51	51	51	51	124	124	124	124	124	124	124	124	124	124
1.1312046575466433e-5	5.645339664845217e-6	4.156811904843259e-6	3.4368809425604743e-6	2.938532310073694e-6	3.414838499439032e-6	613	SUT530,XUT_6R-94	NA	chrVI:213013-213462(-)	XUTs	24	1	3	3	4	1	28.5	22	25.3333333333333	22.6666666666667	19.75	14	29.5	22	22	16	16.5	14	25.0813860871855	NA	9	9.9	12	29.5	38.25	42	42	44.1	45	22	22	22	22	22	22	22	22	22	22
2.828011643866608e-6	5.645339664845217e-8	4.1568119048432596e-8	1.1456269808534914e-8	1.9590215400491296e-6	1.707419249719516e-6	614	SUT532,XUT_7R-5	NA	chrVII:17213-17726(-)	XUTs	6	NA	NA	2	2	NA	85.5	NA	NA	30.5	25	NA	85.5	NA	NA	30.5	25	NA	65.0384501660364	NA	30	30	30	85.5	141	141	141	141	141	NA	NA	NA	NA	NA	NA	NA	NA	NA	NA
2.828011643866608e-6	5.645339664845217e-6	4.1568119048432596e-8	2.291253961706983e-6	9.795107700245648e-7	2.561128874579274e-6	615	SUT535	NA	chrVII:94487-94671(-)	SUTs	6	NA	2	1	3	1	25.5	NA	10	61	16.6666666666667	10	25.5	NA	10	61	15	10	19.4422220952236	NA	9	9	9	25.5	42	42	42	42	42	NA	NA	NA	NA	NA	NA	NA	NA	NA	NA
8.484034931599826e-6	5.645339664845217e-8	1.2470435714529778e-5	3.4368809425604743e-6	4.897553850122824e-6	8.53709624859758e-7	617	SUT539	NA	chrVII:165607-166127(-)	SUTs	18	3	3	5	1	NA	55.3333333333333	17.3333333333333	20.6666666666667	17.4	12	NA	67	18	20	16	12	NA	47.2133529678631	NA	14	14	22.8	67	70	70	76.3	84	84	17.2466912368345	NA	15.3	15.6	15.9	18	18.5	18.6	18.7	18.8
2.828011643866608e-6	5.645339664845217e-8	4.1568119048432596e-8	1.1456269808534915e-6	9.795107700245648e-7	2.561128874579274e-6	618	SUT543,XUT_7R-133	NA	chrVII:323247-324380(-)	XUTs	6	NA	1	1	3	NA	49	NA	18	10	9.33333333333333	NA	49	NA	18	10	4	NA	48.9591666595746	NA	47	47	47	49	51	51	51	51	51	NA	NA	NA	NA	NA	NA	NA	NA	NA	NA
4.242017465799913e-6	5.645339664845217e-6	4.156811904843259e-6	4.582507923413966e-6	2.938532310073694e-6	1.707419249719516e-6	619	SUT545	NA	chrVII:359295-359935(-)	SUTs	9	1	4	3	2	1	14.6666666666667	23	16.75	15.6666666666667	20	20	14	23	18.5	11	20	20	13.1114675336943	NA	7	7	7	14	23	23	23	23	23	23	23	23	23	23	23	23	23	23	23
1.414005821933304e-6	5.645339664845217e-8	4.1568119048432596e-8	1.1456269808534914e-8	9.795107700245648e-7	1.707419249719516e-6	620	SUT553	NA	chrVII:627335-627607(-)	SUTs	3	NA	NA	1	2	NA	70	NA	NA	13	17	NA	70	NA	NA	13	17	NA	70	70	70	70	70	70	70	70	70	70	70	NA	NA	NA	NA	NA	NA	NA	NA	NA	NA
1.414005821933304e-6	5.645339664845217e-6	4.1568119048432596e-8	1.1456269808534914e-8	9.795107700245648e-7	8.53709624859758e-7	621	SUT554	NA	chrVII:676415-677287(-)	SUTs	3	NA	NA	1	1	1	59	NA	NA	16	91	40	59	NA	NA	16	91	40	59	59	59	59	59	59	59	59	59	59	59	NA	NA	NA	NA	NA	NA	NA	NA	NA	NA
7.070029109666521e-6	1.1290679329690434e-5	4.1568119048432596e-8	1.1456269808534915e-6	9.795107700245647e-9	8.53709624859758e-7	622	SUT560	NA	chrVII:756535-757455(-)	SUTs	15	NA	1	NA	1	2	43.6	NA	45	NA	7	32	39	NA	45	NA	7	32	42.2592355001906	NA	34	34	34.1	39	44	48.4	63.8	66	66	NA	NA	NA	NA	NA	NA	NA	NA	NA	NA
5.656023287733216e-6	5.645339664845217e-6	4.1568119048432596e-8	1.1456269808534915e-6	1.9590215400491296e-6	2.561128874579274e-6	624	SUT570	NA	chrVII:958775-959687(-)	SUTs	12	NA	1	2	3	1	48.75	NA	31	29.5	29.6666666666667	17	51.5	NA	31	29.5	21	17	47.950947537162	NA	35	35	35	51.5	54	56.2	57	57	57	NA	NA	NA	NA	NA	NA	NA	NA	NA	NA
8.484034931599826e-6	5.645339664845217e-8	4.1568119048432596e-8	3.4368809425604743e-6	3.918043080098259e-6	8.537096248597579e-9	625	SUT571,XUT_7R-459	NA	chrVII:999582-1000392(-)	XUTs	18	NA	3	4	NA	NA	32	NA	18.6666666666667	25	NA	NA	31.5	NA	19	24	NA	NA	30.3517839362684	NA	20	20	20.55	31.5	43	43	43.9	45	45	NA	NA	NA	NA	NA	NA	NA	NA	NA	NA
9.89804075353313e-6	5.645339664845217e-6	8.313623809686518e-6	5.728134904267457e-6	1.9590215400491296e-6	2.3050159871213464e-5	627	SUT575	NA	chrVIII:78958-80438(-)	SUTs	21	2	5	2	27	1	48	91.5	60	68	82.8518518518518	102	53	91.5	60	68	77	102	44.9510834663091	NA	25	25	31	53	67	67	67	70	70	61.773780845922	NA	30.75	37.5	44.25	91.5	125.25	132	138.75	145.5
1.414005821933304e-6	5.645339664845217e-8	4.1568119048432596e-8	1.1456269808534915e-6	9.795107700245648e-7	2.561128874579274e-6	630	SUT591	NA	chrVIII:406222-406766(-)	SUTs	3	NA	1	1	3	NA	57	NA	60	18	32	NA	57	NA	60	18	19	NA	57	57	57	57	57	57	57	57	57	57	57	NA	NA	NA	NA	NA	NA	NA	NA	NA	NA
2.828011643866608e-6	5.645339664845217e-8	4.1568119048432596e-8	1.1456269808534914e-8	9.795107700245647e-9	8.53709624859758e-7	631	SUT597,XUT_8R-241,XUT_8R-242	NA	chrVIII:507712-509099(-)	XUTs	6	NA	NA	NA	1	NA	54	NA	NA	NA	92	NA	54	NA	NA	NA	92	NA	41.9523539268061	NA	20	20	20	54	88	88	88	88	88	NA	NA	NA	NA	NA	NA	NA	NA	NA	NA
7.070029109666521e-6	5.645339664845217e-8	4.156811904843259e-6	3.4368809425604743e-6	9.795107700245648e-7	8.53709624859758e-7	632	SUT601	NA	chrIX:28493-28789(-)	SUTs	15	1	3	1	1	NA	38.6	14	31.6666666666667	28	43	NA	38	14	20	28	43	NA	38.2945100773659	NA	32	32	32.3	38	43	43.4	44.8	45	45	14	14	14	14	14	14	14	14	14	14
8.484034931599826e-6	5.645339664845217e-8	4.1568119048432596e-8	3.4368809425604743e-6	2.938532310073694e-6	1.707419249719516e-6	634	SUT608,XUT_9R-63,SUT609	NA	chrIX:154189-155934(-)	XUTs	18	NA	3	3	2	NA	52.3333333333333	NA	22	28.6666666666667	14.5	NA	57.5	NA	21	31	14.5	NA	50.3774105164191	58	32	32	34.75	57.5	58	58	64.3	72	72	NA	NA	NA	NA	NA	NA	NA	NA	NA	NA
2.828011643866608e-6	5.645339664845217e-8	4.1568119048432596e-8	1.1456269808534914e-8	9.795107700245647e-9	1.707419249719516e-6	635	SUT612	NA	chrIX:321909-323477(-)	SUTs	6	NA	NA	NA	2	NA	60.5	NA	NA	NA	23.5	NA	60.5	NA	NA	NA	23.5	NA	60.0333240792145	NA	53	53	53	60.5	68	68	68	68	68	NA	NA	NA	NA	NA	NA	NA	NA	NA	NA
1.414005821933304e-6	5.645339664845217e-8	4.1568119048432596e-8	1.1456269808534914e-8	9.795107700245647e-9	8.537096248597579e-9	637	SUT614,XUT_9R-183	NA	chrIX:408333-410268(-)	XUTs	3	NA	NA	NA	NA	NA	63	NA	NA	NA	NA	NA	63	NA	NA	NA	NA	NA	63	63	63	63	63	63	63	63	63	63	63	NA	NA	NA	NA	NA	NA	NA	NA	NA	NA
2.828011643866608e-6	5.645339664845217e-8	8.313623809686518e-6	3.4368809425604743e-6	9.795107700245648e-7	8.53709624859758e-7	640	SUT625,SUT626,XUT_10R-78	NA	chrX:195068-196020(-)	XUTs	6	2	3	1	1	NA	40	19	17.3333333333333	24	26	NA	40	19	13	24	26	NA	33.4065861769801	NA	18	18	18	40	62	62	62	62	62	19	19	19	19	19	19	19	19	19	19
1.414005821933304e-6	5.645339664845217e-8	4.1568119048432596e-8	1.1456269808534914e-8	9.795107700245647e-9	8.53709624859758e-7	643	SUT640,XUT_10R-197	NA	chrX:524108-524572(-)	XUTs	3	NA	NA	NA	1	NA	64	NA	NA	NA	23	NA	64	NA	NA	NA	23	NA	64	64	64	64	64	64	64	64	64	64	64	NA	NA	NA	NA	NA	NA	NA	NA	NA	NA
1.414005821933304e-6	5.645339664845217e-8	4.1568119048432596e-8	1.1456269808534914e-8	9.795107700245648e-7	8.537096248597579e-9	645	SUT643,XUT_10R-233	NA	chrX:605932-607438(-)	XUTs	3	NA	NA	1	NA	NA	82	NA	NA	51	NA	NA	82	NA	NA	51	NA	NA	82	82	82	82	82	82	82	82	82	82	82	NA	NA	NA	NA	NA	NA	NA	NA	NA	NA
2.828011643866608e-6	5.645339664845217e-6	4.1568119048432596e-8	1.1456269808534915e-6	1.9590215400491296e-6	8.53709624859758e-7	646	SUT645	NA	chrX:623052-623324(-)	SUTs	6	NA	1	2	1	1	36.5	NA	13	9	13	31	36.5	NA	13	9	13	31	36.3318042491699	NA	33	33	33	36.5	40	40	40	40	40	NA	NA	NA	NA	NA	NA	NA	NA	NA	NA
2.686611061673278e-5	3.38720379890713e-5	1.2470435714529778e-5	1.3747523770241897e-5	1.5672172320393037e-5	1.7927902122054917e-5	647	SUT646,XUT_10R-249	NA	chrX:626836-628792(-)	XUTs	57	3	12	16	21	6	34.5789473684211	27	23.25	27.6875	18.3809523809524	28	32	27	22.5	22.5	18	22.5	30.949911705447	NA	15.8	16	17.6	32	47	47.8	49.2	51.6	58.9999999999999	26.8010061254414	NA	23.4	23.8	24.2	27	29	29.4	29.8	30.2
1.979608150706626e-5	2.2581358659380867e-5	2.0784059524216295e-5	1.2601896789388406e-5	1.0774618470270212e-5	1.1098225123176854e-5	649	SUT650,XUT_10R-276	NA	chrX:703396-705452(-)	XUTs	42	5	11	11	13	4	35.5	17.2	17.9090909090909	13.2727272727273	22.3076923076923	18.75	31.5	22	15	15	18	17	31.3617489662753	24	13.05	14	19	31.5	45	46.6	47	48	85.0499999999998	14.0447772104958	NA	5.2	6.4	7.6	22	23	23.8	24.6	25.4
4.242017465799913e-6	5.645339664845217e-6	4.1568119048432596e-8	1.1456269808534914e-8	9.795107700245648e-7	1.707419249719516e-6	651	SUT656,XUT_11R-12,SUT657,SUT658,CUT701,XUT_11R-13	NA	chrXI:19757-24917(-)	CUTs	9	NA	NA	1	2	1	53.3333333333333	NA	NA	34	20	45	60	NA	NA	34	20	45	46.3446078986918	NA	21	21	21	60	79	79	79	79	79	NA	NA	NA	NA	NA	NA	NA	NA	NA	NA
1.414005821933304e-6	5.645339664845217e-8	4.1568119048432596e-8	1.1456269808534914e-8	9.795107700245647e-9	8.537096248597579e-9	653	SUT661	NA	chrXI:150904-153088(-)	SUTs	3	NA	NA	NA	NA	NA	24	NA	NA	NA	NA	NA	24	NA	NA	NA	NA	NA	24	24	24	24	24	24	24	24	24	24	24	NA	NA	NA	NA	NA	NA	NA	NA	NA	NA
1.8382075685132953e-5	5.645339664845217e-6	4.156811904843259e-6	1.0310642827681423e-5	1.0774618470270212e-5	8.537096248597579e-6	654	SUT662	NA	chrXI:179104-179464(-)	SUTs	39	1	9	11	10	1	33.6923076923077	18	23.8888888888889	22	18.7	33	38	18	25	23	14.5	33	27.6262570727591	NA	8	10	11.4	38	44	49	50.8	55	70	18	18	18	18	18	18	18	18	18	18
1.414005821933304e-6	5.645339664845217e-8	4.1568119048432596e-8	1.1456269808534914e-8	9.795107700245647e-9	8.537096248597579e-9	655	SUT663,XUT_11R-81	NA	chrXI:203550-205220(-)	XUTs	3	NA	NA	NA	NA	NA	21	NA	NA	NA	NA	NA	21	NA	NA	NA	NA	NA	21	21	21	21	21	21	21	21	21	21	21	NA	NA	NA	NA	NA	NA	NA	NA	NA	NA
1.5554064041266346e-5	5.645339664845217e-6	4.1568119048432596e-8	1.1456269808534915e-6	9.795107700245648e-7	1.707419249719516e-6	657	SUT665,XUT_11R-114	NA	chrXI:263871-266139(-)	XUTs	33	NA	1	1	2	1	56.7272727272727	NA	21	61	57.5	56	56	NA	21	61	57.5	56	55.1983056162511	51	30	45	45	56	70	70	72	72	73	NA	NA	NA	NA	NA	NA	NA	NA	NA	NA
1.5554064041266346e-5	5.645339664845217e-8	4.156811904843259e-6	1.1456269808534914e-8	1.9590215400491296e-6	8.537096248597579e-9	658	SUT666,XUT_11R-117,SUT667	NA	chrXI:270399-273250(-)	XUTs	33	1	NA	2	NA	NA	64.3636363636364	77	NA	27	NA	NA	67	77	NA	27	NA	NA	63.2165657718841	NA	47	47	47	67	76	76	79	79	81	77	77	77	77	77	77	77	77	77	77
7.399963801450959e-5	7.903475530783303e-5	2.9097683333902815e-5	3.666006338731173e-5	2.3508258480589552e-5	3.670951386896959e-5	660	SUT670,XUT_11R-124	NA	chrXI:303135-307164(-)	XUTs	157	7	32	24	43	14	46.6942675159236	41.7142857142857	35.53125	26.125	41.0697674418605	29.5	46	31	26	22	27	19	41.0820212345107	NA	16	18	20	46	61	67	73.2	76	86	35.8475915047952	24	22.6	23.2	23.8	31	43.5	46.8	54.5	71
1.414005821933304e-6	5.645339664845217e-8	4.1568119048432596e-8	1.1456269808534915e-6	9.795107700245647e-9	8.537096248597579e-9	661	SUT672,XUT_11R-134	NA	chrXI:315023-315940(-)	XUTs	3	NA	1	NA	NA	NA	30	NA	30	NA	NA	NA	30	NA	30	NA	NA	NA	30	30	30	30	30	30	30	30	30	30	30	NA	NA	NA	NA	NA	NA	NA	NA	NA	NA
7.070029109666521e-6	5.645339664845217e-8	4.1568119048432596e-8	1.1456269808534914e-8	9.795107700245647e-9	8.53709624859758e-7	663	SUT674	NA	chrXI:340775-341759(-)	SUTs	15	NA	NA	NA	1	NA	39.4	NA	NA	NA	50	NA	44	NA	NA	NA	50	NA	38.5088800359284	NA	26	26	26.9	44	45	45.4	46.8	47	47	NA	NA	NA	NA	NA	NA	NA	NA	NA	NA
1.414005821933304e-6	5.645339664845217e-8	4.1568119048432596e-8	1.1456269808534914e-8	9.795107700245647e-9	8.53709624859758e-7	667	SUT678,XUT_11R-166	NA	chrXI:363928-365254(-)	XUTs	3	NA	NA	NA	1	NA	18	NA	NA	NA	82	NA	18	NA	NA	NA	82	NA	18	18	18	18	18	18	18	18	18	18	18	NA	NA	NA	NA	NA	NA	NA	NA	NA	NA
1.414005821933304e-6	5.645339664845217e-8	4.1568119048432596e-8	1.1456269808534914e-8	9.795107700245647e-9	8.537096248597579e-9	668	SUT681	NA	chrXI:521520-523000(-)	SUTs	3	NA	NA	NA	NA	NA	36	NA	NA	NA	NA	NA	36	NA	NA	NA	NA	NA	36	36	36	36	36	36	36	36	36	36	36	NA	NA	NA	NA	NA	NA	NA	NA	NA	NA
1.979608150706626e-5	2.2581358659380867e-5	8.313623809686518e-6	1.1456269808534915e-6	3.918043080098259e-6	1.707419249719516e-6	670	SUT684,XUT_11R-273	NA	chrXI:649530-650356(-)	XUTs	42	2	1	4	2	4	43.3571428571429	37	17	50.5	21	31.5	41.5	37	17	41.5	21	31.5	41.990578695952	40	24.15	27	37	41.5	48	54.4	56	60	62.85	36.6606055596467	NA	32.5	33	33.5	37	39.5	40	40.5	41
1.414005821933304e-6	5.645339664845217e-6	4.1568119048432596e-8	1.1456269808534914e-8	9.795107700245647e-9	8.537096248597579e-9	671	SUT685	NA	chrXII:36349-37141(-)	SUTs	3	NA	NA	NA	NA	1	50	NA	NA	NA	NA	12	50	NA	NA	NA	NA	12	50	50	50	50	50	50	50	50	50	50	50	NA	NA	NA	NA	NA	NA	NA	NA	NA	NA
8.484034931599826e-6	5.645339664845217e-8	4.1568119048432596e-8	1.1456269808534914e-8	9.795107700245647e-9	1.707419249719516e-6	672	SUT686,XUT_12R-44	NA	chrXII:112125-114336(-)	XUTs	18	NA	NA	NA	2	NA	47.5	NA	NA	NA	18	NA	47	NA	NA	NA	18	NA	45.3856437358881	NA	28	28	32.95	47	57	57	62.4	69	69	NA	NA	NA	NA	NA	NA	NA	NA	NA	NA
4.242017465799913e-6	5.645339664845217e-8	4.1568119048432596e-8	1.1456269808534914e-8	9.795107700245647e-9	3.414838499439032e-6	673	SUT687,XUT_12R-76	NA	chrXII:203085-204756(-)	XUTs	9	NA	NA	NA	4	NA	71	NA	NA	NA	28.75	NA	71	NA	NA	NA	24.5	NA	70.957721307986	NA	68	68	68	71	74	74	74	74	74	NA	NA	NA	NA	NA	NA	NA	NA	NA	NA
5.656023287733216e-6	5.645339664845217e-8	4.1568119048432596e-8	1.1456269808534915e-6	9.795107700245647e-9	8.53709624859758e-7	674	SUT689	NA	chrXII:287765-288885(-)	SUTs	12	NA	1	NA	1	NA	42.75	NA	86	NA	140	NA	36	NA	86	NA	140	NA	40.0563651245173	NA	28	28	28	36	45.5	64.2	71	71	71	NA	NA	NA	NA	NA	NA	NA	NA	NA	NA
4.713352739777681e-6	5.645339664845217e-8	4.156811904843259e-6	1.1456269808534915e-6	9.795107700245647e-9	3.414838499439032e-6	676	SUT693,XUT_12R-113,SUT694	NA	chrXII:322085-326261(-)	XUTs	10	1	1	NA	4	NA	59.2	24	67	NA	77.5	NA	39	24	67	NA	91	NA	45.50647713708	NA	18	18	18	39	105.25	118	118	118	118	24	24	24	24	24	24	24	24	24	24
1.414005821933304e-6	5.645339664845217e-8	4.1568119048432596e-8	1.1456269808534914e-8	9.795107700245647e-9	8.537096248597579e-9	678	SUT697,XUT_12R-171	NA	chrXII:498157-498716(-)	XUTs	3	NA	NA	NA	NA	NA	11	NA	NA	NA	NA	NA	11	NA	NA	NA	NA	NA	11	11	11	11	11	11	11	11	11	11	11	NA	NA	NA	NA	NA	NA	NA	NA	NA	NA
1.414005821933304e-6	5.645339664845217e-6	4.1568119048432596e-8	8.01938886597444e-6	5.877064620147388e-6	1.707419249719516e-6	679	SUT699	NA	chrXII:614229-614581(-)	SUTs	3	NA	7	6	2	1	38	NA	24.4285714285714	23.1666666666667	12	37	38	NA	28	20	12	37	38	38	38	38	38	38	38	38	38	38	38	NA	NA	NA	NA	NA	NA	NA	NA	NA	NA
3.2993469178443764e-6	5.645339664845217e-8	4.1568119048432596e-8	1.1456269808534915e-6	9.795107700245648e-7	2.561128874579274e-6	681	SUT702,XUT_12R-239	NA	chrXII:659837-661453(-)	XUTs	7	NA	1	1	3	NA	49.8571428571429	NA	87	102	108.666666666667	NA	40	NA	87	102	17	NA	45.7122425957781	NA	25.3	31.6	37.9	40	70	70	70	70	70	NA	NA	NA	NA	NA	NA	NA	NA	NA	NA
7.070029109666521e-6	5.645339664845217e-8	4.1568119048432596e-8	1.1456269808534915e-6	9.795107700245648e-7	2.561128874579274e-6	683	SUT707,XUT_12R-297	NA	chrXII:806843-809185(-)	XUTs	15	NA	1	1	3	NA	47.6	NA	19	60	66.3333333333333	NA	51	NA	19	60	55	NA	47.0114807553942	NA	37	37	37.4	51	53	53.6	55.7	56	56	NA	NA	NA	NA	NA	NA	NA	NA	NA	NA
1.414005821933304e-6	5.645339664845217e-8	4.1568119048432596e-8	1.1456269808534914e-8	9.795107700245648e-7	8.53709624859758e-7	685	SUT709	NA	chrXII:921643-922387(-)	SUTs	3	NA	NA	1	1	NA	43	NA	NA	8	4	NA	43	NA	NA	8	4	NA	43	43	43	43	43	43	43	43	43	43	43	NA	NA	NA	NA	NA	NA	NA	NA	NA	NA
8.484034931599826e-6	3.9517377653916516e-5	2.0784059524216295e-5	8.01938886597444e-6	1.469266155036847e-5	8.537096248597579e-6	686	SUT710,XUT_12R-336,CUT753,XUT_12R-337	NA	chrXII:928244-929596(-)	CUTs	18	5	7	15	10	7	20.6666666666667	19.8	22.1428571428571	22.2666666666667	20.4	27.1428571428571	17.5	20	19	16	17	26	19.4093358348253	NA	12	12	14.2	17.5	26	26	30.05	35	35	18.5500656363022	NA	12.2	12.4	12.6	20	22	24	26	28
1.8382075685132953e-5	5.645339664845217e-6	8.313623809686518e-6	3.4368809425604743e-6	8.815596930221083e-6	7.683386623737822e-6	687	SUT711	NA	chrXII:1025380-1026708(-)	SUTs	39	2	3	9	9	1	45.1538461538462	54.5	35.3333333333333	24.8888888888889	25.1111111111111	31	45	54.5	44	21	20	31	42.5246785726919	NA	18	24	31.7	45	54	57	57.9	60	71	50.0799361021956	NA	35.15	37.3	39.45	54.5	65.25	67.4	69.55	71.7
4.242017465799913e-6	5.645339664845217e-8	4.1568119048432596e-8	1.1456269808534914e-8	1.9590215400491296e-6	8.53709624859758e-7	688	SUT712,XUT_12R-385	NA	chrXII:1029908-1030701(-)	XUTs	9	NA	NA	2	1	NA	66.6666666666667	NA	NA	73.5	83	NA	66	NA	NA	73.5	83	NA	66.5856961408683	NA	63	63	63	66	71	71	71	71	71	NA	NA	NA	NA	NA	NA	NA	NA	NA	NA
1.414005821933304e-6	5.645339664845217e-8	4.1568119048432596e-8	1.1456269808534914e-8	9.795107700245647e-9	8.537096248597579e-9	690	SUT715	NA	chrXIII:29877-30309(-)	SUTs	3	NA	NA	NA	NA	NA	12	NA	NA	NA	NA	NA	12	NA	NA	NA	NA	NA	12	12	12	12	12	12	12	12	12	12	12	NA	NA	NA	NA	NA	NA	NA	NA	NA	NA
2.828011643866608e-6	5.645339664845217e-8	4.1568119048432596e-8	1.1456269808534915e-6	9.795107700245647e-9	8.537096248597579e-9	691	SUT717	NA	chrXIII:121365-122981(-)	SUTs	6	NA	1	NA	NA	NA	61	NA	21	NA	NA	NA	61	NA	21	NA	NA	NA	60.4731345309634	NA	53	53	53	61	69	69	69	69	69	NA	NA	NA	NA	NA	NA	NA	NA	NA	NA
1.414005821933304e-6	5.645339664845217e-8	4.1568119048432596e-8	3.4368809425604743e-6	9.795107700245648e-7	8.53709624859758e-7	693	SUT725	NA	chrXIII:271701-271917(-)	SUTs	3	NA	3	1	1	NA	28	NA	9	17	9	NA	28	NA	8	17	9	NA	28	28	28	28	28	28	28	28	28	28	28	NA	NA	NA	NA	NA	NA	NA	NA	NA	NA
1.414005821933304e-6	5.645339664845217e-8	4.1568119048432596e-8	2.291253961706983e-6	9.795107700245647e-9	8.53709624859758e-7	696	SUT733	NA	chrXIII:616045-616325(-)	SUTs	3	NA	2	NA	1	NA	59	NA	17	NA	21	NA	59	NA	17	NA	21	NA	59	59	59	59	59	59	59	59	59	59	59	NA	NA	NA	NA	NA	NA	NA	NA	NA	NA
2.828011643866608e-6	5.645339664845217e-8	4.1568119048432596e-8	1.1456269808534915e-6	9.795107700245647e-9	8.53709624859758e-7	698	SUT740	NA	chrXIII:898029-898301(-)	SUTs	6	NA	1	NA	1	NA	49.5	NA	14	NA	20	NA	49.5	NA	14	NA	20	NA	48.7647413609464	NA	41	41	41	49.5	58	58	58	58	58	NA	NA	NA	NA	NA	NA	NA	NA	NA	NA
1.414005821933304e-6	5.645339664845217e-8	4.1568119048432596e-8	4.582507923413966e-6	2.938532310073694e-6	8.53709624859758e-7	701	SUT750,XUT_14R-229	NA	chrXIV:542120-543180(-)	XUTs	3	NA	4	3	1	NA	33	NA	32.25	11	32	NA	33	NA	32	12	32	NA	33	33	33	33	33	33	33	33	33	33	33	NA	NA	NA	NA	NA	NA	NA	NA	NA	NA
1.414005821933304e-6	5.645339664845217e-8	4.1568119048432596e-8	1.1456269808534914e-8	1.9590215400491296e-6	8.53709624859758e-7	702	SUT751,XUT_14R-264	NA	chrXIV:604472-605775(-)	XUTs	3	NA	NA	2	1	NA	18	NA	NA	17	18	NA	18	NA	NA	17	18	NA	18	18	18	18	18	18	18	18	18	18	18	NA	NA	NA	NA	NA	NA	NA	NA	NA	NA
1.414005821933304e-6	5.645339664845217e-8	4.1568119048432596e-8	1.1456269808534914e-8	9.795107700245647e-9	1.707419249719516e-6	703	SUT753,XUT_14R-284	NA	chrXIV:635432-636864(-)	XUTs	3	NA	NA	NA	2	NA	23	NA	NA	NA	81.5	NA	23	NA	NA	NA	81.5	NA	23	23	23	23	23	23	23	23	23	23	23	NA	NA	NA	NA	NA	NA	NA	NA	NA	NA
4.242017465799913e-6	5.645339664845217e-6	4.1568119048432596e-8	1.1456269808534914e-8	9.795107700245648e-7	8.537096248597579e-9	706	SUT770	NA	chrXV:348990-349750(-)	SUTs	9	NA	NA	1	NA	1	37	NA	NA	18	NA	10	37	NA	NA	18	NA	10	36.9187405876163	NA	34	34	34	37	40	40	40	40	40	NA	NA	NA	NA	NA	NA	NA	NA	NA	NA
8.484034931599826e-6	5.645339664845217e-8	4.156811904843259e-6	2.291253961706983e-6	9.795107700245648e-7	2.561128874579274e-6	710	SUT784,XUT_15R-314,SUT785	NA	chrXV:690094-692225(-)	XUTs	18	1	2	1	3	NA	74.5	19	20	108	55.3333333333333	NA	58.5	19	20	108	60	NA	55.5681493053869	NA	13	13	31.7	58.5	72	72	128.7	198	198	19	19	19	19	19	19	19	19	19	19
1.2726052397399738e-5	5.645339664845217e-8	4.1568119048432596e-8	5.728134904267457e-6	1.9590215400491296e-6	2.561128874579274e-6	711	SUT786,XUT_15R-327	NA	chrXV:721742-722630(-)	XUTs	27	NA	5	2	3	NA	46	NA	37.8	25	27.3333333333333	NA	52	NA	37	25	26	NA	43.4212278921363	55	26	27.2	28	52	55	60.6	62	64.8	69	NA	NA	NA	NA	NA	NA	NA	NA	NA	NA
5.656023287733216e-6	5.645339664845217e-8	4.1568119048432596e-8	1.1456269808534914e-8	9.795107700245648e-7	2.561128874579274e-6	712	SUT788,XUT_15R-355	NA	chrXV:804239-804854(-)	XUTs	12	NA	NA	1	3	NA	38.75	NA	NA	20	82.3333333333333	NA	38	NA	NA	20	84	NA	36.8265485253639	NA	23	23	23	38	45.5	53.2	56	56	56	NA	NA	NA	NA	NA	NA	NA	NA	NA	NA
4.242017465799913e-6	5.645339664845217e-8	4.1568119048432596e-8	1.1456269808534914e-8	9.795107700245647e-9	8.537096248597579e-9	713	SUT791	NA	chrXV:836519-837239(-)	SUTs	9	NA	NA	NA	NA	NA	76.3333333333333	NA	NA	NA	NA	NA	64	NA	NA	NA	NA	NA	62.0117910283635	NA	27	27	27	64	138	138	138	138	138	NA	NA	NA	NA	NA	NA	NA	NA	NA	NA
5.656023287733216e-6	5.645339664845217e-8	4.1568119048432596e-8	1.0310642827681423e-5	3.918043080098259e-6	2.561128874579274e-6	715	SUT800	NA	chrXV:1026631-1028031(-)	SUTs	12	NA	9	4	3	NA	54.75	NA	68.3333333333333	50.5	42	NA	53	NA	66	31.5	32	NA	54.126952156337	NA	45	45	45	53	58.25	65.4	68	68	68	NA	NA	NA	NA	NA	NA	NA	NA	NA	NA
1.414005821933304e-6	5.645339664845217e-8	4.1568119048432596e-8	1.1456269808534914e-8	1.9590215400491296e-6	8.537096248597579e-9	717	SUT804,XUT_16R-18	NA	chrXVI:40165-41271(-)	XUTs	3	NA	NA	2	NA	NA	53	NA	NA	23	NA	NA	53	NA	NA	23	NA	NA	53	53	53	53	53	53	53	53	53	53	53	NA	NA	NA	NA	NA	NA	NA	NA	NA	NA
1.414005821933304e-6	5.645339664845217e-8	4.1568119048432596e-8	1.1456269808534914e-8	1.9590215400491296e-6	8.53709624859758e-7	718	SUT812,CUT893	NA	chrXVI:347671-348855(-)	CUTs	3	NA	NA	2	1	NA	26	NA	NA	32.5	85	NA	26	NA	NA	32.5	85	NA	26	26	26	26	26	26	26	26	26	26	26	NA	NA	NA	NA	NA	NA	NA	NA	NA	NA
1.414005821933304e-6	5.645339664845217e-8	4.1568119048432596e-8	1.1456269808534914e-8	9.795107700245647e-9	8.537096248597579e-9	721	SUT823	NA	chrXVI:585751-586591(-)	SUTs	3	NA	NA	NA	NA	NA	25	NA	NA	NA	NA	NA	25	NA	NA	NA	NA	NA	25	25	25	25	25	25	25	25	25	25	25	NA	NA	NA	NA	NA	NA	NA	NA	NA	NA
5.656023287733216e-6	5.645339664845217e-8	4.156811904843259e-6	1.1456269808534915e-6	9.795107700245647e-9	8.537096248597579e-9	723	SUT828,XUT_16R-283	NA	chrXVI:627335-629223(-)	XUTs	12	1	1	NA	NA	NA	27.75	14	88	NA	NA	NA	32	14	88	NA	NA	NA	22.1301792021537	NA	6	6	6	32	39.5	40.6	41	41	41	14	14	14	14	14	14	14	14	14	14
9.89804075353313e-6	5.645339664845217e-8	4.1568119048432596e-8	1.1456269808534914e-8	1.9590215400491296e-6	2.561128874579274e-6	724	SUT829,XUT_16R-288,CUT907	NA	chrXVI:643543-645239(-)	CUTs	21	NA	NA	2	3	NA	46.1428571428571	NA	NA	23.5	21.6666666666667	NA	39	NA	NA	23.5	24	NA	42.5650172952003	NA	21	21	30	39	65	65	65	68	68	NA	NA	NA	NA	NA	NA	NA	NA	NA	NA
1.8382075685132953e-5	1.1290679329690434e-5	4.156811904843259e-6	1.1456269808534915e-6	9.795107700245648e-7	6.829676998878064e-6	728	SUT836,XUT_16R-349,XUT_16R-351	NA	chrXVI:781967-785375(-)	XUTs	39	1	1	1	8	2	64.4615384615385	19	21	84	29.875	23	62	19	21	84	24.5	23	62.3105733891081	61	34	38	49.2	62	74	77	77.9	80	92	19	19	19	19	19	19	19	19	19	19
1.414005821933304e-6	5.645339664845217e-6	4.156811904843259e-6	1.1456269808534914e-8	1.9590215400491296e-6	2.561128874579274e-6	729	SUT838	NA	chrXVI:789447-789607(-)	SUTs	3	1	NA	2	3	1	34	115	NA	89.5	51	39	34	115	NA	89.5	69	39	34	34	34	34	34	34	34	34	34	34	34	115	115	115	115	115	115	115	115	115	115
1.414005821933304e-6	5.645339664845217e-8	4.1568119048432596e-8	1.1456269808534914e-8	9.795107700245648e-7	1.707419249719516e-6	730	SUT840,XUT_16R-363	NA	chrXVI:797791-799057(-)	XUTs	3	NA	NA	1	2	NA	28	NA	NA	108	56	NA	28	NA	NA	108	56	NA	28	28	28	28	28	28	28	28	28	28	28	NA	NA	NA	NA	NA	NA	NA	NA	NA	NA
5.656023287733216e-6	1.1290679329690434e-5	4.1568119048432596e-8	2.291253961706983e-6	9.795107700245648e-7	8.537096248597579e-9	731	SUT841	NA	chrXVI:825055-825463(-)	SUTs	12	NA	2	1	NA	2	40.25	NA	38	15	NA	16	41	NA	38	15	NA	16	37.5062606542161	NA	20	20	20	41	47	55.8	59	59	59	NA	NA	NA	NA	NA	NA	NA	NA	NA	NA
1.4140058219333041e-5	5.645339664845217e-6	4.156811904843259e-6	6.8737618851209485e-6	9.795107700245647e-6	3.414838499439032e-6	734	tD(GUC)O	NA	chrXV:571962-572098(+)	other	30	1	6	10	4	1	36.8	11	16.8333333333333	21.2	17	48	32.5	11	14.5	20.5	16.5	48	30.0089051896188	12	12	12	12	32.5	54	55.8	63	64.3	76	11	11	11	11	11	11	11	11	11	11
3.2522133904466e-5	4.5162717318761734e-5	2.0784059524216295e-5	1.718440471280237e-5	1.2733640010319342e-5	8.537096248597579e-6	735	tE(UUC)G1	NA	chrVII:328644-328771(+)	other	69	5	15	13	10	8	34.5217391304348	23.4	16.2666666666667	29.9230769230769	28.1	20.375	32	23	16	13	16	18.5	28.9456734106338	NA	10	14	14	32	46	46	50	65	70	22.0658981764031	23	13.4	15.8	18.2	23	29	29.4	29.8	30.2
7.070029109666521e-6	1.1290679329690434e-5	4.156811904843259e-6	3.4368809425604743e-6	3.918043080098259e-6	2.561128874579274e-6	736	tE(UUC)K	NA	chrXI:140760-141038(-)	other	15	1	3	4	3	2	47.6	15	31	22	22.6666666666667	45	50	15	33	20	17	45	47.3006565624898	50	41	41	41.1	50	50	51	54.5	55	55	15	15	15	15	15	15	15	15	15	15
1.0463643082306451e-4	2.8226698324226086e-5	3.325449523874607e-5	1.603877773194888e-5	9.795107700245647e-6	8.537096248597579e-6	737	TLC1_TLC1	TLC1	chrII:307587-308887(+)	other	222	8	14	10	10	5	54.3243243243243	35.25	31.5714285714286	28	49.3	23.8	58	26	19	26	26	18	49.0576481875523	71	21	24	30	58	69	71	71	73	84.95	25.2422760182524	27	9.9	14.8	19.05	26	30.25	34.8	39.35	63.7
7.070029109666521e-6	5.645339664845217e-8	4.156811904843259e-6	5.728134904267457e-6	9.795107700245648e-7	8.537096248597579e-6	739	tR(UCU)G2	NA	chrVII:828583-828807(-)	other	15	1	5	1	10	NA	22.4	12	25.6	17	40.4	NA	23	12	17	17	43.5	NA	20.2542053086395	NA	10	10	10.5	23	26	28.4	36.8	38	38	12	12	12	12	12	12	12	12	12	12
1.696806986319965e-5	5.645339664845217e-6	8.313623809686518e-6	6.8737618851209485e-6	9.795107700245647e-6	1.3659353997756128e-5	740	tT(UGU)G2,YGR256W	NA	chrVII:1004290-1006154(+)	other	36	2	6	10	16	1	44	24	31	27.9	23.875	22	27.5	24	32	28	18.5	22	33.9990588088062	NA	15	21	21.25	27.5	50	50	55.25	57	178	23.2379000772445	NA	18.6	19.2	19.8	24	27	27.6	28.2	28.8
8.484034931599826e-6	5.645339664845217e-8	4.1568119048432596e-8	3.4368809425604743e-6	9.795107700245647e-9	3.414838499439032e-6	741	tV(AAC)G3	NA	chrVII:73702-74238(-)	other	18	NA	3	NA	4	NA	43.8333333333333	NA	27.3333333333333	NA	25.5	NA	43	NA	28	NA	23	NA	42.1056544652997	NA	26	26	30.95	43	52	52	57.4	64	64	NA	NA	NA	NA	NA	NA	NA	NA	NA	NA
1.414005821933304e-6	5.645339664845217e-8	4.1568119048432596e-8	1.1456269808534915e-6	9.795107700245647e-9	1.707419249719516e-6	744	XUT_10F-15,SUT199	NA	chrX:50013-50698(+)	XUTs	3	NA	1	NA	2	NA	34	NA	106	NA	42.5	NA	34	NA	106	NA	42.5	NA	34	34	34	34	34	34	34	34	34	34	34	NA	NA	NA	NA	NA	NA	NA	NA	NA	NA
1.414005821933304e-6	5.645339664845217e-8	4.1568119048432596e-8	1.1456269808534914e-8	9.795107700245648e-7	8.537096248597579e-9	745	XUT_10F-151	NA	chrX:329777-330243(+)	XUTs	3	NA	NA	1	NA	NA	26	NA	NA	25	NA	NA	26	NA	NA	25	NA	NA	26	26	26	26	26	26	26	26	26	26	26	NA	NA	NA	NA	NA	NA	NA	NA	NA	NA
1.414005821933304e-6	5.645339664845217e-8	4.1568119048432596e-8	1.1456269808534914e-8	9.795107700245647e-9	1.707419249719516e-6	746	XUT_10F-203,SUT213,CUT214	NA	chrX:457926-458856(+)	CUTs	3	NA	NA	NA	2	NA	42	NA	NA	NA	48	NA	42	NA	NA	NA	48	NA	42	42	42	42	42	42	42	42	42	42	42	NA	NA	NA	NA	NA	NA	NA	NA	NA	NA
1.414005821933304e-6	5.645339664845217e-8	4.1568119048432596e-8	1.1456269808534914e-8	9.795107700245648e-7	8.537096248597579e-9	747	XUT_10F-213	NA	chrX:471764-472297(+)	XUTs	3	NA	NA	1	NA	NA	42	NA	NA	37	NA	NA	42	NA	NA	37	NA	NA	42	42	42	42	42	42	42	42	42	42	42	NA	NA	NA	NA	NA	NA	NA	NA	NA	NA
1.414005821933304e-6	5.645339664845217e-6	4.1568119048432596e-8	1.1456269808534914e-8	9.795107700245647e-9	8.537096248597579e-9	748	XUT_10F-321	NA	chrX:724149-724836(+)	XUTs	3	NA	NA	NA	NA	1	31	NA	NA	NA	NA	39	31	NA	NA	NA	NA	39	31	31	31	31	31	31	31	31	31	31	31	NA	NA	NA	NA	NA	NA	NA	NA	NA	NA
2.828011643866608e-6	5.645339664845217e-8	4.1568119048432596e-8	1.1456269808534914e-8	9.795107700245647e-9	8.53709624859758e-7	750	XUT_10F-326	NA	chrX:741539-742277(+)	XUTs	6	NA	NA	NA	1	NA	53	NA	NA	NA	14	NA	53	NA	NA	NA	14	NA	45	NA	25	25	25	53	81	81	81	81	81	NA	NA	NA	NA	NA	NA	NA	NA	NA	NA
7.070029109666521e-6	5.645339664845217e-6	8.313623809686518e-6	2.291253961706983e-6	2.938532310073694e-6	5.122257749158548e-6	753	XUT_10F-55,SUT204	NA	chrX:123792-126477(+)	XUTs	15	2	2	3	6	1	33	23.5	28	52.3333333333333	77.8333333333333	18	26	23.5	28	36	79.5	18	30.1920728849087	NA	17	17	17.7	26	43	45.4	53.8	55	55	21.0237960416286	NA	14.05	15.1	16.15	23.5	28.75	29.8	30.85	31.9
1.414005821933304e-6	5.645339664845217e-6	4.1568119048432596e-8	1.1456269808534915e-6	1.9590215400491296e-6	2.561128874579274e-6	755	XUT_10F-62	NA	chrX:136744-137069(+)	XUTs	3	NA	1	2	3	1	46	NA	11	61	12	46	46	NA	11	61	10	46	46	46	46	46	46	46	46	46	46	46	46	NA	NA	NA	NA	NA	NA	NA	NA	NA	NA
1.414005821933304e-6	5.645339664845217e-8	4.1568119048432596e-8	1.1456269808534914e-8	9.795107700245647e-9	8.537096248597579e-9	759	XUT_10F-87,CUT206	NA	chrX:181444-183208(+)	CUTs	3	NA	NA	NA	NA	NA	70	NA	NA	NA	NA	NA	70	NA	NA	NA	NA	NA	70	70	70	70	70	70	70	70	70	70	70	NA	NA	NA	NA	NA	NA	NA	NA	NA	NA
5.656023287733216e-6	5.645339664845217e-6	4.1568119048432596e-8	3.4368809425604743e-6	9.795107700245648e-7	8.53709624859758e-7	762	XUT_10R-128,SUT632	NA	chrX:339407-342271(-)	XUTs	12	NA	3	1	1	1	61.75	NA	43.6666666666667	13	16	13	61	NA	30	13	16	13	51.7346624045573	NA	21	21	21	61	87.5	99.6	104	104	104	NA	NA	NA	NA	NA	NA	NA	NA	NA	NA
1.5554064041266346e-5	1.1290679329690434e-5	4.156811904843259e-6	1.1456269808534914e-8	1.9590215400491296e-6	7.683386623737822e-6	764	XUT_10R-186	NA	chrX:472100-472495(-)	XUTs	33	1	NA	2	9	2	46.3636363636364	68	NA	18.5	47	30.5	49	68	NA	18.5	48	30.5	39.8775108417233	64	14	17	17	49	64	64	64	64	95	68	68	68	68	68	68	68	68	68	68
1.2726052397399738e-5	5.645339664845217e-8	4.1568119048432596e-8	1.1456269808534914e-8	9.795107700245648e-7	8.537096248597579e-9	765	XUT_10R-206,SUT642	NA	chrX:539438-540524(-)	XUTs	27	NA	NA	1	NA	NA	61.1111111111111	NA	NA	74	NA	NA	50	NA	NA	74	NA	NA	56.9567007054698	NA	33	35.4	37	50	82	83.6	84	88.8	96	NA	NA	NA	NA	NA	NA	NA	NA	NA	NA
2.828011643866608e-6	5.645339664845217e-8	4.1568119048432596e-8	1.1456269808534914e-8	9.795107700245647e-9	1.707419249719516e-6	766	XUT_10R-209	NA	chrX:543571-543897(-)	XUTs	6	NA	NA	NA	2	NA	51.5	NA	NA	NA	17.5	NA	51.5	NA	NA	NA	17.5	NA	51.4392845984467	NA	49	49	49	51.5	54	54	54	54	54	NA	NA	NA	NA	NA	NA	NA	NA	NA	NA
4.242017465799913e-6	5.645339664845217e-8	4.1568119048432596e-8	1.1456269808534914e-8	4.897553850122824e-6	8.537096248597579e-9	771	XUT_10R-39,SUT621,SUT622	NA	chrX:116320-117722(-)	XUTs	9	NA	NA	5	NA	NA	34.3333333333333	NA	NA	21.2	NA	NA	36	NA	NA	7	NA	NA	32.9088393145957	NA	22	22	22	36	45	45	45	45	45	NA	NA	NA	NA	NA	NA	NA	NA	NA	NA
8.484034931599826e-6	5.645339664845217e-8	4.156811904843259e-6	1.1456269808534915e-6	9.795107700245648e-7	1.707419249719516e-6	772	XUT_10R-52,SUT624	NA	chrX:144133-144940(-)	XUTs	18	1	1	1	2	NA	44	29	19	3	33.5	NA	44	29	19	3	33.5	NA	40.0510653885279	NA	19	19	24.5	44	60	60	63.6	68	68	29	29	29	29	29	29	29	29	29	29
5.656023287733216e-6	5.645339664845217e-6	4.1568119048432596e-8	2.291253961706983e-6	7.836086160196518e-6	9.390805873457338e-6	773	XUT_10R-84,SUT627,SUT628	NA	chrX:224423-227102(-)	XUTs	12	NA	2	8	11	1	54.25	NA	24	24	24.3636363636364	48	51	NA	24	24	19	48	53.4959587656006	NA	45	45	45	51	56.5	66.4	70	70	70	NA	NA	NA	NA	NA	NA	NA	NA	NA	NA
4.242017465799913e-6	5.645339664845217e-8	4.1568119048432596e-8	1.1456269808534914e-8	2.938532310073694e-6	2.561128874579274e-6	775	XUT_11F-10,SUT218,SUT219	NA	chrXI:18555-21224(+)	XUTs	9	NA	NA	3	3	NA	46.6666666666667	NA	NA	65.6666666666667	61	NA	44	NA	NA	33	36	NA	45.4586832596807	NA	35	35	35	44	61	61	61	61	61	NA	NA	NA	NA	NA	NA	NA	NA	NA	NA
1.414005821933304e-6	5.645339664845217e-8	4.1568119048432596e-8	1.1456269808534914e-8	9.795107700245647e-9	4.2685481242987896e-6	777	XUT_11F-160,YKL044W,YKL044W,YKL043W	NA	chrXI:355796-357635(+)	XUTs	3	NA	NA	NA	5	NA	24	NA	NA	NA	29.6	NA	24	NA	NA	NA	27	NA	24	24	24	24	24	24	24	24	24	24	24	NA	NA	NA	NA	NA	NA	NA	NA	NA	NA
4.242017465799913e-6	1.1290679329690434e-5	4.1568119048432596e-8	1.1456269808534915e-6	2.938532310073694e-6	2.561128874579274e-6	781	XUT_11F-26,SUT222	NA	chrXI:69599-70444(+)	XUTs	9	NA	1	3	3	2	28.3333333333333	NA	13	30.6666666666667	20.6666666666667	31	26	NA	13	33	21	31	26.7717382327557	NA	18	18	18	26	41	41	41	41	41	NA	NA	NA	NA	NA	NA	NA	NA	NA	NA
1.414005821933304e-6	5.645339664845217e-8	4.1568119048432596e-8	1.1456269808534914e-8	9.795107700245647e-9	8.537096248597579e-9	783	XUT_11F-281	NA	chrXI:642951-644698(+)	XUTs	3	NA	NA	NA	NA	NA	99	NA	NA	NA	NA	NA	99	NA	NA	NA	NA	NA	99	99	99	99	99	99	99	99	99	99	99	NA	NA	NA	NA	NA	NA	NA	NA	NA	NA
1.414005821933304e-6	5.645339664845217e-8	4.1568119048432596e-8	1.1456269808534914e-8	9.795107700245647e-9	8.53709624859758e-7	785	XUT_11F-292	NA	chrXI:659993-660556(+)	XUTs	3	NA	NA	NA	1	NA	28	NA	NA	NA	91	NA	28	NA	NA	NA	91	NA	28	28	28	28	28	28	28	28	28	28	28	NA	NA	NA	NA	NA	NA	NA	NA	NA	NA
1.414005821933304e-6	5.645339664845217e-8	4.1568119048432596e-8	1.1456269808534914e-8	9.795107700245648e-7	8.53709624859758e-7	786	XUT_11F-58	NA	chrXI:136868-138005(+)	XUTs	3	NA	NA	1	1	NA	70	NA	NA	82	14	NA	70	NA	NA	82	14	NA	70	70	70	70	70	70	70	70	70	70	70	NA	NA	NA	NA	NA	NA	NA	NA	NA	NA
2.828011643866608e-6	5.645339664845217e-6	4.1568119048432596e-8	1.1456269808534915e-6	9.795107700245648e-7	8.53709624859758e-7	788	XUT_11F-87,SUT231	NA	chrXI:195121-195777(+)	XUTs	6	NA	1	1	1	1	25	NA	23	11	54	35	25	NA	23	11	54	35	23.3238075793812	NA	16	16	16	25	34	34	34	34	34	NA	NA	NA	NA	NA	NA	NA	NA	NA	NA
2.828011643866608e-6	5.645339664845217e-6	4.1568119048432596e-8	3.4368809425604743e-6	3.918043080098259e-6	7.683386623737822e-6	790	XUT_11R-128,SUT671,XUT_11R-130	NA	chrXI:308285-309577(-)	XUTs	6	NA	3	4	9	1	40	NA	17.3333333333333	18.5	32	36	40	NA	19	19.5	30	36	38.974350539810096	NA	31	31	31	40	49	49	49	49	49	NA	NA	NA	NA	NA	NA	NA	NA	NA	NA
1.414005821933304e-6	5.645339664845217e-8	4.1568119048432596e-8	1.1456269808534914e-8	9.795107700245647e-9	8.537096248597579e-9	792	XUT_11R-171	NA	chrXI:384888-385277(-)	XUTs	3	NA	NA	NA	NA	NA	52	NA	NA	NA	NA	NA	52	NA	NA	NA	NA	NA	52	52	52	52	52	52	52	52	52	52	52	NA	NA	NA	NA	NA	NA	NA	NA	NA	NA
1.414005821933304e-6	5.645339664845217e-8	4.1568119048432596e-8	1.1456269808534914e-8	9.795107700245647e-9	1.707419249719516e-6	793	XUT_11R-2,SUT652	NA	chrXI:5967-7874(-)	XUTs	3	NA	NA	NA	2	NA	78	NA	NA	NA	50	NA	78	NA	NA	NA	50	NA	78	78	78	78	78	78	78	78	78	78	78	NA	NA	NA	NA	NA	NA	NA	NA	NA	NA
2.828011643866608e-6	5.645339664845217e-8	4.1568119048432596e-8	1.1456269808534914e-8	9.795107700245648e-7	2.561128874579274e-6	794	XUT_11R-247,CUT728,XUT_11R-249	NA	chrXI:582070-584655(-)	CUTs	6	NA	NA	1	3	NA	47	NA	NA	14	39.6666666666667	NA	47	NA	NA	14	39	NA	47	47	47	47	47	47	47	47	47	47	47	NA	NA	NA	NA	NA	NA	NA	NA	NA	NA
1.414005821933304e-6	5.645339664845217e-8	4.1568119048432596e-8	1.1456269808534914e-8	9.795107700245647e-9	1.707419249719516e-6	795	XUT_11R-260	NA	chrXI:608886-611277(-)	XUTs	3	NA	NA	NA	2	NA	40	NA	NA	NA	48.5	NA	40	NA	NA	NA	48.5	NA	40	40	40	40	40	40	40	40	40	40	40	NA	NA	NA	NA	NA	NA	NA	NA	NA	NA
1.414005821933304e-6	5.645339664845217e-8	4.1568119048432596e-8	1.1456269808534914e-8	9.795107700245647e-9	8.537096248597579e-9	797	XUT_11R-270	NA	chrXI:638430-638721(-)	XUTs	3	NA	NA	NA	NA	NA	65	NA	NA	NA	NA	NA	65	NA	NA	NA	NA	NA	65	65	65	65	65	65	65	65	65	65	65	NA	NA	NA	NA	NA	NA	NA	NA	NA	NA
1.414005821933304e-6	5.645339664845217e-8	4.1568119048432596e-8	1.1456269808534914e-8	9.795107700245647e-9	8.537096248597579e-9	800	XUT_11R-94	NA	chrXI:231810-233767(-)	XUTs	3	NA	NA	NA	NA	NA	15	NA	NA	NA	NA	NA	15	NA	NA	NA	NA	NA	15	15	15	15	15	15	15	15	15	15	15	NA	NA	NA	NA	NA	NA	NA	NA	NA	NA
2.828011643866608e-6	5.645339664845217e-6	4.156811904843259e-6	1.1456269808534915e-6	9.795107700245647e-9	1.707419249719516e-6	805	XUT_12F-157,SUT263,CUT257,CUT258	NA	chrXII:395780-397353(+)	CUTs	6	1	1	NA	2	1	74.5	28	26	NA	225	56	74.5	28	26	NA	225	56	74.0135122798533	NA	66	66	66	74.5	83	83	83	83	83	28	28	28	28	28	28	28	28	28	28
1.414005821933304e-6	5.645339664845217e-8	4.1568119048432596e-8	1.1456269808534914e-8	9.795107700245648e-7	8.537096248597579e-9	806	XUT_12F-159	NA	chrXII:403602-404471(+)	XUTs	3	NA	NA	1	NA	NA	27	NA	NA	16	NA	NA	27	NA	NA	16	NA	NA	27	27	27	27	27	27	27	27	27	27	27	NA	NA	NA	NA	NA	NA	NA	NA	NA	NA
1.414005821933304e-6	5.645339664845217e-8	4.1568119048432596e-8	1.1456269808534914e-8	9.795107700245647e-9	8.537096248597579e-9	807	XUT_12F-165,CUT260,CUT261	NA	chrXII:415731-416809(+)	CUTs	3	NA	NA	NA	NA	NA	51	NA	NA	NA	NA	NA	51	NA	NA	NA	NA	NA	51	51	51	51	51	51	51	51	51	51	51	NA	NA	NA	NA	NA	NA	NA	NA	NA	NA
1.414005821933304e-6	5.645339664845217e-8	4.1568119048432596e-8	1.1456269808534914e-8	9.795107700245648e-7	8.537096248597579e-9	808	XUT_12F-184,CUT264	NA	chrXII:445040-445545(+)	CUTs	3	NA	NA	1	NA	NA	39	NA	NA	20	NA	NA	39	NA	NA	20	NA	NA	39	39	39	39	39	39	39	39	39	39	39	NA	NA	NA	NA	NA	NA	NA	NA	NA	NA
9.89804075353313e-6	5.645339664845217e-8	4.1568119048432596e-8	3.4368809425604743e-6	3.918043080098259e-6	4.2685481242987896e-6	810	XUT_12F-191,SUT265,SUT266	NA	chrXII:490876-492720(+)	XUTs	21	NA	3	4	5	NA	46.5714285714286	NA	38.3333333333333	18	49.8	NA	42	NA	38	18.5	54	NA	43.6555787915833	NA	20	20	39	42	58	58	58	71	71	NA	NA	NA	NA	NA	NA	NA	NA	NA	NA
5.656023287733216e-6	5.645339664845217e-8	4.1568119048432596e-8	3.4368809425604743e-6	3.918043080098259e-6	1.707419249719516e-6	813	XUT_12F-208,SUT270	NA	chrXII:540657-541793(+)	XUTs	12	NA	3	4	2	NA	28.5	NA	24.6666666666667	24.5	33.5	NA	22.5	NA	27	24.5	33.5	NA	26.0806436001277	NA	18	18	18	22.5	30.75	45.6	51	51	51	NA	NA	NA	NA	NA	NA	NA	NA	NA	NA
7.070029109666521e-6	1.1290679329690434e-5	4.1568119048432596e-8	1.1456269808534915e-6	9.795107700245648e-7	8.537096248597579e-9	815	XUT_12F-257	NA	chrXII:657107-658054(+)	XUTs	15	NA	1	1	NA	2	32	NA	20	16	NA	27.5	31	NA	20	16	NA	27.5	31.3506556892438	NA	23	23	23.5	31	37	37.8	40.6	41	41	NA	NA	NA	NA	NA	NA	NA	NA	NA	NA
4.242017465799913e-6	5.645339664845217e-8	4.1568119048432596e-8	3.4368809425604743e-6	9.795107700245647e-9	8.537096248597579e-9	816	XUT_12F-270,CUT267	NA	chrXII:674098-675137(+)	CUTs	9	NA	3	NA	NA	NA	60.3333333333333	NA	90.6666666666667	NA	NA	NA	60	NA	91	NA	NA	NA	60.2214042201516	NA	56	56	56	60	65	65	65	65	65	NA	NA	NA	NA	NA	NA	NA	NA	NA	NA
1.2726052397399738e-5	5.645339664845217e-8	4.1568119048432596e-8	1.1456269808534915e-6	9.795107700245648e-7	8.53709624859758e-7	819	XUT_12F-359,SUT282,CUT276,XUT_12F-361	NA	chrXII:909636-912471(+)	CUTs	27	NA	1	1	1	NA	49.2222222222222	NA	5	52	57	NA	50	NA	5	52	57	NA	47.4961950845138	NA	28	32.2	35	50	54	58	59	65	74	NA	NA	NA	NA	NA	NA	NA	NA	NA	NA
8.484034931599826e-6	5.645339664845217e-8	8.313623809686518e-6	1.1456269808534914e-8	3.918043080098259e-6	8.537096248597579e-9	821	XUT_12F-394	NA	chrXII:1010862-1011377(+)	XUTs	18	2	NA	4	NA	NA	46	19	NA	25.75	NA	NA	46.5	19	NA	28	NA	NA	45.62444234634	NA	36	36	39.85	46.5	49	49	51.7	55	55	18.8944436276912	NA	17.2	17.4	17.6	19	20	20.2	20.4	20.6
1.979608150706626e-5	2.8226698324226086e-5	1.6627247619373037e-5	4.582507923413966e-6	7.836086160196518e-6	5.122257749158548e-6	823	XUT_12F-6,SUT245	NA	chrXII:25683-27314(+)	XUTs	42	4	4	8	6	5	32.6428571428571	22.75	19.75	18.375	27.3333333333333	22	31	23	19.5	13	24	23	31.0576916988063	31	19.05	20	22	31	37	38.6	39	53	55.85	22.4749582249775	NA	18.45	18.9	19.35	23	25.5	25.8	26.1	26.4
1.414005821933304e-6	5.645339664845217e-8	4.1568119048432596e-8	2.291253961706983e-6	9.795107700245647e-9	1.707419249719516e-6	824	XUT_12F-70,CUT251	NA	chrXII:193429-194377(+)	CUTs	3	NA	2	NA	2	NA	58	NA	71.5	NA	40.5	NA	58	NA	71.5	NA	40.5	NA	58	58	58	58	58	58	58	58	58	58	58	NA	NA	NA	NA	NA	NA	NA	NA	NA	NA
5.656023287733216e-6	5.645339664845217e-6	8.313623809686518e-6	2.291253961706983e-6	9.795107700245648e-7	8.537096248597579e-9	825	XUT_12F-84	NA	chrXII:220994-221723(+)	XUTs	12	2	2	1	NA	1	56.25	25	19	17	NA	21	50.5	25	19	17	NA	21	52.2826215561303	NA	32	32	32	50.5	63.5	84.4	92	92	92	24.8193472919817	NA	22.3	22.6	22.9	25	26.5	26.8	27.1	27.4
1.1312046575466433e-5	5.645339664845217e-6	4.1568119048432596e-8	1.1456269808534915e-6	2.938532310073694e-6	8.537096248597579e-9	826	XUT_12F-85,SUT250	NA	chrXII:223863-224697(+)	XUTs	24	NA	1	3	NA	1	30.625	NA	24	22.6666666666667	NA	30	25	NA	24	19	NA	30	28.6598120216177	23	17	18.5	22	25	39.5	47	47	48.4	49	NA	NA	NA	NA	NA	NA	NA	NA	NA	NA
2.1210087328999563e-5	5.645339664845217e-8	1.2470435714529778e-5	4.582507923413966e-6	3.918043080098259e-6	1.0244515498317095e-5	827	XUT_12F-87,YLR041W,XUT_12F-90,SUT251	NA	chrXII:228317-231625(+)	XUTs	45	3	4	4	12	NA	44	65.6666666666667	35	27.75	53.3333333333333	NA	41	38	19.5	16.5	52.5	NA	41.8570907592754	NA	26.8	30	31	41	52	52.8	56	56	83.1999999999999	47.9321959327751	NA	22.7	24.4	26.1	38	88	98	108	118
1.4140058219333041e-5	5.645339664845217e-6	2.4940871429059557e-5	1.0310642827681423e-5	6.856575390171952e-6	9.390805873457338e-6	828	XUT_12F-98,SUT253	NA	chrXII:245527-246306(+)	XUTs	30	6	9	7	11	1	35	27.6666666666667	21.8888888888889	26.1428571428571	30.2727272727273	12	34	19.5	20	28	21	12	33.5774333586017	NA	19	26.2	27	34	38	38.8	42	43.8	60	22.2075806975923	NA	11	12	13	19.5	32.25	35	43.25	51.5
1.414005821933304e-6	5.645339664845217e-8	4.1568119048432596e-8	1.1456269808534914e-8	9.795107700245647e-9	2.561128874579274e-6	829	XUT_12R-107,SUT692	NA	chrXII:290012-291715(-)	XUTs	3	NA	NA	NA	3	NA	48	NA	NA	NA	43	NA	48	NA	NA	NA	16	NA	48	48	48	48	48	48	48	48	48	48	48	NA	NA	NA	NA	NA	NA	NA	NA	NA	NA
1.414005821933304e-6	5.645339664845217e-8	4.1568119048432596e-8	1.1456269808534914e-8	9.795107700245647e-9	8.537096248597579e-9	830	XUT_12R-126	NA	chrXII:365768-366188(-)	XUTs	3	NA	NA	NA	NA	NA	63	NA	NA	NA	NA	NA	63	NA	NA	NA	NA	NA	63	63	63	63	63	63	63	63	63	63	63	NA	NA	NA	NA	NA	NA	NA	NA	NA	NA
4.242017465799913e-6	5.645339664845217e-8	4.1568119048432596e-8	1.1456269808534914e-8	9.795107700245648e-7	8.537096248597579e-9	831	XUT_12R-141	NA	chrXII:414202-415656(-)	XUTs	9	NA	NA	1	NA	NA	43.3333333333333	NA	NA	34	NA	NA	42	NA	NA	34	NA	NA	42.7101471898015	NA	35	35	35	42	53	53	53	53	53	NA	NA	NA	NA	NA	NA	NA	NA	NA	NA
1.414005821933304e-6	5.645339664845217e-8	4.1568119048432596e-8	1.1456269808534914e-8	9.795107700245647e-9	8.537096248597579e-9	832	XUT_12R-144	NA	chrXII:417797-418070(-)	XUTs	3	NA	NA	NA	NA	NA	12	NA	NA	NA	NA	NA	12	NA	NA	NA	NA	NA	12	12	12	12	12	12	12	12	12	12	12	NA	NA	NA	NA	NA	NA	NA	NA	NA	NA
5.656023287733216e-6	5.645339664845217e-8	4.156811904843259e-6	2.291253961706983e-6	1.9590215400491296e-6	1.707419249719516e-6	834	XUT_12R-207,SUT698	NA	chrXII:603345-604074(-)	XUTs	12	1	2	2	2	NA	50.25	28	22.5	28	21.5	NA	57.5	28	22.5	28	21.5	NA	45.6362943444914	NA	20	20	20	57.5	63	65.2	66	66	66	28	28	28	28	28	28	28	28	28	28
5.656023287733216e-6	5.645339664845217e-8	4.1568119048432596e-8	1.1456269808534915e-6	9.795107700245647e-9	2.561128874579274e-6	836	XUT_12R-229,SUT701	NA	chrXII:641171-642590(-)	XUTs	12	NA	1	NA	3	NA	63.75	NA	20	NA	74.3333333333333	NA	59	NA	20	NA	81	NA	62.3624956867285	NA	50	50	50	59	67.5	81.8	87	87	87	NA	NA	NA	NA	NA	NA	NA	NA	NA	NA
1.4140058219333041e-5	5.645339664845217e-6	4.156811904843259e-6	1.1456269808534914e-8	1.9590215400491296e-6	1.707419249719516e-6	837	XUT_12R-235	NA	chrXII:649211-650863(-)	XUTs	30	1	NA	2	2	1	30.1	9	NA	13.5	27.5	38	28	9	NA	13.5	27.5	38	28.2680726162537	20	15	19.5	20	28	42	42.2	43	43.5	48	9	9	9	9	9	9	9	9	9	9
4.242017465799913e-6	5.645339664845217e-8	4.1568119048432596e-8	2.291253961706983e-6	1.9590215400491296e-6	2.561128874579274e-6	838	XUT_12R-237,CUT742,CUT743	NA	chrXII:657073-658205(-)	CUTs	9	NA	2	2	3	NA	37.6666666666667	NA	22	18	11.6666666666667	NA	35	NA	22	18	11	NA	36.1699780592883	NA	26	26	26	35	52	52	52	52	52	NA	NA	NA	NA	NA	NA	NA	NA	NA	NA
7.070029109666521e-6	5.645339664845217e-8	4.1568119048432596e-8	1.1456269808534915e-6	9.795107700245647e-9	1.707419249719516e-6	839	XUT_12R-249,SUT703	NA	chrXII:678007-679991(-)	XUTs	15	NA	1	NA	2	NA	49.2	NA	31	NA	45	NA	54	NA	31	NA	45	NA	45.6406010877069	NA	24	24	25.1	54	59	62	72.5	74	74	NA	NA	NA	NA	NA	NA	NA	NA	NA	NA
2.828011643866608e-6	5.645339664845217e-8	4.1568119048432596e-8	1.1456269808534914e-8	9.795107700245647e-9	8.537096248597579e-9	840	XUT_12R-250	NA	chrXII:682376-682646(-)	XUTs	6	NA	NA	NA	NA	NA	23.5	NA	NA	NA	NA	NA	23.5	NA	NA	NA	NA	NA	19.8997487421324	NA	11	11	11	23.5	36	36	36	36	36	NA	NA	NA	NA	NA	NA	NA	NA	NA	NA
4.242017465799913e-6	1.693601899453565e-5	4.1568119048432596e-8	5.728134904267457e-6	4.897553850122824e-6	8.53709624859758e-7	843	XUT_12R-299	NA	chrXII:815757-818469(-)	XUTs	9	NA	5	5	1	3	21.3333333333333	NA	12.8	18	7	25	23	NA	12	16	7	18	20.5623720054979	NA	14	14	14	23	27	27	27	27	27	NA	NA	NA	NA	NA	NA	NA	NA	NA	NA
9.89804075353313e-6	5.645339664845217e-6	4.1568119048432596e-8	2.291253961706983e-6	9.795107700245647e-9	8.537096248597579e-9	845	XUT_12R-352	NA	chrXII:948988-950218(-)	XUTs	21	NA	2	NA	NA	1	33.7142857142857	NA	32	NA	NA	13	29	NA	32	NA	NA	13	31.3979761498392	NA	20	20	25	29	39	39	39	66	66	NA	NA	NA	NA	NA	NA	NA	NA	NA	NA
4.242017465799913e-6	5.645339664845217e-6	4.156811904843259e-6	1.1456269808534915e-6	9.795107700245648e-7	1.707419249719516e-6	846	XUT_12R-370	NA	chrXII:981659-982629(-)	XUTs	9	1	1	1	2	1	42	41	15	12	18	14	36	41	15	12	18	14	39.9340580177784	NA	29	29	29	36	61	61	61	61	61	41	41	41	41	41	41	41	41	41	41
1.2726052397399738e-5	1.1290679329690434e-5	4.1568119048432596e-8	2.291253961706983e-6	9.795107700245647e-9	3.414838499439032e-6	847	XUT_12R-389,YLRCdelta27	NA	chrXII:1052262-1053178(-)	XUTs	27	NA	2	NA	4	2	46.7777777777778	NA	24.5	NA	28	107	44	NA	24.5	NA	19.5	107	36.9683313371223	NA	10	12.4	14	44	47	59.8	63	88.2000000000001	126	NA	NA	NA	NA	NA	NA	NA	NA	NA	NA
1.414005821933304e-6	5.645339664845217e-8	4.156811904843259e-6	1.1456269808534914e-8	9.795107700245647e-9	8.53709624859758e-7	850	XUT_13F-116	NA	chrXIII:262783-263303(+)	XUTs	3	1	NA	NA	1	NA	57	22	NA	NA	91	NA	57	22	NA	NA	91	NA	57	57	57	57	57	57	57	57	57	57	57	22	22	22	22	22	22	22	22	22	22
4.242017465799913e-6	5.645339664845217e-8	4.156811904843259e-6	1.1456269808534914e-8	1.9590215400491296e-6	8.53709624859758e-7	853	XUT_13F-151	NA	chrXIII:320576-321094(+)	XUTs	9	1	NA	2	1	NA	21.3333333333333	27	NA	16	11	NA	22	27	NA	16	11	NA	21.2634977682635	NA	19	19	19	22	23	23	23	23	23	27	27	27	27	27	27	27	27	27	27
8.955370205577594e-6	2.2581358659380867e-5	1.6627247619373037e-5	4.582507923413966e-6	3.918043080098259e-6	5.122257749158548e-6	854	XUT_13F-161,SUT300	NA	chrXIII:347137-348536(+)	XUTs	19	4	4	4	6	4	48.1052631578947	36.5	33.75	33.75	41.8333333333333	31	46	38	25	32	28	32	46.6943037408221	55	34.4	36	36	46	55	55	56.8	61	61	33.3688631530587	NA	18.85	21.7	24.55	38	44.25	46.2	48.15	50.1
1.414005821933304e-6	5.645339664845217e-6	4.156811904843259e-6	1.1456269808534915e-6	9.795107700245647e-9	3.414838499439032e-6	855	XUT_13F-174	NA	chrXIII:386692-387288(+)	XUTs	3	1	1	NA	4	1	34	38	24	NA	67	26	34	38	24	NA	69	26	34	34	34	34	34	34	34	34	34	34	34	38	38	38	38	38	38	38	38	38	38
2.828011643866608e-6	5.645339664845217e-6	4.1568119048432596e-8	1.1456269808534915e-6	9.795107700245648e-7	8.537096248597579e-9	856	XUT_13F-195,SUT302	NA	chrXIII:429880-431561(+)	XUTs	6	NA	1	1	NA	1	53	NA	12	18	NA	66	53	NA	12	18	NA	66	51.3809303146605	NA	40	40	40	53	66	66	66	66	66	NA	NA	NA	NA	NA	NA	NA	NA	NA	NA
5.656023287733216e-6	5.645339664845217e-8	4.156811904843259e-6	1.1456269808534914e-8	9.795107700245648e-7	8.53709624859758e-7	858	XUT_13F-206	NA	chrXIII:462789-463392(+)	XUTs	12	1	NA	1	1	NA	48.25	33	NA	19	9	NA	22	33	NA	19	9	NA	22.2161767001013	NA	4	4	4	22	58.75	122	145	145	145	33	33	33	33	33	33	33	33	33	33
7.070029109666521e-6	1.1290679329690434e-5	8.313623809686518e-6	6.8737618851209485e-6	4.897553850122824e-6	5.975967374018306e-6	859	XUT_13F-209,SUT305	NA	chrXIII:480851-481387(+)	XUTs	15	2	6	5	7	2	26	18	16.5	14.6	14.8571428571429	15.5	26	18	14.5	17	15	15.5	24.5641255263706	NA	14	14	14.7	26	30	31.8	38.1	39	39	17.5499287747842	NA	14.4	14.8	15.2	18	20	20.4	20.8	21.2
2.828011643866608e-6	5.645339664845217e-8	4.156811904843259e-6	1.1456269808534915e-6	2.938532310073694e-6	4.2685481242987896e-6	860	XUT_13F-213,CUT299,XUT_13F-214	NA	chrXIII:493644-494811(+)	CUTs	6	1	1	3	5	NA	16.5	32	26	17.3333333333333	28.8	NA	16.5	32	26	14	39	NA	13.490737563232	NA	7	7	7	16.5	26	26	26	26	26	32	32	32	32	32	32	32	32	32	32
1.979608150706626e-5	5.645339664845217e-8	4.156811904843259e-6	2.291253961706983e-6	9.795107700245648e-7	8.53709624859758e-7	861	XUT_13F-218,YMRWdelta16	NA	chrXIII:502096-503550(+)	XUTs	42	1	2	1	1	NA	51.2857142857143	33	16	33	39	NA	52.5	33	16	33	39	NA	49.8745221414032	NA	25.75	40	40	52.5	57	62.6	64	64	67.8	33	33	33	33	33	33	33	33	33	33
1.414005821933304e-6	5.645339664845217e-8	4.1568119048432596e-8	1.1456269808534914e-8	9.795107700245648e-7	8.537096248597579e-9	862	XUT_13F-222	NA	chrXIII:508170-509607(+)	XUTs	3	NA	NA	1	NA	NA	23	NA	NA	27	NA	NA	23	NA	NA	27	NA	NA	23	23	23	23	23	23	23	23	23	23	23	NA	NA	NA	NA	NA	NA	NA	NA	NA	NA
7.070029109666521e-6	5.645339664845217e-8	4.1568119048432596e-8	1.1456269808534914e-8	9.795107700245647e-9	2.561128874579274e-6	863	XUT_13F-259	NA	chrXIII:598086-599533(+)	XUTs	15	NA	NA	NA	3	NA	43	NA	NA	NA	117.666666666667	NA	24	NA	NA	NA	101	NA	31.0024149450777	NA	14	14	14.7	24	33	51.0000000000001	114	123	123	NA	NA	NA	NA	NA	NA	NA	NA	NA	NA
1.414005821933304e-6	5.645339664845217e-8	4.156811904843259e-6	2.291253961706983e-6	9.795107700245647e-9	1.707419249719516e-6	866	XUT_13F-294	NA	chrXIII:675165-675603(+)	XUTs	3	1	2	NA	2	NA	48	21	31.5	NA	14	NA	48	21	31.5	NA	14	NA	48	48	48	48	48	48	48	48	48	48	48	21	21	21	21	21	21	21	21	21	21
1.4140058219333041e-5	5.645339664845217e-6	4.1568119048432596e-8	1.1456269808534915e-6	2.938532310073694e-6	1.1951934748036611e-5	867	XUT_13F-3,SUT285	NA	chrXIII:13421-14355(+)	XUTs	30	NA	1	3	14	1	40.4	NA	20	58.6666666666667	40.4285714285714	36	37	NA	20	37	39.5	36	38.3328240198131	NA	22	26.5	27	37	54	55	59	59.4	63	NA	NA	NA	NA	NA	NA	NA	NA	NA	NA
2.828011643866608e-6	5.645339664845217e-8	4.1568119048432596e-8	1.1456269808534914e-8	9.795107700245647e-9	8.537096248597579e-9	868	XUT_13F-315	NA	chrXIII:720876-722370(+)	XUTs	6	NA	NA	NA	NA	NA	60.5	NA	NA	NA	NA	NA	60.5	NA	NA	NA	NA	NA	59.39696961967	NA	49	49	49	60.5	72	72	72	72	72	NA	NA	NA	NA	NA	NA	NA	NA	NA	NA
1.414005821933304e-6	5.645339664845217e-8	4.1568119048432596e-8	1.1456269808534914e-8	9.795107700245647e-9	8.53709624859758e-7	870	XUT_13F-339,SUT319	NA	chrXIII:784451-785057(+)	XUTs	3	NA	NA	NA	1	NA	21	NA	NA	NA	21	NA	21	NA	NA	NA	21	NA	21	21	21	21	21	21	21	21	21	21	21	NA	NA	NA	NA	NA	NA	NA	NA	NA	NA
1.1312046575466433e-5	5.645339664845217e-6	4.1568119048432596e-8	4.582507923413966e-6	1.9590215400491296e-6	7.683386623737822e-6	871	XUT_13F-350	NA	chrXIII:809066-809543(+)	XUTs	24	NA	4	2	9	1	49.5	NA	52.25	79.5	50.1111111111111	21	53	NA	55.5	79.5	43	21	45.2584437927972	NA	16	21.4	34	53	64.5	66	66	70.2	72	NA	NA	NA	NA	NA	NA	NA	NA	NA	NA
1.414005821933304e-6	5.645339664845217e-8	4.1568119048432596e-8	1.1456269808534914e-8	9.795107700245647e-9	8.537096248597579e-9	872	XUT_13F-354	NA	chrXIII:827780-830711(+)	XUTs	3	NA	NA	NA	NA	NA	65	NA	NA	NA	NA	NA	65	NA	NA	NA	NA	NA	65	65	65	65	65	65	65	65	65	65	65	NA	NA	NA	NA	NA	NA	NA	NA	NA	NA
1.414005821933304e-6	5.645339664845217e-8	4.1568119048432596e-8	1.1456269808534914e-8	9.795107700245647e-9	8.53709624859758e-7	873	XUT_13F-359	NA	chrXIII:836914-837716(+)	XUTs	3	NA	NA	NA	1	NA	46	NA	NA	NA	78	NA	46	NA	NA	NA	78	NA	46	46	46	46	46	46	46	46	46	46	46	NA	NA	NA	NA	NA	NA	NA	NA	NA	NA
1.414005821933304e-6	5.645339664845217e-8	4.1568119048432596e-8	1.1456269808534914e-8	9.795107700245647e-9	8.537096248597579e-9	874	XUT_13F-364	NA	chrXIII:851903-852523(+)	XUTs	3	NA	NA	NA	NA	NA	27	NA	NA	NA	NA	NA	27	NA	NA	NA	NA	NA	27	27	27	27	27	27	27	27	27	27	27	NA	NA	NA	NA	NA	NA	NA	NA	NA	NA
4.242017465799913e-6	5.645339664845217e-6	4.156811904843259e-6	1.1456269808534914e-8	9.795107700245648e-7	4.2685481242987896e-6	876	XUT_13F-373	NA	chrXIII:869581-870055(+)	XUTs	9	1	NA	1	5	1	28	12	NA	24	33.6	19	28	12	NA	24	21	19	27.9522997372737	NA	26	26	26	28	30	30	30	30	30	12	12	12	12	12	12	12	12	12	12
1.414005821933304e-6	5.645339664845217e-8	4.1568119048432596e-8	1.1456269808534914e-8	9.795107700245647e-9	8.53709624859758e-7	878	XUT_13F-376	NA	chrXIII:874107-874476(+)	XUTs	3	NA	NA	NA	1	NA	19	NA	NA	NA	9	NA	19	NA	NA	NA	9	NA	19	19	19	19	19	19	19	19	19	19	19	NA	NA	NA	NA	NA	NA	NA	NA	NA	NA
5.656023287733216e-6	5.645339664845217e-8	4.1568119048432596e-8	4.582507923413966e-6	9.795107700245648e-7	8.53709624859758e-7	879	XUT_13F-390	NA	chrXIII:906262-906959(+)	XUTs	12	NA	4	1	1	NA	48.5	NA	23	34	45	NA	44	NA	24	34	45	NA	46.8275935994036	NA	35	35	35	44	51.5	65.8	71	71	71	NA	NA	NA	NA	NA	NA	NA	NA	NA	NA
1.414005821933304e-6	5.645339664845217e-8	4.1568119048432596e-8	3.4368809425604743e-6	4.897553850122824e-6	4.2685481242987896e-6	880	XUT_13F-393,SUT321,XUT_13F-398,SUT322	NA	chrXIII:910804-915019(+)	XUTs	3	NA	3	5	5	NA	26	NA	13	17	17.8	NA	26	NA	15	16	16	NA	26	26	26	26	26	26	26	26	26	26	26	NA	NA	NA	NA	NA	NA	NA	NA	NA	NA
9.89804075353313e-6	5.645339664845217e-8	4.1568119048432596e-8	1.1456269808534914e-8	9.795107700245648e-7	8.53709624859758e-7	881	XUT_13F-51,SUT288	NA	chrXIII:119375-120177(+)	XUTs	21	NA	NA	1	1	NA	49.1428571428571	NA	NA	14	61	NA	58	NA	NA	14	61	NA	46.4350861559115	58	22	22	39	58	63	63	63	64	64	NA	NA	NA	NA	NA	NA	NA	NA	NA	NA
1.414005821933304e-6	5.645339664845217e-8	4.1568119048432596e-8	1.1456269808534914e-8	9.795107700245647e-9	2.561128874579274e-6	882	XUT_13F-52,SUT289	NA	chrXIII:121512-123137(+)	XUTs	3	NA	NA	NA	3	NA	80	NA	NA	NA	26.6666666666667	NA	80	NA	NA	NA	26	NA	80	80	80	80	80	80	80	80	80	80	80	NA	NA	NA	NA	NA	NA	NA	NA	NA	NA
5.656023287733216e-6	5.645339664845217e-8	4.156811904843259e-6	1.1456269808534915e-6	3.918043080098259e-6	2.561128874579274e-6	883	XUT_13F-65,SUT292	NA	chrXIII:139957-141691(+)	XUTs	12	1	1	4	3	NA	37.75	51	11	73.5	56.6666666666667	NA	35.5	51	11	81	54	NA	31.8939749590096	NA	13	13	13	35.5	49.75	62.4	67	67	67	51	51	51	51	51	51	51	51	51	51
7.258563219257628e-5	3.9517377653916516e-5	1.2470435714529778e-5	3.207755546389776e-5	2.644679079066325e-5	2.5611288745792737e-5	884	XUT_13F-80,SUT295	NA	chrXIII:165510-168705(+)	XUTs	154	3	28	27	30	7	38.2662337662338	16.3333333333333	23.6785714285714	20.4444444444444	33.8666666666667	22.5714285714286	40	13	20	17	27	23	34.7207608704156	NA	13	17	19	40	49	53	55	57	61	15.5278721533126	NA	12.1	12.2	12.3	13	18.5	19.6	20.7	21.8
2.403809897286617e-5	5.645339664845217e-6	4.156811904843259e-6	2.520379357877681e-5	5.877064620147388e-6	5.122257749158548e-6	885	XUT_13R-108,SUT721	NA	chrXIII:258686-258984(-)	XUTs	51	1	22	6	6	1	29	13	18.5454545454545	22	15.3333333333333	23	25	13	18.5	23	12	23	25.6850965538232	NA	12.5	13	14	25	35	38	41	54	61	13	13	13	13	13	13	13	13	13	13
2.828011643866608e-6	5.645339664845217e-8	4.1568119048432596e-8	1.1456269808534914e-8	9.795107700245647e-9	8.53709624859758e-7	886	XUT_13R-110,SUT722	NA	chrXIII:259309-260102(-)	XUTs	6	NA	NA	NA	1	NA	56	NA	NA	NA	28	NA	56	NA	NA	NA	28	NA	54.6991773247094	NA	44	44	44	56	68	68	68	68	68	NA	NA	NA	NA	NA	NA	NA	NA	NA	NA
2.1210087328999563e-5	1.693601899453565e-5	8.313623809686518e-6	4.582507923413966e-6	9.795107700245647e-9	3.414838499439032e-6	887	XUT_13R-114,SUT724	NA	chrXIII:265512-267500(-)	XUTs	45	2	4	NA	4	3	48.3333333333333	35.5	19.75	NA	28.25	28.3333333333333	46	35.5	19.5	NA	20	26	43.8119569230144	NA	17	25	26	46	62	62.4	64	66	93.1999999999999	35.4682957019364	NA	34.15	34.3	34.45	35.5	36.25	36.4	36.55	36.7
5.656023287733216e-6	5.645339664845217e-8	4.1568119048432596e-8	1.1456269808534915e-6	1.9590215400491296e-6	2.561128874579274e-6	888	XUT_13R-117	NA	chrXIII:275575-276712(-)	XUTs	12	NA	1	2	3	NA	40.5	NA	24	27.5	86	NA	44	NA	24	27.5	73	NA	37.0089942126513	44	17	17	17	44	47.25	54.4	57	57	57	NA	NA	NA	NA	NA	NA	NA	NA	NA	NA
1.414005821933304e-6	5.645339664845217e-6	8.313623809686518e-6	1.1456269808534915e-6	9.795107700245648e-7	2.561128874579274e-6	889	XUT_13R-127,CUT764	NA	chrXIII:286499-287229(-)	CUTs	3	2	1	1	3	1	36	28.5	17	23	79.6666666666667	91	36	28.5	17	23	80	91	36	36	36	36	36	36	36	36	36	36	36	26.0768096208106	NA	18.15	19.3	20.45	28.5	34.25	35.4	36.55	37.7
1.1312046575466433e-5	1.693601899453565e-5	8.313623809686518e-6	6.8737618851209485e-6	3.918043080098259e-6	2.561128874579274e-6	891	XUT_13R-20,CUT758,SUT716	NA	chrXIII:45878-46633(-)	CUTs	24	2	6	4	3	3	48.75	62.5	26.3333333333333	32.75	24	32.6666666666667	49	62.5	21.5	30	24	23	46.9437414711454	49	27	30	37	49	51.75	57	57	69.6	75	46.7332857821917	NA	25.15	29.3	33.45	62.5	83.25	87.4	91.55	95.7
2.828011643866608e-6	5.645339664845217e-8	4.1568119048432596e-8	4.582507923413966e-6	9.795107700245647e-9	8.537096248597579e-9	893	XUT_13R-217	NA	chrXIII:481883-482713(-)	XUTs	6	NA	4	NA	NA	NA	25	NA	45.5	NA	NA	NA	25	NA	43.5	NA	NA	NA	24	NA	18	18	18	25	32	32	32	32	32	NA	NA	NA	NA	NA	NA	NA	NA	NA	NA
2.828011643866608e-6	5.645339664845217e-8	4.1568119048432596e-8	1.1456269808534915e-6	9.795107700245647e-9	8.537096248597579e-9	894	XUT_13R-232	NA	chrXIII:531798-532278(-)	XUTs	6	NA	1	NA	NA	NA	48.5	NA	28	NA	NA	NA	48.5	NA	28	NA	NA	NA	43.9545219516718	NA	28	28	28	48.5	69	69	69	69	69	NA	NA	NA	NA	NA	NA	NA	NA	NA	NA
2.828011643866608e-6	5.645339664845217e-6	4.1568119048432596e-8	1.1456269808534914e-8	9.795107700245647e-9	8.53709624859758e-7	895	XUT_13R-234,SUT732	NA	chrXIII:536051-537233(-)	XUTs	6	NA	NA	NA	1	1	40	NA	NA	NA	53	15	40	NA	NA	NA	53	15	39.9874980462644	NA	39	39	39	40	41	41	41	41	41	NA	NA	NA	NA	NA	NA	NA	NA	NA	NA
1.5554064041266346e-5	5.645339664845217e-6	2.9097683333902815e-5	1.4893150751095388e-5	8.815596930221083e-6	1.1098225123176854e-5	898	XUT_13R-279,SUT734	NA	chrXIII:618355-619594(-)	XUTs	33	7	13	9	13	1	36.3636363636364	34.2857142857143	37	20.1111111111111	32.5384615384615	39	28	24	25	18	25	39	28.7582181825424	14	12	14	14	28	64	64	68	68	85	29.4565984366732	17	17	17	17	24	47	54.8	60.8	63.2
4.242017465799913e-6	5.645339664845217e-6	4.1568119048432596e-8	1.1456269808534915e-6	9.795107700245648e-7	1.707419249719516e-6	899	XUT_13R-293,SUT735,CUT783,XUT_13R-294,CUT784,XUT_13R-297	NA	chrXIII:654389-658381(-)	CUTs	9	NA	1	1	2	1	61	NA	14	60	45.5	30	58	NA	14	60	45.5	30	60.8047145466964	NA	57	57	57	58	68	68	68	68	68	NA	NA	NA	NA	NA	NA	NA	NA	NA	NA
7.070029109666521e-6	5.645339664845217e-8	4.1568119048432596e-8	1.1456269808534914e-8	9.795107700245647e-9	8.53709624859758e-7	900	XUT_13R-316,SUT736	NA	chrXIII:687543-688857(-)	XUTs	15	NA	NA	NA	1	NA	66.8	NA	NA	NA	25	NA	62	NA	NA	NA	25	NA	61.2810090536619	NA	33	33	35.2	62	64	75.2000000000001	114.4	120	120	NA	NA	NA	NA	NA	NA	NA	NA	NA	NA
1.1312046575466433e-5	1.1290679329690434e-5	4.156811904843259e-6	4.582507923413966e-6	1.9590215400491296e-6	2.561128874579274e-6	901	XUT_13R-330,SUT737	NA	chrXIII:731437-732109(-)	XUTs	24	1	4	2	3	2	53.5	41	35.75	38.5	30.6666666666667	38.5	51.5	41	36.5	38.5	31	38.5	49.8172777621329	NA	21	26.7	40	51.5	59.5	67	67	83.8	91	41	41	41	41	41	41	41	41	41	41
5.656023287733216e-6	5.645339664845217e-6	4.1568119048432596e-8	1.1456269808534915e-6	1.9590215400491296e-6	2.561128874579274e-6	904	XUT_13R-362	NA	chrXIII:808459-808718(-)	XUTs	12	NA	1	2	3	1	49.75	NA	39	33	16.3333333333333	8	46.5	NA	39	33	15	8	48.582700594878	NA	39	39	39	46.5	55.75	64	67	67	67	NA	NA	NA	NA	NA	NA	NA	NA	NA	NA
2.828011643866608e-6	5.645339664845217e-8	4.1568119048432596e-8	1.1456269808534914e-8	9.795107700245647e-9	4.2685481242987896e-6	907	XUT_13R-411	NA	chrXIII:902929-904456(-)	XUTs	6	NA	NA	NA	5	NA	67	NA	NA	NA	28	NA	67	NA	NA	NA	27	NA	64.5368112010502	NA	49	49	49	67	85	85	85	85	85	NA	NA	NA	NA	NA	NA	NA	NA	NA	NA
1.414005821933304e-6	5.645339664845217e-8	4.1568119048432596e-8	1.1456269808534914e-8	9.795107700245647e-9	4.2685481242987896e-6	910	XUT_13R-88	NA	chrXIII:220815-221973(-)	XUTs	3	NA	NA	NA	5	NA	35	NA	NA	NA	44.6	NA	35	NA	NA	NA	58	NA	35	35	35	35	35	35	35	35	35	35	35	NA	NA	NA	NA	NA	NA	NA	NA	NA	NA
1.414005821933304e-6	5.645339664845217e-8	4.156811904843259e-6	3.4368809425604743e-6	9.795107700245647e-9	8.537096248597579e-9	911	XUT_13R-97	NA	chrXIII:233214-233741(-)	XUTs	3	1	3	NA	NA	NA	51	39	29.6666666666667	NA	NA	NA	51	39	29	NA	NA	NA	51	51	51	51	51	51	51	51	51	51	51	39	39	39	39	39	39	39	39	39	39
5.656023287733216e-6	5.645339664845217e-6	4.156811904843259e-6	6.8737618851209485e-6	9.795107700245647e-9	1.707419249719516e-6	912	XUT_14F-101,SUT325,CUT328	NA	chrXIV:270144-271219(+)	CUTs	12	1	6	NA	2	1	86.25	48	27.1666666666667	NA	27	28	79.5	48	25.5	NA	27	28	84.0656118619644	NA	67	67	67	79.5	95	112.6	119	119	119	48	48	48	48	48	48	48	48	48	48
8.484034931599826e-6	1.1290679329690434e-5	4.156811904843259e-6	3.4368809425604743e-6	6.856575390171952e-6	8.53709624859758e-7	913	XUT_14F-102,SUT326	NA	chrXIV:271873-274241(+)	XUTs	18	1	3	7	1	2	55.1666666666667	20	18.6666666666667	21.1428571428571	41	18	51	20	15	20	41	18	52.5223802261593	NA	35	35	37.75	51	65	65	75.8	89	89	20	20	20	20	20	20	20	20	20	20
2.828011643866608e-6	5.645339664845217e-8	4.156811904843259e-6	2.291253961706983e-6	9.795107700245647e-9	8.537096248597579e-9	914	XUT_14F-116,SUT327,XUT_14F-118	NA	chrXIV:318615-319917(+)	XUTs	6	1	2	NA	NA	NA	29	12	7.5	NA	NA	NA	29	12	7.5	NA	NA	NA	28.7228132326902	NA	25	25	25	29	33	33	33	33	33	12	12	12	12	12	12	12	12	12	12
1.414005821933304e-6	5.645339664845217e-8	4.1568119048432596e-8	1.1456269808534914e-8	9.795107700245648e-7	2.561128874579274e-6	915	XUT_14F-123,CUT330	NA	chrXIV:337941-339295(+)	CUTs	3	NA	NA	1	3	NA	73	NA	NA	181	44.6666666666667	NA	73	NA	NA	181	27	NA	73	73	73	73	73	73	73	73	73	73	73	NA	NA	NA	NA	NA	NA	NA	NA	NA	NA
1.414005821933304e-6	5.645339664845217e-8	4.1568119048432596e-8	1.1456269808534914e-8	9.795107700245647e-9	8.53709624859758e-7	916	XUT_14F-133	NA	chrXIV:354421-355503(+)	XUTs	3	NA	NA	NA	1	NA	58	NA	NA	NA	31	NA	58	NA	NA	NA	31	NA	58	58	58	58	58	58	58	58	58	58	58	NA	NA	NA	NA	NA	NA	NA	NA	NA	NA
4.242017465799913e-6	5.645339664845217e-6	4.156811904843259e-6	1.1456269808534915e-5	4.897553850122824e-6	7.683386623737822e-6	917	XUT_14F-142,SUT330	NA	chrXIV:372463-374321(+)	XUTs	9	1	10	5	9	1	45.6666666666667	22	32.7	19	57.3333333333333	103	47	22	29	19	63	103	45.5892864951134	NA	42	42	42	47	48	48	48	48	48	22	22	22	22	22	22	22	22	22	22
1.1312046575466433e-5	5.645339664845217e-6	4.1568119048432596e-8	1.1456269808534915e-6	3.918043080098259e-6	5.122257749158548e-6	918	XUT_14F-166,SUT333	NA	chrXIV:440725-441306(+)	XUTs	24	NA	1	4	6	1	40.75	NA	28	45	46.3333333333333	33	44	NA	28	40	34.5	33	39.7877766770207	NA	28	28	28	44	47	50	50	50	50	NA	NA	NA	NA	NA	NA	NA	NA	NA	NA
1.414005821933304e-6	5.645339664845217e-8	4.1568119048432596e-8	1.1456269808534915e-6	9.795107700245647e-9	8.537096248597579e-9	919	XUT_14F-20	NA	chrXIV:64711-65533(+)	XUTs	3	NA	1	NA	NA	NA	58	NA	26	NA	NA	NA	58	NA	26	NA	NA	NA	58	58	58	58	58	58	58	58	58	58	58	NA	NA	NA	NA	NA	NA	NA	NA	NA	NA
1.414005821933304e-6	5.645339664845217e-8	4.1568119048432596e-8	1.1456269808534914e-8	9.795107700245647e-9	8.537096248597579e-9	920	XUT_14F-214	NA	chrXIV:546153-546781(+)	XUTs	3	NA	NA	NA	NA	NA	53	NA	NA	NA	NA	NA	53	NA	NA	NA	NA	NA	53	53	53	53	53	53	53	53	53	53	53	NA	NA	NA	NA	NA	NA	NA	NA	NA	NA
1.414005821933304e-6	5.645339664845217e-8	4.1568119048432596e-8	2.291253961706983e-6	1.9590215400491296e-6	8.537096248597579e-9	921	XUT_14F-219	NA	chrXIV:561385-561815(+)	XUTs	3	NA	2	2	NA	NA	46	NA	22	19.5	NA	NA	46	NA	22	19.5	NA	NA	46	46	46	46	46	46	46	46	46	46	46	NA	NA	NA	NA	NA	NA	NA	NA	NA	NA
1.414005821933304e-6	5.645339664845217e-8	4.1568119048432596e-8	1.1456269808534915e-6	9.795107700245648e-7	8.53709624859758e-7	923	XUT_14F-236	NA	chrXIV:599180-600285(+)	XUTs	3	NA	1	1	1	NA	25	NA	27	28	14	NA	25	NA	27	28	14	NA	25	25	25	25	25	25	25	25	25	25	25	NA	NA	NA	NA	NA	NA	NA	NA	NA	NA
5.656023287733216e-6	1.1290679329690434e-5	4.156811904843259e-6	2.291253961706983e-6	3.918043080098259e-6	8.53709624859758e-7	925	XUT_14F-257,CUT347,SUT337	NA	chrXIV:629054-629530(+)	CUTs	12	1	2	4	1	2	30.5	23	21.5	31.25	88	29.5	27.5	23	21.5	26.5	88	29.5	28.2879386505419	NA	18	18	18	27.5	37	45.8	49	49	49	23	23	23	23	23	23	23	23	23	23
8.484034931599826e-6	1.1290679329690434e-5	4.1568119048432596e-8	1.1456269808534914e-8	9.795107700245648e-7	8.537096248597579e-9	926	XUT_14F-259,SUT338	NA	chrXIV:632763-634070(+)	XUTs	18	NA	NA	1	NA	2	53.5	NA	NA	35	NA	45.5	54.5	NA	NA	35	NA	45.5	52.5363677990477	NA	40	40	41.65	54.5	63	63	64.35	66	66	NA	NA	NA	NA	NA	NA	NA	NA	NA	NA
1.696806986319965e-5	5.645339664845217e-8	4.156811904843259e-6	1.1456269808534914e-8	2.938532310073694e-6	2.561128874579274e-6	927	XUT_14F-289,SUT339	NA	chrXIV:724416-726019(+)	XUTs	36	1	NA	3	3	NA	53.5833333333333	24	NA	51	30.6666666666667	NA	55	24	NA	62	27	NA	51.5622231969038	66	30	36	36.75	55	66	66	68.25	69	75	24	24	24	24	24	24	24	24	24	24
1.414005821933304e-6	1.1290679329690434e-5	4.1568119048432596e-8	1.1456269808534915e-6	9.795107700245647e-9	8.53709624859758e-7	928	XUT_14F-290,SUT340,SUT341,XUT_14F-292	NA	chrXIV:727570-730172(+)	XUTs	3	NA	1	NA	1	2	51	NA	11	NA	69	21	51	NA	11	NA	69	21	51	51	51	51	51	51	51	51	51	51	51	NA	NA	NA	NA	NA	NA	NA	NA	NA	NA
4.242017465799913e-6	5.645339664845217e-6	4.1568119048432596e-8	4.582507923413966e-6	9.795107700245648e-7	3.414838499439032e-6	929	XUT_14F-302,SUT343	NA	chrXIV:742294-742589(+)	XUTs	9	NA	4	1	4	1	40	NA	29.5	20	22	86	26	NA	26.5	20	21	86	32.4069131212089	NA	17	17	17	26	77	77	77	77	77	NA	NA	NA	NA	NA	NA	NA	NA	NA	NA
8.484034931599826e-6	5.645339664845217e-8	4.1568119048432596e-8	2.291253961706983e-6	1.9590215400491296e-6	8.537096248597579e-9	930	XUT_14F-303,SUT344	NA	chrXIV:743787-746430(+)	XUTs	18	NA	2	2	NA	NA	58.8333333333333	NA	29	18.5	NA	NA	62.5	NA	29	18.5	NA	NA	57.4108367589584	NA	34	34	48.85	62.5	65	65	66.35	68	68	NA	NA	NA	NA	NA	NA	NA	NA	NA	NA
4.242017465799913e-6	5.645339664845217e-8	4.1568119048432596e-8	1.1456269808534915e-6	9.795107700245648e-7	8.53709624859758e-7	931	XUT_14F-306	NA	chrXIV:755222-756770(+)	XUTs	9	NA	1	1	1	NA	72.6666666666667	NA	15	96	35	NA	68	NA	15	96	35	NA	63.5594747303802	NA	32	32	32	68	118	118	118	118	118	NA	NA	NA	NA	NA	NA	NA	NA	NA	NA
2.828011643866608e-6	5.645339664845217e-6	4.156811904843259e-6	1.1456269808534914e-8	9.795107700245648e-7	1.707419249719516e-6	932	XUT_14F-313,SUT345	NA	chrXIV:759585-760798(+)	XUTs	6	1	NA	1	2	1	28	51	NA	37	52.5	17	28	51	NA	37	52.5	17	24.7991935352745	NA	15	15	15	28	41	41	41	41	41	51	51	51	51	51	51	51	51	51	51
1.414005821933304e-6	5.645339664845217e-8	4.1568119048432596e-8	1.1456269808534914e-8	9.795107700245647e-9	8.537096248597579e-9	933	XUT_14F-37,CUT315	NA	chrXIV:104256-104756(+)	CUTs	3	NA	NA	NA	NA	NA	51	NA	NA	NA	NA	NA	51	NA	NA	NA	NA	NA	51	51	51	51	51	51	51	51	51	51	51	NA	NA	NA	NA	NA	NA	NA	NA	NA	NA
5.656023287733216e-6	5.645339664845217e-6	4.1568119048432596e-8	9.165015846827932e-6	3.918043080098259e-6	1.3659353997756128e-5	934	XUT_14F-55,CUT319,SUT323	NA	chrXIV:168012-169833(+)	CUTs	12	NA	8	4	16	1	41	NA	40.25	60	59.875	28	44.5	NA	19	64	63.5	28	37.8942966118192	NA	19	19	19	44.5	52.25	55	56	56	56	NA	NA	NA	NA	NA	NA	NA	NA	NA	NA
5.656023287733216e-6	5.645339664845217e-6	4.1568119048432596e-8	1.1456269808534914e-8	1.9590215400491296e-6	8.537096248597579e-9	935	XUT_14F-6	NA	chrXIV:16387-17821(+)	XUTs	12	NA	NA	2	NA	1	40	NA	NA	24.5	NA	51	39	NA	NA	24.5	NA	51	36.165521605116	NA	18	18	18	39	49.75	60.2	64	64	64	NA	NA	NA	NA	NA	NA	NA	NA	NA	NA
1.414005821933304e-6	5.645339664845217e-8	4.1568119048432596e-8	1.1456269808534915e-6	9.795107700245647e-9	8.53709624859758e-7	936	XUT_14F-61	NA	chrXIV:179958-181104(+)	XUTs	3	NA	1	NA	1	NA	35	NA	14	NA	61	NA	35	NA	14	NA	61	NA	35	35	35	35	35	35	35	35	35	35	35	NA	NA	NA	NA	NA	NA	NA	NA	NA	NA
3.2522133904466e-5	5.645339664845217e-8	4.1568119048432596e-8	1.1456269808534915e-6	9.795107700245648e-7	3.414838499439032e-6	938	XUT_14R-130,SUT747	NA	chrXIV:335166-337788(-)	XUTs	69	NA	1	1	4	NA	50.5217391304348	NA	20	15	17.25	NA	52	NA	20	15	18.5	NA	47.3319902568282	NA	21	26	28	52	64	69	71	72	72	NA	NA	NA	NA	NA	NA	NA	NA	NA	NA
9.89804075353313e-6	5.645339664845217e-8	4.156811904843259e-6	1.1456269808534914e-8	9.795107700245647e-9	1.707419249719516e-6	944	XUT_14R-204	NA	chrXIV:490195-491243(-)	XUTs	21	1	NA	NA	2	NA	34	12	NA	NA	53	NA	38	12	NA	NA	53	NA	30.2142360490445	NA	11	11	21	38	43	43	43	58	58	12	12	12	12	12	12	12	12	12	12
2.828011643866608e-6	5.645339664845217e-8	4.1568119048432596e-8	1.1456269808534914e-8	9.795107700245648e-7	1.707419249719516e-6	945	XUT_14R-21,SUT742	NA	chrXIV:64997-66251(-)	XUTs	6	NA	NA	1	2	NA	43	NA	NA	52	10.5	NA	43	NA	NA	52	10.5	NA	42.9883705204094	NA	42	42	42	43	44	44	44	44	44	NA	NA	NA	NA	NA	NA	NA	NA	NA	NA
2.828011643866608e-6	5.645339664845217e-6	4.1568119048432596e-8	1.1456269808534915e-6	1.9590215400491296e-6	8.53709624859758e-7	947	XUT_14R-219,CUT816	NA	chrXIV:525538-525839(-)	CUTs	6	NA	1	2	1	1	23.5	NA	21	20	15	15	23.5	NA	21	20	15	15	14.4913767461894	NA	5	5	5	23.5	42	42	42	42	42	NA	NA	NA	NA	NA	NA	NA	NA	NA	NA
1.414005821933304e-6	5.645339664845217e-8	4.1568119048432596e-8	1.1456269808534914e-8	9.795107700245647e-9	8.537096248597579e-9	949	XUT_14R-249	NA	chrXIV:571961-572499(-)	XUTs	3	NA	NA	NA	NA	NA	20	NA	NA	NA	NA	NA	20	NA	NA	NA	NA	NA	20	20	20	20	20	20	20	20	20	20	20	NA	NA	NA	NA	NA	NA	NA	NA	NA	NA
1.1312046575466433e-5	5.645339664845217e-8	4.1568119048432596e-8	4.582507923413966e-6	9.795107700245648e-7	1.707419249719516e-6	951	XUT_14R-269,SUT752	NA	chrXIV:609616-611305(-)	XUTs	24	NA	4	1	2	NA	50.625	NA	83	90	58.5	NA	48	NA	83	90	58.5	NA	48.8034307344376	NA	34	34.6	36	48	60.25	70	70	71.4	72	NA	NA	NA	NA	NA	NA	NA	NA	NA	NA
5.656023287733216e-6	5.645339664845217e-8	4.1568119048432596e-8	1.1456269808534915e-6	9.795107700245647e-9	8.537096248597579e-9	954	XUT_14R-291,SUT754	NA	chrXIV:652436-653208(-)	XUTs	12	NA	1	NA	NA	NA	31	NA	45	NA	NA	NA	31	NA	45	NA	NA	NA	28.6441557716516	NA	17	17	17	31	41.25	44	45	45	45	NA	NA	NA	NA	NA	NA	NA	NA	NA	NA
2.828011643866608e-6	5.645339664845217e-8	4.1568119048432596e-8	1.1456269808534914e-8	9.795107700245647e-9	8.53709624859758e-7	957	XUT_14R-330,SUT757	NA	chrXIV:740186-742228(-)	XUTs	6	NA	NA	NA	1	NA	42	NA	NA	NA	41	NA	42	NA	NA	NA	41	NA	39.2300904918661	NA	27	27	27	42	57	57	57	57	57	NA	NA	NA	NA	NA	NA	NA	NA	NA	NA
9.89804075353313e-6	1.693601899453565e-5	4.156811904843259e-6	1.1456269808534915e-6	2.938532310073694e-6	5.122257749158548e-6	959	XUT_14R-40,SUT743	NA	chrXIV:110700-112904(-)	XUTs	21	1	1	3	6	3	39.1428571428571	23	17	37	28	30	42	23	17	21	28	34	37.070033912052	NA	19	19	27	42	52	52	52	53	53	23	23	23	23	23	23	23	23	23	23
2.828011643866608e-6	5.645339664845217e-8	4.1568119048432596e-8	1.1456269808534914e-8	9.795107700245647e-9	8.537096248597579e-9	960	XUT_14R-44	NA	chrXIV:124805-125825(-)	XUTs	6	NA	NA	NA	NA	NA	21	NA	NA	NA	NA	NA	21	NA	NA	NA	NA	NA	19.7989898732233	NA	14	14	14	21	28	28	28	28	28	NA	NA	NA	NA	NA	NA	NA	NA	NA	NA
3.2993469178443764e-6	5.645339664845217e-8	4.1568119048432596e-8	1.1456269808534915e-6	9.795107700245647e-9	8.537096248597579e-9	961	XUT_14R-74,SUT744	NA	chrXIV:201340-201983(-)	XUTs	7	NA	1	NA	NA	NA	49	NA	73	NA	NA	NA	44	NA	73	NA	NA	NA	48.0901509414267	NA	37	40	43	44	59	59	59	59	59	NA	NA	NA	NA	NA	NA	NA	NA	NA	NA
7.070029109666521e-6	5.645339664845217e-8	4.1568119048432596e-8	2.291253961706983e-6	4.897553850122824e-6	6.829676998878064e-6	962	XUT_14R-75,SUT745	NA	chrXIV:204900-206789(-)	XUTs	15	NA	2	5	8	NA	48.6	NA	20.5	42	39.25	NA	47	NA	20.5	17	27	NA	47.6381480990414	39	39	39	39	47	52	54.8	64.6	66	66	NA	NA	NA	NA	NA	NA	NA	NA	NA	NA
7.070029109666521e-6	5.645339664845217e-8	4.1568119048432596e-8	1.1456269808534915e-6	9.795107700245647e-9	8.537096248597579e-9	963	XUT_15F-1	NA	chrXV:3206-4031(+)	XUTs	15	NA	1	NA	NA	NA	33.6	NA	18	NA	NA	NA	24	NA	18	NA	NA	NA	28.8582810881029	NA	16	16	16.5	24	34	41.8	69.1	73	73	NA	NA	NA	NA	NA	NA	NA	NA	NA	NA
9.89804075353313e-6	5.645339664845217e-8	4.156811904843259e-6	6.8737618851209485e-6	1.9590215400491296e-6	9.390805873457338e-6	964	XUT_15F-10,SUT349,CUT354	NA	chrXV:21145-22509(+)	CUTs	21	1	6	2	11	NA	33.5714285714286	18	21	26	17.3636363636364	NA	40	18	21	26	15	NA	27.9501659523018	NA	5	5	23	40	46	46	46	48	48	18	18	18	18	18	18	18	18	18	18
1.414005821933304e-6	5.645339664845217e-6	4.1568119048432596e-8	1.1456269808534915e-6	9.795107700245647e-9	8.537096248597579e-9	965	XUT_15F-102,SUT356	NA	chrXV:225493-226586(+)	XUTs	3	NA	1	NA	NA	1	38	NA	4	NA	NA	47	38	NA	4	NA	NA	47	38	38	38	38	38	38	38	38	38	38	38	NA	NA	NA	NA	NA	NA	NA	NA	NA	NA
2.828011643866608e-6	5.645339664845217e-6	4.1568119048432596e-8	2.291253961706983e-6	9.795107700245648e-7	1.707419249719516e-6	966	XUT_15F-104	NA	chrXV:227638-228031(+)	XUTs	6	NA	2	1	2	1	10	NA	14.5	20	20.5	16	10	NA	14.5	20	20.5	16	9.79795897113271	NA	8	8	8	10	12	12	12	12	12	NA	NA	NA	NA	NA	NA	NA	NA	NA	NA
2.828011643866608e-6	5.645339664845217e-8	4.1568119048432596e-8	1.1456269808534915e-6	9.795107700245648e-7	8.53709624859758e-7	968	XUT_15F-129	NA	chrXV:281649-282071(+)	XUTs	6	NA	1	1	1	NA	27.5	NA	40	38	31	NA	27.5	NA	40	38	31	NA	27.495454169735	NA	27	27	27	27.5	28	28	28	28	28	NA	NA	NA	NA	NA	NA	NA	NA	NA	NA
1.414005821933304e-6	5.645339664845217e-8	4.1568119048432596e-8	1.1456269808534914e-8	9.795107700245647e-9	8.53709624859758e-7	969	XUT_15F-141	NA	chrXV:311776-312643(+)	XUTs	3	NA	NA	NA	1	NA	59	NA	NA	NA	9	NA	59	NA	NA	NA	9	NA	59	59	59	59	59	59	59	59	59	59	59	NA	NA	NA	NA	NA	NA	NA	NA	NA	NA
1.414005821933304e-6	5.645339664845217e-8	4.1568119048432596e-8	2.291253961706983e-6	9.795107700245648e-7	3.414838499439032e-6	970	XUT_15F-144,CUT368	NA	chrXV:315268-316730(+)	CUTs	3	NA	2	1	4	NA	27	NA	29	44	28	NA	27	NA	29	44	23.5	NA	27	27	27	27	27	27	27	27	27	27	27	NA	NA	NA	NA	NA	NA	NA	NA	NA	NA
1.414005821933304e-6	5.645339664845217e-8	4.1568119048432596e-8	1.1456269808534914e-8	9.795107700245648e-7	8.537096248597579e-9	971	XUT_15F-163,SUT361	NA	chrXV:348318-349018(+)	XUTs	3	NA	NA	1	NA	NA	12	NA	NA	30	NA	NA	12	NA	NA	30	NA	NA	12	12	12	12	12	12	12	12	12	12	12	NA	NA	NA	NA	NA	NA	NA	NA	NA	NA
4.242017465799913e-6	1.693601899453565e-5	4.156811904843259e-6	2.291253961706983e-6	3.918043080098259e-6	8.53709624859758e-7	972	XUT_15F-18,SUT351	NA	chrXV:33344-34401(+)	XUTs	9	1	2	4	1	3	19	21	21	53.75	17	22.3333333333333	15	21	21	28	17	24	15.4318898407929	NA	7	7	7	15	35	35	35	35	35	21	21	21	21	21	21	21	21	21	21
4.242017465799913e-6	5.645339664845217e-8	4.156811904843259e-6	1.1456269808534915e-6	9.795107700245648e-7	8.537096248597579e-9	973	XUT_15F-197,SUT365,CUT373	NA	chrXV:418050-418866(+)	CUTs	9	1	1	1	NA	NA	20.6666666666667	16	18	16	NA	NA	21	16	18	16	NA	NA	20.1570961425934	NA	15	15	15	21	26	26	26	26	26	16	16	16	16	16	16	16	16	16	16
9.89804075353313e-6	5.645339664845217e-8	4.1568119048432596e-8	1.1456269808534914e-8	9.795107700245647e-9	2.561128874579274e-6	974	XUT_15F-200,SUT366,CUT375	NA	chrXV:422379-425258(+)	CUTs	21	NA	NA	NA	3	NA	55.5714285714286	NA	NA	NA	23.3333333333333	NA	61	NA	NA	NA	24	NA	52.6070682856821	50	23	23	50	61	67	67	67	73	73	NA	NA	NA	NA	NA	NA	NA	NA	NA	NA
1.414005821933304e-6	5.645339664845217e-8	4.1568119048432596e-8	1.1456269808534914e-8	9.795107700245647e-9	8.537096248597579e-9	976	XUT_15F-245	NA	chrXV:504722-505501(+)	XUTs	3	NA	NA	NA	NA	NA	43	NA	NA	NA	NA	NA	43	NA	NA	NA	NA	NA	43	43	43	43	43	43	43	43	43	43	43	NA	NA	NA	NA	NA	NA	NA	NA	NA	NA
4.242017465799913e-6	5.645339664845217e-8	4.1568119048432596e-8	1.1456269808534915e-6	3.918043080098259e-6	1.707419249719516e-6	977	XUT_15F-249,SUT368	NA	chrXV:506932-507946(+)	XUTs	9	NA	1	4	2	NA	51	NA	38	67	31	NA	45	NA	38	81.5	31	NA	44.933234323311	NA	24	24	24	45	84	84	84	84	84	NA	NA	NA	NA	NA	NA	NA	NA	NA	NA
1.414005821933304e-6	5.645339664845217e-8	4.1568119048432596e-8	1.1456269808534914e-8	9.795107700245647e-9	1.707419249719516e-6	978	XUT_15F-288,SUT371,CUT385	NA	chrXV:617169-618246(+)	CUTs	3	NA	NA	NA	2	NA	78	NA	NA	NA	34.5	NA	78	NA	NA	NA	34.5	NA	78	78	78	78	78	78	78	78	78	78	78	NA	NA	NA	NA	NA	NA	NA	NA	NA	NA
2.828011643866608e-6	5.645339664845217e-8	4.1568119048432596e-8	1.1456269808534915e-6	1.9590215400491296e-6	8.53709624859758e-7	979	XUT_15F-296,SUT373	NA	chrXV:639182-640925(+)	XUTs	6	NA	1	2	1	NA	38	NA	15	18.5	20	NA	38	NA	15	18.5	20	NA	37.7888872553824	NA	34	34	34	38	42	42	42	42	42	NA	NA	NA	NA	NA	NA	NA	NA	NA	NA
7.070029109666521e-6	1.1290679329690434e-5	4.1568119048432596e-8	1.1456269808534915e-6	9.795107700245647e-9	2.561128874579274e-6	980	XUT_15F-307,SUT374,CUT388	NA	chrXV:667841-670634(+)	CUTs	15	NA	1	NA	3	2	53.2	NA	3	NA	66.6666666666667	29.5	53	NA	3	NA	15	29.5	52.107880983479	NA	39	39	39.5	53	64	64.4	65.8	66	66	NA	NA	NA	NA	NA	NA	NA	NA	NA	NA
2.828011643866608e-6	5.645339664845217e-8	4.156811904843259e-6	1.1456269808534915e-6	9.795107700245647e-9	8.537096248597579e-9	982	XUT_15F-318	NA	chrXV:682365-683099(+)	XUTs	6	1	1	NA	NA	NA	46.5	16	22	NA	NA	NA	46.5	16	22	NA	NA	NA	35.0998575495685	NA	16	16	16	46.5	77	77	77	77	77	16	16	16	16	16	16	16	16	16	16
4.242017465799913e-6	5.645339664845217e-8	4.1568119048432596e-8	1.1456269808534914e-8	9.795107700245647e-9	3.414838499439032e-6	984	XUT_15F-331,SUT377	NA	chrXV:701568-703951(+)	XUTs	9	NA	NA	NA	4	NA	70.6666666666667	NA	NA	NA	24	NA	73	NA	NA	NA	29	NA	67.8455259364105	NA	46	46	46	73	93	93	93	93	93	NA	NA	NA	NA	NA	NA	NA	NA	NA	NA
4.242017465799913e-6	5.645339664845217e-6	4.156811904843259e-6	1.1456269808534914e-8	9.795107700245647e-9	8.537096248597579e-9	985	XUT_15F-345	NA	chrXV:744434-745496(+)	XUTs	9	1	NA	NA	NA	1	38.6666666666667	14	NA	NA	NA	54	35	14	NA	NA	NA	54	38.0018466323287	NA	32	32	32	35	49	49	49	49	49	14	14	14	14	14	14	14	14	14	14
1.414005821933304e-6	5.645339664845217e-8	4.1568119048432596e-8	1.1456269808534915e-6	9.795107700245648e-7	5.975967374018306e-6	987	XUT_15F-436	NA	chrXV:968748-970331(+)	XUTs	3	NA	1	1	7	NA	59	NA	14	37	51.1428571428571	NA	59	NA	14	37	54	NA	59	59	59	59	59	59	59	59	59	59	59	NA	NA	NA	NA	NA	NA	NA	NA	NA	NA
4.242017465799913e-6	5.645339664845217e-8	4.1568119048432596e-8	1.1456269808534914e-8	9.795107700245647e-9	1.707419249719516e-6	988	XUT_15F-448,CUT395	NA	chrXV:994999-997115(+)	CUTs	9	NA	NA	NA	2	NA	66	NA	NA	NA	46.5	NA	67	NA	NA	NA	46.5	NA	64.5696221557758	NA	49	49	49	67	82	82	82	82	82	NA	NA	NA	NA	NA	NA	NA	NA	NA	NA
1.414005821933304e-6	5.645339664845217e-8	4.1568119048432596e-8	1.1456269808534914e-8	9.795107700245647e-9	8.53709624859758e-7	990	XUT_15F-479	NA	chrXV:1069592-1070405(+)	XUTs	3	NA	NA	NA	1	NA	38	NA	NA	NA	6	NA	38	NA	NA	NA	6	NA	38	38	38	38	38	38	38	38	38	38	38	NA	NA	NA	NA	NA	NA	NA	NA	NA	NA
1.2726052397399738e-5	5.645339664845217e-8	1.2470435714529778e-5	3.4368809425604743e-6	9.795107700245648e-7	1.707419249719516e-6	991	XUT_15F-9	NA	chrXV:17984-18684(+)	XUTs	27	3	3	1	2	NA	62.4444444444444	22	36.6666666666667	16	37	NA	38	19	39	16	37	NA	42.1486898031395	28	10	14.8	18	38	74	78.8	80	139.2	228	21.3193810680064	NA	17.2	17.4	17.6	19	24.5	25.6	26.7	27.8
1.414005821933304e-6	5.645339664845217e-8	4.1568119048432596e-8	1.1456269808534914e-8	9.795107700245647e-9	8.537096248597579e-9	992	XUT_15R-10	NA	chrXV:8904-9848(-)	XUTs	3	NA	NA	NA	NA	NA	31	NA	NA	NA	NA	NA	31	NA	NA	NA	NA	NA	31	31	31	31	31	31	31	31	31	31	31	NA	NA	NA	NA	NA	NA	NA	NA	NA	NA
1.414005821933304e-6	5.645339664845217e-8	4.1568119048432596e-8	4.582507923413966e-6	1.9590215400491296e-6	2.561128874579274e-6	993	XUT_15R-101	NA	chrXV:169968-170824(-)	XUTs	3	NA	4	2	3	NA	15	NA	33.25	22	20.6666666666667	NA	15	NA	17.5	22	20	NA	15	15	15	15	15	15	15	15	15	15	15	NA	NA	NA	NA	NA	NA	NA	NA	NA	NA
2.2624093150932865e-5	5.645339664845217e-8	4.1568119048432596e-8	1.1456269808534915e-6	9.795107700245648e-7	8.537096248597579e-9	994	XUT_15R-116,SUT768	NA	chrXV:219022-220564(-)	XUTs	48	NA	1	1	NA	NA	62.8125	NA	35	14	NA	NA	63.5	NA	35	14	NA	NA	60.2766944345385	NA	33.6	44	48	63.5	70.25	71	75	78	100.1	NA	NA	NA	NA	NA	NA	NA	NA	NA	NA
2.828011643866608e-6	1.693601899453565e-5	1.2470435714529778e-5	4.582507923413966e-6	4.897553850122824e-6	4.2685481242987896e-6	996	XUT_15R-149,SUT769	NA	chrXV:326093-326454(-)	XUTs	6	3	4	5	5	3	42	41	31.75	22.8	17.8	20.6666666666667	42	41	30.5	22	20	17	41.8090899207338	NA	38	38	38	42	46	46	46	46	46	39.5772137046089	NA	29.3	30.6	31.9	41	47.5	48.8	50.1	51.4
1.414005821933304e-6	5.645339664845217e-6	4.1568119048432596e-8	1.1456269808534915e-6	9.795107700245647e-9	8.53709624859758e-7	997	XUT_15R-150,CUT833	NA	chrXV:331186-333402(-)	CUTs	3	NA	1	NA	1	1	39	NA	28	NA	21	5	39	NA	28	NA	21	5	39	39	39	39	39	39	39	39	39	39	39	NA	NA	NA	NA	NA	NA	NA	NA	NA	NA
1.1312046575466433e-5	1.1290679329690434e-5	1.6627247619373037e-5	9.165015846827932e-6	7.836086160196518e-6	5.122257749158548e-6	998	XUT_15R-169,SUT772	NA	chrXV:356079-357227(-)	XUTs	24	4	8	8	6	2	31.5	21	34.125	23.625	20.8333333333333	33.5	28.5	18.5	22	22	21.5	33.5	28.5350629911856	NA	14	14.9	17	28.5	44.25	45	45	50.6	53	18.896778148478	NA	11.45	11.9	12.35	18.5	26.25	28.2	30.15	32.1
1.414005821933304e-6	5.645339664845217e-8	4.1568119048432596e-8	1.1456269808534914e-8	9.795107700245647e-9	8.537096248597579e-9	999	XUT_15R-172	NA	chrXV:367010-368132(-)	XUTs	3	NA	NA	NA	NA	NA	60	NA	NA	NA	NA	NA	60	NA	NA	NA	NA	NA	60	60	60	60	60	60	60	60	60	60	60	NA	NA	NA	NA	NA	NA	NA	NA	NA	NA
2.828011643866608e-6	5.645339664845217e-8	4.1568119048432596e-8	1.1456269808534915e-6	9.795107700245648e-7	8.53709624859758e-7	1000	XUT_15R-175,SUT773,XUT_15R-177	NA	chrXV:368174-369482(-)	XUTs	6	NA	1	1	1	NA	48	NA	18	29	30	NA	48	NA	18	29	30	NA	47.9583152331272	NA	46	46	46	48	50	50	50	50	50	NA	NA	NA	NA	NA	NA	NA	NA	NA	NA
1.414005821933304e-6	5.645339664845217e-8	4.1568119048432596e-8	1.1456269808534914e-8	9.795107700245647e-9	8.537096248597579e-9	1003	XUT_15R-211	NA	chrXV:437000-438106(-)	XUTs	3	NA	NA	NA	NA	NA	33	NA	NA	NA	NA	NA	33	NA	NA	NA	NA	NA	33	33	33	33	33	33	33	33	33	33	33	NA	NA	NA	NA	NA	NA	NA	NA	NA	NA
5.656023287733216e-6	5.645339664845217e-8	4.1568119048432596e-8	1.1456269808534914e-8	2.938532310073694e-6	1.1951934748036611e-5	1005	XUT_15R-249,SUT779	NA	chrXV:521265-522630(-)	XUTs	12	NA	NA	3	14	NA	52.5	NA	NA	41.3333333333333	54.3571428571429	NA	59.5	NA	NA	39	45	NA	48.4870568616776	NA	23	23	23	59.5	63.5	66.8	68	68	68	NA	NA	NA	NA	NA	NA	NA	NA	NA	NA
2.828011643866608e-6	5.645339664845217e-8	4.1568119048432596e-8	1.1456269808534914e-8	9.795107700245647e-9	8.537096248597579e-9	1006	XUT_15R-29,SUT763	NA	chrXV:34422-35637(-)	XUTs	6	NA	NA	NA	NA	NA	50	NA	NA	NA	NA	NA	50	NA	NA	NA	NA	NA	49.9599839871872	NA	48	48	48	50	52	52	52	52	52	NA	NA	NA	NA	NA	NA	NA	NA	NA	NA
1.4611393493310809e-5	5.645339664845217e-8	1.6627247619373037e-5	6.8737618851209485e-6	2.938532310073694e-6	1.2805644372896369e-5	1008	XUT_15R-33,SUT764	NA	chrXV:38869-40345(-)	XUTs	31	4	6	3	15	NA	44	27	30	59.3333333333333	61.1333333333333	NA	38	22.5	24.5	62	59	NA	42.2197446156601	34	28	32	32	38	52	52	66	66	67	23.9241200642817	NA	14.2	15.4	16.6	22.5	30.5	34.4	38.3	42.2
1.414005821933304e-6	5.645339664845217e-8	4.1568119048432596e-8	1.1456269808534914e-8	9.795107700245647e-9	8.53709624859758e-7	1009	XUT_15R-34,SUT765	NA	chrXV:40791-43402(-)	XUTs	3	NA	NA	NA	1	NA	55	NA	NA	NA	31	NA	55	NA	NA	NA	31	NA	55	55	55	55	55	55	55	55	55	55	55	NA	NA	NA	NA	NA	NA	NA	NA	NA	NA
1.414005821933304e-6	5.645339664845217e-8	4.1568119048432596e-8	1.1456269808534914e-8	9.795107700245648e-7	8.537096248597579e-9	1012	XUT_15R-366	NA	chrXV:837598-838199(-)	XUTs	3	NA	NA	1	NA	NA	36	NA	NA	17	NA	NA	36	NA	NA	17	NA	NA	36	36	36	36	36	36	36	36	36	36	36	NA	NA	NA	NA	NA	NA	NA	NA	NA	NA
1.414005821933304e-6	5.645339664845217e-8	4.1568119048432596e-8	1.1456269808534914e-8	9.795107700245647e-9	1.707419249719516e-6	1014	XUT_15R-4	NA	chrXV:2080-3817(-)	XUTs	3	NA	NA	NA	2	NA	31	NA	NA	NA	7.5	NA	31	NA	NA	NA	7.5	NA	31	31	31	31	31	31	31	31	31	31	31	NA	NA	NA	NA	NA	NA	NA	NA	NA	NA
1.1312046575466433e-5	1.1290679329690434e-5	4.156811904843259e-6	9.165015846827932e-6	4.897553850122824e-6	1.6220482872335403e-5	1015	XUT_15R-403,YOR318C	NA	chrXV:908474-912535(-)	XUTs	24	1	8	5	19	2	39.875	8	39.875	50.4	67.4210526315789	21	36	8	27	30	70	21	29.245406174196	20	6	8.1	13	36	64	70	70	74.2	76	8	8	8	8	8	8	8	8	8	8
5.656023287733216e-6	2.8226698324226086e-5	4.156811904843259e-6	2.291253961706983e-6	5.877064620147388e-6	8.537096248597579e-6	1016	XUT_15R-427,SUT795	NA	chrXV:969101-970074(-)	XUTs	12	1	2	6	10	5	24.25	16	31	23	48.1	21.6	20.5	16	31	26.5	17	23	21.44005533652	NA	13	13	13	20.5	31	39.8	43	43	43	16	16	16	16	16	16	16	16	16	16
8.484034931599826e-6	1.1290679329690434e-5	4.156811904843259e-6	2.291253961706983e-6	4.897553850122824e-6	8.537096248597579e-9	1017	XUT_15R-432,SUT796	NA	chrXV:980940-981498(-)	XUTs	18	1	2	5	NA	2	39.5	43	45.5	25.8	NA	39.5	37.5	43	45.5	27	NA	39.5	37.1780115003846	NA	22	22	25.85	37.5	47	47	54.65	64	64	43	43	43	43	43	43	43	43	43	43
4.242017465799913e-6	5.645339664845217e-6	4.1568119048432596e-8	1.1456269808534914e-8	9.795107700245647e-9	8.53709624859758e-7	1018	XUT_15R-440,SUT798	NA	chrXV:988890-989470(-)	XUTs	9	NA	NA	NA	1	1	62	NA	NA	NA	71	36	67	NA	NA	NA	71	36	61.4777498994124	NA	51	51	51	67	68	68	68	68	68	NA	NA	NA	NA	NA	NA	NA	NA	NA	NA
1.414005821933304e-6	5.645339664845217e-8	4.1568119048432596e-8	1.1456269808534914e-8	9.795107700245647e-9	8.537096248597579e-9	1019	XUT_15R-442	NA	chrXV:990044-991525(-)	XUTs	3	NA	NA	NA	NA	NA	37	NA	NA	NA	NA	NA	37	NA	NA	NA	NA	NA	37	37	37	37	37	37	37	37	37	37	37	NA	NA	NA	NA	NA	NA	NA	NA	NA	NA
8.484034931599826e-6	5.645339664845217e-6	4.1568119048432596e-8	1.1456269808534914e-8	9.795107700245647e-9	8.537096248597579e-9	1020	XUT_15R-47	NA	chrXV:71387-72313(-)	XUTs	18	NA	NA	NA	NA	1	41.1666666666667	NA	NA	NA	NA	22	31	NA	NA	NA	NA	22	37.0853338419624	NA	21	21	24.85	31	67	67	67.9	69	69	NA	NA	NA	NA	NA	NA	NA	NA	NA	NA
2.828011643866608e-6	5.645339664845217e-8	4.1568119048432596e-8	1.1456269808534914e-8	9.795107700245648e-7	8.537096248597579e-9	1023	XUT_15R-485	NA	chrXV:1054482-1055138(-)	XUTs	6	NA	NA	1	NA	NA	28	NA	NA	26	NA	NA	28	NA	NA	26	NA	NA	27.3495886623547	NA	22	22	22	28	34	34	34	34	34	NA	NA	NA	NA	NA	NA	NA	NA	NA	NA
5.656023287733216e-6	5.645339664845217e-6	4.1568119048432596e-8	3.4368809425604743e-6	1.9590215400491296e-6	8.537096248597579e-9	1025	XUT_15R-66,CUT823,SUT767	NA	chrXV:99798-101331(-)	CUTs	12	NA	3	2	NA	1	39.25	NA	25.3333333333333	32.5	NA	19	34.5	NA	29	32.5	NA	19	34.7701955815119	NA	18	18	18	34.5	47.5	64	70	70	70	NA	NA	NA	NA	NA	NA	NA	NA	NA	NA
1.414005821933304e-6	5.645339664845217e-8	4.1568119048432596e-8	1.1456269808534914e-8	9.795107700245648e-7	8.537096248597579e-9	1026	XUT_15R-7	NA	chrXV:4134-5377(-)	XUTs	3	NA	NA	1	NA	NA	45	NA	NA	16	NA	NA	45	NA	NA	16	NA	NA	45	45	45	45	45	45	45	45	45	45	45	NA	NA	NA	NA	NA	NA	NA	NA	NA	NA
8.484034931599826e-6	5.645339664845217e-8	8.313623809686518e-6	8.01938886597444e-6	3.918043080098259e-6	9.390805873457338e-6	1027	XUT_15R-8,SUT761,SUT762	NA	chrXV:5380-7933(-)	XUTs	18	2	7	4	11	NA	49.5	25	35.2857142857143	64.25	79.2727272727273	NA	51	25	27	60.5	74	NA	48.4706775298898	NA	35	35	37.2	51	58	58	60.25	63	63	24	NA	18.7	19.4	20.1	25	28.5	29.2	29.9	30.6
5.656023287733216e-6	5.645339664845217e-6	8.313623809686518e-6	1.1456269808534915e-6	3.918043080098259e-6	5.975967374018306e-6	1029	XUT_16F-117,SUT398	NA	chrXVI:286595-287364(+)	XUTs	12	2	1	4	7	1	50.5	23.5	26	24.5	68.8571428571429	31	32.5	23.5	26	21.5	51	31	41.8821580336522	NA	27	27	27	32.5	55.25	95.4000000000001	110	110	110	22.2710574513201	NA	16.75	17.5	18.25	23.5	27.25	28	28.75	29.5
5.656023287733216e-6	5.645339664845217e-6	4.156811904843259e-6	5.728134904267457e-6	3.918043080098259e-6	1.707419249719516e-6	1031	XUT_16F-145,SUT403,CUT415	NA	chrXVI:352598-352955(+)	CUTs	12	1	5	4	2	1	26.25	22	25.6	33	25.5	17	29.5	22	21	25.5	25.5	17	24.4087114815737	NA	12	12	12	29.5	31	33.2	34	34	34	22	22	22	22	22	22	22	22	22	22
4.242017465799913e-6	5.645339664845217e-6	4.1568119048432596e-8	1.1456269808534915e-6	3.918043080098259e-6	1.707419249719516e-6	1032	XUT_16F-148,SUT404	NA	chrXVI:363761-364358(+)	XUTs	9	NA	1	4	2	1	24	NA	25	23.25	14.5	39	15	NA	25	22	14.5	39	20.4721016499391	NA	13	13	13	15	44	44	44	44	44	NA	NA	NA	NA	NA	NA	NA	NA	NA	NA
1.2726052397399738e-5	1.1290679329690434e-5	4.156811904843259e-6	1.1456269808534915e-6	9.795107700245648e-7	8.53709624859758e-7	1033	XUT_16F-151,SUT405	NA	chrXVI:368735-369634(+)	XUTs	27	1	1	1	1	2	44.2222222222222	57	22	21	36	36	41	57	22	21	36	36	41.3548189242097	NA	16	26.8	34	41	54	59.6	61	63	66	57	57	57	57	57	57	57	57	57	57
7.070029109666521e-6	5.645339664845217e-6	4.156811904843259e-6	1.1456269808534914e-8	9.795107700245647e-9	2.561128874579274e-6	1034	XUT_16F-17,SUT390	NA	chrXVI:52904-53501(+)	XUTs	15	1	NA	NA	3	1	35	65	NA	NA	57	33	35	65	NA	NA	53	33	34.8425786076707	NA	30	30	30.3	35	38	38.2	38.9	39	39	65	65	65	65	65	65	65	65	65	65
1.414005821933304e-6	5.645339664845217e-8	4.1568119048432596e-8	1.1456269808534915e-6	9.795107700245647e-9	8.537096248597579e-9	1035	XUT_16F-175	NA	chrXVI:443075-443472(+)	XUTs	3	NA	1	NA	NA	NA	43	NA	55	NA	NA	NA	43	NA	55	NA	NA	NA	43	43	43	43	43	43	43	43	43	43	43	NA	NA	NA	NA	NA	NA	NA	NA	NA	NA
1.414005821933304e-6	5.645339664845217e-6	4.1568119048432596e-8	1.1456269808534914e-8	1.9590215400491296e-6	1.707419249719516e-6	1038	XUT_16F-182,SUT409,CUT420,XUT_16F-183	NA	chrXVI:453362-454562(+)	CUTs	3	NA	NA	2	2	1	15	NA	NA	22	39.5	46	15	NA	NA	22	39.5	46	15	15	15	15	15	15	15	15	15	15	15	NA	NA	NA	NA	NA	NA	NA	NA	NA	NA
1.414005821933304e-6	5.645339664845217e-8	4.1568119048432596e-8	1.1456269808534914e-8	9.795107700245648e-7	8.537096248597579e-9	1039	XUT_16F-193	NA	chrXVI:482158-482740(+)	XUTs	3	NA	NA	1	NA	NA	22	NA	NA	38	NA	NA	22	NA	NA	38	NA	NA	22	22	22	22	22	22	22	22	22	22	22	NA	NA	NA	NA	NA	NA	NA	NA	NA	NA
1.8853410959110723e-6	2.2581358659380867e-5	4.1568119048432596e-8	1.1456269808534915e-6	9.795107700245647e-9	8.537096248597579e-9	1040	XUT_16F-213,SUT414	NA	chrXVI:544010-544431(+)	XUTs	4	NA	1	NA	NA	4	11.5	NA	32	NA	NA	26	9	NA	32	NA	NA	26.5	10.8485147128811	9	9	9	9	9	11.5	13	14.5	16	17.5	NA	NA	NA	NA	NA	NA	NA	NA	NA	NA
4.242017465799913e-6	5.645339664845217e-8	4.156811904843259e-6	2.291253961706983e-6	9.795107700245647e-9	1.707419249719516e-6	1041	XUT_16F-229	NA	chrXVI:568017-569129(+)	XUTs	9	1	2	NA	2	NA	54.3333333333333	45	19.5	NA	29.5	NA	64	45	19.5	NA	29.5	NA	44.6835410612495	NA	17	17	17	64	82	82	82	82	82	45	45	45	45	45	45	45	45	45	45
9.89804075353313e-6	5.645339664845217e-6	4.1568119048432596e-8	1.1456269808534914e-8	9.795107700245647e-9	2.561128874579274e-6	1042	XUT_16F-238,SUT417	NA	chrXVI:586435-588907(+)	XUTs	21	NA	NA	NA	3	1	55.4285714285714	NA	NA	NA	47.3333333333333	10	53	NA	NA	NA	59	10	54.6865717084848	45	45	45	45	53	66	66	66	70	70	NA	NA	NA	NA	NA	NA	NA	NA	NA	NA
4.242017465799913e-6	5.645339664845217e-6	4.1568119048432596e-8	1.1456269808534914e-8	9.795107700245647e-9	8.537096248597579e-9	1043	XUT_16F-243,SUT420,CUT425	NA	chrXVI:607528-608920(+)	CUTs	9	NA	NA	NA	NA	1	51	NA	NA	NA	NA	25	57	NA	NA	NA	NA	25	44.2492738238262	NA	20	20	20	57	76	76	76	76	76	NA	NA	NA	NA	NA	NA	NA	NA	NA	NA
2.1210087328999563e-5	1.1290679329690434e-5	4.156811904843259e-6	3.4368809425604743e-6	2.938532310073694e-6	3.414838499439032e-6	1044	XUT_16F-247,SUT421,CUT426	NA	chrXVI:620155-621923(+)	CUTs	45	1	3	3	4	2	45.9333333333333	22	42.3333333333333	20.3333333333333	61	30	46	22	27	19	48	30	43.2834550355642	NA	22.2	23	32	46	56	56.4	58	71	72.6	22	22	22	22	22	22	22	22	22	22
9.89804075353313e-6	1.693601899453565e-5	2.4940871429059557e-5	9.165015846827932e-6	8.815596930221083e-6	1.0244515498317095e-5	1045	XUT_16F-27,SUT392	NA	chrXVI:75057-75561(+)	XUTs	21	6	8	9	12	3	35.1428571428571	17.6666666666667	24.125	19.8888888888889	19.5833333333333	25.3333333333333	22	17	25	20	20.5	29	28.9052197619734	NA	14	14	16	22	65	65	65	68	68	17.2991341704218	17	13	14	15	17	20	21	21.5	22
1.8382075685132953e-5	5.645339664845217e-8	4.156811904843259e-6	2.291253961706983e-6	9.795107700245648e-7	8.537096248597579e-6	1047	XUT_16F-28,CUT402,XUT_16F-30,SUT393,SUT394	NA	chrXVI:76691-82598(+)	CUTs	39	1	2	1	10	NA	49.2307692307692	16	50	32	23	NA	50	16	50	32	25.5	NA	47.8300976344472	NA	29	32	36.2	50	54	56	57.2	60	74	16	16	16	16	16	16	16	16	16	16
4.242017465799913e-6	5.645339664845217e-6	4.1568119048432596e-8	1.1456269808534915e-6	5.877064620147388e-6	8.53709624859758e-7	1048	XUT_16F-324,SUT423	NA	chrXVI:812514-813136(+)	XUTs	9	NA	1	6	1	1	18	NA	20	23.3333333333333	10	44	20	NA	20	21.5	10	44	17.608845415981	NA	13	13	13	20	21	21	21	21	21	NA	NA	NA	NA	NA	NA	NA	NA	NA	NA
1.414005821933304e-6	5.645339664845217e-8	4.1568119048432596e-8	2.291253961706983e-6	9.795107700245648e-7	2.561128874579274e-6	1049	XUT_16F-334,SUT425	NA	chrXVI:828427-829651(+)	XUTs	3	NA	2	1	3	NA	57	NA	37.5	19	27.6666666666667	NA	57	NA	37.5	19	23	NA	57	57	57	57	57	57	57	57	57	57	57	NA	NA	NA	NA	NA	NA	NA	NA	NA	NA
1.414005821933304e-6	5.645339664845217e-6	4.1568119048432596e-8	1.1456269808534914e-8	9.795107700245647e-9	8.537096248597579e-9	1050	XUT_16F-339	NA	chrXVI:840152-840791(+)	XUTs	3	NA	NA	NA	NA	1	14	NA	NA	NA	NA	25	14	NA	NA	NA	NA	25	14	14	14	14	14	14	14	14	14	14	14	NA	NA	NA	NA	NA	NA	NA	NA	NA	NA
1.5554064041266346e-5	5.645339664845217e-8	4.1568119048432596e-8	2.291253961706983e-6	1.9590215400491296e-6	1.1098225123176854e-5	1051	XUT_16F-35,SUT395	NA	chrXVI:95429-96668(+)	XUTs	33	NA	2	2	13	NA	69.2727272727273	NA	113	86	34.6153846153846	NA	64	NA	113	86	23	NA	61.1506764820633	NA	29	34	34	64	92	92	93	93	172	NA	NA	NA	NA	NA	NA	NA	NA	NA	NA
1.2726052397399738e-5	1.693601899453565e-5	4.1568119048432596e-8	2.291253961706983e-6	9.795107700245647e-9	2.561128874579274e-6	1052	XUT_16F-376,SUT428,SUT429	NA	chrXVI:924139-928552(+)	XUTs	27	NA	2	NA	3	3	50.6666666666667	NA	16.5	NA	46.3333333333333	30	55	NA	16.5	NA	32	28	45.8094344909351	55	10	31.6	46	55	58	62	63	63.8	65	NA	NA	NA	NA	NA	NA	NA	NA	NA	NA
4.242017465799913e-6	5.645339664845217e-8	4.1568119048432596e-8	1.1456269808534914e-8	9.795107700245647e-9	8.537096248597579e-9	1053	XUT_16F-383,SUT431	NA	chrXVI:937259-938119(+)	XUTs	9	NA	NA	NA	NA	NA	37.3333333333333	NA	NA	NA	NA	NA	35	NA	NA	NA	NA	NA	36.679976802314	NA	30	30	30	35	47	47	47	47	47	NA	NA	NA	NA	NA	NA	NA	NA	NA	NA
1.414005821933304e-6	5.645339664845217e-6	4.1568119048432596e-8	1.1456269808534914e-8	9.795107700245647e-9	8.537096248597579e-9	1055	XUT_16F-47	NA	chrXVI:128244-129732(+)	XUTs	3	NA	NA	NA	NA	1	68	NA	NA	NA	NA	20	68	NA	NA	NA	NA	20	68	68	68	68	68	68	68	68	68	68	68	NA	NA	NA	NA	NA	NA	NA	NA	NA	NA
4.242017465799913e-6	5.645339664845217e-8	4.1568119048432596e-8	1.1456269808534914e-8	2.938532310073694e-6	3.414838499439032e-6	1058	XUT_16F-95,SUT397	NA	chrXVI:242995-244365(+)	XUTs	9	NA	NA	3	4	NA	52	NA	NA	72.3333333333333	73.5	NA	52	NA	NA	94	76	NA	51.9422435659491	NA	49	49	49	52	55	55	55	55	55	NA	NA	NA	NA	NA	NA	NA	NA	NA	NA
1.414005821933304e-6	5.645339664845217e-8	4.1568119048432596e-8	1.1456269808534914e-8	9.795107700245648e-7	1.707419249719516e-6	1059	XUT_16F-98	NA	chrXVI:253685-254564(+)	XUTs	3	NA	NA	1	2	NA	33	NA	NA	10	102	NA	33	NA	NA	10	102	NA	33	33	33	33	33	33	33	33	33	33	33	NA	NA	NA	NA	NA	NA	NA	NA	NA	NA
1.414005821933304e-6	5.645339664845217e-8	4.1568119048432596e-8	1.1456269808534914e-8	9.795107700245647e-9	8.53709624859758e-7	1061	XUT_16R-165	NA	chrXVI:393312-393846(-)	XUTs	3	NA	NA	NA	1	NA	16	NA	NA	NA	38	NA	16	NA	NA	NA	38	NA	16	16	16	16	16	16	16	16	16	16	16	NA	NA	NA	NA	NA	NA	NA	NA	NA	NA
8.484034931599826e-6	5.645339664845217e-8	4.1568119048432596e-8	1.1456269808534914e-8	9.795107700245647e-9	4.2685481242987896e-6	1062	XUT_16R-184,SUT815,CUT899	NA	chrXVI:443103-445087(-)	CUTs	18	NA	NA	NA	5	NA	58.1666666666667	NA	NA	NA	41.4	NA	60	NA	NA	NA	25	NA	56.8885807109901	NA	38	38	44.6	60	69	69	70.35	72	72	NA	NA	NA	NA	NA	NA	NA	NA	NA	NA
1.414005821933304e-6	5.645339664845217e-8	4.1568119048432596e-8	1.1456269808534914e-8	9.795107700245647e-9	8.537096248597579e-9	1063	XUT_16R-192,SUT817	NA	chrXVI:458978-459861(-)	XUTs	3	NA	NA	NA	NA	NA	67	NA	NA	NA	NA	NA	67	NA	NA	NA	NA	NA	67	67	67	67	67	67	67	67	67	67	67	NA	NA	NA	NA	NA	NA	NA	NA	NA	NA
1.414005821933304e-6	5.645339664845217e-8	4.156811904843259e-6	1.1456269808534915e-6	9.795107700245647e-9	8.537096248597579e-9	1064	XUT_16R-225	NA	chrXVI:527400-528634(-)	XUTs	3	1	1	NA	NA	NA	21	42	19	NA	NA	NA	21	42	19	NA	NA	NA	21	21	21	21	21	21	21	21	21	21	21	42	42	42	42	42	42	42	42	42	42
1.696806986319965e-5	1.1290679329690434e-5	4.1568119048432596e-8	4.582507923413966e-6	2.938532310073694e-6	8.537096248597579e-9	1066	XUT_16R-239,SUT822	NA	chrXVI:556306-557686(-)	XUTs	36	NA	4	3	NA	2	41.0833333333333	NA	20.25	12.6666666666667	NA	27.5	44	NA	19.5	9	NA	27.5	34.6581615167567	NA	5	20	20.5	44	55.5	60	61.5	62	65	NA	NA	NA	NA	NA	NA	NA	NA	NA	NA
7.070029109666521e-6	5.645339664845217e-8	4.1568119048432596e-8	2.291253961706983e-6	9.795107700245647e-9	8.537096248597579e-9	1067	XUT_16R-25,SUT805	NA	chrXVI:46726-47227(-)	XUTs	15	NA	2	NA	NA	NA	24.4	NA	18.5	NA	NA	NA	25	NA	18.5	NA	NA	NA	22.2888437387858	NA	13	13	13.1	25	31	32.6	38.2	39	39	NA	NA	NA	NA	NA	NA	NA	NA	NA	NA
9.89804075353313e-6	1.1290679329690434e-5	4.156811904843259e-6	1.1456269808534915e-6	2.938532310073694e-6	5.122257749158548e-6	1070	XUT_16R-29	NA	chrXVI:62662-63035(-)	XUTs	21	1	1	3	6	2	33.1428571428571	37	27	17	11.1666666666667	31	34	37	27	19	12	31	32.3665331656376	NA	24	24	26	34	36	36	36	48	48	37	37	37	37	37	37	37	37	37	37
1.414005821933304e-6	5.645339664845217e-8	4.1568119048432596e-8	1.1456269808534914e-8	9.795107700245647e-9	8.53709624859758e-7	1071	XUT_16R-295	NA	chrXVI:658025-659008(-)	XUTs	3	NA	NA	NA	1	NA	61	NA	NA	NA	70	NA	61	NA	NA	NA	70	NA	61	61	61	61	61	61	61	61	61	61	61	NA	NA	NA	NA	NA	NA	NA	NA	NA	NA
1.414005821933304e-6	5.645339664845217e-8	4.1568119048432596e-8	1.1456269808534914e-8	9.795107700245647e-9	8.53709624859758e-7	1073	XUT_16R-346	NA	chrXVI:776245-776711(-)	XUTs	3	NA	NA	NA	1	NA	10	NA	NA	NA	20	NA	10	NA	NA	NA	20	NA	10	10	10	10	10	10	10	10	10	10	10	NA	NA	NA	NA	NA	NA	NA	NA	NA	NA
2.3095428424910635e-5	2.8226698324226086e-5	4.156811904843259e-6	1.1456269808534915e-5	1.0774618470270212e-5	2.4757579120932982e-5	1074	XUT_16R-348	NA	chrXVI:780312-781815(-)	XUTs	49	1	10	11	29	5	46.1428571428571	22	28.3	29.8181818181818	72.2758620689655	23.4	47	22	28	23	83	25	43.8669774828734	NA	24.8	26	31	47	58	58.4	63	65	68	22	22	22	22	22	22	22	22	22	22
1.414005821933304e-6	5.645339664845217e-8	4.1568119048432596e-8	1.1456269808534914e-8	9.795107700245647e-9	8.537096248597579e-9	1076	XUT_16R-364	NA	chrXVI:799735-800374(-)	XUTs	3	NA	NA	NA	NA	NA	56	NA	NA	NA	NA	NA	56	NA	NA	NA	NA	NA	56	56	56	56	56	56	56	56	56	56	56	NA	NA	NA	NA	NA	NA	NA	NA	NA	NA
4.242017465799913e-6	5.645339664845217e-6	4.1568119048432596e-8	3.4368809425604743e-6	9.795107700245647e-9	3.414838499439032e-6	1078	XUT_16R-375,SUT842	NA	chrXVI:828353-829615(-)	XUTs	9	NA	3	NA	4	1	27.3333333333333	NA	26	NA	19	24	30	NA	21	NA	18	24	27.0533922899524	30	22	22	22	30	30	30	30	30	30	NA	NA	NA	NA	NA	NA	NA	NA	NA	NA
2.828011643866608e-6	5.645339664845217e-6	4.1568119048432596e-8	1.1456269808534915e-6	2.938532310073694e-6	8.537096248597579e-9	1080	XUT_16R-404,SUT845	NA	chrXVI:885564-886144(-)	XUTs	6	NA	1	3	NA	1	9.5	NA	19	24.6666666666667	NA	15	9.5	NA	19	23	NA	15	4.24264068711928	NA	1	1	1	9.5	18	18	18	18	18	NA	NA	NA	NA	NA	NA	NA	NA	NA	NA
1.0369376027510897e-5	5.645339664845217e-8	4.1568119048432596e-8	2.291253961706983e-6	4.897553850122824e-6	5.122257749158548e-6	1081	XUT_16R-422,SUT847	NA	chrXVI:935863-937882(-)	XUTs	22	NA	2	5	6	NA	65.7272727272727	NA	72	26.6	68.1666666666667	NA	67	NA	72	26	76.5	NA	64.5710945971173	NA	46	46.2	49.5	67	75	77	77	84.2	85	NA	NA	NA	NA	NA	NA	NA	NA	NA	NA
1.414005821933304e-6	5.645339664845217e-8	4.1568119048432596e-8	1.1456269808534914e-8	9.795107700245648e-7	8.537096248597579e-9	1082	XUT_16R-54,SUT807	NA	chrXVI:114315-116373(-)	XUTs	3	NA	NA	1	NA	NA	26	NA	NA	26	NA	NA	26	NA	NA	26	NA	NA	26	26	26	26	26	26	26	26	26	26	26	NA	NA	NA	NA	NA	NA	NA	NA	NA	NA
2.828011643866608e-6	5.645339664845217e-6	4.1568119048432596e-8	1.1456269808534914e-8	9.795107700245648e-7	8.53709624859758e-7	1083	XUT_16R-6	NA	chrXVI:17326-18027(-)	XUTs	6	NA	NA	1	1	1	36.5	NA	NA	26	35	20	36.5	NA	NA	26	35	20	35.2420203734122	NA	27	27	27	36.5	46	46	46	46	46	NA	NA	NA	NA	NA	NA	NA	NA	NA	NA
1.414005821933304e-6	5.645339664845217e-8	4.1568119048432596e-8	1.1456269808534914e-8	9.795107700245647e-9	8.53709624859758e-7	1084	XUT_16R-67	NA	chrXVI:144087-145277(-)	XUTs	3	NA	NA	NA	1	NA	54	NA	NA	NA	8	NA	54	NA	NA	NA	8	NA	54	54	54	54	54	54	54	54	54	54	54	NA	NA	NA	NA	NA	NA	NA	NA	NA	NA
7.070029109666521e-6	5.645339664845217e-8	4.1568119048432596e-8	2.291253961706983e-6	1.9590215400491296e-6	8.53709624859758e-7	1085	XUT_16R-69,SUT810	NA	chrXVI:145322-146913(-)	XUTs	15	NA	2	2	1	NA	59.2	NA	63.5	52.5	19	NA	61	NA	63.5	52.5	19	NA	58.5829394215634	NA	45	45	46.2	61	63	64.4	69.3	70	70	NA	NA	NA	NA	NA	NA	NA	NA	NA	NA
4.242017465799913e-6	5.645339664845217e-8	4.1568119048432596e-8	1.1456269808534914e-8	9.795107700245647e-9	8.537096248597579e-9	1086	XUT_16R-8	NA	chrXVI:19309-21957(-)	XUTs	9	NA	NA	NA	NA	NA	55.6666666666667	NA	NA	NA	NA	NA	64	NA	NA	NA	NA	NA	51.5944789077033	NA	29	29	29	64	74	74	74	74	74	NA	NA	NA	NA	NA	NA	NA	NA	NA	NA
1.414005821933304e-6	1.1290679329690434e-5	4.1568119048432596e-8	2.291253961706983e-6	9.795107700245647e-9	8.537096248597579e-9	1089	XUT_1F-14	NA	chrI:27074-28174(+)	XUTs	3	NA	2	NA	NA	2	40	NA	20	NA	NA	45	40	NA	20	NA	NA	45	40	40	40	40	40	40	40	40	40	40	40	NA	NA	NA	NA	NA	NA	NA	NA	NA	NA
1.414005821933304e-6	5.645339664845217e-8	4.1568119048432596e-8	1.1456269808534914e-8	9.795107700245647e-9	8.537096248597579e-9	1090	XUT_1F-15,CUT001	NA	chrI:30016-30905(+)	CUTs	3	NA	NA	NA	NA	NA	55	NA	NA	NA	NA	NA	55	NA	NA	NA	NA	NA	55	55	55	55	55	55	55	55	55	55	55	NA	NA	NA	NA	NA	NA	NA	NA	NA	NA
1.1312046575466433e-5	5.645339664845217e-6	1.2470435714529778e-5	3.4368809425604743e-6	2.938532310073694e-6	1.707419249719516e-6	1091	XUT_1F-23,SUT002,XUT_1F-25	NA	chrI:43127-45496(+)	XUTs	24	3	3	3	2	1	25.75	22	34.6666666666667	18.3333333333333	18.5	83	27	22	35	19	18.5	83	25.2411286016263	NA	16	17.5	21	27	28	28	28	31.5	33	20.366573478638	NA	13	14	15	22	27	28	29	30
1.4140058219333041e-5	5.645339664845217e-8	4.1568119048432596e-8	1.1456269808534915e-6	2.938532310073694e-6	2.561128874579274e-6	1094	XUT_1F-4	NA	chrI:13726-16710(+)	XUTs	30	NA	1	3	3	NA	45.6	NA	14	17.3333333333333	53	NA	43	NA	14	18	38	NA	42.9089004409266	58	21	27.3	28	43	58	58.8	62	62.7	69	NA	NA	NA	NA	NA	NA	NA	NA	NA	NA
1.414005821933304e-6	5.645339664845217e-8	4.1568119048432596e-8	1.1456269808534915e-6	9.795107700245648e-7	3.414838499439032e-6	1095	XUT_1F-60,CUT002	NA	chrI:137743-138831(+)	CUTs	3	NA	1	1	4	NA	21	NA	28	4	50.25	NA	21	NA	28	4	61.5	NA	21	21	21	21	21	21	21	21	21	21	21	NA	NA	NA	NA	NA	NA	NA	NA	NA	NA
9.89804075353313e-6	2.8226698324226086e-5	4.156811904843259e-6	1.1456269808534915e-6	1.9590215400491296e-6	2.561128874579274e-6	1096	XUT_1F-90,SUT004	NA	chrI:197278-200030(+)	XUTs	21	1	1	2	3	5	54.4285714285714	20	32	17.5	19	33	53	20	32	17.5	17	27	52.1714882668068	72	32	32	37	53	72	72	72	72	72	20	20	20	20	20	20	20	20	20	20
2.828011643866608e-6	5.645339664845217e-8	4.1568119048432596e-8	3.4368809425604743e-6	1.9590215400491296e-6	8.537096248597579e-9	1097	XUT_1R-35	NA	chrI:65390-65728(-)	XUTs	6	NA	3	2	NA	NA	55	NA	74	86	NA	NA	55	NA	75	86	NA	NA	54.4150714416511	NA	47	47	47	55	63	63	63	63	63	NA	NA	NA	NA	NA	NA	NA	NA	NA	NA
2.828011643866608e-6	5.645339664845217e-8	4.1568119048432596e-8	1.1456269808534914e-8	9.795107700245647e-9	8.537096248597579e-9	1099	XUT_1R-79	NA	chrI:180276-180956(-)	XUTs	6	NA	NA	NA	NA	NA	35	NA	NA	NA	NA	NA	35	NA	NA	NA	NA	NA	28	NA	14	14	14	35	56	56	56	56	56	NA	NA	NA	NA	NA	NA	NA	NA	NA	NA
1.696806986319965e-5	5.645339664845217e-6	8.313623809686518e-6	5.728134904267457e-6	2.938532310073694e-6	3.414838499439032e-6	1100	XUT_1R-83	NA	chrI:182873-183599(-)	XUTs	36	2	5	3	4	1	68.4166666666667	21.5	45.4	21.6666666666667	26.25	38	48	21.5	35	16	27	38	49.3084627083047	48	11	22	26.25	48	63.5	71	72.5	73	310	21.0237960416286	NA	17.45	17.9	18.35	21.5	23.75	24.2	24.65	25.1
6.127358561710985e-6	5.645339664845217e-8	4.1568119048432596e-8	3.4368809425604743e-6	4.897553850122824e-6	3.414838499439032e-6	1101	XUT_1R-87	NA	chrI:187091-188135(-)	XUTs	13	NA	3	5	4	NA	42.2307692307692	NA	19	23.8	28	NA	40	NA	18	21	25.5	NA	39.4883092572736	40	25	25	25	40	40	57.4	69	69	69	NA	NA	NA	NA	NA	NA	NA	NA	NA	NA
1.4140058219333041e-5	1.693601899453565e-5	4.1568119048432596e-8	5.728134904267457e-6	6.856575390171952e-6	4.2685481242987896e-6	1103	XUT_1R-91	NA	chrI:189573-190047(-)	XUTs	30	NA	5	7	5	3	40	NA	19.6	21.1428571428571	10	13.6666666666667	41	NA	20	20	11	14	37.5718979032686	NA	16	26.8	28	41	50	50.8	54	54.4	58	NA	NA	NA	NA	NA	NA	NA	NA	NA	NA
4.242017465799913e-6	5.645339664845217e-8	4.1568119048432596e-8	1.1456269808534915e-6	9.795107700245648e-7	8.537096248597579e-9	1105	XUT_2F-106	NA	chrII:292134-292764(+)	XUTs	9	NA	1	1	NA	NA	33.6666666666667	NA	21	32	NA	NA	35	NA	21	32	NA	NA	33.3941113359008	NA	28	28	28	35	38	38	38	38	38	NA	NA	NA	NA	NA	NA	NA	NA	NA	NA
5.656023287733216e-6	5.645339664845217e-8	4.1568119048432596e-8	1.1456269808534915e-6	5.877064620147388e-6	5.975967374018306e-6	1106	XUT_2F-116,CUT011,CUT012,XUT_2F-118	NA	chrII:306246-307344(+)	CUTs	12	NA	1	6	7	NA	46.75	NA	24	18.8333333333333	22.5714285714286	NA	44.5	NA	24	17	21	NA	44.3843961221265	NA	28	28	28	44.5	51.25	65	70	70	70	NA	NA	NA	NA	NA	NA	NA	NA	NA	NA
2.828011643866608e-6	5.645339664845217e-8	4.156811904843259e-6	1.1456269808534915e-6	9.795107700245647e-9	8.537096248597579e-9	1108	XUT_2F-141	NA	chrII:349752-350791(+)	XUTs	6	1	1	NA	NA	NA	72	21	25	NA	NA	NA	72	21	25	NA	NA	NA	71.435285398744	NA	63	63	63	72	81	81	81	81	81	21	21	21	21	21	21	21	21	21	21
1.5554064041266346e-5	5.645339664845217e-6	4.156811904843259e-6	2.291253961706983e-6	2.938532310073694e-6	3.414838499439032e-6	1109	XUT_2F-145,SUT014	NA	chrII:362764-364715(+)	XUTs	33	1	2	3	4	1	53.1818181818182	29	21.5	12.6666666666667	45.5	30	56	29	21.5	12	28.5	30	46.3704660682632	65	13	15	15	56	66	66	69	69	92	29	29	29	29	29	29	29	29	29	29
7.070029109666521e-6	5.645339664845217e-6	4.156811904843259e-6	2.291253961706983e-6	1.9590215400491296e-6	3.414838499439032e-6	1110	XUT_2F-146,CUT019	NA	chrII:365889-367098(+)	CUTs	15	1	2	2	4	1	38.2	48	53	7	44.75	31	38	48	53	7	40.5	31	33.9091517005553	53	12	12	14.3	38	53	53	53	53	53	48	48	48	48	48	48	48	48	48	48
2.403809897286617e-5	5.645339664845217e-8	4.1568119048432596e-8	1.1456269808534915e-6	9.795107700245648e-7	5.122257749158548e-6	1111	XUT_2F-177,CUT025	NA	chrII:427126-431775(+)	CUTs	51	NA	1	1	6	NA	44.2352941176471	NA	77	19	40.3333333333333	NA	46	NA	77	19	25.5	NA	42.056080626549	NA	22	24	29	46	54	54	55	57	65.5	NA	NA	NA	NA	NA	NA	NA	NA	NA	NA
5.656023287733216e-6	1.1290679329690434e-5	4.156811904843259e-6	1.1456269808534915e-6	2.938532310073694e-6	1.0244515498317095e-5	1112	XUT_2F-190,SUT018	NA	chrII:474276-477074(+)	XUTs	12	1	1	3	12	2	43	28	87	49.3333333333333	73.5	24	44.5	28	87	19	68	24	38.0726156157023	NA	16	16	16	44.5	53.5	63.4	67	67	67	28	28	28	28	28	28	28	28	28	28
4.242017465799913e-6	5.645339664845217e-8	4.1568119048432596e-8	1.1456269808534914e-8	9.795107700245647e-9	8.537096248597579e-9	1114	XUT_2F-206,SUT019	NA	chrII:532461-533319(+)	XUTs	9	NA	NA	NA	NA	NA	49.3333333333333	NA	NA	NA	NA	NA	54	NA	NA	NA	NA	NA	47.9374184427241	NA	34	34	34	54	60	60	60	60	60	NA	NA	NA	NA	NA	NA	NA	NA	NA	NA
2.1210087328999563e-5	5.645339664845217e-6	4.156811904843259e-6	6.8737618851209485e-6	4.897553850122824e-6	6.829676998878064e-6	1117	XUT_2F-242,CUT030	NA	chrII:614214-616167(+)	CUTs	45	1	6	5	8	1	36.7333333333333	28	25.6666666666667	24.8	28.5	48	33	28	24	26	30.5	48	34.2447928156201	NA	22	22	23	33	43	43.4	45	55	76.5999999999999	28	28	28	28	28	28	28	28	28	28
1.414005821933304e-6	5.645339664845217e-8	4.1568119048432596e-8	1.1456269808534915e-6	9.795107700245647e-9	8.537096248597579e-9	1120	XUT_2F-340	NA	chrII:807262-808334(+)	XUTs	3	NA	1	NA	NA	NA	60	NA	14	NA	NA	NA	60	NA	14	NA	NA	NA	60	60	60	60	60	60	60	60	60	60	60	NA	NA	NA	NA	NA	NA	NA	NA	NA	NA
2.828011643866608e-6	5.645339664845217e-8	4.156811904843259e-6	1.1456269808534914e-8	9.795107700245647e-9	8.53709624859758e-7	1123	XUT_2F-89,SUT011,CUT009	NA	chrII:254626-255056(+)	CUTs	6	1	NA	NA	1	NA	38	14	NA	NA	13	NA	38	14	NA	NA	13	NA	30.2489669245083	NA	15	15	15	38	61	61	61	61	61	14	14	14	14	14	14	14	14	14	14
1.414005821933304e-6	5.645339664845217e-8	4.1568119048432596e-8	1.1456269808534915e-6	9.795107700245647e-9	4.2685481242987896e-6	1125	XUT_2F-93	NA	chrII:258149-258828(+)	XUTs	3	NA	1	NA	5	NA	40	NA	16	NA	48	NA	40	NA	16	NA	55	NA	40	40	40	40	40	40	40	40	40	40	40	NA	NA	NA	NA	NA	NA	NA	NA	NA	NA
4.242017465799913e-6	5.645339664845217e-8	4.1568119048432596e-8	1.1456269808534914e-8	9.795107700245648e-7	8.537096248597579e-9	1126	XUT_2R-114	NA	chrII:281280-283948(-)	XUTs	9	NA	NA	1	NA	NA	43.6666666666667	NA	NA	78	NA	NA	42	NA	NA	78	NA	NA	43.501255083354	NA	40	40	40	42	49	49	49	49	49	NA	NA	NA	NA	NA	NA	NA	NA	NA	NA
1.414005821933304e-6	5.645339664845217e-8	4.1568119048432596e-8	1.1456269808534914e-8	9.795107700245647e-9	8.53709624859758e-7	1127	XUT_2R-121	NA	chrII:288328-289246(-)	XUTs	3	NA	NA	NA	1	NA	46	NA	NA	NA	10	NA	46	NA	NA	NA	10	NA	46	46	46	46	46	46	46	46	46	46	46	NA	NA	NA	NA	NA	NA	NA	NA	NA	NA
9.89804075353313e-6	1.1290679329690434e-5	4.1568119048432596e-8	4.582507923413966e-6	1.9590215400491296e-6	1.707419249719516e-6	1128	XUT_2R-127,SUT445	NA	chrII:301353-304756(-)	XUTs	21	NA	4	2	2	2	57.2857142857143	NA	53.75	49	98	28.5	64	NA	50	49	98	28.5	54.3082716477249	64	28	28	38	64	71	71	71	79	79	NA	NA	NA	NA	NA	NA	NA	NA	NA	NA
1.414005821933304e-6	5.645339664845217e-8	4.1568119048432596e-8	1.1456269808534914e-8	9.795107700245647e-9	8.537096248597579e-9	1130	XUT_2R-142	NA	chrII:330107-330424(-)	XUTs	3	NA	NA	NA	NA	NA	34	NA	NA	NA	NA	NA	34	NA	NA	NA	NA	NA	34	34	34	34	34	34	34	34	34	34	34	NA	NA	NA	NA	NA	NA	NA	NA	NA	NA
4.242017465799913e-6	5.645339664845217e-8	4.1568119048432596e-8	1.1456269808534914e-8	9.795107700245647e-9	8.537096248597579e-9	1131	XUT_2R-154	NA	chrII:349637-350769(-)	XUTs	9	NA	NA	NA	NA	NA	55	NA	NA	NA	NA	NA	72	NA	NA	NA	NA	NA	46.6057254411688	NA	19	19	19	72	74	74	74	74	74	NA	NA	NA	NA	NA	NA	NA	NA	NA	NA
1.414005821933304e-6	5.645339664845217e-8	4.156811904843259e-6	2.291253961706983e-6	9.795107700245647e-9	8.537096248597579e-9	1132	XUT_2R-226	NA	chrII:533839-534984(-)	XUTs	3	1	2	NA	NA	NA	42	10	27	NA	NA	NA	42	10	27	NA	NA	NA	42	42	42	42	42	42	42	42	42	42	42	10	10	10	10	10	10	10	10	10	10
4.242017465799913e-6	5.645339664845217e-6	8.313623809686518e-6	1.1456269808534915e-6	9.795107700245648e-7	1.707419249719516e-6	1133	XUT_2R-256,SUT449	NA	chrII:601272-602308(-)	XUTs	9	2	1	1	2	1	62.3333333333333	36.5	37	15	49.5	38	64	36.5	37	15	49.5	38	62.2108671645024	NA	57	57	57	64	66	66	66	66	66	35.4964786985977	NA	28.85	29.7	30.55	36.5	40.75	41.6	42.45	43.3
1.414005821933304e-6	5.645339664845217e-8	4.1568119048432596e-8	1.1456269808534914e-8	9.795107700245648e-7	1.707419249719516e-6	1134	XUT_2R-264	NA	chrII:628817-629851(-)	XUTs	3	NA	NA	1	2	NA	55	NA	NA	15	102	NA	55	NA	NA	15	102	NA	55	55	55	55	55	55	55	55	55	55	55	NA	NA	NA	NA	NA	NA	NA	NA	NA	NA
4.242017465799913e-6	5.645339664845217e-8	1.6627247619373037e-5	1.1456269808534915e-6	9.795107700245647e-9	3.414838499439032e-6	1136	XUT_2R-271	NA	chrII:653172-653533(-)	XUTs	9	4	1	NA	4	NA	41	13.5	23	NA	58.25	NA	38	14	23	NA	64	NA	39.7273119212838	NA	30	30	30	38	55	55	55	55	55	12.8100558927012	NA	8.45	8.9	9.35	14	17.25	17.4	17.55	17.7
7.070029109666521e-6	5.645339664845217e-8	4.1568119048432596e-8	2.291253961706983e-6	9.795107700245648e-7	8.537096248597579e-9	1137	XUT_2R-307	NA	chrII:722287-723035(-)	XUTs	15	NA	2	1	NA	NA	41	NA	32	16	NA	NA	29	NA	32	16	NA	NA	33.9331465747172	NA	14	14	14.9	29	66	67.4	72.3	73	73	NA	NA	NA	NA	NA	NA	NA	NA	NA	NA
1.2726052397399738e-5	5.645339664845217e-6	1.2470435714529778e-5	8.01938886597444e-6	7.836086160196518e-6	2.561128874579274e-6	1139	XUT_2R-342,SUT451	NA	chrII:786209-786872(-)	XUTs	27	3	7	8	3	1	68	20.6666666666667	46.7142857142857	33.25	38.3333333333333	26	37	20	25	18.5	12	26	42.3990630947282	50	11	19.4	25	37	50	52.4	53	160.600000000001	322	20.5985734394031	NA	19.1	19.2	19.3	20	21.5	21.8	22.1	22.4
1.4140058219333041e-5	5.645339664845217e-8	4.1568119048432596e-8	3.4368809425604743e-6	3.918043080098259e-6	3.414838499439032e-6	1140	XUT_2R-343,SUT452,XUT_2R-344	NA	chrII:788502-792589(-)	XUTs	30	NA	3	4	4	NA	59	NA	26.3333333333333	31	56.25	NA	54.5	NA	19	31.5	63	NA	52.5215761143831	62	19	30.7	32	54.5	62	64.4	74	80.2000000000001	136	NA	NA	NA	NA	NA	NA	NA	NA	NA	NA
9.89804075353313e-6	5.645339664845217e-6	4.156811904843259e-6	1.1456269808534914e-8	3.918043080098259e-6	4.2685481242987896e-6	1141	XUT_2R-48,SUT438	NA	chrII:126053-127563(-)	XUTs	21	1	NA	4	5	1	58.8571428571429	34	NA	76.75	41.6	17	65	34	NA	84	15	17	52.8461865714569	NA	18	18	45	65	67	67	67	103	103	34	34	34	34	34	34	34	34	34	34
1.1312046575466433e-5	5.645339664845217e-8	4.1568119048432596e-8	5.728134904267457e-6	4.897553850122824e-6	8.537096248597579e-9	1143	XUT_2R-63,SUT439	NA	chrII:165962-166967(-)	XUTs	24	NA	5	5	NA	NA	40.25	NA	21	18.8	NA	NA	35.5	NA	25	20	NA	NA	37.442532827378	NA	19	22	29	35.5	50.25	63	63	63.7	64	NA	NA	NA	NA	NA	NA	NA	NA	NA	NA
1.2726052397399738e-5	5.645339664845217e-6	8.313623809686518e-6	1.3747523770241897e-5	7.836086160196518e-6	5.975967374018306e-6	1144	XUT_2R-65,SUT440	NA	chrII:169341-169998(-)	XUTs	27	2	12	8	7	1	46.7777777777778	17	22.1666666666667	24	26.8571428571429	37	38	17	23	23.5	18	37	39.1897320036894	NA	16	19	21	38	51	55.8	57	85.8000000000002	129	12.0415945787923	NA	6.2	7.4	8.6	17	23	24.2	25.4	26.6
4.524818630186573e-5	5.645339664845217e-6	8.313623809686518e-6	1.718440471280237e-5	9.795107700245647e-6	1.963532137177443e-5	1145	XUT_2R-85	NA	chrII:218229-221050(-)	XUTs	96	2	15	10	23	1	46.5	14.5	29.6666666666667	36.7	23.2173913043478	92	44	14.5	17	28	15	92	40.7103145309319	51	12	18	24.75	44	58.5	68	73.75	75	87	13.7840487520902	NA	10.45	10.9	11.35	14.5	16.75	17.2	17.65	18.1
8.955370205577594e-6	5.645339664845217e-8	4.156811904843259e-6	1.1456269808534915e-6	2.938532310073694e-6	8.53709624859758e-7	1146	XUT_2R-86	NA	chrII:221281-221552(-)	XUTs	19	1	1	3	1	NA	37.6842105263158	35	12	14	12	NA	32	35	12	10	12	NA	35.1089898352893	29	23	23	27.2	32	38	38	48.4999999999999	73	73	35	35	35	35	35	35	35	35	35	35
1.414005821933304e-6	5.645339664845217e-8	4.1568119048432596e-8	1.1456269808534914e-8	9.795107700245647e-9	2.561128874579274e-6	1147	XUT_2R-93,SUT443	NA	chrII:246774-248621(-)	XUTs	3	NA	NA	NA	3	NA	33	NA	NA	NA	27.6666666666667	NA	33	NA	NA	NA	25	NA	33	33	33	33	33	33	33	33	33	33	33	NA	NA	NA	NA	NA	NA	NA	NA	NA	NA
5.656023287733216e-6	5.645339664845217e-8	4.1568119048432596e-8	1.1456269808534914e-8	9.795107700245647e-9	8.53709624859758e-7	1148	XUT_3F-108,SUT038	NA	chrIII:242570-244223(+)	XUTs	12	NA	NA	NA	1	NA	52.5	NA	NA	NA	16	NA	52.5	NA	NA	NA	16	NA	52.2964566413393	NA	46	46	46	52.5	54.5	57.8	59	59	59	NA	NA	NA	NA	NA	NA	NA	NA	NA	NA
8.484034931599826e-6	5.645339664845217e-8	4.1568119048432596e-8	1.1456269808534915e-6	1.9590215400491296e-6	8.53709624859758e-7	1154	XUT_3F-58,SUT031	NA	chrIII:125167-127021(+)	XUTs	18	NA	1	2	1	NA	53.3333333333333	NA	25	49	11	NA	55.5	NA	25	49	11	NA	51.7128722486112	NA	32	32	38.6	55.5	63	63	66.15	70	70	NA	NA	NA	NA	NA	NA	NA	NA	NA	NA
1.414005821933304e-6	5.645339664845217e-8	4.1568119048432596e-8	1.1456269808534914e-8	9.795107700245647e-9	8.537096248597579e-9	1155	XUT_3F-61	NA	chrIII:132257-133886(+)	XUTs	3	NA	NA	NA	NA	NA	55	NA	NA	NA	NA	NA	55	NA	NA	NA	NA	NA	55	55	55	55	55	55	55	55	55	55	55	NA	NA	NA	NA	NA	NA	NA	NA	NA	NA
9.89804075353313e-6	1.1290679329690434e-5	4.1568119048432596e-8	2.291253961706983e-6	9.795107700245648e-7	1.707419249719516e-6	1157	XUT_3F-71,SUT032	NA	chrIII:157567-159258(+)	XUTs	21	NA	2	1	2	2	43.7142857142857	NA	12	15	43	30	24	NA	12	15	43	30	33.1308308504249	NA	15	15	17	24	57	57	57	127	127	NA	NA	NA	NA	NA	NA	NA	NA	NA	NA
9.89804075353313e-6	1.693601899453565e-5	4.1568119048432596e-8	1.0310642827681423e-5	4.897553850122824e-6	8.537096248597579e-9	1158	XUT_3F-78	NA	chrIII:168897-169249(+)	XUTs	21	NA	9	5	NA	3	28.2857142857143	NA	16.2222222222222	11.6	NA	19.3333333333333	19	NA	15	12	NA	14	24.7857527727939	NA	16	16	17	19	36	36	36	66	66	NA	NA	NA	NA	NA	NA	NA	NA	NA	NA
1.414005821933304e-6	1.1290679329690434e-5	4.1568119048432596e-8	1.1456269808534914e-8	1.9590215400491296e-6	8.537096248597579e-9	1159	XUT_3F-99	NA	chrIII:210412-210827(+)	XUTs	3	NA	NA	2	NA	2	44	NA	NA	16	NA	21.5	44	NA	NA	16	NA	21.5	44	44	44	44	44	44	44	44	44	44	44	NA	NA	NA	NA	NA	NA	NA	NA	NA	NA
4.242017465799913e-6	5.645339664845217e-8	8.313623809686518e-6	5.728134904267457e-6	5.877064620147388e-6	4.2685481242987896e-6	1160	XUT_3R-106,SUT458	NA	chrIII:224335-227886(-)	XUTs	9	2	5	6	5	NA	29	89.5	25.4	24.3333333333333	54.2	NA	21	89.5	29	18.5	24	NA	23.3341269571336	NA	11	11	11	21	55	55	55	55	55	53.8330753347791	NA	25.15	32.3	39.45	89.5	125.25	132.4	139.55	146.7
2.828011643866608e-6	5.645339664845217e-6	4.1568119048432596e-8	3.4368809425604743e-6	9.795107700245648e-7	1.707419249719516e-6	1161	XUT_3R-136	NA	chrIII:299575-300624(-)	XUTs	6	NA	3	1	2	1	66.5	NA	55	72	70.5	11	66.5	NA	35	72	70.5	11	39.496835316263	NA	13	13	13	66.5	120	120	120	120	120	NA	NA	NA	NA	NA	NA	NA	NA	NA	NA
5.656023287733216e-6	5.645339664845217e-8	4.1568119048432596e-8	1.1456269808534914e-8	9.795107700245648e-7	8.537096248597579e-6	1162	XUT_3R-144,SUT459	NA	chrIII:308247-310026(-)	XUTs	12	NA	NA	1	10	NA	48.25	NA	NA	83	86.8	NA	48.5	NA	NA	83	90	NA	47.9559942085508	NA	42	42	42	48.5	53.25	53.8	54	54	54	NA	NA	NA	NA	NA	NA	NA	NA	NA	NA
4.242017465799913e-6	5.645339664845217e-8	4.156811904843259e-6	3.4368809425604743e-6	9.795107700245648e-7	8.537096248597579e-9	1163	XUT_3R-44,SUT455	NA	chrIII:113183-114278(-)	XUTs	9	1	3	1	NA	NA	34.3333333333333	25	22	20	NA	NA	31	25	27	20	NA	NA	32.6910249163961	NA	23	23	23	31	49	49	49	49	49	25	25	25	25	25	25	25	25	25	25
2.828011643866608e-6	5.645339664845217e-8	4.1568119048432596e-8	1.1456269808534915e-6	9.795107700245648e-7	6.829676998878064e-6	1164	XUT_3R-46,SUT456	NA	chrIII:115094-117286(-)	XUTs	6	NA	1	1	8	NA	46	NA	19	23	31	NA	46	NA	19	23	31	NA	45.9565011723042	NA	44	44	44	46	48	48	48	48	48	NA	NA	NA	NA	NA	NA	NA	NA	NA	NA
2.828011643866608e-6	5.645339664845217e-6	4.1568119048432596e-8	1.1456269808534914e-8	9.795107700245648e-7	8.537096248597579e-9	1165	XUT_3R-67	NA	chrIII:152205-152591(-)	XUTs	6	NA	NA	1	NA	1	46	NA	NA	32	NA	18	46	NA	NA	32	NA	18	45.6070170039655	NA	40	40	40	46	52	52	52	52	52	NA	NA	NA	NA	NA	NA	NA	NA	NA	NA
4.242017465799913e-6	5.645339664845217e-8	4.156811904843259e-6	1.1456269808534915e-6	1.9590215400491296e-6	4.2685481242987896e-6	1166	XUT_4F-115	NA	chrIV:219362-219814(+)	XUTs	9	1	1	2	5	NA	36	29	26	19.5	70.2	NA	33	29	26	19.5	79	NA	32.7455173244192	NA	19	19	19	33	56	56	56	56	56	29	29	29	29	29	29	29	29	29	29
1.414005821933304e-6	5.645339664845217e-8	4.1568119048432596e-8	4.582507923413966e-6	9.795107700245648e-7	8.53709624859758e-7	1167	XUT_4F-117	NA	chrIV:220926-221556(+)	XUTs	3	NA	4	1	1	NA	34	NA	39.75	27	63	NA	34	NA	22.5	27	63	NA	34	34	34	34	34	34	34	34	34	34	34	NA	NA	NA	NA	NA	NA	NA	NA	NA	NA
1.414005821933304e-6	5.645339664845217e-8	4.156811904843259e-6	1.1456269808534914e-8	9.795107700245647e-9	8.537096248597579e-9	1169	XUT_4F-14	NA	chrIV:21719-22559(+)	XUTs	3	1	NA	NA	NA	NA	62	16	NA	NA	NA	NA	62	16	NA	NA	NA	NA	62	62	62	62	62	62	62	62	62	62	62	16	16	16	16	16	16	16	16	16	16
2.828011643866608e-6	5.645339664845217e-8	4.1568119048432596e-8	1.1456269808534914e-8	9.795107700245648e-7	8.53709624859758e-7	1170	XUT_4F-160,SUT043	NA	chrIV:312674-314163(+)	XUTs	6	NA	NA	1	1	NA	53	NA	NA	23	53	NA	53	NA	NA	23	53	NA	51.1175116765282	NA	39	39	39	53	67	67	67	67	67	NA	NA	NA	NA	NA	NA	NA	NA	NA	NA
4.242017465799913e-6	5.645339664845217e-6	4.1568119048432596e-8	1.1456269808534915e-6	9.795107700245647e-9	8.537096248597579e-9	1171	XUT_4F-162,SUT045	NA	chrIV:320199-321028(+)	XUTs	9	NA	1	NA	NA	1	57.3333333333333	NA	114	NA	NA	41	60	NA	114	NA	NA	41	57.0826747338486	NA	50	50	50	60	62	62	62	62	62	NA	NA	NA	NA	NA	NA	NA	NA	NA	NA
1.414005821933304e-6	5.645339664845217e-8	4.1568119048432596e-8	1.1456269808534915e-6	1.9590215400491296e-6	5.122257749158548e-6	1172	XUT_4F-175	NA	chrIV:357455-359301(+)	XUTs	3	NA	1	2	6	NA	37	NA	24	50	78	NA	37	NA	24	50	30	NA	37	37	37	37	37	37	37	37	37	37	37	NA	NA	NA	NA	NA	NA	NA	NA	NA	NA
2.828011643866608e-6	5.645339664845217e-8	4.1568119048432596e-8	1.1456269808534915e-6	9.795107700245647e-9	8.53709624859758e-7	1173	XUT_4F-181	NA	chrIV:367349-368437(+)	XUTs	6	NA	1	NA	1	NA	36.5	NA	13	NA	55	NA	36.5	NA	13	NA	55	NA	36.4691650576209	NA	35	35	35	36.5	38	38	38	38	38	NA	NA	NA	NA	NA	NA	NA	NA	NA	NA
1.5554064041266346e-5	1.1290679329690434e-5	4.156811904843259e-6	1.1456269808534915e-6	9.795107700245648e-7	2.561128874579274e-6	1174	XUT_4F-193	NA	chrIV:387163-387700(+)	XUTs	33	1	1	1	3	2	45.2727272727273	20	21	39	31	30	42	20	21	39	35	30	42.7053617659399	NA	23	28	28	42	58	58	60	60	78	20	20	20	20	20	20	20	20	20	20
1.414005821933304e-6	5.645339664845217e-8	4.156811904843259e-6	1.1456269808534915e-6	4.897553850122824e-6	8.537096248597579e-9	1175	XUT_4F-204,SUT049	NA	chrIV:407478-408201(+)	XUTs	3	1	1	5	NA	NA	53	31	12	26	NA	NA	53	31	12	10	NA	NA	53	53	53	53	53	53	53	53	53	53	53	31	31	31	31	31	31	31	31	31	31
4.242017465799913e-6	5.645339664845217e-8	4.1568119048432596e-8	1.1456269808534914e-8	9.795107700245647e-9	8.537096248597579e-9	1176	XUT_4F-231	NA	chrIV:470954-471721(+)	XUTs	9	NA	NA	NA	NA	NA	55	NA	NA	NA	NA	NA	55	NA	NA	NA	NA	NA	54.8480655243262	NA	50	50	50	55	60	60	60	60	60	NA	NA	NA	NA	NA	NA	NA	NA	NA	NA
5.656023287733216e-6	1.1290679329690434e-5	4.1568119048432596e-8	3.4368809425604743e-6	2.938532310073694e-6	8.537096248597579e-9	1177	XUT_4F-248,SUT052,CUT064	NA	chrIV:501454-502362(+)	CUTs	12	NA	3	3	NA	2	33	NA	10.3333333333333	42.6666666666667	NA	31.5	31.5	NA	11	24	NA	31.5	28.7310704473772	NA	13	13	13	31.5	43.25	52.6	56	56	56	NA	NA	NA	NA	NA	NA	NA	NA	NA	NA
2.828011643866608e-6	5.645339664845217e-8	4.1568119048432596e-8	2.291253961706983e-6	9.795107700245648e-7	1.707419249719516e-6	1178	XUT_4F-253,SUT053	NA	chrIV:506312-507771(+)	XUTs	6	NA	2	1	2	NA	51	NA	18.5	15	17	NA	51	NA	18.5	15	17	NA	50.7543101617981	NA	46	46	46	51	56	56	56	56	56	NA	NA	NA	NA	NA	NA	NA	NA	NA	NA
3.110812808253269e-5	2.2581358659380867e-5	2.9097683333902815e-5	3.322318244475125e-5	2.4487769250614116e-5	1.963532137177443e-5	1179	XUT_4F-255	NA	chrIV:511974-513339(+)	XUTs	66	7	29	25	23	4	47.8181818181818	22.1428571428571	26.3448275862069	25.04	20.2173913043478	32	40	22	22	21	21	36	39.5085506425674	NA	20	24	25	40	51	56	58	74	88	21.9000802104325	22	17.2	18.4	19.6	22	24.5	24.8	25.1	25.4
2.828011643866608e-6	5.645339664845217e-8	4.1568119048432596e-8	1.1456269808534914e-8	9.795107700245647e-9	8.537096248597579e-9	1180	XUT_4F-272,SUT056	NA	chrIV:556685-557143(+)	XUTs	6	NA	NA	NA	NA	NA	29	NA	NA	NA	NA	NA	29	NA	NA	NA	NA	NA	27.8747197295327	NA	21	21	21	29	37	37	37	37	37	NA	NA	NA	NA	NA	NA	NA	NA	NA	NA
1.414005821933304e-6	5.645339664845217e-8	4.1568119048432596e-8	1.1456269808534914e-8	9.795107700245647e-9	8.537096248597579e-9	1181	XUT_4F-273,CUT066	NA	chrIV:562644-563459(+)	CUTs	3	NA	NA	NA	NA	NA	52	NA	NA	NA	NA	NA	52	NA	NA	NA	NA	NA	52	52	52	52	52	52	52	52	52	52	52	NA	NA	NA	NA	NA	NA	NA	NA	NA	NA
1.414005821933304e-6	5.645339664845217e-8	4.1568119048432596e-8	1.1456269808534914e-8	9.795107700245647e-9	8.53709624859758e-7	1182	XUT_4F-278	NA	chrIV:569177-570468(+)	XUTs	3	NA	NA	NA	1	NA	54	NA	NA	NA	33	NA	54	NA	NA	NA	33	NA	54	54	54	54	54	54	54	54	54	54	54	NA	NA	NA	NA	NA	NA	NA	NA	NA	NA
9.89804075353313e-6	5.645339664845217e-6	4.156811904843259e-6	2.291253961706983e-6	5.877064620147388e-6	3.414838499439032e-6	1183	XUT_4F-30	NA	chrIV:49842-51040(+)	XUTs	21	1	2	6	4	1	61.5714285714286	35	32.5	43.6666666666667	24.25	36	49	35	32.5	41.5	20.5	36	58.1850230423161	49	46	46	48	49	70	70	70	117	117	35	35	35	35	35	35	35	35	35	35
1.1783381849444202e-5	1.1290679329690434e-5	4.156811904843259e-6	8.01938886597444e-6	6.856575390171952e-6	5.975967374018306e-6	1184	XUT_4F-306	NA	chrIV:617735-618407(+)	XUTs	25	1	7	7	7	2	50.92	41	27.7142857142857	23.5714285714286	33	32	50	41	24	22	29	32	46.5931985678506	NA	24	24	24	50	66	66	67.6	81.4	89	41	41	41	41	41	41	41	41	41	41
3.2522133904466e-5	1.1290679329690434e-5	8.313623809686518e-6	5.728134904267457e-6	2.938532310073694e-6	1.707419249719516e-6	1185	XUT_4F-32,SUT041	NA	chrIV:59124-60697(+)	XUTs	69	2	5	3	2	2	36.9565217391304	17.5	19.8	17.3333333333333	17	64	32	17.5	16	16	17	64	33.3857898033092	18	18	18	19	32	49	55	56	59	62	17.3205080756888	NA	15.25	15.5	15.75	17.5	18.75	19	19.25	19.5
1.414005821933304e-6	5.645339664845217e-6	4.1568119048432596e-8	1.1456269808534914e-8	9.795107700245647e-9	8.537096248597579e-9	1188	XUT_4F-341,SUT060,XUT_4F-342	NA	chrIV:721990-726500(+)	XUTs	3	NA	NA	NA	NA	1	56	NA	NA	NA	NA	24	56	NA	NA	NA	NA	24	56	56	56	56	56	56	56	56	56	56	56	NA	NA	NA	NA	NA	NA	NA	NA	NA	NA
1.414005821933304e-6	5.645339664845217e-8	4.1568119048432596e-8	1.1456269808534914e-8	9.795107700245647e-9	8.537096248597579e-9	1189	XUT_4F-352	NA	chrIV:743418-743980(+)	XUTs	3	NA	NA	NA	NA	NA	59	NA	NA	NA	NA	NA	59	NA	NA	NA	NA	NA	59	59	59	59	59	59	59	59	59	59	59	NA	NA	NA	NA	NA	NA	NA	NA	NA	NA
1.414005821933304e-6	5.645339664845217e-8	4.1568119048432596e-8	1.1456269808534914e-8	1.9590215400491296e-6	8.53709624859758e-7	1190	XUT_4F-376,CUT071,CUT072,XUT_4F-377	NA	chrIV:794448-796068(+)	CUTs	3	NA	NA	2	1	NA	19	NA	NA	54.5	50	NA	19	NA	NA	54.5	50	NA	19	19	19	19	19	19	19	19	19	19	19	NA	NA	NA	NA	NA	NA	NA	NA	NA	NA
9.89804075353313e-6	5.645339664845217e-8	4.1568119048432596e-8	1.1456269808534915e-6	1.9590215400491296e-6	4.2685481242987896e-6	1193	XUT_4F-43,CUT050	NA	chrIV:73532-76623(+)	CUTs	21	NA	1	2	5	NA	52.8571428571429	NA	34	18.5	40	NA	56	NA	34	18.5	25	NA	51.852056908623	NA	35	35	46	56	58	58	58	69	69	NA	NA	NA	NA	NA	NA	NA	NA	NA	NA
2.1210087328999563e-5	1.1290679329690434e-5	1.2470435714529778e-5	3.4368809425604743e-6	2.938532310073694e-6	1.707419249719516e-6	1194	XUT_4F-446,SUT063	NA	chrIV:968027-969795(+)	XUTs	45	3	3	3	2	2	52.8	36.6666666666667	35.3333333333333	22.3333333333333	19.5	48.5	56	37	24	20	19.5	48.5	50.3557782398261	67	27.6	34	35	56	67	67	67	70	74.8	36.1424397860136	NA	29.8	30.6	31.4	37	40.5	41.2	41.9	42.6
4.242017465799913e-6	5.645339664845217e-8	8.313623809686518e-6	4.582507923413966e-6	2.938532310073694e-6	4.2685481242987896e-6	1195	XUT_4F-447,SUT064	NA	chrIV:976479-977825(+)	XUTs	9	2	4	3	5	NA	41.6666666666667	18.5	25	22.3333333333333	42	NA	35	18.5	25.5	20	36	NA	40.1990082509061	NA	32	32	32	35	58	58	58	58	58	18.4932420089069	NA	18.05	18.1	18.15	18.5	18.75	18.8	18.85	18.9
8.484034931599826e-6	5.645339664845217e-8	4.1568119048432596e-8	1.1456269808534914e-8	1.9590215400491296e-6	1.707419249719516e-6	1197	XUT_4F-467,SUT065	NA	chrIV:1013458-1016877(+)	XUTs	18	NA	NA	2	2	NA	28.5	NA	NA	13.5	24	NA	26	NA	NA	13.5	24	NA	27.632166226094	NA	20	20	21.65	26	36	36	37.8	40	40	NA	NA	NA	NA	NA	NA	NA	NA	NA	NA
1.414005821933304e-6	5.645339664845217e-6	4.1568119048432596e-8	1.1456269808534914e-8	9.795107700245647e-9	1.707419249719516e-6	1198	XUT_4F-473	NA	chrIV:1022150-1022976(+)	XUTs	3	NA	NA	NA	2	1	73	NA	NA	NA	73.5	20	73	NA	NA	NA	73.5	20	73	73	73	73	73	73	73	73	73	73	73	NA	NA	NA	NA	NA	NA	NA	NA	NA	NA
1.414005821933304e-6	5.645339664845217e-6	4.1568119048432596e-8	1.1456269808534914e-8	9.795107700245647e-9	8.537096248597579e-9	1199	XUT_4F-491	NA	chrIV:1049878-1050559(+)	XUTs	3	NA	NA	NA	NA	1	51	NA	NA	NA	NA	29	51	NA	NA	NA	NA	29	51	51	51	51	51	51	51	51	51	51	51	NA	NA	NA	NA	NA	NA	NA	NA	NA	NA
1.414005821933304e-6	1.1290679329690434e-5	4.1568119048432596e-8	1.1456269808534914e-8	9.795107700245647e-9	8.537096248597579e-9	1200	XUT_4F-497	NA	chrIV:1071420-1071987(+)	XUTs	3	NA	NA	NA	NA	2	31	NA	NA	NA	NA	40.5	31	NA	NA	NA	NA	40.5	31	31	31	31	31	31	31	31	31	31	31	NA	NA	NA	NA	NA	NA	NA	NA	NA	NA
1.4140058219333041e-5	5.645339664845217e-8	4.156811904843259e-6	1.1456269808534914e-8	9.795107700245648e-7	5.975967374018306e-6	1201	XUT_4F-50,SUT042	NA	chrIV:80655-83423(+)	XUTs	30	1	NA	1	7	NA	50	22	NA	23	39.2857142857143	NA	49	22	NA	23	35	NA	46.8653660139565	63	26	28.7	29	49	63	64	68	69.3	81	22	22	22	22	22	22	22	22	22	22
7.070029109666521e-6	5.645339664845217e-6	4.156811904843259e-6	8.01938886597444e-6	8.815596930221083e-6	5.122257749158548e-6	1202	XUT_4F-500,SUT066	NA	chrIV:1080792-1081055(+)	XUTs	15	1	7	9	6	1	56.4	29	18.7142857142857	32.1111111111111	15.5	16	66	29	18	20	15.5	16	51.4200199564118	NA	21	21	23.8	66	67	69.4	77.8	79	79	29	29	29	29	29	29	29	29	29	29
9.89804075353313e-6	5.645339664845217e-6	4.1568119048432596e-8	6.8737618851209485e-6	5.877064620147388e-6	4.2685481242987896e-6	1203	XUT_4F-524,SUT069,XUT_4F-526,CUT085	NA	chrIV:1162289-1166379(+)	CUTs	21	NA	6	6	5	1	37.8571428571429	NA	20.6666666666667	23	21.2	39	35	NA	23	22.5	12	39	35.4301568419406	NA	17	17	32	35	44	44	44	65	65	NA	NA	NA	NA	NA	NA	NA	NA	NA	NA
9.89804075353313e-6	5.645339664845217e-8	8.313623809686518e-6	2.291253961706983e-6	6.856575390171952e-6	2.561128874579274e-6	1204	XUT_4F-529,SUT070	NA	chrIV:1166581-1167104(+)	XUTs	21	2	2	7	3	NA	60.7142857142857	41.5	23.5	36	66.3333333333333	NA	54	41.5	23.5	25	81	NA	54.0115348311523	NA	30	30	37	54	65	65	65	138	138	35.4964786985977	NA	22.15	24.3	26.45	41.5	52.25	54.4	56.55	58.7
2.828011643866608e-6	5.645339664845217e-8	4.1568119048432596e-8	1.1456269808534914e-8	9.795107700245647e-9	3.414838499439032e-6	1207	XUT_4F-592	NA	chrIV:1288232-1289191(+)	XUTs	6	NA	NA	NA	4	NA	38.5	NA	NA	NA	36	NA	38.5	NA	NA	NA	34.5	NA	33.7638860322683	NA	20	20	20	38.5	57	57	57	57	57	NA	NA	NA	NA	NA	NA	NA	NA	NA	NA
1.414005821933304e-6	5.645339664845217e-6	4.1568119048432596e-8	2.291253961706983e-6	9.795107700245648e-7	8.537096248597579e-9	1208	XUT_4F-622	NA	chrIV:1361108-1362384(+)	XUTs	3	NA	2	1	NA	1	64	NA	109.5	98	NA	13	64	NA	109.5	98	NA	13	64	64	64	64	64	64	64	64	64	64	64	NA	NA	NA	NA	NA	NA	NA	NA	NA	NA
4.242017465799913e-6	5.645339664845217e-8	4.1568119048432596e-8	1.1456269808534914e-8	9.795107700245648e-7	3.414838499439032e-6	1209	XUT_4F-642,SUT075	NA	chrIV:1406033-1408837(+)	XUTs	9	NA	NA	1	4	NA	42.3333333333333	NA	NA	23	17.25	NA	25	NA	NA	23	18.5	NA	36.0369989982913	NA	24	24	24	25	78	78	78	78	78	NA	NA	NA	NA	NA	NA	NA	NA	NA	NA
4.242017465799913e-6	5.645339664845217e-8	4.156811904843259e-6	1.1456269808534914e-8	9.795107700245647e-9	8.537096248597579e-9	1210	XUT_4F-645,SUT076	NA	chrIV:1410443-1411909(+)	XUTs	9	1	NA	NA	NA	NA	42	11	NA	NA	NA	NA	43	11	NA	NA	NA	NA	41.746775660251	NA	36	36	36	43	47	47	47	47	47	11	11	11	11	11	11	11	11	11	11
1.414005821933304e-6	5.645339664845217e-8	4.1568119048432596e-8	1.1456269808534914e-8	9.795107700245647e-9	8.537096248597579e-9	1211	XUT_4F-655	NA	chrIV:1433297-1434462(+)	XUTs	3	NA	NA	NA	NA	NA	63	NA	NA	NA	NA	NA	63	NA	NA	NA	NA	NA	63	63	63	63	63	63	63	63	63	63	63	NA	NA	NA	NA	NA	NA	NA	NA	NA	NA
2.828011643866608e-6	5.645339664845217e-8	4.1568119048432596e-8	1.1456269808534914e-8	9.795107700245647e-9	8.537096248597579e-9	1213	XUT_4F-675,SUT079,CUT099	NA	chrIV:1459695-1460757(+)	CUTs	6	NA	NA	NA	NA	NA	43	NA	NA	NA	NA	NA	43	NA	NA	NA	NA	NA	39.0512483795333	NA	25	25	25	43	61	61	61	61	61	NA	NA	NA	NA	NA	NA	NA	NA	NA	NA
1.414005821933304e-6	5.645339664845217e-8	4.1568119048432596e-8	1.1456269808534914e-8	9.795107700245647e-9	8.537096248597579e-9	1214	XUT_4F-685	NA	chrIV:1481128-1482425(+)	XUTs	3	NA	NA	NA	NA	NA	55	NA	NA	NA	NA	NA	55	NA	NA	NA	NA	NA	55	55	55	55	55	55	55	55	55	55	55	NA	NA	NA	NA	NA	NA	NA	NA	NA	NA
7.070029109666521e-6	5.645339664845217e-6	8.313623809686518e-6	1.1456269808534915e-6	1.9590215400491296e-6	7.683386623737822e-6	1215	XUT_4F-689,SUT081,CUT100	NA	chrIV:1483714-1485581(+)	CUTs	15	2	1	2	9	1	57.4	72.5	40	87	80.3333333333333	125	55	72.5	40	87	83	125	53.2668123357586	NA	28	28	29.7	55	68	72.6	88.7	91	91	52.0192272145598	NA	27.05	32.1	37.15	72.5	97.75	102.8	107.85	112.9
4.713352739777681e-6	5.645339664845217e-8	8.313623809686518e-6	2.291253961706983e-6	1.9590215400491296e-6	8.537096248597579e-9	1216	XUT_4F-700,SUT083	NA	chrIV:1500694-1502531(+)	XUTs	10	2	2	2	NA	NA	32.4	47.5	16	11.5	NA	NA	25	47.5	16	11.5	NA	NA	29.586469382775	NA	18	18	18	25	48	48	48	48.3	49.65	39.4208066888541	NA	23.65	26.3	28.95	47.5	60.75	63.4	66.05	68.7
1.414005821933304e-6	5.645339664845217e-8	4.156811904843259e-6	1.1456269808534915e-6	9.795107700245647e-9	8.537096248597579e-9	1217	XUT_4F-703	NA	chrIV:1506978-1507937(+)	XUTs	3	1	1	NA	NA	NA	53	24	22	NA	NA	NA	53	24	22	NA	NA	NA	53	53	53	53	53	53	53	53	53	53	53	24	24	24	24	24	24	24	24	24	24
4.242017465799913e-6	5.645339664845217e-8	4.1568119048432596e-8	1.1456269808534914e-8	9.795107700245647e-9	8.53709624859758e-7	1220	XUT_4R-100	NA	chrIV:239859-242105(-)	XUTs	9	NA	NA	NA	1	NA	40.3333333333333	NA	NA	NA	19	NA	42	NA	NA	NA	19	NA	39.3434491521381	NA	29	29	29	42	50	50	50	50	50	NA	NA	NA	NA	NA	NA	NA	NA	NA	NA
1.414005821933304e-6	5.645339664845217e-8	4.1568119048432596e-8	1.1456269808534914e-8	9.795107700245647e-9	8.537096248597579e-9	1221	XUT_4R-172	NA	chrIV:407837-408397(-)	XUTs	3	NA	NA	NA	NA	NA	46	NA	NA	NA	NA	NA	46	NA	NA	NA	NA	NA	46	46	46	46	46	46	46	46	46	46	46	NA	NA	NA	NA	NA	NA	NA	NA	NA	NA
2.828011643866608e-6	5.645339664845217e-8	4.1568119048432596e-8	1.1456269808534915e-6	2.938532310073694e-6	8.537096248597579e-9	1222	XUT_4R-190,SUT465	NA	chrIV:443694-444204(-)	XUTs	6	NA	1	3	NA	NA	44	NA	24	15.3333333333333	NA	NA	44	NA	24	15	NA	NA	43.4396132579469	NA	37	37	37	44	51	51	51	51	51	NA	NA	NA	NA	NA	NA	NA	NA	NA	NA
7.070029109666521e-6	5.645339664845217e-6	4.1568119048432596e-8	2.291253961706983e-6	4.897553850122824e-6	6.829676998878064e-6	1225	XUT_4R-237,SUT469	NA	chrIV:544832-546026(-)	XUTs	15	NA	2	5	8	1	51.4	NA	18	16.2	47.375	27	39	NA	18	21	46.5	27	44.8214175050246	39	22	22	23.7	39	51	62.0000000000001	100.5	106	106	NA	NA	NA	NA	NA	NA	NA	NA	NA	NA
1.414005821933304e-6	5.645339664845217e-6	4.1568119048432596e-8	1.1456269808534914e-8	9.795107700245647e-9	1.707419249719516e-6	1226	XUT_4R-253	NA	chrIV:575869-576328(-)	XUTs	3	NA	NA	NA	2	1	16	NA	NA	NA	49.5	23	16	NA	NA	NA	49.5	23	16	16	16	16	16	16	16	16	16	16	16	NA	NA	NA	NA	NA	NA	NA	NA	NA	NA
8.484034931599826e-6	1.1290679329690434e-5	4.156811904843259e-6	1.1456269808534915e-6	3.918043080098259e-6	1.707419249719516e-6	1227	XUT_4R-263,SUT471	NA	chrIV:592565-593533(-)	XUTs	18	1	1	4	2	2	34.5	16	24	26	6	42.5	39	16	24	17	6	42.5	31.6163105292708	39	14	14	18.4	39	41	41	45.95	52	52	16	16	16	16	16	16	16	16	16	16
1.414005821933304e-6	5.645339664845217e-8	4.1568119048432596e-8	1.1456269808534914e-8	9.795107700245647e-9	8.53709624859758e-7	1228	XUT_4R-27	NA	chrIV:66065-67592(-)	XUTs	3	NA	NA	NA	1	NA	67	NA	NA	NA	14	NA	67	NA	NA	NA	14	NA	67	67	67	67	67	67	67	67	67	67	67	NA	NA	NA	NA	NA	NA	NA	NA	NA	NA
4.242017465799913e-6	5.645339664845217e-8	4.1568119048432596e-8	1.1456269808534915e-6	9.795107700245647e-9	4.2685481242987896e-6	1229	XUT_4R-274,CUT502,SUT473	NA	chrIV:620373-621783(-)	CUTs	9	NA	1	NA	5	NA	60.6666666666667	NA	27	NA	53.2	NA	53	NA	27	NA	67	NA	59.5178017962012	NA	51	51	51	53	78	78	78	78	78	NA	NA	NA	NA	NA	NA	NA	NA	NA	NA
4.242017465799913e-6	5.645339664845217e-8	4.156811904843259e-6	2.291253961706983e-6	9.795107700245648e-7	1.707419249719516e-6	1230	XUT_4R-283,YDRCdelta9	NA	chrIV:651787-653137(-)	XUTs	9	1	2	1	2	NA	37.6666666666667	13	40	18	68.5	NA	37	13	40	18	68.5	NA	37.6288898234819	NA	36	36	36	37	40	40	40	40	40	13	13	13	13	13	13	13	13	13	13
2.0455950890635135e-4	1.411334916211304e-4	7.897942619202193e-5	7.102887281291648e-5	6.268868928157215e-5	4.439290049270742e-5	1231	XUT_4R-336	NA	chrIV:803028-803615(-)	XUTs	434	19	62	64	52	25	35.6658986175115	25.5789473684211	19.3064516129032	20.84375	21.1538461538462	25.28	35.5	25	16	19.5	15	26	31.3197480015626	38	11	15	19	35.5	45	49.4	53.05	58	65	23.1811327661079	21	12.2	13.8	14	25	32	32.8	34	34.2
1.414005821933304e-6	5.645339664845217e-8	4.1568119048432596e-8	1.1456269808534914e-8	9.795107700245647e-9	8.537096248597579e-9	1232	XUT_4R-346	NA	chrIV:829034-829364(-)	XUTs	3	NA	NA	NA	NA	NA	93	NA	NA	NA	NA	NA	93	NA	NA	NA	NA	NA	93	93	93	93	93	93	93	93	93	93	93	NA	NA	NA	NA	NA	NA	NA	NA	NA	NA
1.414005821933304e-6	5.645339664845217e-8	4.1568119048432596e-8	1.1456269808534914e-8	9.795107700245647e-9	8.537096248597579e-9	1234	XUT_4R-370,SUT474	NA	chrIV:908295-909416(-)	XUTs	3	NA	NA	NA	NA	NA	33	NA	NA	NA	NA	NA	33	NA	NA	NA	NA	NA	33	33	33	33	33	33	33	33	33	33	33	NA	NA	NA	NA	NA	NA	NA	NA	NA	NA
1.696806986319965e-5	5.645339664845217e-6	4.156811904843259e-6	3.4368809425604743e-6	8.815596930221083e-6	3.158725611981105e-5	1235	XUT_4R-372,SUT475	NA	chrIV:909910-913790(-)	XUTs	36	1	3	9	37	1	54.0833333333333	34	56.3333333333333	26.3333333333333	72.3783783783784	38	53.5	34	44	20	71	38	51.5991183768483	NA	31	32	34	53.5	60.25	64	77.5	82	86	34	34	34	34	34	34	34	34	34	34
1.414005821933304e-6	5.645339664845217e-8	4.1568119048432596e-8	1.1456269808534915e-6	9.795107700245647e-9	1.707419249719516e-6	1236	XUT_4R-393	NA	chrIV:965318-966523(-)	XUTs	3	NA	1	NA	2	NA	37	NA	34	NA	61.5	NA	37	NA	34	NA	61.5	NA	37	37	37	37	37	37	37	37	37	37	37	NA	NA	NA	NA	NA	NA	NA	NA	NA	NA
8.484034931599826e-6	5.645339664845217e-8	4.1568119048432596e-8	1.1456269808534914e-8	9.795107700245648e-7	8.53709624859758e-7	1237	XUT_4R-423,SUT480	NA	chrIV:1018102-1019175(-)	XUTs	18	NA	NA	1	1	NA	31.6666666666667	NA	NA	16	28	NA	26	NA	NA	16	28	NA	25.4302271629411	NA	7	7	13.05	26	53	53	56.15	60	60	NA	NA	NA	NA	NA	NA	NA	NA	NA	NA
8.484034931599826e-6	5.645339664845217e-8	4.156811904843259e-6	1.1456269808534914e-8	2.938532310073694e-6	8.53709624859758e-7	1238	XUT_4R-446,SUT481	NA	chrIV:1102220-1103629(-)	XUTs	18	1	NA	3	1	NA	55.5	14	NA	168.666666666667	135	NA	58	14	NA	26	135	NA	48.5062818595373	63	15	15	30.4	58	63	63	77.85	96	96	14	14	14	14	14	14	14	14	14	14
1.414005821933304e-6	5.645339664845217e-8	4.1568119048432596e-8	6.8737618851209485e-6	9.795107700245648e-7	4.2685481242987896e-6	1241	XUT_4R-483,SUT483	NA	chrIV:1174386-1174869(-)	XUTs	3	NA	6	1	5	NA	35	NA	27.8333333333333	19	22.4	NA	35	NA	28.5	19	21	NA	35	35	35	35	35	35	35	35	35	35	35	NA	NA	NA	NA	NA	NA	NA	NA	NA	NA
1.414005821933304e-6	5.645339664845217e-8	4.1568119048432596e-8	1.1456269808534914e-8	9.795107700245648e-7	8.537096248597579e-9	1244	XUT_4R-535	NA	chrIV:1311935-1312607(-)	XUTs	3	NA	NA	1	NA	NA	14	NA	NA	30	NA	NA	14	NA	NA	30	NA	NA	14	14	14	14	14	14	14	14	14	14	14	NA	NA	NA	NA	NA	NA	NA	NA	NA	NA
2.828011643866608e-6	5.645339664845217e-8	4.1568119048432596e-8	1.1456269808534914e-8	9.795107700245647e-9	8.537096248597579e-9	1245	XUT_4R-548,SUT491	NA	chrIV:1338161-1339480(-)	XUTs	6	NA	NA	NA	NA	NA	31.5	NA	NA	NA	NA	NA	31.5	NA	NA	NA	NA	NA	28.4604989415154	NA	18	18	18	31.5	45	45	45	45	45	NA	NA	NA	NA	NA	NA	NA	NA	NA	NA
8.484034931599826e-6	5.645339664845217e-6	4.1568119048432596e-8	8.01938886597444e-6	2.938532310073694e-6	8.53709624859758e-7	1247	XUT_4R-552,SUT493	NA	chrIV:1353115-1353553(-)	XUTs	18	NA	7	3	1	1	39.8333333333333	NA	12.4285714285714	18.3333333333333	6	33	43.5	NA	13	14	6	33	36.6443198655711	NA	15	15	23.25	43.5	53	53	53.45	54	54	NA	NA	NA	NA	NA	NA	NA	NA	NA	NA
1.1312046575466433e-5	5.645339664845217e-8	4.1568119048432596e-8	2.291253961706983e-6	9.795107700245647e-9	5.122257749158548e-6	1249	XUT_4R-81,CUT479,CUT480	NA	chrIV:212683-217240(-)	CUTs	24	NA	2	NA	6	NA	48.25	NA	30.5	NA	16.1666666666667	NA	44.5	NA	30.5	NA	15	NA	44.0320647613024	NA	20	23	30	44.5	66.75	69	69	75.3	78	NA	NA	NA	NA	NA	NA	NA	NA	NA	NA
1.2726052397399738e-5	5.645339664845217e-8	8.313623809686518e-6	8.01938886597444e-6	9.795107700245648e-7	9.390805873457338e-6	1251	XUT_4R-92,SUT461,XUT_4R-94	NA	chrIV:232237-235636(-)	XUTs	27	2	7	1	11	NA	39	10.5	30.7142857142857	25	56.9090909090909	NA	35	10.5	16	25	60	NA	36.7786190818444	NA	19	23.8	27	35	51	52.6	53	56.6	62	9.89949493661166	NA	7.35	7.7	8.05	10.5	12.25	12.6	12.95	13.3
1.414005821933304e-6	5.645339664845217e-8	4.1568119048432596e-8	1.1456269808534915e-6	9.795107700245647e-9	8.53709624859758e-7	1253	XUT_5F-112	NA	chrV:239585-241430(+)	XUTs	3	NA	1	NA	1	NA	44	NA	17	NA	12	NA	44	NA	17	NA	12	NA	44	44	44	44	44	44	44	44	44	44	44	NA	NA	NA	NA	NA	NA	NA	NA	NA	NA
7.211429691859851e-5	7.903475530783303e-5	5.819536666780563e-5	4.582507923413966e-5	3.526238772088433e-5	2.4757579120932982e-5	1255	XUT_5F-128,SUT091	NA	chrV:268778-269426(+)	XUTs	153	14	40	36	29	14	40.9607843137255	21.4285714285714	24.325	24.1666666666667	18.7931034482759	30.5	40	20	22.5	22	16	30.5	38.2407321678536	33	18	23	27	40	49	49	55	62	73	19.3006091057785	NA	9.65	10.3	10.95	20	28.75	29.8	31.05	31.7
7.070029109666521e-6	1.1290679329690434e-5	4.1568119048432596e-8	3.4368809425604743e-6	9.795107700245648e-7	1.707419249719516e-6	1256	XUT_5F-129,SUT092	NA	chrV:270649-271616(+)	XUTs	15	NA	3	1	2	2	67.4	NA	40.3333333333333	33	48.5	20.5	46	NA	25	33	48.5	20.5	51.7395989001792	NA	26	26	26.2	46	64	85.8000000000001	162.1	173	173	NA	NA	NA	NA	NA	NA	NA	NA	NA	NA
5.656023287733216e-6	5.645339664845217e-6	4.1568119048432596e-8	3.4368809425604743e-6	3.918043080098259e-6	1.707419249719516e-6	1257	XUT_5F-136	NA	chrV:279866-280883(+)	XUTs	12	NA	3	4	2	1	37.75	NA	42.3333333333333	23.5	41.5	28	31	NA	23	22.5	41.5	28	32.3700570795155	NA	17	17	17	31	47.25	65.4	72	72	72	NA	NA	NA	NA	NA	NA	NA	NA	NA	NA
1.979608150706626e-5	2.2581358659380867e-5	1.2470435714529778e-5	1.0310642827681423e-5	2.938532310073694e-6	1.1951934748036611e-5	1258	XUT_5F-139,SUT093	NA	chrV:284415-287558(+)	XUTs	42	3	9	3	14	4	43.1428571428571	24.6666666666667	28.2222222222222	11.6666666666667	40.2142857142857	18.75	38.5	23	23	14	39	16	37.9049549380627	NA	13.45	22	24	38.5	47	55	57	70	107.05	23.6892816518311	NA	17.6	18.2	18.8	23	28.5	29.6	30.7	31.8
1.414005821933304e-6	5.645339664845217e-8	4.1568119048432596e-8	1.1456269808534914e-8	9.795107700245647e-9	1.707419249719516e-6	1260	XUT_5F-151	NA	chrV:310699-311920(+)	XUTs	3	NA	NA	NA	2	NA	64	NA	NA	NA	76	NA	64	NA	NA	NA	76	NA	64	64	64	64	64	64	64	64	64	64	64	NA	NA	NA	NA	NA	NA	NA	NA	NA	NA
1.414005821933304e-6	5.645339664845217e-6	4.1568119048432596e-8	1.1456269808534914e-8	9.795107700245647e-9	8.537096248597579e-9	1266	XUT_5F-223	NA	chrV:464239-464983(+)	XUTs	3	NA	NA	NA	NA	1	277	NA	NA	NA	NA	46	277	NA	NA	NA	NA	46	277	277	277	277	277	277	277	277	277	277	277	NA	NA	NA	NA	NA	NA	NA	NA	NA	NA
5.656023287733216e-6	5.645339664845217e-8	4.1568119048432596e-8	3.4368809425604743e-6	5.877064620147388e-6	2.3050159871213464e-5	1267	XUT_5F-239,SUT098	NA	chrV:503956-504971(+)	XUTs	12	NA	3	6	27	NA	64.25	NA	27.3333333333333	25	27.9259259259259	NA	53.5	NA	31	18	27	NA	56.6457241961741	NA	30	30	30	53.5	71.25	107	120	120	120	NA	NA	NA	NA	NA	NA	NA	NA	NA	NA
4.242017465799913e-6	5.645339664845217e-8	4.1568119048432596e-8	1.1456269808534915e-6	9.795107700245648e-7	8.537096248597579e-9	1268	XUT_5F-24	NA	chrV:50548-52008(+)	XUTs	9	NA	1	1	NA	NA	25.3333333333333	NA	22	24	NA	NA	20	NA	22	24	NA	NA	23.3921419057029	NA	16	16	16	20	40	40	40	40	40	NA	NA	NA	NA	NA	NA	NA	NA	NA	NA
8.484034931599826e-6	1.1290679329690434e-5	4.156811904843259e-6	1.1456269808534915e-6	1.9590215400491296e-6	8.53709624859758e-7	1269	XUT_5F-255,SUT099	NA	chrV:554074-557081(+)	XUTs	18	1	1	2	1	2	63.5	20	32	23	7	38	54	20	32	23	7	38	57.7459444230014	NA	39	39	39.55	54	63	63	93.6	131	131	20	20	20	20	20	20	20	20	20	20
2.828011643866608e-6	5.645339664845217e-8	4.1568119048432596e-8	3.4368809425604743e-6	9.795107700245647e-9	8.53709624859758e-7	1270	XUT_5F-62,YELWdelta5	NA	chrV:137038-138523(+)	XUTs	6	NA	3	NA	1	NA	57.5	NA	19	NA	20	NA	57.5	NA	20	NA	20	NA	52.4785670536077	NA	34	34	34	57.5	81	81	81	81	81	NA	NA	NA	NA	NA	NA	NA	NA	NA	NA
4.242017465799913e-6	5.645339664845217e-8	4.1568119048432596e-8	2.291253961706983e-6	9.795107700245647e-9	8.53709624859758e-7	1271	XUT_5F-67,CUT106	NA	chrV:150263-151761(+)	CUTs	9	NA	2	NA	1	NA	39.3333333333333	NA	32.5	NA	78	NA	41	NA	32.5	NA	78	NA	37.8828339403257	NA	26	26	26	41	51	51	51	51	51	NA	NA	NA	NA	NA	NA	NA	NA	NA	NA
2.828011643866608e-6	5.645339664845217e-8	4.1568119048432596e-8	1.1456269808534914e-8	9.795107700245647e-9	3.414838499439032e-6	1273	XUT_5F-75	NA	chrV:167067-167892(+)	XUTs	6	NA	NA	NA	4	NA	36.5	NA	NA	NA	48.75	NA	36.5	NA	NA	NA	50	NA	36.0832371053374	NA	31	31	31	36.5	42	42	42	42	42	NA	NA	NA	NA	NA	NA	NA	NA	NA	NA
2.1210087328999563e-5	5.645339664845217e-6	4.1568119048432596e-8	1.1456269808534915e-6	9.795107700245647e-9	1.707419249719516e-6	1274	XUT_5R-11,SUT500	NA	chrV:8378-9843(-)	XUTs	45	NA	1	NA	2	1	57.4666666666667	NA	23	NA	33.5	54	53	NA	23	NA	33.5	54	53.0679045158755	NA	33.2	34	35	53	62	64.6	75	78	132.4	NA	NA	NA	NA	NA	NA	NA	NA	NA	NA
3.817815719219921e-5	1.693601899453565e-5	1.2470435714529778e-5	2.1766912636216336e-5	1.9590215400491294e-5	7.683386623737822e-6	1275	XUT_5R-115,YERCdelta8	NA	chrV:248477-249872(-)	XUTs	81	3	19	20	9	3	40.962962962963	26.3333333333333	31.9473684210526	23.55	22.5555555555556	35	42	29	22	24	14	38	38.0723466771547	NA	20	20	21	42	52	56	56	57	66	24.7848198811237	NA	16.4	17.8	19.2	29	32	32.6	33.2	33.8
2.828011643866608e-6	5.645339664845217e-6	4.156811904843259e-6	1.1456269808534915e-6	9.795107700245648e-7	8.53709624859758e-7	1277	XUT_5R-142	NA	chrV:298082-298396(-)	XUTs	6	1	1	1	1	1	22.5	19	49	87	16	26	22.5	19	49	87	16	26	19.8997487421324	NA	12	12	12	22.5	33	33	33	33	33	19	19	19	19	19	19	19	19	19	19
2.828011643866608e-6	5.645339664845217e-8	4.156811904843259e-6	2.291253961706983e-6	9.795107700245648e-7	1.707419249719516e-6	1278	XUT_5R-148	NA	chrV:313836-314177(-)	XUTs	6	1	2	1	2	NA	39.5	122	49	29	82	NA	39.5	122	49	29	82	NA	39.1152144312159	NA	34	34	34	39.5	45	45	45	45	45	122	122	122	122	122	122	122	122	122	122
4.242017465799913e-6	5.645339664845217e-6	4.1568119048432596e-8	3.4368809425604743e-6	9.795107700245648e-7	1.707419249719516e-6	1282	XUT_5R-168	NA	chrV:366508-367113(-)	XUTs	9	NA	3	1	2	1	77.6666666666667	NA	27.6666666666667	110	52.5	55	42	NA	27	110	52.5	55	61.2088158516367	NA	35	35	35	42	156	156	156	156	156	NA	NA	NA	NA	NA	NA	NA	NA	NA	NA
1.4140058219333041e-5	1.1290679329690434e-5	4.156811904843259e-6	2.291253961706983e-6	9.795107700245648e-7	2.561128874579274e-6	1284	XUT_5R-211	NA	chrV:488066-488578(-)	XUTs	30	1	2	1	3	2	45.7	27	54.5	22	30.6666666666667	31	43	27	54.5	22	22	31	42.7020339260806	NA	23	26.6	27	43	55	58.2	71	71.3	74	27	27	27	27	27	27	27	27	27	27
1.414005821933304e-6	5.645339664845217e-8	4.1568119048432596e-8	1.1456269808534914e-8	9.795107700245647e-9	8.537096248597579e-9	1286	XUT_5R-232	NA	chrV:542757-544353(-)	XUTs	3	NA	NA	NA	NA	NA	59	NA	NA	NA	NA	NA	59	NA	NA	NA	NA	NA	59	59	59	59	59	59	59	59	59	59	59	NA	NA	NA	NA	NA	NA	NA	NA	NA	NA
8.484034931599826e-6	5.645339664845217e-6	4.1568119048432596e-8	3.4368809425604743e-6	9.795107700245647e-9	8.53709624859758e-7	1287	XUT_5R-36,CUT546	NA	chrV:62633-63977(-)	CUTs	18	NA	3	NA	1	1	38.8333333333333	NA	31.3333333333333	NA	66	30	43	NA	24	NA	66	30	34.6651056696604	NA	15	15	17.75	43	55	55	55.9	57	57	NA	NA	NA	NA	NA	NA	NA	NA	NA	NA
2.828011643866608e-6	5.645339664845217e-8	4.1568119048432596e-8	1.1456269808534914e-8	9.795107700245647e-9	8.53709624859758e-7	1288	XUT_5R-48,YELCdelta3	NA	chrV:98364-99707(-)	XUTs	6	NA	NA	NA	1	NA	50	NA	NA	NA	44	NA	50	NA	NA	NA	44	NA	48.7749935930288	NA	39	39	39	50	61	61	61	61	61	NA	NA	NA	NA	NA	NA	NA	NA	NA	NA
4.242017465799913e-6	5.645339664845217e-8	4.1568119048432596e-8	1.1456269808534915e-6	3.918043080098259e-6	1.707419249719516e-6	1289	XUT_5R-74,SUT505,XUT_5R-75	NA	chrV:151067-151894(-)	XUTs	9	NA	1	4	2	NA	40	NA	16	18.25	31.5	NA	41	NA	16	17	31.5	NA	39.9745671660345	41	38	38	38	41	41	41	41	41	41	NA	NA	NA	NA	NA	NA	NA	NA	NA	NA
1.414005821933304e-6	5.645339664845217e-8	4.1568119048432596e-8	1.1456269808534915e-6	9.795107700245647e-9	1.707419249719516e-6	1291	XUT_5R-90-m,SUT508	NA	chrV:175629-177624(-)	XUTs	3	NA	1	NA	2	NA	44	NA	29	NA	23	NA	44	NA	29	NA	23	NA	44	44	44	44	44	44	44	44	44	44	44	NA	NA	NA	NA	NA	NA	NA	NA	NA	NA
3.39361397263993e-5	5.645339664845217e-8	4.156811904843259e-6	6.8737618851209485e-6	1.9590215400491296e-6	1.4513063622615885e-5	1292	XUT_5R-93,SUT509	NA	chrV:186889-188144(-)	XUTs	72	1	6	2	17	NA	54.4583333333333	78	89.8333333333333	70.5	60.2941176470588	NA	53	78	101.5	70.5	68	NA	51.8603892762159	53	34	35	40	53	62.25	72.4	75	81	83	78	78	78	78	78	78	78	78	78	78
1.414005821933304e-6	5.645339664845217e-8	4.1568119048432596e-8	1.1456269808534914e-8	1.9590215400491296e-6	8.537096248597579e-9	1293	XUT_5R-97,SUT512	NA	chrV:202478-204665(-)	XUTs	3	NA	NA	2	NA	NA	47	NA	NA	15.5	NA	NA	47	NA	NA	15.5	NA	NA	47	47	47	47	47	47	47	47	47	47	47	NA	NA	NA	NA	NA	NA	NA	NA	NA	NA
8.484034931599826e-6	5.645339664845217e-8	4.1568119048432596e-8	5.728134904267457e-6	5.877064620147388e-6	5.122257749158548e-6	1295	XUT_6F-52	NA	chrVI:111497-112317(+)	XUTs	18	NA	5	6	6	NA	46.3333333333333	NA	18	63	64.3333333333333	NA	47	NA	20	32.5	83.5	NA	45.9978406279611	47	37	37	40.3	47	49	49	51.7	55	55	NA	NA	NA	NA	NA	NA	NA	NA	NA	NA
1.414005821933304e-6	5.645339664845217e-8	4.1568119048432596e-8	1.1456269808534914e-8	9.795107700245647e-9	8.537096248597579e-9	1296	XUT_6F-62	NA	chrVI:134880-135417(+)	XUTs	3	NA	NA	NA	NA	NA	16	NA	NA	NA	NA	NA	16	NA	NA	NA	NA	NA	16	16	16	16	16	16	16	16	16	16	16	NA	NA	NA	NA	NA	NA	NA	NA	NA	NA
1.4140058219333041e-5	5.645339664845217e-8	4.1568119048432596e-8	2.291253961706983e-6	1.9590215400491296e-6	2.561128874579274e-6	1297	XUT_6R-115,SUT531,CUT581	NA	chrVI:262279-263837(-)	CUTs	30	NA	2	2	3	NA	50.4	NA	25.5	30.5	56.6666666666667	NA	53.5	NA	25.5	30.5	42	NA	47.9640836742029	NA	21	31.8	33	53.5	61	61.8	65	65.2	67	NA	NA	NA	NA	NA	NA	NA	NA	NA	NA
1.414005821933304e-6	5.645339664845217e-8	4.1568119048432596e-8	1.1456269808534914e-8	9.795107700245647e-9	8.53709624859758e-7	1298	XUT_6R-17	NA	chrVI:26055-27917(-)	XUTs	3	NA	NA	NA	1	NA	50	NA	NA	NA	11	NA	50	NA	NA	NA	11	NA	50	50	50	50	50	50	50	50	50	50	50	NA	NA	NA	NA	NA	NA	NA	NA	NA	NA
1.414005821933304e-6	5.645339664845217e-8	4.1568119048432596e-8	1.1456269808534915e-6	9.795107700245648e-7	5.122257749158548e-6	1299	XUT_6R-28,SUT524	NA	chrVI:76508-77851(-)	XUTs	3	NA	1	1	6	NA	62	NA	14	16	78.5	NA	62	NA	14	16	90	NA	62	62	62	62	62	62	62	62	62	62	62	NA	NA	NA	NA	NA	NA	NA	NA	NA	NA
4.242017465799913e-6	5.645339664845217e-6	4.1568119048432596e-8	1.1456269808534915e-6	9.795107700245648e-7	8.537096248597579e-9	1301	XUT_6R-50	NA	chrVI:111126-111782(-)	XUTs	9	NA	1	1	NA	1	24	NA	7	12	NA	5	18	NA	7	12	NA	5	20.4194739071124	NA	11	11	11	18	43	43	43	43	43	NA	NA	NA	NA	NA	NA	NA	NA	NA	NA
5.656023287733216e-6	5.645339664845217e-6	4.1568119048432596e-8	1.1456269808534915e-6	9.795107700245648e-7	8.53709624859758e-7	1302	XUT_6R-65,SUT528	NA	chrVI:158100-159136(-)	XUTs	12	NA	1	1	1	1	61.75	NA	39	26	37	8	58.5	NA	39	26	37	8	57.6834860118416	NA	34	34	34	58.5	72	89.6	96	96	96	NA	NA	NA	NA	NA	NA	NA	NA	NA	NA
1.414005821933304e-6	5.645339664845217e-8	4.1568119048432596e-8	1.1456269808534914e-8	9.795107700245647e-9	2.561128874579274e-6	1303	XUT_6R-81,CUT577,CUT578,XUT_6R-82	NA	chrVI:194074-196349(-)	CUTs	3	NA	NA	NA	3	NA	43	NA	NA	NA	39.6666666666667	NA	43	NA	NA	NA	36	NA	43	43	43	43	43	43	43	43	43	43	43	NA	NA	NA	NA	NA	NA	NA	NA	NA	NA
1.414005821933304e-6	5.645339664845217e-8	4.156811904843259e-6	1.1456269808534915e-6	9.795107700245647e-9	8.537096248597579e-9	1304	XUT_7F-110	NA	chrVII:235772-236158(+)	XUTs	3	1	1	NA	NA	NA	50	20	23	NA	NA	NA	50	20	23	NA	NA	NA	50	50	50	50	50	50	50	50	50	50	50	20	20	20	20	20	20	20	20	20	20
4.242017465799913e-6	5.645339664845217e-8	4.1568119048432596e-8	1.1456269808534914e-8	2.938532310073694e-6	8.537096248597579e-9	1305	XUT_7F-130	NA	chrVII:276422-277346(+)	XUTs	9	NA	NA	3	NA	NA	33	NA	NA	55.6666666666667	NA	NA	34	NA	NA	28	NA	NA	32.3961180127748	NA	25	25	25	34	40	40	40	40	40	NA	NA	NA	NA	NA	NA	NA	NA	NA	NA
1.1312046575466433e-5	5.645339664845217e-8	8.313623809686518e-6	1.1456269808534915e-5	1.3713150780343905e-5	1.5366773247475644e-5	1309	XUT_7F-261,SUT122,CUT148	NA	chrVII:559183-559571(+)	CUTs	24	2	10	14	18	NA	23.75	25.5	21.3	19.8571428571429	17.1666666666667	NA	21.5	25.5	18	20	18	NA	23.0947492084865	19	19	19	19	21.5	25.5	27	27	34.7	38	20.976176963403	NA	12.45	13.9	15.35	25.5	32.75	34.2	35.65	37.1
2.828011643866608e-6	5.645339664845217e-8	4.156811904843259e-6	1.1456269808534914e-8	3.918043080098259e-6	8.537096248597579e-9	1311	XUT_7F-276,CUT149	NA	chrVII:605667-606123(+)	CUTs	6	1	NA	4	NA	NA	12.5	29	NA	37.5	NA	NA	12.5	29	NA	24.5	NA	NA	12.4899959967968	NA	12	12	12	12.5	13	13	13	13	13	29	29	29	29	29	29	29	29	29	29
2.828011643866608e-6	5.645339664845217e-8	4.156811904843259e-6	1.1456269808534915e-6	9.795107700245648e-7	5.975967374018306e-6	1312	XUT_7F-283,SUT123	NA	chrVII:620205-622300(+)	XUTs	6	1	1	1	7	NA	47.5	86	40	76	64.8571428571429	NA	47.5	86	40	76	68	NA	40.0749298190278	NA	22	22	22	47.5	73	73	73	73	73	86	86	86	86	86	86	86	86	86	86
5.656023287733216e-6	5.645339664845217e-8	4.1568119048432596e-8	2.291253961706983e-6	9.795107700245648e-7	3.414838499439032e-6	1313	XUT_7F-296,SUT126	NA	chrVII:660012-661542(+)	XUTs	12	NA	2	1	4	NA	68.75	NA	67.5	92	46	NA	71	NA	67.5	92	35.5	NA	67.6761102225551	NA	51	51	51	71	77.5	80.8	82	82	82	NA	NA	NA	NA	NA	NA	NA	NA	NA	NA
4.242017465799913e-6	5.645339664845217e-8	4.1568119048432596e-8	1.1456269808534914e-8	9.795107700245647e-9	8.53709624859758e-7	1314	XUT_7F-31,SUT110,CUT125	NA	chrVII:63743-64426(+)	CUTs	9	NA	NA	NA	1	NA	40	NA	NA	NA	21	NA	42	NA	NA	NA	21	NA	38.4363371318498	NA	26	26	26	42	52	52	52	52	52	NA	NA	NA	NA	NA	NA	NA	NA	NA	NA
2.828011643866608e-6	5.645339664845217e-8	4.1568119048432596e-8	1.1456269808534914e-8	9.795107700245648e-7	1.707419249719516e-6	1316	XUT_7F-324,SUT128	NA	chrVII:731266-733118(+)	XUTs	6	NA	NA	1	2	NA	39	NA	NA	25	23.5	NA	39	NA	NA	25	23.5	NA	38.5356977359954	NA	33	33	33	39	45	45	45	45	45	NA	NA	NA	NA	NA	NA	NA	NA	NA	NA
1.414005821933304e-6	5.645339664845217e-8	4.156811904843259e-6	1.1456269808534914e-8	9.795107700245647e-9	8.53709624859758e-7	1318	XUT_7F-347,SUT131	NA	chrVII:778138-778959(+)	XUTs	3	1	NA	NA	1	NA	74	22	NA	NA	43	NA	74	22	NA	NA	43	NA	74	74	74	74	74	74	74	74	74	74	74	22	22	22	22	22	22	22	22	22	22
4.242017465799913e-6	5.645339664845217e-8	4.1568119048432596e-8	1.1456269808534915e-6	9.795107700245648e-7	4.2685481242987896e-6	1319	XUT_7F-36	NA	chrVII:78243-79825(+)	XUTs	9	NA	1	1	5	NA	47.3333333333333	NA	87	25	62.4	NA	45	NA	87	25	75	NA	47.1004340906887	NA	43	43	43	45	54	54	54	54	54	NA	NA	NA	NA	NA	NA	NA	NA	NA	NA
1.414005821933304e-6	5.645339664845217e-8	4.1568119048432596e-8	1.1456269808534914e-8	9.795107700245647e-9	8.537096248597579e-9	1321	XUT_7F-391	NA	chrVII:858989-859707(+)	XUTs	3	NA	NA	NA	NA	NA	59	NA	NA	NA	NA	NA	59	NA	NA	NA	NA	NA	59	59	59	59	59	59	59	59	59	59	59	NA	NA	NA	NA	NA	NA	NA	NA	NA	NA
1.414005821933304e-6	5.645339664845217e-8	4.1568119048432596e-8	1.1456269808534914e-8	9.795107700245647e-9	8.53709624859758e-7	1322	XUT_7F-400,CUT160	NA	chrVII:883917-885075(+)	CUTs	3	NA	NA	NA	1	NA	10	NA	NA	NA	61	NA	10	NA	NA	NA	61	NA	10	10	10	10	10	10	10	10	10	10	10	NA	NA	NA	NA	NA	NA	NA	NA	NA	NA
5.656023287733216e-6	5.645339664845217e-8	4.1568119048432596e-8	1.1456269808534915e-6	1.9590215400491296e-6	1.707419249719516e-6	1323	XUT_7F-414,SUT137	NA	chrVII:902190-903513(+)	XUTs	12	NA	1	2	2	NA	58.25	NA	16	15.5	48.5	NA	55	NA	16	15.5	48.5	NA	55.6812353867699	NA	38	38	38	55	67.75	80.4	85	85	85	NA	NA	NA	NA	NA	NA	NA	NA	NA	NA
4.242017465799913e-6	5.645339664845217e-8	4.1568119048432596e-8	1.1456269808534915e-6	9.795107700245648e-7	8.537096248597579e-9	1324	XUT_7F-426,SUT138	NA	chrVII:937065-938291(+)	XUTs	9	NA	1	1	NA	NA	53	NA	17	28	NA	NA	65	NA	17	28	NA	NA	48.2207712224138	NA	25	25	25	65	69	69	69	69	69	NA	NA	NA	NA	NA	NA	NA	NA	NA	NA
3.110812808253269e-5	2.8226698324226086e-5	1.6627247619373037e-5	9.165015846827932e-6	1.1754129240294776e-5	5.975967374018306e-6	1325	XUT_7F-439,SUT141,CUT164	NA	chrVII:974181-975762(+)	CUTs	66	4	8	12	7	5	40.0909090909091	26.75	27.125	29.9166666666667	29.2857142857143	27.4	35	24.5	25	30	35	29	36.4114621694525	34	17	18	23	35	50	52	55	58	73	20.7484309467403	NA	8.4	10.8	13.2	24.5	33.25	37	40.75	44.5
5.656023287733216e-6	1.1290679329690434e-5	8.313623809686518e-6	8.01938886597444e-6	1.0774618470270212e-5	1.0244515498317095e-5	1326	XUT_7F-44	NA	chrVII:89434-89898(+)	XUTs	12	2	7	11	12	2	44.25	40	25.2857142857143	25.1818181818182	18.5	32.5	46	40	27	23	16.5	32.5	39.892536459656	NA	18	18	18	46	54.25	63.6	67	67	67	39.6862696659688	NA	35.5	36	36.5	40	42.5	43	43.5	44
7.070029109666521e-6	5.645339664845217e-6	4.156811904843259e-6	1.1456269808534915e-6	9.795107700245648e-7	8.537096248597579e-9	1327	XUT_7F-447,SUT142	NA	chrVII:994248-994966(+)	XUTs	15	1	1	1	NA	1	50.8	34	44	40	NA	56	48	34	44	40	NA	56	43.7485354352895	NA	14	14	17.3	48	59	64.4	83.3	86	86	34	34	34	34	34	34	34	34	34	34
1.414005821933304e-6	5.645339664845217e-8	4.1568119048432596e-8	1.1456269808534915e-6	2.938532310073694e-6	8.537096248597579e-9	1329	XUT_7F-469,SUT145	NA	chrVII:1059023-1059725(+)	XUTs	3	NA	1	3	NA	NA	42	NA	15	19.3333333333333	NA	NA	42	NA	15	21	NA	NA	42	42	42	42	42	42	42	42	42	42	42	NA	NA	NA	NA	NA	NA	NA	NA	NA	NA
1.414005821933304e-6	5.645339664845217e-6	4.1568119048432596e-8	1.1456269808534914e-8	9.795107700245647e-9	8.537096248597579e-9	1330	XUT_7F-470,SUT146,CUT169,XUT_7F-471	NA	chrVII:1060279-1061175(+)	CUTs	3	NA	NA	NA	NA	1	11	NA	NA	NA	NA	19	11	NA	NA	NA	NA	19	11	11	11	11	11	11	11	11	11	11	11	NA	NA	NA	NA	NA	NA	NA	NA	NA	NA
4.242017465799913e-6	5.645339664845217e-8	4.1568119048432596e-8	1.1456269808534914e-8	9.795107700245647e-9	8.537096248597579e-9	1331	XUT_7F-475	NA	chrVII:1078567-1079869(+)	XUTs	9	NA	NA	NA	NA	NA	54	NA	NA	NA	NA	NA	47	NA	NA	NA	NA	NA	52.4272006865319	NA	42	42	42	47	73	73	73	73	73	NA	NA	NA	NA	NA	NA	NA	NA	NA	NA
2.828011643866608e-6	5.645339664845217e-8	4.1568119048432596e-8	1.1456269808534914e-8	9.795107700245647e-9	8.537096248597579e-9	1332	XUT_7F-478	NA	chrVII:1081176-1081492(+)	XUTs	6	NA	NA	NA	NA	NA	39.5	NA	NA	NA	NA	NA	39.5	NA	NA	NA	NA	NA	37.1214223865412	NA	26	26	26	39.5	53	53	53	53	53	NA	NA	NA	NA	NA	NA	NA	NA	NA	NA
8.484034931599826e-6	5.645339664845217e-8	4.1568119048432596e-8	2.291253961706983e-6	2.938532310073694e-6	1.707419249719516e-6	1334	XUT_7F-480	NA	chrVII:1082814-1083576(+)	XUTs	18	NA	2	3	2	NA	49.3333333333333	NA	16	20	54	NA	54	NA	16	22	54	NA	43.3111347352516	NA	21	21	21	54	59	59	71.6	87	87	NA	NA	NA	NA	NA	NA	NA	NA	NA	NA
5.656023287733216e-6	5.645339664845217e-6	4.1568119048432596e-8	1.1456269808534914e-8	9.795107700245647e-9	8.53709624859758e-7	1335	XUT_7F-91,YGLWtau2	NA	chrVII:204004-205227(+)	XUTs	12	NA	NA	NA	1	1	40.25	NA	NA	NA	31	26	36.5	NA	NA	NA	31	26	38.0150897847308	NA	25	25	25	36.5	45	58.2	63	63	63	NA	NA	NA	NA	NA	NA	NA	NA	NA	NA
1.414005821933304e-6	5.645339664845217e-8	4.1568119048432596e-8	1.1456269808534914e-8	9.795107700245647e-9	8.537096248597579e-9	1336	XUT_7R-105,CUT592	NA	chrVII:255866-257281(-)	CUTs	3	NA	NA	NA	NA	NA	36	NA	NA	NA	NA	NA	36	NA	NA	NA	NA	NA	36	36	36	36	36	36	36	36	36	36	36	NA	NA	NA	NA	NA	NA	NA	NA	NA	NA
1.4140058219333041e-5	3.9517377653916516e-5	4.156811904843259e-6	1.3747523770241897e-5	5.877064620147388e-6	2.561128874579274e-6	1337	XUT_7R-116,SUT542	NA	chrVII:272363-273139(-)	XUTs	30	1	12	6	3	7	39.4	36	29.5	26.1666666666667	26.3333333333333	32.5714285714286	40.5	36	26.5	28.5	20	31	37.2774785828833	NA	20	24.5	25	40.5	49	50	54	54.7	61	36	36	36	36	36	36	36	36	36	36
1.414005821933304e-6	5.645339664845217e-8	4.1568119048432596e-8	1.1456269808534915e-6	9.795107700245648e-7	1.707419249719516e-6	1338	XUT_7R-12,CUT583	NA	chrVII:21509-23349(-)	CUTs	3	NA	1	1	2	NA	67	NA	31	4	26	NA	67	NA	31	4	26	NA	67	67	67	67	67	67	67	67	67	67	67	NA	NA	NA	NA	NA	NA	NA	NA	NA	NA
5.656023287733216e-6	5.645339664845217e-8	4.1568119048432596e-8	1.1456269808534914e-8	9.795107700245647e-9	8.53709624859758e-7	1339	XUT_7R-124	NA	chrVII:292824-293301(-)	XUTs	12	NA	NA	NA	1	NA	28.5	NA	NA	NA	13	NA	28.5	NA	NA	NA	13	NA	28.2286881234205	NA	23	23	23	28.5	30.25	33	34	34	34	NA	NA	NA	NA	NA	NA	NA	NA	NA	NA
4.242017465799913e-6	5.645339664845217e-8	4.1568119048432596e-8	1.1456269808534914e-8	9.795107700245647e-9	8.537096248597579e-9	1340	XUT_7R-129	NA	chrVII:311952-313065(-)	XUTs	9	NA	NA	NA	NA	NA	102	NA	NA	NA	NA	NA	69	NA	NA	NA	NA	NA	87.6289472941374	NA	53	53	53	69	184	184	184	184	184	NA	NA	NA	NA	NA	NA	NA	NA	NA	NA
1.414005821933304e-6	5.645339664845217e-8	4.1568119048432596e-8	1.1456269808534914e-8	9.795107700245647e-9	1.707419249719516e-6	1341	XUT_7R-144,SUT544	NA	chrVII:354396-355584(-)	XUTs	3	NA	NA	NA	2	NA	23	NA	NA	NA	46.5	NA	23	NA	NA	NA	46.5	NA	23	23	23	23	23	23	23	23	23	23	23	NA	NA	NA	NA	NA	NA	NA	NA	NA	NA
4.242017465799913e-6	5.645339664845217e-6	4.156811904843259e-6	4.582507923413966e-6	3.918043080098259e-6	8.53709624859758e-7	1342	XUT_7R-173	NA	chrVII:403287-403773(-)	XUTs	9	1	4	4	1	1	18.3333333333333	21	16.25	21.75	7	12	17	21	18.5	22	7	12	17.4395191069038	NA	12	12	12	17	26	26	26	26	26	21	21	21	21	21	21	21	21	21	21
1.414005821933304e-6	5.645339664845217e-8	4.156811904843259e-6	1.1456269808534914e-8	9.795107700245647e-9	4.2685481242987896e-6	1343	XUT_7R-187	NA	chrVII:423278-424399(-)	XUTs	3	1	NA	NA	5	NA	60	22	NA	NA	38.4	NA	60	22	NA	NA	26	NA	60	60	60	60	60	60	60	60	60	60	60	22	22	22	22	22	22	22	22	22	22
1.5554064041266346e-5	1.1290679329690434e-5	4.1568119048432596e-8	2.291253961706983e-6	3.918043080098259e-6	1.7927902122054917e-5	1344	XUT_7R-19,SUT533,SUT534,XUT_7R-20,CUT584	NA	chrVII:31839-35365(-)	CUTs	33	NA	2	4	21	2	58.5454545454545	NA	65.5	64.25	61.4761904761905	46.5	65	NA	65.5	62.5	67	46.5	55.0939248281403	NA	18	42	42	65	70	70	71	71	75	NA	NA	NA	NA	NA	NA	NA	NA	NA	NA
7.258563219257628e-5	5.080805698360695e-5	2.9097683333902815e-5	2.63494205596303e-5	3.33033661808352e-5	2.134274062149395e-5	1346	XUT_7R-243,CUT606	NA	chrVII:534981-535805(-)	CUTs	154	7	23	34	25	9	34.4675324675325	21.1428571428571	25.9565217391304	26	28	26.1111111111111	34	26	20	17	18	25	29.3594134113989	NA	10	13	14	34	44.75	49	55	63	72	18.5381642039553	NA	7.9	8.8	9.7	26	28	28.6	29.4	30.6
1.4140058219333041e-5	5.645339664845217e-8	4.1568119048432596e-8	6.8737618851209485e-6	3.918043080098259e-6	4.2685481242987896e-6	1347	XUT_7R-245,SUT550	NA	chrVII:543317-544561(-)	XUTs	30	NA	6	4	5	NA	40.6	NA	18.8333333333333	17.25	46.6	NA	36.5	NA	17.5	14	49	NA	38.5658416858902	NA	24	24.9	25	36.5	48	49.4	55	56.5	70	NA	NA	NA	NA	NA	NA	NA	NA	NA	NA
7.070029109666521e-6	5.645339664845217e-8	4.156811904843259e-6	1.1456269808534915e-6	9.795107700245647e-9	8.537096248597579e-9	1350	XUT_7R-264,SUT551	NA	chrVII:576759-579388(-)	XUTs	15	1	1	NA	NA	NA	73.6	36	6	NA	NA	NA	61	36	6	NA	NA	NA	60.7672124708047	NA	22	22	24.5	61	87	99.8000000000001	144.6	151	151	36	36	36	36	36	36	36	36	36	36
4.242017465799913e-6	5.645339664845217e-8	4.1568119048432596e-8	1.1456269808534915e-6	1.9590215400491296e-6	8.53709624859758e-7	1351	XUT_7R-269,SUT552	NA	chrVII:590979-591826(-)	XUTs	9	NA	1	2	1	NA	54.3333333333333	NA	30	12.5	100	NA	49	NA	30	12.5	100	NA	50.4723241485287	NA	32	32	32	49	82	82	82	82	82	NA	NA	NA	NA	NA	NA	NA	NA	NA	NA
4.242017465799913e-6	5.645339664845217e-8	4.1568119048432596e-8	1.1456269808534915e-6	9.795107700245647e-9	8.53709624859758e-7	1352	XUT_7R-275	NA	chrVII:609179-609649(-)	XUTs	9	NA	1	NA	1	NA	61.3333333333333	NA	23	NA	33	NA	52	NA	23	NA	33	NA	57.625811477006	NA	40	40	40	52	92	92	92	92	92	NA	NA	NA	NA	NA	NA	NA	NA	NA	NA
1.414005821933304e-6	5.645339664845217e-8	4.1568119048432596e-8	1.1456269808534914e-8	9.795107700245647e-9	8.537096248597579e-9	1354	XUT_7R-305,SUT555	NA	chrVII:677585-678483(-)	XUTs	3	NA	NA	NA	NA	NA	43	NA	NA	NA	NA	NA	43	NA	NA	NA	NA	NA	43	43	43	43	43	43	43	43	43	43	43	NA	NA	NA	NA	NA	NA	NA	NA	NA	NA
1.414005821933304e-6	5.645339664845217e-6	4.1568119048432596e-8	1.1456269808534915e-6	9.795107700245648e-7	8.53709624859758e-7	1355	XUT_7R-315,SUT556,CUT615	NA	chrVII:701090-702671(-)	CUTs	3	NA	1	1	1	1	39	NA	34	19	16	50	39	NA	34	19	16	50	39	39	39	39	39	39	39	39	39	39	39	NA	NA	NA	NA	NA	NA	NA	NA	NA	NA
8.484034931599826e-6	5.645339664845217e-8	4.1568119048432596e-8	1.1456269808534915e-6	9.795107700245648e-7	8.537096248597579e-9	1356	XUT_7R-328	NA	chrVII:718533-719260(-)	XUTs	18	NA	1	1	NA	NA	46.3333333333333	NA	32	11	NA	NA	46.5	NA	32	11	NA	NA	42.7397443936222	25	25	25	25	46.5	63	63	67.05	72	72	NA	NA	NA	NA	NA	NA	NA	NA	NA	NA
1.1312046575466433e-5	5.645339664845217e-6	4.156811904843259e-6	1.1456269808534914e-8	1.9590215400491296e-6	2.561128874579274e-6	1357	XUT_7R-340,SUT559	NA	chrVII:741715-742103(-)	XUTs	24	1	NA	2	3	1	48.375	36	NA	14	28.6666666666667	8	43.5	36	NA	14	17	8	42.337962794324	NA	15	19.8	31	43.5	56.5	64	64	91.3	103	36	36	36	36	36	36	36	36	36	36
7.070029109666521e-6	2.2581358659380867e-5	4.156811904843259e-6	3.4368809425604743e-6	7.836086160196518e-6	2.902612724523177e-5	1359	XUT_7R-365,SUT564,CUT623	NA	chrVII:800364-801871(-)	CUTs	15	1	3	8	34	4	34	12	53	38.375	66.6176470588235	35.75	21	12	42	21	66	17	29.4146381544014	21	19	19	19.2	21	36	43.4	69.3	73	73	12	12	12	12	12	12	12	12	12	12
9.89804075353313e-6	5.645339664845217e-8	4.1568119048432596e-8	3.4368809425604743e-6	2.938532310073694e-6	2.561128874579274e-6	1360	XUT_7R-374	NA	chrVII:810550-811479(-)	XUTs	21	NA	3	3	3	NA	39	NA	23.3333333333333	22.3333333333333	12.6666666666667	NA	32	NA	25	24	12	NA	32.3826362509793	NA	14	14	23	32	37	37	37	106	106	NA	NA	NA	NA	NA	NA	NA	NA	NA	NA
1.682666928100632e-4	1.2984281229144e-4	6.23521785726489e-5	5.499009508096759e-5	5.7791135431449315e-5	4.610031974242693e-5	1362	XUT_7R-426	NA	chrVII:931335-932053(-)	XUTs	357	15	48	59	54	23	33.8851540616246	22.2666666666667	22.1458333333333	24.6610169491525	18.8333333333333	27.4782608695652	32	22	19.5	17	16	27	29.6445164425059	NA	11	13	16	32	45	47	50	55	61.2	19.609223865995	NA	9.2	11.4	12	22	29	29.4	30.8	35.8
2.828011643866608e-6	5.645339664845217e-8	4.1568119048432596e-8	1.1456269808534914e-8	9.795107700245648e-7	2.561128874579274e-6	1363	XUT_7R-433,SUT569	NA	chrVII:942613-944919(-)	XUTs	6	NA	NA	1	3	NA	61.5	NA	NA	25	24.3333333333333	NA	61.5	NA	NA	25	28	NA	54.4977063737548	NA	33	33	33	61.5	90	90	90	90	90	NA	NA	NA	NA	NA	NA	NA	NA	NA	NA
1.414005821933304e-6	5.645339664845217e-8	4.1568119048432596e-8	1.1456269808534914e-8	2.938532310073694e-6	2.561128874579274e-6	1370	XUT_8F-104,SUT159	NA	chrVIII:222861-224236(+)	XUTs	3	NA	NA	3	3	NA	50	NA	NA	42.6666666666667	65.6666666666667	NA	50	NA	NA	27	64	NA	50	50	50	50	50	50	50	50	50	50	50	NA	NA	NA	NA	NA	NA	NA	NA	NA	NA
4.242017465799913e-6	5.645339664845217e-8	4.1568119048432596e-8	1.1456269808534914e-8	9.795107700245648e-7	4.2685481242987896e-6	1372	XUT_8F-131,SUT164	NA	chrVIII:293840-296460(+)	XUTs	9	NA	NA	1	5	NA	35.6666666666667	NA	NA	15	25.6	NA	40	NA	NA	15	16	NA	29.0991453951658	NA	11	11	11	40	56	56	56	56	56	NA	NA	NA	NA	NA	NA	NA	NA	NA	NA
8.484034931599826e-6	5.645339664845217e-6	4.156811904843259e-6	2.291253961706983e-6	3.918043080098259e-6	1.707419249719516e-6	1373	XUT_8F-134,SUT165	NA	chrVIII:314155-314753(+)	XUTs	18	1	2	4	2	1	32.3333333333333	22	19.5	19.5	23.5	31	28	22	19.5	19.5	23.5	31	30.4578843979118	NA	19	19	21.75	28	43	43	47.05	52	52	22	22	22	22	22	22	22	22	22	22
1.414005821933304e-6	5.645339664845217e-8	4.1568119048432596e-8	1.1456269808534914e-8	9.795107700245648e-7	1.707419249719516e-6	1375	XUT_8F-18,SUT148	NA	chrVIII:59114-60218(+)	XUTs	3	NA	NA	1	2	NA	88	NA	NA	44	37	NA	88	NA	NA	44	37	NA	88	88	88	88	88	88	88	88	88	88	88	NA	NA	NA	NA	NA	NA	NA	NA	NA	NA
1.414005821933304e-6	5.645339664845217e-8	4.1568119048432596e-8	1.1456269808534914e-8	9.795107700245647e-9	8.537096248597579e-9	1378	XUT_8F-212	NA	chrVIII:465986-466786(+)	XUTs	3	NA	NA	NA	NA	NA	61	NA	NA	NA	NA	NA	61	NA	NA	NA	NA	NA	61	61	61	61	61	61	61	61	61	61	61	NA	NA	NA	NA	NA	NA	NA	NA	NA	NA
1.414005821933304e-6	5.645339664845217e-8	4.1568119048432596e-8	1.1456269808534914e-8	9.795107700245647e-9	8.53709624859758e-7	1379	XUT_8F-22	NA	chrVIII:62969-64257(+)	XUTs	3	NA	NA	NA	1	NA	60	NA	NA	NA	18	NA	60	NA	NA	NA	18	NA	60	60	60	60	60	60	60	60	60	60	60	NA	NA	NA	NA	NA	NA	NA	NA	NA	NA
1.414005821933304e-6	5.645339664845217e-8	4.156811904843259e-6	1.1456269808534914e-8	9.795107700245647e-9	5.975967374018306e-6	1380	XUT_8F-226	NA	chrVIII:496904-497591(+)	XUTs	3	1	NA	NA	7	NA	53	27	NA	NA	62.7142857142857	NA	53	27	NA	NA	67	NA	53	53	53	53	53	53	53	53	53	53	53	27	27	27	27	27	27	27	27	27	27
5.656023287733216e-6	5.645339664845217e-6	4.1568119048432596e-8	1.1456269808534914e-8	9.795107700245647e-9	1.707419249719516e-6	1381	XUT_8F-246	NA	chrVIII:529922-530458(+)	XUTs	12	NA	NA	NA	2	1	52.25	NA	NA	NA	47	33	57	NA	NA	NA	47	33	49.9370532308617	57	29	29	29	57	59.25	64.2	66	66	66	NA	NA	NA	NA	NA	NA	NA	NA	NA	NA
1.0369376027510897e-5	5.645339664845217e-6	4.156811904843259e-6	1.0310642827681423e-5	1.9590215400491296e-6	8.537096248597579e-9	1382	XUT_8F-36,SUT151	NA	chrVIII:98336-98930(+)	XUTs	22	1	9	2	NA	1	37.6363636363636	33	21.3333333333333	42	NA	27	36	33	20	42	NA	27	34.3073479788575	46	13	13.8	22.65	36	46	46	46	61.3	63	33	33	33	33	33	33	33	33	33	33
2.828011643866608e-6	5.645339664845217e-8	4.1568119048432596e-8	1.1456269808534915e-6	9.795107700245647e-9	8.53709624859758e-7	1384	XUT_8F-72,SUT155	NA	chrVIII:164959-167174(+)	XUTs	6	NA	1	NA	1	NA	66.5	NA	25	NA	14	NA	66.5	NA	25	NA	14	NA	66.407830863536	NA	63	63	63	66.5	70	70	70	70	70	NA	NA	NA	NA	NA	NA	NA	NA	NA	NA
4.242017465799913e-6	5.645339664845217e-6	4.1568119048432596e-8	1.1456269808534915e-6	9.795107700245648e-7	3.414838499439032e-6	1385	XUT_8F-92,SUT157	NA	chrVIII:201611-204111(+)	XUTs	9	NA	1	1	4	1	42	NA	19	14	28.5	18	42	NA	19	14	21	18	39.2527957222631	NA	24	24	24	42	60	60	60	60	60	NA	NA	NA	NA	NA	NA	NA	NA	NA	NA
4.242017465799913e-6	5.645339664845217e-6	4.156811904843259e-6	2.291253961706983e-6	2.938532310073694e-6	5.122257749158548e-6	1386	XUT_8R-10,SUT573	NA	chrVIII:14529-15971(-)	XUTs	9	1	2	3	6	1	52	108	49.5	97.3333333333333	70.1666666666667	31	50	108	49.5	92	87	31	51.6764925236362	NA	46	46	46	50	60	60	60	60	60	108	108	108	108	108	108	108	108	108	108
5.656023287733216e-6	5.645339664845217e-8	4.156811904843259e-6	1.1456269808534914e-8	9.795107700245648e-7	8.537096248597579e-9	1388	XUT_8R-115,SUT580	NA	chrVIII:241839-242348(-)	XUTs	12	1	NA	1	NA	NA	31	20	NA	16	NA	NA	34.5	20	NA	16	NA	NA	28.051198687368	42	13	13	13	34.5	42	42	42	42	42	20	20	20	20	20	20	20	20	20	20
8.484034931599826e-6	5.645339664845217e-6	4.1568119048432596e-8	1.1456269808534914e-8	9.795107700245648e-7	2.561128874579274e-6	1389	XUT_8R-117,SUT581,XUT_8R-118	NA	chrVIII:249802-251371(-)	XUTs	18	NA	NA	1	3	1	58.8333333333333	NA	NA	21	103	28	55	NA	NA	21	90	28	58.1688634225289	NA	50	50	50.55	55	69	69	70.8	73	73	NA	NA	NA	NA	NA	NA	NA	NA	NA	NA
5.656023287733216e-6	5.645339664845217e-8	4.1568119048432596e-8	3.4368809425604743e-6	3.918043080098259e-6	8.537096248597579e-9	1390	XUT_8R-125,SUT582	NA	chrVIII:255945-256318(-)	XUTs	12	NA	3	4	NA	NA	30.5	NA	22.6666666666667	24.5	NA	NA	27	NA	19	23	NA	NA	28.7633980039337	NA	20	20	20	27	35.25	44.6	48	48	48	NA	NA	NA	NA	NA	NA	NA	NA	NA	NA
5.656023287733216e-6	5.645339664845217e-8	4.156811904843259e-6	1.1456269808534915e-6	9.795107700245648e-7	1.707419249719516e-6	1395	XUT_8R-174,SUT587	NA	chrVIII:356158-358183(-)	XUTs	12	1	1	1	2	NA	72.75	24	31	17	34	NA	73.5	24	31	17	34	NA	71.8300749765357	NA	56	56	56	73.5	77.5	85.2	88	88	88	24	24	24	24	24	24	24	24	24	24
7.070029109666521e-6	5.645339664845217e-8	4.1568119048432596e-8	1.1456269808534915e-6	9.795107700245647e-9	2.561128874579274e-6	1396	XUT_8R-189,SUT588	NA	chrVIII:383351-384949(-)	XUTs	15	NA	1	NA	3	NA	42.2	NA	12	NA	47	NA	40	NA	12	NA	53	NA	40.480652755708	NA	27	27	27.6	40	50	52.2	59.9	61	61	NA	NA	NA	NA	NA	NA	NA	NA	NA	NA
1.414005821933304e-6	5.645339664845217e-8	4.1568119048432596e-8	2.291253961706983e-6	9.795107700245647e-9	8.537096248597579e-9	1397	XUT_8R-193,CUT651,SUT590	NA	chrVIII:386572-386997(-)	CUTs	3	NA	2	NA	NA	NA	41	NA	35	NA	NA	NA	41	NA	35	NA	NA	NA	41	41	41	41	41	41	41	41	41	41	41	NA	NA	NA	NA	NA	NA	NA	NA	NA	NA
5.656023287733216e-6	5.645339664845217e-8	4.1568119048432596e-8	3.4368809425604743e-6	5.877064620147388e-6	3.414838499439032e-6	1401	XUT_8R-223,YHRCdelta12,SUT593	NA	chrVIII:463826-465581(-)	XUTs	12	NA	3	6	4	NA	40.25	NA	50	21.6666666666667	22	NA	45.5	NA	30	16.5	21	NA	34.8033340159053	NA	13	13	13	45.5	55.5	56.6	57	57	57	NA	NA	NA	NA	NA	NA	NA	NA	NA	NA
4.242017465799913e-6	1.1290679329690434e-5	4.156811904843259e-6	1.1456269808534915e-6	1.9590215400491296e-6	8.53709624859758e-7	1402	XUT_8R-247,SUT599	NA	chrVIII:518810-520511(-)	XUTs	9	1	1	2	1	2	37	40	23	31.5	88	25	44	40	23	31.5	88	25	34.5828018821252	NA	20	20	20	44	47	47	47	47	47	40	40	40	40	40	40	40	40	40	40
4.242017465799913e-6	5.645339664845217e-8	4.1568119048432596e-8	1.1456269808534914e-8	9.795107700245647e-9	8.53709624859758e-7	1403	XUT_8R-253	NA	chrVIII:530719-531717(-)	XUTs	9	NA	NA	NA	1	NA	74.3333333333333	NA	NA	NA	26	NA	65	NA	NA	NA	26	NA	73.0005004031502	NA	63	63	63	65	95	95	95	95	95	NA	NA	NA	NA	NA	NA	NA	NA	NA	NA
7.070029109666521e-6	5.645339664845217e-6	4.1568119048432596e-8	2.291253961706983e-6	9.795107700245648e-7	4.2685481242987896e-6	1404	XUT_8R-26,SUT574	NA	chrVIII:56500-58966(-)	XUTs	15	NA	2	1	5	1	43.8	NA	21.5	24	74.8	24	46	NA	21.5	24	79	24	40.9926619338722	NA	19	19	21.4	46	55	55.2	55.9	56	56	NA	NA	NA	NA	NA	NA	NA	NA	NA	NA
4.242017465799913e-6	5.645339664845217e-6	4.156811904843259e-6	2.291253961706983e-6	2.938532310073694e-6	8.537096248597579e-9	1405	XUT_8R-47,SUT577	NA	chrVIII:105126-105458(-)	XUTs	9	1	2	3	NA	1	35.6666666666667	27	12.5	22.6666666666667	NA	13	22	27	12.5	23	NA	13	30.2162157260963	NA	19	19	19	22	66	66	66	66	66	27	27	27	27	27	27	27	27	27	27
2.828011643866608e-6	5.645339664845217e-8	4.1568119048432596e-8	1.1456269808534914e-8	9.795107700245647e-9	8.53709624859758e-7	1407	XUT_8R-68,SUT578	NA	chrVIII:131754-132990(-)	XUTs	6	NA	NA	NA	1	NA	35.5	NA	NA	NA	12	NA	35.5	NA	NA	NA	12	NA	33.2264954516723	NA	23	23	23	35.5	48	48	48	48	48	NA	NA	NA	NA	NA	NA	NA	NA	NA	NA
4.242017465799913e-6	5.645339664845217e-6	4.1568119048432596e-8	1.1456269808534914e-8	9.795107700245648e-7	8.53709624859758e-7	1408	XUT_8R-98,SUT579	NA	chrVIII:201792-204305(-)	XUTs	9	NA	NA	1	1	1	49	NA	NA	16	71	26	48	NA	NA	16	71	26	47.930454843201	NA	37	37	37	48	62	62	62	62	62	NA	NA	NA	NA	NA	NA	NA	NA	NA	NA
7.070029109666521e-6	5.645339664845217e-8	4.1568119048432596e-8	2.291253961706983e-6	1.9590215400491296e-6	1.707419249719516e-6	1409	XUT_9F-10,SUT176	NA	chrIX:34852-37296(+)	XUTs	15	NA	2	2	2	NA	60.4	NA	15	28.5	22.5	NA	64	NA	15	28.5	22.5	NA	59.1250374430832	NA	43	43	43.8	64	66	68.4	76.8	78	78	NA	NA	NA	NA	NA	NA	NA	NA	NA	NA
1.5554064041266346e-5	5.645339664845217e-6	4.1568119048432596e-8	1.1456269808534914e-8	2.938532310073694e-6	7.683386623737822e-6	1411	XUT_9F-113,SUT183,SUT184	NA	chrIX:222830-226536(+)	XUTs	33	NA	NA	3	9	1	59.4545454545455	NA	NA	67.6666666666667	68	85	62	NA	NA	84	81	85	57.0046770893606	62	30	38	38	62	70	70	79	79	88	NA	NA	NA	NA	NA	NA	NA	NA	NA	NA
1.414005821933304e-6	5.645339664845217e-8	4.156811904843259e-6	1.1456269808534914e-8	9.795107700245648e-7	2.561128874579274e-6	1412	XUT_9F-117	NA	chrIX:229732-230163(+)	XUTs	3	1	NA	1	3	NA	27	16	NA	36	59	NA	27	16	NA	36	62	NA	27	27	27	27	27	27	27	27	27	27	27	16	16	16	16	16	16	16	16	16	16
2.828011643866608e-6	5.645339664845217e-8	4.1568119048432596e-8	3.4368809425604743e-6	6.856575390171952e-6	4.2685481242987896e-6	1413	XUT_9F-120	NA	chrIX:243700-244065(+)	XUTs	6	NA	3	7	5	NA	39.5	NA	30.3333333333333	35.8571428571429	22.6	NA	39.5	NA	30	26	22	NA	35.8887168898527	NA	23	23	23	39.5	56	56	56	56	56	NA	NA	NA	NA	NA	NA	NA	NA	NA	NA
9.89804075353313e-6	5.645339664845217e-8	4.1568119048432596e-8	1.1456269808534914e-8	9.795107700245647e-9	8.537096248597579e-9	1415	XUT_9F-136,SUT186	NA	chrIX:283062-284777(+)	XUTs	21	NA	NA	NA	NA	NA	45.2857142857143	NA	NA	NA	NA	NA	44	NA	NA	NA	NA	NA	44.5040118812234	NA	33	33	39	44	49	49	49	63	63	NA	NA	NA	NA	NA	NA	NA	NA	NA	NA
1.414005821933304e-6	5.645339664845217e-8	4.1568119048432596e-8	1.1456269808534914e-8	9.795107700245647e-9	8.53709624859758e-7	1417	XUT_9F-159	NA	chrIX:331771-332596(+)	XUTs	3	NA	NA	NA	1	NA	57	NA	NA	NA	46	NA	57	NA	NA	NA	46	NA	57	57	57	57	57	57	57	57	57	57	57	NA	NA	NA	NA	NA	NA	NA	NA	NA	NA
1.4140058219333041e-5	1.693601899453565e-5	4.156811904843259e-6	1.3747523770241897e-5	7.836086160196518e-6	2.561128874579274e-6	1418	XUT_9F-176,SUT191	NA	chrIX:356728-357465(+)	XUTs	30	1	12	8	3	3	30.1	36	20.9166666666667	17.875	12	18	25	36	21	16.5	14	17	28.0581729098683	22	17	20.6	21	25	40	41.8	49	49.4	53	36	36	36	36	36	36	36	36	36	36
4.242017465799913e-6	5.645339664845217e-8	4.1568119048432596e-8	1.1456269808534915e-6	9.795107700245647e-9	4.2685481242987896e-6	1419	XUT_9F-189,SUT193	NA	chrIX:385990-388454(+)	XUTs	9	NA	1	NA	5	NA	51.6666666666667	NA	25	NA	45.6	NA	56	NA	25	NA	62	NA	47.7486864947567	NA	27	27	27	56	72	72	72	72	72	NA	NA	NA	NA	NA	NA	NA	NA	NA	NA
2.828011643866608e-6	5.645339664845217e-8	4.156811904843259e-6	1.1456269808534915e-6	4.897553850122824e-6	2.561128874579274e-6	1420	XUT_9F-2	NA	chrIX:22546-22933(+)	XUTs	6	1	1	5	3	NA	41	29	8	22.6	21.3333333333333	NA	41	29	8	18	21	NA	39.7617907041421	NA	31	31	31	41	51	51	51	51	51	29	29	29	29	29	29	29	29	29	29
2.828011643866608e-6	5.645339664845217e-6	4.1568119048432596e-8	2.291253961706983e-6	9.795107700245647e-9	8.53709624859758e-7	1421	XUT_9F-202,SUT195	NA	chrIX:406579-408350(+)	XUTs	6	NA	2	NA	1	1	49	NA	147.5	NA	17	15	49	NA	147.5	NA	17	15	45.5741154604234	NA	31	31	31	49	67	67	67	67	67	NA	NA	NA	NA	NA	NA	NA	NA	NA	NA
7.070029109666521e-6	5.645339664845217e-8	4.1568119048432596e-8	1.1456269808534914e-8	9.795107700245647e-9	8.53709624859758e-7	1422	XUT_9F-213,SUT197	NA	chrIX:420942-421870(+)	XUTs	15	NA	NA	NA	1	NA	34	NA	NA	NA	59	NA	27	NA	NA	NA	59	NA	31.9028172714856	NA	24	24	24.1	27	34	39.2	57.4	60	60	NA	NA	NA	NA	NA	NA	NA	NA	NA	NA
2.828011643866608e-6	5.645339664845217e-8	4.1568119048432596e-8	2.291253961706983e-6	9.795107700245648e-7	1.707419249719516e-6	1423	XUT_9F-220	NA	chrIX:436158-436856(+)	XUTs	6	NA	2	1	2	NA	34	NA	21	24	18	NA	34	NA	21	24	18	NA	33.6303434416005	NA	29	29	29	34	39	39	39	39	39	NA	NA	NA	NA	NA	NA	NA	NA	NA	NA
3.2522133904466e-5	1.693601899453565e-5	2.0784059524216295e-5	6.8737618851209485e-6	1.3713150780343905e-5	1.0244515498317095e-5	1425	XUT_9F-4	NA	chrIX:23340-28535(+)	XUTs	69	5	6	14	12	3	45.7826086956522	23	26	23.5	46.6666666666667	29	43	22	27	22	24.5	27	42.0460409594647	NA	22	24	26	43	58	60	60	65	86	22.8406853838079	NA	19.6	20.2	20.8	22	26	26	26	26
1.414005821933304e-6	5.645339664845217e-8	4.1568119048432596e-8	1.1456269808534914e-8	9.795107700245647e-9	8.53709624859758e-7	1426	XUT_9F-9,SUT175,CUT185	NA	chrIX:30915-32987(+)	CUTs	3	NA	NA	NA	1	NA	26	NA	NA	NA	12	NA	26	NA	NA	NA	12	NA	26	26	26	26	26	26	26	26	26	26	26	NA	NA	NA	NA	NA	NA	NA	NA	NA	NA
2.828011643866608e-6	5.645339664845217e-8	4.1568119048432596e-8	1.1456269808534914e-8	9.795107700245647e-9	8.537096248597579e-9	1429	XUT_9R-117	NA	chrIX:260207-260778(-)	XUTs	6	NA	NA	NA	NA	NA	44.5	NA	NA	NA	NA	NA	44.5	NA	NA	NA	NA	NA	44.3621460256377	NA	41	41	41	44.5	48	48	48	48	48	NA	NA	NA	NA	NA	NA	NA	NA	NA	NA
4.242017465799913e-6	5.645339664845217e-8	4.156811904843259e-6	3.4368809425604743e-6	9.795107700245648e-7	1.707419249719516e-6	1431	XUT_9R-145,YILCdelta5	NA	chrIX:336501-338613(-)	XUTs	9	1	3	1	2	NA	31.6666666666667	25	25.6666666666667	8	15	NA	24	25	26	8	15	NA	29.036023406495	NA	20	20	20	24	51	51	51	51	51	25	25	25	25	25	25	25	25	25	25
2.828011643866608e-6	5.645339664845217e-8	4.1568119048432596e-8	1.1456269808534914e-8	9.795107700245648e-7	8.537096248597579e-9	1434	XUT_9R-35	NA	chrIX:92956-93491(-)	XUTs	6	NA	NA	1	NA	NA	47	NA	NA	11	NA	NA	47	NA	NA	11	NA	NA	46.3141447076376	NA	39	39	39	47	55	55	55	55	55	NA	NA	NA	NA	NA	NA	NA	NA	NA	NA
1.414005821933304e-6	5.645339664845217e-8	4.156811904843259e-6	1.1456269808534914e-8	9.795107700245647e-9	8.53709624859758e-7	1435	XUT_9R-51	NA	chrIX:125889-127044(-)	XUTs	3	1	NA	NA	1	NA	23	32	NA	NA	160	NA	23	32	NA	NA	160	NA	23	23	23	23	23	23	23	23	23	23	23	32	32	32	32	32	32	32	32	32	32
1.2726052397399738e-5	5.645339664845217e-8	4.156811904843259e-6	2.291253961706983e-6	9.795107700245648e-7	4.2685481242987896e-6	1436	XUT_9R-55,SUT606	NA	chrIX:132063-135312(-)	XUTs	27	1	2	1	5	NA	55.5555555555556	16	11.5	83	28	NA	56	16	11.5	83	26	NA	53.5716554564258	62	29	38	44	56	62	66	67	72.6	81	16	16	16	16	16	16	16	16	16	16
1.1312046575466433e-5	5.645339664845217e-6	4.156811904843259e-6	1.1456269808534914e-8	2.938532310073694e-6	4.2685481242987896e-6	1437	XUT_9R-77,SUT610	NA	chrIX:195275-196339(-)	XUTs	24	1	NA	3	5	1	49.375	14	NA	16	53	39	49.5	14	NA	13	54	39	43.7181007197903	NA	10	19	40	49.5	65.25	66	66	68.1	69	14	14	14	14	14	14	14	14	14	14
1.3197387671377506e-5	5.645339664845217e-8	4.156811904843259e-6	6.8737618851209485e-6	1.9590215400491296e-6	2.561128874579274e-6	1439	YAL001C_TFC3	TFC3	chrI:147523-151211(-)	ORFS	28	1	6	2	3	NA	32.6785714285714	13	31.6666666666667	61	47.3333333333333	NA	37	13	25.5	61	29	NA	27.3421119425612	37	8	12.2	14	37	45	50.4	54	56.4	62	13	13	13	13	13	13	13	13	13	13
8.484034931599826e-6	1.1290679329690434e-5	4.1568119048432596e-8	1.1456269808534915e-6	9.795107700245648e-7	5.2929996741304986e-5	1440	YAL002W_VPS8	VPS8	chrI:143599-147599(+)	ORFS	18	NA	1	1	62	2	57	NA	32	11	85.9516129032258	31	57.5	NA	32	11	85.5	31	56.5151223584678	NA	44	44	49.5	57.5	61	61	64.15	68	68	NA	NA	NA	NA	NA	NA	NA	NA	NA	NA
0.003462428922640684	0.0032968783642696067	0.002880670650056379	0.0029889407930467587	0.0030188521932157084	0.0027310170899263655	1441	YAL003W,snR18_EFB1,SNR18	EFB1,SNR18	chrI:142127-143439(+)	snRNA	7346	693	2609	3082	3199	584	33.2563299754969	24.8008658008658	23.9762361057877	23.6349772874757	20.0822131916224	27.3047945205479	30	22	21	21	17	25	29.1689385797288	25	12	15	17	30	42	46	50	55	64.75	21.9227103075778	20	9	12	14	22	31	33	36	40.8000000000001
2.3331096061899518e-4	2.3710426592349912e-4	1.0807710952592475e-4	1.5351401543436786e-4	0.00014104955088353733	1.7927902122054918e-4	1442	YAL005C_SSA1	SSA1	chrI:139371-141683(-)	ORFS	495	26	134	144	210	42	33.0606060606061	25.3461538461538	23.9776119402985	28.2083333333333	54.6904761904762	23.5	30	21	19	19.5	28.5	20.5	27.7788949395092	NA	11	12	13.1	30	41	45	50	58	70	21.3143275278234	21	9.75	12.5	13.75	21	26.5	28	30	31.5
1.8712010376917393e-4	1.7500552961020175e-4	2.452519023857523e-4	2.1194099145789593e-4	1.772914493744462e-4	1.3744724960242102e-4	1443	YAL007C_ERP2	ERP2	chrI:137571-138451(-)	ORFS	397	59	185	181	161	31	37.191435768262	24.5932203389831	21.2432432432432	19.4696132596685	17.1987577639752	26.8387096774194	32	22	19	18	16	26	31.0918406399921	44	13	16	18	32	44	45	48	56	66	20.2547089823892	29	7.9	10	10.7	22	29	29	31.5	36
2.168142260297733e-5	1.693601899453565e-5	1.6627247619373037e-5	1.9475658674509353e-5	9.795107700245647e-6	5.122257749158548e-6	1444	YAL008W_FUN14	FUN14	chrI:136863-137639(+)	ORFS	46	4	17	10	6	3	47.1304347826087	16.5	20.2352941176471	30.3	13.6666666666667	26.3333333333333	30	17	19	21	12.5	32	34.36117317321	25	13.75	16	24.5	30	45	46	48	54	210.75	14.6608953547199	NA	7.75	8.5	9.25	17	22.75	23.2	23.65	24.1
3.39361397263993e-5	1.693601899453565e-5	3.325449523874607e-5	1.3747523770241897e-5	8.815596930221083e-6	8.53709624859758e-7	1445	YAL009W_SPO7	SPO7	chrI:135823-136703(+)	ORFS	72	8	12	9	1	3	31.375	31	19.8333333333333	17.3333333333333	23	30.3333333333333	31	22	21.5	20	23	27	28.8892781103244	32	16	17	18	31	40.25	42.6	45	48	55	24.8241755247384	17	15.05	16.1	17	22	26.5	27.2	27.9	50.2
1.5554064041266346e-5	1.1290679329690434e-5	4.1568119048432596e-8	1.1456269808534915e-6	9.795107700245647e-9	8.53709624859758e-7	1446	YAL010C_MDM10	MDM10	chrI:134091-135707(-)	ORFS	33	NA	1	NA	1	2	35.9090909090909	NA	27	NA	96	21	36	NA	27	NA	96	21	32.0626361608253	NA	15	15	15	36	43	43	45	45	79	NA	NA	NA	NA	NA	NA	NA	NA	NA	NA
4.242017465799913e-6	5.645339664845217e-6	4.1568119048432596e-8	1.1456269808534914e-8	9.795107700245648e-7	8.537096248597579e-9	1447	YAL011W_SWC3	SWC3	chrI:132199-134111(+)	ORFS	9	NA	NA	1	NA	1	20.3333333333333	NA	NA	3	NA	40	12	NA	NA	3	NA	40	13.8208464600224	NA	5	5	5	12	44	44	44	44	44	NA	NA	NA	NA	NA	NA	NA	NA	NA	NA
0.0011566567623414428	0.001377462878222233	9.685371738284795e-4	0.00106314183823204	0.0010226092439056455	0.0011260429951900207	1448	YAL012W_CYS3	CYS3	chrI:130703-132087(+)	ORFS	2454	233	928	1044	1319	244	34.4547677261614	27.0729613733906	25.739224137931	25.3687739463602	33.6573161485974	30.5737704918033	32	25	23	22	20	28	30.5496990609103	19	14	16	18	32	42	45.4000000000001	49	54	62	24.286137735127	29	11.6	14	16	25	32	33	36	38
2.2624093150932865e-5	1.693601899453565e-5	4.156811904843259e-6	6.8737618851209485e-6	9.795107700245648e-7	2.561128874579274e-6	1449	YAL013W_DEP1	DEP1	chrI:129239-130567(+)	ORFS	48	1	6	1	3	3	39	20	29.3333333333333	8	58.6666666666667	19	37.5	20	19	8	80	19	35.674237196179	NA	17.4	20	20	37.5	46.75	55	62	67	67	20	20	20	20	20	20	20	20	20	20
4.100616883606582e-5	3.38720379890713e-5	3.7411307143589335e-5	1.8330031693655864e-5	2.644679079066325e-5	7.683386623737822e-6	1450	YAL014C_SYN8	SYN8	chrI:128171-129075(-)	ORFS	87	9	16	27	9	6	39.8275862068966	22.5555555555556	17.375	20.1481481481481	36.6666666666667	24	40	23	16.5	14	30	21	37.0944203659321	31	20	21.6	22	40	44	52.4	56	59.6000000000001	73	17.5280757667133	NA	4.6	6.2	8.2	23	30	32	34	37.4
1.4140058219333041e-5	5.645339664845217e-8	8.313623809686518e-6	5.728134904267457e-6	5.877064620147388e-6	4.2685481242987896e-6	1451	YAL015C_NTG1	NTG1	chrI:126747-128075(-)	ORFS	30	2	5	6	5	NA	27.6	13.5	12.8	11.6666666666667	24.2	NA	28	13.5	9	12	15	NA	25.8950293522719	23	13	14.8	15	28	32	32.8	36	37.1	47	13.2664991614216	NA	11.25	11.5	11.75	13.5	14.75	15	15.25	15.5
1.3715856472753052e-4	1.354881519562852e-4	8.313623809686518e-5	6.530073790864901e-5	4.5057495421129975e-5	2.4757579120932982e-5	1452	YAL016W_TPD3	TPD3	chrI:124799-126863(+)	ORFS	291	20	57	46	29	24	38.1546391752577	23.45	24.1052631578947	22.9347826086957	44.1724137931034	26.125	37	23.5	17	17	44	24.5	31.7074616874859	13	10	13	14	37	50	57	60	65	77	19.833693309179	36	7.85	8.9	9.85	23.5	30.5	32.2	33.45	36
2.9694122260599387e-5	3.38720379890713e-5	1.6627247619373037e-5	5.728134904267457e-6	3.918043080098259e-6	8.537096248597579e-6	1453	YAL017W_PSK1	PSK1	chrI:119863-124447(+)	ORFS	63	4	5	4	10	6	33.6666666666667	18	40.6	13.5	88.1	31.1666666666667	33	18	29	13.5	93.5	28.5	28.2535836755452	15	11	14	15	33	49	55	56	58	61	17.7482393492988	NA	15	15	15	18	21	21	21	21
1.414005821933304e-6	5.645339664845217e-8	4.1568119048432596e-8	1.1456269808534915e-6	9.795107700245647e-9	8.537096248597579e-9	1454	YAL018C	NA	chrI:118563-119541(-)	ORFS	3	NA	1	NA	NA	NA	41	NA	6	NA	NA	NA	41	NA	6	NA	NA	NA	41	41	41	41	41	41	41	41	41	41	41	NA	NA	NA	NA	NA	NA	NA	NA	NA	NA
2.8280116438666082e-5	2.8226698324226086e-5	8.313623809686518e-6	1.1456269808534915e-6	3.918043080098259e-6	3.414838499439032e-6	1455	YAL019W-A,YAL019W	NA	chrI:114815-118391(+)	ORFS	60	2	1	4	4	5	26.45	7	4	10.25	59.5	49.2	22.5	7	4	9	64	14	20.2401964159439	NA	5.95	6	8.55	22.5	37	37.6	40.9	47.9	65.15	6.70820393249937	NA	5.2	5.4	5.6	7	8	8.2	8.4	8.6
3.6764151370265906e-5	3.9517377653916516e-5	1.2470435714529778e-5	1.9475658674509353e-5	1.5672172320393037e-5	1.3659353997756128e-5	1456	YAL020C_ATS1	ATS1	chrI:113563-114683(-)	ORFS	78	3	17	16	16	7	24.8846153846154	18.6666666666667	17.8235294117647	20.125	26.25	22.4285714285714	24.5	18	16	19.5	16.5	17	22.9150578651911	26	12	14	14.55	24.5	30	31	34.9	37	45	18.3807770256852	NA	15.3	15.6	15.9	18	20.5	21	21.5	22
2.9694122260599387e-5	2.2581358659380867e-5	4.156811904843259e-5	2.9786301502190777e-5	3.2323855410810635e-5	1.1951934748036611e-5	1457	YAL021C_CCR4	CCR4	chrI:110619-113435(-)	ORFS	63	10	26	33	14	4	40.0952380952381	19.3	35.2307692307692	26.6060606060606	36.9285714285714	27.5	41	18.5	24	24	29	26	35.6837624386443	NA	14	17	19	41	49	49	59	67	72	17.8872468487216	10	10	10	11.4	18.5	23.5	24.2	24.65	26.1
1.0934978356284219e-4	1.0726145363205912e-4	8.313623809686518e-5	4.9261960176700134e-5	4.2118963111056285e-5	5.975967374018306e-6	1458	YAL022C_FUN26	FUN26	chrI:108859-110467(-)	ORFS	232	20	43	43	7	19	37.3577586206897	24.85	27.8372093023256	27.2325581395349	21.8571428571429	32.8947368421053	37	27	25	25	18	25	34.3909047647175	37	17.1	20	20	37	47.25	51	52	55.8	58.45	22.8392162596276	NA	10.9	12.8	13.85	27	31.25	32.6	35.15	36.1
3.7565421336028116e-4	3.951737765391652e-4	3.159177047680877e-4	2.394360389983797e-4	3.1540246794790986e-4	1.4513063622615885e-4	1459	YAL023C_PMT2	PMT2	chrI:106163-108667(-)	ORFS	797	76	209	322	170	70	34.6348808030113	25.1315789473684	22.4114832535885	19.611801242236	23.0294117647059	26.2428571428571	32	22	20	18	15	23	30.2190396033674	NA	12	14	16	32	44	49	51	56	62.5999999999998	20.9512176160327	11	8.75	11	11	22	28.5	31	35.75	36
8.484034931599826e-6	5.645339664845217e-8	4.1568119048432596e-8	1.1456269808534915e-6	9.795107700245648e-7	3.414838499439032e-6	1460	YAL024C_LTE1	LTE1	chrI:101483-105987(-)	ORFS	18	NA	1	1	4	NA	18.3333333333333	NA	83	68	45.5	NA	17.5	NA	83	68	50.5	NA	15.206326045641	NA	4	4	8.95	17.5	21	21	28.2	37	37	NA	NA	NA	NA	NA	NA	NA	NA	NA	NA
6.080225034313208e-5	2.2581358659380867e-5	1.2470435714529778e-5	1.3747523770241897e-5	6.856575390171952e-6	1.0244515498317095e-5	1461	YAL025C_MAK16	MAK16	chrI:100059-101171(-)	ORFS	129	3	12	7	12	4	36.1395348837209	22.6666666666667	14.6666666666667	19.7142857142857	55.5	12.25	36	22	9	12	64	12.5	30.2372349658591	17	8	16	17	36	49	51	52	55	64	20.3842374714286	NA	12.1	13.2	14.3	22	28.5	29.8	31.1	32.4
7.635631438439842e-5	3.38720379890713e-5	5.4038554762962375e-5	5.040758715755362e-5	4.113945234103172e-5	1.3659353997756128e-5	1462	YAL026C-A,YAL026C_YAL026C-A,DRS2	YAL026C-A,DRS2	chrI:95499-99787(-)	ORFS	162	13	44	42	16	6	27.7592592592593	24.7692307692308	16.8409090909091	20.8333333333333	25.875	19.8333333333333	27.5	18	17	17	11.5	16	23.8999992990202	NA	8.05	11	12	27.5	37	40.4	43	46	53.7499999999999	18.5432227796918	NA	6	8.4	9.6	18	36	42.6	47.4	48.6
1.5554064041266346e-5	5.645339664845217e-6	4.156811904843259e-6	1.1456269808534914e-8	9.795107700245647e-9	1.707419249719516e-6	1463	YAL027W_YAL027W	YAL027W	chrI:94607-95543(+)	ORFS	33	1	NA	NA	2	1	42.8181818181818	43	NA	NA	50	35	43	43	NA	NA	50	35	39.6794854605487	NA	16	20	20	43	60	60	63	63	63	43	43	43	43	43	43	43	43	43	43
1.414005821933304e-6	5.645339664845217e-6	4.1568119048432596e-8	2.291253961706983e-6	9.795107700245648e-7	4.2685481242987896e-6	1464	YAL028W_FRT2	FRT2	chrI:92855-94487(+)	ORFS	3	NA	2	1	5	1	24	NA	20.5	100	46.8	21	24	NA	20.5	100	32	21	24	24	24	24	24	24	24	24	24	24	24	NA	NA	NA	NA	NA	NA	NA	NA	NA	NA
5.9388244521198775e-5	1.693601899453565e-5	2.0784059524216295e-5	2.0621285655362846e-5	1.7631193860442166e-5	7.683386623737822e-6	1465	YAL029C_MYO4	MYO4	chrI:87699-92515(-)	ORFS	126	5	18	18	9	3	42.0714285714286	16.6	27.7222222222222	24.1111111111111	33.3333333333333	28	36.5	14	22	16	17	34	35.7483785151351	15	15	16	19	36.5	55	60	66	70	76	15.9121259940073	12	12	12	12	14	22	22.2	22.4	22.6
4.100616883606582e-5	6.77440759781426e-5	7.482261428717867e-5	6.186385696608855e-5	5.6811624661424754e-5	5.2929996741304986e-5	1466	YAL030W_SNC1	SNC1	chrI:87263-87783(+)	ORFS	87	18	54	58	62	12	27.5862068965517	20.6111111111111	17.7222222222222	18.6551724137931	18.1935483870968	18.1666666666667	25	18.5	16	17	16.5	17.5	24.9818457968812	NA	11	11	12	25	35	40	43	43.4	45	18.1603518348166	13	8	8.7	11.2	18.5	26.5	28.2	29.45	33
4.242017465799913e-6	5.645339664845217e-8	4.1568119048432596e-8	1.1456269808534914e-8	9.795107700245647e-9	1.707419249719516e-6	1467	YAL031C_GIP4	GIP4	chrI:84739-87075(-)	ORFS	9	NA	NA	NA	2	NA	30	NA	NA	NA	83	NA	25	NA	NA	NA	83	NA	19.5743382058443	NA	5	5	5	25	60	60	60	60	60	NA	NA	NA	NA	NA	NA	NA	NA	NA	NA
1.1312046575466433e-5	5.645339664845217e-8	4.1568119048432596e-8	1.1456269808534915e-6	9.795107700245647e-9	1.707419249719516e-6	1468	YAL032C_PRP45	PRP45	chrI:83251-84507(-)	ORFS	24	NA	1	NA	2	NA	48	NA	12	NA	27	NA	19.5	NA	12	NA	27	NA	24.525501131247	NA	9	9.3	10	19.5	36.25	43	43	179.5	238	NA	NA	NA	NA	NA	NA	NA	NA	NA	NA
5.090420958959895e-5	6.77440759781426e-5	2.0784059524216295e-5	2.405816659792332e-5	1.5672172320393037e-5	6.829676998878064e-6	1469	YAL033W_POP5	POP5	chrI:82695-83311(+)	ORFS	108	5	21	16	8	12	35.7222222222222	25.8	27.6666666666667	18.0625	26.5	21.9166666666667	31.5	22	18	19	20	23	31.892338129298	22	16.05	18	19	31.5	43	47	52	54	64.1999999999999	22.5074492222198	NA	12.2	13.4	14.6	22	27	32	37	42
9.89804075353313e-6	5.645339664845217e-6	4.156811904843259e-6	1.1456269808534915e-6	3.918043080098259e-6	5.122257749158548e-6	1470	YAL034C_FUN19	FUN19	chrI:80603-82587(-)	ORFS	21	1	1	4	6	1	42	10	74	24.75	58.6666666666667	16	40	10	74	25	77	16	36.7434711927487	36	10	10	36	40	51	51	51	76	76	10	10	10	10	10	10	10	10	10	10
5.656023287733216e-6	1.1290679329690434e-5	4.1568119048432596e-8	1.1456269808534915e-6	1.9590215400491296e-6	3.414838499439032e-6	1471	YAL034W-A_MTW1	MTW1	chrI:79695-80647(+)	ORFS	12	NA	1	2	4	2	29.25	NA	86	8	61	22.5	29.5	NA	86	8	66	22.5	26.6103924310591	NA	14	14	14	29.5	38.75	42.6	44	44	44	NA	NA	NA	NA	NA	NA	NA	NA	NA	NA
2.2624093150932866e-4	3.0484834190164174e-4	1.538020404792006e-4	1.7069842014717023e-4	1.4300857242358645e-4	9.049322023513434e-5	1472	YAL035W_FUN12	FUN12	chrI:76383-79535(+)	ORFS	480	37	149	146	106	54	34.05	18.3783783783784	20.8255033557047	20.0616438356164	16.6132075471698	23.8888888888889	31.5	15	17	16	9	19	27.6365908786452	NA	8	10	13	31.5	46	48	51.15	60.1	68.1499999999999	15.6594434607892	15	5.8	7	8	15	24	26	27.6	34.4
1.343305530836639e-4	1.2984281229144e-4	1.1223392143076801e-4	8.133951564059789e-5	7.248379698181778e-5	1.6220482872335403e-5	1473	YAL036C_RBG1	RBG1	chrI:74875-76211(-)	ORFS	285	27	71	74	19	23	27.0947368421053	12.8888888888889	11.2676056338028	15.7837837837838	15.8421052631579	16.3478260869565	22	13	9	10.5	10	13	21.6221007473265	NA	8	9	10	22	35	36.4	41	48	60.2000000000001	11.441958107277	14	4.3	5.6	6	13	15.5	16.8	17.2	19.8
0.008537295817559312	0.008913991330790598	0.011730523195467678	0.012165412909683227	0.012827673044241698	0.017087851851192916	1475	YAL038W_CDC19	CDC19	chrI:71679-73447(+)	ORFS	18113	2822	10619	13096	20016	1579	30.3260641528184	24.6591070163005	24.2919295602222	24.2104459376909	21.8071542765787	26.1146295123496	27	22	22	22	20	23	26.6633129010526	20	11	14	16	27	38	41	44	49	58	21.8526873513428	16	10	12	14	22	30	32	34	38
5.2318215411532256e-5	4.5162717318761734e-5	1.2470435714529778e-5	1.8330031693655864e-5	1.7631193860442166e-5	8.537096248597579e-6	1476	YAL039C_CYC3	CYC3	chrI:68651-69611(-)	ORFS	111	3	16	18	10	8	34.4324324324324	29	20.5625	23.6111111111111	25.1	25.5	27	34	20	17	21.5	23.5	29.1489270548396	17	12.5	13	16	27	51	53	56	69	71.5	26.051181234451	NA	15.1	17.2	19.3	34	37	37.6	38.2	38.8
6.64582736308653e-5	5.645339664845217e-6	2.0784059524216295e-5	2.291253961706983e-5	2.1549236940540423e-5	3.670951386896959e-5	1477	YAL040C_CLN3	CLN3	chrI:65467-67851(-)	ORFS	141	5	20	22	43	1	35.7234042553191	81.4	82.15	87.4545454545455	62.4651162790698	118	35	82	86.5	81	69	118	29.2148352873951	10	7	10	13	35	51	56	58	63	66	79.3056644182432	NA	57	61	65	82	96	97.4	98.8	100.2
3.53501455483326e-5	1.1290679329690434e-5	4.1568119048432596e-8	2.291253961706983e-6	9.795107700245648e-7	4.2685481242987896e-6	1478	YAL041W_CDC24	CDC24	chrI:62791-65607(+)	ORFS	75	NA	2	1	5	2	63.76	NA	50	21	79	16.5	54	NA	50	21	24	16.5	50.1122822274659	NA	18	22	24.7	54	71	71.4	73.9	79	81	NA	NA	NA	NA	NA	NA	NA	NA	NA	NA
3.143806277431713e-4	3.1049368156648696e-4	2.660359619099686e-4	0.00032306680860068457	2.772015479169518e-4	2.1769595433923829e-4	1479	YAL042W_ERV46	ERV46	chrI:61279-62647(+)	ORFS	667	64	282	283	255	55	30.1154422788606	23.03125	26.886524822695	20.5759717314488	19.843137254902	32.8727272727273	27	22	21	19	17	30	26.7694193962355	26	12	14	16	27	39	41	45	49	58	21.4139491912173	NA	10.15	13.3	15	22	28	28.4	32.1	35
5.420355650744333e-5	1.693601899453565e-5	8.313623809686518e-6	3.4368809425604743e-6	3.918043080098259e-6	9.390805873457338e-6	1480	YAL043C_PTA1	PTA1	chrI:58611-61091(-)	ORFS	115	2	3	4	11	3	37.3217391304348	10	17	30.5	61.1818181818182	23.6666666666667	37	10	10	10	66	26	31.172518779073	NA	9	10.4	12.1	37	56	56	59	64.8	69.5	10	10	10	10	10	10	10	10	10	10
2.7196045308517216e-4	3.0484834190164174e-4	2.1199740714700625e-4	2.2225163428557732e-4	2.3704160634594468e-4	1.9549950409288456e-4	1481	YAL044C_GCV3	GCV3	chrI:57875-58483(-)	ORFS	577	51	194	242	229	54	26.1351819757366	19.1372549019608	19.5618556701031	19.0123966942149	16.3100436681223	24.1296296296296	22	18	18	18	14	18	21.7042008173322	15	7	11	13	22	31	35	39	42	53	16.5165752586896	12	5.5	7	11	18	23.5	28	29.5	32
8.012699657622057e-5	6.77440759781426e-5	7.897942619202193e-5	7.904826167889091e-5	9.697156623243192e-5	9.561547798429289e-5	1482	YAL044W-A_YAL044W-A	YAL044W-A	chrI:57503-57959(+)	ORFS	170	19	69	99	112	12	31.0352941176471	20.4210526315789	22	22.4343434343434	20.6339285714286	30.25	26	19	20	21	19	25.5	27.8078317105334	17	13.9	17	17	26	41	43	47	50	58.9499999999998	19.4095890490067	NA	11.8	13.6	14	19	24.5	27.2	29.3	30.2
4.100616883606582e-5	4.5162717318761734e-5	7.066580238233541e-5	5.6135722061821085e-5	4.5057495421129975e-5	2.5611288745792737e-5	1483	YAL046C_YAL046C	YAL046C	chrI:56923-57419(-)	ORFS	87	17	49	46	30	8	32.7931034482759	22.3529411764706	18.530612244898	26.9565217391304	34.1666666666667	19.75	31	21	16	16.5	21.5	19	29.6117092427653	29	11	15.6	17	31	42	47	48	51.4	57	19.0329856587467	8	8	8	8.4	21	30	30.8	32.2	38.2
5.656023287733216e-6	5.645339664845217e-6	4.1568119048432596e-8	2.291253961706983e-6	2.938532310073694e-6	1.707419249719516e-6	1484	YAL047C_SPC72	SPC72	chrI:54955-56923(-)	ORFS	12	NA	2	3	2	1	37	NA	60.5	172	95	13	36	NA	60.5	20	95	13	31.4631819089201	NA	15	15	15	36	53.5	59	61	61	61	NA	NA	NA	NA	NA	NA	NA	NA	NA	NA
9.615239589146468e-5	1.016161139672139e-4	1.0392029762108149e-4	1.0081517431510725e-4	1.0186912008255474e-4	6.061338336504281e-5	1486	YAL049C_YAL049C	YAL049C	chrI:51739-52659(-)	ORFS	204	25	88	104	71	18	38.0294117647059	26.6	25.125	26.4038461538462	31.3521126760563	35.7777777777778	34	23	25	22	21	30.5	33.4603971348241	20	16	17.6	20	34	45.25	48	53	70.1000000000001	73	23.3762882239935	14	12.2	13	13.6	23	33	36	40.8	42.6
1.979608150706626e-5	5.645339664845217e-6	4.1568119048432596e-8	1.1456269808534915e-6	2.938532310073694e-6	4.2685481242987896e-6	1487	YAL051W_OAF1	OAF1	chrI:48513-51799(+)	ORFS	42	NA	1	3	5	1	31.7142857142857	NA	19	88.3333333333333	74.2	29	33.5	NA	19	89	74	29	26.0309076770458	16	8.1	10	13	33.5	48	48.8	49	55	59.75	NA	NA	NA	NA	NA	NA	NA	NA	NA	NA
1.343305530836639e-4	6.209873631329739e-5	6.650899047749215e-5	3.895131734901871e-5	2.742630156068781e-5	2.9879836870091525e-5	1488	YAL053W_FLC2	FLC2	chrI:45761-48305(+)	ORFS	285	16	34	28	35	11	42.6421052631579	25.25	32.1470588235294	48.6428571428571	94.9714285714286	27	38	21	20	17	84	28	34.6203058556222	NA	11	13	15	38	52	54.6000000000001	59	69	75.0000000000001	18.7546474600482	NA	5.75	7	8.25	21	28.75	31	35.5	37.5
1.4140058219333041e-5	5.645339664845217e-8	4.1568119048432596e-8	6.8737618851209485e-6	2.938532310073694e-6	6.829676998878064e-6	1489	YAL054C_ACS1	ACS1	chrI:42741-43549(-)	ORFS	30	NA	6	3	8	NA	40.7	NA	35.6666666666667	31.3333333333333	60.125	NA	38	NA	33.5	29	61	NA	38.7813170032157	NA	22	26.5	27	38	48	50.4	60	60.4	64	NA	NA	NA	NA	NA	NA	NA	NA	NA	NA
9.89804075353313e-6	5.645339664845217e-6	4.156811904843259e-6	1.1456269808534914e-8	9.795107700245648e-7	3.414838499439032e-6	1490	YAL055W_PEX22	PEX22	chrI:42161-42833(+)	ORFS	21	1	NA	1	4	1	45	20	NA	85	59.75	21	25	20	NA	85	60.5	21	29.7362471304173	24	8	8	24	25	33	33	33	169	169	20	20	20	20	20	20	20	20	20	20
2.9694122260599387e-5	1.1290679329690434e-5	1.6627247619373037e-5	5.728134904267457e-6	2.938532310073694e-6	6.829676998878064e-6	1491	YAL056W_GPB2	GPB2	chrI:39217-41969(+)	ORFS	63	4	5	3	8	2	37.9047619047619	10	26.6	25.3333333333333	44.375	12.5	40	10.5	9	21	19	12.5	32.8840904686705	NA	10	15	21	40	52	52	56	58	59	9.80433163074278	NA	7.45	7.9	8.35	10.5	11.25	11.4	11.55	11.7
2.5452104794799475e-5	3.38720379890713e-5	1.2470435714529778e-5	1.4893150751095388e-5	1.66516830904176e-5	1.1098225123176854e-5	1492	YAL058W_CNE1	CNE1	chrI:37409-39033(+)	ORFS	54	3	13	17	13	6	35.7222222222222	37.3333333333333	22	17.6470588235294	16.7692307692308	26.8333333333333	34.5	14	19	16	16	29	31.2582906825727	22	12.6	15.2	18	34.5	43	55	58	59.4	66.6499999999999	25.43968829965	14	14	14	14	14	49	56	63	70
8.201233767213164e-5	7.338941564298783e-5	3.7411307143589335e-5	4.238819829157918e-5	1.9590215400491294e-5	1.0244515498317095e-5	1493	YAL059W_ECM1	ECM1	chrI:36545-37329(+)	ORFS	174	9	37	20	12	13	36.3448275862069	20.8888888888889	30.8918918918919	30.7	63.25	36.6153846153846	31.5	17	23	33	63	37	32.4972197037821	NA	14.65	17	20	31.5	49	54	57	60.4	66.1	18.9134785724514	NA	11.4	13.8	15	17	20	26	32	36.4
1.7957873938552962e-4	9.597077430236869e-5	1.1223392143076801e-4	9.852392035340027e-5	9.795107700245647e-5	8.707838173569531e-5	1494	YAL060W_BDH1	BDH1	chrI:35097-36393(+)	ORFS	381	27	86	100	102	17	36.2047244094488	26.8518518518519	22.5697674418605	18.96	34.1960784313725	25.5294117647059	34	21	20	17.5	20	17	32.476441585959	NA	13	16	19	34	47	48	52	56	62	20.9179869530392	NA	9.6	11	11.9	21	28.5	32.2	35	37
7.070029109666521e-6	1.693601899453565e-5	4.156811904843259e-6	2.291253961706983e-6	9.795107700245648e-7	1.707419249719516e-6	1495	YAL061W_BDH2	BDH2	chrI:33361-34897(+)	ORFS	15	1	2	1	2	3	41	15	27.5	78	28	27.3333333333333	34	15	27.5	78	28	31	36.827077314422	NA	21	21	21.3	34	59	60.6	66.2	67	67	15	15	15	15	15	15	15	15	15	15
4.242017465799913e-6	5.645339664845217e-8	4.1568119048432596e-8	1.1456269808534914e-8	9.795107700245647e-9	2.561128874579274e-6	1496	YAL062W_GDH3	GDH3	chrI:31153-32985(+)	ORFS	9	NA	NA	NA	3	NA	37	NA	NA	NA	38	NA	34	NA	NA	NA	19	NA	33.4621239704994	NA	19	19	19	34	58	58	58	58	58	NA	NA	NA	NA	NA	NA	NA	NA	NA	NA
1.414005821933304e-6	5.645339664845217e-8	4.1568119048432596e-8	1.1456269808534914e-8	9.795107700245647e-9	8.537096248597579e-9	1497	YAL063C-A	NA	chrI:22394-22685(-)	ORFS	3	NA	NA	NA	NA	NA	58	NA	NA	NA	NA	NA	58	NA	NA	NA	NA	NA	58	58	58	58	58	58	58	58	58	58	58	NA	NA	NA	NA	NA	NA	NA	NA	NA	NA
2.8280116438666082e-5	1.693601899453565e-5	1.6627247619373037e-5	8.01938886597444e-6	8.815596930221083e-6	7.683386623737822e-6	1498	YAL063C	NA	chrI:23999-27968(-)	ORFS	60	4	7	9	9	3	41	37.5	28.5714285714286	33.2222222222222	29.8888888888889	33	44.5	17	26	24	24	40	38.1681199359828	NA	18.7	20.8	25.25	44.5	51.25	52.8	56	56.2	58	25.3238757373865	NA	14.3	14.6	14.9	17	39	51.6	64.2	76.8
3.9215094794950304e-4	4.629178525173078e-4	5.362287357247805e-4	4.949108557287084e-4	4.8779636347223324e-4	5.071035171666963e-4	1501	YAR002C-A_ERP1	ERP1	chrI:153899-154763(-)	ORFS	832	129	432	498	594	82	32.1237980769231	27.2713178294574	27.5347222222222	24.1104417670683	21.7845117845118	28.1707317073171	30	24	24	22	20	27.5	28.3931157884876	31	13	15	17	30	40	42	46	50	56	23.0947932115733	20	10	12.8	15	24	30	32.4	35	38
4.524818630186573e-5	1.1290679329690434e-5	4.156811904843259e-6	1.9475658674509353e-5	1.5672172320393037e-5	7.683386623737822e-6	1502	YAR002W_NUP60	NUP60	chrI:152215-153991(+)	ORFS	96	1	17	16	9	2	45.65625	93	23.2352941176471	27.0625	26.4444444444444	53.5	37	93	18	24	27	53.5	37.3598785074631	31	11	17	22.25	37	56.25	58	61.25	65	70	93	93	93	93	93	93	93	93	93	93
5.8445573973243236e-5	3.38720379890713e-5	1.2470435714529778e-5	1.603877773194888e-5	3.918043080098259e-6	6.829676998878064e-6	1503	YAR003W_SWD1	SWD1	chrI:154935-156807(+)	ORFS	124	3	14	4	8	6	48.9677419354839	11.3333333333333	29.3571428571429	27.75	59.5	68	47	10	15.5	7.5	33	40	43.7748251536662	NA	19	22	28	47	56	63	65	69	76	10.8576704663796	NA	8.2	8.4	8.6	10	13	13.6	14.2	14.8
5.278955068551002e-5	3.38720379890713e-5	4.572493095327585e-5	3.322318244475125e-5	3.1344344640786074e-5	9.390805873457338e-6	1504	YAR007C_RFA1	RFA1	chrI:156747-158699(-)	ORFS	112	11	29	32	11	6	30.1696428571429	39.6363636363636	36.1379310344828	24.375	51.2727272727273	25	25	29	23	20	21	21	26.5242970122156	25	10.55	15	16	25	37.25	39	49	54.6	57.45	33.7732028801702	NA	20	22	22.5	29	37	39	64	89
2.8280116438666082e-5	1.693601899453565e-5	1.6627247619373037e-5	5.728134904267457e-6	3.918043080098259e-6	2.561128874579274e-6	1505	YAR008W_SEN34	SEN34	chrI:158863-159871(+)	ORFS	60	4	5	4	3	3	40.7	20.5	11.8	50	31.6666666666667	30	47	17.5	12	51.5	24	20	36.1347609335973	51	13.95	14.9	18.4	47	53.25	54.6	57.45	60.1	61.4	19.576753207417	NA	15.3	15.6	15.9	17.5	21.5	23.6	25.7	27.8
4.242017465799913e-6	5.645339664845217e-6	4.1568119048432596e-8	4.582507923413966e-6	1.9590215400491296e-6	8.53709624859758e-7	1506	YAR009C	NA	chrI:160596-164187(-)	ORFS	9	NA	4	2	1	1	26	NA	25.25	21	8	51	13	NA	18.5	21	8	51	19.7655968235836	NA	11	11	11	13	54	54	54	54	54	NA	NA	NA	NA	NA	NA	NA	NA	NA	NA
4.242017465799913e-5	3.38720379890713e-5	4.156811904843259e-6	8.01938886597444e-6	1.9590215400491296e-6	6.829676998878064e-6	1507	YAR014C_BUD14	BUD14	chrI:166611-169027(-)	ORFS	90	1	7	2	8	6	39.0333333333333	12	28.1428571428571	49	49.75	20.3333333333333	35.5	12	21	49	54	16	34.8375510426934	NA	15	16.9	18	35.5	55	56	57	61.1	64	12	12	12	12	12	12	12	12	12	12
9.473839006953138e-5	1.1290679329690434e-4	4.572493095327585e-5	8.01938886597444e-5	7.444281852186692e-5	5.463741599102451e-5	1508	YAR015W_ADE1	ADE1	chrI:169255-170479(+)	ORFS	201	11	70	76	64	20	32.2238805970149	27.5454545454545	24.1428571428571	22.3026315789474	19.34375	26.15	31	31	24	23	18	23.5	29.0510265833745	NA	13	15	19	31	45	46	47	51	53	24.8135613849429	37	10.5	15	17	31	35	37	37	37
1.979608150706626e-5	5.645339664845217e-6	4.156811904843259e-6	1.1456269808534915e-6	1.9590215400491296e-6	1.707419249719516e-6	1509	YAR018C_KIN3	KIN3	chrI:170227-171723(-)	ORFS	42	1	1	2	2	1	41.2142857142857	33	76	14	19.5	46	41	33	76	14	19.5	46	38.176958904386	NA	13.5	23	28	41	51	55.8	57	57	68.3999999999999	33	33	33	33	33	33	33	33	33	33
1.5554064041266346e-5	5.645339664845217e-6	4.156811904843259e-6	1.1456269808534915e-6	9.795107700245648e-7	3.414838499439032e-6	1510	YAR019C_CDC15	CDC15	chrI:172163-175179(-)	ORFS	33	1	1	1	4	1	34.3636363636364	95	87	11	70	14	27	95	87	11	71	14	28.3709577878564	NA	12	14	14	27	59	59	60	60	65	95	95	95	95	95	95	95	95	95	95
4.242017465799913e-6	5.645339664845217e-8	4.1568119048432596e-8	2.291253961706983e-6	9.795107700245647e-9	1.707419249719516e-6	1511	YAR019W-A	NA	chrI:175303-176223(+)	ORFS	9	NA	2	NA	2	NA	70	NA	70	NA	39	NA	73	NA	70	NA	39	NA	69.6073251637581	NA	60	60	60	73	77	77	77	77	77	NA	NA	NA	NA	NA	NA	NA	NA	NA	NA
2.828011643866608e-6	5.645339664845217e-6	4.1568119048432596e-8	1.1456269808534914e-8	9.795107700245647e-9	8.537096248597579e-9	1512	YAR023C	NA	chrI:179280-179820(-)	ORFS	6	NA	NA	NA	NA	1	59	NA	NA	NA	NA	45	59	NA	NA	NA	NA	45	58.6941223633167	NA	53	53	53	59	65	65	65	65	65	NA	NA	NA	NA	NA	NA	NA	NA	NA	NA
1.4140058219333041e-5	2.2581358659380867e-5	1.6627247619373037e-5	2.291253961706983e-6	9.795107700245648e-7	1.707419249719516e-6	1513	YAR027W	NA	chrI:183769-184477(+)	ORFS	30	4	2	1	2	4	26.5	17.5	21.5	30	16.5	21.75	23.5	15	21.5	30	16.5	23	24.0340827432038	36	13	14.8	15	23.5	36	36	36	38	56	16.8980795583757	14	14	14	14	15	18.5	20	21.5	23
4.57195215758435e-5	1.1290679329690434e-5	1.6627247619373037e-5	1.4893150751095388e-5	2.1549236940540423e-5	6.829676998878064e-6	1514	YAR028W,YAR029W_YAR028W,YAR029W	YAR028W,YAR029W	chrI:184831-186735(+)	ORFS	97	4	13	22	8	2	42.5979381443299	24.25	23.6153846153846	28.5454545454545	27	30.5	43	23	18	25.5	25	30.5	39.9859846343761	46	19	24	25.8	43	52	55	59.6	63	65	23.1077106410585	NA	16.05	17.1	18.15	23	27	28.8	30.6	32.4
1.2726052397399738e-5	5.645339664845217e-8	8.313623809686518e-6	1.1456269808534915e-6	2.938532310073694e-6	8.53709624859758e-7	1516	YAR033W	NA	chrI:188106-188811(+)	ORFS	27	2	1	3	1	NA	38.6666666666667	27.5	27	34.3333333333333	22	NA	34	27.5	27	24	22	NA	35.3906377509814	NA	19	20.8	22	34	50	58.8	61	64.2	69	27.1293199325011	NA	23.45	23.9	24.35	27.5	29.75	30.2	30.65	31.1
8.484034931599826e-6	5.645339664845217e-6	1.2470435714529778e-5	1.2601896789388406e-5	1.0774618470270212e-5	2.561128874579274e-6	1517	YAR035W_YAT1	YAT1	chrI:189991-192391(+)	ORFS	18	3	11	11	3	1	30.3333333333333	27.6666666666667	37.9090909090909	24.0909090909091	23.3333333333333	25	31	27	34	26	27	25	27.3982212138867	NA	13	13	15.2	31	40	40	44.5	50	50	27.3654029034463	NA	23.4	23.8	24.2	27	30	30.6	31.2	31.8
5.656023287733216e-6	5.645339664845217e-8	4.1568119048432596e-8	4.582507923413966e-6	1.9590215400491296e-6	8.53709624859758e-7	1518	YAR042W_SWH1	SWH1	chrI:192583-196255(+)	ORFS	12	NA	4	2	1	NA	24.5	NA	13.75	14.5	25	NA	22.5	NA	13.5	14.5	25	NA	20.9379340022422	NA	11	11	11	22.5	34.5	40	42	42	42	NA	NA	NA	NA	NA	NA	NA	NA	NA	NA
5.656023287733216e-6	5.645339664845217e-8	4.1568119048432596e-8	3.4368809425604743e-6	2.938532310073694e-6	8.53709624859758e-7	1519	YAR050W	NA	chrI:203402-208016(+)	ORFS	12	NA	3	3	1	NA	31.75	NA	11.3333333333333	14.3333333333333	38	NA	33	NA	14	15	38	NA	25.4257825239769	NA	9	9	9	33	48.25	51	52	52	52	NA	NA	NA	NA	NA	NA	NA	NA	NA	NA
1.414005821933304e-6	5.645339664845217e-8	4.1568119048432596e-8	1.1456269808534914e-8	1.9590215400491296e-6	8.53709624859758e-7	1520	YAR053W	NA	chrI:208366-208663(+)	ORFS	3	NA	NA	2	1	NA	54	NA	NA	46	99	NA	54	NA	NA	46	99	NA	54	54	54	54	54	54	54	54	54	54	54	NA	NA	NA	NA	NA	NA	NA	NA	NA	NA
1.414005821933304e-6	5.645339664845217e-6	4.1568119048432596e-8	3.4368809425604743e-6	2.938532310073694e-6	3.414838499439032e-6	1521	YAR069C	NA	chrI:224010-224304(-)	ORFS	3	NA	3	3	4	1	52	NA	27.3333333333333	22.6666666666667	18.5	22	52	NA	16	22	19	22	52	52	52	52	52	52	52	52	52	52	52	NA	NA	NA	NA	NA	NA	NA	NA	NA	NA
2.4886502466026154e-4	2.766216435774156e-4	2.660359619099686e-4	2.5891169767288904e-4	2.7622203714692726e-4	3.2099481894726895e-4	1522	YAR071W	NA	chrI:225459-226863(+)	ORFS	528	64	226	282	376	49	45.5511363636364	30.171875	32.3451327433628	29.4574468085106	34.311170212766	35.9387755102041	41.5	32	29	27	24	31	41.4345278489725	39	20	23	26	41.5	54	57	63	70	80	27.6635420475677	32	12.3	16	17	32	39	40.4	42.55	43
1.7439405137177418e-4	1.2984281229144e-4	1.7874291190826016e-4	1.9475658674509357e-4	1.528036801238321e-4	2.0830514846578095e-4	1523	YBL001C_ECM15	ECM15	chrII:236908-237652(-)	ORFS	370	43	170	156	244	23	26.1432432432432	19.2790697674419	21.2352941176471	19.6282051282051	18.2377049180328	21.3478260869565	22	19	19	18	17	21	22.5415425884685	21	9	12	13	22	32	36	39	43.3000000000001	53	16.8182599325205	12	7	7.4	10	19	25.5	26.6	27.7	29
0.001095383176724333	8.355102703970921e-4	5.071310523908776e-4	3.723287687773847e-4	3.271565971882046e-4	2.766019184545616e-4	1524	YBL002W_HTB2	HTB2	chrII:236056-237152(+)	ORFS	2324	122	325	334	324	148	36.5172117039587	27.655737704918	28.8246153846154	31.6077844311377	62.9506172839506	28.6621621621622	34	23.5	23	22	64.5	23.5	31.4403582964148	24	11.15	15	17	34	46	50	54.55	60	68	22.243468363848	NA	6	10	11.15	23.5	35.75	37	40	46.8
0.0011330899986425544	0.0010839052156502815	9.228122428752036e-4	7.412206566122091e-4	6.621492805366057e-4	1.6049740947363448e-4	1525	YBL003C_HTA2	HTA2	chrII:235092-235852(-)	ORFS	2404	222	647	676	188	192	30.1185524126456	22.6891891891892	19.2210200927357	18.7322485207101	23	24.9322916666667	26	19	17	16	14.5	20.5	25.7495460643858	16	10	13	15	26	38	41	46	50	58	18.7797999232949	13	8	9.1	11	19	27.75	30	32	36
1.2019049486433086e-4	1.4677883128597565e-4	4.572493095327585e-5	4.811633319584664e-5	4.7016516961179104e-5	2.5611288745792737e-5	1526	YBL004W_UTP20	UTP20	chrII:227528-235216(+)	ORFS	255	11	42	48	30	26	41.2588235294118	21.7272727272727	24.5	30.375	47.6666666666667	32.3846153846154	42	23	19	21	37.5	27.5	36.1336222380626	55	11	15	19	42	55	56	59.9	65	74	20.1128761919874	17	10	11	14	23	26.5	27	30.5	34
9.89804075353313e-6	1.1290679329690434e-5	4.1568119048432596e-8	9.165015846827932e-6	2.938532310073694e-6	7.683386623737822e-6	1528	YBL005W-B	NA	chrII:221329-226598(+)	ORFS	21	NA	8	3	9	2	29.7142857142857	NA	24.375	20	20.5555555555556	118.5	36	NA	24	20	16	118.5	25.3905249657842	NA	6	6	21	36	39	39	39	46	46	NA	NA	NA	NA	NA	NA	NA	NA	NA	NA
1.2726052397399738e-5	5.645339664845217e-8	4.1568119048432596e-8	3.4368809425604743e-6	3.918043080098259e-6	3.414838499439032e-6	1529	YBL005W,YBLWdelta8	NA	chrII:217408-220984(+)	ORFS	27	NA	3	4	4	NA	45.2222222222222	NA	38	23.25	33.5	NA	47	NA	42	20.5	34.5	NA	40.4081509689827	NA	17	17	17	47	59	66.2	68	68.8	70	NA	NA	NA	NA	NA	NA	NA	NA	NA	NA
7.07002910966652e-5	3.9517377653916516e-5	2.0784059524216295e-5	2.405816659792332e-5	8.815596930221083e-6	5.122257749158548e-6	1530	YBL006C_LDB7	LDB7	chrII:216476-217164(-)	ORFS	150	5	21	9	6	7	29.24	14.6	16.952380952381	20.8888888888889	49.6666666666667	25.7142857142857	31	12	15	17	37.5	23	24.531301451764	NA	8	9.9	12	31	41	43.2	46	50.2	55	13.1086615696845	NA	8.2	8.4	8.6	12	16	18.4	20.8	23.2
7.635631438439842e-5	9.032543463752347e-5	2.9097683333902815e-5	4.238819829157918e-5	1.7631193860442166e-5	1.3659353997756128e-5	1531	YBL007C_SLA1	SLA1	chrII:212476-216476(-)	ORFS	162	7	37	18	16	16	43.8703703703704	27.5714285714286	21.3513513513514	15.9444444444444	68	26.875	41	15	17	14	71.5	24.5	37.837266488263	34	11.05	20	21	41	56	58.8	65	69	97.2499999999998	18.8444840071432	NA	7.3	7.6	7.9	15	29	29.6	36.2	54.8
1.2726052397399738e-5	2.2581358659380867e-5	8.313623809686518e-6	5.728134904267457e-6	5.877064620147388e-6	3.414838499439032e-6	1532	YBL008W-A,YBL008W	NA	chrII:209568-212224(+)	ORFS	27	2	5	6	4	4	39.8888888888889	14	18.8	33.3333333333333	33.75	33	34	14	21	22.5	25	35.5	34.872688639594	NA	14	17.6	20	34	51	63	66	70.4	77	11.4891252930761	NA	6.8	7.6	8.4	14	18	18.8	19.6	20.4
4.996153904164341e-5	1.1290679329690434e-5	4.988174285811911e-5	1.2601896789388406e-5	9.795107700245647e-6	4.2685481242987896e-6	1533	YBL009W_ALK2	ALK2	chrII:207160-209312(+)	ORFS	106	12	11	10	5	2	42.0188679245283	26.5833333333333	28.5454545454545	26.4	29.4	9	45	30	20	18	25	9	37.3509493790066	16	16	16	21	45	54.75	58	60	61	77.25	23.9534086727062	30	10.1	11.1	11.65	30	32.5	35.8	37.35	37.9
4.242017465799913e-6	5.645339664845217e-8	4.1568119048432596e-8	1.1456269808534915e-6	9.795107700245647e-9	8.537096248597579e-9	1534	YBL010C_YBL010C	YBL010C	chrII:205860-206972(-)	ORFS	9	NA	1	NA	NA	NA	58.6666666666667	NA	34	NA	NA	NA	55	NA	34	NA	NA	NA	58.3817466566732	NA	54	54	54	55	67	67	67	67	67	NA	NA	NA	NA	NA	NA	NA	NA	NA	NA
6.363026198699869e-5	5.080805698360695e-5	3.7411307143589335e-5	3.207755546389776e-5	1.9590215400491294e-5	6.829676998878064e-6	1535	YBL011W_SCT1	SCT1	chrII:203440-205952(+)	ORFS	135	9	28	20	8	9	43.6888888888889	18.7777777777778	23.7142857142857	20.35	35	38.3333333333333	46	21	17	17	19.5	36	39.0118052267089	26	14	19	25.1	46	56	57.2	61.8	67	76	17.8593169661901	21	10.4	12.8	14.2	21	21	21.4	21.8	23
2.8280116438666082e-5	5.645339664845217e-6	4.156811904843259e-6	2.291253961706983e-6	2.938532310073694e-6	3.414838499439032e-6	1536	YBL014C_RRN6	RRN6	chrII:198931-201787(-)	ORFS	60	1	2	3	4	1	44.75	10	21	27	63.75	10	44.5	10	21	15	73.5	10	36.9413190811847	NA	11	11.9	16.25	44.5	60.75	63.4	66.2	73.9	82.9999999999999	10	10	10	10	10	10	10	10	10	10
1.8382075685132953e-5	1.1290679329690434e-5	2.4940871429059557e-5	1.0310642827681423e-5	1.2733640010319342e-5	2.134274062149395e-5	1537	YBL015W_ACH1	ACH1	chrII:194031-195863(+)	ORFS	39	6	9	13	25	2	34.3846153846154	11.5	15	16.7692307692308	63.96	33.5	35	11.5	15	16	70	33.5	28.2645139706345	44	8	11	12.4	35	45	47	49.7	56	78	9.0691503473033	NA	3.25	3.5	3.75	11.5	15.5	16	17.75	19.5
1.5554064041266346e-5	5.645339664845217e-6	1.2470435714529778e-5	2.291253961706983e-6	5.877064620147388e-6	3.414838499439032e-6	1538	YBL016W	NA	chrII:192450-193512(+)	ORFS	33	3	2	6	4	1	32.0909090909091	21.3333333333333	30	22.8333333333333	25.5	67	33	26	30	22	17.5	67	28.363051196263	46	11	14	14	33	46	46	46	46	58	19.381042166867	NA	11.6	13.2	14.8	26	27	27.2	27.4	27.6
1.2584651815206408e-4	1.2419747262659478e-4	4.572493095327585e-5	6.873761885120948e-5	8.913548007223539e-5	6.31745122396221e-5	1539	YBL017C_PEP1	PEP1	chrII:186779-191795(-)	ORFS	267	11	60	91	74	22	38.7078651685393	19.1818181818182	25	20.5714285714286	23.5945945945946	30.6818181818182	35	20	21	19	15.5	30.5	33.4177104280719	27	13	15	17	35	52	53	57	64.4	70	17.8630194726293	20	9	11	12.5	20	22.5	23	24.5	26
5.514622705539886e-5	4.5162717318761734e-5	5.819536666780563e-5	2.7495047540483794e-5	2.4487769250614116e-5	9.390805873457338e-6	1540	YBL018C_POP8	POP8	chrII:185907-186531(-)	ORFS	117	14	24	25	11	8	33.4615384615385	15.0714285714286	17.9166666666667	15.72	15.6363636363636	31.25	29	15	17	15	15	30.5	27.9165195731825	16	9	10	14.2	29	49	52.8	54.6	60.2	63.2	13.7192655423187	NA	6.65	7.6	8.9	15	17	18.2	20.15	22.1
4.242017465799913e-6	5.645339664845217e-8	4.1568119048432596e-8	1.1456269808534914e-8	9.795107700245648e-7	8.53709624859758e-7	1541	YBL019W_APN2	APN2	chrII:184263-185975(+)	ORFS	9	NA	NA	1	1	NA	51.6666666666667	NA	NA	33	29	NA	61	NA	NA	33	29	NA	45.3897018437525	NA	21	21	21	61	73	73	73	73	73	NA	NA	NA	NA	NA	NA	NA	NA	NA	NA
8.766836095986486e-5	5.645339664845217e-5	5.4038554762962375e-5	2.9786301502190777e-5	3.036483387076151e-5	1.3659353997756128e-5	1542	YBL020W_RFT1	RFT1	chrII:182335-184207(+)	ORFS	186	13	26	31	16	10	39.2258064516129	21.6153846153846	23.4230769230769	26.7741935483871	64.0625	29.7	36.5	19	19.5	21	62.5	29	35.1755518009662	26	16	20	21	36.5	47	51	53	58	69	19.4904152957008	16	9.6	11	14	19	26	27.2	28.4	29.6
2.3095428424910635e-5	5.645339664845217e-6	4.156811904843259e-6	1.1456269808534914e-8	1.9590215400491296e-6	8.53709624859758e-7	1543	YBL021C_HAP3	HAP3	chrII:181507-182147(-)	ORFS	49	1	NA	2	1	1	38.9795918367347	38	NA	14	91	40	31	38	NA	14	91	40	33.3582258604916	14	14	14	16	31	46	51	63	74	85.9999999999999	38	38	38	38	38	38	38	38	38	38
4.6662192123799036e-5	6.209873631329739e-5	2.0784059524216295e-5	6.8737618851209485e-6	1.0774618470270212e-5	4.2685481242987896e-6	1544	YBL022C_PIM1	PIM1	chrII:177795-181411(-)	ORFS	99	5	6	11	5	11	34.6363636363636	17.8	26.5	14.2727272727273	32	15.4545454545455	30	15	23.5	13	37	13	29.5840295885245	9	9	12	14.8	30	53	54	55.6	59	62	16.4784081495918	15	10.2	11.4	12.6	15	20	22	24	26
8.625435513793156e-5	7.903475530783303e-5	4.988174285811911e-5	5.155321413840712e-5	4.015994157100715e-5	3.4148384994390316e-5	1545	YBL024W_NCL1	NCL1	chrII:172503-174687(+)	ORFS	183	12	45	41	40	14	41.1967213114754	25.6666666666667	26.6	22.8292682926829	14.825	33.7857142857143	38	24.5	25	21	12	24	36.6666852375671	NA	17	19	22	38	50	53	60	60	62	20.2210500551119	NA	5.55	6.2	7.3	24.5	38.75	40.4	42.05	43.7
1.1029245411079772e-4	1.1855213296174956e-4	9.560667381139496e-5	9.966954733425375e-5	8.129939391203887e-5	1.8781611746914676e-5	1546	YBL026W_LSM2	LSM2	chrII:170551-171135(+)	ORFS	234	23	87	83	22	21	35.4358974358974	24.8260869565217	24.4597701149425	19.6746987951807	22.7272727272727	29.7619047619048	31	20	23	18	14.5	21	31.6790194701415	NA	14.3	17	20	31	46	49	54	60	64	22.202982275954	NA	12	12.6	15	20	29	30.6	32.4	39.4
0.002172855613037511	0.0021057116949872658	0.0021033468238506894	0.002030051010072387	0.0021079071770928634	0.002165007608644346	1547	YBL027W_RPL19B	RPL19B	chrII:168375-169511(+)	ORFS	4610	506	1772	2152	2536	373	28.5381778741866	22.9565217391304	23.0282167042889	22.7922862453532	20.4522870662461	24.8766756032172	25	21	20	20	19	22	24.2118158330873	14	10	12	13	25	37	40	44	50	60	20.0127507921367	11	7.25	10.5	11	21	29.75	32	34	38
1.0605043664499782e-4	7.338941564298783e-5	6.23521785726489e-5	4.467945225328617e-5	4.015994157100715e-5	9.390805873457338e-6	1548	YBL028C_YBL028C	YBL028C	chrII:167363-167891(-)	ORFS	225	15	39	41	11	13	40	20.2666666666667	22.4358974358974	27.6585365853659	17.7272727272727	28.6153846153846	34	19	21	19	18	27	31.979135958938	NA	12	14	16	34	50	56	59	64	73.3999999999999	18.4080640143268	NA	8.7	9.4	10.1	19	25	25.2	25.9	30.8
9.073204024072035e-4	9.992251206776034e-4	0.0011140255904979936	0.0011192775602938611	0.0010901954870373405	6.693083458900503e-4	1551	YBL030C_PET9	PET9	chrII:162771-164147(-)	ORFS	1925	268	977	1113	784	177	32.5568831168831	23.5149253731343	22.4984646878199	23.2327044025157	22.5140306122449	28.8474576271186	30	22	20	21	16	25	28.4788725008209	30	12	14	16	30	42	46	50	54	61	21.0092894321372	23	9	10.7	12	22	31	33	35	38
8.484034931599826e-6	5.645339664845217e-6	4.1568119048432596e-8	2.291253961706983e-6	9.795107700245648e-7	8.53709624859758e-7	1552	YBL031W_SHE1	SHE1	chrII:161679-162783(+)	ORFS	18	NA	2	1	1	1	44.6666666666667	NA	24	88	62	118	36.5	NA	24	88	62	118	34.3544166801586	NA	12	12	16.4	36.5	45	45	77.85	118	118	NA	NA	NA	NA	NA	NA	NA	NA	NA	NA
5.561756232937663e-5	3.38720379890713e-5	1.6627247619373037e-5	2.8640674521337284e-5	2.938532310073694e-5	8.537096248597579e-6	1553	YBL032W_HEK2	HEK2	chrII:160103-161447(+)	ORFS	118	4	25	30	10	6	32.2966101694915	20.75	16.8	15.4333333333333	18.6	24.3333333333333	30	21.5	14	14.5	14	24.5	28.2244826699754	24	10	14	16	30	42.5	44.6	48.35	50.3	57.5499999999999	18.9736659610103	NA	10.9	11.8	12.7	21.5	27.75	28.2	28.65	29.1
2.686611061673278e-5	1.1290679329690434e-5	4.1568119048432596e-8	1.1456269808534914e-8	1.9590215400491296e-6	1.0244515498317095e-5	1554	YBL033C_RIB1	RIB1	chrII:158571-159715(-)	ORFS	57	NA	NA	2	12	2	35.3157894736842	NA	NA	83	61.0833333333333	20	36	NA	NA	83	64	20	32.5410909078062	NA	13.6	18.2	22.6	36	48	48	48.6	51.8	57	NA	NA	NA	NA	NA	NA	NA	NA	NA	NA
2.9694122260599387e-5	5.645339664845217e-8	4.1568119048432596e-8	1.1456269808534914e-8	9.795107700245648e-7	1.707419249719516e-6	1555	YBL034C_STU1	STU1	chrII:153739-158451(-)	ORFS	63	NA	NA	1	2	NA	43.8095238095238	NA	NA	13	71.5	NA	46	NA	NA	13	71.5	NA	35.3443259723554	NA	11	13	13	46	58	69	75	80	82	NA	NA	NA	NA	NA	NA	NA	NA	NA	NA
1.4140058219333041e-5	5.645339664845217e-6	4.156811904843259e-6	2.291253961706983e-6	2.938532310073694e-6	8.537096248597579e-9	1556	YBL035C_POL12	POL12	chrII:151235-153683(-)	ORFS	30	1	2	3	NA	1	43.9	21	31	49	NA	6	44.5	21	31	34	NA	6	39.6818913408525	NA	17	19.7	20	44.5	62	62.2	63	63.4	67	21	21	21	21	21	21	21	21	21	21
6.268759143904316e-5	8.468009497267825e-5	9.560667381139496e-5	5.499009508096759e-5	5.9750156971498444e-5	3.4148384994390316e-5	1557	YBL036C_YBL036C	YBL036C	chrII:150331-151235(-)	ORFS	133	23	48	61	40	15	41.5563909774436	26.304347826087	25.375	25.1311475409836	23.7	31.1333333333333	40	25	21.5	22	20	23	37.7804631490423	NA	18	23	24	40	53	58	61	62	65	23.4731319464243	25	12.1	13.2	14.9	25	28.5	29	30.4	33.4
2.2624093150932865e-5	5.645339664845217e-6	8.313623809686518e-6	2.291253961706983e-6	2.938532310073694e-6	6.829676998878064e-6	1558	YBL037W_APL3	APL3	chrII:147119-150383(+)	ORFS	48	2	2	3	8	1	27.75	10.5	49.5	18.3333333333333	63.5	122	20	10.5	49.5	8	66	122	24.7410875511792	NA	14.35	15	16	20	36.5	38	38	43	59.9	9.48683298050514	NA	6.45	6.9	7.35	10.5	12.75	13.2	13.65	14.1
3.2522133904466e-5	1.1290679329690434e-5	2.0784059524216295e-5	8.01938886597444e-6	8.815596930221083e-6	1.0244515498317095e-5	1559	YBL038W_MRPL16	MRPL16	chrII:146119-146903(+)	ORFS	69	5	7	9	12	2	36.7391304347826	40.2	30.2857142857143	23.2222222222222	51.5833333333333	36	37	28	29	20	49	36	33.2019952030973	23	15	19	20	37	48	49	52	52	65	29.1300316896658	NA	10.8	14.6	18.4	28	42	53.2	64.4	75.6
1.9513280342679597e-4	1.4677883128597565e-4	1.745861000034169e-4	1.0425205525766772e-4	1.0774618470270212e-4	2.902612724523177e-5	1560	YBL039C,YBL039C-A_URA7,YBL039C-A	URA7,YBL039C-A	chrII:143859-145811(-)	ORFS	414	42	91	110	34	26	39.4710144927536	23.5952380952381	25.8131868131868	21.4818181818182	24.0588235294118	25.8461538461538	39	21	22	19	18	22	35.4071253232169	NA	14.3	18	21	39	49	53	56	61.7	65	19.3729240246289	NA	5.15	8	10.15	21	34.75	36	37.85	43.6
9.89804075353313e-6	2.8226698324226086e-5	4.1568119048432596e-8	6.8737618851209485e-6	9.795107700245648e-7	2.561128874579274e-6	1561	YBL039W-B_YBL039W-B	YBL039W-B	chrII:143103-143647(+)	ORFS	21	NA	6	1	3	5	38.7142857142857	NA	36.1666666666667	14	29	18.4	44	NA	20.5	14	18	14	34.3674506430747	25	13	13	25	44	50	50	50	66	66	NA	NA	NA	NA	NA	NA	NA	NA	NA	NA
1.7392271609779642e-4	1.5806951061566606e-4	1.3717479285982757e-4	1.2945584883644452e-4	1.28315910873218e-4	5.89059641153233e-5	1562	YBL040C_ERD2	ERD2	chrII:142011-142923(-)	ORFS	369	33	113	131	69	28	35.6260162601626	24.3939393939394	21.0973451327434	21.763358778626	28.3333333333333	40.7857142857143	32	21	17	16	15	29.5	29.8394895260729	21	9	14	17	32	46	51	60	63	73	20.4986430803916	11	8	11	11	21	29	33	35.4	40.2
1.2537518287808632e-4	1.5242417095082087e-4	1.1223392143076801e-4	9.394141242998631e-5	7.052477544176866e-5	3.2440965744670805e-5	1563	YBL041W_PRE7	PRE7	chrII:140991-142119(+)	ORFS	266	27	82	72	38	27	37.4285714285714	26.3703703703704	29.5853658536585	23.4305555555556	23.5526315789474	29.8518518518519	38	23	25	22	18	25	32.8633827517379	38	9	12	17	38	46	51	52	63	67	23.5697816683829	NA	10.6	12	12.9	23	34.5	37.4	38	39.2
1.682666928100632e-4	7.338941564298783e-5	3.7411307143589335e-5	1.9475658674509353e-5	1.1754129240294776e-5	6.829676998878064e-6	1564	YBL042C_FUI1	FUI1	chrII:138163-140339(-)	ORFS	357	9	17	12	8	13	34.9103641456583	12.3333333333333	12	15.0833333333333	23.5	18.3076923076923	31	11	12	15.5	15	15	29.0272211468901	23	8.8	11.6	13	31	46	48.6	53	61	70.8	11.0062640254779	6	6	6	6.2	11	15	16.6	18.2	20.2
1.6496734589221883e-4	1.5242417095082087e-4	1.0392029762108149e-4	1.1227144412364217e-4	1.1852080317297234e-4	8.707838173569531e-5	1566	YBL045C_COR1	COR1	chrII:133859-135811(-)	ORFS	350	25	98	121	102	27	32.5114285714286	14.92	22.3979591836735	21.7768595041322	33.9705882352941	28.8148148148148	30.5	13	17	17	15	25	27.9526975240203	NA	10.45	12	14	30.5	42.75	48	50	55	68	13.1806512772826	10	6.2	7.4	8	13	20	22	22.8	25.2
1.2726052397399738e-5	5.645339664845217e-6	4.156811904843259e-6	1.1456269808534914e-8	1.9590215400491296e-6	2.561128874579274e-6	1567	YBL046W_PSY4	PSY4	chrII:132423-133871(+)	ORFS	27	1	NA	2	3	1	40.1111111111111	20	NA	112	109.333333333333	38	36	20	NA	112	89	38	32.500064188709	NA	11	13.4	15	36	38	49.2	52	77.2000000000001	115	20	20	20	20	20	20	20	20	20	20
1.2207583596024192e-4	1.1855213296174956e-4	1.0392029762108149e-4	8.248514262145139e-5	7.934037237198974e-5	3.5855804244109834e-5	1568	YBL047C_EDE1	EDE1	chrII:127635-132219(-)	ORFS	259	25	72	81	42	21	40.3204633204633	37.52	26.8055555555556	26.9259259259259	25.5238095238095	38.4285714285714	35	33	24.5	26	18	37	35.9620764309829	28	17	18	20	35	48	56	63.3	71	83	31.9989391327204	NA	12	16.4	19.4	33	47	53.8	57.4	58
7.211429691859851e-5	6.77440759781426e-5	3.7411307143589335e-5	2.405816659792332e-5	3.33033661808352e-5	1.2805644372896369e-5	1570	YBL050W_SEC17	SEC17	chrII:125055-126191(+)	ORFS	153	9	21	34	15	12	42.5098039215686	17	38.5238095238095	25.2647058823529	49.5333333333333	30.0833333333333	41	18	18	18.5	62	32	37.1505116877345	NA	15	18	20	41	56	61	65	66	78	14.4319311058265	18	4.4	4.8	6.8	18	22	22.8	23.6	24.6
2.9694122260599387e-5	1.693601899453565e-5	4.156811904843259e-6	8.01938886597444e-6	1.7631193860442166e-5	1.7074192497195158e-5	1571	YBL051C_PIN4	PIN4	chrII:122347-124843(-)	ORFS	63	1	7	18	20	3	32.3809523809524	15	12.8571428571429	45.1666666666667	50.95	32.6666666666667	32	15	14	21.5	67.5	29	26.6591911048932	36	9	10	12	32	36	38	39	54	67	15	15	15	15	15	15	15	15	15	15
5.656023287733216e-6	1.1290679329690434e-5	4.156811904843259e-6	2.291253961706983e-6	1.9590215400491296e-6	8.53709624859758e-7	1572	YBL052C_SAS3	SAS3	chrII:119371-122139(-)	ORFS	12	1	2	2	1	2	21.5	13	20.5	48.5	4	15	21.5	13	20.5	48.5	4	15	20.5819763925822	NA	14	14	14	21.5	26.75	28.4	29	29	29	13	13	13	13	13	13	13	13	13	13
6.080225034313208e-5	1.693601899453565e-5	1.2470435714529778e-5	6.8737618851209485e-6	2.938532310073694e-6	1.2805644372896369e-5	1573	YBL054W,YBL053W	NA	chrII:117487-119367(+)	ORFS	129	3	6	3	15	3	39.7906976744186	86	26.5	17.3333333333333	74.8	18.3333333333333	43	41	16.5	18	76	16	36.4575368146069	50	16	19	22	43	50	50	51	60	67	56.0291090160593	NA	23.9	25.8	27.7	41	118	133.4	148.8	164.2
3.53501455483326e-5	3.9517377653916516e-5	3.325449523874607e-5	1.3747523770241897e-5	1.7631193860442166e-5	8.53709624859758e-7	1574	YBL055C_YBL055C	YBL055C	chrII:115491-117219(-)	ORFS	75	8	12	18	1	7	46.08	21.5	25.9166666666667	20.2222222222222	115	27.4285714285714	37	19.5	22	20	115	19	35.9770453504155	21	17	18	19.2	37	52	54	55.8	66	71	19.1069151564671	NA	9.5	13	16.1	19.5	24.5	29.4	34.3	35.6
1.2773185924797514e-4	9.032543463752347e-5	1.247043571452978e-4	8.248514262145139e-5	8.913548007223539e-5	4.610031974242693e-5	1575	YBL056W_PTC3	PTC3	chrII:113639-115559(+)	ORFS	271	30	72	91	54	16	36.2214022140221	17.7666666666667	18.6805555555556	17.7142857142857	14.962962962963	34	33	15	17	16	13.5	27.5	30.7384044497207	50	11	16	17	33	47	50	54	63	68	15.0259588520232	NA	6	6	7.7	15	24.25	26.6	30.95	35.1
8.059833185019834e-5	1.1855213296174956e-4	6.23521785726489e-5	6.415511092779553e-5	6.072966774152302e-5	2.7318707995512255e-5	1576	YBL057C_PTH2	PTH2	chrII:112739-113451(-)	ORFS	171	15	56	62	32	21	34.9122807017544	19.6	28.9642857142857	23.741935483871	16.78125	24.1904761904762	35	18	20	18	16	27	30.5570231893307	13	12.5	13	15	35	44	49	52	56	62	18.7659792829253	NA	12.7	13.8	15	18	21.5	24	27.5	28.6
7.635631438439842e-5	3.38720379890713e-5	3.325449523874607e-5	1.603877773194888e-5	3.2323855410810635e-5	8.537096248597579e-6	1577	YBL058W_SHP1	SHP1	chrII:111407-112823(+)	ORFS	162	8	14	33	10	6	37.7777777777778	17.125	19.9285714285714	24.4545454545455	27	21.6666666666667	34	15.5	21	21	13.5	19.5	33.4183905338023	28	17	18	22	34	47	49.6	52	61	64	16.1174138765925	11	11	11	11	15.5	23.5	24.2	24.9	25
1.8382075685132953e-5	1.1290679329690434e-5	8.313623809686518e-6	5.728134904267457e-6	3.918043080098259e-6	8.537096248597579e-9	1578	YBL059C-A_YBL059C-A	YBL059C-A	chrII:109963-110571(-)	ORFS	39	2	5	4	NA	2	44.6923076923077	18	23.8	36.25	NA	26.5	32	18	23	29.5	NA	26.5	33.7611141623156	25	10	16	17.4	32	51	64	67.3	75	165	17.8885438199983	NA	16.2	16.4	16.6	18	19	19.2	19.4	19.6
2.1210087328999563e-5	5.645339664845217e-8	4.1568119048432596e-8	2.291253961706983e-6	9.795107700245647e-9	8.537096248597579e-9	1579	YBL059W_YBL059W	YBL059W	chrII:110679-111407(+)	ORFS	45	NA	2	NA	NA	NA	34.3333333333333	NA	21.5	NA	NA	NA	32	NA	21.5	NA	NA	NA	28.8673139839562	32	8.2	9	16	32	51	51.2	52	58	63.6	NA	NA	NA	NA	NA	NA	NA	NA	NA	NA
1.2726052397399738e-5	1.1290679329690434e-5	4.156811904843259e-6	1.1456269808534915e-6	9.795107700245647e-9	8.537096248597579e-9	1580	YBL060W_YEL1	YEL1	chrII:107687-109991(+)	ORFS	27	1	1	NA	NA	2	38.7777777777778	12	8	NA	NA	21.5	43	12	8	NA	NA	21.5	35.3316658211863	47	11	18.8	24	43	47	52.6	54	54.4	55	12	12	12	12	12	12	12	12	12	12
4.854753321971011e-5	5.645339664845217e-6	4.1568119048432596e-8	8.01938886597444e-6	3.918043080098259e-6	4.2685481242987896e-6	1581	YBL061C_SKT5	SKT5	chrII:105227-107515(-)	ORFS	103	NA	7	4	5	1	33.6893203883495	NA	12.5714285714286	8.5	30	7	33	NA	11	8.5	22	7	27.6689926911132	35	10.1	11	12	33	42	46	54	60	65.8	NA	NA	NA	NA	NA	NA	NA	NA	NA	NA
1.414005821933304e-6	5.645339664845217e-8	4.1568119048432596e-8	1.1456269808534914e-8	9.795107700245647e-9	8.53709624859758e-7	1582	YBL063W_KIP1	KIP1	chrII:101871-105223(+)	ORFS	3	NA	NA	NA	1	NA	18	NA	NA	NA	12	NA	18	NA	NA	NA	12	NA	18	18	18	18	18	18	18	18	18	18	18	NA	NA	NA	NA	NA	NA	NA	NA	NA	NA
4.100616883606582e-5	3.9517377653916516e-5	1.6627247619373037e-5	2.0621285655362846e-5	1.861070463046673e-5	3.073354649495129e-5	1583	YBL064C_PRX1	PRX1	chrII:100323-101219(-)	ORFS	87	4	18	19	36	7	33.2413793103448	24.5	25.2222222222222	23.5789473684211	27.1388888888889	31.7142857142857	30	23.5	19.5	23	20	30	30.5412325377866	NA	15	15.6	16	30	42	48	50	51.6	55	21.3726177960535	NA	11.1	13.2	15.3	23.5	28.5	31.2	33.9	36.6
1.414005821933304e-6	5.645339664845217e-8	4.1568119048432596e-8	1.1456269808534914e-8	9.795107700245647e-9	8.537096248597579e-9	1584	YBL065W	NA	chrII:99962-100307(+)	ORFS	3	NA	NA	NA	NA	NA	44	NA	NA	NA	NA	NA	44	NA	NA	NA	NA	NA	44	44	44	44	44	44	44	44	44	44	44	NA	NA	NA	NA	NA	NA	NA	NA	NA	NA
5.656023287733216e-6	5.645339664845217e-6	4.1568119048432596e-8	2.291253961706983e-6	1.9590215400491296e-6	5.122257749158548e-6	1585	YBL066C_SEF1	SEF1	chrII:96446-100171(-)	ORFS	12	NA	2	2	6	1	34.75	NA	92.5	72.5	54.8333333333333	10	33	NA	92.5	72.5	67	10	31.1004555707663	NA	18	18	18	33	47.5	53	55	55	55	NA	NA	NA	NA	NA	NA	NA	NA	NA	NA
2.8280116438666082e-5	2.2581358659380867e-5	2.9097683333902815e-5	1.2601896789388406e-5	7.836086160196518e-6	1.0244515498317095e-5	1586	YBL067C_UBP13	UBP13	chrII:93605-96166(-)	ORFS	60	7	11	8	12	4	37.4	11.7142857142857	13.9090909090909	23.875	57.4166666666667	19	32.5	9	13	7.5	56.5	17.5	32.4154371015955	NA	10.95	14.6	18.4	32.5	50.25	52.6	59.9	65.3	68.25	9.29615487846331	4	4	4	4	9	13	13.6	15.7	20.8
1.5836865205653007e-4	1.5806951061566606e-4	8.313623809686518e-5	1.1685395204705613e-4	7.836086160196518e-5	3.4148384994390316e-5	1587	YBL068W_PRS4	PRS4	chrII:92345-93577(+)	ORFS	336	20	102	80	40	28	37.2321428571429	37.05	21.5882352941176	20.975	19.725	26.9642857142857	34	24	19.5	20	17	25.5	33.2949719672411	NA	13	18	21	34	49	50	51.75	56	63	24.4322178712374	24	7.95	11.6	12	24	29.25	31.2	36.6	47.8000000000001
7.541364383644289e-6	5.645339664845217e-6	4.1568119048432596e-8	3.4368809425604743e-6	9.795107700245648e-7	8.537096248597579e-6	1588	YBL069W,YBL068W-A_AST1,YBL068W-A	AST1,YBL068W-A	chrII:90665-92121(+)	ORFS	16	NA	3	1	10	1	32.6875	NA	51	125	70.1	16	26	NA	19	125	74	16	27.8414860513835	NA	12	12	14.25	26	37.75	55	55	55	62.5	NA	NA	NA	NA	NA	NA	NA	NA	NA	NA
2.828011643866608e-6	5.645339664845217e-6	4.1568119048432596e-8	1.1456269808534914e-8	9.795107700245647e-9	8.537096248597579e-9	1589	YBL070C	NA	chrII:90604-90925(-)	ORFS	6	NA	NA	NA	NA	1	37.5	NA	NA	NA	NA	52	37.5	NA	NA	NA	NA	52	35.6931365951495	NA	26	26	26	37.5	49	49	49	49	49	NA	NA	NA	NA	NA	NA	NA	NA	NA	NA
4.996153904164341e-5	3.38720379890713e-5	2.4940871429059557e-5	1.2601896789388406e-5	1.2733640010319342e-5	1.707419249719516e-6	1590	YBL071W-A_KTI11	KTI11	chrII:89945-90465(+)	ORFS	106	6	11	13	2	6	36.8584905660377	23.8333333333333	16.9090909090909	20.2307692307692	18.5	37.3333333333333	32	25.5	16	19	18.5	18.5	33.1681634096092	NA	14	17	20	32	46	49	54	62	64.5	22.6433001526666	NA	13.5	15	16.5	25.5	29	30	30.5	31
0.003839497141822899	0.004087225917347937	0.004364652500085422	0.0044370132968455725	0.004636024474526265	0.005297268222254798	1591	YBL072C,YBL071C-B	NA	chrII:88365-89501(-)	ORFS	8146	1050	3873	4733	6205	724	27.2455192732629	22.6904761904762	21.6777691711851	21.61462074794	19.838195004029	22.7886740331492	23	20	19	20	18	20	23.1529970683921	12	9	11	13	23	35	38	42	47	55	19.6542217593028	12	8	10	11	20	29	31	34	38
1.1312046575466433e-5	5.645339664845217e-8	4.156811904843259e-6	4.582507923413966e-6	1.9590215400491296e-6	9.390805873457338e-6	1592	YBL075C,YBL074C_SSA3,AAR2	SSA3,AAR2	chrII:84429-87829(-)	ORFS	24	1	4	2	11	NA	37.625	15	48.5	41	90.4545454545455	NA	42	15	48	41	87	NA	33.394008769802	NA	9	13.5	24	42	47.75	50	50	54.2	56	15	15	15	15	15	15	15	15	15	15
4.472971750049019e-4	4.572725128524626e-4	4.0736756667463945e-4	4.03260697260429e-4	3.692755602992609e-4	3.7477852531343374e-4	1593	YBL076C_ILS1	ILS1	chrII:80941-84301(-)	ORFS	949	98	352	377	439	81	37.8166491043203	29.8571428571429	27.9176136363636	25.4562334217507	25.1867881548975	28.8641975308642	36	24.5	24	22	18	24	33.6521592232223	29	14	17	19	36	49	52	55	60	70.1999999999998	25.5453208084539	15	14	15	15	24.5	35	38.6	41.45	44
4.242017465799913e-6	5.645339664845217e-8	4.156811904843259e-6	1.1456269808534915e-6	2.938532310073694e-6	6.829676998878064e-6	1594	YBL078C_ATG8	ATG8	chrII:79901-80765(-)	ORFS	9	1	1	3	8	NA	35	142	22	37.6666666666667	68.125	NA	30	142	22	19	73.5	NA	32.982543568211	NA	23	23	23	30	52	52	52	52	52	142	142	142	142	142	142	142	142	142	142
6.5044267808932e-5	6.77440759781426e-5	8.313623809686518e-6	1.9475658674509353e-5	2.056972617051586e-5	1.5366773247475644e-5	1595	YBL079W_NUP170	NUP170	chrII:75185-79825(+)	ORFS	138	2	17	21	18	12	41.804347826087	58.5	23.6470588235294	19.4761904761905	45.5	27.6666666666667	41	58.5	22	20	30.5	25	37.5734755885585	NA	17	19	21.55	41	55	57	59.35	68	71	43.1508980207828	NA	22.95	26.9	30.85	58.5	78.25	82.2	86.15	90.1
5.656023287733216e-6	1.1290679329690434e-5	4.1568119048432596e-8	1.1456269808534914e-8	9.795107700245648e-7	1.707419249719516e-6	1596	YBL080C_PET112	PET112	chrII:73045-74741(-)	ORFS	12	NA	NA	1	2	2	43.25	NA	NA	23	57.5	40	43.5	NA	NA	23	57.5	40	42.6169999935431	NA	33	33	33	43.5	47.75	51.6	53	53	53	NA	NA	NA	NA	NA	NA	NA	NA	NA	NA
4.383418047993243e-5	2.8226698324226086e-5	2.0784059524216295e-5	1.9475658674509353e-5	1.861070463046673e-5	3.158725611981105e-5	1597	YBL081W_YBL081W	YBL081W	chrII:71561-73057(+)	ORFS	93	5	17	19	37	5	45.1612903225806	48.6	59.5882352941176	66.4736842105263	67.4594594594595	24.2	44	30	58	65	67	8	39.3774956073161	NA	12	14	18	44	60	60	63	68	71	31.3821881989989	NA	8.8	12.6	16.4	30	89	90.2	91.4	92.6
1.2867452979593069e-4	9.597077430236869e-5	9.976348571623823e-5	6.873761885120948e-5	6.856575390171953e-5	5.1222577491585475e-5	1598	YBL083C,YBL082C_YBL083C,ALG3	YBL083C,ALG3	chrII:69661-71181(-)	ORFS	273	24	60	70	60	17	33.8021978021978	33.625	32.3666666666667	23.3285714285714	33.9666666666667	27.5294117647059	33	20.5	23.5	22.5	20.5	25	29.7615992982258	11	11	13	15	33	46	49	51	54	63	25.2610637041637	13	11.3	13	13	20.5	41.75	46	50.1	53.8
1.696806986319965e-5	5.645339664845217e-8	4.1568119048432596e-8	1.1456269808534914e-8	9.795107700245647e-9	7.683386623737822e-6	1599	YBL084C_CDC27	CDC27	chrII:67037-69565(-)	ORFS	36	NA	NA	NA	9	NA	44.9166666666667	NA	NA	NA	78.5555555555556	NA	45.5	NA	NA	NA	65	NA	41.5456325876447	NA	19	25	25.25	45.5	58.5	60	60	60	73	NA	NA	NA	NA	NA	NA	NA	NA	NA	NA
4.383418047993243e-5	1.1290679329690434e-5	4.1568119048432596e-8	6.8737618851209485e-6	8.815596930221083e-6	1.0244515498317095e-5	1600	YBL085W_BOI1	BOI1	chrII:63537-66921(+)	ORFS	93	NA	6	9	12	2	33.2903225806452	NA	37.6666666666667	19.2222222222222	85	20.5	32	NA	17.5	8	98.5	20.5	28.9592765663208	10	10	10	13	32	48	49	52	52	58	NA	NA	NA	NA	NA	NA	NA	NA	NA	NA
4.242017465799913e-6	1.1290679329690434e-5	4.1568119048432596e-8	2.291253961706983e-6	1.9590215400491296e-6	8.537096248597579e-9	1601	YBL086C_YBL086C	YBL086C	chrII:61213-62765(-)	ORFS	9	NA	2	2	NA	2	29.3333333333333	NA	67	15.5	NA	27	38	NA	67	15.5	NA	27	24.7712465926034	NA	10	10	10	38	40	40	40	40	40	NA	NA	NA	NA	NA	NA	NA	NA	NA	NA
0.0030716919805131144	0.0032799423452750712	0.0035457605548313	0.0035090554423542445	0.003924899655488431	0.0040081666887165635	1602	YBL087C_RPL23A	RPL23A	chrII:59725-60845(-)	ORFS	6517	853	3063	4007	4695	581	25.0187202700629	20.9284876905041	19.9725759059745	19.8974294983778	18.0396166134185	21.039586919105	22	18	18	17	16	18	21.3682582724341	20	9	11	12	22	31	34	38	43	51	17.824666994039	13	7	9	10	18	26	28	31	33
1.2726052397399738e-5	1.693601899453565e-5	4.156811904843259e-6	8.01938886597444e-6	5.877064620147388e-6	5.122257749158548e-6	1603	YBL088C_TEL1	TEL1	chrII:50909-59645(-)	ORFS	27	1	7	6	6	3	41.3333333333333	32	22	17.6666666666667	42.3333333333333	30	29	32	21	17	26.5	26	37.1150121711354	25	24	24.6	25	29	47	67.8	73	76.6	82	32	32	32	32	32	32	32	32	32	32
3.864949246617698e-5	1.693601899453565e-5	4.1568119048432596e-8	1.1456269808534914e-8	3.918043080098259e-6	8.53709624859758e-7	1604	YBL089W_AVT5	AVT5	chrII:49545-51025(+)	ORFS	82	NA	NA	4	1	3	36.5	NA	NA	19.25	9	31.6666666666667	35	NA	NA	19	9	33	31.9415630689787	NA	13	15.2	17	35	45.75	49	52	61.0000000000001	69	NA	NA	NA	NA	NA	NA	NA	NA	NA	NA
2.1210087328999563e-5	1.1290679329690434e-5	8.313623809686518e-6	1.2601896789388406e-5	3.918043080098259e-6	3.414838499439032e-6	1605	YBL090W_MRP21	MRP21	chrII:48777-49425(+)	ORFS	45	2	11	4	4	2	32.8	31.5	24.3636363636364	38.25	48.25	25	29	31.5	18	13	40	25	27.7263034099738	42	8.2	13	14	29	42	43.4	49	64	67.2	31.0161248385416	NA	26.55	27.1	27.65	31.5	34.25	34.8	35.35	35.9
6.928628527473191e-5	9.597077430236869e-5	7.482261428717867e-5	5.728134904267457e-5	7.738135083194062e-5	7.256531811307942e-5	1606	YBL091C_MAP2	MAP2	chrII:47213-48669(-)	ORFS	147	18	50	79	85	17	31.8163265306122	24.7222222222222	22.12	25.4050632911392	20.3176470588235	25.7058823529412	29	21.5	22	20	19	27	28.7434913948034	24	13	15	17	29	41	42.8	44	45	64	21.9785060138791	18	10.7	11.7	12.55	21.5	29.75	30.6	36.4	43.9
7.070029109666521e-6	5.645339664845217e-6	8.313623809686518e-6	5.728134904267457e-6	3.918043080098259e-6	2.561128874579274e-6	1607	YBL091C-A_SCS22	SCS22	chrII:46525-47173(-)	ORFS	15	2	5	4	3	1	50.2	14.5	23	18.75	19	21	44	14.5	24	20.5	17	21	47.1073327909818	NA	26	26	27.6	44	68	68.6	70.7	71	71	14.4913767461894	NA	14.05	14.1	14.15	14.5	14.75	14.8	14.85	14.9
0.003211207221610534	0.0036017267061712486	0.0034834083762586517	0.003785151544739936	0.0039611415539793395	0.004277938930172247	1608	YBL092W_RPL32	RPL32	chrII:45545-46481(+)	ORFS	6813	838	3304	4044	5011	638	27.7993541758403	21.9236276849642	21.5496368038741	20.7989614243323	19.2865695469966	24.2413793103448	24	19	19	19	17	21	23.3270387286099	17	9	11	13	24	35	38	42	47	56	18.7695584811308	19	7	9	11	19	28	30	33	36
4.242017465799913e-5	3.38720379890713e-5	3.7411307143589335e-5	1.718440471280237e-5	1.66516830904176e-5	5.122257749158548e-6	1609	YBL093C_ROX3	ROX3	chrII:44117-45013(-)	ORFS	90	9	15	17	6	6	36.6333333333333	25.4444444444444	23.2	21.8235294117647	14.6666666666667	26.8333333333333	33.5	27	22	19	14	25.5	33.6473672966755	26	18	22.5	24	33.5	41	41.4	44	47.5000000000001	77	22.5965421975642	NA	10	14	16.4	27	32	32.4	32.8	35
2.686611061673278e-5	1.1290679329690434e-5	4.156811904843259e-6	2.291253961706983e-6	1.9590215400491296e-6	8.53709624859758e-7	1610	YBL095W_YBL095W	YBL095W	chrII:43145-44201(+)	ORFS	57	1	2	2	1	2	45.2631578947368	30	16.5	62	31	50	45	30	16.5	62	31	50	38.6881066737597	NA	11.8	16.6	20.6	45	59	63.8	66.8	75.2	86.6	30	30	30	30	30	30	30	30	30	30
2.8280116438666082e-5	1.1290679329690434e-5	2.4940871429059557e-5	3.780569036816522e-5	2.2528747710564988e-5	3.927064274354886e-5	1612	YBL098W_BNA4	BNA4	chrII:39121-40561(+)	ORFS	60	6	33	23	46	2	28	32.6666666666667	23.3333333333333	23.8695652173913	25.8913043478261	29.5	29	32	22	23	21	29.5	24.5998633109199	NA	10.8	13.7	14	29	35.5	37.2	38	39.8	56	31.1919439494509	NA	20.25	22.5	24.75	32	39	40	41.75	43.5
2.903425287703051e-4	3.613017385500939e-4	3.657994476262068e-4	3.7920253066250567e-4	4.329437603508576e-4	3.568506231913788e-4	1613	YBL099W_ATP1	ATP1	chrII:36729-38929(+)	ORFS	616	88	331	442	418	64	34.4561688311688	21.375	19.2598187311178	17.7805429864253	13.0837320574163	21.140625	30	15	16	14	10	19.5	28.2149001322392	21	9	13	15	30	45	49	54.25	58	70	15.76164245357	14	4	6	7.05	15	27	29	31	37.6
1.414005821933304e-6	5.645339664845217e-8	4.1568119048432596e-8	1.1456269808534914e-8	9.795107700245647e-9	8.537096248597579e-9	1614	YBL100W-B	NA	chrII:29934-35248(+)	ORFS	3	NA	NA	NA	NA	NA	17	NA	NA	NA	NA	NA	17	NA	NA	NA	NA	NA	17	17	17	17	17	17	17	17	17	17	17	NA	NA	NA	NA	NA	NA	NA	NA	NA	NA
2.828011643866608e-6	5.645339664845217e-8	4.1568119048432596e-8	1.1456269808534914e-8	9.795107700245648e-7	8.53709624859758e-7	1615	YBL101C_ECM21	ECM21	chrII:24949-28605(-)	ORFS	6	NA	NA	1	1	NA	65.5	NA	NA	85	88	NA	65.5	NA	NA	85	88	NA	65.0691939399897	NA	58	58	58	65.5	73	73	73	73	73	NA	NA	NA	NA	NA	NA	NA	NA	NA	NA
1.3527322363161943e-4	1.5806951061566606e-4	9.14498619065517e-5	1.0998019016193518e-4	1.05787163162653e-4	2.902612724523177e-5	1616	YBL102W_SFT2	SFT2	chrII:23993-24889(+)	ORFS	287	22	96	108	34	28	33.219512195122	20.7272727272727	19.5208333333333	19.8240740740741	16.1176470588235	23.3571428571429	34	18	20	18	16.5	22	28.8961136922396	36	8.9	13	15	34	42	44.8	46.1	55	62	15.1276213352686	18	3.05	4.2	6.3	18	27.75	28.8	33.25	35.8
9.89804075353313e-6	5.645339664845217e-6	4.1568119048432596e-8	1.1456269808534915e-6	9.795107700245647e-9	1.707419249719516e-6	1617	YBL103C_RTG3	RTG3	chrII:21853-23797(-)	ORFS	21	NA	1	NA	2	1	40.5714285714286	NA	8	NA	30	13	41	NA	8	NA	30	13	38.8592178132531	NA	24	24	27	41	48	48	48	61	61	NA	NA	NA	NA	NA	NA	NA	NA	NA	NA
1.696806986319965e-5	1.1290679329690434e-5	4.156811904843259e-6	1.1456269808534915e-6	9.795107700245647e-9	3.414838499439032e-6	1618	YBL104C_YBL104C	YBL104C	chrII:18085-21309(-)	ORFS	36	1	1	NA	4	2	35.3333333333333	8	12	NA	61	48.5	28	8	12	NA	65	48.5	27.714960828712	NA	10	11	11	28	42	48	57	60	108	8	8	8	8	8	8	8	8	8	8
3.5821480822310374e-5	5.645339664845217e-6	4.1568119048432596e-8	2.291253961706983e-6	3.918043080098259e-6	3.414838499439032e-6	1619	YBL105C_PKC1	PKC1	chrII:14149-17965(-)	ORFS	76	NA	2	4	4	1	33.1578947368421	NA	8	48.75	38.25	19	23	NA	8	46	33	19	26.4387594898714	14	11.25	13	14	23	44	45	62.25	68	82	NA	NA	NA	NA	NA	NA	NA	NA	NA	NA
3.110812808253269e-5	1.693601899453565e-5	2.9097683333902815e-5	1.1456269808534915e-5	1.469266155036847e-5	4.2685481242987896e-6	1621	YBL107C_YBL107C	YBL107C	chrII:9821-10565(-)	ORFS	66	7	10	15	5	3	35.6363636363636	23.2857142857143	32.8	18.5333333333333	61.4	39	33	24	29	18	22	36	30.7605282223788	NA	13	16	16	33	53	53	61	64	64	22.4406842643003	18	15.9	16.8	17.7	24	26.5	26.8	27.8	30.2
1.979608150706626e-5	2.2581358659380867e-5	2.9097683333902815e-5	1.2601896789388406e-5	1.3713150780343905e-5	1.3659353997756128e-5	1622	YBL113C	NA	chrII:279-2658(-)	ORFS	42	7	11	14	16	4	40.1428571428571	22	36.2727272727273	28	31.9375	38.75	42.5	18	25	25.5	24.5	38	36.5183545491177	17	17	17	20	42.5	50	53.2	54	62	69.6	20.118373979624	18	13.6	14.2	14.8	18	22.5	25.2	28.9	34.6
2.1210087328999563e-5	5.645339664845217e-8	4.156811904843259e-6	9.165015846827932e-6	1.1754129240294776e-5	3.414838499439032e-6	1623	YBR001C_NTH2	NTH2	chrII:238796-241412(-)	ORFS	45	1	8	12	4	NA	36.8666666666667	17	21.625	26.9166666666667	54.5	NA	37	17	20	19.5	47	NA	33.0541502043515	NA	14.2	15	20	37	54	54.2	55	55	70.1999999999999	17	17	17	17	17	17	17	17	17	17
5.703156815130994e-5	1.693601899453565e-5	8.313623809686518e-6	2.291253961706983e-6	5.877064620147388e-6	3.414838499439032e-6	1624	YBR002C_RER2	RER2	chrII:241500-242604(-)	ORFS	121	2	2	6	4	3	41.1074380165289	52	26	29.8333333333333	57	23.3333333333333	42	52	26	23	64	11	34.7657719559254	NA	14	15	17	42	53	55	57	67	72	48.4045452411238	NA	34.9	36.8	38.7	52	61.5	63.4	65.3	67.2
4.524818630186573e-5	2.8226698324226086e-5	1.6627247619373037e-5	1.603877773194888e-5	9.795107700245647e-6	1.4513063622615885e-5	1625	YBR003W_COQ1	COQ1	chrII:242792-244360(+)	ORFS	96	4	14	10	17	5	51.25	13.75	27.7142857142857	27	70.1764705882353	29.4	40.5	10	18.5	24	78	28	39.7513753236512	NA	17	18	18.25	40.5	56	58	61.25	74	201	8.92182688514687	NA	2.9	3.8	4.7	10	17.25	20.4	23.55	26.7
6.363026198699869e-5	5.645339664845217e-5	1.6627247619373037e-5	2.405816659792332e-5	1.66516830904176e-5	2.4757579120932982e-5	1626	YBR004C_GPI18	GPI18	chrII:244292-245708(-)	ORFS	135	4	21	17	29	10	50.7555555555556	45.25	60.4761904761905	65.7058823529412	66.448275862069	42.4	52	33	31	77	71	41.5	44.9141110997447	50	15	16	23.5	52	67	69.2	72.9	75	77	31.183149474106	NA	12.45	12.9	13.35	33	64	71.8	79.6	87.4
4.43055157539102e-5	1.693601899453565e-5	2.9097683333902815e-5	1.9475658674509353e-5	1.7631193860442166e-5	3.414838499439032e-6	1627	YBR005W_RCR1	RCR1	chrII:245832-246672(+)	ORFS	94	7	17	18	4	3	36.1595744680851	27.8571428571429	24.0588235294118	23.2222222222222	18.25	21.6666666666667	36	26	20	17.5	16.5	14	32.6009699086157	50	12	17.3	18	36	48.25	50	50	52	66	25.6060474031937	NA	15.6	16.2	16.8	26	31	31.6	34.2	40.8
1.979608150706626e-5	5.645339664845217e-6	4.1568119048432596e-8	4.582507923413966e-6	5.877064620147388e-6	5.122257749158548e-6	1629	YBR007C_DSF2	DSF2	chrII:248604-251100(-)	ORFS	42	NA	4	6	6	1	48.0714285714286	NA	26.5	30	50.1666666666667	11	35.5	NA	20	17.5	46	11	37.4815800556367	NA	14.15	17	19	35.5	49	61.0000000000001	64	74	187.999999999999	NA	NA	NA	NA	NA	NA	NA	NA	NA	NA
2.5452104794799475e-5	1.693601899453565e-5	1.6627247619373037e-5	1.0310642827681423e-5	1.2733640010319342e-5	1.7927902122054917e-5	1630	YBR008C_FLR1	FLR1	chrII:252420-255196(-)	ORFS	54	4	9	13	21	3	57.5555555555556	25.25	37.2222222222222	51.3076923076923	55.4285714285714	28.3333333333333	56	25	26	52	46	25	55.0191414588512	NA	35.25	44.3	45	56	69	69	73	75.1	81.2499999999999	22.9134395858851	NA	13.05	14.1	15.15	25	33	34.2	35.4	36.6
0.0010006447866548016	9.597077430236868e-4	5.196014881054074e-4	3.5056185614116837e-4	3.026688279375905e-4	7.171160848821967e-5	1631	YBR009C_HHF1	HHF1	chrII:255260-255740(-)	ORFS	2123	125	306	309	84	170	39.0353273669336	22.312	23.1045751633987	24.7313915857605	38.7976190476191	28.3352941176471	36	21	19	20	26.5	25	34.091624998502	32	15	16	18	36	50	53	58	64	74	19.6190067930838	NA	8.2	11	12	21	27	30.2	31	34.6
8.215373825432497e-4	4.967898905063791e-4	2.535655261954388e-4	1.764265550514377e-4	1.4202906165356187e-4	1.767178923459699e-4	1632	YBR010W_HHT1	HHT1	chrII:256304-256896(+)	ORFS	1743	61	154	145	207	88	35.9672977624785	28.3770491803279	32.4350649350649	29.4206896551724	50.9806763285024	25.7840909090909	34	20	21.5	18	44	22	30.1524837052309	16	10	12	15	34	47	51	55	61	72	21.4620123230228	20	5	9	11	20	32	34	35	65
6.810794708978749e-4	5.250165888306052e-4	8.64616876207398e-4	8.638027435635325e-4	8.982113761125259e-4	0.001202876861427399	1633	YBR011C_IPP1	IPP1	chrII:256900-258028(-)	ORFS	1445	208	754	917	1409	93	32.8622837370242	24.5769230769231	24.2732095490716	24.7688113413304	23.0170333569908	32.505376344086	30	23.5	22	23	20	26	28.7937506177328	18	13	16	18	30	40	44	47.3999999999999	51.6000000000001	56	22.5458313227756	26	11	13	15	23.5	29.25	31	35.95	40
1.414005821933304e-6	5.645339664845217e-8	4.1568119048432596e-8	1.1456269808534914e-8	9.795107700245648e-7	2.561128874579274e-6	1634	YBR012W-B	NA	chrII:259868-265140(+)	ORFS	3	NA	NA	1	3	NA	15	NA	NA	17	16.6666666666667	NA	15	NA	NA	17	16	NA	15	15	15	15	15	15	15	15	15	15	15	NA	NA	NA	NA	NA	NA	NA	NA	NA	NA
6.64582736308653e-5	3.38720379890713e-5	5.4038554762962375e-5	5.155321413840712e-5	5.28935815813265e-5	4.439290049270742e-5	1635	YBR014C_GRX6	GRX6	chrII:266443-267428(-)	ORFS	141	13	45	54	52	6	35.2127659574468	25.2307692307692	24.6	22.7037037037037	22.1730769230769	26	31	24	23	21.5	18	25	31.8222965322565	NA	17	18	20	31	47	49	54	59	63	20.6708316204693	21	8.6	13.6	15.4	24	28	29.2	34	46
2.403809897286617e-4	2.0887756759927303e-4	1.828997238131034e-4	2.1308661843874943e-4	1.6553732013415142e-4	9.390805873457337e-5	1636	YBR015C_MNN2	MNN2	chrII:267588-269668(-)	ORFS	510	44	186	169	110	37	37.6352941176471	28.5681818181818	24.2688172043011	24.8698224852071	28.7272727272727	29.6756756756757	37	28	22	21	18.5	28	33.9271114562393	23	14	17	20	37	48	50	55	59.1	66	26.2495159699193	32	11.15	13.9	19	28	34.25	36.4	38.1	41.4
7.352830274053181e-5	3.38720379890713e-5	4.988174285811911e-5	6.873761885120948e-5	7.444281852186692e-5	5.2929996741304986e-5	1637	YBR016W_YBR016W	YBR016W	chrII:270208-270880(+)	ORFS	156	12	60	76	62	6	42	19.1666666666667	27.3	20.8026315789474	32.0967741935484	16.8333333333333	38.5	17	22	17	22	15.5	35.6558204152992	17	15	17	18.25	38.5	50	52	53.75	57	64	16.1248178390756	NA	6.75	9.2	10.3	17	25.25	32.4	35	35
8.201233767213164e-5	7.338941564298783e-5	7.897942619202193e-5	3.666006338731173e-5	3.33033661808352e-5	2.5611288745792737e-5	1638	YBR017C_KAP104	KAP104	chrII:270684-273836(-)	ORFS	174	19	32	34	30	13	39.5862068965517	24.0526315789474	22.15625	26.1470588235294	35.2	26.8461538461538	41	23	21.5	20.5	20	21	34.9326699148249	51	14	16	19	41	54	56	58	62.4	65.7	20.7300174481684	NA	7.7	11.2	14.1	23	25.5	26.4	27.6	32.4
5.656023287733216e-6	5.645339664845217e-8	4.1568119048432596e-8	2.291253961706983e-6	2.938532310073694e-6	1.5366773247475644e-5	1639	YBR018C,YBR019C_GAL7,GAL10	GAL7,GAL10	chrII:274180-278428(-)	ORFS	12	NA	2	3	18	NA	31.5	NA	45	63.3333333333333	69	NA	30	NA	45	70	74	NA	27.1568108002747	NA	11	11	11	30	37	50.2	55	55	55	NA	NA	NA	NA	NA	NA	NA	NA	NA	NA
1.8382075685132953e-5	5.645339664845217e-8	4.1568119048432596e-8	3.4368809425604743e-6	9.795107700245648e-7	5.122257749158548e-6	1641	YBR021W_FUR4	FUR4	chrII:281344-283512(+)	ORFS	39	NA	3	1	6	NA	37.3846153846154	NA	56.3333333333333	89	29.5	NA	32	NA	61	89	28.5	NA	33.553049965722	32	16	17	18.4	32	48	52	55.9	65	69	NA	NA	NA	NA	NA	NA	NA	NA	NA	NA
1.979608150706626e-5	2.2581358659380867e-5	2.0784059524216295e-5	9.165015846827932e-6	8.815596930221083e-6	1.707419249719516e-6	1642	YBR022W_POA1	POA1	chrII:283664-284392(+)	ORFS	42	5	8	9	2	4	28.9285714285714	23.2	21.625	19.7777777777778	47	18.25	21.5	22	19	21	47	14.5	22.5955706477518	30	7.25	12	13	21.5	30	34	35	39	114.05	21.6356104942034	NA	13.6	14.2	14.8	22	28	29.8	31.6	33.4
1.1406313630261988e-4	9.032543463752347e-5	3.325449523874607e-5	2.7495047540483794e-5	6.856575390171952e-6	1.0244515498317095e-5	1643	YBR023C_CHS3	CHS3	chrII:284244-288060(-)	ORFS	242	8	24	7	12	16	38.0619834710744	19.75	19.875	13.5714285714286	31.25	24.75	35	21	14	10	23	23.5	32.6415550315746	NA	12	16	19	35	53	55	58	61	71	17.9151580687943	NA	8.4	9.8	11.2	21	25.25	27	28.75	29.3
5.656023287733216e-6	5.645339664845217e-8	1.6627247619373037e-5	6.8737618851209485e-6	1.9590215400491296e-6	2.561128874579274e-6	1644	YBR024W_SCO2	SCO2	chrII:289344-290560(+)	ORFS	12	4	6	2	3	NA	42.75	20.5	21.5	16	37.6666666666667	NA	45	22.5	14.5	16	11	NA	40.9216755560464	NA	26	26	26	45	53.5	54.6	55	55	55	19.9331657342874	NA	14.35	15.7	17.05	22.5	23.25	23.4	23.55	23.7
6.782514592540082e-4	7.451848357595686e-4	7.731670143008463e-4	8.007932596165905e-4	8.16911982200487e-4	7.734609201229407e-4	1645	YBR025C_OLA1	OLA1	chrII:290388-292076(-)	ORFS	1439	186	699	834	906	132	36.0027797081306	24.2795698924731	24.5679542203147	24.2817745803357	22.4359823399558	26.2045454545455	32	23	23	22	19	23	31.5393600174195	28	13	16	17	32	45	49	53	59	68.0999999999999	22.1431662350339	17	11.25	12.5	14	23	30	32	33.25	35.5
4.100616883606582e-5	2.2581358659380867e-5	1.6627247619373037e-5	3.093192848304427e-5	2.3508258480589552e-5	2.5611288745792737e-5	1646	YBR026C,YBR027C	NA	chrII:292732-294116(-)	ORFS	87	4	27	24	30	4	44.4827586206897	34.25	25.9259259259259	24.75	31.1333333333333	23	39	26.5	26	25.5	21	22	34.5816457660667	NA	7	15.6	21	39	46	49.2	52	53.8	57	29.195731802161	NA	16.65	18.3	19.95	26.5	37.5	43.8	50.1	56.4
1.5554064041266346e-5	5.645339664845217e-8	2.0784059524216295e-5	1.1456269808534915e-5	3.918043080098259e-6	5.975967374018306e-6	1647	YBR027C,YBR028C	NA	chrII:294260-296100(-)	ORFS	33	5	10	4	7	NA	51	24.2	53.9	71.5	81.8571428571429	NA	51	11	32.5	68	76	NA	46.0883198017457	53	18	33	33	51	65	65	68	68	111	16.8015005822511	NA	6.6	7.2	7.8	11	46	46.6	47.2	47.8
1.329165472617306e-4	7.338941564298783e-5	6.23521785726489e-5	4.238819829157918e-5	2.3508258480589552e-5	3.158725611981105e-5	1648	YBR029C_CDS1	CDS1	chrII:296308-297860(-)	ORFS	282	15	37	24	37	13	43.436170212766	22	38.2972972972973	33.75	90.7297297297297	29.4615384615385	40	22	25	22	92	27	39.1080307144439	36	15.05	19	22	40	54	59	62	71	78.7499999999999	20.3331217674318	NA	10.4	12.2	14.1	22	27.5	29.6	31.7	33.8
2.686611061673278e-5	2.2581358659380867e-5	2.0784059524216295e-5	5.728134904267457e-6	3.918043080098259e-6	5.975967374018306e-6	1649	YBR030W_YBR030W	YBR030W	chrII:298016-300016(+)	ORFS	57	5	5	4	7	4	35.5789473684211	12.6	36	43.25	56.4285714285714	25.5	37	12	17	15	61	20.5	29.1402205118749	NA	11	11.6	12.8	37	57	61.8	63.6	65.6	69.4	11.6181228760964	NA	6.8	7.6	8.4	12	14	15.4	16.8	18.2
0.005782812476433237	0.006430041878258703	0.005200171692958918	0.004155189059555613	0.0031295369102284846	2.4074611421045174e-4	1650	YBR031W_RPL4A	RPL4A	chrII:300104-301392(+)	ORFS	12269	1251	3627	3195	282	1139	35.2443556932105	26.5883293365308	25.0719602977668	23.3859154929577	31.9787234042553	29.9771729587357	32	25	23	21	20.5	28	31.58995851062	22	14	17	20	32	43	46	50	54	62	23.9313015556157	20	11	14	15	25	32	34	36	40
2.587630654137947e-4	1.9194154860473737e-4	9.14498619065517e-5	6.300948394694203e-5	2.742630156068781e-5	9.390805873457338e-6	1652	YBR034C_HMT1	HMT1	chrII:304756-306020(-)	ORFS	549	22	55	28	11	34	39.5136612021858	16.7727272727273	20.6727272727273	17.6785714285714	76.7272727272727	23.8823529411765	38	15	16	14.5	58	21.5	33.1790462229434	NA	11	14	18	38	49	51	54	57	63	12.927847821071	NA	2.2	6	6.3	15	20.75	28.2	30	30.9
8.908236678179817e-5	5.080805698360695e-5	9.560667381139496e-5	6.759199187035599e-5	6.072966774152302e-5	5.036886786672572e-5	1653	YBR035C_PDX3	PDX3	chrII:306140-306988(-)	ORFS	189	23	59	62	59	9	33.3174603174603	27.7391304347826	25.5762711864407	21.6290322580645	21.7966101694915	24.6666666666667	31	22	23	21.5	20	23	28.6137978804556	NA	11	14	15	31	47	49	52	59	61	22.4097579856406	NA	10	10.2	11.6	22	31	35.4	37	38.6
1.8099274520746292e-4	1.4677883128597565e-4	7.897942619202193e-5	8.706765054486534e-5	6.562722159164584e-5	3.756322349382935e-5	1654	YBR036C_CSG2	CSG2	chrII:308860-310372(-)	ORFS	384	19	76	67	44	26	44.9140625	28.5263157894737	38.0789473684211	29.7910447761194	55.1590909090909	33.2307692307692	43	24	29	25	60.5	30	41.9372899593855	NA	21	26.3	29	43	52	56	58	62.7	68	24.1119080799819	NA	8.9	11.4	14.8	24	31	34	38.8	43.8
1.696806986319965e-5	1.693601899453565e-5	4.1568119048432596e-8	3.4368809425604743e-6	3.918043080098259e-6	4.2685481242987896e-6	1655	YBR037C_SCO1	SCO1	chrII:310444-311500(-)	ORFS	36	NA	3	4	5	3	37.4166666666667	NA	20.6666666666667	28.75	41	124	41.5	NA	15	28	55	25	32.7399047288215	NA	14	15	16	41.5	49.5	54	57	58	68	NA	NA	NA	NA	NA	NA	NA	NA	NA	NA
7.352830274053181e-5	3.38720379890713e-5	2.9097683333902815e-5	2.520379357877681e-5	2.5467280020638684e-5	1.6220482872335403e-5	1656	YBR038W_CHS2	CHS2	chrII:311832-314960(+)	ORFS	156	7	22	26	19	6	44.7692307692308	36.1428571428571	29.2727272727273	26.4615384615385	60.4210526315789	19	43.5	22	25	24.5	73	17	37.7197693995325	NA	9	18	21.25	43.5	58.25	62	66	68	75	25.3019074358177	NA	11.3	11.6	11.9	22	30.5	33.8	45.1	72.4
1.4847061130299693e-4	1.411334916211304e-4	1.0807710952592475e-4	1.1456269808534913e-4	8.129939391203887e-5	6.31745122396221e-5	1657	YBR039W_ATP3	ATP3	chrII:315496-316656(+)	ORFS	315	26	100	83	74	25	31.247619047619	19.7692307692308	23.71	20.578313253012	23.0810810810811	26.96	28	17	21	19	16.5	28	26.4065073385816	18	9	12	14	28	40	43	49	53	60	17.0954614510278	16	6.25	8	9.75	17	24.75	26	29.25	30
8.342634349406495e-5	7.903475530783303e-5	5.819536666780563e-5	6.415511092779553e-5	3.624189849090889e-5	2.3050159871213464e-5	1658	YBR041W_FAT1	FAT1	chrII:318200-320360(+)	ORFS	177	14	56	37	27	14	38.4237288135593	21.9285714285714	25.625	19.6216216216216	33.962962962963	23.5	40	21	22	20	19	22.5	33.3052539102852	50	11.4	16.2	17.4	40	51	53	57.8	61	65.4	19.8081645370044	20	8.9	12.2	14.8	21	25.5	26.8	28.1	29.4
7.070029109666521e-6	5.645339664845217e-8	8.313623809686518e-6	3.4368809425604743e-6	2.938532310073694e-6	8.53709624859758e-7	1659	YBR042C_CST26	CST26	chrII:320476-321668(-)	ORFS	15	2	3	3	1	NA	43.2	13	50.6666666666667	42.6666666666667	68	NA	44	13	37	16	68	NA	42.8392009440974	NA	36	36	36.2	44	47	47.8	50.6	51	51	12.6491106406735	NA	10.3	10.6	10.9	13	14.5	14.8	15.1	15.4
2.3095428424910635e-5	2.2581358659380867e-5	1.2470435714529778e-5	1.1456269808534914e-8	9.795107700245647e-6	8.53709624859758e-7	1660	YBR043C_QDR3	QDR3	chrII:321780-324116(-)	ORFS	49	3	NA	10	1	4	45.0408163265306	27.6666666666667	NA	30.8	9	31	50	28	NA	21	9	32	40.8901293584045	NA	16	16	17	50	58	58.4	59	65	69	26.7549849503876	NA	19.9	20.8	21.7	28	32	32.8	33.6	34.4
1.696806986319965e-5	1.1290679329690434e-5	4.156811904843259e-6	2.291253961706983e-6	4.897553850122824e-6	4.2685481242987896e-6	1661	YBR044C_TCM62	TCM62	chrII:324284-326148(-)	ORFS	36	1	2	5	5	2	34.9166666666667	9	12	58.6	99	20.5	31.5	9	12	63	98	20.5	30.3342849115912	17	11	17	17	31.5	45.5	50	59	62	70	9	9	9	9	9	9	9	9	9	9
1.414005821933304e-6	5.645339664845217e-8	4.1568119048432596e-8	1.1456269808534915e-6	9.795107700245647e-9	8.537096248597579e-9	1662	YBR045C_GIP1	GIP1	chrII:328148-330228(-)	ORFS	3	NA	1	NA	NA	NA	66	NA	23	NA	NA	NA	66	NA	23	NA	NA	NA	66	66	66	66	66	66	66	66	66	66	66	NA	NA	NA	NA	NA	NA	NA	NA	NA	NA
9.89804075353313e-6	1.1290679329690434e-5	4.1568119048432596e-8	4.582507923413966e-6	7.836086160196518e-6	6.829676998878064e-6	1663	YBR046C_ZTA1	ZTA1	chrII:330228-331556(-)	ORFS	21	NA	4	8	8	2	30.4285714285714	NA	18	20.5	13.5	14	36	NA	15.5	18	13	14	28.0073346781954	36	13	13	17	36	38	38	38	46	46	NA	NA	NA	NA	NA	NA	NA	NA	NA	NA
4.242017465799913e-6	1.1290679329690434e-5	4.1568119048432596e-8	1.1456269808534914e-8	9.795107700245648e-7	1.707419249719516e-6	1664	YBR047W_FMP23	FMP23	chrII:331784-332424(+)	ORFS	9	NA	NA	1	2	2	46.6666666666667	NA	NA	35	79.5	27.5	49	NA	NA	35	79.5	27.5	45.9501665750885	NA	36	36	36	49	55	55	55	55	55	NA	NA	NA	NA	NA	NA	NA	NA	NA	NA
0.0027700374051673428	0.002331525281581075	0.0036746217238814416	0.004245693591043039	0.004031666329421108	0.005522647563217774	1665	YBR048W_RPS11B	RPS11B	chrII:332736-334040(+)	ORFS	5877	884	3706	4116	6469	413	28.8339288752765	24.8054298642534	24.4700485698867	23.4249271137026	21.1797804915752	25.8910411622276	25	23	22	21	19	24	25.1730076879599	17	11	13	15	25	35	39	42	47	58	21.8544081011877	20	10	11.3	13	23	31	33	36	39
3.39361397263993e-5	2.2581358659380867e-5	8.313623809686518e-6	6.8737618851209485e-6	4.897553850122824e-6	1.707419249719516e-6	1666	YBR049C_REB1	REB1	chrII:334204-336948(-)	ORFS	72	2	6	5	2	4	38.2916666666667	17.5	19.6666666666667	14.8	61.5	23	37.5	17.5	21	16	61.5	20	33.8426161490398	44	13	17	18	37.5	50.25	55.6	58	63	64	17.4928556845359	NA	17.05	17.1	17.15	17.5	17.75	17.8	17.85	17.9
7.82416554803095e-5	5.645339664845217e-5	2.9097683333902815e-5	4.6970706214993154e-5	4.897553850122823e-5	1.4513063622615885e-5	1668	YBR052C_RFS1	RFS1	chrII:338668-339420(-)	ORFS	166	7	41	50	17	10	34.9277108433735	24.1428571428571	30.1951219512195	26.82	28.6470588235294	27.9	32	23	25	20.5	21	24	31.4322706365124	NA	13	15	18	32	48	50	54	57	59.75	22.4932271420112	NA	14.3	14.6	14.9	23	31.5	31.8	32.6	34.4
2.8280116438666082e-5	3.38720379890713e-5	3.7411307143589335e-5	2.7495047540483794e-5	1.7631193860442166e-5	1.1951934748036611e-5	1669	YBR053C_YBR053C	YBR053C	chrII:339636-340772(-)	ORFS	60	9	24	18	14	6	31.65	25.7777777777778	25.8333333333333	22.4444444444444	33.5	37.6666666666667	25	25	25	21.5	20	38.5	27.3701094759535	NA	15.95	16	16.85	25	34.75	44.2	49.3	52.7	69.1999999999999	21.0075164630525	17	7	9	11.4	25	37	40.6	44.2	46.4
1.4140058219333041e-5	5.645339664845217e-6	8.313623809686518e-6	8.01938886597444e-6	1.2733640010319342e-5	1.7074192497195158e-5	1670	YBR054W_YRO2	YRO2	chrII:342576-344584(+)	ORFS	30	2	7	13	20	1	47.1	45.5	31.4285714285714	34.1538461538462	38.45	34	42.5	45.5	30	32	20	34	43.6812860262451	NA	27	27.9	28	42.5	46	50.6000000000001	69	71.9	98	45.365184888855	NA	42.35	42.7	43.05	45.5	47.25	47.6	47.95	48.3
1.8853410959110723e-5	2.2581358659380867e-5	1.2470435714529778e-5	1.3747523770241897e-5	8.815596930221083e-6	7.683386623737822e-6	1671	YBR055C_PRP6	PRP6	chrII:344500-347324(-)	ORFS	40	3	12	9	9	4	34.775	33.3333333333333	21	11.4444444444444	37.7777777777778	25.25	32	35	20.5	10	22	25	32.3733544741857	NA	16	22	23.7	32	41.75	44	49	50.3	66	33.1835501805517	NA	29.6	30.2	30.8	35	35.5	35.6	35.7	35.8
3.157946335651046e-5	3.9517377653916516e-5	1.6627247619373037e-5	1.3747523770241897e-5	1.1754129240294776e-5	7.683386623737822e-6	1672	YBR056W_YBR056W	YBR056W	chrII:347816-349456(+)	ORFS	67	4	12	12	9	7	40.3582089552239	43.25	17.8333333333333	23.0833333333333	15.2222222222222	25.8571428571429	38	22.5	16.5	24.5	11	25	35.022721654272	NA	14	15	18	38	49	56	57	58	67	30.7664226925383	NA	16.6	17.2	17.8	22.5	46.75	59.8	72.85	85.9
5.985957979517654e-5	5.645339664845217e-5	2.9097683333902815e-5	2.7495047540483794e-5	1.66516830904176e-5	1.0244515498317095e-5	1673	YBR056W-A	NA	chrII:351064-352016(+)	ORFS	127	7	24	17	12	10	33.2992125984252	22.4285714285714	24.7916666666667	35.5294117647059	46.6666666666667	26.6	32	20	24.5	25	36.5	24	29.3359757639275	19	10	15	18.8	32	46	47	51	52	56	21.9878362343042	20	17.3	17.6	17.9	20	26.5	27.4	28.1	28.4
9.89804075353313e-6	5.645339664845217e-8	4.1568119048432596e-8	1.1456269808534914e-8	9.795107700245647e-9	8.53709624859758e-7	1674	YBR057C_MUM2	MUM2	chrII:352052-353380(-)	ORFS	21	NA	NA	NA	1	NA	29.1428571428571	NA	NA	NA	20	NA	25	NA	NA	NA	20	NA	26.0949090827157	NA	13	13	18	25	46	46	46	54	54	NA	NA	NA	NA	NA	NA	NA	NA	NA	NA
2.1210087328999563e-5	1.693601899453565e-5	1.2470435714529778e-5	9.165015846827932e-6	7.836086160196518e-6	5.122257749158548e-6	1675	YBR058C_UBP14	UBP14	chrII:353572-356060(-)	ORFS	45	3	8	8	6	3	39	25.3333333333333	16.125	17.125	64.1666666666667	32.6666666666667	38	27	14	19	77	33	35.3652831812766	NA	12	16	27	38	55	55.4	57	61	61.8	24.4899306115041	NA	18	19	20	27	29.5	30	30.5	31
1.30088535617864e-4	1.2984281229144e-4	1.0392029762108149e-4	1.1341707110449565e-4	1.2047982471302146e-4	7.598015661251846e-5	1676	YBR058C-A_TSC3	TSC3	chrII:356140-356628(-)	ORFS	276	25	99	123	89	23	32.5108695652174	22.92	21.6565656565657	21.2682926829268	18.5056179775281	23.5217391304348	29	21	20	21	16	21	29.4408541493605	21	15	17	19	29	40.25	44	45.75	50	58	21.3187749323665	15	13.2	14.4	15	21	26	28.8	32	33.8
1.5554064041266346e-5	2.8226698324226086e-5	1.2470435714529778e-5	5.728134904267457e-6	4.897553850122824e-6	5.122257749158548e-6	1677	YBR059C_AKL1	AKL1	chrII:356764-360332(-)	ORFS	33	3	5	5	6	5	31.9090909090909	36	26.4	31.8	56.6666666666667	22.2	27	14	14	20	66.5	10	28.1205035596203	NA	14	16	16	27	43	43	61	61	65	17.1452377646268	NA	5	6	7	14	52	59.6	67.2	74.8
1.696806986319965e-5	5.645339664845217e-8	8.313623809686518e-6	5.728134904267457e-6	1.9590215400491296e-6	1.707419249719516e-6	1678	YBR060C_ORC2	ORC2	chrII:360564-362620(-)	ORFS	36	2	5	2	2	NA	31.6666666666667	22	17	17	34	NA	26.5	22	15	17	34	NA	28.0225260730333	22	12	15	16.25	26.5	36.5	44	55.25	59	66	21.7944947177034	NA	19.3	19.6	19.9	22	23.5	23.8	24.1	24.4
7.635631438439842e-5	5.645339664845217e-5	4.156811904843259e-5	3.666006338731173e-5	3.722140926093346e-5	1.1098225123176854e-5	1679	YBR061C_TRM7	TRM7	chrII:364604-365740(-)	ORFS	162	10	32	38	13	10	38.8888888888889	23.4	21.375	19.9473684210526	21.4615384615385	22	35	20.5	17	19.5	12	23	33.2253819098133	NA	10.15	15	18	35	51	55	63	69	72.9	19.2438512763457	NA	7.05	11.1	13.75	20.5	29.5	33.4	38.8	43
1.8382075685132953e-5	5.645339664845217e-8	1.6627247619373037e-5	5.728134904267457e-6	6.856575390171952e-6	3.414838499439032e-6	1680	YBR062C_YBR062C	YBR062C	chrII:365852-366603(-)	ORFS	39	4	5	7	4	NA	30.5384615384615	26	25	36.4285714285714	11	NA	28	23	23	24	10.5	NA	28.5703568425237	NA	17	18	18.7	28	39	43	44.2	47	54	22.1777734853177	NA	11.2	12.4	13.6	23	33	36	39	42
8.484034931599826e-6	5.645339664845217e-8	4.156811904843259e-6	1.1456269808534915e-6	2.938532310073694e-6	7.683386623737822e-6	1681	YBR066C_NRG2	NRG2	chrII:369963-370763(-)	ORFS	18	1	1	3	9	NA	37.8333333333333	95	32	64	85.5555555555556	NA	41.5	95	32	70	82	NA	31.7406792001	NA	8	8	17.35	41.5	46	46	54.55	65	65	95	95	95	95	95	95	95	95	95	95
1.5554064041266346e-4	1.354881519562852e-4	1.3717479285982757e-4	1.2029083298961659e-4	1.361519970334145e-4	1.5708257097419545e-4	1682	YBR067C_TIP1	TIP1	chrII:371955-372803(-)	ORFS	330	33	105	139	184	24	39.9363636363636	25.8181818181818	29.2666666666667	30.3237410071942	32.6521739130435	30.4583333333333	38	24	26	27	25	32.5	35.3195717684201	NA	15	18	21	38	51	55.2	59	64.1	67	24.0684655773509	27	11.6	14.2	16.6	24	29	32.6	37.6	40
3.0024056952383826e-4	2.8226698324226086e-5	2.0784059524216295e-5	5.26988411192606e-5	4.5057495421129975e-5	2.526980489584884e-4	1683	YBR068C_BAP2	BAP2	chrII:373659-375747(-)	ORFS	637	5	46	46	296	5	48.8540031397174	78.4	99.4782608695652	91.4130434782609	83.9662162162162	54.8	50	92	101.5	96.5	80	40	42.2024165487561	NA	13	17	22.4	50	63	66	70	74	86	61.5857141196682	NA	22.2	31.4	40.6	92	93	101.4	109.8	118.2
1.3338788253570836e-4	7.903475530783303e-5	4.988174285811911e-5	2.9786301502190777e-5	2.5467280020638684e-5	8.537096248597579e-6	1684	YBR069C_TAT1	TAT1	chrII:375851-378547(-)	ORFS	283	12	26	26	10	14	48.6007067137809	23.5833333333333	25.0769230769231	23.5769230769231	50.2	25.1428571428571	42	23.5	23	19.5	27	20.5	39.6281869110072	NA	17	18	21	42	57	60	63	81	96.5999999999999	22.2779199470055	25	12.1	13.4	15.6	23.5	26	28.2	31.1	34.4
2.403809897286617e-5	1.693601899453565e-5	8.313623809686518e-6	6.8737618851209485e-6	1.469266155036847e-5	4.2685481242987896e-6	1685	YBR070C_ALG14	ALG14	chrII:379179-379979(-)	ORFS	51	2	6	15	5	3	39.1764705882353	21	22.8333333333333	22.3333333333333	36.6	20.6666666666667	39	21	19	20	26	17	36.7770993127179	40	18.5	21	24	39	46	48	49	65	67.5	19.4164878389476	NA	13.8	14.6	15.4	21	25	25.8	26.6	27.4
1.5554064041266346e-5	5.645339664845217e-8	4.1568119048432596e-8	1.1456269808534915e-6	2.938532310073694e-6	1.3659353997756128e-5	1686	YBR071W_YBR071W	YBR071W	chrII:380239-381375(+)	ORFS	33	NA	1	3	16	NA	55.6363636363636	NA	78	71.6666666666667	66.3125	NA	60	NA	78	76	65	NA	53.9529494171243	NA	32	39	39	60	66	66	67	67	76	NA	NA	NA	NA	NA	NA	NA	NA	NA	NA
1.414005821933304e-6	5.645339664845217e-8	4.1568119048432596e-8	3.4368809425604743e-6	4.897553850122824e-6	9.390805873457338e-6	1687	YBR072W_HSP26	HSP26	chrII:381943-382799(+)	ORFS	3	NA	3	5	11	NA	19	NA	15.3333333333333	30	46.0909090909091	NA	19	NA	13	34	49	NA	19	19	19	19	19	19	19	19	19	19	19	NA	NA	NA	NA	NA	NA	NA	NA	NA	NA
4.100616883606582e-5	2.8226698324226086e-5	4.156811904843259e-6	1.2601896789388406e-5	1.469266155036847e-5	5.975967374018306e-6	1688	YBR073W_RDH54	RDH54	chrII:383135-385991(+)	ORFS	87	1	11	15	7	5	39.1724137931034	25	17.1818181818182	29.9333333333333	62.7142857142857	14.4	36	25	19	20	27	15	35.2165766133347	36	13	16.6	21	36	50	53.2	58	62.2	69	25	25	25	25	25	25	25	25	25	25
6.5044267808932e-5	7.338941564298783e-5	4.988174285811911e-5	3.780569036816522e-5	3.2323855410810635e-5	1.3659353997756128e-5	1689	YBR074W_YBR074W	YBR074W	chrII:386271-389303(+)	ORFS	138	12	33	33	16	13	40.6739130434783	21.25	27.2424242424242	26.2424242424242	43.9375	28.9230769230769	43	20.5	21	21	24	26	36.2060173938278	NA	14	20	21	43	54	59	61.35	66	71	19.9784806974866	13	13	13	13	20.5	26.5	27.6	28.7	29.8
6.5044267808932e-5	5.645339664845217e-5	2.9097683333902815e-5	1.8330031693655864e-5	1.469266155036847e-5	1.4513063622615885e-5	1690	YBR076C-A,YBR076C-A,YBR077C	NA	chrII:391155-392347(-)	ORFS	138	7	16	15	17	10	37.7173913043478	19.2857142857143	25	26.1333333333333	29.7647058823529	32.1	36.5	16	20.5	21	22	22.5	33.6195361333004	23	12	16	19.55	36.5	51	52	55.45	58	64	18.2619485554381	NA	12.6	13.2	13.8	16	23	24.2	25.7	27.8
0.0015549350688526568	0.00142827093520584	0.001779115495272915	0.0021045167638278637	0.0019120050230879502	0.0016433910278550342	1692	YBR078W_ECM33	ECM33	chrII:392943-395295(+)	ORFS	3299	428	1837	1952	1925	253	42.0415277356775	30.6471962616822	27.9689711486119	27.0768442622951	23.1122077922078	31.5415019762846	39	26	24	23	18	29	36.1650474031685	24	14	17	20	39	52	55	60	66	75	25.8959940385	26	11	13	14	26	38	40	45	49
1.8099274520746292e-4	2.032322279344278e-4	1.330179809549843e-4	1.1341707110449565e-4	9.501254469238278e-5	5.036886786672572e-5	1693	YBR079C_RPG1	RPG1	chrII:395227-398299(-)	ORFS	384	32	99	97	59	36	35.75	21.6875	28.8383838383838	24.7319587628866	27.2372881355932	28.6944444444444	32	22	22	22	16	26	30.8122686693324	32	15	16	18	32	48	52	54	59.7	69	19.4925299196251	9	9	9.2	11	22	29.25	30	32.05	34.9
7.68276496583762e-5	5.645339664845217e-5	2.4940871429059557e-5	3.780569036816522e-5	3.918043080098259e-5	1.1951934748036611e-5	1694	YBR080C_SEC18	SEC18	chrII:398467-400923(-)	ORFS	163	6	33	40	14	10	35.5337423312883	38	26.030303030303	22.45	36.1428571428571	70.8	35	31	19	18.5	20	29	31.3554172348282	NA	12	14	18	35	47	51.6	53	57	60.7	33.6683161443635	NA	21.25	22.5	23.75	31	35.5	36	48.25	60.5
1.8382075685132953e-5	1.693601899453565e-5	4.156811904843259e-6	2.291253961706983e-6	9.795107700245648e-7	3.414838499439032e-6	1695	YBR081C_SPT7	SPT7	chrII:401123-405387(-)	ORFS	39	1	2	1	4	3	37.0769230769231	12	62.5	82	80.5	27.6666666666667	26	12	62.5	82	66	28	31.0237440068456	NA	11	14	17.5	26	44	70	70.6	72	73	12	12	12	12	12	12	12	12	12	12
5.373222123346556e-4	6.153420234681286e-4	5.486991714393103e-4	4.777264510159059e-4	4.7800125577198755e-4	5.267388385384707e-4	1696	YBR082C_UBC4	UBC4	chrII:406451-407275(-)	ORFS	1140	132	417	488	617	109	36.2868421052632	26.280303030303	27.3405275779376	28.0122950819672	25.5980551053485	28.2477064220184	31	25	26	24	22	27	31.3920389692485	NA	14	16.9	19	31	42	46	53	60.2000000000003	71	23.8815271734994	16	11	13.1	15	25	33.25	35	36.35	40.9
3.817815719219921e-5	5.645339664845217e-6	1.2470435714529778e-5	6.8737618851209485e-6	6.856575390171952e-6	2.219645024635371e-5	1697	YBR083W_TEC1	TEC1	chrII:407335-410687(+)	ORFS	81	3	6	7	26	1	42.6666666666667	62.3333333333333	81	50.7142857142857	75.3461538461538	29	45	28	45	54	74.5	29	38.7571657383472	53	15	18	20	45	53	53	59	63	68	33.5606682624419	NA	10.9	12.8	14.7	28	89	101.2	113.4	125.6
0.0014460566205637924	0.0012081026882768764	0.0013759047405031187	0.0014549462656839342	0.0014281267026958154	0.0014649657162593445	1698	YBR084C-A_RPL19A	RPL19A	chrII:414083-415299(-)	ORFS	3068	331	1270	1458	1716	214	27.751629726206	22.3141993957704	20.9031496062992	21.0562414266118	19.4469696969697	24.1168224299065	24	20	19	19	17	20	23.5267346667018	23	9	11	13	24	36	39	43	48	58	19.1481449379148	NA	7	9	12	20	28	30	33	37
2.1021553219408454e-4	1.7500552961020175e-4	1.5795885238404386e-4	1.6840716618546323e-4	1.6455780936412687e-4	1.442769266012991e-4	1699	YBR084W_MIS1	MIS1	chrII:410975-414143(+)	ORFS	446	38	147	168	169	31	38.432735426009	25.8684210526316	21.5646258503401	22.7202380952381	21.3372781065089	25.258064516129	33	23	19	19.5	18	24	31.8424568082536	41	12	15.5	17	33	45	50	54	59	69	23.1286899428945	22	11.85	12.7	14.55	23	32.5	34	35.45	37
1.1029245411079772e-4	1.2419747262659478e-4	7.897942619202193e-5	8.248514262145139e-5	9.599205546240734e-5	8.366354323625629e-5	1700	YBR085C-A_YBR085C-A	YBR085C-A	chrII:418531-419267(-)	ORFS	234	19	72	98	98	22	36.3589743589744	30.3157894736842	31.7638888888889	26.8265306122449	32.6632653061224	30.3181818181818	35.5	26	21	21	21.5	28	33.0671345260186	NA	15	18	21	35.5	46	50	54	57.7	63.35	25.5812439164806	NA	8.7	13.8	17.1	26	36.5	38.4	39.3	40.4
7.070029109666521e-6	1.693601899453565e-5	1.2470435714529778e-5	1.0310642827681423e-5	6.856575390171952e-6	2.561128874579274e-6	1701	YBR085W_AAC3	AAC3	chrII:415871-417183(+)	ORFS	15	3	9	7	3	3	41.8	18.3333333333333	22.8888888888889	26.4285714285714	31	28.6666666666667	32	17	23	22	26	22	37.2497204587574	32	23	23	23.9	32	35	45.4000000000001	81.8	87	87	16.8216651704206	NA	10.7	11.4	12.1	17	22.5	23.6	24.7	25.8
2.5169303630412815e-4	1.8629620893989216e-4	1.745861000034169e-4	1.4893150751095388e-4	1.302749324132671e-4	6.061338336504281e-5	1702	YBR086C_IST2	IST2	chrII:420075-423339(-)	ORFS	534	42	130	133	71	33	38.6966292134831	24.3333333333333	26.0692307692308	23.1353383458647	49.6338028169014	24.4848484848485	38	23.5	21	18	24	24	33.4809700158697	NA	10	15	17	38	51	54	56	60.4	65.35	21.2223638152439	21	7.1	10.2	12	23.5	30	30.8	33.55	35.8
7.211429691859851e-5	5.080805698360695e-5	3.7411307143589335e-5	3.207755546389776e-5	1.7631193860442166e-5	1.6220482872335403e-5	1703	YBR087W_RFC5	RFC5	chrII:423743-424879(+)	ORFS	153	9	28	18	19	9	34.2745098039216	37.3333333333333	21.8928571428571	22	46.1052631578947	24.2222222222222	31	29	18.5	21	52	27	30.2257868337201	NA	12	15	17	31	43	50	54	59	67	28.4468046949884	NA	10.4	12.8	14.8	29	38	55.6	73.2	84.2
1.399865763713971e-4	1.4677883128597565e-4	7.066580238233541e-5	1.214364599704701e-4	9.011499084225995e-5	5.549112561588427e-5	1704	YBR088C_POL30	POL30	chrII:424891-425811(-)	ORFS	297	17	106	92	65	26	41.4848484848485	20.5882352941176	24.7358490566038	22.3804347826087	56.9230769230769	29.6923076923077	36	21	20	20.5	60	27.5	32.366653001338	52	8.8	12	16	36	52	58	60.6	71	85.7999999999999	18.7543586925693	21	6.8	10	12.8	21	25	25	25.6	27.6
2.3990965445468395e-4	1.411334916211304e-4	1.9952697143247645e-4	1.8100906297485164e-4	1.9688166477493753e-4	1.929383752183053e-4	1705	YBR089C-A,YBR090C_NHP6B,YBR090C	NHP6B,YBR090C	chrII:425940-426907(-)	ORFS	509	48	158	201	226	25	32.6483300589391	24.3541666666667	24.626582278481	24.2835820895522	31.8407079646018	23.48	31	22.5	23.5	21	23	20	28.4926569810965	NA	11	13.8	15	31	43	46	49	54.2	58	20.642074641072	33	7.7	9.7	11	22.5	33	33.6	34.95	37.6
7.211429691859851e-5	8.468009497267825e-5	4.156811904843259e-6	9.165015846827932e-6	7.836086160196518e-6	1.0244515498317095e-5	1706	YBR090C,YBR091C	NA	chrII:427019-427515(-)	ORFS	153	1	8	8	12	15	32.6666666666667	42	13	14.25	23.8333333333333	26.2	27	42	11.5	13	16	20	27.0216970764779	NA	11	13	14	27	48	51	58	60	76	42	42	42	42	42	42	42	42	42	42
1.1877648904239755e-4	1.0726145363205912e-4	6.650899047749215e-5	1.053976822385212e-4	8.129939391203887e-5	5.1222577491585475e-5	1707	YBR092C_PHO3	PHO3	chrII:427555-429131(-)	ORFS	252	16	92	83	60	19	35.9047619047619	29.0625	24.4673913043478	33.3373493975904	30.5	33.2105263157895	30	27.5	24.5	24	18	27	29.7237583606109	NA	11	14	17	30	43	47.6	53	59	73	26.7081023371273	16	15.75	16	16	27.5	36.25	37	37.75	41.5
1.0793577774090888e-4	1.2984281229144e-4	6.650899047749215e-5	9.623266639169327e-5	6.562722159164584e-5	6.658935073906111e-5	1708	YBR093C_PHO5	PHO5	chrII:429459-430987(-)	ORFS	229	16	84	67	78	23	40.9039301310044	32.625	31.8095238095238	25.6417910447761	24.9102564102564	37.4782608695652	40	27	28	23	21	31	37.6015670268927	46	16	19	22	40	53	57	59	60	65.6	27.4168160248623	NA	10.75	11.5	13.75	27	37.5	39	39.75	46
4.242017465799913e-5	2.8226698324226086e-5	1.6627247619373037e-5	1.718440471280237e-5	1.469266155036847e-5	1.1098225123176854e-5	1709	YBR094W_PBY1	PBY1	chrII:431975-434391(+)	ORFS	90	4	15	15	13	5	40.9333333333333	28	17.6	18.8666666666667	32.6153846153846	24.4	38.5	19.5	18	18	22	26	36.0434246259314	NA	13	15.9	20	38.5	53	54.8	59	62	80	24.7659332351484	NA	18.15	18.3	18.45	19.5	28.75	34	39.25	44.5
8.484034931599826e-6	1.693601899453565e-5	4.1568119048432596e-8	1.1456269808534915e-6	1.9590215400491296e-6	2.561128874579274e-6	1710	YBR095C_RXT2	RXT2	chrII:434283-435723(-)	ORFS	18	NA	1	2	3	3	38	NA	26	45	36.3333333333333	18.3333333333333	35	NA	26	45	25	20	29.9662583536856	NA	7	7	14.15	35	62	62	65.15	69	69	NA	NA	NA	NA	NA	NA	NA	NA	NA	NA
2.3048294897512857e-4	1.9194154860473737e-4	1.9952697143247645e-4	2.176691263621634e-4	2.0961530478525687e-4	1.6135111909849426e-4	1711	YBR096W_YBR096W	YBR096W	chrII:435935-436775(+)	ORFS	489	48	190	214	189	34	36.2638036809816	29.9166666666667	27.5368421052632	26.8411214953271	24.3703703703704	29.9411764705882	34	24.5	25	23	20	28.5	33.1320657847945	35	16	18	21	34	46	49	53	57	64	26.3982240573593	NA	14.35	17.7	19	24.5	31.5	34.6	39.75	42
4.242017465799913e-6	5.645339664845217e-6	4.1568119048432596e-8	2.291253961706983e-6	3.918043080098259e-6	8.537096248597579e-9	1712	YBR097W_VPS15	VPS15	chrII:436903-441287(+)	ORFS	9	NA	2	4	NA	1	47.3333333333333	NA	28.5	41	NA	15	40	NA	28.5	19.5	NA	15	40.8245526957202	NA	21	21	21	40	81	81	81	81	81	NA	NA	NA	NA	NA	NA	NA	NA	NA	NA
1.414005821933304e-6	5.645339664845217e-8	4.1568119048432596e-8	1.1456269808534914e-8	9.795107700245647e-9	8.53709624859758e-7	1713	YBR098W_MMS4	MMS4	chrII:441495-443743(+)	ORFS	3	NA	NA	NA	1	NA	11	NA	NA	NA	20	NA	11	NA	NA	NA	20	NA	11	11	11	11	11	11	11	11	11	11	11	NA	NA	NA	NA	NA	NA	NA	NA	NA	NA
2.828011643866608e-6	5.645339664845217e-6	4.1568119048432596e-8	1.1456269808534914e-8	9.795107700245647e-9	8.537096248597579e-9	1714	YBR099C	NA	chrII:442923-443307(-)	ORFS	6	NA	NA	NA	NA	1	44.5	NA	NA	NA	NA	27	44.5	NA	NA	NA	NA	27	42.4028300942284	NA	31	31	31	44.5	58	58	58	58	58	NA	NA	NA	NA	NA	NA	NA	NA	NA	NA
9.803773698737576e-5	9.032543463752347e-5	2.0784059524216295e-5	1.4893150751095388e-5	6.856575390171952e-6	3.414838499439032e-6	1715	YBR101C_FES1	FES1	chrII:443739-444755(-)	ORFS	208	5	13	7	4	16	34.8076923076923	29.6	19.6923076923077	25.4285714285714	30	18.3125	31	12	15	18	33	16	30.1281474442298	NA	12	14	15	31	49	52	54	62	66	20.8250608573844	12	10.4	10.8	11.2	12	34	43.2	52.4	61.6
1.2726052397399738e-5	1.1290679329690434e-5	4.156811904843259e-6	4.582507923413966e-6	1.9590215400491296e-6	2.561128874579274e-6	1716	YBR102C_EXO84	EXO84	chrII:444787-447395(-)	ORFS	27	1	4	2	3	2	32	38	28.5	19	23	29	31	38	21.5	19	27	29	29.1642810245933	17	17	17	17	31	40	48.8	51	52.2	54	38	38	38	38	38	38	38	38	38	38
2.403809897286617e-5	1.693601899453565e-5	1.2470435714529778e-5	2.291253961706983e-6	2.938532310073694e-6	8.537096248597579e-9	1717	YBR103W_SIF2	SIF2	chrII:447551-449319(+)	ORFS	51	3	2	3	NA	3	31.7647058823529	18.3333333333333	18.5	14.6666666666667	NA	24.3333333333333	35	20	18.5	16	NA	26	28.0821630217017	42	9	11	18	35	42	42	42	49	55.5	16.7268932147384	NA	10.1	11.2	12.3	20	23	23.6	24.2	24.8
9.615239589146468e-5	9.032543463752347e-5	3.7411307143589335e-5	3.322318244475125e-5	3.820092003095803e-5	1.1098225123176854e-5	1718	YBR104W_YMC2	YMC2	chrII:449575-450759(+)	ORFS	204	9	29	39	13	16	32.3529411764706	35.6666666666667	22.448275862069	21.5128205128205	18.6153846153846	22.4375	28.5	21	22	21	17	22	26.9845665711077	NA	9	13.3	15	28.5	40	45	50	58.7	73	23.0587755310898	NA	11.4	11.8	12.2	21	25	31.4	37.8	65.1999999999999
1.0369376027510897e-5	5.645339664845217e-6	4.1568119048432596e-8	1.1456269808534915e-6	5.877064620147388e-6	6.829676998878064e-6	1719	YBR105C_VID24	VID24	chrII:450731-452115(-)	ORFS	22	NA	1	6	8	1	49.7272727272727	NA	26	43.8333333333333	60.125	15	53	NA	26	37	62.5	15	46.9120513763824	NA	24	24.9	33	53	65.5	66	66	66.9	67	NA	NA	NA	NA	NA	NA	NA	NA	NA	NA
8.620722161053378e-4	0.001010515800007294	0.0010516734119253447	0.0010207536399404608	0.0010363223946859895	0.0011584839609346915	1720	YBR106W_PHO88	PHO88	chrII:452575-453511(+)	ORFS	1829	253	891	1058	1357	179	36.2301804264625	29.3399209486166	27.3973063973064	27.1200378071834	23.3581429624171	30.1843575418994	34	26	25	25	22	28	32.1614158416615	31	14	17	20	34	44	48	51	54.2	62	25.3698650403107	22	11	13	15	26	36	38	41	44.8
2.828011643866608e-6	5.645339664845217e-8	4.1568119048432596e-8	1.1456269808534915e-6	9.795107700245647e-9	8.537096248597579e-9	1721	YBR107C_IML3	IML3	chrII:453363-454683(-)	ORFS	6	NA	1	NA	NA	NA	55.5	NA	13	NA	NA	NA	55.5	NA	13	NA	NA	NA	55.1180551180827	NA	49	49	49	55.5	62	62	62	62	62	NA	NA	NA	NA	NA	NA	NA	NA	NA	NA
5.656023287733216e-6	1.1290679329690434e-5	4.1568119048432596e-8	5.728134904267457e-6	9.795107700245648e-7	8.537096248597579e-6	1722	YBR108W_YBR108W	YBR108W	chrII:454807-457824(+)	ORFS	12	NA	5	1	10	2	45	NA	23.6	98	45.3	21	40.5	NA	16	98	44	21	40.4731629758633	NA	22	22	22	40.5	55.25	71.2	77	77	77	NA	NA	NA	NA	NA	NA	NA	NA	NA	NA
5.340228654168112e-4	6.379233821275095e-4	5.653264190586833e-4	5.602115936373573e-4	5.406899450535597e-4	5.053960979169768e-4	1723	YBR109C_CMD1	CMD1	chrII:457716-458420(-)	ORFS	1133	136	489	552	592	113	32.3318623124448	25.1691176470588	25.6175869120654	24.0978260869565	22.5878378378378	29.2212389380531	29	25	23	22	20	26	28.9014768398172	26	14	16	17	29	41	43	46	51	58	22.969307630125	26	10.75	12	13	25	31	33	36	38
7.635631438439842e-5	7.338941564298783e-5	4.988174285811911e-5	6.415511092779553e-5	5.387309235135106e-5	1.0244515498317095e-5	1724	YBR109W-A,YBR110W	NA	chrII:458664-460304(+)	ORFS	162	12	56	55	12	13	35.5	21.1666666666667	21.5357142857143	24.1454545454545	19.5	32.6923076923077	34.5	20	20.5	20	15.5	15	31.3091224356047	39	10.15	14	18	34.5	47	49.8	52	57	69.6499999999999	17.8521290116614	NA	7.2	9.2	10.3	20	25.25	25.8	31.95	41.3
1.30088535617864e-4	9.032543463752347e-5	1.2886116905014104e-4	8.821327752571885e-5	1.0970520624275124e-4	1.1439708973120755e-4	1725	YBR111C_YSA1	YSA1	chrII:461116-461844(-)	ORFS	276	31	77	112	134	16	33.4565217391304	20.8709677419355	23.6233766233766	22.9642857142857	19	20.1875	28	20	20	20	16	19	27.4070301400574	28	11	13	15	28	38	42	45	48	78	19.1389490421702	23	9.5	11	11.5	20	27	29	30	31
3.53501455483326e-5	2.2581358659380867e-5	2.0784059524216295e-5	1.603877773194888e-5	2.4487769250614116e-5	9.390805873457338e-6	1726	YBR111W-A_SUS1	SUS1	chrII:462104-462720(+)	ORFS	75	5	14	25	11	4	27.68	13	17.8571428571429	22.08	40.4545454545455	28.5	27	16	17	18	20	26.5	23.020283678382	NA	8	9	10	27	32	35	43.5	49	52	11.5631590474814	NA	5.6	6.2	6.8	16	17	17.4	17.8	18.2
2.9694122260599387e-5	1.1290679329690434e-5	8.313623809686518e-6	4.582507923413966e-6	9.795107700245648e-7	8.537096248597579e-6	1727	YBR112C_CYC8	CYC8	chrII:462636-465964(-)	ORFS	63	2	4	1	10	2	40.7142857142857	86.5	33.75	111	61.4	13	43	86.5	14	111	75.5	13	33.5009885923896	NA	10	13	16	43	55	56	66	68	69	40.3732584763727	NA	17.65	25.3	32.95	86.5	124.75	132.4	140.05	147.7
8.484034931599826e-6	5.645339664845217e-6	8.313623809686518e-6	4.582507923413966e-6	1.9590215400491296e-6	8.537096248597579e-9	1728	YBR114W_RAD16	RAD16	chrII:467160-469664(+)	ORFS	18	2	4	2	NA	1	35	17.5	38.75	29.5	NA	20	40	17.5	36.5	29.5	NA	20	24.0303940596976	NA	4	4	6.75	40	57	57	58.35	60	60	17.4355957741627	NA	16.15	16.3	16.45	17.5	18.25	18.4	18.55	18.7
1.0746444246693112e-4	1.1290679329690434e-4	3.325449523874607e-5	4.467945225328617e-5	4.4077984651105414e-5	3.5855804244109834e-5	1729	YBR115C_LYS2	LYS2	chrII:469644-474028(-)	ORFS	228	8	39	45	42	20	39.9736842105263	23	30.1538461538462	26.8	46.9523809523809	29.95	37.5	22	22	23	32.5	24.5	35.2343449358331	45	13.05	17	20	37.5	53.25	57	60	65	68.5999999999999	22.2798876186072	16	16	16	16.2	22	25.75	28.2	30.65	31.6
0.01143317974087872	0.012956054530819773	0.015858237416977037	0.01691174549135924	0.017530304251129634	0.02369812547648202	1730	YBR118W_TEF2	TEF2	chrII:477560-479128(+)	ORFS	24257	3815	14762	17897	27759	2295	27.7326132662737	22.2128440366972	21.8828749491939	21.7462144493491	20.4104254476026	23.6644880174292	24	19	19	19	18	21	23.6866299125426	16	9	12	13	24	36	39	43	48	56	19.1182790123593	16	8	10	11	19	28	30	32	36
8.484034931599826e-6	5.645339664845217e-6	8.313623809686518e-6	3.4368809425604743e-6	4.897553850122824e-6	8.53709624859758e-7	1731	YBR119W_MUD1	MUD1	chrII:479256-480440(+)	ORFS	18	2	3	5	1	1	34.3333333333333	32.5	70.3333333333333	55.4	56	21	33.5	32.5	65	36	56	21	31.7230767884729	NA	13	13	22.9	33.5	46	46	47.35	49	49	30	NA	21.25	22.5	23.75	32.5	38.75	40	41.25	42.5
2.1210087328999563e-5	5.645339664845217e-8	4.1568119048432596e-8	5.728134904267457e-6	9.795107700245648e-7	1.707419249719516e-6	1732	YBR120C_CBP6	CBP6	chrII:480356-481004(-)	ORFS	45	NA	5	1	2	NA	40.6	NA	29.8	20	48.5	NA	43	NA	29	20	48.5	NA	35.2412389936613	49	11.2	16	17	43	53	53.6	56	62	80.3999999999999	NA	NA	NA	NA	NA	NA	NA	NA	NA	NA
4.75577291443568e-4	6.322780424626643e-4	4.6556293334244504e-4	4.8803709384358734e-4	4.8583734193218415e-4	5.591798042831414e-4	1733	YBR121C,YBR121C-A_GRS1,YBR121C-A	GRS1,YBR121C-A	chrII:481212-483524(-)	ORFS	1009	112	426	496	655	112	32.0336967294351	24.4642857142857	25.150234741784	23.1209677419355	20.6473282442748	27.125	29	23	22	21	17	24.5	28.1295551431309	22	11	14	16	29	42	45	48.8	55.2	62	21.9274099183921	22	9	11.1	13	23	31.25	33	36.35	41
[truncated: 4,884 more rows]
[truncated: 45 more columns]
