# Supplementary material for: Modeling of mRNA deadenylation rates reveal a complex relationship between mRNA deadenylation and decay
Source: EMBO J. 2024 Oct 11;43(24):6525–54. doi: 10.1038/s44318-024-00258-3 (PMC11649921; doi:10.1038/s44318-024-00258-3)
Supplement: Supplementary file 5 — Source data Fig. 1 [file 44318_2024_258_MOESM5_ESM.zip › Figure 1/Figure 1C/Mex67repB.csv]

min0_counts_norm	min4_counts_norm	min10_counts_norm	min12_counts_norm	min14_counts_norm	min20_counts_norm	X1	transcript	symbol	genomic_position	biotype	Mex67_AA_0min_B_1_counts	Mex67_AA_25C_10min_counts	Mex67_AA_25C_12min_counts	Mex67_AA_25C_14min_counts	Mex67_AA_25C_20min_counts	Mex67_AA_25C_4min_counts	Mex67_AA_0min_B_1_polya_mean	Mex67_AA_25C_10min_polya_mean	Mex67_AA_25C_12min_polya_mean	Mex67_AA_25C_14min_polya_mean	Mex67_AA_25C_20min_polya_mean	Mex67_AA_25C_4min_polya_mean	Mex67_AA_0min_B_1_polya_median	Mex67_AA_25C_10min_polya_median	Mex67_AA_25C_12min_polya_median	Mex67_AA_25C_14min_polya_median	Mex67_AA_25C_20min_polya_median	Mex67_AA_25C_4min_polya_median	Mex67_AA_0min_B_1_polya_gm_mean	Mex67_AA_0min_B_1_polya_mode	Mex67_AA_0min_B_1_q0.05	Mex67_AA_0min_B_1_q0.10	Mex67_AA_0min_B_1_q0.15	Mex67_AA_0min_B_1_q0.50	Mex67_AA_0min_B_1_q0.75	Mex67_AA_0min_B_1_q0.80	Mex67_AA_0min_B_1_q0.85	Mex67_AA_0min_B_1_q0.90	Mex67_AA_0min_B_1_q0.95	Mex67_AA_25C_10min_polya_gm_mean	Mex67_AA_25C_10min_polya_mode	Mex67_AA_25C_10min_q0.05	Mex67_AA_25C_10min_q0.10	Mex67_AA_25C_10min_q0.15	Mex67_AA_25C_10min_q0.50	Mex67_AA_25C_10min_q0.75	Mex67_AA_25C_10min_q0.80	Mex67_AA_25C_10min_q0.85	Mex67_AA_25C_10min_q0.90
9.516241845770269e-7	3.0683770959764322e-6	9.151728064527297e-7	2.048222000610671e-6	2.8599671973202336e-6	2.8929602885149296e-6	2	21S_rRNA	rRNA	chrM:58009-62447(+)	rRNA	1	1	3	5	4	3	5	10	6.33333333333333	13.4	3.75	9.33333333333333	5	10	5	7	3.5	11	5	5	5	5	5	5	5	5	5	5	5	10	10	10	10	10	10	10	10	10	10
1.0467866030347295e-5	3.0683770959764322e-6	5.4910368387163786e-06	1.3654813337404472e-6	1.1439868789280934e-6	2.1697202163861973e-6	7	CUT017,XUT_2F-136	NA	chrII:341016-342576(+)	CUTs	11	6	2	2	3	3	55.8181818181818	42.3333333333333	28	34.5	20	46.3333333333333	57	41	28	34.5	18	36	50.2515471419438	57	28	47	47.5	57	67	71	72	73	75	33.6288125698916	NA	11.75	14.5	17.25	41	59	62	66.75	71.5
2.1887356245271617e-5	2.4547016767811458e-5	2.745518419358189e-5	1.775125733862581e-5	2.3451731018025917e-5	1.7357761731089578e-5	8	CUT020,XUT_2F-149,SUT015	NA	chrII:370071-370953(+)	CUTs	23	30	26	41	24	24	32.4347826086956	23.7333333333333	20.6923076923077	19.6829268292683	34.2916666666667	29.625	27	22	17	20	22.5	22.5	27.01832888408	17	11	11.4	13.3	27	52	54.4	57.4	58	58.9	21.7531779136227	22	9.9	13.7	15	22	28	32.4	35.3	40.1
2.8548725537310803e-6	1.0227923653254774e-6	9.151728064527297e-7	6.827406668702236e-9	5.719934394640467e-7	2.1697202163861973e-6	9	CUT021,XUT_2F-154	NA	chrII:376375-378633(+)	CUTs	3	1	NA	1	3	1	43.3333333333333	9	NA	39	23	17	40	9	NA	39	25	17	42.2165684437427	NA	33.7	34.4	35.1	40	48.5	50.2	51.9	53.6	55.3	9	9	9	9	9	9	9	9	9	9
9.516241845770269e-7	1.0227923653254774e-8	9.151728064527297e-9	6.827406668702236e-9	5.719934394640467e-9	7.232400721287323e-9	13	CUT032	NA	chrII:655424-655776(+)	CUTs	1	NA	NA	NA	NA	NA	24	NA	NA	NA	NA	NA	24	NA	NA	NA	NA	NA	24	24	24	24	24	24	24	24	24	24	24	NA	NA	NA	NA	NA	NA	NA	NA	NA	NA
1.9032483691540538e-6	4.09116946130191e-6	4.575864032263648e-6	6.827406668702236e-7	1.1439868789280934e-6	1.4464801442574648e-6	15	CUT040	NA	chrIII:39049-39425(+)	CUTs	2	5	1	2	2	4	35.5	23.2	24	22.5	24	35	35.5	25	24	22.5	24	31.5	34.4673758792282	NA	27.85	28.7	29.55	35.5	39.75	40.6	41.45	42.3	43.15	22.8464906165781	NA	18.2	18.4	18.6	25	26	26.4	26.8	27.2
9.516241845770269e-7	1.0227923653254774e-6	9.151728064527297e-9	1.3654813337404472e-6	5.719934394640467e-7	1.4464801442574648e-6	16	CUT043	NA	chrIII:120474-121082(+)	CUTs	1	NA	2	1	2	1	15	NA	36	37	26.5	35	15	NA	36	37	26.5	35	15	15	15	15	15	15	15	15	15	15	15	NA	NA	NA	NA	NA	NA	NA	NA	NA	NA
2.8548725537310803e-6	1.0227923653254774e-6	9.151728064527297e-9	6.827406668702236e-9	5.719934394640467e-9	7.232400721287323e-9	17	CUT044	NA	chrIII:131826-132242(+)	CUTs	3	NA	NA	NA	NA	1	38	NA	NA	NA	NA	102	24	NA	NA	NA	NA	102	30.5155345034125	NA	16.8	17.6	18.4	24	49	54	59	64	69	NA	NA	NA	NA	NA	NA	NA	NA	NA	NA
9.516241845770269e-7	1.0227923653254774e-8	9.151728064527297e-7	6.827406668702236e-7	5.719934394640467e-7	7.232400721287324e-7	18	CUT046	NA	chrIII:155914-156042(+)	CUTs	1	1	1	1	1	NA	41	45	19	45	42	NA	41	45	19	45	42	NA	41	41	41	41	41	41	41	41	41	41	41	45	45	45	45	45	45	45	45	45	45
9.516241845770269e-7	1.0227923653254774e-6	9.151728064527297e-7	6.827406668702236e-7	1.1439868789280934e-6	2.8929602885149296e-6	20	CUT048	NA	chrIII:179034-179410(+)	CUTs	1	1	1	2	4	1	27	17	36	22	27	30	27	17	36	22	26.5	30	27	27	27	27	27	27	27	27	27	27	27	17	17	17	17	17	17	17	17	17	17
9.516241845770269e-7	1.0227923653254774e-6	9.151728064527297e-7	6.827406668702236e-9	5.719934394640467e-7	7.232400721287324e-7	22	CUT059	NA	chrIV:423721-424097(+)	CUTs	1	1	NA	1	1	1	41	32	NA	23	25	27	41	32	NA	23	25	27	41	41	41	41	41	41	41	41	41	41	41	32	32	32	32	32	32	32	32	32	32
4.091983993681215e-5	6.0344749554203174e-5	3.3861393838751e-5	2.5261404674198273e-5	1.6587809744457354e-5	6.509160649158591e-6	24	CUT061,YDR003W,YDR003W-A	NA	chrIV:453825-455017(+)	CUTs	43	37	37	29	9	59	37.7441860465116	25.5405405405405	25.4864864864865	23.551724137931	39.1111111111111	36.1016949152542	36	24	21	16	23	38	34.3948617239284	25	16.1	18.2	20.3	36	50.5	52.6	54.7	56	61.7	21.9397001061317	NA	7.8	11.2	12	24	35	36	37	37.4
9.516241845770269e-7	1.0227923653254774e-8	9.151728064527297e-9	6.827406668702236e-7	5.719934394640467e-9	7.232400721287324e-7	26	CUT074	NA	chrIV:963277-963405(+)	CUTs	1	NA	1	NA	1	NA	12	NA	70	NA	23	NA	12	NA	70	NA	23	NA	12	12	12	12	12	12	12	12	12	12	12	NA	NA	NA	NA	NA	NA	NA	NA	NA	NA
9.516241845770269e-7	1.0227923653254774e-8	9.151728064527297e-9	6.827406668702236e-7	5.719934394640467e-7	7.232400721287323e-9	30	CUT084,SUT068,XUT_4F-521,XUT_4F-522,XUT_4F-523	NA	chrIV:1156637-1158994(+)	CUTs	1	NA	1	1	NA	NA	57	NA	28	13	NA	NA	57	NA	28	13	NA	NA	57	57	57	57	57	57	57	57	57	57	57	NA	NA	NA	NA	NA	NA	NA	NA	NA	NA
9.516241845770269e-7	1.0227923653254774e-6	9.151728064527297e-7	1.3654813337404472e-6	1.1439868789280934e-6	1.4464801442574648e-6	32	CUT088	NA	chrIV:1239997-1241021(+)	CUTs	1	1	2	2	2	1	26	36	62	13.5	22	53	26	36	62	13.5	22	53	26	26	26	26	26	26	26	26	26	26	26	36	36	36	36	36	36	36	36	36	36
5.709745107462161e-6	5.113961826627387e-6	9.151728064527297e-9	2.048222000610671e-6	2.2879737578561868e-6	4.3394404327723946e-6	33	CUT089	NA	chrIV:1242725-1243149(+)	CUTs	6	NA	3	4	6	5	43.5	NA	22.6666666666667	40	36.8333333333333	34.6	39.5	NA	21	41.5	33	36	41.9461864323643	NA	33.25	33.5	33.75	39.5	43.5	44	50.75	57.5	64.25	NA	NA	NA	NA	NA	NA	NA	NA	NA	NA
6.661369292039188e-6	2.045584730650955e-6	9.151728064527296e-6	6.144666001832012e-6	4.5759475157123735e-6	9.402120937673522e-6	34	CUT091	NA	chrIV:1302221-1302709(+)	CUTs	7	10	9	8	13	2	42.7142857142857	36.1	31.6666666666667	26.125	29.7692307692308	39.5	39	31.5	25	23.5	22	39.5	38.5279712320171	NA	19.4	21.8	24.2	39	58	61	63.6	65.4	67.2	32.1098777969099	NA	18.15	21.3	22.35	31.5	41.75	42.8	44.6	49.9
1.9032483691540538e-6	1.0227923653254774e-6	1.8303456129054593e-6	2.048222000610671e-6	2.2879737578561868e-6	7.232400721287324e-7	35	CUT093,XUT_4F-609	NA	chrIV:1323461-1324421(+)	CUTs	2	2	3	4	1	1	63	45.5	52	45	53	37	63	45.5	33	41.5	53	37	59.7411081249754	NA	45	47	49	63	73	75	77	79	81	39.5474398665704	NA	25.25	27.5	29.75	45.5	56.75	59	61.25	63.5
2.8548725537310803e-6	2.045584730650955e-6	1.8303456129054593e-6	6.827406668702236e-7	2.8599671973202336e-6	7.232400721287323e-9	37	CUT103	NA	chrV:9969-10497(+)	CUTs	3	2	1	5	NA	2	40	31	21	17.2	NA	20.5	39	31	21	17	NA	20.5	37.9371074155985	NA	26.4	27.8	29.2	39	47.5	49.2	50.9	52.6	54.3	29.9499582637439	NA	23.8	24.6	25.4	31	35	35.8	36.6	37.4
9.516241845770269e-7	1.0227923653254774e-6	9.151728064527297e-9	6.827406668702236e-9	5.719934394640467e-9	7.232400721287323e-9	38	CUT105	NA	chrV:45065-45809(+)	CUTs	1	NA	NA	NA	NA	1	47	NA	NA	NA	NA	61	47	NA	NA	NA	NA	61	47	47	47	47	47	47	47	47	47	47	47	NA	NA	NA	NA	NA	NA	NA	NA	NA	NA
9.516241845770269e-7	1.0227923653254774e-8	9.151728064527297e-9	6.827406668702236e-9	5.719934394640467e-9	7.232400721287323e-9	41	CUT114	NA	chrV:347777-348481(+)	CUTs	1	NA	NA	NA	NA	NA	14	NA	NA	NA	NA	NA	14	NA	NA	NA	NA	NA	14	14	14	14	14	14	14	14	14	14	14	NA	NA	NA	NA	NA	NA	NA	NA	NA	NA
9.516241845770269e-7	1.0227923653254774e-8	9.151728064527297e-7	6.827406668702236e-9	5.719934394640467e-9	7.232400721287324e-7	42	CUT116	NA	chrV:422185-422609(+)	CUTs	1	1	NA	NA	1	NA	5	21	NA	NA	14	NA	5	21	NA	NA	14	NA	5	5	5	5	5	5	5	5	5	5	5	21	21	21	21	21	21	21	21	21	21
1.9032483691540538e-6	1.0227923653254774e-8	9.151728064527297e-9	6.827406668702236e-9	5.719934394640467e-9	7.232400721287324e-7	43	CUT118	NA	chrV:483313-484513(+)	CUTs	2	NA	NA	NA	1	NA	79.5	NA	NA	NA	18	NA	79.5	NA	NA	NA	18	NA	68.9927532426414	NA	43.95	47.9	51.85	79.5	99.25	103.2	107.15	111.1	115.05	NA	NA	NA	NA	NA	NA	NA	NA	NA	NA
2.8548725537310803e-6	2.045584730650955e-6	9.151728064527297e-7	6.827406668702236e-7	5.719934394640467e-9	7.232400721287324e-7	45	CUT123	NA	chrVI:261473-262257(+)	CUTs	3	1	1	NA	1	2	24	30	33	NA	14	62	20	30	33	NA	14	62	21.2531713836522	NA	12.8	13.6	14.4	20	30	32	34	36	38	30	30	30	30	30	30	30	30	30	30
1.9032483691540538e-6	7.159546557278341e-6	9.151728064527297e-7	6.827406668702236e-7	4.003954076248327e-6	2.8929602885149296e-6	46	CUT128	NA	chrVII:147843-148235(+)	CUTs	2	1	1	7	4	7	35.5	29	42	20.4285714285714	22.75	19.1428571428571	35.5	29	42	19	21	18	34.8998567332303	NA	29.65	30.3	30.95	35.5	38.75	39.4	40.05	40.7	41.35	29	29	29	29	29	29	29	29	29	29
2.3790604614425672e-5	2.1478639671835025e-5	1.5557937709696404e-5	1.0241110003053352e-5	1.6587809744457354e-5	9.402120937673522e-6	50	CUT146,snR46,CUT147	NA	chrVII:545139-546059(+)	CUTs	25	17	15	29	13	21	36.64	23.0588235294118	22.4	25.7241379310345	19.1538461538462	28.9047619047619	38	21	18	20	17	29	32.8594241068084	44	16.2	17.4	19.2	38	44	44.2	50.2	62.8	67.6	21.0296390323931	15	12.2	13.6	14.4	21	28	29.6	34.2	37
3.8064967383081075e-6	1.0227923653254774e-6	1.8303456129054593e-6	6.827406668702236e-9	5.719934394640467e-7	7.232400721287324e-7	52	CUT153,tL(GAG)G	NA	chrVII:700099-700763(+)	CUTs	4	2	NA	1	1	1	74	31.5	NA	44	53	49	53	31.5	NA	44	53	49	54.7223448176019	NA	23.05	27.1	31.15	53	87.75	104.4	121.05	137.7	154.35	30.0333148353624	NA	22.95	23.9	24.85	31.5	36.25	37.2	38.15	39.1
9.516241845770269e-7	1.0227923653254774e-6	9.151728064527297e-9	1.3654813337404472e-6	5.719934394640467e-9	7.232400721287323e-9	53	CUT155	NA	chrVII:739403-739899(+)	CUTs	1	NA	2	NA	NA	1	78	NA	19	NA	NA	56	78	NA	19	NA	NA	56	78	78	78	78	78	78	78	78	78	78	78	NA	NA	NA	NA	NA	NA	NA	NA	NA	NA
2.8548725537310803e-6	1.0227923653254774e-8	9.151728064527297e-9	6.827406668702236e-7	1.1439868789280934e-6	7.232400721287323e-9	58	CUT167,XUT_7F-455	NA	chrVII:1017970-1019554(+)	CUTs	3	NA	1	2	NA	NA	48	NA	31	32.5	NA	NA	54	NA	31	32.5	NA	NA	44.0605227722998	NA	27	30	33	54	60	61.2	62.4	63.6	64.8	NA	NA	NA	NA	NA	NA	NA	NA	NA	NA
1.9032483691540538e-6	1.0227923653254774e-8	9.151728064527297e-9	6.827406668702236e-7	5.719934394640467e-7	1.4464801442574648e-6	61	CUT173,XUT_8F-44	NA	chrVIII:115506-115965(+)	CUTs	2	NA	1	1	2	NA	80.5	NA	22	14	12.5	NA	80.5	NA	22	14	12.5	NA	70.1427116670007	NA	44.95	48.9	52.85	80.5	100.25	104.2	108.15	112.1	116.05	NA	NA	NA	NA	NA	NA	NA	NA	NA	NA
9.516241845770269e-7	1.0227923653254774e-8	9.151728064527297e-7	6.827406668702236e-9	5.719934394640467e-9	7.232400721287323e-9	69	CUT211	NA	chrX:349296-349984(+)	CUTs	1	1	NA	NA	NA	NA	44	8	NA	NA	NA	NA	44	8	NA	NA	NA	NA	44	44	44	44	44	44	44	44	44	44	44	8	8	8	8	8	8	8	8	8	8
1.9032483691540538e-6	5.113961826627387e-6	2.7455184193581893e-6	1.3654813337404472e-6	1.1439868789280934e-6	2.1697202163861973e-6	73	CUT220,XUT_10F-293	NA	chrX:643504-645104(+)	CUTs	2	3	2	2	3	5	48	44	75.5	29	19.6666666666667	53.8	48	33	75.5	29	15	38	43.6348484585428	NA	30	32	34	48	58	60	62	64	66	33.2903668624901	NA	15	17	19	33	59.5	64.8	70.1	75.4
9.516241845770269e-7	1.0227923653254774e-6	9.151728064527297e-7	6.827406668702236e-9	5.719934394640467e-7	1.4464801442574648e-6	76	CUT228	NA	chrXI:222842-224778(+)	CUTs	1	1	NA	1	2	1	24	30	NA	15	17	31	24	30	NA	15	17	31	24	24	24	24	24	24	24	24	24	24	24	30	30	30	30	30	30	30	30	30	30
9.516241845770269e-7	1.0227923653254774e-8	9.151728064527297e-9	6.827406668702236e-9	5.719934394640467e-9	7.232400721287323e-9	78	CUT232,CUT233	NA	chrXI:334955-335907(+)	CUTs	1	NA	NA	NA	NA	NA	41	NA	NA	NA	NA	NA	41	NA	NA	NA	NA	NA	41	41	41	41	41	41	41	41	41	41	41	NA	NA	NA	NA	NA	NA	NA	NA	NA	NA
4.758120922885134e-6	2.045584730650955e-6	2.7455184193581893e-6	2.048222000610671e-6	5.719934394640467e-7	7.232400721287324e-7	79	CUT235,CUT236,XUT_11F-176	NA	chrXI:388740-390496(+)	CUTs	5	3	3	1	1	2	30.8	23.3333333333333	21.6666666666667	22	23	49	25	23	16	22	23	49	28.514149857518	NA	18	19	20	25	42	43.2	44.4	45.6	46.8	23.0433963293118	NA	19.4	19.8	20.2	23	25.5	26	26.5	27
1.9032483691540538e-6	5.113961826627387e-6	9.151728064527297e-7	6.827406668702236e-9	5.719934394640467e-9	7.232400721287324e-7	80	CUT237,XUT_11F-183	NA	chrXI:419844-421068(+)	CUTs	2	1	NA	NA	1	5	54.5	66	NA	NA	23	37.8	54.5	66	NA	NA	23	36	53.0471488394994	NA	43.25	44.5	45.75	54.5	60.75	62	63.25	64.5	65.75	66	66	66	66	66	66	66	66	66	66
1.9032483691540538e-6	6.1367541919528644e-6	1.8303456129054593e-6	1.3654813337404472e-6	2.8599671973202336e-6	2.8929602885149296e-6	81	CUT239,SUT236,XUT_11F-204,XUT_11F-205	NA	chrXI:454532-457137(+)	CUTs	2	2	2	5	4	6	40.5	77.5	40.5	18	22.5	34.5	40.5	77.5	40.5	17	22.5	34.5	39.7994974842648	NA	33.75	34.5	35.25	40.5	44.25	45	45.75	46.5	47.25	64.1404708432983	NA	38.35	42.7	47.05	77.5	99.25	103.6	107.95	112.3
9.516241845770269e-7	1.0227923653254774e-8	9.151728064527297e-9	6.827406668702236e-9	5.719934394640467e-7	7.232400721287323e-9	82	CUT241,XUT_11F-216	NA	chrXI:489540-490163(+)	CUTs	1	NA	NA	1	NA	NA	20	NA	NA	12	NA	NA	20	NA	NA	12	NA	NA	20	20	20	20	20	20	20	20	20	20	20	NA	NA	NA	NA	NA	NA	NA	NA	NA	NA
1.9032483691540538e-6	1.0227923653254774e-6	9.151728064527297e-9	6.827406668702236e-9	1.7159803183921402e-6	1.4464801442574648e-6	83	CUT246	NA	chrXII:97825-99153(+)	CUTs	2	NA	NA	3	2	1	33.5	NA	NA	18.3333333333333	48	39	33.5	NA	NA	21	48	39	30.6594194335118	NA	21.35	22.7	24.05	33.5	40.25	41.6	42.95	44.3	45.65	NA	NA	NA	NA	NA	NA	NA	NA	NA	NA
9.516241845770269e-7	1.0227923653254774e-6	9.151728064527297e-9	6.827406668702236e-9	1.1439868789280934e-6	1.4464801442574648e-6	85	CUT253	NA	chrXII:243609-243745(+)	CUTs	1	NA	NA	2	2	1	211	NA	NA	94.5	220	57	211	NA	NA	94.5	220	57	211	211	211	211	211	211	211	211	211	211	211	NA	NA	NA	NA	NA	NA	NA	NA	NA	NA
9.516241845770269e-7	1.0227923653254774e-6	9.151728064527297e-7	6.827406668702236e-9	5.719934394640467e-9	7.232400721287323e-9	86	CUT263,XUT_12F-180	NA	chrXII:441569-442625(+)	CUTs	1	1	NA	NA	NA	1	43	35	NA	NA	NA	9	43	35	NA	NA	NA	9	43	43	43	43	43	43	43	43	43	43	43	35	35	35	35	35	35	35	35	35	35
2.8548725537310803e-6	1.0227923653254774e-6	9.151728064527297e-9	1.3654813337404472e-6	2.2879737578561868e-6	4.3394404327723946e-6	90	CUT278,XUT_12F-404,CUT279	NA	chrXII:1041760-1043064(+)	CUTs	3	NA	2	4	6	1	37.3333333333333	NA	67	57.5	72.6666666666667	46	36	NA	67	69.5	69.5	46	35.5499528208884	NA	25.2	26.4	27.6	36	44	45.6	47.2	48.8	50.4	NA	NA	NA	NA	NA	NA	NA	NA	NA	NA
9.516241845770269e-7	1.0227923653254774e-8	9.151728064527297e-9	6.827406668702236e-7	5.719934394640467e-9	1.4464801442574648e-6	91	CUT281,XUT_13F-10,XUT_13F-12,XUT_13F-14	NA	chrXIII:23945-26686(+)	CUTs	1	NA	1	NA	2	NA	37	NA	27	NA	33.5	NA	37	NA	27	NA	33.5	NA	37	37	37	37	37	37	37	37	37	37	37	NA	NA	NA	NA	NA	NA	NA	NA	NA	NA
9.516241845770269e-7	1.0227923653254774e-8	9.151728064527297e-9	6.827406668702236e-9	5.719934394640467e-9	7.232400721287324e-7	93	CUT284	NA	chrXIII:77993-78337(+)	CUTs	1	NA	NA	NA	1	NA	29	NA	NA	NA	34	NA	29	NA	NA	NA	34	NA	29	29	29	29	29	29	29	29	29	29	29	NA	NA	NA	NA	NA	NA	NA	NA	NA	NA
9.516241845770269e-7	1.0227923653254774e-6	2.7455184193581893e-6	2.048222000610671e-6	5.719934394640467e-7	7.232400721287323e-9	95	CUT291	NA	chrXIII:246937-247641(+)	CUTs	1	3	3	1	NA	1	20	45.6666666666667	61	97	NA	27	20	41	71	97	NA	27	20	20	20	20	20	20	20	20	20	20	20	31.7820475387437	NA	12.2	15.4	18.6	41	64	68.6	73.2	77.8
2.8548725537310803e-6	1.0227923653254774e-8	9.151728064527297e-9	6.827406668702236e-7	5.719934394640467e-7	7.232400721287324e-7	97	CUT296,XUT_13F-171,SUT301	NA	chrXIII:370761-371993(+)	CUTs	3	NA	1	1	1	NA	41.6666666666667	NA	22	30	11	NA	40	NA	22	30	11	NA	35.3462236896144	NA	18.4	20.8	23.2	40	54.5	57.4	60.3	63.2	66.1	NA	NA	NA	NA	NA	NA	NA	NA	NA	NA
4.758120922885134e-6	4.09116946130191e-6	2.7455184193581893e-6	6.144666001832012e-6	2.8599671973202336e-6	9.402120937673522e-6	98	CUT301,CUT302	NA	chrXIII:534929-535977(+)	CUTs	5	3	9	5	13	4	53.2	20.3333333333333	32.7777777777778	26.8	34.6923076923077	25.75	39	20	31	24	22	25.5	44.5661776161148	NA	27.2	28.4	29.6	39	43	59.6	76.2	92.8	109.4	20.3279271362971	20	20	20	20	20	20.5	20.6	20.7	20.8
9.516241845770269e-7	1.0227923653254774e-8	9.151728064527297e-9	6.827406668702236e-9	5.719934394640467e-7	1.4464801442574648e-6	100	CUT309	NA	chrXIII:715649-716497(+)	CUTs	1	NA	NA	1	2	NA	19	NA	NA	72	27.5	NA	19	NA	NA	72	27.5	NA	19	19	19	19	19	19	19	19	19	19	19	NA	NA	NA	NA	NA	NA	NA	NA	NA	NA
9.516241845770269e-7	1.0227923653254774e-8	9.151728064527297e-7	6.827406668702236e-9	5.719934394640467e-7	7.232400721287323e-9	101	CUT310	NA	chrXIII:814377-815513(+)	CUTs	1	1	NA	1	NA	NA	44	15	NA	22	NA	NA	44	15	NA	22	NA	NA	44	44	44	44	44	44	44	44	44	44	44	15	15	15	15	15	15	15	15	15	15
9.516241845770269e-7	1.0227923653254774e-8	9.151728064527297e-9	6.827406668702236e-9	5.719934394640467e-9	7.232400721287323e-9	102	CUT312	NA	chrXIII:864409-864897(+)	CUTs	1	NA	NA	NA	NA	NA	34	NA	NA	NA	NA	NA	34	NA	NA	NA	NA	NA	34	34	34	34	34	34	34	34	34	34	34	NA	NA	NA	NA	NA	NA	NA	NA	NA	NA
3.8064967383081075e-6	4.09116946130191e-6	5.4910368387163786e-06	4.779184668091565e-6	4.5759475157123735e-6	2.8929602885149296e-6	106	CUT324,CUT325	NA	chrXIV:234043-234323(+)	CUTs	4	6	7	8	4	4	23	14	24	14.375	17.75	22.5	21	13	23	12.5	19	15	22.2515912999681	NA	17.3	17.6	17.9	21	25.5	27	28.5	30	31.5	13.7594404584792	12	11.25	11.5	11.75	13	16.25	17	17.25	17.5
9.516241845770269e-7	1.0227923653254774e-8	9.151728064527297e-9	6.827406668702236e-9	5.719934394640467e-9	7.232400721287323e-9	110	CUT339	NA	chrXIV:533940-534092(+)	CUTs	1	NA	NA	NA	NA	NA	18	NA	NA	NA	NA	NA	18	NA	NA	NA	NA	NA	18	18	18	18	18	18	18	18	18	18	18	NA	NA	NA	NA	NA	NA	NA	NA	NA	NA
1.3322738584078377e-5	1.534188547988216e-5	1.0066900870980026e-5	9.55836933618313e-6	1.4299835986601169e-5	1.2295081226188451e-5	113	CUT343,SUT335,XUT_14F-231,CUT344,CUT345	NA	chrXIV:587108-588978(+)	CUTs	14	11	14	25	17	15	44.8571428571429	19.0909090909091	18.1428571428571	19.52	19.4705882352941	34	40.5	20	17.5	20	14	33	38.1644407769618	42	15.3	17.8	21.7	40.5	66.75	69.6	72.1	73.4	81.7	17.5784799449658	NA	9	10	10.5	20	23.5	24	26.5	29
5.709745107462161e-6	3.0683770959764322e-6	9.151728064527297e-7	2.7309626674808945e-6	1.7159803183921402e-6	7.232400721287324e-7	114	CUT352,XUT_14F-293,SUT342	NA	chrXIV:730844-733338(+)	CUTs	6	1	4	3	1	3	48.1666666666667	91	39.25	18.6666666666667	47	45.6666666666667	45.5	91	33.5	14	47	47	45.7280513981382	NA	30.75	31.5	32.25	45.5	62.5	66	66.75	67.5	68.25	91	91	91	91	91	91	91	91	91	91
9.516241845770269e-7	1.0227923653254774e-6	9.151728064527297e-9	1.3654813337404472e-6	2.2879737578561868e-6	7.232400721287323e-9	115	CUT353,XUT_14F-319	NA	chrXIV:763076-764044(+)	CUTs	1	NA	2	4	NA	1	64	NA	18	19.25	NA	46	64	NA	18	14	NA	46	64	64	64	64	64	64	64	64	64	64	64	NA	NA	NA	NA	NA	NA	NA	NA	NA	NA
9.516241845770269e-7	1.0227923653254774e-8	9.151728064527297e-9	6.827406668702236e-9	5.719934394640467e-9	7.232400721287323e-9	116	CUT358	NA	chrXV:138010-138322(+)	CUTs	1	NA	NA	NA	NA	NA	10	NA	NA	NA	NA	NA	10	NA	NA	NA	NA	NA	10	10	10	10	10	10	10	10	10	10	10	NA	NA	NA	NA	NA	NA	NA	NA	NA	NA
6.661369292039188e-6	7.159546557278341e-6	3.6606912258109186e-6	6.827406668702236e-7	2.2879737578561868e-6	1.4464801442574648e-6	120	CUT369,XUT_15F-156,SUT359,SUT360,XUT_15F-157	NA	chrXV:335354-338609(+)	CUTs	7	4	1	4	2	7	38.5714285714286	22	58	67.5	24.5	52	32	20	58	73	24.5	47	35.5470046827797	52	22.3	22.6	22.9	32	52	52	53.1	56.4	59.7	21.5041478052943	18	18	18	18	20	24	25.2	26.4	27.6
1.0467866030347295e-5	1.3296300749231205e-5	8.236555258074568e-6	4.096444001221342e-6	4.003954076248327e-6	9.402120937673522e-6	122	CUT376,XUT_15F-203,tK(UUU)O,XUT_15F-206	NA	chrXV:435778-438802(+)	CUTs	11	9	6	7	13	13	40.7272727272727	34.7777777777778	27.3333333333333	30.7142857142857	29	52.6153846153846	34	30	27	28	28	48	35.4665168524376	NA	16	22	23	34	53	54	59.5	65	71	30.1980927102379	NA	13.4	17.8	20.8	30	47	49.8	52.6	56.4
8.564617661193242e-6	9.205131287929297e-6	2.7455184193581893e-6	1.3654813337404472e-6	1.7159803183921402e-6	1.4464801442574648e-6	123	CUT377	NA	chrXV:446082-447098(+)	CUTs	9	3	2	3	2	9	52.3333333333333	19	35.5	64.3333333333333	32	38.1111111111111	56	16	35.5	86	32	38	45.7163966142997	NA	19.2	24.4	28.6	56	60	66	72	80.4	91.2	18.4103281650318	NA	15.1	15.2	15.3	16	21	22	23	24
7.137181384327701e-5	6.443591901550508e-5	4.118277629037284e-5	3.8916218011602747e-5	2.802767853373829e-5	2.0250722019604506e-5	124	CUT380,YOR101W,YOR102W	NA	chrXV:515050-516450(+)	CUTs	75	45	57	49	28	63	35.9066666666667	32.0666666666667	24.1228070175439	30.3469387755102	20.2857142857143	38.5555555555556	30	25	21	23	18	36	30.8641088437995	20	13.7	17	18.1	30	46	48.4	50.9	61.6	68.1	25.6609948637114	18	8.6	13	15	25	37	41.4	44.8	69.8
3.8064967383081075e-6	1.0227923653254774e-8	2.7455184193581893e-6	2.048222000610671e-6	1.1439868789280934e-6	7.232400721287324e-7	126	CUT390,XUT_15F-388	NA	chrXV:844891-845572(+)	CUTs	4	3	3	2	1	NA	22.5	40	23.3333333333333	30.5	30	NA	19.5	27	22	30.5	30	NA	21.1135078777583	NA	15.15	15.3	15.45	19.5	26.25	28.2	30.15	32.1	34.05	34.432761289903	NA	21.6	22.2	22.8	27	49.5	54	58.5	63
1.9032483691540538e-6	1.0227923653254774e-8	9.151728064527297e-9	6.827406668702236e-7	1.1439868789280934e-6	7.232400721287324e-7	128	CUT406	NA	chrXVI:182953-183177(+)	CUTs	2	NA	1	2	1	NA	66	NA	21	17	30	NA	66	NA	21	17	30	NA	61.4817045957576	NA	44.4	46.8	49.2	66	78	80.4	82.8	85.2	87.6	NA	NA	NA	NA	NA	NA	NA	NA	NA	NA
9.516241845770269e-7	1.0227923653254774e-8	9.151728064527297e-9	6.827406668702236e-9	1.7159803183921402e-6	7.232400721287323e-9	129	CUT408,XUT_16F-88	NA	chrXVI:215321-216049(+)	CUTs	1	NA	NA	3	NA	NA	20	NA	NA	23.6666666666667	NA	NA	20	NA	NA	22	NA	NA	20	20	20	20	20	20	20	20	20	20	20	NA	NA	NA	NA	NA	NA	NA	NA	NA	NA
1.9032483691540538e-6	4.09116946130191e-6	1.8303456129054593e-6	2.048222000610671e-6	2.2879737578561868e-6	1.4464801442574648e-6	131	CUT410	NA	chrXVI:250425-250705(+)	CUTs	2	2	3	4	2	4	20	25.5	48.6666666666667	28.25	111	15	20	25.5	17	29.5	111	12	19.5959179422654	NA	16.4	16.8	17.2	20	22	22.4	22.8	23.2	23.6	23.6643191323985	NA	16.95	17.9	18.85	25.5	30.25	31.2	32.15	33.1
9.516241845770269e-7	1.0227923653254774e-6	1.8303456129054593e-6	6.827406668702236e-9	5.719934394640467e-7	7.232400721287323e-9	135	CUT423,XUT_16F-226,SUT415	NA	chrXVI:565283-566834(+)	CUTs	1	2	NA	1	NA	1	47	24	NA	22	NA	38	47	24	NA	22	NA	38	47	47	47	47	47	47	47	47	47	47	47	18.7349939951952	NA	10.5	12	13.5	24	31.5	33	34.5	36
1.4274362768655402e-5	1.0227923653254774e-5	9.151728064527296e-6	3.413703334351118e-6	5.147940955176421e-6	5.785920577029859e-6	138	CUT431,XUT_16F-280	NA	chrXVI:697123-698489(+)	CUTs	15	10	5	9	8	10	51.0666666666667	31.7	41.8	40.7777777777778	34.5	46	53	28	37	38	28	48	48.8074708036796	60	28.7	32.2	37.1	53	59	60	60	62.4	72.1	27.6304543516702	NA	14.45	14.9	15.7	28	38.25	40.6	44.2	49.7
9.516241845770269e-7	3.0683770959764322e-6	9.151728064527297e-9	6.827406668702236e-9	5.719934394640467e-7	7.232400721287323e-9	142	CUT445,XUT_2R-109	NA	chrII:278428-280938(-)	CUTs	1	NA	NA	1	NA	3	42	NA	NA	3	NA	51	42	NA	NA	3	NA	45	42	42	42	42	42	42	42	42	42	42	42	NA	NA	NA	NA	NA	NA	NA	NA	NA	NA
9.516241845770269e-7	1.0227923653254774e-8	9.151728064527297e-9	6.827406668702236e-7	5.719934394640467e-9	7.232400721287323e-9	143	CUT448,CUT449	NA	chrII:340772-341484(-)	CUTs	1	NA	1	NA	NA	NA	63	NA	12	NA	NA	NA	63	NA	12	NA	NA	NA	63	63	63	63	63	63	63	63	63	63	63	NA	NA	NA	NA	NA	NA	NA	NA	NA	NA
2.5693852983579724e-5	1.4319093114556682e-5	9.151728064527296e-6	4.779184668091565e-6	2.8599671973202336e-6	1.4464801442574648e-6	145	CUT451,YBR063C,YBR065C	NA	chrII:366603-369747(-)	CUTs	27	10	7	5	2	14	40.7407407407407	29.6	33.1428571428571	31	23.5	31.2142857142857	34	26.5	26	26	23.5	31.5	35.4506082462609	55	14.9	17.6	18.9	34	52.5	55	65.5	70.4	73.1	27.4968505251851	29	17.25	19.5	20.7	26.5	31.25	34	38.5	43.8
2.1887356245271617e-5	1.8410262575858593e-5	6.4062096451691075e-6	6.144666001832012e-6	1.1439868789280934e-6	1.4464801442574648e-6	147	CUT455,SUT447	NA	chrII:539340-541020(-)	CUTs	23	7	9	2	2	18	35.8695652173913	33.8571428571429	56.5555555555556	24.5	55	43.3333333333333	33	38	49	24.5	55	42	32.0988407586733	NA	16	16.2	17.6	33	42	45.6	48.7	61	69.4	31.0985072018395	NA	16.8	18.6	20.4	38	44	46.4	48.3	49.2
1.9032483691540538e-6	3.0683770959764322e-6	2.7455184193581893e-6	2.7309626674808945e-6	1.1439868789280934e-6	7.232400721287324e-7	148	CUT456	NA	chrII:549124-549532(-)	CUTs	2	3	4	2	1	3	25.5	21.3333333333333	27.25	13.5	8	36.3333333333333	25.5	23	27	13.5	8	38	20.976176963403	NA	12.45	13.9	15.35	25.5	32.75	34.2	35.65	37.1	38.55	20.5623720054979	NA	14.9	15.8	16.7	23	25	25.4	25.8	26.2
5.709745107462161e-6	1.0227923653254774e-6	2.7455184193581893e-6	2.048222000610671e-6	1.1439868789280934e-6	7.232400721287323e-9	152	CUT465	NA	chrIII:147782-148078(-)	CUTs	6	3	3	2	NA	1	32	22.6666666666667	15.6666666666667	18.5	NA	50	28	22	15	18.5	NA	50	27.7037491767492	NA	15.25	15.5	15.75	28	47.75	51	51.75	52.5	53.25	22.298949590907	NA	18.4	18.8	19.2	22	25	25.6	26.2	26.8
9.516241845770269e-7	2.045584730650955e-6	1.8303456129054593e-6	6.827406668702236e-9	1.1439868789280934e-6	7.232400721287324e-7	154	CUT473,XUT_4R-45	NA	chrIV:115165-116108(-)	CUTs	1	2	NA	2	1	2	56	35	NA	31.5	17	39.5	56	35	NA	31.5	17	39.5	56	56	56	56	56	56	56	56	56	56	56	34.0734500748016	NA	27.8	28.6	29.4	35	39	39.8	40.6	41.4
8.564617661193242e-6	5.113961826627387e-6	3.6606912258109186e-6	1.3654813337404472e-6	1.7159803183921402e-6	4.3394404327723946e-6	155	CUT475,XUT_4R-56,XUT_4R-57,SUT460	NA	chrIV:134341-135576(-)	CUTs	9	4	2	3	6	5	53.6666666666667	15.75	44	66	62.1666666666667	38.8	48	17	44	67	70.5	39	50.7075722157705	48	30.4	38.8	43.6	48	66	69.6	73.2	75.4	76.2	14.020363690179	NA	7.2	8.4	9.6	17	20.75	21.2	21.65	22.1
9.516241845770269e-7	1.0227923653254774e-8	2.7455184193581893e-6	1.3654813337404472e-6	5.719934394640467e-9	2.1697202163861973e-6	158	CUT482,XUT_4R-120	NA	chrIV:292261-292806(-)	CUTs	1	3	2	NA	3	NA	88	30.3333333333333	14.5	NA	77	NA	88	33	14.5	NA	50	NA	88	88	88	88	88	88	88	88	88	88	88	29.0253444708476	NA	20.4	21.8	23.2	33	36	36.6	37.2	37.8
9.516241845770269e-7	1.0227923653254774e-8	9.151728064527297e-9	6.827406668702236e-7	5.719934394640467e-7	7.232400721287323e-9	160	CUT485	NA	chrIV:340245-340405(-)	CUTs	1	NA	1	1	NA	NA	18	NA	28	17	NA	NA	18	NA	28	17	NA	NA	18	18	18	18	18	18	18	18	18	18	18	NA	NA	NA	NA	NA	NA	NA	NA	NA	NA
9.516241845770269e-7	1.0227923653254774e-6	9.151728064527297e-7	6.827406668702236e-9	5.719934394640467e-9	7.232400721287323e-9	161	CUT491,XUT_4R-177	NA	chrIV:413837-414797(-)	CUTs	1	1	NA	NA	NA	1	17	39	NA	NA	NA	22	17	39	NA	NA	NA	22	17	17	17	17	17	17	17	17	17	17	17	39	39	39	39	39	39	39	39	39	39
9.516241845770269e-7	1.0227923653254774e-8	1.8303456129054593e-6	6.827406668702236e-9	5.719934394640467e-7	2.1697202163861973e-6	162	CUT492	NA	chrIV:428461-428725(-)	CUTs	1	2	NA	1	3	NA	28	38	NA	32	29.6666666666667	NA	28	38	NA	32	30	NA	28	28	28	28	28	28	28	28	28	28	28	37.7888872553824	NA	34.4	34.8	35.2	38	40	40.4	40.8	41.2
2.8548725537310803e-6	2.045584730650955e-6	2.7455184193581893e-6	6.827406668702236e-7	5.719934394640467e-7	7.232400721287324e-7	163	CUT493,SUT466,XUT_4R-203	NA	chrIV:470533-471533(-)	CUTs	3	3	1	1	1	2	39	36.3333333333333	52	98	32	75	39	37	52	98	32	75	37.4984888279926	NA	27.3	28.6	29.9	39	45.5	46.8	48.1	49.4	50.7	36.3209470633521	37	35.2	35.4	35.6	37	37	37	37	37
2.8548725537310803e-6	2.045584730650955e-6	9.151728064527297e-9	6.827406668702236e-7	5.719934394640467e-9	7.232400721287324e-7	164	CUT494,XUT_4R-218,SUT468	NA	chrIV:505375-507447(-)	CUTs	3	NA	1	NA	1	2	46.6666666666667	NA	40	NA	23	35.5	48	NA	40	NA	23	35.5	46.4727554590903	NA	41.7	42.4	43.1	48	49.5	49.8	50.1	50.4	50.7	NA	NA	NA	NA	NA	NA	NA	NA	NA	NA
9.516241845770269e-7	1.0227923653254774e-8	9.151728064527297e-9	1.3654813337404472e-6	5.719934394640467e-7	1.4464801442574648e-6	165	CUT495	NA	chrIV:547663-547799(-)	CUTs	1	NA	2	1	2	NA	30	NA	49.5	111	55.5	NA	30	NA	49.5	111	55.5	NA	30	30	30	30	30	30	30	30	30	30	30	NA	NA	NA	NA	NA	NA	NA	NA	NA	NA
3.8064967383081075e-6	2.045584730650955e-6	2.7455184193581893e-6	1.3654813337404472e-6	5.719934394640467e-9	7.232400721287324e-7	167	CUT499,XUT_4R-255	NA	chrIV:578423-579115(-)	CUTs	4	3	2	NA	1	2	32	23.3333333333333	26.5	NA	21	42.5	29.5	19	26.5	NA	21	42.5	30.0471111330546	NA	20.05	21.1	22.15	29.5	37.25	39.8	42.35	44.9	47.45	22.227663482377	NA	17.2	17.4	17.6	19	26.5	28	29.5	31
3.8064967383081075e-6	3.0683770959764322e-6	9.151728064527297e-9	6.827406668702236e-7	5.719934394640467e-9	2.1697202163861973e-6	168	CUT500,XUT_4R-265,SUT472	NA	chrIV:598423-600356(-)	CUTs	4	NA	1	NA	3	3	47.75	NA	26	NA	53.3333333333333	37.6666666666667	43.5	NA	26	NA	39	40	45.4423643152387	NA	33.3	33.6	33.9	43.5	56.75	59.6	62.45	65.3	68.15	NA	NA	NA	NA	NA	NA	NA	NA	NA	NA
9.516241845770269e-7	1.0227923653254774e-8	9.151728064527297e-9	6.827406668702236e-7	5.719934394640467e-9	7.232400721287323e-9	169	CUT501	NA	chrIV:602935-603239(-)	CUTs	1	NA	1	NA	NA	NA	21	NA	24	NA	NA	NA	21	NA	24	NA	NA	NA	21	21	21	21	21	21	21	21	21	21	21	NA	NA	NA	NA	NA	NA	NA	NA	NA	NA
1.9032483691540538e-6	2.045584730650955e-6	9.151728064527297e-7	6.827406668702236e-9	5.719934394640467e-7	7.232400721287323e-9	170	CUT503	NA	chrIV:629440-630688(-)	CUTs	2	1	NA	1	NA	2	47	28	NA	17	NA	45.5	47	28	NA	17	NA	45.5	46.9041575982343	NA	44.3	44.6	44.9	47	48.5	48.8	49.1	49.4	49.7	28	28	28	28	28	28	28	28	28	28
9.516241845770269e-7	2.045584730650955e-6	1.8303456129054593e-6	6.827406668702236e-9	1.1439868789280934e-6	7.232400721287323e-9	171	CUT504,XUT_4R-298	NA	chrIV:687248-687876(-)	CUTs	1	2	NA	2	NA	2	48	29.5	NA	23	NA	43	48	29.5	NA	23	NA	43	48	48	48	48	48	48	48	48	48	48	48	26.229754097208	NA	17.35	18.7	20.05	29.5	36.25	37.6	38.95	40.3
9.516241845770269e-7	1.0227923653254774e-8	9.151728064527297e-9	6.827406668702236e-9	5.719934394640467e-9	7.232400721287323e-9	172	CUT506,XUT_4R-303,CUT507	NA	chrIV:703360-704184(-)	CUTs	1	NA	NA	NA	NA	NA	31	NA	NA	NA	NA	NA	31	NA	NA	NA	NA	NA	31	31	31	31	31	31	31	31	31	31	31	NA	NA	NA	NA	NA	NA	NA	NA	NA	NA
3.8064967383081075e-6	4.09116946130191e-6	2.7455184193581893e-6	6.827406668702236e-7	5.719934394640467e-9	7.232400721287324e-7	175	CUT516	NA	chrIV:1004457-1005321(-)	CUTs	4	3	1	NA	1	4	56.75	53.3333333333333	35	NA	14	43	54	39	35	NA	14	44	55.218025477779904	NA	42.5	44	45.5	54	62.25	65.4	68.55	71.7	74.85	48.9640163414565	NA	35.4	35.8	36.2	39	62.5	67.2	71.9	76.6
2.8548725537310803e-6	1.0227923653254774e-8	9.151728064527297e-9	6.827406668702236e-9	5.719934394640467e-7	7.232400721287323e-9	177	CUT519	NA	chrIV:1031729-1032097(-)	CUTs	3	NA	NA	1	NA	NA	79.6666666666667	NA	NA	18	NA	NA	44	NA	NA	18	NA	NA	65.2507865810454	NA	41.3	41.6	41.9	44	99	110	121	132	143	NA	NA	NA	NA	NA	NA	NA	NA	NA	NA
7.612993476616215e-6	1.1250716018580251e-5	1.9218628935507323e-5	1.2972072670534247e-5	1.4871829426065214e-5	1.2295081226188451e-5	179	CUT524,XUT_4R-486,SUT484,XUT_4R-488	NA	chrIV:1182385-1183548(-)	CUTs	8	21	19	26	17	11	35	26.047619047619	24.9473684210526	23.5384615384615	18.8235294117647	29.7272727272727	32	25	24	22.5	17	29	31.216201906301	NA	15.4	16.8	18.3	32	46	51.6	57.2	58.6	59.3	24.0259863186882	NA	14	17	17	25	30	31	32	36
9.516241845770269e-7	2.045584730650955e-6	9.151728064527297e-9	6.827406668702236e-9	5.719934394640467e-9	7.232400721287323e-9	180	CUT527,XUT_4R-515,SUT488	NA	chrIV:1260361-1261398(-)	CUTs	1	NA	NA	NA	NA	2	63	NA	NA	NA	NA	54	63	NA	NA	NA	NA	54	63	63	63	63	63	63	63	63	63	63	63	NA	NA	NA	NA	NA	NA	NA	NA	NA	NA
9.516241845770269e-7	1.0227923653254774e-8	9.151728064527297e-9	6.827406668702236e-7	5.719934394640467e-7	7.232400721287324e-7	181	CUT528	NA	chrIV:1268921-1269745(-)	CUTs	1	NA	1	1	1	NA	28	NA	37	14	15	NA	28	NA	37	14	15	NA	28	28	28	28	28	28	28	28	28	28	28	NA	NA	NA	NA	NA	NA	NA	NA	NA	NA
4.758120922885134e-6	5.113961826627387e-6	9.151728064527297e-7	6.827406668702236e-9	5.719934394640467e-9	7.232400721287324e-7	182	CUT530,XUT_4R-527,SUT489	NA	chrIV:1279065-1279960(-)	CUTs	5	1	NA	NA	1	5	32.4	28	NA	NA	11	44.2	24	28	NA	NA	11	42	29.9420580957268	NA	20.4	20.8	21.2	24	43	45	47	49	51	28	28	28	28	28	28	28	28	28	28
9.516241845770269e-7	1.0227923653254774e-8	9.151728064527297e-9	6.827406668702236e-9	1.1439868789280934e-6	7.232400721287324e-7	184	CUT535,CUT536	NA	chrIV:1435785-1436689(-)	CUTs	1	NA	NA	2	1	NA	9	NA	NA	15.5	113	NA	9	NA	NA	15.5	113	NA	9	9	9	9	9	9	9	9	9	9	9	NA	NA	NA	NA	NA	NA	NA	NA	NA	NA
1.9032483691540538e-6	3.0683770959764322e-6	9.151728064527297e-9	6.827406668702236e-7	5.719934394640467e-9	7.232400721287323e-9	186	CUT540,SUT498	NA	chrIV:1507897-1509817(-)	CUTs	2	NA	1	NA	NA	3	57	NA	16	NA	NA	43.3333333333333	57	NA	16	NA	NA	35	56.7802782663136	NA	52.5	53	53.5	57	59.5	60	60.5	61	61.5	NA	NA	NA	NA	NA	NA	NA	NA	NA	NA
9.516241845770269e-7	1.0227923653254774e-8	2.7455184193581893e-6	1.3654813337404472e-6	1.1439868789280934e-6	7.232400721287324e-7	187	CUT541,CUT542,SUT503	NA	chrV:15349-15981(-)	CUTs	1	3	2	2	1	NA	9	10.3333333333333	24.5	21	27	NA	9	9	24.5	21	27	NA	9	9	9	9	9	9	9	9	9	9	9	9.81319893056577	NA	7.2	7.4	7.6	9	12	12.6	13.2	13.8
3.8064967383081075e-6	1.0227923653254774e-5	3.6606912258109186e-6	4.096444001221342e-6	3.4319606367842804e-6	2.8929602885149296e-6	190	CUT548,XUT_5R-76,SUT506	NA	chrV:155957-156526(-)	CUTs	4	4	6	6	4	10	29.75	18.75	19.6666666666667	21.5	27.5	41.2	31	19	17	17.5	13	40.5	28.8612506353719	31	20.8	22.6	24.4	31	32.75	33.8	34.85	35.9	36.95	16.5470994744853	NA	8.5	10	11.5	19	23.25	24.6	25.95	27.3
3.8064967383081075e-6	8.18233892260382e-6	4.575864032263648e-6	6.827406668702236e-7	5.147940955176421e-6	2.8929602885149296e-6	193	CUT554,XUT_5R-126	NA	chrV:268229-269293(-)	CUTs	4	5	1	9	4	8	83.25	60	91	42.8888888888889	30.25	55.125	54	78	91	29	27.5	52	67.6071315132799	NA	40.35	41.7	43.05	54	91.5	110.4	129.3	148.2	167.1	46.6256155850148	NA	15.4	18.8	22.2	78	82	85.4	88.8	92.2
3.8064967383081075e-6	5.113961826627387e-6	4.575864032263648e-6	1.3654813337404472e-6	1.1439868789280934e-6	7.232400721287324e-7	194	CUT556,XUT_5R-129,SUT514	NA	chrV:273797-278261(-)	CUTs	4	5	2	2	1	5	48.75	27.6	22	23.5	19	45.6	49.5	28	22	23.5	19	46	48.6002982743284	NA	43.75	44.5	45.25	49.5	51.5	51.8	52.1	52.4	52.7	27.0271217570216	NA	20.8	21.6	22.4	28	29	30.6	32.2	33.8
3.8064967383081075e-6	2.045584730650955e-6	9.151728064527297e-9	6.827406668702236e-7	5.719934394640467e-7	2.1697202163861973e-6	195	CUT557	NA	chrV:281565-282445(-)	CUTs	4	NA	1	1	3	2	38	NA	17	68	57.3333333333333	13	34.5	NA	17	68	75	13	32.8954260012814	NA	16.95	18.9	20.85	34.5	47.75	51.8	55.85	59.9	63.95	NA	NA	NA	NA	NA	NA	NA	NA	NA	NA
5.709745107462161e-6	5.113961826627387e-6	9.151728064527297e-7	6.827406668702236e-7	1.1439868789280934e-6	2.1697202163861973e-6	196	CUT560,CUT561,XUT_5R-144	NA	chrV:302365-303357(-)	CUTs	6	1	1	2	3	5	39.6666666666667	22	10	32.5	12.6666666666667	36.2	40	22	10	32.5	13	39	37.7946911092692	NA	25.5	26	26.5	40	47.75	48	50.5	53	55.5	22	22	22	22	22	22	22	22	22	22
9.516241845770269e-7	1.0227923653254774e-8	9.151728064527297e-9	6.827406668702236e-7	5.719934394640467e-9	7.232400721287323e-9	200	CUT572	NA	chrV:567037-567581(-)	CUTs	1	NA	1	NA	NA	NA	49	NA	12	NA	NA	NA	49	NA	12	NA	NA	NA	49	49	49	49	49	49	49	49	49	49	49	NA	NA	NA	NA	NA	NA	NA	NA	NA	NA
9.516241845770269e-7	1.0227923653254774e-8	9.151728064527297e-9	6.827406668702236e-9	5.719934394640467e-9	7.232400721287323e-9	202	CUT575	NA	chrVI:118637-119165(-)	CUTs	1	NA	NA	NA	NA	NA	72	NA	NA	NA	NA	NA	72	NA	NA	NA	NA	NA	72	72	72	72	72	72	72	72	72	72	72	NA	NA	NA	NA	NA	NA	NA	NA	NA	NA
9.516241845770269e-7	1.0227923653254774e-8	9.151728064527297e-7	6.827406668702236e-7	1.1439868789280934e-6	1.4464801442574648e-6	206	CUT588	NA	chrVII:145359-145631(-)	CUTs	1	1	1	2	2	NA	138	132	134	75	111.5	NA	138	132	134	75	111.5	NA	138	138	138	138	138	138	138	138	138	138	138	132	132	132	132	132	132	132	132	132	132
9.516241845770269e-7	1.0227923653254774e-6	1.8303456129054593e-6	6.827406668702236e-9	5.719934394640467e-7	7.232400721287323e-9	207	CUT590	NA	chrVII:166863-167487(-)	CUTs	1	2	NA	1	NA	1	50	38	NA	28	NA	43	50	38	NA	28	NA	43	50	50	50	50	50	50	50	50	50	50	50	37.8813938497516	NA	35.3	35.6	35.9	38	39.5	39.8	40.1	40.4
7.612993476616215e-6	2.045584730650955e-6	9.151728064527297e-9	2.7309626674808945e-6	5.719934394640467e-9	2.1697202163861973e-6	208	CUT591,XUT_7R-93,SUT541	NA	chrVII:209991-213771(-)	CUTs	8	NA	4	NA	3	2	53.625	NA	41	NA	73.3333333333333	38	54.5	NA	25	NA	76	38	53.0989747470199	46	44.05	45.1	46	54.5	59.25	61	62.75	63.3	63.65	NA	NA	NA	NA	NA	NA	NA	NA	NA	NA
1.9032483691540538e-6	2.045584730650955e-6	1.8303456129054593e-6	1.3654813337404472e-6	1.7159803183921402e-6	1.4464801442574648e-6	211	CUT597	NA	chrVII:345295-345727(-)	CUTs	2	2	2	3	2	2	23.5	33	24	24.3333333333333	19.5	42.5	23.5	33	24	24	19.5	42.5	22.5831795812724	NA	17.65	18.3	18.95	23.5	26.75	27.4	28.05	28.7	29.35	32.0156211871642	NA	25.8	26.6	27.4	33	37	37.8	38.6	39.4
2.6645477168156753e-5	2.1478639671835025e-5	1.8303456129054592e-5	1.5020294671144917e-5	1.4871829426065214e-5	6.509160649158591e-6	212	CUT599,YGL072C	NA	chrVII:370247-371247(-)	CUTs	28	20	22	26	9	21	30.3571428571429	23.85	23.1363636363636	24.8461538461538	20.3333333333333	43.5714285714286	25	23	21	20	20	27	26.7123130078274	25	12.7	14.7	16.05	25	45	48.6	49.95	51.5	56.3	22.5134487534329	23	12.95	13.9	14.85	23	28.75	31.2	32.6	36.2
1.9032483691540538e-6	3.0683770959764322e-6	9.151728064527297e-9	2.048222000610671e-6	1.1439868789280934e-6	7.232400721287324e-7	214	CUT601	NA	chrVII:439767-440607(-)	CUTs	2	NA	3	2	1	3	57	NA	20.3333333333333	17.5	38	49.6666666666667	57	NA	16	17.5	38	55	55.7225268630201	NA	46.2	47.4	48.6	57	63	64.2	65.4	66.6	67.8	NA	NA	NA	NA	NA	NA	NA	NA	NA	NA
9.516241845770269e-7	1.0227923653254774e-8	9.151728064527297e-7	6.827406668702236e-7	5.719934394640467e-9	7.232400721287323e-9	215	CUT605	NA	chrVII:525047-525615(-)	CUTs	1	1	1	NA	NA	NA	53	28	22	NA	NA	NA	53	28	22	NA	NA	NA	53	53	53	53	53	53	53	53	53	53	53	28	28	28	28	28	28	28	28	28	28
1.9032483691540538e-6	1.0227923653254774e-8	9.151728064527297e-7	1.3654813337404472e-6	3.4319606367842804e-6	2.1697202163861973e-6	217	CUT610	NA	chrVII:656167-656455(-)	CUTs	2	1	2	6	3	NA	53	11	15	22	10	NA	53	11	15	20	9	NA	46.7332857821917	NA	30.5	33	35.5	53	65.5	68	70.5	73	75.5	11	11	11	11	11	11	11	11	11	11
9.516241845770269e-7	2.045584730650955e-6	9.151728064527297e-7	6.827406668702236e-7	1.7159803183921402e-6	3.616200360643662e-6	219	CUT613	NA	chrVII:669759-670575(-)	CUTs	1	1	1	3	5	2	14	32	27	22	24.4	26.5	14	32	27	24	29	26.5	14	14	14	14	14	14	14	14	14	14	14	32	32	32	32	32	32	32	32	32	32
9.516241845770269e-7	1.0227923653254774e-8	9.151728064527297e-9	6.827406668702236e-9	5.719934394640467e-9	7.232400721287323e-9	220	CUT622,XUT_7R-360	NA	chrVII:795655-796639(-)	CUTs	1	NA	NA	NA	NA	NA	46	NA	NA	NA	NA	NA	46	NA	NA	NA	NA	NA	46	46	46	46	46	46	46	46	46	46	46	NA	NA	NA	NA	NA	NA	NA	NA	NA	NA
9.516241845770269e-7	2.045584730650955e-6	1.8303456129054593e-6	6.827406668702236e-9	5.719934394640467e-9	7.232400721287324e-7	221	CUT626,XUT_7R-404,SUT566	NA	chrVII:879031-879938(-)	CUTs	1	2	NA	NA	1	2	19	23	NA	NA	8	36	19	23	NA	NA	8	36	19	19	19	19	19	19	19	19	19	19	19	22.9782505861521	NA	22.1	22.2	22.3	23	23.5	23.6	23.7	23.8
9.516241845770269e-7	1.0227923653254774e-6	1.8303456129054593e-6	2.7309626674808945e-6	1.1439868789280934e-6	2.8929602885149296e-6	222	CUT627,CUT628	NA	chrVII:882311-882719(-)	CUTs	1	2	4	2	4	1	46	35	20.75	15	30.5	41	46	35	21	15	32	41	46	46	46	46	46	46	46	46	46	46	46	33.5410196624969	NA	26	27	28	35	40	41	42	43
1.4274362768655402e-5	1.1250716018580251e-5	1.1897246483885487e-5	1.2972072670534247e-5	9.151895031424747e-6	8.678880865544789e-6	223	CUT629,XUT_7R-418,SUT567	NA	chrVII:904799-905456(-)	CUTs	15	13	19	16	12	11	29.8666666666667	25.8461538461538	23.8947368421053	21.6875	19.5	35.0909090909091	30	22	23	22.5	19	29	28.6372798600912	23	19	19.8	21.2	30	37	39.8	42.6	43	43.3	21.8776820745476	NA	9.8	11.4	12.6	22	39	41.4	44.4	48.6
1.9032483691540538e-6	2.045584730650955e-6	4.575864032263648e-6	2.7309626674808945e-6	3.4319606367842804e-6	1.4464801442574648e-6	224	CUT630	NA	chrVII:974014-974438(-)	CUTs	2	5	4	6	2	2	38	37.8	30.75	37.5	25	61	38	39	29	33	25	61	36.6606055596467	NA	29	30	31	38	43	44	45	46	47	37.3642845793431	39	30	32	34	39	39	40.2	41.4	42.6
1.9032483691540538e-6	1.0227923653254774e-8	9.151728064527297e-9	1.3654813337404472e-6	5.719934394640467e-7	7.232400721287324e-7	225	CUT632	NA	chrVII:993734-994078(-)	CUTs	2	NA	2	1	1	NA	28.5	NA	19	27	84	NA	28.5	NA	19	27	84	NA	26.4952825989835	NA	19.05	20.1	21.15	28.5	33.75	34.8	35.85	36.9	37.95	NA	NA	NA	NA	NA	NA	NA	NA	NA	NA
2.8548725537310803e-6	1.0227923653254774e-8	9.151728064527297e-7	6.827406668702236e-9	1.1439868789280934e-6	7.232400721287324e-7	227	CUT635	NA	chrVII:1039406-1039830(-)	CUTs	3	1	NA	2	1	NA	29.6666666666667	100	NA	16.5	12	NA	14	100	NA	16.5	12	NA	21.9558342601378	NA	12.2	12.4	12.6	14	38.5	43.4	48.3	53.2	58.1	100	100	100	100	100	100	100	100	100	100
9.516241845770269e-7	1.0227923653254774e-8	9.151728064527297e-9	6.827406668702236e-9	5.719934394640467e-9	1.4464801442574648e-6	230	CUT647,SUT583,XUT_8R-135,XUT_8R-137	NA	chrVIII:279293-281245(-)	CUTs	1	NA	NA	NA	2	NA	69	NA	NA	NA	10	NA	69	NA	NA	NA	10	NA	69	69	69	69	69	69	69	69	69	69	69	NA	NA	NA	NA	NA	NA	NA	NA	NA	NA
9.516241845770269e-7	1.0227923653254774e-6	9.151728064527297e-9	6.827406668702236e-9	5.719934394640467e-9	7.232400721287323e-9	235	CUT661,XUT_9R-56	NA	chrIX:135381-136325(-)	CUTs	1	NA	NA	NA	NA	1	8	NA	NA	NA	NA	25	8	NA	NA	NA	NA	25	8	8	8	8	8	8	8	8	8	8	8	NA	NA	NA	NA	NA	NA	NA	NA	NA	NA
1.9032483691540538e-6	2.045584730650955e-6	9.151728064527297e-9	1.3654813337404472e-6	1.1439868789280934e-6	7.232400721287324e-7	236	CUT665	NA	chrIX:263533-265053(-)	CUTs	2	NA	2	2	1	2	51	NA	39	13.5	74	16.5	51	NA	39	13.5	74	16.5	43.8748219369606	NA	27.6	30.2	32.8	51	64	66.6	69.2	71.8	74.4	NA	NA	NA	NA	NA	NA	NA	NA	NA	NA
1.9032483691540538e-6	1.0227923653254774e-6	9.151728064527297e-9	6.827406668702236e-7	5.719934394640467e-7	7.232400721287323e-9	240	CUT682,SUT630	NA	chrX:259500-260988(-)	CUTs	2	NA	1	1	NA	1	74.5	NA	71	67	NA	58	74.5	NA	71	67	NA	58	74.4177398205562	NA	71.35	71.7	72.05	74.5	76.25	76.6	76.95	77.3	77.65	NA	NA	NA	NA	NA	NA	NA	NA	NA	NA
2.8548725537310803e-6	1.0227923653254774e-6	1.8303456129054593e-6	6.827406668702236e-9	5.719934394640467e-9	2.1697202163861973e-6	243	CUT696,XUT_10R-234,CUT697,XUT_10R-237,SUT644	NA	chrX:609476-612084(-)	CUTs	3	2	NA	NA	3	1	45.3333333333333	85.5	NA	NA	87	64	45	85.5	NA	NA	98	64	42.3675228930203	NA	27.9	29.8	31.7	45	55	57	59	61	63	57.2538208331985	NA	28.35	34.7	41.05	85.5	117.25	123.6	129.95	136.3
6.661369292039188e-6	1.0227923653254774e-5	5.4910368387163786e-06	4.779184668091565e-6	5.719934394640467e-6	8.678880865544789e-6	249	CUT724,CUT725,snR42	NA	chrXI:556304-559016(-)	CUTs	7	6	7	10	12	10	38.7142857142857	19.3333333333333	23.8571428571429	19.7	21.6666666666667	34.7	39	20.5	24	18.5	20	32.5	36.0697194030651	24	24	24	24	39	45	48	51.8	57.2	62.6	17.4568187036503	NA	8.5	10	11.5	20.5	23.5	24	25.75	27.5
4.758120922885134e-6	1.0227923653254774e-6	7.321382451621837e-6	4.779184668091565e-6	2.8599671973202336e-6	1.4464801442574648e-6	255	CUT747,SUT706	NA	chrXII:789411-789875(-)	CUTs	5	8	7	5	2	1	28.6	21.5	23.7142857142857	28.2	17.5	15	22	19	25	29	17.5	15	26.6333077890708	NA	18.4	18.8	19.2	22	36	38.2	40.4	42.6	44.8	18.6787252221702	NA	8.7	9.4	10.2	19	27.5	31	34.5	37.1
2.8548725537310803e-6	1.0227923653254774e-8	9.151728064527297e-9	2.7309626674808945e-6	5.719934394640467e-7	4.3394404327723946e-6	256	CUT748	NA	chrXII:793131-794227(-)	CUTs	3	NA	4	1	6	NA	32.3333333333333	NA	44.25	17	21.6666666666667	NA	25	NA	41.5	17	15	NA	29.6249606840737	NA	20.5	21	21.5	25	38.5	41.2	43.9	46.6	49.3	NA	NA	NA	NA	NA	NA	NA	NA	NA	NA
2.8548725537310803e-6	1.0227923653254774e-6	9.151728064527297e-7	1.3654813337404472e-6	5.719934394640467e-7	7.232400721287323e-9	258	CUT754,XUT_12R-361	NA	chrXII:963124-964273(-)	CUTs	3	1	2	1	NA	1	29.3333333333333	12	13.5	29	NA	6	23	12	13.5	29	NA	6	27.1902430402747	NA	19.4	19.8	20.2	23	34.5	36.8	39.1	41.4	43.7	12	12	12	12	12	12	12	12	12	12
3.8064967383081075e-6	1.0227923653254774e-6	9.151728064527297e-7	1.3654813337404472e-6	2.2879737578561868e-6	3.616200360643662e-6	261	CUT759	NA	chrXIII:53781-55213(-)	CUTs	4	1	2	4	5	1	66.25	43	29.5	59.75	59.2	24	44	43	29.5	60	28	24	51.1240070291301	NA	26.6	27.2	27.8	44	81.25	95.2	109.15	123.1	137.05	43	43	43	43	43	43	43	43	43	43
9.516241845770269e-7	1.0227923653254774e-8	9.151728064527297e-9	6.827406668702236e-7	5.719934394640467e-7	7.232400721287323e-9	262	CUT760,CUT761	NA	chrXIII:110037-110837(-)	CUTs	1	NA	1	1	NA	NA	53	NA	26	68	NA	NA	53	NA	26	68	NA	NA	53	53	53	53	53	53	53	53	53	53	53	NA	NA	NA	NA	NA	NA	NA	NA	NA	NA
7.612993476616215e-6	1.0227923653254774e-6	5.4910368387163786e-06	1.3654813337404472e-6	3.4319606367842804e-6	3.616200360643662e-6	263	CUT762,XUT_13R-87,SUT720	NA	chrXIII:218973-220744(-)	CUTs	8	6	2	6	5	1	34.375	28.1666666666667	36.5	29.1666666666667	28	50	26	26.5	36.5	31.5	25	50	29.1763154696203	NA	15.05	16.1	17.05	26	48.5	49.2	49.9	57.8	66.9	26.2344252411694	NA	15.25	18.5	21.75	26.5	33.75	36	37.75	39.5
2.8548725537310803e-6	2.045584730650955e-6	2.7455184193581893e-6	2.048222000610671e-6	1.7159803183921402e-6	7.232400721287323e-9	264	CUT766,XUT_13R-132,SUT728,XUT_13R-134	NA	chrXIII:311269-312047(-)	CUTs	3	3	3	3	NA	2	46.6666666666667	26	13.6666666666667	22.3333333333333	NA	41.5	53	24	15	23	NA	41.5	44.116084650551	NA	29.6	32.2	34.8	53	56.5	57.2	57.9	58.6	59.3	25.7691597121493	NA	23.1	23.2	23.3	24	27.5	28.2	28.9	29.6
4.758120922885134e-6	4.09116946130191e-6	4.575864032263648e-6	6.827406668702236e-9	1.7159803183921402e-6	7.232400721287324e-7	265	CUT767,XUT_13R-153	NA	chrXIII:352413-353127(-)	CUTs	5	5	NA	3	1	4	33.8	34.4	NA	30.3333333333333	42	28.5	26	29	NA	25	42	27	29.8533888114208	NA	16.8	17.6	18.4	26	50	51.4	52.8	54.2	55.6	32.4848411578222	NA	22.6	23.2	23.8	29	42	44.4	46.8	49.2
9.516241845770269e-7	1.0227923653254774e-6	9.151728064527297e-9	1.3654813337404472e-6	5.719934394640467e-9	7.232400721287324e-7	268	CUT770,XUT_13R-183	NA	chrXIII:399181-400120(-)	CUTs	1	NA	2	NA	1	1	27	NA	41.5	NA	57	49	27	NA	41.5	NA	57	49	27	27	27	27	27	27	27	27	27	27	27	NA	NA	NA	NA	NA	NA	NA	NA	NA	NA
1.6177611137809458e-5	8.18233892260382e-6	4.575864032263648e-6	4.779184668091565e-6	4.5759475157123735e-6	2.8929602885149296e-6	269	CUT773,XUT_13R-196,SUT729	NA	chrXIII:433053-434284(-)	CUTs	17	5	7	8	4	8	40.3529411764706	28	24.1428571428571	30.125	20.25	57.875	39	26	21	27.5	19.5	48.5	38.0035638566958	NA	20.4	24.6	27.4	39	52	52.8	53	53.4	56.2	27.5446875867135	NA	22.4	22.8	23.2	26	33	33.4	33.8	34.2
9.516241845770269e-7	1.0227923653254774e-8	9.151728064527297e-7	6.827406668702236e-9	5.719934394640467e-9	7.232400721287323e-9	270	CUT777	NA	chrXIII:559701-560637(-)	CUTs	1	1	NA	NA	NA	NA	53	12	NA	NA	NA	NA	53	12	NA	NA	NA	NA	53	53	53	53	53	53	53	53	53	53	53	12	12	12	12	12	12	12	12	12	12
1.9032483691540538e-6	1.0227923653254774e-6	9.151728064527297e-7	6.827406668702236e-9	5.719934394640467e-9	2.1697202163861973e-6	272	CUT785,XUT_13R-303	NA	chrXIII:661101-662112(-)	CUTs	2	1	NA	NA	3	1	22.5	34	NA	NA	13.6666666666667	17	22.5	34	NA	NA	13	17	22.4499443206436	NA	21.15	21.3	21.45	22.5	23.25	23.4	23.55	23.7	23.85	34	34	34	34	34	34	34	34	34	34
1.9032483691540538e-6	1.0227923653254774e-6	9.151728064527297e-7	6.827406668702236e-7	5.719934394640467e-9	7.232400721287323e-9	278	CUT807,CUT808	NA	chrXIV:358471-359239(-)	CUTs	2	1	1	NA	NA	1	31	4	121	NA	NA	39	31	4	121	NA	NA	39	30.854497241083	NA	28.3	28.6	28.9	31	32.5	32.8	33.1	33.4	33.7	4	4	4	4	4	4	4	4	4	4
9.516241845770269e-7	1.0227923653254774e-8	9.151728064527297e-9	6.827406668702236e-7	5.719934394640467e-7	7.232400721287323e-9	283	CUT826	NA	chrXV:158918-159462(-)	CUTs	1	NA	1	1	NA	NA	23	NA	9	20	NA	NA	23	NA	9	20	NA	NA	23	23	23	23	23	23	23	23	23	23	23	NA	NA	NA	NA	NA	NA	NA	NA	NA	NA
5.709745107462161e-6	1.0227923653254774e-5	1.0982073677432757e-5	1.16065913367938e-5	1.2011862228744981e-5	2.6759882668763095e-5	289	CUT839,CUT840,snR9	NA	chrXV:406766-408126(-)	CUTs	6	12	17	21	37	10	32.8333333333333	31.3333333333333	33.2941176470588	27	31.1891891891892	33.3	25	21	23	20	27	31.5	28.4159499432355	NA	15.25	16.5	17.75	25	45.25	51	54	57	60	20.8171168527642	NA	8.75	11	11	21	24.25	24.8	34.8	50.2
9.516241845770269e-7	1.0227923653254774e-8	9.151728064527297e-9	6.827406668702236e-9	5.719934394640467e-9	7.232400721287323e-9	290	CUT842,SUT778,XUT_15R-235	NA	chrXV:493886-494701(-)	CUTs	1	NA	NA	NA	NA	NA	31	NA	NA	NA	NA	NA	31	NA	NA	NA	NA	NA	31	31	31	31	31	31	31	31	31	31	31	NA	NA	NA	NA	NA	NA	NA	NA	NA	NA
9.516241845770269e-7	1.0227923653254774e-8	9.151728064527297e-9	6.827406668702236e-9	5.719934394640467e-9	7.232400721287324e-7	292	CUT845,SUT780	NA	chrXV:536750-537214(-)	CUTs	1	NA	NA	NA	1	NA	16	NA	NA	NA	26	NA	16	NA	NA	NA	26	NA	16	16	16	16	16	16	16	16	16	16	16	NA	NA	NA	NA	NA	NA	NA	NA	NA	NA
3.8064967383081075e-6	1.0227923653254774e-6	9.151728064527297e-7	1.3654813337404472e-6	5.719934394640467e-9	7.232400721287324e-7	294	CUT853,snR36	NA	chrXV:680286-680998(-)	CUTs	4	1	2	NA	1	1	54.5	26	18	NA	42	34	41.5	26	18	NA	42	34	47.5712666281528	NA	29.75	30.5	31.25	41.5	63.25	71.8	80.35	88.9	97.45	26	26	26	26	26	26	26	26	26	26
9.516241845770269e-7	1.0227923653254774e-8	9.151728064527297e-9	6.827406668702236e-9	5.719934394640467e-9	7.232400721287323e-9	305	CUT879	NA	chrXVI:105525-105925(-)	CUTs	1	NA	NA	NA	NA	NA	10	NA	NA	NA	NA	NA	10	NA	NA	NA	NA	NA	10	10	10	10	10	10	10	10	10	10	10	NA	NA	NA	NA	NA	NA	NA	NA	NA	NA
2.8548725537310803e-6	2.045584730650955e-6	1.8303456129054593e-6	2.7309626674808945e-6	2.2879737578561868e-6	1.4464801442574648e-6	307	CUT883,SUT809	NA	chrXVI:132197-132733(-)	CUTs	3	2	4	4	2	2	41	33	40.5	37.5	55.5	25	42	33	34.5	38	55.5	25	40.5198805001629	NA	33.9	34.8	35.7	42	45	45.6	46.2	46.8	47.4	32.6190128606002	NA	28.5	29	29.5	33	35.5	36	36.5	37
2.8548725537310803e-6	1.0227923653254774e-6	1.8303456129054593e-6	1.3654813337404472e-6	5.719934394640467e-7	2.1697202163861973e-6	308	CUT886	NA	chrXVI:163669-163917(-)	CUTs	3	2	2	1	3	1	38	19	15	17	22	34	47	19	15	17	24	34	33.2198362129393	NA	18.2	21.4	24.6	47	49.5	50	50.5	51	51.5	18.9736659610103	NA	18.1	18.2	18.3	19	19.5	19.6	19.7	19.8
9.516241845770269e-7	2.045584730650955e-6	9.151728064527297e-7	6.827406668702236e-7	1.7159803183921402e-6	2.8929602885149296e-6	312	CUT895	NA	chrXVI:373079-373431(-)	CUTs	1	1	1	3	4	2	22	23	16	15.6666666666667	16	75	22	23	16	16	8.5	75	22	22	22	22	22	22	22	22	22	22	22	23	23	23	23	23	23	23	23	23	23
1.9032483691540538e-6	3.0683770959764322e-6	9.151728064527297e-7	2.7309626674808945e-6	5.719934394640467e-7	1.4464801442574648e-6	314	CUT898,SUT814	NA	chrXVI:431095-431631(-)	CUTs	2	1	4	1	2	3	13.5	107	20	20	23.5	37.6666666666667	13.5	107	19.5	20	23.5	40	12.7279220613579	NA	9.45	9.9	10.35	13.5	15.75	16.2	16.65	17.1	17.55	107	107	107	107	107	107	107	107	107	107
9.516241845770269e-7	1.0227923653254774e-8	9.151728064527297e-9	6.827406668702236e-7	5.719934394640467e-9	2.1697202163861973e-6	315	CUT905	NA	chrXVI:622703-623215(-)	CUTs	1	NA	1	NA	3	NA	30	NA	27	NA	17.6666666666667	NA	30	NA	27	NA	14	NA	30	30	30	30	30	30	30	30	30	30	30	NA	NA	NA	NA	NA	NA	NA	NA	NA	NA
9.516241845770269e-7	1.0227923653254774e-6	9.151728064527297e-7	1.3654813337404472e-6	5.719934394640467e-7	7.232400721287323e-9	317	CUT908,XUT_16R-299	NA	chrXVI:671463-673519(-)	CUTs	1	1	2	1	NA	1	46	80	28.5	96	NA	60	46	80	28.5	96	NA	60	46	46	46	46	46	46	46	46	46	46	46	80	80	80	80	80	80	80	80	80	80
9.516241845770269e-7	1.0227923653254774e-6	9.151728064527297e-7	6.827406668702236e-7	5.719934394640467e-9	7.232400721287324e-7	320	CUT924,XUT_16R-419,SUT846	NA	chrXVI:930055-931576(-)	CUTs	1	1	1	NA	1	1	52	50	10	NA	30	18	52	50	10	NA	30	18	52	52	52	52	52	52	52	52	52	52	52	50	50	50	50	50	50	50	50	50	50
4.758120922885134e-6	7.159546557278341e-6	4.575864032263648e-6	1.0923850669923578e-5	1.2011862228744981e-5	5.785920577029859e-6	321	ETS1-1	NA	chrXII:457733-458432(-)	rRNA	5	5	16	21	8	7	31.8	61.6	18.25	19.952380952381	16.75	21	37	22	18	21	13.5	19	27.0006502760482	13	13	13	13	37	45	46.2	47.4	48.6	49.8	38.8676820004711	NA	16.8	17.6	18.4	22	70	92	114	136
4.758120922885134e-6	6.1367541919528644e-6	5.4910368387163786e-06	9.55836933618313e-6	7.435914713032607e-6	6.509160649158591e-6	322	ETS1-2	NA	chrXII:466870-467569(-)	rRNA	5	6	14	13	9	6	22.8	23.1666666666667	25.2857142857143	29.0769230769231	24.5555555555556	21.6666666666667	20	19.5	19.5	21	22	17.5	22.3023199841807	20	19.2	19.4	19.6	20	22	24.2	26.4	28.6	30.8	21.9363804213978	34	15.5	16	16.5	19.5	30.75	34	34	34
9.516241845770269e-7	1.0227923653254774e-6	9.151728064527297e-9	6.827406668702236e-9	5.719934394640467e-9	7.232400721287323e-9	323	ETS2-1	NA	chrXII:451575-451785(-)	rRNA	1	NA	NA	NA	NA	1	37	NA	NA	NA	NA	20	37	NA	NA	NA	NA	20	37	37	37	37	37	37	37	37	37	37	37	NA	NA	NA	NA	NA	NA	NA	NA	NA	NA
7.232343802785404e-5	6.750429611148151e-5	4.484346751618375e-5	3.823347734473252e-5	3.0315652291594477e-5	2.0250722019604506e-5	325	HML	NA	chrIII:11146-14849(+)	other	76	49	56	53	28	66	32.9736842105263	24.2040816326531	29.5892857142857	23.7358490566038	27.5357142857143	34.7575757575758	31.5	24	29	21	23	33	29.4976705123686	45	12.75	14.5	18	31.5	44	45	46	50	57	21.6394750372267	NA	10	11.8	13	24	33	35	35.8	36.4
2.8548725537310803e-6	3.0683770959764322e-6	9.151728064527297e-9	6.827406668702236e-9	1.1439868789280934e-6	7.232400721287323e-9	326	ICR1_YIR019C,YIR020C	YIR019C,YIR020C	chrIX:393884-397082(-)	other	3	NA	NA	2	NA	3	19	NA	NA	17	NA	107	23	NA	NA	17	NA	46	17.6731118448072	NA	11.3	12.6	13.9	23	23.5	23.6	23.7	23.8	23.9	NA	NA	NA	NA	NA	NA	NA	NA	NA	NA
9.516241845770269e-7	1.0227923653254774e-6	9.151728064527297e-7	6.827406668702236e-9	5.719934394640467e-9	7.232400721287324e-7	328	ITS1-2	NA	chrXII:464709-465069(-)	rRNA	1	1	NA	NA	1	1	60	28	NA	NA	20	41	60	28	NA	NA	20	41	60	60	60	60	60	60	60	60	60	60	60	28	28	28	28	28	28	28	28	28	28
2.8548725537310803e-6	1.0227923653254774e-8	2.7455184193581893e-6	3.413703334351118e-6	3.4319606367842804e-6	2.8929602885149296e-6	329	LSR1_LSR1	LSR1	chrII:680688-681862(-)	other	3	3	5	6	4	NA	18	28.6666666666667	54	24.1666666666667	30	NA	16	29	21	20.5	22	NA	17.0906347267917	NA	12.4	12.8	13.2	16	21	22	23	24	25	27.7892337932186	NA	20.9	21.8	22.7	29	33	33.8	34.6	35.4
6.75653171049689e-5	5.42079953622503e-5	3.3861393838751e-5	3.4137033343511175e-5	2.287973757856187e-5	1.3741561370445915e-5	330	MATALPHA	NA	chrIII:198671-201177(+)	other	71	37	50	40	19	53	35.0985915492958	26.2432432432432	27.12	27.85	22.8421052631579	31.3584905660377	30	24	25	27	18	28	32.0419901266872	47	16	19	20	30	46.5	47	48	50	58	22.5955305381718	33	8.8	11.2	13	24	33	35.6	37.6	42
3.8064967383081075e-6	2.045584730650955e-6	9.151728064527297e-9	3.413703334351118e-6	2.2879737578561868e-6	1.0125361009802253e-5	331	NME1_NME1	NME1	chrXIV:585587-585926(+)	other	4	NA	5	4	14	2	32.5	NA	23.4	27.75	24.9285714285714	29	23	NA	26	30.5	21	29	26.116084154223	NA	13.75	14.5	15.25	23	38.75	45.2	51.65	58.1	64.55	NA	NA	NA	NA	NA	NA	NA	NA	NA	NA
4.758120922885134e-6	3.0683770959764322e-6	9.151728064527297e-7	1.3654813337404472e-6	1.7159803183921402e-6	2.1697202163861973e-6	332	NTS1-2	NA	chrXII:459797-460711(-)	other	5	1	2	3	3	3	72.8	47	23.5	32.3333333333333	40	51.3333333333333	55	47	23.5	30	29	54	49.4112559133095	NA	17.2	19.4	21.6	55	69	95	121	147	173	47	47	47	47	47	47	47	47	47	47
5.804907525919864e-5	5.216241063159935e-5	5.674071400006924e-5	4.8474587347785876e-5	5.0907416112300154e-5	5.568948555391239e-5	333	NTS2-1	NA	chrXII:458433-459675(-)	other	61	62	71	89	77	51	24.9508196721311	22.3548387096774	23.056338028169	19.5505617977528	26.6883116883117	26.9803921568627	23	18.5	17	13	21	24	21.1437565089963	NA	7	9	10	23	35	36	41	43	48	17.8552128017806	11	6.1	8	10	18.5	29.75	31	32.85	38.8
5.233933015173648e-5	4.1934486978344574e-5	5.765588680652196e-5	4.574362468030498e-5	6.00593111437249e-5	6.653808663584338e-5	334	NTS2-2	NA	chrXII:467570-468812(-)	other	55	63	67	105	92	41	31.6181818181818	19.2063492063492	27.5522388059701	24.6857142857143	22.554347826087	21.6829268292683	24	17	19	19	16	18	25.3318415075809	13	7.7	11.4	12.1	24	46	48	53.9	62.8	69.6	15.6426593031294	NA	4	6.2	8	17	26.5	29	30	35
9.516241845770269e-7	1.0227923653254774e-8	9.151728064527297e-9	6.827406668702236e-9	5.719934394640467e-9	7.232400721287324e-7	339	Q0105	NA	chrM:36539-43647(+)	other	1	NA	NA	NA	1	NA	11	NA	NA	NA	38	NA	11	NA	NA	NA	38	NA	11	11	11	11	11	11	11	11	11	11	11	NA	NA	NA	NA	NA	NA	NA	NA	NA	NA
8.564617661193242e-6	1.2273508383905729e-5	9.151728064527296e-6	2.116496067297693e-5	1.544382286552926e-5	2.0973962091733237e-5	342	RDN18-1	NA	chrXII:455933-457732(-)	rRNA	9	10	31	27	29	12	24.6666666666667	19.7	37.3225806451613	24.2962962962963	27.8620689655172	22.6666666666667	24	11.5	21	14	25	17.5	18.219366464601	24	6.4	6.8	7.4	24	41	41.4	41.8	45.4	52.2	12.8914749264507	10	3.15	6.3	8.05	11.5	26	32.2	41.65	49.1
8.564617661193242e-6	1.0227923653254774e-6	1.9218628935507323e-5	1.5703035338015143e-5	2.4595717896954012e-5	1.8804241875347044e-5	343	RDN18-2	NA	chrXII:465070-466869(-)	rRNA	9	21	23	43	26	1	19.3333333333333	20.7619047619048	22.7826086956522	30.1162790697674	34.4230769230769	14	19	21	16	21	23	14	16.7229805361103	NA	6.2	7.4	9.4	19	26	27.2	28.4	30.2	32.6	15.7177502941893	24	4	6	10	21	24	24	29	46
1.0182378774974187e-4	6.443591901550508e-5	1.4368213061307855e-4	1.4405828070961717e-4	1.6645009088403758e-4	3.659594764971386e-4	344	RDN25-1	NA	chrXII:451786-455181(-)	rRNA	107	157	211	291	506	63	21.1495327102804	19.9299363057325	18.3127962085308	20.2474226804124	19.5079051383399	22.6825396825397	17	15	17	16	16	16	15.8258186503473	5	5	5	6	17	27	30	33.1	39	45.4	13.5854836878106	7	3	5	7	15	22	24	26	29.4
9.992053938058782e-5	8.59145586873401e-5	1.262938472904767e-4	1.2289332003664023e-4	1.7217002527867805e-4	3.1822563173664227e-4	345	RDN25-2	NA	chrXII:460923-464318(-)	rRNA	105	138	180	301	440	84	18.3428571428571	23.2753623188406	18.1888888888889	20.5681063122924	19.8522727272727	26.0833333333333	15	17	14.5	16	15	17	13.3329246572884	NA	3.2	4	5	15	23	24	26	31.6	52.4	16.1662184735465	4	4	5	7	17	28	30.6	35.9	41.6
5.700228865616391e-4	5.502622925451068e-4	8.822265854204314e-4	0.0010063597429667095	0.0010713437121161594	0.0017415620936859877	346	RDN37-1	NA	chrXII:451575-458432(-)	rRNA	599	964	1474	1873	2408	538	18.8530884808013	17.9688796680498	16.9036635006784	17.1313400961025	18.1781561461794	21.4832713754647	15	14	13	13	14	18	14.1996170203546	4	4	5	6	15	24	28	31	36.2	46	12.4236930283292	4	3	4	5	14	23	26	29	34
9.706566682685673e-5	8.693735105266557e-5	1.299545385162876e-4	1.2630702337099138e-4	1.704540449602859e-4	3.724686371462972e-4	347	RDN37-1	NA	chrXII:451786-455413(-)	rRNA	102	142	185	298	515	85	17.2941176470588	20.4507042253521	19.8324324324324	19.751677852349	19.9378640776699	23.8470588235294	14	16	14	16	16	17	13.380347719548	12	4	5	6	14	21.75	24	32.25	35	38.9	14.0180140921124	3	3	4	5	16	23.75	27	32.85	37
8.564617661193242e-6	1.2273508383905729e-5	7.504417012912384e-5	8.875628669312906e-5	8.865898311692724e-5	1.207810920454983e-4	348	RDN37-1	NA	chrXII:455414-455932(-)	rRNA	9	82	130	155	167	12	16	13.2073170731707	10.0153846153846	9.09032258064516	9.21556886227545	16.75	7	8	7	7	6	10	8.03184859485921	NA	1.6	3.2	4.2	7	10	15.2	20.4	34.4	57.2	8.41111003227352	3	3	3	4	8	14	15.8	18.85	22.8
3.996821575223513e-5	2.659260149846241e-5	2.928552980648735e-5	4.369540267969431e-5	5.205140299122825e-5	6.292188627519972e-5	349	RDN37-1	NA	chrXII:455933-458432(-)	rRNA	42	32	64	91	87	26	35.4761904761905	21.125	27	22.4395604395604	28.4712643678161	33.8076923076923	23.5	20	19	19	26	19	22.3880677124421	13	5.05	6.1	7.3	23.5	39.75	41.8	50.25	70.5	89.1499999999999	18.6682357118582	NA	6.1	11.2	13.65	20	24.25	25	29.75	36.6
5.862004976994485e-4	5.20601313950668e-4	9.407976450334061e-4	0.0010063597429667095	0.0010742036793134797	0.001761812815705592	350	RDN37-2	NA	chrXII:460712-467569(-)	rRNA	616	1028	1474	1878	2436	509	19.737012987013	16.1400778210117	16.5793758480326	17.7492012779553	17.9880952380952	21.5500982318271	15	12	12	13	14	17	14.4800144640594	NA	4	5	6	15	24	27	31.75	36	44.25	11.6566683701551	5	3	4	5	12	21	24	27	32
6.185557199750674e-5	4.295727934367005e-5	1.1622694641949667e-4	1.392790960415256e-4	1.6359012368671736e-4	2.6325938625485856e-4	351	RDN37-2	NA	chrXII:464551-466869(-)	rRNA	65	127	204	286	364	42	20.1846153846154	12.9055118110236	11.6421568627451	15.2062937062937	16.7527472527473	17.0952380952381	11	9	8	9	8	13	13.1122201936405	11	3.2	4	5	11	25	27.2	32.6	39.8	59	9.57615767160743	5	4	4	4	9	16	18.8	22.1	27
5.709745107462161e-6	1.0227923653254774e-5	5.4910368387163786e-06	1.0923850669923578e-5	7.435914713032607e-6	1.2295081226188451e-5	352	RDN37-2	NA	chrXII:466870-467569(-)	rRNA	6	6	16	13	17	10	31.3333333333333	19.3333333333333	16.875	21.8461538461538	20.9411764705882	17.7	32.5	18	14.5	19	16	16	29.1704650641605	NA	16.75	18.5	20.25	32.5	33.75	34	38.5	43	47.5	18.466158844765	NA	12.75	13.5	14.25	18	21.25	22	24.25	26.5
9.516241845770269e-7	1.0227923653254774e-8	9.151728064527297e-7	3.413703334351118e-6	4.5759475157123735e-6	1.0848601081930984e-5	353	RDN5-1	NA	chrXII:459676-459796(+)	rRNA	1	1	5	8	15	NA	31	54	35.8	27.25	30.3333333333333	NA	31	54	45	28.5	25	NA	31	31	31	31	31	31	31	31	31	31	31	54	54	54	54	54	54	54	54	54	54
1.522598695323243e-5	6.1367541919528644e-6	7.046830609686018e-5	8.943902735999928e-5	8.69430027985351e-5	1.2222757218975576e-4	359	RDN58-1	NA	chrXII:455414-455571(-)	rRNA	16	77	131	152	169	6	12.875	7.76623376623377	11.5267175572519	10.9671052631579	10.7396449704142	28	10	6	8	6.5	7	15.5	9.96909604428799	5	4.5	5	5	10	13.25	14	23	29.5	34.25	6.52544098472291	NA	3	3	3.4	6	9	10	12	14
1.0467866030347295e-5	7.159546557278341e-6	8.328072538719839e-5	9.216999002748018e-5	8.351104216175082e-5	1.3886209384871663e-4	360	RDN58-2	NA	chrXII:464551-464708(-)	rRNA	11	91	135	146	192	7	14.2727272727273	8.43956043956044	9.46666666666667	8.17123287671233	10.296875	16.5714285714286	17	6	7	7	6	13	12.6766590159986	17	5	5	6	17	18	19	20	21	21.5	6.71265277396223	6	2	3	3.5	6	9.5	11	12	16
1.9032483691540535e-5	1.2273508383905729e-5	1.7388283322601864e-5	1.2289332003664024e-5	1.0867875349816887e-5	3.109932310153549e-5	363	RPR1_RPR1	RPR1	chrV:117667-118035(-)	other	20	19	18	19	43	12	18.85	16.8421052631579	22.6111111111111	19.6315789473684	17.0697674418605	18.9166666666667	18	12	16.5	19	13	12	15.713485719564	NA	3.95	7.6	8	18	24	27.4	29.15	30.4	34.5	13.698792800097	10	6	6.8	7	12	20	26.4	33.6	35.8
8.564617661193242e-6	1.0227923653254774e-5	4.575864032263648e-6	4.096444001221342e-6	8.007908152496654e-6	5.062680504901126e-6	364	RUF20_SUT527	SUT527	chrVI:131061-131503(-)	SUTs	9	5	6	14	7	10	34.3333333333333	27	26	25.3571428571429	15.7142857142857	30.9	32	24	23	15	10	31	30.0773578102595	NA	13.6	15.2	16.6	32	43	49	55	58.8	60.4	22.8272189817045	NA	10	13	16	24	39	39.8	40.6	41.4
1.9032483691540538e-6	1.0227923653254774e-8	9.151728064527297e-9	6.827406668702236e-9	5.719934394640467e-7	7.232400721287323e-9	365	RUF23	NA	chrVI:221714-221967(+)	other	2	NA	NA	1	NA	NA	32	NA	NA	15	NA	NA	32	NA	NA	15	NA	NA	24.9799919935936	NA	14	16	18	32	42	44	46	48	50	NA	NA	NA	NA	NA	NA	NA	NA	NA	NA
7.612993476616215e-6	6.1367541919528644e-6	1.8303456129054593e-6	1.3654813337404472e-6	1.7159803183921402e-6	7.232400721287324e-7	366	RUF5-1	NA	chrVIII:212409-213118(+)	other	8	2	2	3	1	6	48.125	12.5	24.5	16	9	30.8333333333333	46.5	12.5	24.5	15	9	28.5	37.4041250517029	NA	12.35	12.7	13.4	46.5	76.25	78	79.75	83.3	87.15	11.2249721603218	NA	7.55	8.1	8.65	12.5	15.25	15.8	16.35	16.9
4.758120922885134e-6	7.159546557278341e-6	3.6606912258109186e-6	2.048222000610671e-6	1.1439868789280934e-6	1.4464801442574648e-6	367	RUF5-2	NA	chrVIII:214407-215116(+)	other	5	4	3	2	2	7	24.4	38.25	39.6666666666667	27.5	20.5	41.1428571428571	24	36.5	31	27.5	20.5	39	20.6413647202094	NA	8.8	10.6	12.4	24	34	35.4	36.8	38.2	39.6	34.5444845845253	NA	19.65	21.3	22.95	36.5	48.5	51.2	53.9	56.6
9.516241845770268e-6	1.1250716018580251e-5	1.0066900870980026e-5	1.911673867236626e-5	2.6883691654810197e-5	1.3090645305530055e-4	368	SCR1_SCR1	SCR1	chrV:441987-442508(+)	other	10	11	28	47	181	11	15	22.5454545454545	23.5	21.1063829787234	24.6740331491713	15.9090909090909	11.5	24	20	17	19	9	10.7821839046659	7	3.45	3.9	4.35	11.5	19.75	22.6	28.45	33.3	34.65	16.4674058063848	NA	5	6	6	24	27	27	31.5	36
4.758120922885134e-6	3.0683770959764322e-6	8.236555258074568e-6	5.461925334961789e-6	3.4319606367842804e-6	5.062680504901126e-6	369	snR10_YGL088W,snR10	NA	chrVII:345986-346230(+)	snRNA	5	9	8	6	7	3	26.6	27.8888888888889	20.5	17	25.2857142857143	28	14	27	22	17	19	21	22.1973923803467	14	13.2	13.4	13.6	14	45	45.4	45.8	46.2	46.6	26.595516105164	34	15.8	16.6	18.4	27	34	34	34	35.4
2.5693852983579724e-5	2.5569809133136935e-5	1.4642764903243675e-5	2.2530442006717376e-5	2.4023724457489963e-5	4.267116425559521e-5	371	snR11,CUT306,CUT307,CUT308,XUT_13F-286,SUT312	NA	chrXIII:652289-653877(+)	CUTs	27	16	33	42	59	25	49.4074074074074	23.6875	28.030303030303	26.4761904761905	22.9322033898305	34.56	40	17.5	27	25.5	19	35	41.974075222505	NA	16.3	19.4	21.9	40	60.5	64.6	76.3	85	116.4	18.5713371017512	NA	5.75	7.5	9.75	17.5	34.5	36	39	40.5
9.516241845770269e-7	1.0227923653254774e-6	9.151728064527297e-9	6.827406668702236e-7	5.719934394640467e-9	2.8929602885149296e-6	372	snR128_snR128	NA	chrX:139566-139691(-)	snRNA	1	NA	1	NA	4	1	13	NA	19	NA	19.25	18	13	NA	19	NA	15.5	18	13	13	13	13	13	13	13	13	13	13	13	NA	NA	NA	NA	NA	NA	NA	NA	NA	NA
1.9032483691540538e-6	1.0227923653254774e-6	1.8303456129054593e-6	4.096444001221342e-6	2.2879737578561868e-6	1.1571841154059718e-5	374	snR17a	NA	chrXV:780107-780596(+)	snRNA	2	2	6	4	16	1	55	18	24.5	16.25	24.25	23	55	18	17	14.5	24	23	54.9909083394701	NA	54.1	54.2	54.3	55	55.5	55.6	55.7	55.8	55.9	17.5499287747842	NA	14.4	14.8	15.2	18	20	20.4	20.8	21.2
9.516241845770269e-7	1.0227923653254774e-8	9.151728064527297e-7	4.779184668091565e-6	2.8599671973202336e-6	7.955640793416055e-6	375	snR17b	NA	chrXVI:281056-281517(-)	snRNA	1	1	7	5	11	NA	50	18	14	41	24.3636363636364	NA	50	18	10	31	18	NA	50	50	50	50	50	50	50	50	50	50	50	18	18	18	18	18	18	18	18	18	18
1.9032483691540538e-6	3.0683770959764322e-6	7.321382451621837e-6	7.5101473355724585e-6	8.5799015919607e-6	1.2295081226188451e-5	377	snR19_snR19	NA	chrXIV:230105-230672(-)	snRNA	2	8	11	15	17	3	2.5	9.75	18.7272727272727	10.4666666666667	27.7058823529412	14.3333333333333	2.5	6	14	6	23	8	2.44948974278318	NA	2.05	2.1	2.15	2.5	2.75	2.8	2.85	2.9	2.95	7.6794518596818	NA	4	4	4.05	6	11.75	15.6	19.45	21.2
1.9032483691540538e-6	2.045584730650955e-6	9.151728064527297e-7	4.096444001221342e-6	5.147940955176421e-6	7.955640793416055e-6	379	snR3,CUT221,CUT222,CUT223	NA	chrX:663344-664896(+)	CUTs	2	1	6	9	11	2	36	31	29.5	24.5555555555556	20	34	36	31	31	21	19	34	34.8568501158667	NA	27.9	28.8	29.7	36	40.5	41.4	42.3	43.2	44.1	31	31	31	31	31	31	31	31	31	31
9.516241845770268e-6	1.1250716018580251e-5	5.4910368387163786e-06	4.096444001221342e-6	7.435914713032607e-6	5.785920577029859e-6	380	snR30_snR30	NA	chrXII:198784-199389(+)	snRNA	10	6	6	13	8	11	32.9	21.8333333333333	24	20.1538461538462	20.75	32.5454545454545	27.5	19.5	17.5	19	20.5	26	31.1859481703157	NA	21.8	23.6	24.7	27.5	41.5	47	49.25	51.1	51.55	20.5616521227076	21	14.75	15.5	16.25	19.5	21	21	25.75	30.5
9.516241845770268e-6	1.7387470210533116e-5	1.2812419290338215e-5	1.0923850669923578e-5	7.435914713032607e-6	1.0848601081930984e-5	381	snR31_snR31	NA	chrXV:841958-842182(-)	snRNA	10	14	16	13	15	17	24.3	27.5714285714286	25.125	24.6153846153846	23.7333333333333	35.5294117647059	19	26	23	17	22	39	21.3888392447613	14	13.45	13.9	14	19	25.75	29.2	36.4	43.5	50.25	24.969796937761	26	12.85	16.3	16.95	26	31	31.8	33.45	39.3
2.8548725537310803e-6	3.0683770959764322e-6	2.7455184193581893e-6	4.779184668091565e-6	4.003954076248327e-6	1.4464801442574648e-6	382	snR32_snR32	NA	chrVIII:381540-381727(+)	snRNA	3	3	7	7	2	3	15.3333333333333	24.3333333333333	32.1428571428571	17.4285714285714	17.5	17.3333333333333	18	30	37	18	17.5	14	12.744518982084	NA	6.3	7.6	8.9	18	20.5	21	21.5	22	22.5	19.6263978611315	NA	9.3	11.6	13.9	30	33	33.6	34.2	34.8
1.7129235322386484e-5	1.1250716018580251e-5	1.7388283322601864e-5	1.775125733862581e-5	1.887578350231354e-5	1.808100180321831e-5	383	snR33_snR33	NA	chrIII:142364-142546(-)	snRNA	18	19	26	33	25	11	37.1111111111111	28.5789473684211	24.7307692307692	32.969696969697	23.68	38.9090909090909	38.5	26	26.5	27	19	39	30.8049807064411	NA	10.8	15.5	17.55	38.5	50.25	52.2	54.35	58.4	65.35	25.7943215635057	NA	11.9	13.6	14.7	26	33	36	39	47.8
1.9032483691540538e-6	4.09116946130191e-6	1.8303456129054593e-6	4.779184668091565e-6	1.7159803183921402e-6	4.3394404327723946e-6	384	snR34,CUT274	NA	chrXII:899183-899895(+)	CUTs	2	2	7	3	6	4	43	24.5	70.7142857142857	20.6666666666667	40.3333333333333	32.5	43	24.5	23	23	21	32.5	41.5692193816531	NA	33.1	34.2	35.3	43	48.5	49.6	50.7	51.8	52.9	24.0831891575846	NA	20.45	20.9	21.35	24.5	26.75	27.2	27.65	28.1
1.9032483691540538e-6	1.0227923653254774e-8	9.151728064527297e-9	1.3654813337404472e-6	5.719934394640467e-7	7.232400721287323e-9	385	snR35_snR35	NA	chrXV:759326-759529(-)	snRNA	2	NA	2	1	NA	NA	8.5	NA	17.5	80	NA	NA	8.5	NA	17.5	80	NA	NA	7.74596669241483	NA	5.35	5.7	6.05	8.5	10.25	10.6	10.95	11.3	11.65	NA	NA	NA	NA	NA	NA	NA	NA	NA	NA
9.516241845770269e-7	2.045584730650955e-6	9.151728064527297e-7	1.3654813337404472e-6	1.7159803183921402e-6	4.3394404327723946e-6	386	snR37_CUT681,snR37	NA	chrX:228094-228479(-)	CUTs	1	1	2	3	6	2	14	12	21	22.3333333333333	23.3333333333333	20.5	14	12	21	18	21	20.5	14	14	14	14	14	14	14	14	14	14	14	12	12	12	12	12	12	12	12	12	12
9.516241845770269e-7	1.0227923653254774e-6	1.8303456129054593e-6	2.7309626674808945e-6	1.1439868789280934e-6	7.232400721287324e-7	387	snR39B_snR39B	NA	chrVII:366374-366469(-)	snRNA	1	2	4	2	1	1	59	33.5	15.5	15.5	32	40	59	33.5	13.5	15.5	32	40	59	59	59	59	59	59	59	59	59	59	59	33.1963853453957	NA	29.45	29.9	30.35	33.5	35.75	36.2	36.65	37.1
2.8548725537310803e-6	3.0683770959764322e-6	9.151728064527297e-7	2.7309626674808945e-6	4.003954076248327e-6	1.4464801442574648e-6	388	snR4_snR4	NA	chrV:424698-424883(+)	snRNA	3	1	4	7	2	3	6	10	38.5	12.1428571428571	17	7.66666666666667	5	10	28.5	11	17	8	5.31329284591305	NA	3.2	3.4	3.6	5	7.5	8	8.5	9	9.5	10	10	10	10	10	10	10	10	10	10
1.9032483691540538e-6	1.0227923653254774e-8	9.151728064527297e-7	1.3654813337404472e-6	3.4319606367842804e-6	1.4464801442574648e-6	390	snR42	NA	chrXI:559016-559366(-)	snRNA	2	1	2	6	2	NA	36	2	29	24.1666666666667	19	NA	36	2	29	23.5	19	NA	21.3307290077015	NA	9.9	12.8	15.7	36	50.5	53.4	56.3	59.2	62.1	2	2	2	2	2	2	2	2	2	2
1.6177611137809458e-5	1.3296300749231205e-5	1.4642764903243675e-5	2.116496067297693e-5	5.719934394640467e-6	1.7357761731089578e-5	391	snR43_snR43	NA	chrIII:107504-107712(-)	snRNA	17	16	31	10	24	13	31	25.4375	26	29	22.2083333333333	30.5384615384615	28	26.5	24	30.5	22	31	28.3873253290995	23	13.8	15.2	18.8	28	38	41.2	42	45.2	52.8	22.7983606811686	12	11.5	12	12.5	26.5	35.25	36	36.75	38.5
9.516241845770269e-7	1.0227923653254774e-8	3.6606912258109186e-6	4.779184668091565e-6	2.8599671973202336e-6	1.0848601081930984e-5	392	snR45,CUT433	NA	chrXVI:821739-822163(+)	CUTs	1	4	7	5	15	NA	18	12.5	28.8571428571429	25.2	21.8	NA	18	12.5	24	14	17	NA	18	18	18	18	18	18	18	18	18	18	18	11.606018521606	NA	7.3	7.6	7.9	12.5	16.5	16.8	17.1	17.4
9.516241845770269e-7	4.09116946130191e-6	3.6606912258109186e-6	2.048222000610671e-6	1.1439868789280934e-6	7.232400721287323e-9	396	snR5_snR5	NA	chrXV:842403-842606(+)	snRNA	1	4	3	2	NA	4	74	33.5	31	13.5	NA	44.75	74	28.5	29	13.5	NA	49.5	74	74	74	74	74	74	74	74	74	74	74	31.6897932855666	NA	23.75	24.5	25.25	28.5	35.25	39	42.75	46.5
3.8064967383081075e-6	1.0227923653254774e-8	2.7455184193581893e-6	4.779184668091565e-6	3.4319606367842804e-6	3.616200360643662e-6	397	snR50_snR50	NA	chrXV:259489-259578(+)	snRNA	4	3	7	6	5	NA	12.75	12.3333333333333	22	18	19.4	NA	9	12	22	18.5	20	NA	10.8802914334596	7	7	7	7	9	14.75	17	19.25	21.5	23.75	11.4775870966343	NA	7.5	8	8.5	12	15	15.6	16.2	16.8
6.280719618208377e-5	8.284618159136366e-5	3.477656664520373e-5	4.3012662012824084e-5	3.7179573565163034e-5	2.2420442235990706e-05	398	snR51,snR70,snR70,snR41	NA	chrXVI:718607-719359(-)	snRNA	66	38	63	65	31	81	43.5	28.9210526315789	33.5079365079365	27.6307692307692	19	31.4074074074074	40	29	27	26	17	31	37.3584753685873	NA	15	16.5	20.25	40	54.75	57	63	72.5	95.75	26.3915671251966	38	11.85	13.7	15.1	29	38	38	39.45	41
9.516241845770269e-7	1.0227923653254774e-8	9.151728064527297e-7	6.827406668702236e-7	1.1439868789280934e-6	1.4464801442574648e-6	400	snR53	NA	chrV:61699-61789(+)	snRNA	1	1	1	2	2	NA	14	6	7	43.5	20	NA	14	6	7	43.5	20	NA	14	14	14	14	14	14	14	14	14	14	14	6	6	6	6	6	6	6	6	6	6
8.564617661193242e-6	1.0227923653254774e-5	4.575864032263648e-6	6.144666001832012e-6	6.863921273568561e-6	9.402120937673522e-6	401	snR55,snR57	NA	chrXII:794707-795219(-)	snRNA	9	5	9	12	13	10	29.8888888888889	91.8	17	22.25	18.7692307692308	31.3	31	29	17	17.5	14	29.5	26.9394630688579	NA	12.2	13.4	15.2	31	36	38.4	40.8	43.8	47.4	30.9466848385772	8	8	8	8	29	41	107.4	173.8	240.2
4.758120922885134e-6	5.113961826627387e-6	4.575864032263648e-6	4.096444001221342e-6	5.147940955176421e-6	8.678880865544789e-6	402	snR56	NA	chrII:88041-88393(+)	snRNA	5	5	6	9	12	5	31.4	25.6	16.6666666666667	31.3333333333333	14.8333333333333	20.2	31	23	18.5	14	16	11	27.8666662117611	44	13.6	17.2	20.8	31	44	44	44	44	44	23.7883123775064	NA	16	17	18	23	24	28.4	32.8	37.2
1.9032483691540538e-6	4.09116946130191e-6	4.575864032263648e-6	2.048222000610671e-6	2.2879737578561868e-6	2.8929602885149296e-6	404	snR61	NA	chrXII:794486-794575(-)	snRNA	2	5	3	4	4	4	9.5	13.8	8.66666666666667	20.5	9.75	14.5	9.5	11	8	16.5	9	14	9.48683298050514	NA	9.05	9.1	9.15	9.5	9.75	9.8	9.85	9.9	9.95	12.633782659142	NA	7.6	8.2	8.8	11	19	19.6	20.2	20.8
5.995232362835269e-5	5.113961826627387e-5	4.3013121903278294e-5	3.6185255344121844e-5	4.1183527641411366e-5	3.4715523462179156e-5	407	snR63	NA	chrIV:323045-323653(-)	snRNA	63	47	53	72	48	50	32.0793650793651	21.936170212766	21.0943396226415	17.7777777777778	17.3541666666667	27.24	25	20	19	17	17	22	25.6676213469474	NA	9.1	11	14.3	25	41	47.6	55.7	59.6	70.9	19.7109641322547	12	11	12	12	20	28	29.8	31	34.8
9.516241845770269e-7	1.0227923653254774e-8	9.151728064527297e-7	6.827406668702236e-9	5.719934394640467e-7	7.232400721287324e-7	411	snR67_snR67	NA	chrV:61352-61433(+)	snRNA	1	1	NA	1	1	NA	7	4	NA	41	8	NA	7	4	NA	41	8	NA	7	7	7	7	7	7	7	7	7	7	7	4	4	4	4	4	4	4	4	4	4
4.758120922885134e-6	8.18233892260382e-6	1.0066900870980026e-5	4.779184668091565e-6	3.4319606367842804e-6	6.509160649158591e-6	412	snR68	NA	chrIX:96857-97217(+)	snRNA	5	11	7	6	9	8	36.2	40.3636363636364	44.4285714285714	51.1666666666667	31.1111111111111	90.875	40	36	46	47	28	50	29.5986482744185	NA	11.2	14.4	17.6	40	51	52.4	53.8	55.2	56.6	38.130401563591	NA	23	26	27.5	36	47.5	48	53.5	59
1.9032483691540538e-6	1.0227923653254774e-8	9.151728064527297e-7	6.827406668702236e-7	5.719934394640467e-7	1.4464801442574648e-6	416	snR72_snR72	NA	chrXIII:298554-298651(+)	snRNA	2	1	1	1	2	NA	63.5	22	35	11	39.5	NA	63.5	22	35	11	39.5	NA	63.4822809924155	NA	62.15	62.3	62.45	63.5	64.25	64.4	64.55	64.7	64.85	22	22	22	22	22	22	22	22	22	22
9.516241845770269e-7	1.0227923653254774e-8	2.7455184193581893e-6	2.7309626674808945e-6	1.1439868789280934e-6	7.232400721287324e-7	418	snR74	NA	chrXIII:298138-298225(+)	snRNA	1	3	4	2	1	NA	8	11.6666666666667	51.75	16	13	NA	8	12	32	16	13	NA	8	8	8	8	8	8	8	8	8	8	8	11.597779995298	NA	10.2	10.4	10.6	12	12.5	12.6	12.7	12.8
1.808085950696351e-5	1.2273508383905729e-5	1.9218628935507323e-5	1.775125733862581e-5	2.2307744139097823e-5	4.845708483262506e-5	421	snR76,snR75	NA	chrXIII:297729-297993(+)	snRNA	19	21	26	39	67	12	34.1052631578947	20.7142857142857	23.8846153846154	20.5897435897436	18.2686567164179	24.3333333333333	28	14	16.5	20	17	25	30.6962602272848	NA	16.6	20.2	21.7	28	44.5	45.4	46.3	52.2	73.4	17.0126246739752	NA	7	8	8	14	29	31	36	39
2.8548725537310803e-6	1.0227923653254774e-8	9.151728064527297e-9	2.048222000610671e-6	1.1439868789280934e-6	2.1697202163861973e-6	422	snR77_snR77	NA	chrXIII:297506-297593(+)	snRNA	3	NA	3	2	3	NA	16	NA	12.6666666666667	38	29.3333333333333	NA	15	NA	12	38	30	NA	15.7406091663144	NA	13.2	13.4	13.6	15	17.5	18	18.5	19	19.5	NA	NA	NA	NA	NA	NA	NA	NA	NA	NA
9.516241845770269e-7	2.045584730650955e-6	6.4062096451691075e-6	2.7309626674808945e-6	5.147940955176421e-6	2.8929602885149296e-6	425	snR8_snR8	NA	chrXV:832332-832521(+)	snRNA	1	7	4	9	4	2	16	22.2857142857143	19.25	30	24.25	33	16	24	20	24	23	33	16	16	16	16	16	16	16	16	16	16	16	20.0583440488374	NA	10.6	11.2	11.8	24	26	26.6	28.5	33
7.612993476616215e-6	3.0683770959764322e-6	3.6606912258109186e-6	5.461925334961789e-6	4.5759475157123735e-6	5.062680504901126e-6	427	snR82_snR82	NA	chrVII:316788-317055(+)	snRNA	8	4	8	8	7	3	47.625	31.5	35.625	22.125	27.4285714285714	26.6666666666667	35	32.5	29.5	21	22	17	32.8292621840693	NA	12.05	13.1	14.15	35	49.75	52.2	54.65	88.3	127.15	29.0067527355521	NA	16.8	18.6	20.4	32.5	40	41.2	42.4	43.6
1.9032483691540538e-6	1.0227923653254774e-6	9.151728064527297e-7	6.827406668702236e-9	1.1439868789280934e-6	2.8929602885149296e-6	428	snR83_snR83	NA	chrXIII:626349-626654(+)	snRNA	2	1	NA	2	4	1	33.5	4	NA	13.5	10.75	36	33.5	4	NA	13.5	12.5	36	23.8746727726266	NA	12.35	14.7	17.05	33.5	45.25	47.6	49.95	52.3	54.65	4	4	4	4	4	4	4	4	4	4
2.1887356245271617e-5	1.636467784520764e-5	5.4910368387163786e-06	6.144666001832012e-6	4.003954076248327e-6	4.3394404327723946e-6	429	snR84_CUT539,snR84	NA	chrIV:1492477-1493026(-)	CUTs	23	6	9	7	6	16	50.1739130434783	21.5	24.7777777777778	21	36.5	41	49	23	22	20	34	36.5	43.8594498488785	NA	13.8	22.6	29.9	49	60	60.6	65.9	68	77	18.9092912308063	NA	8.75	9.5	10.25	23	26.75	27	29.5	32
1.0467866030347295e-5	9.205131287929297e-6	9.151728064527296e-6	1.0923850669923578e-5	6.863921273568561e-6	8.678880865544789e-6	431	snR86_snR86	NA	chrXIII:762110-763113(-)	snRNA	11	10	16	12	12	9	38	28.7	35.25	21.8333333333333	24.5	35.5555555555556	30	25.5	19.5	19.5	22.5	27	26.5433570973037	NA	6.5	8	10	30	65.5	70	73	76	77	26.5249122021551	NA	15.25	17.5	18.7	25.5	38.75	42.6	43.95	45.2
4.282308830596621e-5	2.4547016767811458e-5	1.5557937709696404e-5	1.4337554004274695e-5	1.2583855668209029e-5	1.1571841154059718e-5	433	SRG1,YER081W_SRG1,SER3	SRG1,SER3	chrV:322217-324201(+)	other	45	17	21	22	16	24	44.6222222222222	26.8823529411765	31.3333333333333	32.4545454545455	31.5	47	47	23	25	23	18.5	40.5	38.7801336547791	NA	10.8	18.8	22.6	47	57	59.4	65.6	70.6	75.8	24.2080293583413	15	13.6	14.6	15	23	33	37	41	45.8
1.9032483691540538e-6	1.0227923653254774e-8	9.151728064527297e-7	2.048222000610671e-6	5.719934394640467e-7	2.8929602885149296e-6	435	SUT008,XUT_2F-78	NA	chrII:238400-238951(+)	XUTs	2	1	3	1	4	NA	48.5	31	31.6666666666667	50	26	NA	48.5	31	28	50	20.5	NA	47.7493455452533	NA	40.85	41.7	42.55	48.5	52.75	53.6	54.45	55.3	56.15	31	31	31	31	31	31	31	31	31	31
4.758120922885134e-6	1.0227923653254774e-6	9.151728064527297e-7	2.7309626674808945e-6	1.1439868789280934e-6	1.4464801442574648e-6	437	SUT016,XUT_2F-150	NA	chrII:371271-373727(+)	XUTs	5	1	4	2	2	1	37.2	34	24.75	11.5	17	50	40	34	15.5	11.5	17	50	35.7517906135748	NA	24.8	25.6	26.4	40	41	43.4	45.8	48.2	50.6	34	34	34	34	34	34	34	34	34	34
1.6177611137809458e-5	9.205131287929297e-6	1.0066900870980026e-5	5.461925334961789e-6	5.719934394640467e-6	8.678880865544789e-6	438	SUT017	NA	chrII:453551-454695(+)	SUTs	17	11	8	10	12	9	42.5882352941176	47.7272727272727	58.125	58	65.25	62.5555555555556	46	45	60	38.5	65.5	47	38.7197703282345	55	16.6	19.4	22.2	46	55	55	56.8	62.4	69.4	41.858218515432	61	19	20	23.5	45	62.5	64	73	82
6.661369292039188e-6	8.18233892260382e-6	5.4910368387163786e-06	4.779184668091565e-6	3.4319606367842804e-6	5.785920577029859e-6	439	SUT020	NA	chrII:553472-556200(+)	SUTs	7	6	7	6	8	8	45.4285714285714	41.3333333333333	27.2857142857143	20.3333333333333	48.625	50.25	39	36.5	25	23.5	46	49	42.3531818022529	NA	28.2	29.4	30.6	39	48	49.2	53.8	65.2	76.6	32.3774027409744	NA	11.25	15.5	19.75	36.5	58.75	66	69	72
9.516241845770269e-7	5.113961826627387e-6	6.4062096451691075e-6	3.413703334351118e-6	1.7159803183921402e-6	2.8929602885149296e-6	440	SUT021,XUT_2F-282,CUT035	NA	chrII:697840-698768(+)	CUTs	1	7	5	3	4	5	26	19.8571428571429	14.2	12.3333333333333	13.25	36.6	26	21	10	11	10.5	35	26	26	26	26	26	26	26	26	26	26	26	14.3022111151727	NA	3.3	3.6	3.9	21	23.5	23.8	26	32
1.6177611137809458e-5	1.1250716018580251e-5	1.8303456129054593e-6	4.096444001221342e-6	5.147940955176421e-6	3.616200360643662e-6	441	SUT023	NA	chrII:785448-786472(+)	SUTs	17	2	6	9	5	11	52.3529411764706	29	26.5	35.1111111111111	19.4	30	49	29	26.5	24	8	29	47.7855752609412	NA	28	28.6	29.8	49	62	65.2	72.6	77.8	88.2	28.9827534923789	NA	28.1	28.2	28.3	29	29.5	29.6	29.7	29.8
1.1419490214924321e-5	1.0227923653254774e-5	3.6606912258109186e-6	5.461925334961789e-6	5.147940955176421e-6	4.3394404327723946e-6	442	SUT025,XUT_3F-11,XUT_3F-12	NA	chrIII:39569-41322(+)	XUTs	12	4	8	9	6	10	35	20.5	32.375	23.6666666666667	11.3333333333333	38.7	37.5	24.5	29	20	9.5	27	30.6438499739592	17	12.5	17	17	37.5	48.25	48.8	49.7	50.8	52.8	17.0243218638449	NA	7.85	10.7	13.55	24.5	25.75	26.2	26.65	27.1
9.516241845770269e-7	2.045584730650955e-6	9.151728064527297e-9	6.827406668702236e-7	5.719934394640467e-9	7.232400721287323e-9	444	SUT036	NA	chrIII:206826-208042(+)	SUTs	1	NA	1	NA	NA	2	69	NA	22	NA	NA	72.5	69	NA	22	NA	NA	72.5	69	69	69	69	69	69	69	69	69	69	69	NA	NA	NA	NA	NA	NA	NA	NA	NA	NA
9.516241845770269e-7	1.0227923653254774e-8	9.151728064527297e-9	6.827406668702236e-9	5.719934394640467e-9	7.232400721287323e-9	445	SUT037	NA	chrIII:223498-224210(+)	SUTs	1	NA	NA	NA	NA	NA	36	NA	NA	NA	NA	NA	36	NA	NA	NA	NA	NA	36	36	36	36	36	36	36	36	36	36	36	NA	NA	NA	NA	NA	NA	NA	NA	NA	NA
9.516241845770269e-7	1.0227923653254774e-6	9.151728064527297e-9	6.827406668702236e-9	5.719934394640467e-7	7.232400721287323e-9	446	SUT039	NA	chrIII:273090-274354(+)	SUTs	1	NA	NA	1	NA	1	62	NA	NA	25	NA	45	62	NA	NA	25	NA	45	62	62	62	62	62	62	62	62	62	62	62	NA	NA	NA	NA	NA	NA	NA	NA	NA	NA
9.516241845770269e-7	1.0227923653254774e-8	9.151728064527297e-7	2.7309626674808945e-6	1.1439868789280934e-6	7.232400721287323e-9	447	SUT040,XUT_3F-132	NA	chrIII:298642-299584(+)	XUTs	1	1	4	2	NA	NA	51	15	41.5	13.5	NA	NA	51	15	36	13.5	NA	NA	51	51	51	51	51	51	51	51	51	51	51	15	15	15	15	15	15	15	15	15	15
2.8548725537310803e-6	3.0683770959764322e-6	1.8303456129054593e-6	2.7309626674808945e-6	1.1439868789280934e-6	2.1697202163861973e-6	448	SUT044,XUT_4F-161	NA	chrIV:314921-316961(+)	XUTs	3	2	4	2	3	3	24.6666666666667	12	37.75	12.5	17.6666666666667	36	31	12	39	12.5	10	37	21.1687090292343	NA	11.2	13.4	15.6	31	32.5	32.8	33.1	33.4	33.7	12	12	12	12	12	12	12	12	12	12
2.8548725537310803e-6	2.045584730650955e-6	9.151728064527297e-7	1.3654813337404472e-6	2.2879737578561868e-6	7.232400721287324e-7	449	SUT046	NA	chrIV:323785-324457(+)	SUTs	3	1	2	4	1	2	37	16	31.5	25.5	25	38.5	50	16	31.5	24.5	25	38.5	29.4338265844167	NA	14	18	22	50	50.5	50.6	50.7	50.8	50.9	16	16	16	16	16	16	16	16	16	16
1.9032483691540538e-6	1.0227923653254774e-6	9.151728064527297e-7	2.7309626674808945e-6	1.7159803183921402e-6	2.1697202163861973e-6	450	SUT048	NA	chrIV:381593-386505(+)	SUTs	2	1	4	3	3	1	63.5	15	22	21.3333333333333	34.3333333333333	30	63.5	15	22.5	21	32	30	61.3188388670236	NA	48.65	50.3	51.95	63.5	71.75	73.4	75.05	76.7	78.35	15	15	15	15	15	15	15	15	15	15
2.4742228799002698e-5	2.4547016767811458e-5	1.7388283322601864e-5	2.457866400732805e-5	1.4871829426065214e-5	2.1697202163861968e-5	451	SUT054,XUT_4F-267,CUT065,SUT055	NA	chrIV:542179-544730(+)	CUTs	26	19	36	26	30	24	24.4615384615385	23.3684210526316	25.0277777777778	24.1923076923077	25	23.7916666666667	21.5	19	19.5	18.5	16.5	22.5	20.1461770801097	NA	7.25	9	10.75	21.5	28.5	33	34.25	38	59	19.864749333509	NA	6	10	13.1	19	32	32.4	33.6	35.8
1.9032483691540538e-6	1.0227923653254774e-6	1.8303456129054593e-6	1.3654813337404472e-6	1.1439868789280934e-6	1.4464801442574648e-6	452	SUT057,XUT_4F-300,XUT_4F-303	NA	chrIV:614196-616916(+)	XUTs	2	2	2	2	2	1	26	78.5	23.5	18.5	24.5	65	26	78.5	23.5	18.5	24.5	65	21.9089023002066	NA	13.4	14.8	16.2	26	33	34.4	35.8	37.2	38.6	63.2455532033676	NA	36.65	41.3	45.95	78.5	101.75	106.4	111.05	115.7
2.8548725537310803e-6	1.0227923653254774e-8	9.151728064527297e-9	6.827406668702236e-9	5.719934394640467e-7	7.232400721287323e-9	454	SUT059,XUT_4F-339	NA	chrIV:718644-719854(+)	XUTs	3	NA	NA	1	NA	NA	56.6666666666667	NA	NA	15	NA	NA	59	NA	NA	15	NA	NA	56.0842693854432	NA	47.3	48.6	49.9	59	62	62.6	63.2	63.8	64.4	NA	NA	NA	NA	NA	NA	NA	NA	NA	NA
1.4274362768655402e-5	7.159546557278341e-6	2.7455184193581893e-6	3.413703334351118e-6	4.5759475157123735e-6	5.062680504901126e-6	455	SUT061,XUT_4F-395	NA	chrIV:831709-832749(+)	XUTs	15	3	5	8	7	7	57.6666666666667	105.333333333333	58.6	75.125	58.5714285714286	64.8571428571429	59	84	63	78.5	63	57	54.2315768047392	62	28.2	34.8	42.9	59	62	62	62	66.2	84.8999999999999	86.9692056425275	NA	45.3	49.6	53.9	84	137.5	148.2	158.9	169.6
9.516241845770269e-7	1.0227923653254774e-8	9.151728064527297e-9	6.827406668702236e-9	5.719934394640467e-9	7.232400721287323e-9	456	SUT062,XUT_4F-441	NA	chrIV:957789-958699(+)	XUTs	1	NA	NA	NA	NA	NA	39	NA	NA	NA	NA	NA	39	NA	NA	NA	NA	NA	39	39	39	39	39	39	39	39	39	39	39	NA	NA	NA	NA	NA	NA	NA	NA	NA	NA
1.522598695323243e-5	1.8410262575858593e-5	1.1897246483885487e-5	1.0241110003053352e-5	9.151895031424747e-6	4.3394404327723946e-6	457	SUT071,XUT_4F-532	NA	chrIV:1174461-1175687(+)	XUTs	16	13	15	16	6	18	32.5	31.7692307692308	20.4666666666667	25.6875	45.5	34.9444444444444	33.5	30	19	26	16.5	25.5	27.3812437538402	NA	8.75	9.5	12.25	33.5	40	43	44.5	49.5	59.75	26.8651856708829	19	12.6	14.2	17.8	30	33	33.6	36	42
3.8064967383081075e-6	7.159546557278341e-6	4.575864032263648e-6	2.7309626674808945e-6	5.719934394640467e-6	2.8929602885149296e-6	458	SUT073	NA	chrIV:1266965-1267341(+)	SUTs	4	5	4	10	4	7	28	24	38	54.9	15.75	27.8571428571429	24.5	24	28.5	25.5	13.5	26	26.2703335048589	NA	18.45	18.9	19.35	24.5	32.25	34.8	37.35	39.9	42.45	23.2467741868512	NA	16.8	17.6	18.4	24	26	27.6	29.2	30.8
3.8064967383081075e-6	3.0683770959764322e-6	9.151728064527297e-9	6.827406668702236e-9	5.719934394640467e-7	7.232400721287323e-9	459	SUT074,XUT_4F-597	NA	chrIV:1295757-1296835(+)	XUTs	4	NA	NA	1	NA	3	45.75	NA	NA	36	NA	32.6666666666667	39.5	NA	NA	36	NA	37	41.5148749465157	NA	26.05	27.1	28.15	39.5	55	59.8	64.6	69.4	74.2	NA	NA	NA	NA	NA	NA	NA	NA	NA	NA
9.516241845770269e-7	1.0227923653254774e-8	9.151728064527297e-7	6.827406668702236e-9	5.719934394640467e-9	7.232400721287323e-9	461	SUT084,XUT_4F-705	NA	chrIV:1514341-1515357(+)	XUTs	1	1	NA	NA	NA	NA	37	22	NA	NA	NA	NA	37	22	NA	NA	NA	NA	37	37	37	37	37	37	37	37	37	37	37	22	22	22	22	22	22	22	22	22	22
1.9032483691540538e-6	1.0227923653254774e-8	9.151728064527297e-7	6.827406668702236e-7	5.719934394640467e-9	7.232400721287323e-9	462	SUT085,XUT_4F-711	NA	chrIV:1521093-1522502(+)	XUTs	2	1	1	NA	NA	NA	49	51	41	NA	NA	NA	49	51	41	NA	NA	NA	46.6476151587624	NA	35.5	37	38.5	49	56.5	58	59.5	61	62.5	51	51	51	51	51	51	51	51	51	51
1.9032483691540538e-6	1.0227923653254774e-6	3.6606912258109186e-6	6.827406668702236e-7	1.7159803183921402e-6	7.232400721287323e-9	463	SUT086,CUT102	NA	chrV:7713-8297(+)	CUTs	2	4	1	3	NA	1	44	10.25	12	55.3333333333333	NA	57	44	10.5	12	38	NA	57	43.9886348958455	NA	43.1	43.2	43.3	44	44.5	44.6	44.7	44.8	44.9	9.66781110512526	NA	6.3	6.6	6.9	10.5	13.25	13.4	13.55	13.7
3.8064967383081075e-6	1.0227923653254774e-6	1.8303456129054593e-6	6.827406668702236e-7	3.4319606367842804e-6	2.1697202163861973e-6	464	SUT087	NA	chrV:11545-11929(+)	SUTs	4	2	1	6	3	1	19.5	26.5	32	15.1666666666667	13.6666666666667	16	18.5	26.5	32	14.5	14	16	17.2578146792629	NA	9.2	10.4	11.6	18.5	24	25.8	27.6	29.4	31.2	25.9229627936314	NA	21.55	22.1	22.65	26.5	29.25	29.8	30.35	30.9
4.758120922885134e-6	5.113961826627387e-6	7.321382451621837e-6	3.413703334351118e-6	4.003954076248327e-6	6.509160649158591e-6	466	SUT089	NA	chrV:173473-173769(+)	SUTs	5	8	5	7	9	5	34	30.875	38.4	23.7142857142857	57	38.2	29	22.5	29	15	63	42	29.3347544327969	NA	15	16	17	29	44	48	52	56	60	24.0392824265486	NA	10.85	14.7	18.05	22.5	29.25	33.8	38.35	55.2
4.758120922885134e-6	1.0227923653254774e-6	1.8303456129054593e-6	4.779184668091565e-6	1.1439868789280934e-6	4.3394404327723946e-6	468	SUT096,XUT_5F-191	NA	chrV:377945-378797(+)	XUTs	5	2	7	2	6	1	22.6	13.5	20	12.5	22	44	19	13.5	18	12.5	14	44	18.3398275582923	NA	8.2	9.4	10.6	19	24	29.2	34.4	39.6	44.8	13.2664991614216	NA	11.25	11.5	11.75	13.5	14.75	15	15.25	15.5
6.661369292039188e-6	4.09116946130191e-6	9.151728064527297e-9	3.413703334351118e-6	2.2879737578561868e-6	7.232400721287324e-7	471	SUT101,XUT_6F-22	NA	chrVI:54577-55430(+)	XUTs	7	NA	5	4	1	4	31.5714285714286	NA	20.6	20	15	30.75	26	NA	22	21.5	15	31	28.376151424849	35	18.3	18.6	18.9	26	35	35	38.3	48.2	58.1	NA	NA	NA	NA	NA	NA	NA	NA	NA	NA
5.709745107462161e-6	5.113961826627387e-6	1.8303456129054593e-6	2.7309626674808945e-6	2.8599671973202336e-6	2.8929602885149296e-6	472	SUT102,XUT_6F-34	NA	chrVI:78049-79339(+)	XUTs	6	2	4	5	4	5	30.1666666666667	30	74.5	52.8	51.5	39.6	24	30	80.5	45	45.5	45	27.7457832517264	NA	19.25	19.5	19.75	24	33.25	36	41.5	47	52.5	25.9807621135332	NA	16.5	18	19.5	30	37.5	39	40.5	42
3.2355222275618915e-5	1.943305494118407e-5	1.3727592096790945e-5	6.827406668702236e-6	1.2011862228744981e-5	9.402120937673522e-6	473	SUT103	NA	chrVI:89577-90769(+)	SUTs	34	15	10	21	13	19	44.2352941176471	48.8	71.8	51.2857142857143	53.6153846153846	45.6315789473684	44.5	54	60	43	45	46	39.4823381909435	NA	16.65	19.3	20	44.5	58.25	63.2	66.15	69	75.1	42.5061033129706	NA	18.4	23.6	26.1	54	68.5	71.2	71.9	75
1.2371114399501349e-5	1.4319093114556682e-5	1.6473110516149136e-5	1.2972072670534247e-5	1.2011862228744981e-5	2.6036642596634364e-5	474	SUT105	NA	chrVI:110185-110553(+)	SUTs	13	18	19	21	36	14	45.6153846153846	31.0555555555556	44.4736842105263	21	22.5555555555556	28.6428571428571	33	30	27	18	20.5	26.5	35.1978238855088	45	14.6	16.2	19.8	33	45	45	47	53	111	29.7166420252377	NA	19.85	21.4	22	30	34.5	36.8	38	42.5
8.564617661193242e-6	1.0227923653254774e-5	5.4910368387163786e-06	6.827406668702236e-7	1.7159803183921402e-6	1.4464801442574648e-6	476	SUT111	NA	chrVII:74442-76698(+)	SUTs	9	6	1	3	2	10	40.5555555555556	42	53	47.6666666666667	26.5	37.7	42	34	53	12	26.5	39.5	36.9279529965038	NA	18.8	19.6	20.8	42	50	54.8	59.6	62.8	64.4	38.5308547453343	NA	23.5	26	28.5	34	56.75	64	65	66
9.516241845770269e-7	1.0227923653254774e-6	9.151728064527297e-9	6.827406668702236e-7	5.719934394640467e-9	7.232400721287324e-7	477	SUT112	NA	chrVII:193539-193691(+)	SUTs	1	NA	1	NA	1	1	106	NA	31	NA	17	53	106	NA	31	NA	17	53	106	106	106	106	106	106	106	106	106	106	106	NA	NA	NA	NA	NA	NA	NA	NA	NA	NA
8.564617661193242e-6	1.8410262575858593e-5	1.0982073677432757e-5	1.0923850669923578e-5	1.0295881910352842e-5	5.062680504901126e-6	478	SUT114	NA	chrVII:320027-320531(+)	SUTs	9	12	16	18	7	18	34.6666666666667	28.1666666666667	25.875	23.7222222222222	28.1428571428571	28.5555555555556	31	28.5	25	23.5	26	27.5	33.006983448331	NA	22.6	24.2	25.2	31	40	44	48	51	53	27.398463043333	NA	18.1	19.4	21.6	28.5	34	34	34.7	35.8
9.516241845770269e-7	1.0227923653254774e-8	9.151728064527297e-9	6.827406668702236e-7	5.719934394640467e-9	7.232400721287324e-7	479	SUT116,XUT_7F-177	NA	chrVII:362091-363899(+)	XUTs	1	NA	1	NA	1	NA	76	NA	19	NA	21	NA	76	NA	19	NA	21	NA	76	76	76	76	76	76	76	76	76	76	76	NA	NA	NA	NA	NA	NA	NA	NA	NA	NA
9.516241845770269e-7	1.0227923653254774e-8	9.151728064527297e-7	1.3654813337404472e-6	2.8599671973202336e-6	7.232400721287324e-7	480	SUT117	NA	chrVII:388931-389467(+)	SUTs	1	1	2	5	1	NA	26	54	22	29.8	6	NA	26	54	22	32	6	NA	26	26	26	26	26	26	26	26	26	26	26	54	54	54	54	54	54	54	54	54	54
1.9032483691540538e-6	1.0227923653254774e-8	1.8303456129054593e-6	6.827406668702236e-7	2.2879737578561868e-6	7.232400721287324e-7	481	SUT118,XUT_7F-206	NA	chrVII:422139-422947(+)	XUTs	2	2	1	4	1	NA	45	43	15	29.5	19	NA	45	43	15	27	19	NA	42.0594816896262	NA	30.6	32.2	33.8	45	53	54.6	56.2	57.8	59.4	42.9534631898291	NA	41.2	41.4	41.6	43	44	44.2	44.4	44.6
3.8064967383081075e-6	2.045584730650955e-6	9.151728064527297e-7	2.048222000610671e-6	2.2879737578561868e-6	2.1697202163861973e-6	482	SUT119,XUT_7F-213	NA	chrVII:433507-435087(+)	XUTs	4	1	3	4	3	2	51.5	22	14	14.5	18.3333333333333	47.5	59.5	22	14	14.5	20	47.5	44.6859877327097	NA	21.7	27.4	33.1	59.5	66.5	67.4	68.3	69.2	70.1	22	22	22	22	22	22	22	22	22	22
9.516241845770269e-7	1.0227923653254774e-8	9.151728064527297e-7	6.827406668702236e-9	1.1439868789280934e-6	7.232400721287323e-9	485	SUT125	NA	chrVII:650859-651163(+)	SUTs	1	1	NA	2	NA	NA	18	29	NA	18.5	NA	NA	18	29	NA	18.5	NA	NA	18	18	18	18	18	18	18	18	18	18	18	29	29	29	29	29	29	29	29	29	29
9.516241845770269e-7	1.0227923653254774e-8	9.151728064527297e-9	6.827406668702236e-9	5.719934394640467e-9	7.232400721287323e-9	487	SUT130	NA	chrVII:751419-752435(+)	SUTs	1	NA	NA	NA	NA	NA	80	NA	NA	NA	NA	NA	80	NA	NA	NA	NA	NA	80	80	80	80	80	80	80	80	80	80	80	NA	NA	NA	NA	NA	NA	NA	NA	NA	NA
2.8548725537310803e-6	2.045584730650955e-6	9.151728064527297e-7	6.827406668702236e-7	5.719934394640467e-7	7.232400721287323e-9	488	SUT132,XUT_7F-353,CUT156	NA	chrVII:784195-786331(+)	CUTs	3	1	1	1	NA	2	47.3333333333333	21	12	52	NA	36.5	56	21	12	52	NA	36.5	45.4812546056238	56	32.6	35.2	37.8	56	56	56	56	56	56	21	21	21	21	21	21	21	21	21	21
9.516241845770269e-7	2.045584730650955e-6	9.151728064527297e-7	6.827406668702236e-7	1.7159803183921402e-6	7.232400721287324e-7	489	SUT134,XUT_7F-384	NA	chrVII:849579-851136(+)	XUTs	1	1	1	3	1	2	46	14	5	18	45	18.5	46	14	5	17	45	18.5	46	46	46	46	46	46	46	46	46	46	46	14	14	14	14	14	14	14	14	14	14
9.516241845770269e-7	1.0227923653254774e-8	9.151728064527297e-9	6.827406668702236e-9	5.719934394640467e-9	7.232400721287323e-9	490	SUT136,XUT_7F-393	NA	chrVII:865875-866251(+)	XUTs	1	NA	NA	NA	NA	NA	21	NA	NA	NA	NA	NA	21	NA	NA	NA	NA	NA	21	21	21	21	21	21	21	21	21	21	21	NA	NA	NA	NA	NA	NA	NA	NA	NA	NA
1.808085950696351e-5	1.4319093114556682e-5	9.151728064527296e-6	1.0241110003053352e-5	1.0867875349816887e-5	8.678880865544789e-6	491	SUT139,XUT_7F-437,SUT140	NA	chrVII:968794-970682(+)	XUTs	19	10	15	19	12	14	27.5263157894737	21.1	18.7333333333333	19.8421052631579	39.5	27	23	19	16	20	22	25.5	24.6491361927055	21	11.9	13.6	15.4	23	30.5	34	38.5	43.6	52.1	18.4525318291247	19	9.9	10.8	11.7	19	22	25.2	30.15	35.7
1.808085950696351e-5	2.0455847306509548e-5	2.562483858067643e-5	2.0482220006106704e-5	2.6311698215346152e-5	3.254580324579296e-5	493	SUT147,XUT_8F-2	NA	chrVIII:10697-11569(+)	XUTs	19	28	30	46	45	20	50.0526315789474	24.9285714285714	20.8333333333333	22.3260869565217	24.0444444444444	30.25	34	24	20	21.5	21	32	38.5181599562634	25	14.8	21.4	24.4	34	52	54	56.7	71.6	119.3	22.9576062649035	33	12.35	13	14.1	24	32.25	33	33	39.9
9.516241845770269e-7	1.0227923653254774e-8	9.151728064527297e-9	6.827406668702236e-9	5.719934394640467e-7	7.232400721287323e-9	494	SUT149,CUT172	NA	chrVIII:76162-77418(+)	CUTs	1	NA	NA	1	NA	NA	51	NA	NA	22	NA	NA	51	NA	NA	22	NA	NA	51	51	51	51	51	51	51	51	51	51	51	NA	NA	NA	NA	NA	NA	NA	NA	NA	NA
8.564617661193242e-6	2.045584730650955e-6	2.7455184193581893e-6	2.048222000610671e-6	5.719934394640467e-7	3.616200360643662e-6	496	SUT153,XUT_8F-48	NA	chrVIII:121890-124018(+)	XUTs	9	3	3	1	5	2	32.8888888888889	18.3333333333333	15	20	34	56	35	18	13	20	19	56	30.3543808456556	NA	16.6	18.2	19.4	35	44	44.8	45.6	46.4	47.2	16.9386485198585	NA	10.8	11.6	12.4	18	22.5	23.4	24.3	25.2
4.758120922885134e-6	4.09116946130191e-6	6.4062096451691075e-6	3.413703334351118e-6	1.7159803183921402e-6	1.4464801442574648e-6	497	SUT156,XUT_8F-87	NA	chrVIII:189138-190320(+)	XUTs	5	7	5	3	2	4	22.6	23.5714285714286	32	25	21	28.75	18	22	32	22	21	32.5	18.5750303992249	NA	8.2	9.4	10.6	18	30	33	36	39	42	16.5395253844319	NA	4.1	6.2	8.3	22	27.5	29	32.7	40.8
6.661369292039188e-6	6.1367541919528644e-6	7.321382451621837e-6	6.827406668702236e-6	5.147940955176421e-6	7.232400721287324e-6	499	SUT162,XUT_8F-130	NA	chrVIII:286401-286995(+)	XUTs	7	8	10	9	10	6	31.8571428571429	22.5	31.6	12.4444444444444	18.9	27.8333333333333	21	21.5	22	14	16.5	25.5	26.7767211950569	NA	14.6	15.2	15.8	21	44.5	50.8	56.1	59.4	62.7	20.2828581713075	NA	10.4	11.8	13.05	21.5	31.5	32.2	32.9	34.2
9.516241845770269e-7	1.0227923653254774e-8	9.151728064527297e-9	6.827406668702236e-9	1.1439868789280934e-6	7.232400721287323e-9	500	SUT166	NA	chrVIII:334481-336057(+)	SUTs	1	NA	NA	2	NA	NA	87	NA	NA	51.5	NA	NA	87	NA	NA	51.5	NA	NA	87	87	87	87	87	87	87	87	87	87	87	NA	NA	NA	NA	NA	NA	NA	NA	NA	NA
7.612993476616215e-6	3.0683770959764322e-6	7.321382451621837e-6	2.048222000610671e-6	1.1439868789280934e-6	3.616200360643662e-6	501	SUT167,XUT_8F-158	NA	chrVIII:364369-365036(+)	XUTs	8	8	3	2	5	3	33	39.875	43	15.5	24.8	29.6666666666667	32	24.5	33	15.5	25	28	27.8938974171412	NA	11.45	13.9	16.15	32	48.75	49.8	50.85	52.8	54.9	30.6562339482784	NA	16.35	16.7	17.05	24.5	43.5	47	50.5	73.8
2.8548725537310803e-6	2.045584730650955e-6	9.151728064527297e-7	6.827406668702236e-9	5.719934394640467e-9	7.232400721287323e-9	502	SUT169,XUT_8F-168	NA	chrVIII:377986-380533(+)	XUTs	3	1	NA	NA	NA	2	41.3333333333333	48	NA	NA	NA	47	40	48	NA	NA	NA	47	36.2208644207861	NA	20.2	22.4	24.6	40	53	55.6	58.2	60.8	63.4	48	48	48	48	48	48	48	48	48	48
9.516241845770269e-7	1.0227923653254774e-8	9.151728064527297e-7	6.827406668702236e-7	5.719934394640467e-7	7.232400721287323e-9	503	SUT170	NA	chrVIII:392250-392514(+)	SUTs	1	1	1	1	NA	NA	9	17	18	30	NA	NA	9	17	18	30	NA	NA	9	9	9	9	9	9	9	9	9	9	9	17	17	17	17	17	17	17	17	17	17
1.0467866030347295e-5	8.18233892260382e-6	3.6606912258109186e-6	3.413703334351118e-6	5.719934394640467e-7	7.232400721287324e-7	504	SUT173,XUT_8F-237	NA	chrVIII:516596-517265(+)	XUTs	11	4	5	1	1	8	36.5454545454545	40.5	23.6	12	57	35.125	30	41	26	12	57	31.5	33.0463601105882	NA	17	22	22	30	51	54	54.5	55	57.5	40.3892803219465	NA	36.6	37.2	37.8	41	42.5	42.8	43.1	43.4
9.516241845770269e-7	2.045584730650955e-6	9.151728064527297e-9	6.827406668702236e-9	5.719934394640467e-7	7.232400721287324e-7	505	SUT177,XUT_9F-13	NA	chrIX:40209-41633(+)	XUTs	1	NA	NA	1	1	2	61	NA	NA	41	12	24	61	NA	NA	41	12	24	61	61	61	61	61	61	61	61	61	61	61	NA	NA	NA	NA	NA	NA	NA	NA	NA	NA
1.9032483691540538e-6	2.045584730650955e-6	9.151728064527297e-7	6.827406668702236e-9	5.719934394640467e-7	7.232400721287323e-9	506	SUT181	NA	chrIX:173849-174713(+)	SUTs	2	1	NA	1	NA	2	55.5	46	NA	27	NA	46	55.5	46	NA	27	NA	46	51.1663952218641	NA	36.15	38.3	40.45	55.5	66.25	68.4	70.55	72.7	74.85	46	46	46	46	46	46	46	46	46	46
2.2838980429848643e-5	2.761539386378789e-5	2.654001138712916e-5	3.2088811342900506e-5	2.1735750699633774e-5	2.4590162452376902e-5	507	SUT187,XUT_9F-138,XUT_9F-139,SUT188	NA	chrIX:289257-292265(+)	XUTs	24	29	47	38	34	27	30.9166666666667	27.4137931034483	30.7659574468085	25.2894736842105	22.2647058823529	29.2592592592593	30	21	28	25	21.5	24	28.4391552826638	30	13.75	18.3	19.9	30	35.25	36.8	38.55	48.8	53.85	24.0437447153663	NA	17	17.8	18	21	27	29.2	31	33
6.661369292039188e-6	3.0683770959764322e-6	2.7455184193581893e-6	6.827406668702236e-7	1.7159803183921402e-6	7.232400721287323e-9	508	SUT189	NA	chrIX:328057-331585(+)	SUTs	7	3	1	3	NA	3	51.5714285714286	31.6666666666667	4	16	NA	40.6666666666667	58	39	4	16	NA	43	48.8020362268576	NA	29.2	33.4	37.6	58	65	65.6	66.3	67.2	68.1	29.5705483779981	39	19.2	21.4	23.6	39	39	39	39	39
1.9032483691540538e-6	1.0227923653254774e-6	9.151728064527297e-7	6.827406668702236e-9	5.719934394640467e-9	7.232400721287323e-9	511	SUT201,XUT_10F-32	NA	chrX:76761-80081(+)	XUTs	2	1	NA	NA	NA	1	61.5	22	NA	NA	NA	128	61.5	22	NA	NA	NA	128	61.0409698481274	NA	54.75	55.5	56.25	61.5	65.25	66	66.75	67.5	68.25	22	22	22	22	22	22	22	22	22	22
9.516241845770269e-7	1.0227923653254774e-6	9.151728064527297e-9	6.827406668702236e-9	5.719934394640467e-7	7.232400721287323e-9	512	SUT202,XUT_10F-44	NA	chrX:101001-101917(+)	XUTs	1	NA	NA	1	NA	1	42	NA	NA	10	NA	47	42	NA	NA	10	NA	47	42	42	42	42	42	42	42	42	42	42	42	NA	NA	NA	NA	NA	NA	NA	NA	NA	NA
1.9032483691540538e-6	2.045584730650955e-6	9.151728064527297e-9	6.827406668702236e-9	1.1439868789280934e-6	3.616200360643662e-6	513	SUT203,XUT_10F-49,XUT_10F-50	NA	chrX:111474-113842(+)	XUTs	2	NA	NA	2	5	2	136.5	NA	NA	85	55.4	107	136.5	NA	NA	85	44	107	130.659863768489	NA	100.95	104.9	108.85	136.5	156.25	160.2	164.15	168.1	172.05	NA	NA	NA	NA	NA	NA	NA	NA	NA	NA
1.9032483691540538e-6	7.159546557278341e-6	9.151728064527296e-6	8.192888002442683e-6	4.5759475157123735e-6	4.3394404327723946e-6	514	SUT205,XUT_10F-86,CUT205	NA	chrX:180488-180981(+)	CUTs	2	10	12	8	6	7	22.5	19.7	27	22.375	19.6666666666667	43.4285714285714	22.5	18	23.5	22.5	18.5	35	22.494443758404	NA	22.05	22.1	22.15	22.5	22.75	22.8	22.85	22.9	22.95	17.932163800897	NA	9.35	10.7	11.35	18	24.75	26	28.25	30.5
2.8548725537310803e-6	3.0683770959764322e-6	1.8303456129054593e-6	6.827406668702236e-7	5.719934394640467e-7	1.4464801442574648e-6	515	SUT206	NA	chrX:193744-195184(+)	SUTs	3	2	1	1	2	3	47.3333333333333	30.5	97	176	21.5	28.6666666666667	39	30.5	97	176	21.5	34	45.667098817253	NA	37.2	37.4	37.6	39	52.5	55.2	57.9	60.6	63.3	30.1662062579967	NA	26.45	26.9	27.35	30.5	32.75	33.2	33.65	34.1
1.9032483691540538e-6	4.09116946130191e-6	9.151728064527297e-9	6.827406668702236e-7	2.8599671973202336e-6	7.232400721287324e-7	518	SUT214	NA	chrX:459440-459832(+)	SUTs	2	NA	1	5	1	4	21.5	NA	37	19.8	11	41	21.5	NA	37	21	11	39	21.4476105895272	NA	20.15	20.3	20.45	21.5	22.25	22.4	22.55	22.7	22.85	NA	NA	NA	NA	NA	NA	NA	NA	NA	NA
4.758120922885134e-6	5.113961826627387e-6	1.8303456129054593e-6	2.048222000610671e-6	3.4319606367842804e-6	2.1697202163861973e-6	519	SUT216	NA	chrX:608992-609496(+)	SUTs	5	2	3	6	3	5	41.4	55.5	68	52.8333333333333	74.3333333333333	65.2	39	55.5	90	44.5	69	80	34.4199595872285	NA	14.6	20.2	25.8	39	60	60.4	60.8	61.2	61.6	48.2078831727758	NA	30.75	33.5	36.25	55.5	69.25	72	74.75	77.5
2.759710135273378e-5	1.8410262575858593e-5	7.321382451621837e-6	6.827406668702236e-6	5.719934394640467e-6	5.785920577029859e-6	520	SUT221,XUT_11F-25	NA	chrXI:66460-67776(+)	XUTs	29	8	10	10	8	18	48.4827586206897	27.5	29.6	34.2	29	33	38	25.5	23.5	35.5	25	35.5	37.3037698491387	NA	17	21.6	22.4	38	51	55.8	61.6	64.2	70.4	25.9320551096095	NA	17.35	17.7	18.15	25.5	30.5	31.2	31.9	37.7
2.759710135273378e-5	2.352422440248598e-5	2.3794492967770974e-5	1.843399800549604e-5	2.2307744139097823e-5	1.0125361009802253e-5	522	SUT226	NA	chrXI:115100-115556(+)	SUTs	29	26	27	39	14	23	23.0344827586207	16.8461538461538	12.5555555555556	13.8461538461538	16.8571428571429	26.304347826087	20	15	12	11	15	22	17.1043058359547	NA	3	3.8	5.6	20	31	37.4	38.8	48.2	49	14.9317976971194	NA	8	8	8.75	15	21.75	24	24.25	29
1.9032483691540538e-6	6.1367541919528644e-6	5.4910368387163786e-06	6.144666001832012e-6	5.147940955176421e-6	5.785920577029859e-6	523	SUT228	NA	chrXI:143188-144324(+)	SUTs	2	6	9	9	8	6	61	14.6666666666667	19.3333333333333	16.3333333333333	15.375	28.1666666666667	61	10	20	19	15	24	55.1815186452856	NA	37.6	40.2	42.8	61	74	76.6	79.2	81.8	84.4	8.95696481061472	3	3	3	3	10	16.5	17	24	31
2.8548725537310803e-6	4.09116946130191e-6	9.151728064527297e-9	6.827406668702236e-7	5.719934394640467e-9	2.1697202163861973e-6	524	SUT229,XUT_11F-64	NA	chrXI:151140-152943(+)	XUTs	3	NA	1	NA	3	4	49.6666666666667	NA	32	NA	55	76	49	NA	32	NA	58	40	46.8603065057519	NA	31.9	33.8	35.7	49	59.5	61.6	63.7	65.8	67.9	NA	NA	NA	NA	NA	NA	NA	NA	NA	NA
9.516241845770269e-7	1.0227923653254774e-8	9.151728064527297e-9	6.827406668702236e-7	5.719934394640467e-9	7.232400721287323e-9	525	SUT230	NA	chrXI:153780-154308(+)	SUTs	1	NA	1	NA	NA	NA	33	NA	48	NA	NA	NA	33	NA	48	NA	NA	NA	33	33	33	33	33	33	33	33	33	33	33	NA	NA	NA	NA	NA	NA	NA	NA	NA	NA
3.2355222275618915e-5	2.9660978594438848e-5	2.104897454841278e-5	1.775125733862581e-5	1.4299835986601169e-5	1.3018321298317182e-5	526	SUT232,XUT_11F-90,tK(CUU)K	NA	chrXI:200314-202826(+)	XUTs	34	23	26	25	18	29	44.6470588235294	38.2608695652174	32.2692307692308	28.2	28.8333333333333	42.4137931034483	46.5	37	30	24	23.5	42	37.9848888423623	NA	18.9	21.3	22.95	46.5	56.75	59.2	64.15	68.4	74.1499999999999	33.2299150224028	37	15.2	17.6	20.3	37	45	47.2	51.5	57.8
2.8548725537310803e-6	4.09116946130191e-6	9.151728064527297e-9	2.048222000610671e-6	1.7159803183921402e-6	2.8929602885149296e-6	527	SUT233,XUT_11F-102,XUT_11F-103	NA	chrXI:229946-231733(+)	XUTs	3	NA	3	3	4	4	39.6666666666667	NA	18.3333333333333	19	18.75	39.75	44	NA	18	15	18.5	28	37.4738187624323	NA	25.1	27.2	29.3	44	48	48.8	49.6	50.4	51.2	NA	NA	NA	NA	NA	NA	NA	NA	NA	NA
3.8064967383081075e-6	3.0683770959764322e-6	1.8303456129054593e-6	6.827406668702236e-9	5.719934394640467e-7	1.4464801442574648e-6	528	SUT235,XUT_11F-200	NA	chrXI:446452-447747(+)	XUTs	4	2	NA	1	2	3	50.75	27.5	NA	13	33	23.6666666666667	40.5	27.5	NA	13	33	20	46.8332677103823	NA	33.9	34.8	35.7	40.5	53.75	60.8	67.85	74.9	81.95	26.4575131106459	NA	20.75	21.5	22.25	27.5	31.25	32	32.75	33.5
1.0467866030347295e-5	8.18233892260382e-6	4.575864032263648e-6	2.048222000610671e-6	2.2879737578561868e-6	2.1697202163861973e-6	529	SUT237,XUT_11F-207	NA	chrXI:461252-462869(+)	XUTs	11	5	3	4	3	8	59.0909090909091	42.8	81.6666666666667	22.5	21.6666666666667	61.625	56	45	94	25.5	22	60	57.1223779640098	51	40	49	50	56	67	70	75.5	81	83.5	41.9737930361675	NA	32.6	33.2	33.8	45	47	48.6	50.2	51.8
5.709745107462161e-6	4.09116946130191e-6	9.151728064527297e-9	3.413703334351118e-6	3.4319606367842804e-6	7.232400721287323e-9	530	SUT238,XUT_11F-209,XUT_11F-210	NA	chrXI:466060-469260(+)	XUTs	6	NA	5	6	NA	4	50.8333333333333	NA	80.6	51.1666666666667	NA	59.5	50.5	NA	94	38	NA	57	48.6763639062765	34	34	34	34	50.5	60.75	62	65	68	71	NA	NA	NA	NA	NA	NA	NA	NA	NA	NA
6.661369292039188e-6	6.1367541919528644e-6	4.575864032263648e-6	6.827406668702236e-6	4.003954076248327e-6	2.8929602885149296e-6	531	SUT240,XUT_11F-230	NA	chrXI:533580-535668(+)	XUTs	7	5	10	7	4	6	54.1428571428571	22	45.2	31.4285714285714	52.25	32.6666666666667	54	22	25.5	36	23	27.5	48.1246922797015	NA	22.4	24.8	27.2	54	70	71.8	75.1	81.4	87.7	21.5813625638943	NA	16.6	17.2	17.8	22	25	25.6	26.2	26.8
2.8548725537310803e-6	1.0227923653254774e-8	1.8303456129054593e-6	2.048222000610671e-6	5.719934394640467e-9	7.232400721287324e-7	534	SUT243	NA	chrXI:630182-630654(+)	SUTs	3	2	3	NA	1	NA	14	12.5	32.6666666666667	NA	66	NA	15	12.5	43	NA	66	NA	13.4442142396715	NA	9.6	10.2	10.8	15	16.5	16.8	17.1	17.4	17.7	12	NA	9.35	9.7	10.05	12.5	14.25	14.6	14.95	15.3
4.758120922885134e-6	9.205131287929297e-6	9.151728064527297e-7	4.779184668091565e-6	2.8599671973202336e-6	4.3394404327723946e-6	535	SUT248,XUT_12F-77	NA	chrXII:201593-201926(+)	XUTs	5	1	7	5	6	9	18.2	8	12.5714285714286	16.2	12.1666666666667	22	16	8	14	11	11.5	21	16.7601064126026	NA	11.4	11.8	12.2	16	17	20.4	23.8	27.2	30.6	8	8	8	8	8	8	8	8	8	8
2.8548725537310803e-6	2.045584730650955e-6	9.151728064527297e-7	6.827406668702236e-9	1.7159803183921402e-6	1.4464801442574648e-6	536	SUT249	NA	chrXII:222321-222617(+)	SUTs	3	1	NA	3	2	2	29	13	NA	70	55	28.5	26	13	NA	87	55	28.5	27.2001585919242	NA	18.8	19.6	20.4	26	34.5	36.2	37.9	39.6	41.3	13	13	13	13	13	13	13	13	13	13
1.9032483691540538e-6	1.0227923653254774e-6	9.151728064527297e-9	6.827406668702236e-9	5.719934394640467e-7	7.232400721287324e-7	537	SUT252,XUT_12F-94	NA	chrXII:234553-235905(+)	XUTs	2	NA	NA	1	1	1	65	NA	NA	62	26	56	65	NA	NA	62	26	56	64.8768063332344	NA	61.4	61.8	62.2	65	67	67.4	67.8	68.2	68.6	NA	NA	NA	NA	NA	NA	NA	NA	NA	NA
3.8064967383081075e-6	1.1250716018580251e-5	9.151728064527297e-7	2.048222000610671e-6	1.1439868789280934e-6	2.8929602885149296e-6	538	SUT254,CUT254	NA	chrXII:248009-249329(+)	CUTs	4	1	3	2	4	11	44.25	35	42.6666666666667	56	39.75	39.2727272727273	49.5	35	33	56	21	34	39.4596490561436	NA	20.65	25.3	29.95	49.5	54.5	56	57.5	59	60.5	35	35	35	35	35	35	35	35	35	35
4.758120922885134e-6	4.09116946130191e-6	6.4062096451691075e-6	2.7309626674808945e-6	4.003954076248327e-6	7.232400721287324e-7	539	SUT255	NA	chrXII:259761-260945(+)	SUTs	5	7	4	7	1	4	29.4	34.2857142857143	22.75	39.8571428571429	2	36.75	31	36	19	29	2	36	27.8521749578416	NA	17.6	19.2	20.8	31	32	34.4	36.8	39.2	41.6	31.3554690941444	NA	16	19	22	36	40	41.8	44.5	49
1.1419490214924321e-5	1.2273508383905729e-5	1.0066900870980026e-5	5.461925334961789e-6	7.435914713032607e-6	6.509160649158591e-6	540	SUT256,XUT_12F-109	NA	chrXII:274033-275353(+)	XUTs	12	11	8	13	9	12	38.1666666666667	33.1818181818182	28.875	34.2307692307692	66.2222222222222	34.25	38.5	32	29	36	52	31.5	34.7750259587808	NA	15.5	20.5	23.25	38.5	47.5	48.6	50.05	51.7	56.95	30.5202918594003	38	14.5	15	20	32	38	38	43	48
1.9032483691540538e-6	2.045584730650955e-6	4.575864032263648e-6	2.048222000610671e-6	1.7159803183921402e-6	2.1697202163861973e-6	541	SUT257,XUT_12F-113	NA	chrXII:281169-282193(+)	XUTs	2	5	3	3	3	2	30	39	26	27	23.6666666666667	37.5	30	24	26	23	23	37.5	29.9332590941915	NA	28.2	28.4	28.6	30	31	31.2	31.4	31.6	31.8	32.9535606618288	NA	20.6	21.2	21.8	24	40	49.6	59.2	68.8
2.8548725537310803e-6	1.0227923653254774e-6	1.8303456129054593e-6	1.3654813337404472e-6	2.2879737578561868e-6	3.616200360643662e-6	543	SUT261,XUT_12F-142	NA	chrXII:339409-341225(+)	XUTs	3	2	2	4	5	1	17	37	19.5	38	18.2	21	19	37	19.5	36	19	21	15.3940045251072	NA	9.1	10.2	11.3	19	21.5	22	22.5	23	23.5	33.3616546352246	NA	22.6	24.2	25.8	37	45	46.6	48.2	49.8
1.0467866030347295e-5	7.159546557278341e-6	6.4062096451691075e-6	4.779184668091565e-6	4.003954076248327e-6	4.3394404327723946e-6	545	SUT264,XUT_12F-185	NA	chrXII:449689-450729(+)	XUTs	11	7	7	7	6	7	60.7272727272727	22.7142857142857	58.5714285714286	82.2857142857143	80.6666666666667	49.1428571428571	59	20	56	90	92	46	58.9136047033537	59	42.5	46	47.5	59	67.5	71	74.5	78	87	18.3798058602463	NA	8.9	9.8	10.7	20	23.5	24.4	28.6	39.4
9.516241845770269e-7	1.0227923653254774e-8	9.151728064527297e-9	6.827406668702236e-9	5.719934394640467e-9	7.232400721287323e-9	546	SUT268	NA	chrXII:501265-502345(+)	SUTs	1	NA	NA	NA	NA	NA	28	NA	NA	NA	NA	NA	28	NA	NA	NA	NA	NA	28	28	28	28	28	28	28	28	28	28	28	NA	NA	NA	NA	NA	NA	NA	NA	NA	NA
9.516241845770269e-7	1.0227923653254774e-8	9.151728064527297e-7	6.827406668702236e-9	5.719934394640467e-9	1.4464801442574648e-6	547	SUT272,XUT_12F-221	NA	chrXII:566585-568425(+)	XUTs	1	1	NA	NA	2	NA	54	24	NA	NA	26	NA	54	24	NA	NA	26	NA	54	54	54	54	54	54	54	54	54	54	54	24	24	24	24	24	24	24	24	24	24
3.8064967383081075e-6	5.113961826627387e-6	7.321382451621837e-6	7.5101473355724585e-6	3.4319606367842804e-6	6.509160649158591e-6	548	SUT274,SUT275	NA	chrXII:603433-604201(+)	SUTs	4	8	11	6	9	5	20.25	23.375	24.2727272727273	31	16.5555555555556	35.8	20.5	21	24	31	17	35	19.8976545828041	NA	15.6	16.2	16.8	20.5	22.75	23.2	23.65	24.1	24.55	21.7454564669174	21	12.8	15.6	18.05	21	27.25	30.4	33.55	35.5
1.9032483691540538e-6	5.113961826627387e-6	9.151728064527297e-7	2.7309626674808945e-6	2.2879737578561868e-6	1.4464801442574648e-6	550	SUT278	NA	chrXII:658233-658617(+)	SUTs	2	1	4	4	2	5	25	21	23	21.75	62.5	41.4	25	21	23	21	62.5	33	24.9799919935936	NA	24.1	24.2	24.3	25	25.5	25.6	25.7	25.8	25.9	21	21	21	21	21	21	21	21	21	21
9.516241845770269e-7	3.0683770959764322e-6	2.7455184193581893e-6	2.048222000610671e-6	2.2879737578561868e-6	4.3394404327723946e-6	552	SUT280	NA	chrXII:699849-701297(+)	SUTs	1	3	3	4	6	3	40	23.6666666666667	32.3333333333333	40.5	48.5	51.3333333333333	40	26	30	24	43.5	52	40	40	40	40	40	40	40	40	40	40	40	18.2556122102886	NA	8	10	12	26	32.5	33.8	35.1	36.4
3.8064967383081075e-6	1.0227923653254774e-6	9.151728064527297e-7	6.827406668702236e-7	1.7159803183921402e-6	7.232400721287324e-7	553	SUT281,XUT_12F-347	NA	chrXII:873711-875368(+)	XUTs	4	1	1	3	1	1	40.5	14	33	36.6666666666667	14	38	41	14	33	29	14	38	36.989329679232704	NA	21.5	23	24.5	41	54	55.2	56.4	57.6	58.8	14	14	14	14	14	14	14	14	14	14
2.8548725537310803e-6	2.045584730650955e-6	5.4910368387163786e-06	4.779184668091565e-6	2.2879737578561868e-6	2.1697202163861973e-6	556	SUT287	NA	chrXIII:97681-97945(+)	SUTs	3	6	7	4	3	2	38.3333333333333	32.3333333333333	26.8571428571429	36.5	23.3333333333333	37	47	27	27	36.5	21	37	34.4116622617947	NA	20	23	26	47	49	49.4	49.8	50.2	50.6	28.794794774128	NA	17.25	17.5	17.75	27	39.5	42	47.25	52.5
4.758120922885134e-6	1.0227923653254774e-8	6.4062096451691075e-6	4.779184668091565e-6	1.7159803183921402e-6	7.232400721287324e-7	558	SUT293	NA	chrXIII:148777-149025(+)	SUTs	5	7	7	3	1	NA	36	17.7142857142857	33.8571428571429	21.3333333333333	138	NA	23	13	27	23	138	NA	31.6434342743385	22	22	22	22	23	38	45.4	52.8	60.2	67.6	15.6012715632737	NA	9.3	9.6	9.9	13	21.5	22.4	24.5	29
9.516241845770269e-7	3.0683770959764322e-6	9.151728064527297e-7	6.827406668702236e-9	5.719934394640467e-9	2.8929602885149296e-6	560	SUT297,XUT_13F-129	NA	chrXIII:289913-290679(+)	XUTs	1	1	NA	NA	4	3	51	17	NA	NA	33.75	52.3333333333333	51	17	NA	NA	28	61	51	51	51	51	51	51	51	51	51	51	51	17	17	17	17	17	17	17	17	17	17
9.516241845770269e-7	1.0227923653254774e-6	9.151728064527297e-7	6.827406668702236e-9	1.1439868789280934e-6	7.232400721287324e-7	562	SUT304	NA	chrXIII:465025-465281(+)	SUTs	1	1	NA	2	1	1	50	16	NA	46.5	42	35	50	16	NA	46.5	42	35	50	50	50	50	50	50	50	50	50	50	50	16	16	16	16	16	16	16	16	16	16
3.8064967383081075e-6	1.0227923653254774e-6	1.8303456129054593e-6	6.827406668702236e-7	2.2879737578561868e-6	7.232400721287324e-7	563	SUT307	NA	chrXIII:511801-512193(+)	SUTs	4	2	1	4	1	1	46.25	15	18	54	61	55	49	15	18	57.5	61	55	43.0895203266963	NA	26.1	28.2	30.3	49	60.75	61.2	61.65	62.1	62.55	10.1980390271856	NA	5.1	6.2	7.3	15	20.5	21.6	22.7	23.8
9.516241845770269e-7	1.0227923653254774e-6	9.151728064527297e-9	6.827406668702236e-9	5.719934394640467e-9	7.232400721287323e-9	564	SUT308,XUT_13F-229	NA	chrXIII:522177-523007(+)	XUTs	1	NA	NA	NA	NA	1	55	NA	NA	NA	NA	52	55	NA	NA	NA	NA	52	55	55	55	55	55	55	55	55	55	55	55	NA	NA	NA	NA	NA	NA	NA	NA	NA	NA
1.9032483691540538e-6	1.0227923653254774e-6	9.151728064527297e-9	6.827406668702236e-9	5.719934394640467e-7	7.232400721287323e-9	565	SUT309,XUT_13F-239	NA	chrXIII:556665-557465(+)	XUTs	2	NA	NA	1	NA	1	33	NA	NA	26	NA	24	33	NA	NA	26	NA	24	26.2488094968134	NA	15	17	19	33	43	45	47	49	51	NA	NA	NA	NA	NA	NA	NA	NA	NA	NA
1.9032483691540538e-6	2.045584730650955e-6	9.151728064527297e-9	1.3654813337404472e-6	5.719934394640467e-7	7.232400721287323e-9	566	SUT310,XUT_13F-247	NA	chrXIII:570585-571246(+)	XUTs	2	NA	2	1	NA	2	33	NA	17.5	17	NA	31	33	NA	17.5	17	NA	31	27.6586333718787	NA	16.8	18.6	20.4	33	42	43.8	45.6	47.4	49.2	NA	NA	NA	NA	NA	NA	NA	NA	NA	NA
4.758120922885134e-6	7.159546557278341e-6	2.7455184193581893e-6	3.413703334351118e-6	3.4319606367842804e-6	2.1697202163861973e-6	569	SUT329	NA	chrXIV:355779-356387(+)	SUTs	5	3	5	6	3	7	37.4	25.6666666666667	30.2	20.3333333333333	23	26.4285714285714	34	26	20	17	27	18	37.0900927532624	34	33.2	33.4	33.6	34	40	41.2	42.4	43.6	44.8	25.5033956774922	NA	22.4	22.8	23.2	26	27.5	27.8	28.1	28.4
1.9032483691540538e-6	1.0227923653254774e-6	3.6606912258109186e-6	3.413703334351118e-6	2.2879737578561868e-6	7.232400721287324e-6	570	SUT331	NA	chrXIV:416603-416795(+)	SUTs	2	4	5	4	10	1	23	47.5	45	22.25	51.4	32	23	30	23	21	33	32	21.1660104885167	NA	14.9	15.8	16.7	23	27.5	28.4	29.3	30.2	31.1	35.7572599066634	NA	17.9	18.8	19.7	30	56	67.4	78.8	90.2
3.8064967383081075e-6	1.0227923653254774e-6	1.8303456129054593e-6	6.827406668702236e-7	5.719934394640467e-7	7.232400721287324e-7	571	SUT334,XUT_14F-171	NA	chrXIV:444771-447045(+)	XUTs	4	2	1	1	1	1	52.5	50	23	26	23	45	50	50	23	26	23	45	51.1352739890374	NA	39.65	41.3	42.95	50	56.25	59.4	62.55	65.7	68.85	46.2493243193887	NA	32.9	34.8	36.7	50	59.5	61.4	63.3	65.2
7.612993476616215e-6	5.113961826627387e-6	5.4910368387163786e-06	2.048222000610671e-6	2.2879737578561868e-6	7.232400721287324e-7	572	SUT336	NA	chrXIV:595403-596859(+)	SUTs	8	6	3	4	1	5	37.125	26.5	26.6666666666667	12.25	43	35	36.5	24	28	12.5	43	37	33.3966121692176	NA	16.75	18.5	20.25	36.5	47.75	50.2	52.65	56.6	60.8	24.942130018884	NA	17.25	17.5	17.75	24	32.75	34	36	38
9.516241845770269e-7	1.0227923653254774e-6	9.151728064527297e-9	6.827406668702236e-9	5.719934394640467e-9	7.232400721287323e-9	573	SUT346	NA	chrXIV:764324-764740(+)	SUTs	1	NA	NA	NA	NA	1	30	NA	NA	NA	NA	23	30	NA	NA	NA	NA	23	30	30	30	30	30	30	30	30	30	30	30	NA	NA	NA	NA	NA	NA	NA	NA	NA	NA
2.8548725537310803e-6	4.09116946130191e-6	4.575864032263648e-6	1.3654813337404472e-6	1.1439868789280934e-6	7.232400721287324e-7	574	SUT347	NA	chrXV:8665-9065(+)	SUTs	3	5	2	2	1	4	33.3333333333333	20.8	21.5	41	45	22	32	18	21.5	41	45	19	32.5226666335834	NA	25.7	26.4	27.1	32	37.5	38.6	39.7	40.8	41.9	18.9095002388342	18	13.2	13.4	13.6	18	18	22.6	27.2	31.8
2.8548725537310803e-6	3.0683770959764322e-6	9.151728064527297e-9	6.827406668702236e-9	1.7159803183921402e-6	7.232400721287323e-9	575	SUT348,XUT_15F-6	NA	chrXV:15689-16880(+)	XUTs	3	NA	NA	3	NA	3	57	NA	NA	65.6666666666667	NA	51	46	NA	NA	68	NA	49	49.9914652098967	NA	29.8	31.6	33.4	46	71.5	76.6	81.7	86.8	91.9	NA	NA	NA	NA	NA	NA	NA	NA	NA	NA
8.564617661193242e-6	6.1367541919528644e-6	1.2812419290338215e-5	6.144666001832012e-6	3.4319606367842804e-6	3.616200360643662e-6	576	SUT350	NA	chrXV:31665-33257(+)	SUTs	9	14	9	6	5	6	44.4444444444444	32.8571428571429	26.5555555555556	34.5	22.6	54.3333333333333	44	31	26	33	16	40	43.0952462557483	NA	29.4	33.8	36.4	44	50	51.2	52.4	55.4	60.2	30.3751996320473	NA	17.9	20.6	21.9	31	40.25	42.2	44.55	51.7
1.1419490214924321e-5	5.113961826627387e-6	9.151728064527297e-7	2.048222000610671e-6	1.1439868789280934e-6	2.1697202163861973e-6	577	SUT352,XUT_15F-21,SUT353	NA	chrXV:35897-39647(+)	XUTs	12	1	3	2	3	5	48.5833333333333	29	26	96.5	67.3333333333333	57	54	29	27	96.5	68	54	44.8750909035739	54	21.8	29.5	32.25	54	58	58	60.45	64.3	68.6	29	29	29	29	29	29	29	29	29	29
1.3322738584078377e-5	9.205131287929297e-6	5.4910368387163786e-06	4.096444001221342e-6	5.147940955176421e-6	6.509160649158591e-6	578	SUT355	NA	chrXV:96658-97058(+)	SUTs	14	6	6	9	9	9	31.7142857142857	25	29.3333333333333	25.2222222222222	35.4444444444444	39.4444444444444	31.5	24	24.5	28	27	31	29.3947042454743	35	15.95	17.9	19.85	31.5	35	39.4	46.1	47.4	51.85	24.7630950268769	NA	21.25	21.5	21.75	24	27.25	28	28.75	29.5
4.758120922885134e-6	1.0227923653254774e-6	9.151728064527297e-9	6.827406668702236e-9	1.1439868789280934e-6	7.232400721287324e-7	579	SUT362	NA	chrXV:385114-386370(+)	SUTs	5	NA	NA	2	1	1	39.8	NA	NA	30.5	25	26	35	NA	NA	30.5	25	26	39.0514410559312	NA	32.4	32.8	33.2	35	45	46.6	48.2	49.8	51.4	NA	NA	NA	NA	NA	NA	NA	NA	NA	NA
5.709745107462161e-6	2.045584730650955e-6	5.4910368387163786e-06	4.096444001221342e-6	5.719934394640467e-7	7.232400721287324e-7	581	SUT367	NA	chrXV:444098-444538(+)	SUTs	6	6	6	1	1	2	51.5	28.8333333333333	41.8333333333333	21	22	53.5	51.5	28	41	21	22	53.5	51.3966555124744	NA	47.5	48	48.5	51.5	54.75	55	55	55	55	28.4325163172523	27	22.5	24	25.5	28	32.75	34	34.25	34.5
1.9032483691540538e-6	1.0227923653254774e-8	9.151728064527297e-9	6.827406668702236e-7	5.719934394640467e-9	7.232400721287323e-9	582	SUT370,XUT_15F-269	NA	chrXV:570970-571885(+)	XUTs	2	NA	1	NA	NA	NA	46	NA	39	NA	NA	NA	46	NA	39	NA	NA	NA	42.743420546325	NA	30.7	32.4	34.1	46	54.5	56.2	57.9	59.6	61.3	NA	NA	NA	NA	NA	NA	NA	NA	NA	NA
9.516241845770269e-7	1.0227923653254774e-6	9.151728064527297e-9	1.3654813337404472e-6	5.719934394640467e-9	7.232400721287324e-7	584	SUT376	NA	chrXV:681050-681322(+)	SUTs	1	NA	2	NA	1	1	34	NA	14	NA	15	21	34	NA	14	NA	15	21	34	34	34	34	34	34	34	34	34	34	34	NA	NA	NA	NA	NA	NA	NA	NA	NA	NA
4.758120922885134e-6	3.0683770959764322e-6	9.151728064527297e-9	1.3654813337404472e-6	2.2879737578561868e-6	7.232400721287324e-7	586	SUT379	NA	chrXV:889851-891675(+)	SUTs	5	NA	2	4	1	3	49.2	NA	20.5	16.5	29	26.3333333333333	49	NA	20.5	16.5	29	24	48.3495475572119	NA	39	40	41	49	50	53.2	56.4	59.6	62.8	NA	NA	NA	NA	NA	NA	NA	NA	NA	NA
1.9032483691540538e-6	2.045584730650955e-6	9.151728064527297e-9	6.827406668702236e-7	5.719934394640467e-9	7.232400721287323e-9	587	SUT380	NA	chrXV:892027-892675(+)	SUTs	2	NA	1	NA	NA	2	23	NA	40	NA	NA	25.5	23	NA	40	NA	NA	25.5	22.6495033058122	NA	19.4	19.8	20.2	23	25	25.4	25.8	26.2	26.6	NA	NA	NA	NA	NA	NA	NA	NA	NA	NA
5.709745107462161e-6	1.0227923653254774e-6	2.7455184193581893e-6	7.5101473355724585e-6	5.719934394640467e-7	3.616200360643662e-6	588	SUT381	NA	chrXV:898595-898963(+)	SUTs	6	3	11	1	5	1	57.5	20.6666666666667	29.8181818181818	26	28.6	48	41	23	26	26	28	48	45.032535701628	24	24	24	24	41	60.75	63	85.25	107.5	129.75	19.2055250303241	NA	12.2	13.4	14.6	23	25.5	26	26.5	27
9.516241845770269e-7	1.0227923653254774e-8	1.8303456129054593e-6	6.827406668702236e-7	5.719934394640467e-7	7.232400721287323e-9	589	SUT382	NA	chrXV:907771-908267(+)	SUTs	1	2	1	1	NA	NA	53	29	7	57	NA	NA	53	29	7	57	NA	NA	53	53	53	53	53	53	53	53	53	53	53	24.8193472919817	NA	15.5	17	18.5	29	36.5	38	39.5	41
9.516241845770269e-7	1.0227923653254774e-8	9.151728064527297e-9	6.827406668702236e-9	5.719934394640467e-9	7.232400721287323e-9	590	SUT385,XUT_15F-435	NA	chrXV:968067-968691(+)	XUTs	1	NA	NA	NA	NA	NA	53	NA	NA	NA	NA	NA	53	NA	NA	NA	NA	NA	53	53	53	53	53	53	53	53	53	53	53	NA	NA	NA	NA	NA	NA	NA	NA	NA	NA
4.758120922885134e-6	4.09116946130191e-6	9.151728064527297e-7	6.827406668702236e-7	5.719934394640467e-7	7.232400721287324e-7	591	SUT386,XUT_15F-444,CUT394	NA	chrXV:978171-980139(+)	CUTs	5	1	1	1	1	4	44.4	25	36	25	4	32	43	25	36	25	4	30.5	42.0205065208759	NA	27.4	28.8	30.2	43	53	55.8	58.6	61.4	64.2	25	25	25	25	25	25	25	25	25	25
2.093573206069459e-5	1.3296300749231205e-5	9.151728064527296e-6	6.144666001832012e-6	2.2879737578561868e-6	2.8929602885149296e-6	592	SUT388	NA	chrXV:1003955-1004467(+)	SUTs	22	10	9	4	4	13	53.2272727272727	32.1	36.6666666666667	23.25	15.75	43.2307692307692	51.5	33	39	18.5	13	38	50.1427133829544	39	31.1	33.1	34.3	51.5	65.25	70.8	74.55	76.8	82.7	29.7870122533398	NA	15.6	19.2	21.05	33	36.5	38.8	42.85	46.7
9.516241845770269e-7	1.0227923653254774e-8	9.151728064527297e-9	6.827406668702236e-9	5.719934394640467e-9	7.232400721287323e-9	593	SUT400	NA	chrXVI:296937-297457(+)	SUTs	1	NA	NA	NA	NA	NA	28	NA	NA	NA	NA	NA	28	NA	NA	NA	NA	NA	28	28	28	28	28	28	28	28	28	28	28	NA	NA	NA	NA	NA	NA	NA	NA	NA	NA
2.8548725537310803e-6	5.113961826627387e-6	7.321382451621837e-6	3.413703334351118e-6	1.7159803183921402e-6	7.232400721287324e-7	595	SUT413	NA	chrXVI:511843-512267(+)	SUTs	3	8	5	3	1	5	90.3333333333333	30	37	30.6666666666667	27	45.2	49	29.5	22	35	27	52	66.7882226718016	NA	33.7	35.4	37.1	49	119.5	133.6	147.7	161.8	175.9	29.133811745914	26	20.8	23.6	26	29.5	33.25	33.6	33.95	37
9.516241845770269e-7	1.0227923653254774e-6	9.151728064527297e-7	1.3654813337404472e-6	1.1439868789280934e-6	7.232400721287324e-7	597	SUT426	NA	chrXVI:860683-861147(+)	SUTs	1	1	2	2	1	1	47	66	12.5	26.5	26	20	47	66	12.5	26.5	26	20	47	47	47	47	47	47	47	47	47	47	47	66	66	66	66	66	66	66	66	66	66
6.661369292039188e-6	3.0683770959764322e-6	6.4062096451691075e-6	5.461925334961789e-6	2.8599671973202336e-6	7.232400721287324e-7	598	SUT430,XUT_16F-377	NA	chrXVI:928707-931115(+)	XUTs	7	7	8	5	1	3	40.1428571428571	24	27.375	32.2	38	41.3333333333333	44	23	23	23	38	38	37.2362713799672	NA	19.1	24.2	29.3	44	49	50.8	52.1	52.4	52.7	22.9025437860704	24	15.9	16.8	17.7	23	24	24	25.8	31.2
9.516241845770269e-7	1.0227923653254774e-8	9.151728064527297e-7	6.827406668702236e-9	5.719934394640467e-9	1.4464801442574648e-6	600	SUT433,XUT_1R-16	NA	chrI:28085-29773(-)	XUTs	1	1	NA	NA	2	NA	24	61	NA	NA	48	NA	24	61	NA	NA	48	NA	24	24	24	24	24	24	24	24	24	24	24	61	61	61	61	61	61	61	61	61	61
3.425847064477297e-5	3.068377095976432e-5	2.104897454841278e-5	1.3654813337404472e-5	1.2011862228744981e-5	8.678880865544789e-6	601	SUT434,XUT_1R-18,SUT435,CUT438	NA	chrI:31485-34749(-)	CUTs	36	23	20	21	12	30	40.8333333333333	30.1739130434783	33.15	26.8095238095238	34.3333333333333	49.0666666666667	36.5	27	32	24	28.5	41.5	37.5862883411005	28	21.5	22.5	27.25	36.5	50.25	55	57.25	60.5	70.5	27.4137062097209	18	16.1	17.2	18	27	41	42.6	43.7	45.6
9.516241845770269e-7	1.0227923653254774e-6	9.151728064527297e-9	6.827406668702236e-9	1.1439868789280934e-6	7.232400721287323e-9	603	SUT442	NA	chrII:235900-236220(-)	SUTs	1	NA	NA	2	NA	1	30	NA	NA	24	NA	33	30	NA	NA	24	NA	33	30	30	30	30	30	30	30	30	30	30	30	NA	NA	NA	NA	NA	NA	NA	NA	NA	NA
9.516241845770269e-7	1.0227923653254774e-8	9.151728064527297e-9	6.827406668702236e-9	5.719934394640467e-9	7.232400721287323e-9	605	SUT454	NA	chrII:799300-800060(-)	SUTs	1	NA	NA	NA	NA	NA	62	NA	NA	NA	NA	NA	62	NA	NA	NA	NA	NA	62	62	62	62	62	62	62	62	62	62	62	NA	NA	NA	NA	NA	NA	NA	NA	NA	NA
1.7129235322386484e-5	1.8410262575858593e-5	6.4062096451691075e-6	1.0241110003053352e-5	6.863921273568561e-6	5.785920577029859e-6	606	SUT457	NA	chrIII:176598-176942(-)	SUTs	18	7	15	12	8	18	37.3888888888889	21.7142857142857	39.2666666666667	25.6666666666667	47.5	39.2777777777778	35.5	16	30	24	33	36	33.0287884234601	14	14	16.1	18.1	35.5	55.5	58.6	59.45	60.6	62.45	19.7736664092728	NA	13.3	13.6	13.9	16	26.5	30.4	33.8	36.2
1.9032483691540538e-6	1.0227923653254774e-8	9.151728064527297e-9	6.827406668702236e-7	5.719934394640467e-9	1.4464801442574648e-6	607	SUT462,XUT_4R-155	NA	chrIV:370933-372035(-)	XUTs	2	NA	1	NA	2	NA	36.5	NA	7	NA	53	NA	36.5	NA	7	NA	53	NA	28.7402157263998	NA	16.25	18.5	20.75	36.5	47.75	50	52.25	54.5	56.75	NA	NA	NA	NA	NA	NA	NA	NA	NA	NA
8.564617661193242e-6	6.1367541919528644e-6	2.7455184193581893e-6	6.827406668702236e-7	5.719934394640467e-7	7.232400721287323e-9	608	SUT464	NA	chrIV:433309-434069(-)	SUTs	9	3	1	1	NA	6	47.8888888888889	39	69	56	NA	51.5	50	34	69	56	NA	51	47.2098672677541	NA	37.8	38.6	39	50	54	55.6	57.2	58	58	36.9353631655434	NA	26.8	27.6	28.4	34	45.5	47.8	50.1	52.4
9.516241845770269e-7	1.0227923653254774e-6	1.8303456129054593e-6	6.827406668702236e-9	5.719934394640467e-7	7.232400721287324e-7	609	SUT476	NA	chrIV:916057-916337(-)	SUTs	1	2	NA	1	1	1	35	10.5	NA	19	57	45	35	10.5	NA	19	57	45	35	35	35	35	35	35	35	35	35	35	35	9.89949493661166	NA	7.35	7.7	8.05	10.5	12.25	12.6	12.95	13.3
3.8064967383081075e-6	1.0227923653254774e-6	2.7455184193581893e-6	6.827406668702236e-6	2.8599671973202336e-6	1.4464801442574648e-6	610	SUT477	NA	chrIV:924281-924537(-)	SUTs	4	3	10	5	2	1	35.75	24.3333333333333	37.1	28.2	25.5	42	39.5	23	28.5	24	25.5	42	34.8264392095475	NA	25.4	27.8	30.2	39.5	40.25	40.4	40.55	40.7	40.85	24.2627381972702	23	23	23	23	23	25	25.4	25.8	26.2
6.661369292039188e-6	9.205131287929297e-6	1.8303456129054593e-6	2.048222000610671e-6	5.719934394640467e-9	1.4464801442574648e-6	611	SUT479	NA	chrIV:980065-980921(-)	SUTs	7	2	3	NA	2	9	42.8571428571429	11	33	NA	27.5	33.2222222222222	44	11	32	NA	27.5	35	37.7966440627694	NA	17.2	18.4	19.6	44	57.5	59.6	62.1	65.4	68.7	8.48528137423857	NA	4.7	5.4	6.1	11	14.5	15.2	15.9	16.6
1.9032483691540538e-6	2.045584730650955e-6	2.7455184193581893e-6	6.827406668702236e-7	1.1439868789280934e-6	7.232400721287323e-9	612	SUT482,XUT_4R-456	NA	chrIV:1130849-1131345(-)	XUTs	2	3	1	2	NA	2	23	26.3333333333333	38	18	NA	24.5	23	9	38	18	NA	24.5	22.9782505861521	NA	22.1	22.2	22.3	23	23.5	23.6	23.7	23.8	23.9	15.8328962637122	NA	7.2	7.4	7.6	9	36	41.4	46.8	52.2
7.612993476616215e-6	1.1250716018580251e-5	1.8303456129054593e-6	3.413703334351118e-6	6.291927834104514e-6	7.232400721287324e-6	613	SUT485,XUT_4R-506	NA	chrIV:1234033-1236198(-)	XUTs	8	2	5	11	10	11	56.75	85	58.2	58.6363636363636	60.7	47.4545454545455	57.5	85	62	62	60.5	44	55.715568354258	NA	43.35	43.7	44.25	57.5	60.5	62.6	64.7	69.2	74.1	83.0722577037605	NA	68.8	70.6	72.4	85	94	95.8	97.6	99.4
3.8064967383081075e-6	8.18233892260382e-6	5.4910368387163786e-06	1.3654813337404472e-6	2.2879737578561868e-6	1.4464801442574648e-6	614	SUT487,XUT_4R-514	NA	chrIV:1259729-1260137(-)	XUTs	4	6	2	4	2	8	47.5	20.5	17	12	18	29.75	23.5	20.5	17	11.5	18	22.5	28.8714571083221	NA	12.15	12.3	12.45	23.5	58.25	72.8	87.35	101.9	116.45	19.838089965607	NA	14	15	16	20.5	25.5	26	26	26
2.8548725537310803e-6	7.159546557278341e-6	2.7455184193581893e-6	6.827406668702236e-7	1.7159803183921402e-6	7.232400721287324e-7	615	SUT492,XUT_4R-549	NA	chrIV:1340729-1342211(-)	XUTs	3	3	1	3	1	7	47.6666666666667	44.6666666666667	16	23.3333333333333	40	41.8571428571429	41	57	16	23	40	40	45.8116113781206	NA	35.6	36.2	36.8	41	54	56.6	59.2	61.8	64.4	38.7398863651102	NA	21	25	29	57	58.5	58.8	59.1	59.4
6.661369292039188e-6	8.18233892260382e-6	2.7455184193581893e-6	2.048222000610671e-6	5.147940955176421e-6	7.232400721287324e-6	616	SUT494,XUT_4R-585	NA	chrIV:1451113-1452939(-)	XUTs	7	3	3	9	10	8	44	127.666666666667	85.6666666666667	76.5555555555556	86.8	50.875	41	87	80	69	85.5	46	38.0106999825261	NA	15.8	20.6	25.4	41	59.5	61	63.2	66.8	70.4	111.952360691828	NA	73.5	75	76.5	87	155.5	169.2	182.9	196.6
6.661369292039188e-6	2.045584730650955e-6	9.151728064527297e-7	2.048222000610671e-6	1.1439868789280934e-6	1.4464801442574648e-6	618	SUT499,XUT_4R-617,XUT_4R-618,XUT_4R-619	NA	chrIV:1514041-1516616(-)	XUTs	7	1	3	2	2	2	30.1428571428571	32	41.3333333333333	58.5	33	64.5	24	32	47	58.5	33	64.5	26.6212855757812	NA	15.3	15.6	15.9	24	41	45.2	48.8	51.2	53.6	32	32	32	32	32	32	32	32	32	32
2.8548725537310803e-6	4.09116946130191e-6	9.151728064527297e-9	6.827406668702236e-9	1.1439868789280934e-6	5.062680504901126e-6	620	SUT504	NA	chrV:132677-135397(-)	SUTs	3	NA	NA	2	7	4	42	NA	NA	16.5	34.4285714285714	33.5	49	NA	NA	16.5	20	34	39.6485884556282	NA	26.5	29	31.5	49	51	51.4	51.8	52.2	52.6	NA	NA	NA	NA	NA	NA	NA	NA	NA	NA
9.516241845770269e-7	1.0227923653254774e-8	9.151728064527297e-9	6.827406668702236e-9	5.719934394640467e-9	7.232400721287323e-9	622	SUT511	NA	chrV:194629-195029(-)	SUTs	1	NA	NA	NA	NA	NA	26	NA	NA	NA	NA	NA	26	NA	NA	NA	NA	NA	26	26	26	26	26	26	26	26	26	26	26	NA	NA	NA	NA	NA	NA	NA	NA	NA	NA
6.661369292039188e-6	1.0227923653254774e-8	1.8303456129054593e-6	1.3654813337404472e-6	5.719934394640467e-7	2.1697202163861973e-6	623	SUT513,XUT_5R-111	NA	chrV:241757-242661(-)	XUTs	7	2	2	1	3	NA	25.8571428571429	30.5	21.5	30	15.3333333333333	NA	21	30.5	21.5	30	13	NA	20.8805085968217	NA	7.4	9.8	12.2	21	40.5	41.4	42.1	42.4	42.7	29.7993288515027	NA	24.65	25.3	25.95	30.5	33.75	34.4	35.05	35.7
9.516241845770269e-7	1.0227923653254774e-6	1.8303456129054593e-6	2.048222000610671e-6	1.1439868789280934e-6	2.8929602885149296e-6	624	SUT516,XUT_5R-182	NA	chrV:401885-402600(-)	XUTs	1	2	3	2	4	1	29	27	56	10	162.25	20	29	27	57	10	137	20	29	29	29	29	29	29	29	29	29	29	29	26.9258240356725	NA	25.2	25.4	25.6	27	28	28.2	28.4	28.6
9.516241845770269e-7	1.0227923653254774e-8	9.151728064527297e-9	6.827406668702236e-7	5.719934394640467e-9	7.232400721287323e-9	625	SUT519,XUT_5R-227	NA	chrV:526932-527345(-)	XUTs	1	NA	1	NA	NA	NA	53	NA	21	NA	NA	NA	53	NA	21	NA	NA	NA	53	53	53	53	53	53	53	53	53	53	53	NA	NA	NA	NA	NA	NA	NA	NA	NA	NA
1.2371114399501349e-5	1.0227923653254774e-5	4.575864032263648e-6	3.413703334351118e-6	4.003954076248327e-6	2.8929602885149296e-6	626	SUT520	NA	chrV:540653-541453(-)	SUTs	13	5	5	7	4	10	49.6923076923077	31	31.2	28.5714285714286	21.5	43.5	49	37	32	31	22	44	46.6728121043749	NA	28.8	38.4	39.6	49	58	61.6	65.6	70.4	72.8	26.7658263410871	NA	13.2	13.4	13.6	37	40	42.2	44.4	46.6
2.8548725537310803e-6	1.0227923653254774e-6	3.6606912258109186e-6	6.827406668702236e-9	5.719934394640467e-7	1.4464801442574648e-6	627	SUT521,XUT_5R-239	NA	chrV:548573-549335(-)	XUTs	3	4	NA	1	2	1	37	35.75	NA	24	27	39	36	36.5	NA	24	27	39	36.7260012689866	NA	32.4	32.8	33.2	36	39.5	40.2	40.9	41.6	42.3	35.0639469832754	NA	27.6	28.2	28.8	36.5	42.25	42.4	42.55	42.7
9.516241845770269e-7	2.045584730650955e-6	9.151728064527297e-9	6.827406668702236e-9	1.1439868789280934e-6	2.1697202163861973e-6	628	SUT522,XUT_5R-245	NA	chrV:559421-561101(-)	XUTs	1	NA	NA	2	3	2	42	NA	NA	20.5	60.3333333333333	47.5	42	NA	NA	20.5	65	47.5	42	42	42	42	42	42	42	42	42	42	42	NA	NA	NA	NA	NA	NA	NA	NA	NA	NA
4.758120922885134e-6	1.0227923653254774e-5	3.6606912258109186e-6	2.048222000610671e-6	1.1439868789280934e-6	5.062680504901126e-6	630	SUT530,XUT_6R-94	NA	chrVI:213013-213462(-)	XUTs	5	4	3	2	7	10	31.4	25.25	23	24	17	51.3	21	26.5	26	24	18	25	22.847415500826	NA	7.8	9.6	11.4	21	54	55.4	56.8	58.2	59.6	23.6709191383762	NA	14.5	16	17.5	26.5	31.25	32	32.75	33.5
3.8064967383081075e-6	5.113961826627387e-6	9.151728064527297e-9	2.048222000610671e-6	1.7159803183921402e-6	7.232400721287324e-7	631	SUT532,XUT_7R-5	NA	chrVII:17213-17726(-)	XUTs	4	NA	3	3	1	5	44	NA	19.6666666666667	38	15	48.6	45.5	NA	23	38	15	51	43.0405020620293	NA	32.5	34	35.5	45.5	51	51.6	52.2	52.8	53.4	NA	NA	NA	NA	NA	NA	NA	NA	NA	NA
1.9032483691540538e-6	2.045584730650955e-6	9.151728064527297e-9	1.3654813337404472e-6	1.1439868789280934e-6	1.4464801442574648e-6	632	SUT535	NA	chrVII:94487-94671(-)	SUTs	2	NA	2	2	2	2	32	NA	24	89	15.5	41.5	32	NA	24	89	15.5	41.5	28.7749891398763	NA	19.4	20.8	22.2	32	39	40.4	41.8	43.2	44.6	NA	NA	NA	NA	NA	NA	NA	NA	NA	NA
1.9032483691540538e-6	1.0227923653254774e-8	9.151728064527297e-7	6.827406668702236e-9	5.719934394640467e-9	1.4464801442574648e-6	633	SUT537,XUT_7R-51	NA	chrVII:108167-110387(-)	XUTs	2	1	NA	NA	2	NA	47	38	NA	NA	11.5	NA	47	38	NA	NA	11.5	NA	45.1663591625449	NA	35.3	36.6	37.9	47	53.5	54.8	56.1	57.4	58.7	38	38	38	38	38	38	38	38	38	38
1.9032483691540538e-6	4.09116946130191e-6	4.575864032263648e-6	2.7309626674808945e-6	4.5759475157123735e-6	7.232400721287324e-7	634	SUT539	NA	chrVII:165607-166127(-)	SUTs	2	5	4	8	1	4	34	20.4	43.75	53.75	18	37.5	34	21	28.5	28	18	37.5	34	34	34	34	34	34	34	34	34	34	34	20.113394360918	NA	15.8	16.6	17.4	21	22	22.6	23.2	23.8
9.516241845770269e-7	1.0227923653254774e-8	9.151728064527297e-9	6.827406668702236e-9	5.719934394640467e-7	7.232400721287323e-9	635	SUT540,XUT_7R-88	NA	chrVII:196567-197947(-)	XUTs	1	NA	NA	1	NA	NA	52	NA	NA	29	NA	NA	52	NA	NA	29	NA	NA	52	52	52	52	52	52	52	52	52	52	52	NA	NA	NA	NA	NA	NA	NA	NA	NA	NA
4.758120922885134e-6	3.0683770959764322e-6	9.151728064527297e-7	2.7309626674808945e-6	5.719934394640467e-7	7.232400721287324e-7	636	SUT543,XUT_7R-133	NA	chrVII:323247-324380(-)	XUTs	5	1	4	1	1	3	49	33	16	4	9	27.6666666666667	53	33	16.5	4	9	19	43.6476221862063	NA	21.2	24.4	27.6	53	66	67.6	69.2	70.8	72.4	33	33	33	33	33	33	33	33	33	33
6.661369292039188e-6	8.18233892260382e-6	4.575864032263648e-6	7.5101473355724585e-6	4.5759475157123735e-6	4.3394404327723946e-6	637	SUT545	NA	chrVII:359295-359935(-)	SUTs	7	5	11	8	6	8	37.2857142857143	25.4	30.0909090909091	19.75	32	30.75	35	19	24	19.5	22.5	26	36.1093358862557	NA	26.3	26.6	26.9	35	45	46.2	47.5	49	50.5	22.8884031092011	NA	13.8	14.6	15.4	19	34	36	38	40
9.516241845770269e-7	1.0227923653254774e-6	9.151728064527297e-9	6.827406668702236e-9	5.719934394640467e-9	7.232400721287324e-7	638	SUT549,XUT_7R-238	NA	chrVII:522855-523440(-)	XUTs	1	NA	NA	NA	1	1	58	NA	NA	NA	12	27	58	NA	NA	NA	12	27	58	58	58	58	58	58	58	58	58	58	58	NA	NA	NA	NA	NA	NA	NA	NA	NA	NA
9.516241845770269e-7	6.1367541919528644e-6	1.8303456129054593e-6	2.048222000610671e-6	5.719934394640467e-7	7.232400721287324e-7	640	SUT554	NA	chrVII:676415-677287(-)	SUTs	1	2	3	1	1	6	32	18	29	29	10	36.6666666666667	32	18	36	29	10	36.5	32	32	32	32	32	32	32	32	32	32	32	17.8885438199983	NA	16.2	16.4	16.6	18	19	19.2	19.4	19.6
4.758120922885134e-6	7.159546557278341e-6	9.151728064527297e-9	6.827406668702236e-7	1.7159803183921402e-6	2.8929602885149296e-6	641	SUT560	NA	chrVII:756535-757455(-)	SUTs	5	NA	1	3	4	7	35.2	NA	62	23	51.5	49.5714285714286	38	NA	62	17	48	50	32.3404944515972	NA	19.2	19.4	19.6	38	49	49.2	49.4	49.6	49.8	NA	NA	NA	NA	NA	NA	NA	NA	NA	NA
4.758120922885134e-6	2.045584730650955e-6	9.151728064527297e-7	6.827406668702236e-7	2.8599671973202336e-6	1.4464801442574648e-6	643	SUT570	NA	chrVII:958775-959687(-)	SUTs	5	1	1	5	2	2	28.8	18	15	21.2	197	21.5	30	18	15	19	197	21.5	25.2064289420245	NA	12.2	16.4	20.6	30	34	35.8	37.6	39.4	41.2	18	18	18	18	18	18	18	18	18	18
1.3322738584078377e-5	6.1367541919528644e-6	2.7455184193581893e-6	4.096444001221342e-6	1.1439868789280934e-6	1.4464801442574648e-6	644	SUT571,XUT_7R-459	NA	chrVII:999582-1000392(-)	XUTs	14	3	6	2	2	6	47.5714285714286	31.3333333333333	28.3333333333333	18	54	41.8333333333333	47.5	29	27	18	54	42.5	43.7928498680876	NA	19.25	23.7	29.55	47.5	62.5	65.4	66.05	66.7	70.15	31.0875085533883	NA	28.1	28.2	28.3	29	33	33.8	34.6	35.4
1.808085950696351e-5	1.0227923653254774e-5	3.6606912258109186e-6	2.048222000610671e-6	7.435914713032607e-6	9.402120937673522e-6	645	SUT575	NA	chrVIII:78958-80438(-)	SUTs	19	4	3	13	13	10	42.3684210526316	22	68	84.6153846153846	65	52.1	44	18.5	42	72	66	46	35.6693392327572	50	11.5	12.8	16.5	44	54.5	61.4	65.9	69	73.6	20.5459830230658	15	15	15	15	18.5	25.5	27.6	29.7	31.8
1.9032483691540538e-6	1.0227923653254774e-6	9.151728064527297e-9	1.3654813337404472e-6	5.719934394640467e-9	7.232400721287323e-9	648	SUT591	NA	chrVIII:406222-406766(-)	SUTs	2	NA	2	NA	NA	1	49.5	NA	53.5	NA	NA	44	49.5	NA	53.5	NA	NA	44	49.4974746830583	NA	49.05	49.1	49.15	49.5	49.75	49.8	49.85	49.9	49.95	NA	NA	NA	NA	NA	NA	NA	NA	NA	NA
3.8064967383081075e-6	2.045584730650955e-6	9.151728064527297e-9	1.3654813337404472e-6	5.719934394640467e-9	7.232400721287323e-9	651	SUT597,XUT_8R-241,XUT_8R-242	NA	chrVIII:507712-509099(-)	XUTs	4	NA	2	NA	NA	2	42.5	NA	38	NA	NA	49	42.5	NA	38	NA	NA	49	40.4569536948505	NA	26.95	28.9	30.85	42.5	50.25	52.2	54.15	56.1	58.05	NA	NA	NA	NA	NA	NA	NA	NA	NA	NA
2.8548725537310803e-6	4.09116946130191e-6	3.6606912258109186e-6	3.413703334351118e-6	1.1439868789280934e-6	1.4464801442574648e-6	654	SUT601	NA	chrIX:28493-28789(-)	SUTs	3	4	5	2	2	4	36.3333333333333	28.5	26.2	22.5	24	36	31	31	23	22.5	24	32.5	32.6329074162044	NA	20.2	21.4	22.6	31	45	47.8	50.6	53.4	56.2	26.3093393041835	NA	15.1	17.2	19.3	31	36	36.6	37.2	37.8
4.758120922885134e-6	2.045584730650955e-6	9.151728064527297e-9	6.827406668702236e-7	5.719934394640467e-9	7.232400721287324e-7	656	SUT607	NA	chrIX:150029-151349(-)	SUTs	5	NA	1	NA	1	2	40.8	NA	42	NA	39	35	41	NA	42	NA	39	35	37.9005163712289	NA	21.6	26.2	30.8	41	51	51.8	52.6	53.4	54.2	NA	NA	NA	NA	NA	NA	NA	NA	NA	NA
1.9984107876117565e-5	8.18233892260382e-6	3.6606912258109186e-6	4.096444001221342e-6	4.003954076248327e-6	1.4464801442574648e-6	657	SUT608,XUT_9R-63,SUT609	NA	chrIX:154189-155934(-)	XUTs	21	4	6	7	2	8	48.3333333333333	36.75	37.8333333333333	29.2857142857143	26	43.5	49	38	31	24	26	42.5	45.7984629293094	53	21	23	37	49	55	57	60	69	70	35.8727840482396	NA	26.65	28.3	29.95	38	41.5	42.4	43.3	44.2
9.516241845770269e-7	1.0227923653254774e-6	9.151728064527297e-9	6.827406668702236e-7	5.719934394640467e-9	7.232400721287323e-9	659	SUT612	NA	chrIX:321909-323477(-)	SUTs	1	NA	1	NA	NA	1	69	NA	35	NA	NA	47	69	NA	35	NA	NA	47	69	69	69	69	69	69	69	69	69	69	69	NA	NA	NA	NA	NA	NA	NA	NA	NA	NA
9.516241845770269e-7	1.0227923653254774e-8	9.151728064527297e-9	6.827406668702236e-9	5.719934394640467e-9	7.232400721287324e-7	661	SUT614,XUT_9R-183	NA	chrIX:408333-410268(-)	XUTs	1	NA	NA	NA	1	NA	36	NA	NA	NA	16	NA	36	NA	NA	NA	16	NA	36	36	36	36	36	36	36	36	36	36	36	NA	NA	NA	NA	NA	NA	NA	NA	NA	NA
1.1419490214924321e-5	4.09116946130191e-6	1.8303456129054593e-6	4.779184668091565e-6	6.291927834104514e-6	2.8929602885149296e-6	665	SUT625,SUT626,XUT_10R-78	NA	chrX:195068-196020(-)	XUTs	12	2	7	11	4	4	35	34	15.8571428571429	19.4545454545455	30.25	26.25	34	34	15	16	26	23.5	31.7842452896445	NA	14.75	17.4	19.6	34	43.25	46	49.8	54.2	57.25	33.0454232837166	NA	26.8	27.6	28.4	34	38	38.8	39.6	40.4
9.516241845770269e-7	1.0227923653254774e-8	9.151728064527297e-9	6.827406668702236e-7	5.719934394640467e-9	7.232400721287323e-9	668	SUT637	NA	chrX:452108-453428(-)	SUTs	1	NA	1	NA	NA	NA	49	NA	48	NA	NA	NA	49	NA	48	NA	NA	NA	49	49	49	49	49	49	49	49	49	49	49	NA	NA	NA	NA	NA	NA	NA	NA	NA	NA
9.516241845770269e-7	1.0227923653254774e-6	9.151728064527297e-9	6.827406668702236e-7	5.719934394640467e-7	7.232400721287323e-9	671	SUT641	NA	chrX:525964-526660(-)	SUTs	1	NA	1	1	NA	1	21	NA	23	25	NA	29	21	NA	23	25	NA	29	21	21	21	21	21	21	21	21	21	21	21	NA	NA	NA	NA	NA	NA	NA	NA	NA	NA
9.516241845770269e-7	3.0683770959764322e-6	9.151728064527297e-7	6.827406668702236e-7	5.719934394640467e-7	7.232400721287324e-7	672	SUT643,XUT_10R-233	NA	chrX:605932-607438(-)	XUTs	1	1	1	1	1	3	54	120	48	59	70	33	54	120	48	59	70	31	54	54	54	54	54	54	54	54	54	54	54	120	120	120	120	120	120	120	120	120	120
9.516241845770269e-7	1.0227923653254774e-8	1.8303456129054593e-6	2.048222000610671e-6	1.1439868789280934e-6	1.4464801442574648e-6	673	SUT645	NA	chrX:623052-623324(-)	SUTs	1	2	3	2	2	NA	12	14	24.3333333333333	18	26.5	NA	12	14	23	18	26.5	NA	12	12	12	12	12	12	12	12	12	12	12	13.856406460551	NA	12.2	12.4	12.6	14	15	15.2	15.4	15.6
2.1887356245271617e-5	1.7387470210533116e-5	5.4910368387163786e-06	1.3654813337404472e-5	6.863921273568561e-6	1.4464801442574647e-5	674	SUT646,XUT_10R-249	NA	chrX:626836-628792(-)	XUTs	23	6	20	12	20	17	32.9130434782609	23.1666666666667	20.95	27.1666666666667	20.15	37.7647058823529	33	22.5	19	24.5	21.5	30	30.3670583581086	NA	16.1	17.2	18	33	44	45.8	47	47.8	52.5	22.3413949396803	16	16	16	16	22.5	28.25	30	30.5	31
9.516241845770269e-7	1.0227923653254774e-8	9.151728064527297e-9	6.827406668702236e-9	5.719934394640467e-9	7.232400721287324e-7	675	SUT648,XUT_10R-254	NA	chrX:640804-641796(-)	XUTs	1	NA	NA	NA	1	NA	61	NA	NA	NA	30	NA	61	NA	NA	NA	30	NA	61	61	61	61	61	61	61	61	61	61	61	NA	NA	NA	NA	NA	NA	NA	NA	NA	NA
2.6645477168156753e-5	2.0455847306509548e-5	1.7388283322601864e-5	1.6385776004885367e-5	1.0867875349816887e-5	1.0848601081930984e-5	676	SUT650,XUT_10R-276	NA	chrX:703396-705452(-)	XUTs	28	19	24	19	15	20	41.2857142857143	20.1578947368421	24.3333333333333	22.3157894736842	26.9333333333333	43.25	37.5	16	23.5	16	19	33.5	33.7519731719336	16	10.7	14.8	16	37.5	51.5	56	57.9	60.1	69.55	17.4872827178373	15	7	7.8	10.1	16	29	30.4	31.6	33.6
2.8548725537310803e-6	5.113961826627387e-6	3.6606912258109186e-6	3.413703334351118e-6	2.2879737578561868e-6	2.8929602885149296e-6	678	SUT656,XUT_11R-12,SUT657,SUT658,CUT701,XUT_11R-13	NA	chrXI:19757-24917(-)	CUTs	3	4	5	4	4	5	36.6666666666667	33.25	20.4	34.75	49	51.4	35	33.5	24	38.5	49.5	55	29.7986516513781	NA	14.3	16.6	18.9	35	49	51.8	54.6	57.4	60.2	31.8723152012153	NA	22.05	23.1	24.15	33.5	40.5	41.4	42.3	43.2
3.8064967383081075e-6	3.0683770959764322e-6	9.151728064527297e-7	6.827406668702236e-9	5.719934394640467e-7	7.232400721287324e-7	679	SUT659	NA	chrXI:126720-130296(-)	SUTs	4	1	NA	1	1	3	52.25	17	NA	20	52	52.3333333333333	49	17	NA	20	52	55	51.9090985149428	49	48.15	48.3	48.45	49	52.5	54.6	56.7	58.8	60.9	17	17	17	17	17	17	17	17	17	17
1.9032483691540538e-6	1.0227923653254774e-8	9.151728064527297e-9	6.827406668702236e-7	1.7159803183921402e-6	7.232400721287324e-7	680	SUT661	NA	chrXI:150904-153088(-)	SUTs	2	NA	1	3	1	NA	53	NA	24	20	64	NA	53	NA	24	20	64	NA	50.8330601085553	NA	39.5	41	42.5	53	60.5	62	63.5	65	66.5	NA	NA	NA	NA	NA	NA	NA	NA	NA	NA
9.516241845770268e-6	5.113961826627387e-6	1.1897246483885487e-5	1.2972072670534247e-5	5.719934394640467e-6	1.0848601081930984e-5	681	SUT662	NA	chrXI:179104-179464(-)	SUTs	10	13	19	10	15	5	33.5	23.3076923076923	20.2105263157895	19.3	22	44.2	33	21	17	20	13	50	29.6185605105934	NA	12.25	14.5	17.8	33	42.75	45.4	48.55	52	56.5	20.8883753315043	NA	9.8	11.2	11.8	21	29	31.4	33.2	33.8
9.516241845770269e-7	1.0227923653254774e-6	9.151728064527297e-9	2.048222000610671e-6	5.719934394640467e-7	7.232400721287323e-9	682	SUT663,XUT_11R-81	NA	chrXI:203550-205220(-)	XUTs	1	NA	3	1	NA	1	41	NA	28.3333333333333	7	NA	68	41	NA	27	7	NA	68	41	41	41	41	41	41	41	41	41	41	41	NA	NA	NA	NA	NA	NA	NA	NA	NA	NA
1.7129235322386484e-5	2.8638186229113364e-5	1.8303456129054593e-6	2.048222000610671e-6	2.8599671973202336e-6	1.4464801442574648e-6	684	SUT665,XUT_11R-114	NA	chrXI:263871-266139(-)	XUTs	18	2	3	5	2	28	45.8888888888889	13	56.6666666666667	39.8	17	59.9642857142857	39.5	13	57	34	17	58	42.7106294926135	NA	22.65	29.6	32.55	39.5	62.5	63	63.45	64.6	67.5	13	13	13	13	13	13	13	13	13	13
1.9984107876117565e-5	9.205131287929297e-6	9.151728064527297e-7	6.827406668702236e-7	1.1439868789280934e-6	1.4464801442574648e-6	685	SUT666,XUT_11R-117,SUT667	NA	chrXI:270399-273250(-)	XUTs	21	1	1	2	2	9	55.1904761904762	50	36	50.5	31	48.3333333333333	52	50	36	50.5	31	50	49.584397569482	58	24	37	38	52	61	62	72	83	84	50	50	50	50	50	50	50	50	50	50
7.042018965869998e-5	5.216241063159935e-5	3.0200702612940077e-5	3.8916218011602747e-5	3.889555388355518e-5	3.399228339005042e-5	687	SUT670,XUT_11R-124	NA	chrXI:303135-307164(-)	XUTs	74	33	57	68	47	51	40.8648648648649	28.2121212121212	33.8947368421053	28.5294117647059	37.1063829787234	44.7254901960784	37.5	31	31	25	25	43	35.8690554775449	31	16.65	19	20	37.5	50	56.8	61	63.4	72	24.4050303690429	NA	8.8	10.4	12.8	31	36	36	37.2	40.4
2.8548725537310803e-6	3.0683770959764322e-6	3.6606912258109186e-6	1.3654813337404472e-6	5.719934394640467e-7	7.232400721287323e-9	689	SUT674	NA	chrXI:340775-341759(-)	SUTs	3	4	2	1	NA	3	40	26.75	57	51	NA	56	49	27.5	57	51	NA	41	32.6144289822328	NA	15.7	19.4	23.1	49	54	55	56	57	58	25.710611646509	34	18.45	18.9	19.35	27.5	34	34	34	34
9.516241845770269e-7	1.0227923653254774e-8	9.151728064527297e-7	1.3654813337404472e-6	5.719934394640467e-7	7.232400721287323e-9	690	SUT675,XUT_11R-163	NA	chrXI:354759-356057(-)	XUTs	1	1	2	1	NA	NA	53	18	28	18	NA	NA	53	18	28	18	NA	NA	53	53	53	53	53	53	53	53	53	53	53	18	18	18	18	18	18	18	18	18	18
4.758120922885134e-6	2.045584730650955e-6	1.8303456129054593e-6	6.827406668702236e-7	5.719934394640467e-9	1.4464801442574648e-6	694	SUT681	NA	chrXI:521520-523000(-)	SUTs	5	2	1	NA	2	2	43.6	49	23	NA	21	22	44	49	23	NA	21	22	43.0826750726095	NA	35	36	37	44	48	49	50	51	52	45.9565011723042	NA	33.7	35.4	37.1	49	57.5	59.2	60.9	62.6
1.0467866030347295e-5	1.1250716018580251e-5	4.575864032263648e-6	5.461925334961789e-6	4.5759475157123735e-6	5.785920577029859e-6	695	SUT684,XUT_11R-273	NA	chrXI:649530-650356(-)	XUTs	11	5	8	8	8	11	36.2727272727273	36	30	37.125	17.75	36.6363636363636	31	43	28.5	31	16.5	39	33.6272208011111	24	20.5	21	22.5	31	45	47	48.5	50	59.5	34.0501148550215	NA	21.6	22.2	22.8	43	44	44.8	45.6	46.4
4.758120922885134e-6	3.0683770959764322e-6	9.151728064527297e-7	6.827406668702236e-7	1.1439868789280934e-6	1.4464801442574648e-6	697	SUT686,XUT_12R-44	NA	chrXII:112125-114336(-)	XUTs	5	1	1	2	2	3	54.2	19	17	26	44	45.6666666666667	53	19	17	26	44	49	54.1093934740119	NA	51.2	51.4	51.6	53	55	56	57	58	59	19	19	19	19	19	19	19	19	19	19
1.3322738584078377e-5	2.045584730650955e-6	9.151728064527297e-9	6.827406668702236e-9	5.719934394640467e-7	7.232400721287323e-9	698	SUT687,XUT_12R-76	NA	chrXII:203085-204756(-)	XUTs	14	NA	NA	1	NA	2	56	NA	NA	27	NA	47.5	56	NA	NA	27	NA	47.5	52.5963933628765	NA	27.2	33.9	42.35	56	65.5	67.6	70.1	71.4	82.5	NA	NA	NA	NA	NA	NA	NA	NA	NA	NA
1.9032483691540538e-6	4.09116946130191e-6	9.151728064527297e-9	6.827406668702236e-7	5.719934394640467e-9	7.232400721287324e-7	700	SUT689	NA	chrXII:287765-288885(-)	SUTs	2	NA	1	NA	1	4	60.5	NA	40	NA	34	19.75	60.5	NA	40	NA	34	17.5	58.206528843421	NA	45.65	47.3	48.95	60.5	68.75	70.4	72.05	73.7	75.35	NA	NA	NA	NA	NA	NA	NA	NA	NA	NA
9.516241845770269e-7	1.0227923653254774e-8	9.151728064527297e-7	6.827406668702236e-7	5.719934394640467e-7	7.232400721287324e-7	701	SUT690	NA	chrXII:289133-289613(-)	SUTs	1	1	1	1	1	NA	50	7	16	21	14	NA	50	7	16	21	14	NA	50	50	50	50	50	50	50	50	50	50	50	7	7	7	7	7	7	7	7	7	7
7.612993476616215e-6	6.1367541919528644e-6	9.151728064527297e-7	6.827406668702236e-7	5.719934394640467e-9	1.4464801442574648e-6	702	SUT693,XUT_12R-113,SUT694	NA	chrXII:322085-326261(-)	XUTs	8	1	1	NA	2	6	49	8	12	NA	93	55.6666666666667	43.5	8	12	NA	93	57.5	44.9764226019163	43	25.7	26.4	27.8	43.5	55.25	55.6	55.95	68.9	83.95	8	8	8	8	8	8	8	8	8	8
9.516241845770269e-7	3.0683770959764322e-6	9.151728064527297e-9	6.827406668702236e-9	5.719934394640467e-7	7.232400721287323e-9	703	SUT696,XUT_12R-162	NA	chrXII:449005-449613(-)	XUTs	1	NA	NA	1	NA	3	36	NA	NA	22	NA	31	36	NA	NA	22	NA	36	36	36	36	36	36	36	36	36	36	36	36	NA	NA	NA	NA	NA	NA	NA	NA	NA	NA
9.516241845770269e-7	1.0227923653254774e-8	1.8303456129054593e-6	6.827406668702236e-9	5.719934394640467e-7	7.232400721287323e-9	704	SUT697,XUT_12R-171	NA	chrXII:498157-498716(-)	XUTs	1	2	NA	1	NA	NA	55	25.5	NA	24	NA	NA	55	25.5	NA	24	NA	NA	55	55	55	55	55	55	55	55	55	55	55	24.6576560118759	NA	19.65	20.3	20.95	25.5	28.75	29.4	30.05	30.7
2.8548725537310803e-6	6.1367541919528644e-6	9.151728064527297e-7	2.7309626674808945e-6	5.719934394640467e-6	5.062680504901126e-6	705	SUT699	NA	chrXII:614229-614581(-)	SUTs	3	1	4	10	7	6	54.6666666666667	36	17.25	21.1	32.2857142857143	27.6666666666667	44	36	17.5	16.5	21	27	49.853437474958	NA	33.2	34.4	35.6	44	66	70.4	74.8	79.2	83.6	36	36	36	36	36	36	36	36	36	36
9.516241845770269e-7	2.045584730650955e-6	1.8303456129054593e-6	6.827406668702236e-7	5.719934394640467e-7	2.1697202163861973e-6	706	SUT700	NA	chrXII:636053-636373(-)	SUTs	1	2	1	1	3	2	4	39	32	22	15.6666666666667	26.5	4	39	32	22	16	26.5	4	4	4	4	4	4	4	4	4	4	4	38.5356977359954	NA	33.6	34.2	34.8	39	42	42.6	43.2	43.8
4.758120922885134e-6	5.113961826627387e-6	2.7455184193581893e-6	6.827406668702236e-7	5.719934394640467e-7	1.4464801442574648e-6	707	SUT702,XUT_12R-239	NA	chrXII:659837-661453(-)	XUTs	5	3	1	1	2	5	37.6	10.6666666666667	35	7	74.5	39.4	33	11	35	7	74.5	41	36.2684043344001	NA	26.8	27.6	28.4	33	46	47.4	48.8	50.2	51.6	9.96655493412596	NA	6.5	7	7.5	11	13	13.4	13.8	14.2
5.709745107462161e-6	5.113961826627387e-6	1.8303456129054593e-6	2.7309626674808945e-6	3.4319606367842804e-6	2.1697202163861973e-6	709	SUT707,XUT_12R-297	NA	chrXII:806843-809185(-)	XUTs	6	2	4	6	3	5	46.8333333333333	40	71.5	47.1666666666667	80.3333333333333	38	54.5	40	68.5	34.5	83	31	40.7725078843812	NA	18.25	18.5	18.75	54.5	60.5	62	64.75	67.5	70.25	36.2077339804633	NA	24.7	26.4	28.1	40	48.5	50.2	51.9	53.6
9.516241845770269e-7	1.0227923653254774e-6	9.151728064527297e-9	6.827406668702236e-9	5.719934394640467e-9	7.232400721287324e-7	710	SUT708	NA	chrXII:827915-828275(-)	SUTs	1	NA	NA	NA	1	1	34	NA	NA	NA	10	16	34	NA	NA	NA	10	16	34	34	34	34	34	34	34	34	34	34	34	NA	NA	NA	NA	NA	NA	NA	NA	NA	NA
2.8548725537310803e-6	1.0227923653254774e-6	9.151728064527297e-7	6.827406668702236e-9	5.719934394640467e-7	1.4464801442574648e-6	711	SUT709	NA	chrXII:921643-922387(-)	SUTs	3	1	NA	1	2	1	28.6666666666667	26	NA	13	8	29	22	26	NA	13	8	29	25.2873511842553	NA	15.7	16.4	17.1	22	35.5	38.2	40.9	43.6	46.3	26	26	26	26	26	26	26	26	26	26
1.3322738584078377e-5	8.18233892260382e-6	2.1964147354865514e-5	1.911673867236626e-5	1.3727842547137121e-5	1.1571841154059718e-5	712	SUT710,XUT_12R-336,CUT753,XUT_12R-337	NA	chrXII:928244-929596(-)	CUTs	14	24	28	24	16	8	40.1428571428571	26.1666666666667	25.5	30.8333333333333	24	26.875	44.5	22	23	19.5	17.5	23.5	34.8798947955079	13	13	13.9	15.85	44.5	57.25	58.4	59.05	59.7	61.75	23.6802330013003	NA	12.3	14.6	16	22	32.25	35.4	41.75	44.7
1.522598695323243e-5	1.1250716018580251e-5	1.8303456129054593e-6	4.779184668091565e-6	6.291927834104514e-6	5.785920577029859e-6	713	SUT711	NA	chrXII:1025380-1026708(-)	SUTs	16	2	7	11	8	11	48.1875	37.5	21.5714285714286	30.0909090909091	29.875	33.2727272727273	49	37.5	22	28	26.5	35	43.6135952335751	49	20.25	24.5	27.25	49	63.5	68	71	74.5	78.5	36.5239647354994	NA	29.85	30.7	31.55	37.5	41.75	42.6	43.45	44.3
8.564617661193242e-6	5.113961826627387e-6	9.151728064527297e-9	6.827406668702236e-7	5.719934394640467e-7	2.1697202163861973e-6	714	SUT712,XUT_12R-385	NA	chrXII:1029908-1030701(-)	XUTs	9	NA	1	1	3	5	42.8888888888889	NA	39	18	60	53.6	38	NA	39	18	56	53	39.597569259985	NA	22.6	28.2	31.6	38	58	58.8	59.6	62.8	68.4	NA	NA	NA	NA	NA	NA	NA	NA	NA	NA
9.516241845770269e-7	3.0683770959764322e-6	9.151728064527297e-7	6.827406668702236e-9	5.719934394640467e-7	7.232400721287323e-9	715	SUT713,XUT_12R-387	NA	chrXII:1033420-1035874(-)	XUTs	1	1	NA	1	NA	3	20	9	NA	38	NA	101	20	9	NA	38	NA	26	20	20	20	20	20	20	20	20	20	20	20	9	9	9	9	9	9	9	9	9	9
4.758120922885134e-6	1.0227923653254774e-8	9.151728064527297e-9	6.827406668702236e-9	5.719934394640467e-9	7.232400721287324e-7	717	SUT717	NA	chrXIII:121365-122981(-)	SUTs	5	NA	NA	NA	1	NA	42.8	NA	NA	NA	6	NA	44	NA	NA	NA	6	NA	40.9147169669939	NA	27.2	28.4	29.6	44	54	54.8	55.6	56.4	57.2	NA	NA	NA	NA	NA	NA	NA	NA	NA	NA
9.516241845770269e-7	5.113961826627387e-6	1.8303456129054593e-6	1.3654813337404472e-6	1.1439868789280934e-6	7.232400721287323e-9	719	SUT725	NA	chrXIII:271701-271917(-)	SUTs	1	2	2	2	NA	5	41	31	17	20	NA	25.6	41	31	17	20	NA	26	41	41	41	41	41	41	41	41	41	41	41	30.7408522978788	NA	27.4	27.8	28.2	31	33	33.4	33.8	34.2
3.8064967383081075e-6	3.0683770959764322e-6	1.8303456129054593e-6	6.827406668702236e-7	3.4319606367842804e-6	2.1697202163861973e-6	720	SUT726,XUT_13R-124	NA	chrXIII:282781-283839(-)	XUTs	4	2	1	6	3	3	62.5	59	36	20.3333333333333	35	46.6666666666667	65	59	36	21	27	44	50.0367913719245	NA	21.5	29	36.5	65	76	82	88	94	100	50.8035431835222	NA	32	35	38	59	74	77	80	83
9.516241845770269e-7	1.0227923653254774e-6	9.151728064527297e-7	6.827406668702236e-7	5.719934394640467e-9	7.232400721287324e-7	721	SUT730	NA	chrXIII:465253-465669(-)	SUTs	1	1	1	NA	1	1	43	26	12	NA	3	15	43	26	12	NA	3	15	43	43	43	43	43	43	43	43	43	43	43	26	26	26	26	26	26	26	26	26	26
1.9032483691540538e-6	2.045584730650955e-6	9.151728064527297e-9	2.048222000610671e-6	1.1439868789280934e-6	7.232400721287324e-7	722	SUT733	NA	chrXIII:616045-616325(-)	SUTs	2	NA	3	2	1	2	36	NA	21.6666666666667	77	16	69.5	36	NA	17	77	16	69.5	33.166247903554	NA	23.4	24.8	26.2	36	43	44.4	45.8	47.2	48.6	NA	NA	NA	NA	NA	NA	NA	NA	NA	NA
2.8548725537310803e-6	2.045584730650955e-6	2.7455184193581893e-6	6.827406668702236e-7	5.719934394640467e-9	7.232400721287324e-7	723	SUT738,XUT_13R-341,CUT790	NA	chrXIII:772749-774053(-)	CUTs	3	3	1	NA	1	2	46.3333333333333	24.3333333333333	42	NA	58	37	47	23	42	NA	58	37	46.0666959406459	NA	40.7	41.4	42.1	47	49.5	50	50.5	51	51.5	24.1974452599882	NA	22.1	22.2	22.3	23	25.5	26	26.5	27
9.516241845770269e-7	2.045584730650955e-6	9.151728064527297e-7	1.3654813337404472e-6	1.1439868789280934e-6	1.4464801442574648e-6	724	SUT740	NA	chrXIII:898029-898301(-)	SUTs	1	1	2	2	2	2	18	20	21.5	16	17	15	18	20	21.5	16	17	15	18	18	18	18	18	18	18	18	18	18	18	20	20	20	20	20	20	20	20	20	20
4.758120922885134e-6	1.0227923653254774e-8	9.151728064527297e-7	6.827406668702236e-9	5.719934394640467e-9	7.232400721287324e-7	725	SUT746	NA	chrXIV:250783-251743(-)	SUTs	5	1	NA	NA	1	NA	70.2	38	NA	NA	46	NA	45	38	NA	NA	46	NA	58.0861877543252	NA	33.6	35.2	36.8	45	70	88.8	107.6	126.4	145.2	38	38	38	38	38	38	38	38	38	38
1.9032483691540538e-6	1.0227923653254774e-8	9.151728064527297e-7	6.827406668702236e-9	1.7159803183921402e-6	7.232400721287324e-7	726	SUT749,XUT_14R-220,XUT_14R-223	NA	chrXIV:529848-532564(-)	XUTs	2	1	NA	3	1	NA	21	80	NA	23	31	NA	21	80	NA	23	31	NA	20.976176963403	NA	20.1	20.2	20.3	21	21.5	21.6	21.7	21.8	21.9	80	80	80	80	80	80	80	80	80	80
5.709745107462161e-6	4.09116946130191e-6	2.7455184193581893e-6	1.3654813337404472e-6	1.1439868789280934e-6	1.4464801442574648e-6	727	SUT750,XUT_14R-229	NA	chrXIV:542120-543180(-)	XUTs	6	3	2	2	2	4	46.8333333333333	23.6666666666667	22.5	18	37.5	36.75	45	12	22.5	18	37.5	42	45.8725012713981	NA	35.25	36.5	37.75	45	54.5	57	58	59	60	18.504260036731	NA	11.1	11.2	11.3	12	30	33.6	37.2	40.8
6.661369292039188e-6	1.0227923653254774e-6	9.151728064527297e-7	4.096444001221342e-6	2.2879737578561868e-6	2.8929602885149296e-6	729	SUT753,XUT_14R-284	NA	chrXIV:635432-636864(-)	XUTs	7	1	6	4	4	1	49.2857142857143	42	89.3333333333333	38	25.5	48	53	42	24.5	23.5	15	48	47.0789063235435	62	27.8	32.6	37.4	53	58.5	60.6	62	62	62	42	42	42	42	42	42	42	42	42	42
9.516241845770269e-7	4.09116946130191e-6	1.8303456129054593e-6	2.048222000610671e-6	1.7159803183921402e-6	2.8929602885149296e-6	730	SUT756,XUT_14R-327,CUT820	NA	chrXIV:735848-736941(-)	CUTs	1	2	3	3	4	4	41	17.5	20.6666666666667	14	19.5	30.5	41	17.5	19	16	21.5	30.5	41	41	41	41	41	41	41	41	41	41	41	17.4928556845359	NA	17.05	17.1	17.15	17.5	17.75	17.8	17.85	17.9
9.516241845770269e-7	1.0227923653254774e-6	9.151728064527297e-9	6.827406668702236e-7	5.719934394640467e-9	7.232400721287323e-9	731	SUT759,XUT_14R-344,SUT760	NA	chrXIV:764728-769444(-)	XUTs	1	NA	1	NA	NA	1	75	NA	17	NA	NA	63	75	NA	17	NA	NA	63	75	75	75	75	75	75	75	75	75	75	75	NA	NA	NA	NA	NA	NA	NA	NA	NA	NA
4.758120922885134e-6	2.045584730650955e-6	9.151728064527297e-9	2.048222000610671e-6	5.719934394640467e-7	2.1697202163861973e-6	732	SUT770	NA	chrXV:348990-349750(-)	SUTs	5	NA	3	1	3	2	40.2	NA	23.6666666666667	71	26	36	42	NA	19	71	20	36	37.9068824053635	NA	25.2	25.4	25.6	42	47	49.8	52.6	55.4	58.2	NA	NA	NA	NA	NA	NA	NA	NA	NA	NA
9.516241845770269e-7	1.0227923653254774e-6	3.6606912258109186e-6	1.3654813337404472e-6	2.8599671973202336e-6	5.062680504901126e-6	734	SUT774	NA	chrXV:371118-371350(-)	SUTs	1	4	2	5	7	1	53	25.75	14.5	33.6	24	22	53	26	14.5	32	22	22	53	53	53	53	53	53	53	53	53	53	53	24.6619238884549	NA	17.45	17.9	18.35	26	32.5	32.8	33.1	33.4
9.516241845770269e-7	1.0227923653254774e-8	9.151728064527297e-9	6.827406668702236e-7	5.719934394640467e-9	7.232400721287324e-7	735	SUT775	NA	chrXV:371710-372414(-)	SUTs	1	NA	1	NA	1	NA	111	NA	102	NA	78	NA	111	NA	102	NA	78	NA	111	111	111	111	111	111	111	111	111	111	111	NA	NA	NA	NA	NA	NA	NA	NA	NA	NA
1.9032483691540538e-6	1.0227923653254774e-8	9.151728064527297e-7	1.3654813337404472e-6	5.719934394640467e-7	7.232400721287323e-9	736	SUT783	NA	chrXV:689190-689430(-)	SUTs	2	1	2	1	NA	NA	41	8	23	17	NA	NA	41	8	23	17	NA	NA	40.9878030638384	NA	40.1	40.2	40.3	41	41.5	41.6	41.7	41.8	41.9	8	8	8	8	8	8	8	8	8	8
1.9032483691540538e-6	1.0227923653254774e-6	4.575864032263648e-6	6.827406668702236e-7	1.7159803183921402e-6	2.8929602885149296e-6	737	SUT784,XUT_15R-314,SUT785	NA	chrXV:690094-692225(-)	XUTs	2	5	1	3	4	1	60.5	44.6	79	82.3333333333333	135.25	23	60.5	44	79	61	118	23	58.9745707911469	NA	48.35	49.7	51.05	60.5	67.25	68.6	69.95	71.3	72.65	38.295849186719	NA	17.6	22.2	26.8	44	50	56	62	68
6.661369292039188e-6	7.159546557278341e-6	6.4062096451691075e-6	6.144666001832012e-6	2.2879737578561868e-6	2.8929602885149296e-6	738	SUT786,XUT_15R-327	NA	chrXV:721742-722630(-)	XUTs	7	7	9	4	4	7	39.8571428571429	32.1428571428571	38.8888888888889	37.5	42.75	37.1428571428571	41	30	36	34.5	35	37	35.7851652256528	NA	18.6	19.2	19.8	41	44.5	45.4	49.2	58.8	68.4	30.8550273700646	NA	21.3	21.6	21.9	30	38.5	42.4	45.1	45.4
2.8548725537310803e-6	6.1367541919528644e-6	3.6606912258109186e-6	6.827406668702236e-7	1.7159803183921402e-6	7.232400721287324e-7	739	SUT788,XUT_15R-355	NA	chrXV:804239-804854(-)	XUTs	3	4	1	3	1	6	41.3333333333333	33.25	65	93	72	41.6666666666667	40	32	65	26	72	47	41.2520660122242	NA	39.1	39.2	39.3	40	42.5	43	43.5	44	44.5	31.6428379664746	NA	21.65	23.3	24.95	32	37	39.4	41.8	44.2
9.516241845770269e-7	3.0683770959764322e-6	9.151728064527297e-7	1.3654813337404472e-6	1.1439868789280934e-6	7.232400721287323e-9	740	SUT791	NA	chrXV:836519-837239(-)	SUTs	1	1	2	2	NA	3	32	26	39.5	37.5	NA	43.3333333333333	32	26	39.5	37.5	NA	22	32	32	32	32	32	32	32	32	32	32	32	26	26	26	26	26	26	26	26	26	26
1.2371114399501349e-5	1.0227923653254774e-5	1.0066900870980026e-5	2.7309626674808945e-6	2.2879737578561868e-6	1.0125361009802253e-5	742	SUT800	NA	chrXV:1026631-1028031(-)	SUTs	13	11	4	4	14	10	60.0769230769231	62.8181818181818	72.75	80.75	83.3571428571429	43.1	54	62	83.5	81	66	45	56.0944572696138	53	30	34	40	54	80	83	86.6	91.4	95.8	48.0085402326298	NA	14.5	16	17.5	62	101.5	103	103.5	104
3.8064967383081075e-6	2.045584730650955e-6	9.151728064527297e-9	2.048222000610671e-6	5.719934394640467e-7	7.232400721287323e-9	745	SUT804,XUT_16R-18	NA	chrXVI:40165-41271(-)	XUTs	4	NA	3	1	NA	2	42.5	NA	40.3333333333333	21	NA	20.5	43.5	NA	48	21	NA	20.5	37.5875150933498	NA	19.3	22.6	25.9	43.5	53.5	56.2	58.9	61.6	64.3	NA	NA	NA	NA	NA	NA	NA	NA	NA	NA
1.9032483691540538e-6	1.0227923653254774e-8	9.151728064527297e-9	6.827406668702236e-9	5.719934394640467e-9	7.232400721287323e-9	746	SUT808	NA	chrXVI:125477-125813(-)	SUTs	2	NA	NA	NA	NA	NA	48.5	NA	NA	NA	NA	NA	48.5	NA	NA	NA	NA	NA	46.5832587954085	NA	36.35	37.7	39.05	48.5	55.25	56.6	57.95	59.3	60.65	NA	NA	NA	NA	NA	NA	NA	NA	NA	NA
3.8064967383081075e-6	4.09116946130191e-6	9.151728064527297e-7	6.827406668702236e-9	1.7159803183921402e-6	7.232400721287324e-7	747	SUT812,CUT893	NA	chrXVI:347671-348855(-)	CUTs	4	1	NA	3	1	4	72.5	19	NA	39	285	36.75	59.5	19	NA	21	285	40.5	66.8246562462663	NA	46.75	47.5	48.25	59.5	82.25	90.8	99.35	107.9	116.45	19	19	19	19	19	19	19	19	19	19
3.8064967383081075e-6	1.0227923653254774e-6	9.151728064527297e-9	6.827406668702236e-7	1.1439868789280934e-6	7.232400721287323e-9	748	SUT818,XUT_16R-201	NA	chrXVI:482007-483031(-)	XUTs	4	NA	1	2	NA	1	41	NA	12	20	NA	31	44	NA	12	20	NA	31	40.0051864911744	44	29.55	32.1	34.65	44	45.25	46	46.75	47.5	48.25	NA	NA	NA	NA	NA	NA	NA	NA	NA	NA
9.516241845770269e-7	1.0227923653254774e-8	2.7455184193581893e-6	6.827406668702236e-9	5.719934394640467e-9	7.232400721287323e-9	750	SUT821	NA	chrXVI:524991-525503(-)	SUTs	1	3	NA	NA	NA	NA	20	35	NA	NA	NA	NA	20	33	NA	NA	NA	NA	20	20	20	20	20	20	20	20	20	20	20	30.9224562100637	NA	17.7	19.4	21.1	33	44.5	46.8	49.1	51.4
5.709745107462161e-6	3.0683770959764322e-6	9.151728064527297e-9	1.3654813337404472e-6	1.7159803183921402e-6	1.4464801442574648e-6	753	SUT828,XUT_16R-283	NA	chrXVI:627335-629223(-)	XUTs	6	NA	2	3	2	3	32.3333333333333	NA	30.5	14	61.5	25.3333333333333	30	NA	30.5	13	61.5	17	29.3932124092247	NA	15.75	19.5	23.25	30	38.5	41	44.25	47.5	50.75	NA	NA	NA	NA	NA	NA	NA	NA	NA	NA
5.709745107462161e-6	9.205131287929297e-6	9.151728064527297e-9	1.3654813337404472e-6	5.719934394640467e-7	1.4464801442574648e-6	754	SUT829,XUT_16R-288,CUT907	NA	chrXVI:643543-645239(-)	CUTs	6	NA	2	1	2	9	51.8333333333333	NA	23.5	29	21	42.2222222222222	52	NA	23.5	29	21	34	47.053299730848	NA	26.5	27	27.5	52	58.25	59	67.75	76.5	85.25	NA	NA	NA	NA	NA	NA	NA	NA	NA	NA
1.4274362768655402e-5	1.534188547988216e-5	9.151728064527297e-9	6.827406668702236e-7	4.003954076248327e-6	5.062680504901126e-6	757	SUT836,XUT_16R-349,XUT_16R-351	NA	chrXVI:781967-785375(-)	XUTs	15	NA	1	7	7	15	48.5333333333333	NA	30	66.5714285714286	50	51.2666666666667	51	NA	30	78	48	54	45.7487721265422	24	24	26	29.6	51	63	64.4	65.8	67.2	69.2	NA	NA	NA	NA	NA	NA	NA	NA	NA	NA
9.516241845770269e-7	1.0227923653254774e-8	1.8303456129054593e-6	2.048222000610671e-6	1.1439868789280934e-6	7.232400721287324e-7	758	SUT838	NA	chrXVI:789447-789607(-)	SUTs	1	2	3	2	1	NA	35	31.5	37.3333333333333	39.5	20	NA	35	31.5	14	39.5	20	NA	35	35	35	35	35	35	35	35	35	35	35	26.1916017074176	NA	15.75	17.5	19.25	31.5	40.25	42	43.75	45.5
2.8548725537310803e-6	3.0683770959764322e-6	9.151728064527297e-9	6.827406668702236e-7	2.2879737578561868e-6	7.232400721287323e-9	759	SUT840,XUT_16R-363	NA	chrXVI:797791-799057(-)	XUTs	3	NA	1	4	NA	3	60.6666666666667	NA	27	37.25	NA	47	63	NA	27	34	NA	52	60.2291239233793	NA	52.2	53.4	54.6	63	65.5	66	66.5	67	67.5	NA	NA	NA	NA	NA	NA	NA	NA	NA	NA
5.709745107462161e-6	2.045584730650955e-6	2.7455184193581893e-6	6.827406668702236e-7	1.1439868789280934e-6	7.232400721287324e-7	760	SUT841	NA	chrXVI:825055-825463(-)	SUTs	6	3	1	2	1	2	31	31.3333333333333	13	38	46	23.5	23.5	21	13	38	46	23.5	28.3644578126896	NA	19.75	20.5	21.25	23.5	33.75	37	43	49	55	27.8263056906492	NA	19.2	19.4	19.6	21	37.5	40.8	44.1	47.4
9.516241845770269e-7	1.0227923653254774e-6	9.151728064527297e-9	6.827406668702236e-7	5.719934394640467e-7	7.232400721287324e-7	761	SUT844,CUT920,CUT921	NA	chrXVI:877679-878495(-)	CUTs	1	NA	1	1	1	1	46	NA	19	18	8	45	46	NA	19	18	8	45	46	46	46	46	46	46	46	46	46	46	46	NA	NA	NA	NA	NA	NA	NA	NA	NA	NA
7.612993476616215e-6	7.159546557278341e-6	8.236555258074568e-6	1.0241110003053352e-5	1.0867875349816887e-5	1.0848601081930984e-5	763	tD(GUC)O	NA	chrXV:571962-572098(+)	other	8	9	15	19	15	7	24	24	26.6	22.5263157894737	17.8	36.1428571428571	20	22	27	22	17	40	19.3790906197569	9	9	9	9.15	20	27.5	28.2	28.9	40.1	53.05	21.5041086214402	22	12.4	12.8	13.2	22	24	29.6	35.2	40.6
2.1887356245271617e-5	2.2501432037160503e-5	1.9218628935507323e-5	1.843399800549604e-5	1.4299835986601169e-5	1.8804241875347044e-5	764	tE(UUC)G1	NA	chrVII:328644-328771(+)	other	23	21	27	25	26	22	29.8260869565217	30.047619047619	22.2962962962963	18.52	25.9230769230769	30.0909090909091	28	25	19	19	16.5	29	26.5535816756303	24	10.2	12.4	14.3	28	39.5	41.8	44.4	45.8	47.8	25.3107037596641	NA	11	12	13	25	38	39	48	48
4.758120922885134e-6	8.18233892260382e-6	2.7455184193581893e-6	6.827406668702236e-7	5.147940955176421e-6	2.8929602885149296e-6	765	tE(UUC)K	NA	chrXI:140760-141038(-)	other	5	3	1	9	4	8	41	26.3333333333333	38	31	20	31.375	49	24	38	23	20.5	33.5	34.5587645006917	NA	14.6	20.2	25.8	49	53	53.8	54.6	55.4	56.2	23.5758826687221	NA	14.1	15.2	16.3	24	33	34.8	36.6	38.4
8.659780079650944e-5	5.011682590094839e-5	3.203104822584554e-5	2.1847701339847156e-5	1.71598031839214e-5	1.518804151470338e-5	766	TLC1_TLC1	TLC1	chrII:307587-308887(+)	other	91	35	32	30	21	49	54.1868131868132	37	32.4375	34.1	56.4285714285714	48.3265306122449	53	32	28.5	27.5	36	45	49.2910411791477	41	20	28	32.5	53	65	69	71.5	77	95.5	32.2885230140671	NA	13.4	17.8	20.1	32	45.5	52.6	59.9	66.4
7.612993476616215e-6	3.0683770959764322e-6	5.4910368387163786e-06	7.5101473355724585e-6	1.7159803183921402e-6	5.785920577029859e-6	767	tR(UCU)G2	NA	chrVII:828583-828807(-)	other	8	6	11	3	8	3	37.125	28.5	25.8181818181818	23.6666666666667	29.375	53.3333333333333	29	27.5	20	24	19	43	28.2831165450474	NA	12.35	12.7	13.05	29	42.75	48	53.25	69.9	88.45	24.6953472133704	NA	11	13	15	27.5	34.75	37	41	45
1.0467866030347295e-5	1.0227923653254774e-5	1.0982073677432757e-5	4.096444001221342e-6	1.2583855668209029e-5	1.1571841154059718e-5	768	tT(UGU)G2,YGR256W	NA	chrVII:1004290-1006154(+)	other	11	12	6	22	16	10	35.2727272727273	27.75	23.1666666666667	25.6363636363636	26.125	37.8	41	20.5	21	25.5	20	27	29.6215590504535	41	9.5	11	12.5	41	47	49	50	51	57	24.2986591847077	16	14.65	16	16	20.5	38.25	41	43.75	46.5
7.612993476616215e-6	5.113961826627387e-6	3.6606912258109186e-6	2.7309626674808945e-6	1.7159803183921402e-6	2.1697202163861973e-6	769	tV(AAC)G3	NA	chrVII:73702-74238(-)	other	8	4	4	3	3	5	61.25	44.75	22.25	16	40	37.2	57	24	22.5	15	38	35	51.773779308568	33	24.55	29.1	33	57	66.25	72.2	78.15	100	124.5	27.3821834207398	NA	10.05	11.1	12.15	24	54.5	68	81.5	95
2.8548725537310803e-6	1.0227923653254774e-6	9.151728064527297e-9	6.827406668702236e-7	5.719934394640467e-7	7.232400721287323e-9	771	XUT_10F-149	NA	chrX:327453-328135(+)	XUTs	3	NA	1	1	NA	1	36.6666666666667	NA	32	20	NA	56	33	NA	32	20	NA	56	36.3211997378409	33	33	33	33	33	38.5	39.6	40.7	41.8	42.9	NA	NA	NA	NA	NA	NA	NA	NA	NA	NA
2.8548725537310803e-6	1.0227923653254774e-6	9.151728064527297e-7	1.3654813337404472e-6	2.2879737578561868e-6	7.232400721287323e-9	772	XUT_10F-15,SUT199	NA	chrX:50013-50698(+)	XUTs	3	1	2	4	NA	1	57.6666666666667	9	24	42	NA	33	48	9	24	38.5	NA	33	54.88261465895	NA	41.7	42.4	43.1	48	66	69.6	73.2	76.8	80.4	9	9	9	9	9	9	9	9	9	9
1.9032483691540538e-6	1.0227923653254774e-6	9.151728064527297e-9	6.827406668702236e-9	5.719934394640467e-9	7.232400721287324e-7	773	XUT_10F-151	NA	chrX:329777-330243(+)	XUTs	2	NA	NA	NA	1	1	29.5	NA	NA	NA	12	28	29.5	NA	NA	NA	12	28	25.6904651573303	NA	16.45	17.9	19.35	29.5	36.75	38.2	39.65	41.1	42.55	NA	NA	NA	NA	NA	NA	NA	NA	NA	NA
1.9032483691540538e-6	1.0227923653254774e-8	9.151728064527297e-9	6.827406668702236e-9	5.719934394640467e-9	7.232400721287323e-9	774	XUT_10F-200	NA	chrX:455368-455784(+)	XUTs	2	NA	NA	NA	NA	NA	41.5	NA	NA	NA	NA	NA	41.5	NA	NA	NA	NA	NA	36.6333181680284	NA	23.95	25.9	27.85	41.5	51.25	53.2	55.15	57.1	59.05	NA	NA	NA	NA	NA	NA	NA	NA	NA	NA
9.516241845770268e-6	4.09116946130191e-6	3.6606912258109186e-6	6.827406668702236e-7	1.1439868789280934e-6	2.1697202163861973e-6	775	XUT_10F-203,SUT213,CUT214	NA	chrX:457926-458856(+)	CUTs	10	4	1	2	3	4	49.6	39	22	21	31	53.5	46	34.5	22	21	16	52.5	44.5363721919664	NA	23.25	25.5	26.7	46	71.75	72.6	73.95	75.5	77.75	33.4343399665459	NA	17.35	18.7	20.05	34.5	50.75	54.8	58.85	62.9
9.516241845770269e-7	1.0227923653254774e-8	9.151728064527297e-9	6.827406668702236e-9	5.719934394640467e-9	7.232400721287323e-9	776	XUT_10F-213	NA	chrX:471764-472297(+)	XUTs	1	NA	NA	NA	NA	NA	46	NA	NA	NA	NA	NA	46	NA	NA	NA	NA	NA	46	46	46	46	46	46	46	46	46	46	46	NA	NA	NA	NA	NA	NA	NA	NA	NA	NA
9.516241845770269e-7	1.0227923653254774e-8	9.151728064527297e-7	6.827406668702236e-7	5.719934394640467e-7	7.232400721287324e-7	778	XUT_10F-321	NA	chrX:724149-724836(+)	XUTs	1	1	1	1	1	NA	40	20	22	19	21	NA	40	20	22	19	21	NA	40	40	40	40	40	40	40	40	40	40	40	20	20	20	20	20	20	20	20	20	20
9.516241845770269e-7	4.09116946130191e-6	9.151728064527297e-7	6.827406668702236e-9	5.719934394640467e-9	2.1697202163861973e-6	779	XUT_10F-326	NA	chrX:741539-742277(+)	XUTs	1	1	NA	NA	3	4	11	113	NA	NA	25	61.5	11	113	NA	NA	17	60.5	11	11	11	11	11	11	11	11	11	11	11	113	113	113	113	113	113	113	113	113	113
1.2371114399501349e-5	7.159546557278341e-6	3.6606912258109186e-6	4.779184668091565e-6	3.4319606367842804e-6	5.785920577029859e-6	782	XUT_10F-55,SUT204	NA	chrX:123792-126477(+)	XUTs	13	4	7	6	8	7	39.6153846153846	39	32.2857142857143	44	26	36.5714285714286	39	30	37	33	18.5	36	37.2011221054923	NA	22.6	23.2	23.8	39	47	49.4	53.4	60.6	63.4	34.8148627408894	NA	23.3	23.6	23.9	30	44.5	50.2	55.9	61.6
9.516241845770269e-7	1.0227923653254774e-8	9.151728064527297e-9	6.827406668702236e-9	5.719934394640467e-7	7.232400721287323e-9	783	XUT_10F-6	NA	chrX:30165-31159(+)	XUTs	1	NA	NA	1	NA	NA	62	NA	NA	15	NA	NA	62	NA	NA	15	NA	NA	62	62	62	62	62	62	62	62	62	62	62	NA	NA	NA	NA	NA	NA	NA	NA	NA	NA
1.9032483691540538e-6	1.0227923653254774e-6	9.151728064527297e-9	6.827406668702236e-9	1.1439868789280934e-6	1.4464801442574648e-6	786	XUT_10F-82	NA	chrX:172744-173508(+)	XUTs	2	NA	NA	2	2	1	50.5	NA	NA	14.5	52	55	50.5	NA	NA	14.5	52	55	39.4715087119811	NA	22.15	25.3	28.45	50.5	66.25	69.4	72.55	75.7	78.85	NA	NA	NA	NA	NA	NA	NA	NA	NA	NA
1.9032483691540538e-6	2.045584730650955e-6	1.8303456129054593e-6	2.048222000610671e-6	5.719934394640467e-7	7.232400721287324e-7	787	XUT_10F-85	NA	chrX:177762-178116(+)	XUTs	2	2	3	1	1	2	30.5	16	20	12	20	24	30.5	16	18	12	20	24	30.3973683071413	NA	28.25	28.5	28.75	30.5	31.75	32	32.25	32.5	32.75	15.7162336455017	NA	13.3	13.6	13.9	16	17.5	17.8	18.1	18.4
6.661369292039188e-6	4.09116946130191e-6	3.6606912258109186e-6	2.048222000610671e-6	1.7159803183921402e-6	7.232400721287324e-7	791	XUT_10R-128,SUT632	NA	chrX:339407-342271(-)	XUTs	7	4	3	3	1	4	44.5714285714286	28.75	31	37	94	40.25	49	27	33	45	94	50	41.1636063816686	NA	21.5	23	24.5	49	52	52.6	54.9	60.6	66.3	24.134925630058	NA	11.4	13.8	16.2	27	34.75	38.2	41.65	45.1
9.516241845770269e-7	1.0227923653254774e-8	9.151728064527297e-9	6.827406668702236e-9	5.719934394640467e-9	7.232400721287323e-9	793	XUT_10R-155,SUT634	NA	chrX:403730-405140(-)	XUTs	1	NA	NA	NA	NA	NA	30	NA	NA	NA	NA	NA	30	NA	NA	NA	NA	NA	30	30	30	30	30	30	30	30	30	30	30	NA	NA	NA	NA	NA	NA	NA	NA	NA	NA
1.4274362768655402e-5	8.18233892260382e-6	9.151728064527297e-9	2.048222000610671e-6	8.5799015919607e-6	4.3394404327723946e-6	795	XUT_10R-186	NA	chrX:472100-472495(-)	XUTs	15	NA	3	15	6	8	42.8666666666667	NA	35.3333333333333	29.4	22.8333333333333	43.5	40	NA	21	20	18.5	46.5	36.5645648900389	29	10.5	18.4	28.1	40	61.5	63.2	63.9	66.4	70.4	NA	NA	NA	NA	NA	NA	NA	NA	NA	NA
7.612993476616215e-6	5.113961826627387e-6	1.8303456129054593e-6	1.3654813337404472e-6	5.719934394640467e-9	7.232400721287323e-9	796	XUT_10R-206,SUT642	NA	chrX:539438-540524(-)	XUTs	8	2	2	NA	NA	5	44	52	22.5	NA	NA	55	44.5	52	22.5	NA	NA	51	43.7020874107607	46	38.35	38.7	39	44.5	46	46	46	48.7	51.85	49.7895571380184	NA	38.5	40	41.5	52	59.5	61	62.5	64
1.9032483691540538e-6	1.0227923653254774e-8	1.8303456129054593e-6	6.827406668702236e-9	5.719934394640467e-7	7.232400721287324e-7	797	XUT_10R-209	NA	chrX:543571-543897(-)	XUTs	2	2	NA	1	1	NA	25	12	NA	26	32	NA	25	12	NA	26	32	NA	20.712315177208	NA	12.4	13.8	15.2	25	32	33.4	34.8	36.2	37.6	10.9087121146357	NA	7.5	8	8.5	12	14.5	15	15.5	16
2.8548725537310803e-6	1.0227923653254774e-6	9.151728064527297e-9	1.3654813337404472e-6	5.719934394640467e-9	1.4464801442574648e-6	798	XUT_10R-242	NA	chrX:619915-620186(-)	XUTs	3	NA	2	NA	2	1	30.3333333333333	NA	64	NA	17.5	20	30	NA	64	NA	17.5	20	29.3179441775647	NA	21.9	22.8	23.7	30	35	36	37	38	39	NA	NA	NA	NA	NA	NA	NA	NA	NA	NA
3.8064967383081075e-6	1.0227923653254774e-6	2.7455184193581893e-6	1.3654813337404472e-6	1.1439868789280934e-6	2.8929602885149296e-6	799	XUT_10R-287,SUT651	NA	chrX:721691-724363(-)	XUTs	4	3	2	2	4	1	51.25	51.3333333333333	16.5	33.5	51	52	48	61	16.5	33.5	28.5	52	50.2559164896106	NA	41.45	41.9	42.35	48	56	58.4	60.8	63.2	65.6	39.882991391716	NA	17.8	22.6	27.4	61	70.5	72.4	74.3	76.2
6.661369292039188e-6	7.159546557278341e-6	3.6606912258109186e-6	6.827406668702236e-7	2.2879737578561868e-6	7.232400721287324e-7	802	XUT_10R-39,SUT621,SUT622	NA	chrX:116320-117722(-)	XUTs	7	4	1	4	1	7	45.8571428571429	33.25	38	51.75	59	52	46	26	38	42.5	59	51	41.2209521932352	56	21.7	24.4	27.1	46	56	56	58.9	67.6	76.3	28.7391625677253	NA	17.3	17.6	17.9	26	40.75	45.4	50.05	54.7
1.0467866030347295e-5	5.113961826627387e-6	1.8303456129054593e-6	6.827406668702236e-7	1.7159803183921402e-6	7.232400721287324e-7	803	XUT_10R-52,SUT624	NA	chrX:144133-144940(-)	XUTs	11	2	1	3	1	5	40.5454545454545	24.5	17	19	17	35.2	38	24.5	17	16	17	33	38.3319291751072	NA	23.5	27	28	38	52.5	54	55.5	57	60	22.9782505861521	NA	16.85	17.7	18.55	24.5	28.75	29.6	30.45	31.3
1.1419490214924321e-5	8.18233892260382e-6	4.575864032263648e-6	3.413703334351118e-6	2.2879737578561868e-6	5.062680504901126e-6	804	XUT_10R-84,SUT627,SUT628	NA	chrX:224423-227102(-)	XUTs	12	5	5	4	7	8	48.9166666666667	30.6	31.8	32.5	23	44.125	43.5	30	31	36.5	24	45.5	46.7660754373302	NA	33.85	37.3	38.95	43.5	49.25	49.8	57.7	69.8	81	30.3745309585009	30	27.2	27.4	27.6	30	30	31.6	33.2	34.8
1.9032483691540538e-6	2.045584730650955e-6	9.151728064527297e-9	6.827406668702236e-9	5.719934394640467e-7	7.232400721287324e-7	805	XUT_10R-92,SUT629	NA	chrX:238156-239217(-)	XUTs	2	NA	NA	1	1	2	43	NA	NA	12	26	59	43	NA	NA	12	26	59	42.8952211790544	NA	40.3	40.6	40.9	43	44.5	44.8	45.1	45.4	45.7	NA	NA	NA	NA	NA	NA	NA	NA	NA	NA
3.8064967383081075e-6	4.09116946130191e-6	1.8303456129054593e-6	6.827406668702236e-7	5.719934394640467e-9	1.4464801442574648e-6	806	XUT_11F-10,SUT218,SUT219	NA	chrXI:18555-21224(+)	XUTs	4	2	1	NA	2	4	77.25	69	109	NA	77.5	53.25	71	69	109	NA	77.5	51	74.526059843524	NA	57.45	57.9	58.35	71	89	93.2	97.4	101.6	105.8	62.1369455316239	NA	42	45	48	69	84	87	90	93
5.709745107462161e-6	4.09116946130191e-6	2.7455184193581893e-6	2.048222000610671e-6	2.8599671973202336e-6	7.232400721287323e-9	810	XUT_11F-191	NA	chrXI:430776-431562(+)	XUTs	6	3	3	5	NA	4	41.6666666666667	19.3333333333333	25.3333333333333	20.8	NA	38	36	16	24	22	NA	29	39.4855204568348	35	26.75	29.5	32.25	36	48.25	52	55.75	59.5	63.25	17.2354775202551	NA	10.6	11.2	11.8	16	24	25.6	27.2	28.8
9.516241845770269e-7	1.0227923653254774e-8	9.151728064527297e-9	6.827406668702236e-9	5.719934394640467e-9	7.232400721287323e-9	811	XUT_11F-244	NA	chrXI:561332-562335(+)	XUTs	1	NA	NA	NA	NA	NA	50	NA	NA	NA	NA	NA	50	NA	NA	NA	NA	NA	50	50	50	50	50	50	50	50	50	50	50	NA	NA	NA	NA	NA	NA	NA	NA	NA	NA
5.709745107462161e-6	2.045584730650955e-6	2.7455184193581893e-6	4.096444001221342e-6	2.8599671973202336e-6	1.4464801442574648e-6	813	XUT_11F-26,SUT222	NA	chrXI:69599-70444(+)	XUTs	6	3	6	5	2	2	26.6666666666667	26.3333333333333	26.8333333333333	23	34.5	20	28.5	24	27.5	21	34.5	20	23.6851662980445	12	12	12	12	28.5	35.25	36	37.75	39.5	41.25	25.4149415055294	NA	19.5	20	20.5	24	30	31.2	32.4	33.6
9.516241845770269e-7	1.0227923653254774e-8	9.151728064527297e-9	6.827406668702236e-9	5.719934394640467e-9	7.232400721287324e-7	815	XUT_11F-292	NA	chrXI:659993-660556(+)	XUTs	1	NA	NA	NA	1	NA	25	NA	NA	NA	72	NA	25	NA	NA	NA	72	NA	25	25	25	25	25	25	25	25	25	25	25	NA	NA	NA	NA	NA	NA	NA	NA	NA	NA
1.9032483691540538e-6	1.0227923653254774e-8	9.151728064527297e-7	6.827406668702236e-9	1.1439868789280934e-6	7.232400721287323e-9	818	XUT_11F-58	NA	chrXI:136868-138005(+)	XUTs	2	1	NA	2	NA	NA	56	29	NA	31	NA	NA	56	29	NA	31	NA	NA	49.598387070549	NA	32.6	35.2	37.8	56	69	71.6	74.2	76.8	79.4	29	29	29	29	29	29	29	29	29	29
2.8548725537310803e-6	4.09116946130191e-6	9.151728064527297e-9	1.3654813337404472e-6	5.719934394640467e-7	7.232400721287324e-7	819	XUT_11F-77	NA	chrXI:175769-176542(+)	XUTs	3	NA	2	1	1	4	34.6666666666667	NA	27.5	33	16	30.25	33	NA	27.5	33	16	25	33.9711404472059	NA	27.6	28.2	28.8	33	38.5	39.6	40.7	41.8	42.9	NA	NA	NA	NA	NA	NA	NA	NA	NA	NA
9.516241845770269e-7	8.18233892260382e-6	9.151728064527297e-9	6.827406668702236e-7	5.147940955176421e-6	2.1697202163861973e-6	821	XUT_11R-128,SUT671,XUT_11R-130	NA	chrXI:308285-309577(-)	XUTs	1	NA	1	9	3	8	26	NA	14	22.5555555555556	31.3333333333333	48	26	NA	14	19	29	39	26	26	26	26	26	26	26	26	26	26	26	NA	NA	NA	NA	NA	NA	NA	NA	NA	NA
9.516241845770269e-7	1.0227923653254774e-6	9.151728064527297e-9	6.827406668702236e-7	5.719934394640467e-7	7.232400721287323e-9	823	XUT_11R-2,SUT652	NA	chrXI:5967-7874(-)	XUTs	1	NA	1	1	NA	1	278	NA	9	81	NA	29	278	NA	9	81	NA	29	278	278	278	278	278	278	278	278	278	278	278	NA	NA	NA	NA	NA	NA	NA	NA	NA	NA
9.516241845770269e-7	1.0227923653254774e-8	9.151728064527297e-9	6.827406668702236e-9	1.1439868789280934e-6	7.232400721287323e-9	826	XUT_11R-260	NA	chrXI:608886-611277(-)	XUTs	1	NA	NA	2	NA	NA	20	NA	NA	31	NA	NA	20	NA	NA	31	NA	NA	20	20	20	20	20	20	20	20	20	20	20	NA	NA	NA	NA	NA	NA	NA	NA	NA	NA
2.8548725537310803e-6	1.0227923653254774e-6	9.151728064527297e-9	6.827406668702236e-9	5.719934394640467e-7	7.232400721287324e-7	831	XUT_11R-97	NA	chrXI:235922-237020(-)	XUTs	3	NA	NA	1	1	1	82.6666666666667	NA	NA	17	94	92	78	NA	NA	17	94	92	80.3434195118478	NA	62.7	64.4	66.1	78	93.5	96.6	99.7	102.8	105.9	NA	NA	NA	NA	NA	NA	NA	NA	NA	NA
4.758120922885134e-6	1.0227923653254774e-8	4.575864032263648e-6	1.3654813337404472e-6	1.1439868789280934e-6	1.4464801442574648e-6	833	XUT_12F-150	NA	chrXII:373349-374011(+)	XUTs	5	5	2	2	2	NA	32.2	27.4	16.5	13.5	24	NA	32	26	16.5	13.5	24	NA	29.1621982461082	NA	15.4	17.8	20.2	32	39	41.6	44.2	46.8	49.4	26.3600957376018	NA	18.6	19.2	19.8	26	35	35.4	35.8	36.2
8.564617661193242e-6	3.0683770959764322e-6	2.7455184193581893e-6	6.827406668702236e-9	5.719934394640467e-7	1.4464801442574648e-6	834	XUT_12F-157,SUT263,CUT257,CUT258	NA	chrXII:395780-397353(+)	CUTs	9	3	NA	1	2	3	58.4444444444444	35.6666666666667	NA	61	39	50	59	29	NA	61	39	43	56.8401602956581	NA	38	44	48.2	59	68	68.8	69.6	71.2	73.6	32.9359025170182	NA	22.7	23.4	24.1	29	42.5	45.2	47.9	50.6
1.9032483691540538e-6	2.045584730650955e-6	9.151728064527297e-7	6.827406668702236e-9	5.719934394640467e-7	7.232400721287324e-7	835	XUT_12F-159	NA	chrXII:403602-404471(+)	XUTs	2	1	NA	1	1	2	42	96	NA	25	12	33.5	42	96	NA	25	12	33.5	37.4566416006561	NA	24.9	26.8	28.7	42	51.5	53.4	55.3	57.2	59.1	96	96	96	96	96	96	96	96	96	96
9.516241845770269e-7	1.0227923653254774e-8	9.151728064527297e-7	6.827406668702236e-7	5.719934394640467e-9	7.232400721287324e-7	837	XUT_12F-184,CUT264	NA	chrXII:445040-445545(+)	CUTs	1	1	1	NA	1	NA	40	12	12	NA	25	NA	40	12	12	NA	25	NA	40	40	40	40	40	40	40	40	40	40	40	12	12	12	12	12	12	12	12	12	12
1.2371114399501349e-5	1.0227923653254774e-5	1.8303456129054593e-6	2.048222000610671e-6	2.8599671973202336e-6	3.616200360643662e-6	839	XUT_12F-191,SUT265,SUT266	NA	chrXII:490876-492720(+)	XUTs	13	2	3	5	5	10	52.1538461538462	24.5	46.6666666666667	48.8	35.2	47.4	52	24.5	34	35	15	48	50.241847585861	NA	34.8	36.4	37.6	52	58	61	63.8	66.2	75.8	21.6333076527839	NA	14.15	15.3	16.45	24.5	30.25	31.4	32.55	33.7
9.516241845770269e-7	1.0227923653254774e-8	9.151728064527297e-7	6.827406668702236e-7	5.719934394640467e-9	7.232400721287323e-9	840	XUT_12F-193,SUT267	NA	chrXII:498176-498865(+)	XUTs	1	1	1	NA	NA	NA	40	22	63	NA	NA	NA	40	22	63	NA	NA	NA	40	40	40	40	40	40	40	40	40	40	40	22	22	22	22	22	22	22	22	22	22
3.8064967383081075e-6	2.045584730650955e-6	9.151728064527297e-7	6.827406668702236e-7	5.719934394640467e-7	2.8929602885149296e-6	841	XUT_12F-198	NA	chrXII:514045-514959(+)	XUTs	4	1	1	1	4	2	29.25	17	31	74	15	51	27	17	31	74	16	51	27.3059305110309	19	19	19	19	27	37.25	38.6	39.95	41.3	42.65	17	17	17	17	17	17	17	17	17	17
7.612993476616215e-6	6.1367541919528644e-6	2.7455184193581893e-6	4.096444001221342e-6	1.7159803183921402e-6	2.8929602885149296e-6	842	XUT_12F-208,SUT270	NA	chrXII:540657-541793(+)	XUTs	8	3	6	3	4	6	43.375	26	51	38	33.25	60.1666666666667	43	25	53.5	42	33.5	56	36.9982309436398	50	18.35	18.7	19.1	43	51.5	53.6	55.7	68.3	82.65	25.9129236893962	NA	24.1	24.2	24.3	25	27	27.4	27.8	28.2
3.8064967383081075e-6	3.0683770959764322e-6	9.151728064527297e-7	6.827406668702236e-9	5.719934394640467e-7	7.232400721287324e-7	845	XUT_12F-257	NA	chrXII:657107-658054(+)	XUTs	4	1	NA	1	1	3	47.5	29	NA	22	30	41.3333333333333	51	29	NA	22	30	37	44.0565447391715	NA	25.85	28.7	31.55	51	61.25	62	62.75	63.5	64.25	29	29	29	29	29	29	29	29	29	29
6.661369292039188e-6	5.113961826627387e-6	9.151728064527297e-7	6.827406668702236e-9	5.719934394640467e-7	7.232400721287324e-7	849	XUT_12F-359,SUT282,CUT276,XUT_12F-361	NA	chrXII:909636-912471(+)	CUTs	7	1	NA	1	1	5	82	95	NA	13	11	42.4	67	95	NA	13	11	41	66.284100727336	NA	30.3	30.6	30.9	67	82.5	83.4	97.6999999999999	138.8	179.9	95	95	95	95	95	95	95	95	95	95
1.9032483691540538e-6	1.0227923653254774e-8	3.6606912258109186e-6	2.048222000610671e-6	2.8599671973202336e-6	7.232400721287324e-7	850	XUT_12F-394	NA	chrXII:1010862-1011377(+)	XUTs	2	4	3	5	1	NA	42	28.75	30.6666666666667	23.2	50	NA	42	28	30	25	50	NA	40.5339363990225	NA	32.1	33.2	34.3	42	47.5	48.6	49.7	50.8	51.9	27.2740717440129	NA	18.2	19.4	20.6	28	33.75	35.4	37.05	38.7
3.8064967383081075e-6	1.0227923653254774e-6	9.151728064527297e-7	6.827406668702236e-7	5.719934394640467e-9	7.232400721287323e-9	852	XUT_12F-54,SUT246,XUT_12F-56	NA	chrXII:151099-153641(+)	XUTs	4	1	1	NA	NA	1	52	42	45	NA	NA	40	51.5	42	45	NA	NA	40	51.890814993388	NA	48.3	48.6	48.9	51.5	54	54.6	55.2	55.8	56.4	42	42	42	42	42	42	42	42	42	42
1.0467866030347295e-5	1.943305494118407e-5	8.236555258074568e-6	1.16065913367938e-5	1.0867875349816887e-5	5.062680504901126e-6	853	XUT_12F-6,SUT245	NA	chrXII:25683-27314(+)	XUTs	11	9	17	19	7	19	34.1818181818182	20.8888888888889	26	38.2105263157895	18.8571428571429	29.1578947368421	36	19	20	21	19	25	28.501417186566	NA	10	11	12.5	36	52.5	53	54.5	56	57	20.0841380327582	NA	13.4	15.8	17	19	26	26.4	26.8	27.6
4.758120922885134e-6	1.0227923653254774e-8	9.151728064527297e-9	6.827406668702236e-7	1.7159803183921402e-6	1.4464801442574648e-6	854	XUT_12F-70,CUT251	NA	chrXII:193429-194377(+)	CUTs	5	NA	1	3	2	NA	36.4	NA	17	29.3333333333333	79.5	NA	30	NA	17	33	79.5	NA	33.5110627104854	NA	23.4	24.8	26.2	30	32	39.4	46.8	54.2	61.6	NA	NA	NA	NA	NA	NA	NA	NA	NA	NA
3.8064967383081075e-6	3.0683770959764322e-6	1.8303456129054593e-6	2.7309626674808945e-6	1.7159803183921402e-6	2.8929602885149296e-6	856	XUT_12F-84	NA	chrXII:220994-221723(+)	XUTs	4	2	4	3	4	3	51.75	40.5	42.75	32	40.5	32	48	40.5	42	19	26.5	31	45.4742046212977	NA	25.2	26.4	27.6	48	69.75	73.2	76.65	80.1	83.55	39.9749921826134	NA	34.65	35.3	35.95	40.5	43.75	44.4	45.05	45.7
1.4274362768655402e-5	3.0683770959764322e-6	3.6606912258109186e-6	6.144666001832012e-6	4.003954076248327e-6	7.232400721287324e-7	857	XUT_12F-85,SUT250	NA	chrXII:223863-224697(+)	XUTs	15	4	9	7	1	3	26.7333333333333	24.75	24.1111111111111	18.4285714285714	28	33	22	21	17	18	28	33	23.3645893315017	NA	11.4	12.4	13.1	22	36	40.2	44.4	45.6	49	23.3878552511147	NA	17.45	17.9	18.35	21	26.5	29.2	31.9	34.6
2.1887356245271617e-5	1.8410262575858593e-5	7.321382451621837e-6	8.875628669312906e-6	6.863921273568561e-6	8.678880865544789e-6	858	XUT_12F-87,YLR041W,XUT_12F-90,SUT251	NA	chrXII:228317-231625(+)	XUTs	23	8	13	12	12	18	45.4782608695652	44.125	36.2307692307692	30.75	40.1666666666667	35.1111111111111	43	27.5	33	28	30.5	29.5	41.172891472488	NA	19.4	23.2	24.6	43	52.5	55.4	59.8	65	81.3	30.7036453403204	30	16.35	16.7	17.3	27.5	30.25	30.6	30.95	76
2.5693852983579724e-5	2.8638186229113364e-5	2.1964147354865514e-5	1.5020294671144917e-5	1.4299835986601169e-5	1.2295081226188451e-5	859	XUT_12F-98,SUT253	NA	chrXII:245527-246306(+)	XUTs	27	24	22	25	17	28	27.2222222222222	29.3333333333333	28.7727272727273	26.32	24.7647058823529	36.6428571428571	24	28	30.5	25	21	38	25.0342732924534	NA	13.6	15.6	16.9	24	33.5	36.6	40	42.4	47.4	25.8834387984361	28	12.6	16	16.45	28	31	31	32.1	33.7
1.9032483691540538e-6	1.0227923653254774e-8	9.151728064527297e-7	1.3654813337404472e-6	5.719934394640467e-7	7.232400721287324e-7	861	XUT_12R-126	NA	chrXII:365768-366188(-)	XUTs	2	1	2	1	1	NA	30	39	18	69	27	NA	30	39	18	69	27	NA	18	NA	8.4	10.8	13.2	30	42	44.4	46.8	49.2	51.6	39	39	39	39	39	39	39	39	39	39
9.516241845770269e-7	1.0227923653254774e-8	9.151728064527297e-9	6.827406668702236e-9	5.719934394640467e-9	7.232400721287323e-9	863	XUT_12R-16	NA	chrXII:49017-49678(-)	XUTs	1	NA	NA	NA	NA	NA	37	NA	NA	NA	NA	NA	37	NA	NA	NA	NA	NA	37	37	37	37	37	37	37	37	37	37	37	NA	NA	NA	NA	NA	NA	NA	NA	NA	NA
2.8548725537310803e-6	1.0227923653254774e-8	7.321382451621837e-6	4.779184668091565e-6	2.2879737578561868e-6	3.616200360643662e-6	864	XUT_12R-207,SUT698	NA	chrXII:603345-604074(-)	XUTs	3	8	7	4	5	NA	46.6666666666667	30	29.1428571428571	17.5	44.4	NA	47	27	26	15.5	33	NA	46.0075601940715	NA	38	39	40	47	51.5	52.4	53.3	54.2	55.1	25.636730769899	NA	12.4	13.8	15.1	27	34.5	36.6	38.7	48.6
5.709745107462161e-6	5.113961826627387e-6	1.8303456129054593e-6	6.827406668702236e-7	5.719934394640467e-7	7.232400721287324e-7	865	XUT_12R-229,SUT701	NA	chrXII:641171-642590(-)	XUTs	6	2	1	1	1	5	64	49	81	15	98	60.4	71	49	81	15	98	34	59.7066032303119	NA	32.75	35.5	38.25	71	81	84	84.75	85.5	86.25	39.496835316263	NA	22.9	25.8	28.7	49	63.5	66.4	69.3	72.2
7.612993476616215e-6	4.09116946130191e-6	3.6606912258109186e-6	6.827406668702236e-7	3.4319606367842804e-6	1.4464801442574648e-6	866	XUT_12R-235	NA	chrXII:649211-650863(-)	XUTs	8	4	1	6	2	4	54.25	21.25	56	13	21.5	35.5	57	17.5	56	12.5	21.5	35.5	52.8749059265504	NA	36.75	45.5	53.1	57	59.75	60.8	61.85	62.3	62.65	18.612097182042	NA	10.75	11.5	12.25	17.5	25	28	31	34
9.516241845770268e-6	2.045584730650955e-6	5.4910368387163786e-06	2.048222000610671e-6	3.4319606367842804e-6	3.616200360643662e-6	867	XUT_12R-237,CUT742,CUT743	NA	chrXII:657073-658205(-)	CUTs	10	6	3	6	5	2	43.8	28.1666666666667	16.3333333333333	20.3333333333333	23.4	70.5	36	30.5	16	19	15	70.5	31.8600026022445	NA	11.45	11.9	12.7	36	53	57.2	57.65	67.3	109.15	24.956753780588	NA	11.5	13	14.5	30.5	34.75	35	38	41
2.8548725537310803e-6	2.045584730650955e-6	9.151728064527297e-9	6.827406668702236e-7	5.719934394640467e-9	7.232400721287323e-9	868	XUT_12R-249,SUT703	NA	chrXII:678007-679991(-)	XUTs	3	NA	1	NA	NA	2	50.3333333333333	NA	77	NA	NA	59	47	NA	77	NA	NA	59	49.769741245871	NA	43.4	43.8	44.2	47	54	55.4	56.8	58.2	59.6	NA	NA	NA	NA	NA	NA	NA	NA	NA	NA
9.516241845770269e-7	1.0227923653254774e-8	9.151728064527297e-9	6.827406668702236e-9	5.719934394640467e-7	7.232400721287324e-7	869	XUT_12R-250	NA	chrXII:682376-682646(-)	XUTs	1	NA	NA	1	1	NA	26	NA	NA	33	5	NA	26	NA	NA	33	5	NA	26	26	26	26	26	26	26	26	26	26	26	NA	NA	NA	NA	NA	NA	NA	NA	NA	NA
8.564617661193242e-6	1.3296300749231205e-5	4.575864032263648e-6	6.144666001832012e-6	9.151895031424747e-6	3.616200360643662e-6	872	XUT_12R-299	NA	chrXII:815757-818469(-)	XUTs	9	5	9	16	5	13	29.8888888888889	16.4	28.5555555555556	19	16	25.6153846153846	27	14	26	20	13	18	26.4913699092687	NA	13.8	16.6	18.4	27	37	37.4	37.8	43.8	55.4	15.0175981649779	NA	10.2	10.4	10.6	14	16	19	22	25
2.8548725537310803e-6	2.045584730650955e-6	9.151728064527297e-9	1.3654813337404472e-6	5.719934394640467e-7	7.232400721287324e-7	873	XUT_12R-306,CUT751	NA	chrXII:832362-833684(-)	CUTs	3	NA	2	1	1	2	37.6666666666667	NA	63.5	18	14	62.5	39	NA	63.5	18	14	62.5	32.5588676668357	NA	17.4	19.8	22.2	39	49	51	53	55	57	NA	NA	NA	NA	NA	NA	NA	NA	NA	NA
8.564617661193242e-6	1.1250716018580251e-5	5.4910368387163786e-06	3.413703334351118e-6	2.2879737578561868e-6	2.8929602885149296e-6	875	XUT_12R-352	NA	chrXII:948988-950218(-)	XUTs	9	6	5	4	4	11	93.4444444444444	29	38.4	24	16	43.6363636363636	52	25.5	29	22.5	19	40	68.149937805651	NA	35.8	38.6	41.2	52	65	96.2	127.4	184.4	267.2	28.1658334900364	23	23	23	23	25.5	31.25	33	35.75	38.5
2.8548725537310803e-6	1.0227923653254774e-6	2.7455184193581893e-6	1.3654813337404472e-6	1.1439868789280934e-6	7.232400721287324e-7	876	XUT_12R-370	NA	chrXII:981659-982629(-)	XUTs	3	3	2	2	1	1	19	24.6666666666667	18.5	24.5	31	36	18	25	18.5	24.5	31	36	18	NA	12.6	13.2	13.8	18	22.5	23.4	24.3	25.2	26.1	20.165296752181	NA	9.7	11.4	13.1	25	33	34.6	36.2	37.8
1.6177611137809458e-5	9.205131287929297e-6	2.7455184193581893e-6	2.048222000610671e-6	1.7159803183921402e-6	7.232400721287324e-7	877	XUT_12R-389,YLRCdelta27	NA	chrXII:1052262-1053178(-)	XUTs	17	3	3	3	1	9	29.4705882352941	34	36.3333333333333	70.3333333333333	61	39.6666666666667	31	34	34	51	61	32	26.4806645055586	16	13	15.2	16	31	39	41.4	43.8	45.4	46.2	33.9115347259683	NA	31.3	31.6	31.9	34	35.5	35.8	36.1	36.4
9.516241845770269e-7	1.0227923653254774e-6	9.151728064527297e-9	6.827406668702236e-9	5.719934394640467e-7	7.232400721287323e-9	878	XUT_12R-50	NA	chrXII:146077-146452(-)	XUTs	1	NA	NA	1	NA	1	87	NA	NA	14	NA	41	87	NA	NA	14	NA	41	87	87	87	87	87	87	87	87	87	87	87	NA	NA	NA	NA	NA	NA	NA	NA	NA	NA
9.516241845770269e-7	1.0227923653254774e-8	9.151728064527297e-9	6.827406668702236e-9	5.719934394640467e-9	7.232400721287323e-9	880	XUT_13F-112	NA	chrXIII:258299-258614(+)	XUTs	1	NA	NA	NA	NA	NA	3	NA	NA	NA	NA	NA	3	NA	NA	NA	NA	NA	3	3	3	3	3	3	3	3	3	3	3	NA	NA	NA	NA	NA	NA	NA	NA	NA	NA
9.516241845770269e-7	2.045584730650955e-6	9.151728064527297e-9	6.827406668702236e-9	5.719934394640467e-7	7.232400721287323e-9	881	XUT_13F-116	NA	chrXIII:262783-263303(+)	XUTs	1	NA	NA	1	NA	2	43	NA	NA	49	NA	24	43	NA	NA	49	NA	24	43	43	43	43	43	43	43	43	43	43	43	NA	NA	NA	NA	NA	NA	NA	NA	NA	NA
1.9032483691540538e-6	2.045584730650955e-6	9.151728064527297e-7	6.827406668702236e-9	5.719934394640467e-7	7.232400721287323e-9	882	XUT_13F-137	NA	chrXIII:302791-303770(+)	XUTs	2	1	NA	1	NA	2	25.5	26	NA	21	NA	25	25.5	26	NA	21	NA	25	23.6643191323985	NA	16.95	17.9	18.85	25.5	30.25	31.2	32.15	33.1	34.05	26	26	26	26	26	26	26	26	26	26
6.661369292039188e-6	3.0683770959764322e-6	9.151728064527297e-9	6.827406668702236e-7	5.719934394640467e-7	1.4464801442574648e-6	884	XUT_13F-151	NA	chrXIII:320576-321094(+)	XUTs	7	NA	1	1	2	3	36.4285714285714	NA	35	37	17	31.3333333333333	38	NA	35	37	17	34	35.3085382183288	43	24.2	25.4	26.6	38	43	43	43.6	45.4	47.2	NA	NA	NA	NA	NA	NA	NA	NA	NA	NA
1.9984107876117565e-5	8.18233892260382e-6	1.1897246483885487e-5	6.827406668702236e-6	5.719934394640467e-6	5.785920577029859e-6	885	XUT_13F-161,SUT300	NA	chrXIII:347137-348536(+)	XUTs	21	13	10	10	8	8	46.8095238095238	33.4615384615385	36.1	39	38.625	46.375	41	32	33	40	24	45.5	44.185689306586	NA	29	30	34	41	54	59	60	69	79	32.2889593767502	50	22.2	23.4	24.6	32	37	40	43.6	48.4
1.9032483691540538e-6	1.0227923653254774e-8	9.151728064527297e-9	6.827406668702236e-9	5.719934394640467e-9	7.232400721287323e-9	888	XUT_13F-191	NA	chrXIII:422345-423644(+)	XUTs	2	NA	NA	NA	NA	NA	56	NA	NA	NA	NA	NA	56	NA	NA	NA	NA	NA	55.9195851200633	NA	53.3	53.6	53.9	56	57.5	57.8	58.1	58.4	58.7	NA	NA	NA	NA	NA	NA	NA	NA	NA	NA
7.612993476616215e-6	3.0683770959764322e-6	9.151728064527297e-7	2.7309626674808945e-6	1.1439868789280934e-6	2.1697202163861973e-6	889	XUT_13F-195,SUT302	NA	chrXIII:429880-431561(+)	XUTs	8	1	4	2	3	3	46.625	43	30.75	19.5	41.3333333333333	37.3333333333333	49	43	19.5	19.5	54	41	42.6731779736913	49	20.6	26.2	31.4	49	60.25	60.6	60.95	63.4	66.2	43	43	43	43	43	43	43	43	43	43
9.516241845770269e-7	1.0227923653254774e-8	9.151728064527297e-9	6.827406668702236e-9	5.719934394640467e-9	7.232400721287323e-9	891	XUT_13F-201	NA	chrXIII:445030-445410(+)	XUTs	1	NA	NA	NA	NA	NA	53	NA	NA	NA	NA	NA	53	NA	NA	NA	NA	NA	53	53	53	53	53	53	53	53	53	53	53	NA	NA	NA	NA	NA	NA	NA	NA	NA	NA
5.709745107462161e-6	4.09116946130191e-6	4.575864032263648e-6	6.827406668702236e-7	1.1439868789280934e-6	7.232400721287324e-7	892	XUT_13F-206	NA	chrXIII:462789-463392(+)	XUTs	6	5	1	2	1	4	35	19.6	21	10	14	44.75	40	20	21	10	14	45.5	29.6625009007449	NA	11.5	13	14.5	40	49.5	51	51.5	52	52.5	18.8344034052732	NA	12.6	14.2	15.8	20	21	22.2	23.4	24.6
5.709745107462161e-6	2.045584730650955e-6	9.151728064527296e-6	6.144666001832012e-6	4.003954076248327e-6	5.785920577029859e-6	893	XUT_13F-209,SUT305	NA	chrXIII:480851-481387(+)	XUTs	6	10	9	7	8	2	22.3333333333333	23.2	15	22.4285714285714	14.125	33	22	20.5	11	22	14	33	20.1405272728968	29	11.5	12	12.5	22	29	29	31	33	35	21.5838112383561	38	12.8	14.6	15.7	20.5	28.5	31.6	35.2	38
9.516241845770269e-7	1.0227923653254774e-6	3.6606912258109186e-6	6.827406668702236e-7	2.2879737578561868e-6	1.4464801442574648e-6	894	XUT_13F-213,CUT299,XUT_13F-214	NA	chrXIII:493644-494811(+)	CUTs	1	4	1	4	2	1	29	28	26	25.25	27.5	65	29	29.5	26	18.5	27.5	65	29	29	29	29	29	29	29	29	29	29	29	26.023636388043	NA	15.5	17	18.5	29.5	36	36.6	37.2	37.8
1.3322738584078377e-5	1.8410262575858593e-5	9.151728064527297e-7	6.827406668702236e-7	5.719934394640467e-7	7.232400721287324e-7	895	XUT_13F-218,YMRWdelta16	NA	chrXIII:502096-503550(+)	XUTs	14	1	1	1	1	18	45.2142857142857	25	18	19	64	45.6111111111111	43.5	25	18	19	64	47.5	42.4729023906312	42	23.95	25.3	25.95	43.5	54.5	55.4	56.35	60.9	69.65	25	25	25	25	25	25	25	25	25	25
1.9032483691540538e-6	2.045584730650955e-6	9.151728064527297e-7	1.3654813337404472e-6	1.1439868789280934e-6	2.1697202163861973e-6	897	XUT_13F-259	NA	chrXIII:598086-599533(+)	XUTs	2	1	2	2	3	2	33	33	18	86	144.333333333333	37.5	33	33	18	86	120	37.5	31.1126983722081	NA	23.1	24.2	25.3	33	38.5	39.6	40.7	41.8	42.9	33	33	33	33	33	33	33	33	33	33
1.9032483691540538e-6	1.0227923653254774e-6	9.151728064527297e-9	6.827406668702236e-9	5.719934394640467e-9	7.232400721287323e-9	898	XUT_13F-261	NA	chrXIII:601353-602032(+)	XUTs	2	NA	NA	NA	NA	1	53.5	NA	NA	NA	NA	40	53.5	NA	NA	NA	NA	40	52.9716905525961	NA	46.75	47.5	48.25	53.5	57.25	58	58.75	59.5	60.25	NA	NA	NA	NA	NA	NA	NA	NA	NA	NA
9.516241845770269e-7	1.0227923653254774e-8	9.151728064527297e-9	6.827406668702236e-7	5.719934394640467e-9	7.232400721287323e-9	900	XUT_13F-274	NA	chrXIII:623407-625390(+)	XUTs	1	NA	1	NA	NA	NA	54	NA	15	NA	NA	NA	54	NA	15	NA	NA	NA	54	54	54	54	54	54	54	54	54	54	54	NA	NA	NA	NA	NA	NA	NA	NA	NA	NA
2.8548725537310803e-6	2.045584730650955e-6	1.8303456129054593e-6	6.827406668702236e-7	1.7159803183921402e-6	1.4464801442574648e-6	901	XUT_13F-294	NA	chrXIII:675165-675603(+)	XUTs	3	2	1	3	2	2	41	22.5	17	36.3333333333333	18	17	39	22.5	17	35	18	17	38.2950257931594	NA	25.5	27	28.5	39	49.5	51.6	53.7	55.8	57.9	19.3390796058137	NA	12.15	13.3	14.45	22.5	28.25	29.4	30.55	31.7
1.0467866030347295e-5	5.113961826627387e-6	6.4062096451691075e-6	2.7309626674808945e-6	3.4319606367842804e-6	5.062680504901126e-6	902	XUT_13F-3,SUT285	NA	chrXIII:13421-14355(+)	XUTs	11	7	4	6	7	5	35.9090909090909	44.7142857142857	31.5	80.8333333333333	34.1428571428571	50.8	31	32	17	63.5	26	48	31.1245434783901	NA	15	16	18	31	48.5	51	55	59	68.5	39.5239893335682	NA	22.2	23.4	24.6	32	60	61.2	64.4	71.6
1.9032483691540538e-6	1.0227923653254774e-6	9.151728064527297e-9	6.827406668702236e-9	5.719934394640467e-7	7.232400721287323e-9	904	XUT_13F-321	NA	chrXIII:731710-732174(+)	XUTs	2	NA	NA	1	NA	1	38.5	NA	NA	22	NA	33	38.5	NA	NA	22	NA	33	33.1963853453957	NA	20.95	22.9	24.85	38.5	48.25	50.2	52.15	54.1	56.05	NA	NA	NA	NA	NA	NA	NA	NA	NA	NA
3.8064967383081075e-6	4.09116946130191e-6	9.151728064527297e-9	1.3654813337404472e-6	5.719934394640467e-7	7.232400721287323e-9	905	XUT_13F-333,SUT314	NA	chrXIII:763317-764279(+)	XUTs	4	NA	2	1	NA	4	38.75	NA	24.5	32	NA	41	34.5	NA	24.5	32	NA	28.5	36.9488060550948	NA	27.45	27.9	28.35	34.5	44	47	50	53	56	NA	NA	NA	NA	NA	NA	NA	NA	NA	NA
9.516241845770269e-7	1.0227923653254774e-8	9.151728064527297e-9	6.827406668702236e-9	5.719934394640467e-9	7.232400721287323e-9	906	XUT_13F-339,SUT319	NA	chrXIII:784451-785057(+)	XUTs	1	NA	NA	NA	NA	NA	106	NA	NA	NA	NA	NA	106	NA	NA	NA	NA	NA	106	106	106	106	106	106	106	106	106	106	106	NA	NA	NA	NA	NA	NA	NA	NA	NA	NA
4.758120922885134e-6	7.159546557278341e-6	1.8303456129054593e-6	6.827406668702236e-7	5.719934394640467e-7	2.8929602885149296e-6	907	XUT_13F-350	NA	chrXIII:809066-809543(+)	XUTs	5	2	1	1	4	7	47.4	19.5	25	64	31	59.1428571428571	41	19.5	25	64	23	43	39.3066373576791	NA	16.4	20.8	25.2	41	71	72.6	74.2	75.8	77.4	18.7082869338697	NA	14.55	15.1	15.65	19.5	22.25	22.8	23.35	23.9
2.8548725537310803e-6	1.0227923653254774e-8	9.151728064527297e-9	6.827406668702236e-9	5.719934394640467e-7	7.232400721287323e-9	908	XUT_13F-354	NA	chrXIII:827780-830711(+)	XUTs	3	NA	NA	1	NA	NA	36	NA	NA	19	NA	NA	22	NA	NA	19	NA	NA	29.5510940642393	NA	17.5	18	18.5	22	45.5	50.2	54.9	59.6	64.3	NA	NA	NA	NA	NA	NA	NA	NA	NA	NA
1.9032483691540538e-6	1.0227923653254774e-6	9.151728064527297e-9	1.3654813337404472e-6	5.719934394640467e-9	7.232400721287323e-9	909	XUT_13F-359	NA	chrXIII:836914-837716(+)	XUTs	2	NA	2	NA	NA	1	55	NA	11	NA	NA	21	55	NA	11	NA	NA	21	54.9636243346452	NA	53.2	53.4	53.6	55	56	56.2	56.4	56.6	56.8	NA	NA	NA	NA	NA	NA	NA	NA	NA	NA
3.8064967383081075e-6	6.1367541919528644e-6	2.7455184193581893e-6	2.7309626674808945e-6	2.8599671973202336e-6	2.1697202163861973e-6	911	XUT_13F-373	NA	chrXIII:869581-870055(+)	XUTs	4	3	4	5	3	6	25.5	13	37.5	24	21.3333333333333	26.6666666666667	25.5	15	41.5	23	16	26	25.195690304577	NA	20.75	21.5	22.25	25.5	27.25	28	28.75	29.5	30.25	12.4289300238154	NA	8.7	9.4	10.1	15	15.5	15.6	15.7	15.8
9.516241845770269e-7	2.045584730650955e-6	9.151728064527297e-9	6.827406668702236e-7	5.719934394640467e-9	7.232400721287323e-9	913	XUT_13F-376	NA	chrXIII:874107-874476(+)	XUTs	1	NA	1	NA	NA	2	35	NA	9	NA	NA	64.5	35	NA	9	NA	NA	64.5	35	35	35	35	35	35	35	35	35	35	35	NA	NA	NA	NA	NA	NA	NA	NA	NA	NA
5.709745107462161e-6	6.1367541919528644e-6	3.6606912258109186e-6	4.096444001221342e-6	2.8599671973202336e-6	1.4464801442574648e-6	914	XUT_13F-390	NA	chrXIII:906262-906959(+)	XUTs	6	4	6	5	2	6	40.6666666666667	29.5	26.5	24.2	24	41	43.5	29.5	28	26	24	37	38.7266655746412	NA	23.5	27	30.5	43.5	49.5	50	50.75	51.5	52.25	29.2381328221639	NA	24.75	25.5	26.25	29.5	31.25	32	32.75	33.5
2.8548725537310803e-6	6.1367541919528644e-6	3.6606912258109186e-6	1.3654813337404472e-6	4.003954076248327e-6	1.4464801442574648e-6	915	XUT_13F-393,SUT321,XUT_13F-398,SUT322	NA	chrXIII:910804-915019(+)	XUTs	3	4	2	7	2	6	34	30.75	22	22.8571428571429	22	37	33	23	22	22	22	35.5	33.7021269133414	NA	29.4	29.8	30.2	33	36.5	37.2	37.9	38.6	39.3	23.3291650639608	NA	11.15	11.3	11.45	23	42	46.8	51.6	56.4
4.758120922885134e-6	6.1367541919528644e-6	9.151728064527297e-7	6.827406668702236e-7	1.7159803183921402e-6	1.4464801442574648e-6	917	XUT_13F-51,SUT288	NA	chrXIII:119375-120177(+)	XUTs	5	1	1	3	2	6	65.6	13	36	20	32.5	73.3333333333333	45	13	36	20	32.5	59	47.7196611579379	NA	20.8	25.6	30.4	45	48	74.2	100.4	126.6	152.8	13	13	13	13	13	13	13	13	13	13
6.661369292039188e-6	4.09116946130191e-6	9.151728064527297e-7	1.3654813337404472e-6	5.719934394640467e-9	7.232400721287323e-9	918	XUT_13F-52,SUT289	NA	chrXIII:121512-123137(+)	XUTs	7	1	2	NA	NA	4	41.8571428571429	66	98	NA	NA	44	39	66	98	NA	NA	32	40.5376656560717	NA	30.6	31.2	31.8	39	46	47.2	49.7	54.8	59.9	66	66	66	66	66	66	66	66	66	66
5.709745107462161e-6	8.18233892260382e-6	4.575864032263648e-6	3.413703334351118e-6	2.8599671973202336e-6	2.8929602885149296e-6	919	XUT_13F-65,SUT292	NA	chrXIII:139957-141691(+)	XUTs	6	5	5	5	4	8	50	31.6	26.6	66	73	48.125	40.5	20	26	68	87.5	51	43.1602911808547	NA	24.75	25.5	26.25	40.5	60.25	63	73.5	84	94.5	23.2178300051685	11	11	11	11	20	34	43.6	53.2	62.8
7.232343802785404e-5	4.704844880497196e-5	3.5691739451656456e-5	2.32131826735876e-5	2.6311698215346152e-5	3.6885243678565346e-5	920	XUT_13F-80,SUT295	NA	chrXIII:165510-168705(+)	XUTs	76	39	34	46	51	46	36.3552631578947	27.4871794871795	32.6176470588235	26.9130434782609	35.3137254901961	34.7391304347826	33	25	25	22	23	29	30.3271583613356	11	11	13	17	33	47.25	50	55.5	61	76.25	23.2540742966357	NA	7.9	10.4	12.7	25	33.5	37.4	38	39.2
1.522598695323243e-5	1.7387470210533116e-5	1.5557937709696404e-5	1.0241110003053352e-5	1.2583855668209029e-5	1.1571841154059718e-5	921	XUT_13R-108,SUT721	NA	chrXIII:258686-258984(-)	XUTs	16	17	15	22	16	17	29.625	23.4705882352941	19.4	23.4090909090909	17.625	35.2941176470588	24	24	21	17	13.5	32	25.8334763362024	NA	11.5	12.5	14.5	24	39	42	44.25	50.5	58.25	20.1775010056329	NA	7.6	9.2	10.8	24	30	34.8	37.8	39.4
9.516241845770269e-7	1.0227923653254774e-6	9.151728064527297e-7	6.827406668702236e-7	1.1439868789280934e-6	7.232400721287324e-7	922	XUT_13R-110,SUT722	NA	chrXIII:259309-260102(-)	XUTs	1	1	1	2	1	1	23	35	16	24	9	24	23	35	16	24	9	24	23	23	23	23	23	23	23	23	23	23	23	35	35	35	35	35	35	35	35	35	35
1.2371114399501349e-5	1.0227923653254774e-5	1.1897246483885487e-5	6.827406668702236e-6	8.007908152496654e-6	2.8929602885149296e-6	923	XUT_13R-114,SUT724	NA	chrXIII:265512-267500(-)	XUTs	13	13	10	14	4	10	28.0769230769231	23.2307692307692	24.5	30.5714285714286	32.75	26.5	24	23	19.5	23.5	34.5	21	24.4057338912307	30	10.6	13.6	15.4	24	30	36	41.8	47.2	55	21.6015381973948	NA	12.2	13	13	23	30	30.6	31	31
6.661369292039188e-6	5.113961826627387e-6	3.6606912258109186e-6	2.7309626674808945e-6	5.719934394640467e-7	4.3394404327723946e-6	924	XUT_13R-117	NA	chrXIII:275575-276712(-)	XUTs	7	4	4	1	6	5	31.1428571428571	52.5	49.5	25	33.6666666666667	25.8	29	42.5	22.5	25	20	19	29.7299831982854	NA	19.8	21.6	23.4	29	34.5	34.8	36.6	41.4	46.2	46.4206555176197	NA	28.25	30.5	32.75	42.5	57.75	66	74.25	82.5
1.9032483691540538e-6	2.045584730650955e-6	3.6606912258109186e-6	6.827406668702236e-7	1.7159803183921402e-6	7.232400721287324e-7	925	XUT_13R-127,CUT764	NA	chrXIII:286499-287229(-)	CUTs	2	4	1	3	1	2	40.5	20.25	37	21.3333333333333	21	33	40.5	20	37	21	21	33	39.370039370059	NA	31.95	32.9	33.85	40.5	45.25	46.2	47.15	48.1	49.05	19.0130715023483	NA	12.05	13.1	14.15	20	24	25.2	26.4	27.6
9.516241845770268e-6	1.3296300749231205e-5	3.6606912258109186e-6	4.779184668091565e-6	5.147940955176421e-6	7.232400721287324e-6	929	XUT_13R-20,CUT758,SUT716	NA	chrXIII:45878-46633(-)	CUTs	10	4	7	9	10	13	33.4	34.25	29.5714285714286	24.5555555555556	29.7	35.2307692307692	28.5	35.5	32	23	24	35	29.1859235495587	19	15.15	18.3	19	28.5	43.75	48.8	55.1	60.4	62.2	34.0273433458385	NA	29.05	30.1	31.15	35.5	36.5	36.8	37.1	37.4
1.9032483691540538e-6	5.113961826627387e-6	9.151728064527297e-7	3.413703334351118e-6	4.5759475157123735e-6	7.232400721287324e-7	930	XUT_13R-216	NA	chrXIII:481253-481558(-)	XUTs	2	1	5	8	1	5	33	31	18.8	83.75	13	90.4	33	31	19	32	13	27	32.4499614791759	NA	27.6	28.2	28.8	33	36	36.6	37.2	37.8	38.4	31	31	31	31	31	31	31	31	31	31
4.758120922885134e-6	2.045584730650955e-6	9.151728064527297e-7	6.827406668702236e-9	1.7159803183921402e-6	2.8929602885149296e-6	931	XUT_13R-217	NA	chrXIII:481883-482713(-)	XUTs	5	1	NA	3	4	2	33.4	24	NA	32	23.75	34.5	34	24	NA	29	22.5	34.5	27.7231194582866	13	13	13	13	34	50	51.4	52.8	54.2	55.6	24	24	24	24	24	24	24	24	24	24
2.8548725537310803e-6	2.045584730650955e-6	9.151728064527297e-9	6.827406668702236e-7	5.719934394640467e-7	7.232400721287324e-7	933	XUT_13R-232	NA	chrXIII:531798-532278(-)	XUTs	3	NA	1	1	1	2	45.6666666666667	NA	63	37	38	50	44	NA	63	37	38	50	45.0070770762419	NA	37.7	38.4	39.1	44	50	51.2	52.4	53.6	54.8	NA	NA	NA	NA	NA	NA	NA	NA	NA	NA
2.8548725537310803e-6	3.0683770959764322e-6	9.151728064527297e-9	3.413703334351118e-6	5.719934394640467e-9	7.232400721287324e-7	934	XUT_13R-234,SUT732	NA	chrXIII:536051-537233(-)	XUTs	3	NA	5	NA	1	3	40	NA	27	NA	70	70.3333333333333	38	NA	22	NA	70	77	39.7754079875263	NA	36.2	36.4	36.6	38	42	42.8	43.6	44.4	45.2	NA	NA	NA	NA	NA	NA	NA	NA	NA	NA
9.516241845770269e-7	1.0227923653254774e-8	9.151728064527297e-9	6.827406668702236e-9	5.719934394640467e-9	7.232400721287323e-9	937	XUT_13R-253,CUT779,XUT_13R-255	NA	chrXIII:575839-577507(-)	CUTs	1	NA	NA	NA	NA	NA	20	NA	NA	NA	NA	NA	20	NA	NA	NA	NA	NA	20	20	20	20	20	20	20	20	20	20	20	NA	NA	NA	NA	NA	NA	NA	NA	NA	NA
9.516241845770269e-7	1.0227923653254774e-8	9.151728064527297e-9	6.827406668702236e-9	5.719934394640467e-7	7.232400721287323e-9	938	XUT_13R-276	NA	chrXIII:611393-611649(-)	XUTs	1	NA	NA	1	NA	NA	61	NA	NA	23	NA	NA	61	NA	NA	23	NA	NA	61	61	61	61	61	61	61	61	61	61	61	NA	NA	NA	NA	NA	NA	NA	NA	NA	NA
1.6177611137809458e-5	1.1250716018580251e-5	1.5557937709696404e-5	9.55836933618313e-6	1.4299835986601169e-5	1.0848601081930984e-5	939	XUT_13R-279,SUT734	NA	chrXIII:618355-619594(-)	XUTs	17	17	14	25	15	11	34.5294117647059	37.6470588235294	33.0714285714286	23.6	31.1333333333333	29.2727272727273	29	29	32.5	21	26	27	30.9020427266399	NA	17.4	21.2	22.4	29	45	48.2	52	55.2	58.4	30.2065843552949	14	12.8	14	14	29	50	58	63	71.4
7.612993476616215e-6	1.0227923653254774e-6	9.151728064527297e-7	6.827406668702236e-7	3.4319606367842804e-6	2.1697202163861973e-6	940	XUT_13R-293,SUT735,CUT783,XUT_13R-294,CUT784,XUT_13R-297	NA	chrXIII:654389-658381(-)	CUTs	8	1	1	6	3	1	45.125	27	21	45.5	28.6666666666667	72	44.5	27	21	37	36	72	43.9292877489271	NA	30.1	32.2	34.45	44.5	52	53.4	54.8	56.8	58.9	27	27	27	27	27	27	27	27	27	27
1.9032483691540538e-6	3.0683770959764322e-6	9.151728064527297e-7	1.3654813337404472e-6	5.719934394640467e-9	7.232400721287324e-7	941	XUT_13R-316,SUT736	NA	chrXIII:687543-688857(-)	XUTs	2	1	2	NA	1	3	64.5	40	19	NA	35	61.6666666666667	64.5	40	19	NA	35	62	63.4665266104897	NA	54.15	55.3	56.45	64.5	70.25	71.4	72.55	73.7	74.85	40	40	40	40	40	40	40	40	40	40
1.0467866030347295e-5	1.0227923653254774e-5	4.575864032263648e-6	4.096444001221342e-6	2.8599671973202336e-6	2.8929602885149296e-6	942	XUT_13R-330,SUT737	NA	chrXIII:731437-732109(-)	XUTs	11	5	6	5	4	10	49.1818181818182	37	34.8333333333333	51	51.25	41	49	27	32	41	30	32.5	46.9012321320723	NA	28.5	35	37.5	49	54	57	61.5	66	72.5	30.8170649129292	NA	18.2	18.4	18.6	27	35	45.2	55.4	65.6
9.516241845770269e-7	3.0683770959764322e-6	9.151728064527297e-7	6.827406668702236e-9	5.719934394640467e-7	7.232400721287324e-7	943	XUT_13R-340	NA	chrXIII:768824-770517(-)	XUTs	1	1	NA	1	1	3	37	63	NA	40	47	59.6666666666667	37	63	NA	40	47	62	37	37	37	37	37	37	37	37	37	37	37	63	63	63	63	63	63	63	63	63	63
5.709745107462161e-6	1.0227923653254774e-6	9.151728064527297e-7	6.827406668702236e-7	5.719934394640467e-9	2.1697202163861973e-6	945	XUT_13R-362	NA	chrXIII:808459-808718(-)	XUTs	6	1	1	NA	3	1	25.3333333333333	17	19	NA	18.6666666666667	40	24.5	17	19	NA	14	40	23.7088017714199	NA	14	17	20	24.5	28.75	30	32.25	34.5	36.75	17	17	17	17	17	17	17	17	17	17
1.9032483691540538e-6	3.0683770959764322e-6	1.8303456129054593e-6	2.048222000610671e-6	1.1439868789280934e-6	7.232400721287323e-9	947	XUT_13R-389,SUT739	NA	chrXIII:854525-855005(-)	XUTs	2	2	3	2	NA	3	13.5	27	36.3333333333333	8	NA	32	13.5	27	26	8	NA	25	13.2664991614216	NA	11.25	11.5	11.75	13.5	14.75	15	15.25	15.5	15.75	20.976176963403	NA	11.7	13.4	15.1	27	35.5	37.2	38.9	40.6
2.8548725537310803e-6	2.045584730650955e-6	9.151728064527297e-7	6.827406668702236e-7	1.7159803183921402e-6	7.232400721287323e-9	948	XUT_13R-411	NA	chrXIII:902929-904456(-)	XUTs	3	1	1	3	NA	2	38	46	33	44.6666666666667	NA	61	35	46	33	64	NA	61	33.2891637194303	NA	18.8	20.6	22.4	35	48.5	51.2	53.9	56.6	59.3	46	46	46	46	46	46	46	46	46	46
9.516241845770269e-7	1.0227923653254774e-6	9.151728064527297e-9	6.827406668702236e-9	5.719934394640467e-9	7.232400721287323e-9	950	XUT_13R-73	NA	chrXIII:171531-173499(-)	XUTs	1	NA	NA	NA	NA	1	39	NA	NA	NA	NA	48	39	NA	NA	NA	NA	48	39	39	39	39	39	39	39	39	39	39	39	NA	NA	NA	NA	NA	NA	NA	NA	NA	NA
9.516241845770269e-7	1.0227923653254774e-6	9.151728064527297e-7	2.048222000610671e-6	1.1439868789280934e-6	2.8929602885149296e-6	951	XUT_13R-88	NA	chrXIII:220815-221973(-)	XUTs	1	1	3	2	4	1	25	185	50	70	47.75	30	25	185	33	70	40.5	30	25	25	25	25	25	25	25	25	25	25	25	185	185	185	185	185	185	185	185	185	185
2.8548725537310803e-6	2.045584730650955e-6	4.575864032263648e-6	6.827406668702236e-7	1.1439868789280934e-6	2.1697202163861973e-6	952	XUT_13R-97	NA	chrXIII:233214-233741(-)	XUTs	3	5	1	2	3	2	33	28.2	39	16.5	36.3333333333333	48	39	28	39	16.5	14	48	27.5984351139631	NA	13.8	16.6	19.4	39	44	45	46	47	48	28.0904667273983	31	25.2	25.4	25.6	28	31	31	31	31
6.661369292039188e-6	6.1367541919528644e-6	4.575864032263648e-6	2.7309626674808945e-6	5.719934394640467e-6	5.062680504901126e-6	953	XUT_14F-101,SUT325,CUT328	NA	chrXIV:270144-271219(+)	CUTs	7	5	4	10	7	6	52.5714285714286	35.2	25.25	28.3	30	38.3333333333333	46	36	26.5	28.5	30	39.5	49.4178393311116	NA	32.5	34	35.5	46	61	62.2	65.9	74.6	83.3	34.1092346643042	NA	25.4	25.8	26.2	36	38	40.4	42.8	45.2
1.1419490214924321e-5	1.636467784520764e-5	6.4062096451691075e-6	8.192888002442683e-6	4.003954076248327e-6	3.616200360643662e-6	954	XUT_14F-102,SUT326	NA	chrXIV:271873-274241(+)	XUTs	12	7	12	7	5	16	36.5	26.7142857142857	28.3333333333333	32.2857142857143	15	36.4375	35.5	22	23	25	14	37.5	34.8799855705874	35	22.75	25.1	25.65	35.5	41.25	41.8	43.75	46.5	54.65	24.653319219344	NA	14.5	16	17.5	22	36	38.4	40.2	40.8
2.8548725537310803e-6	2.045584730650955e-6	9.151728064527297e-7	6.827406668702236e-9	1.1439868789280934e-6	7.232400721287324e-7	955	XUT_14F-116,SUT327,XUT_14F-118	NA	chrXIV:318615-319917(+)	XUTs	3	1	NA	2	1	2	27.3333333333333	18	NA	16	33	57.5	14	18	NA	16	33	57.5	20.0995041254531	NA	10.4	10.8	11.2	14	36	40.4	44.8	49.2	53.6	18	18	18	18	18	18	18	18	18	18
9.516241845770269e-7	1.0227923653254774e-6	9.151728064527297e-9	6.827406668702236e-7	5.719934394640467e-9	7.232400721287324e-7	957	XUT_14F-133	NA	chrXIV:354421-355503(+)	XUTs	1	NA	1	NA	1	1	49	NA	30	NA	16	66	49	NA	30	NA	16	66	49	49	49	49	49	49	49	49	49	49	49	NA	NA	NA	NA	NA	NA	NA	NA	NA	NA
1.522598695323243e-5	7.159546557278341e-6	6.4062096451691075e-6	4.096444001221342e-6	8.007908152496654e-6	7.232400721287324e-6	958	XUT_14F-142,SUT330	NA	chrXIV:372463-374321(+)	XUTs	16	7	6	14	10	7	41.9375	25	33.3333333333333	29.9285714285714	25.7	37.8571428571429	31.5	20	29	28.5	16	37	35.2536887293453	51	12.75	18.5	23.75	31.5	53.5	61	66.25	72	83.25	21.8442811246076	NA	10.2	11.4	12.6	20	36	39	41.1	41.4
3.8064967383081075e-6	6.1367541919528644e-6	9.151728064527297e-9	1.3654813337404472e-6	2.8599671973202336e-6	2.8929602885149296e-6	959	XUT_14F-166,SUT333	NA	chrXIV:440725-441306(+)	XUTs	4	NA	2	5	4	6	26.25	NA	11	27	17.5	43.6666666666667	24.5	NA	11	25	18.5	40	23.6049351784687	NA	13.35	14.7	16.05	24.5	32	34.4	36.8	39.2	41.6	NA	NA	NA	NA	NA	NA	NA	NA	NA	NA
1.9032483691540538e-6	1.0227923653254774e-8	9.151728064527297e-9	6.827406668702236e-9	5.719934394640467e-9	7.232400721287323e-9	961	XUT_14F-214	NA	chrXIV:546153-546781(+)	XUTs	2	NA	NA	NA	NA	NA	53	NA	NA	NA	NA	NA	53	NA	NA	NA	NA	NA	52.6592821827263	NA	47.6	48.2	48.8	53	56	56.6	57.2	57.8	58.4	NA	NA	NA	NA	NA	NA	NA	NA	NA	NA
1.9032483691540538e-6	5.113961826627387e-6	9.151728064527297e-7	2.048222000610671e-6	1.7159803183921402e-6	7.232400721287323e-9	963	XUT_14F-236	NA	chrXIV:599180-600285(+)	XUTs	2	1	3	3	NA	5	31	25	35.6666666666667	40.3333333333333	NA	35.8	31	25	34	37	NA	35	30.5941170815567	NA	26.5	27	27.5	31	33.5	34	34.5	35	35.5	25	25	25	25	25	25	25	25	25	25
6.661369292039188e-6	6.1367541919528644e-6	5.4910368387163786e-06	1.3654813337404472e-6	2.2879737578561868e-6	7.232400721287324e-7	964	XUT_14F-257,CUT347,SUT337	NA	chrXIV:629054-629530(+)	CUTs	7	6	2	4	1	6	31.8571428571429	18	19	23	22	38.6666666666667	26	16.5	19	13	22	35	29.5576245731651	NA	18.5	20	21.5	26	40	43.6	46.8	49.2	51.6	17.1921165830843	NA	11.75	12.5	13.25	16.5	21.75	23	24	25
9.516241845770268e-6	3.0683770959764322e-6	1.8303456129054593e-6	2.048222000610671e-6	1.1439868789280934e-6	7.232400721287324e-7	965	XUT_14F-259,SUT338	NA	chrXIV:632763-634070(+)	XUTs	10	2	3	2	1	3	47.2	23	24	35.5	23	46.6666666666667	47.5	23	26	35.5	23	51	44.7438523700158	26	26	26	29.15	47.5	52.5	55.8	62.1	67.7	70.85	23	23	23	23	23	23	23	23	23	23
1.3322738584078377e-5	9.205131287929297e-6	1.8303456129054593e-6	6.827406668702236e-9	1.1439868789280934e-6	7.232400721287324e-7	967	XUT_14F-289,SUT339	NA	chrXIV:724416-726019(+)	XUTs	14	2	NA	2	1	9	49.1428571428571	24	NA	102.5	61	50.7777777777778	46	24	NA	102.5	61	49	46.2182783914002	46	27.95	30.2	32.8	46	52.5	54.6	58	71	84.7	21.3307290077015	NA	14.1	15.2	16.3	24	29.5	30.6	31.7	32.8
1.9032483691540538e-6	1.0227923653254774e-8	9.151728064527297e-9	6.827406668702236e-7	5.719934394640467e-7	7.232400721287323e-9	968	XUT_14F-290,SUT340,SUT341,XUT_14F-292	NA	chrXIV:727570-730172(+)	XUTs	2	NA	1	1	NA	NA	44	NA	18	21	NA	NA	44	NA	18	21	NA	NA	38.1051177665153	NA	24.2	26.4	28.6	44	55	57.2	59.4	61.6	63.8	NA	NA	NA	NA	NA	NA	NA	NA	NA	NA
9.516241845770269e-7	3.0683770959764322e-6	1.8303456129054593e-6	2.048222000610671e-6	5.719934394640467e-7	7.232400721287323e-9	969	XUT_14F-302,SUT343	NA	chrXIV:742294-742589(+)	XUTs	1	2	3	1	NA	3	49	24	25.3333333333333	31	NA	110.333333333333	49	24	27	31	NA	48	49	49	49	49	49	49	49	49	49	49	49	20.174241001832	NA	12.3	13.6	14.9	24	30.5	31.8	33.1	34.4
1.1419490214924321e-5	5.113961826627387e-6	1.8303456129054593e-6	1.3654813337404472e-6	1.7159803183921402e-6	1.4464801442574648e-6	970	XUT_14F-303,SUT344	NA	chrXIV:743787-746430(+)	XUTs	12	2	2	3	2	5	48.0833333333333	36	23.5	30	33.5	40.6	52	36	23.5	33	33.5	43	45.9495998250361	52	25.95	30.8	35.2	52	57.25	60	61.7	62.8	63.45	29.2403830344269	NA	17.1	19.2	21.3	36	46.5	48.6	50.7	52.8
6.661369292039188e-6	3.0683770959764322e-6	2.7455184193581893e-6	6.827406668702236e-9	5.719934394640467e-7	7.232400721287323e-9	971	XUT_14F-306	NA	chrXIV:755222-756770(+)	XUTs	7	3	NA	1	NA	3	50	32	NA	44	NA	60	40	29	NA	44	NA	58	41.8280901366564	NA	18.9	22.8	26.7	40	54	56.4	64.3	83.2	102.1	29.4638069973383	NA	19.1	20.2	21.3	29	39	41	43	45
3.8064967383081075e-6	4.09116946130191e-6	1.8303456129054593e-6	1.3654813337404472e-6	2.8599671973202336e-6	7.232400721287324e-7	972	XUT_14F-313,SUT345	NA	chrXIV:759585-760798(+)	XUTs	4	2	2	5	1	4	52.25	22.5	39	23	18	36	53	22.5	39	21	18	37.5	48.3580346883777	NA	29.1	31.2	33.3	53	67.75	69.4	71.05	72.7	74.35	22.494443758404	NA	22.05	22.1	22.15	22.5	22.75	22.8	22.85	22.9
1.9032483691540538e-6	1.0227923653254774e-6	9.151728064527297e-9	6.827406668702236e-9	5.719934394640467e-9	7.232400721287323e-9	974	XUT_14F-52	NA	chrXIV:160613-161626(+)	XUTs	2	NA	NA	NA	NA	1	52.5	NA	NA	NA	NA	32	52.5	NA	NA	NA	NA	32	51.6333225737024	NA	43.95	44.9	45.85	52.5	57.25	58.2	59.15	60.1	61.05	NA	NA	NA	NA	NA	NA	NA	NA	NA	NA
1.0467866030347295e-5	8.18233892260382e-6	3.6606912258109186e-6	5.461925334961789e-6	1.7159803183921402e-6	6.509160649158591e-6	975	XUT_14F-55,CUT319,SUT323	NA	chrXIV:168012-169833(+)	CUTs	11	4	8	3	9	8	38.1818181818182	27.5	31.625	50.3333333333333	56.3333333333333	40.25	34	26.5	29.5	48	47	43.5	36.3734193852827	53	22	23	25.5	34	48.5	50	51.5	53	53	26.2075604553381	NA	18.45	18.9	19.35	26.5	33.75	34.8	35.85	36.9
5.709745107462161e-6	4.09116946130191e-6	1.8303456129054593e-6	6.827406668702236e-7	5.719934394640467e-7	1.4464801442574648e-6	976	XUT_14F-6	NA	chrXIV:16387-17821(+)	XUTs	6	2	1	1	2	4	52.8333333333333	21.5	32	15	50	43	49	21.5	32	15	50	38.5	50.582512752627	NA	35.75	36.5	37.25	49	67	71	72	73	74	21.4941852602047	NA	21.05	21.1	21.15	21.5	21.75	21.8	21.85	21.9
9.516241845770269e-7	1.0227923653254774e-6	9.151728064527297e-7	6.827406668702236e-9	1.1439868789280934e-6	7.232400721287323e-9	978	XUT_14R-128	NA	chrXIV:330526-331351(-)	XUTs	1	1	NA	2	NA	1	39	26	NA	23	NA	25	39	26	NA	23	NA	25	39	39	39	39	39	39	39	39	39	39	39	26	26	26	26	26	26	26	26	26	26
1.2371114399501349e-5	1.0227923653254774e-5	3.6606912258109186e-6	2.7309626674808945e-6	1.7159803183921402e-6	2.8929602885149296e-6	979	XUT_14R-130,SUT747	NA	chrXIV:335166-337788(-)	XUTs	13	4	4	3	4	10	51.2307692307692	37.25	30.5	45.6666666666667	39.25	44.4	52	32.5	24.5	36	37	45	49.4330295020277	52	29.2	33.6	38.4	52	61	62.8	64.4	65.6	66.8	33.9998982287309	NA	21.35	22.7	24.05	32.5	43	47.2	51.4	55.6
1.9032483691540538e-6	1.0227923653254774e-8	9.151728064527297e-9	2.048222000610671e-6	5.719934394640467e-7	7.232400721287324e-7	981	XUT_14R-162,CUT811	NA	chrXIV:405949-408103(-)	CUTs	2	NA	3	1	1	NA	22.5	NA	25	53	23	NA	22.5	NA	12	53	23	NA	21.8174242292714	NA	17.55	18.1	18.65	22.5	25.25	25.8	26.35	26.9	27.45	NA	NA	NA	NA	NA	NA	NA	NA	NA	NA
2.8548725537310803e-6	1.0227923653254774e-6	1.8303456129054593e-6	6.827406668702236e-9	5.719934394640467e-9	7.232400721287324e-7	982	XUT_14R-187,SUT748	NA	chrXIV:465519-466655(-)	XUTs	3	2	NA	NA	1	1	35.3333333333333	19	NA	NA	24	28	34	19	NA	NA	24	28	34.8697197420272	NA	29.5	30	30.5	34	38.5	39.4	40.3	41.2	42.1	18.3303027798234	NA	14.5	15	15.5	19	21.5	22	22.5	23
9.516241845770269e-7	1.0227923653254774e-8	9.151728064527297e-9	6.827406668702236e-9	5.719934394640467e-9	7.232400721287323e-9	983	XUT_14R-195	NA	chrXIV:481627-483138(-)	XUTs	1	NA	NA	NA	NA	NA	41	NA	NA	NA	NA	NA	41	NA	NA	NA	NA	NA	41	41	41	41	41	41	41	41	41	41	41	NA	NA	NA	NA	NA	NA	NA	NA	NA	NA
2.8548725537310803e-6	6.1367541919528644e-6	4.575864032263648e-6	1.3654813337404472e-6	5.719934394640467e-7	7.232400721287323e-9	984	XUT_14R-204	NA	chrXIV:490195-491243(-)	XUTs	3	5	2	1	NA	6	41	18	16.5	16	NA	25.1666666666667	36	20	16.5	16	NA	24	39.6841796672489	NA	31.5	32	32.5	36	46	48	50	52	54	16.8180926408478	NA	9.8	10.6	11.4	20	23	23.4	23.8	24.2
9.516241845770269e-7	3.0683770959764322e-6	9.151728064527297e-9	1.3654813337404472e-6	5.719934394640467e-9	7.232400721287323e-9	986	XUT_14R-217	NA	chrXIV:525015-525521(-)	XUTs	1	NA	2	NA	NA	3	29	NA	18	NA	NA	64.6666666666667	29	NA	18	NA	NA	25	29	29	29	29	29	29	29	29	29	29	29	NA	NA	NA	NA	NA	NA	NA	NA	NA	NA
4.758120922885134e-6	2.045584730650955e-6	1.8303456129054593e-6	1.3654813337404472e-6	5.719934394640467e-7	7.232400721287323e-9	987	XUT_14R-219,CUT816	NA	chrXIV:525538-525839(-)	CUTs	5	2	2	1	NA	2	44	30	22	10	NA	18.5	40	30	22	10	NA	18.5	36.3834780198184	NA	15	20	25	40	66	66.6	67.2	67.8	68.4	29.3938769133981	NA	24.6	25.2	25.8	30	33	33.6	34.2	34.8
9.516241845770269e-7	1.0227923653254774e-8	9.151728064527297e-9	6.827406668702236e-7	5.719934394640467e-7	7.232400721287323e-9	988	XUT_14R-232	NA	chrXIV:547235-549254(-)	XUTs	1	NA	1	1	NA	NA	57	NA	35	15	NA	NA	57	NA	35	15	NA	NA	57	57	57	57	57	57	57	57	57	57	57	NA	NA	NA	NA	NA	NA	NA	NA	NA	NA
4.758120922885134e-6	6.1367541919528644e-6	9.151728064527297e-7	1.3654813337404472e-6	2.2879737578561868e-6	2.1697202163861973e-6	990	XUT_14R-269,SUT752	NA	chrXIV:609616-611305(-)	XUTs	5	1	2	4	3	6	39.8	26	57.5	66	63.6666666666667	59.5	31	26	57.5	67	72	66	29.3986947727723	NA	10.2	13.4	16.6	31	50	57.6	65.2	72.8	80.4	26	26	26	26	26	26	26	26	26	26
9.516241845770269e-7	1.0227923653254774e-8	9.151728064527297e-9	6.827406668702236e-9	5.719934394640467e-7	7.232400721287323e-9	992	XUT_14R-286	NA	chrXIV:642859-643575(-)	XUTs	1	NA	NA	1	NA	NA	26	NA	NA	18	NA	NA	26	NA	NA	18	NA	NA	26	26	26	26	26	26	26	26	26	26	26	NA	NA	NA	NA	NA	NA	NA	NA	NA	NA
3.8064967383081075e-6	2.045584730650955e-6	2.7455184193581893e-6	6.827406668702236e-7	5.719934394640467e-7	1.4464801442574648e-6	993	XUT_14R-291,SUT754	NA	chrXIV:652436-653208(-)	XUTs	4	3	1	1	2	2	27	21.3333333333333	25	27	19	16	27	16	25	27	19	16	23.3101805770022	27	11.7	14.4	17.1	27	31.5	34.2	36.9	39.6	42.3	18.6740333735626	NA	11.5	12	12.5	16	26.5	28.6	30.7	32.8
1.9032483691540538e-6	4.09116946130191e-6	9.151728064527297e-9	6.827406668702236e-9	5.719934394640467e-7	1.4464801442574648e-6	995	XUT_14R-330,SUT757	NA	chrXIV:740186-742228(-)	XUTs	2	NA	NA	1	2	4	53.5	NA	NA	7	32	40	53.5	NA	NA	7	32	39	43.2434966208793	NA	25.15	28.3	31.45	53.5	69.25	72.4	75.55	78.7	81.85	NA	NA	NA	NA	NA	NA	NA	NA	NA	NA
8.564617661193242e-6	1.0227923653254774e-5	3.6606912258109186e-6	2.048222000610671e-6	2.2879737578561868e-6	3.616200360643662e-6	996	XUT_14R-40,SUT743	NA	chrXIV:110700-112904(-)	XUTs	9	4	3	4	5	10	46.5555555555556	74.5	26.3333333333333	24.75	46.6	35.6	22	59	29	24.5	30	35	33.6667680374643	22	13.4	13.8	15.4	22	56	62.4	68.8	87.3999999999999	118.2	61.1447898878856	NA	30.95	32.9	34.85	59	94.75	106	117.25	128.5
2.8548725537310803e-6	1.0227923653254774e-8	9.151728064527297e-9	6.827406668702236e-9	5.719934394640467e-7	7.232400721287323e-9	997	XUT_14R-46	NA	chrXIV:126102-126712(-)	XUTs	3	NA	NA	1	NA	NA	40.6666666666667	NA	NA	16	NA	NA	37	NA	NA	16	NA	NA	40.0328896160835	NA	34.3	34.6	34.9	37	44	45.4	46.8	48.2	49.6	NA	NA	NA	NA	NA	NA	NA	NA	NA	NA
1.9032483691540538e-6	1.0227923653254774e-6	1.8303456129054593e-6	1.3654813337404472e-6	5.719934394640467e-7	7.232400721287323e-9	998	XUT_14R-74,SUT744	NA	chrXIV:201340-201983(-)	XUTs	2	2	2	1	NA	1	24	26.5	37	17	NA	29	24	26.5	37	17	NA	29	23.8117617995813	NA	21.3	21.6	21.9	24	25.5	25.8	26.1	26.4	26.7	19.8997487421324	NA	10.75	12.5	14.25	26.5	35.25	37	38.75	40.5
5.709745107462161e-6	5.113961826627387e-6	9.151728064527297e-7	2.7309626674808945e-6	3.4319606367842804e-6	5.062680504901126e-6	999	XUT_14R-75,SUT745	NA	chrXIV:204900-206789(-)	XUTs	6	1	4	6	7	5	63.8333333333333	75	57.25	80.5	45.2857142857143	48	55	75	59	80.5	36	40	49.7477470499725	NA	19.75	21.5	23.25	55	69.75	72	93.5	115	136.5	75	75	75	75	75	75	75	75	75	75
9.516241845770269e-7	1.0227923653254774e-8	9.151728064527297e-7	6.827406668702236e-9	5.719934394640467e-9	7.232400721287323e-9	1000	XUT_14R-89	NA	chrXIV:241431-242252(-)	XUTs	1	1	NA	NA	NA	NA	31	36	NA	NA	NA	NA	31	36	NA	NA	NA	NA	31	31	31	31	31	31	31	31	31	31	31	36	36	36	36	36	36	36	36	36	36
2.8548725537310803e-6	3.0683770959764322e-6	9.151728064527297e-7	6.827406668702236e-9	5.719934394640467e-9	7.232400721287324e-7	1001	XUT_15F-1	NA	chrXV:3206-4031(+)	XUTs	3	1	NA	NA	1	3	30	33	NA	NA	13	36.3333333333333	25	33	NA	NA	13	26	27.9565653103198	NA	19.6	20.2	20.8	25	35.5	37.6	39.7	41.8	43.9	33	33	33	33	33	33	33	33	33	33
4.758120922885134e-6	9.205131287929297e-6	1.8303456129054593e-6	2.7309626674808945e-6	5.719934394640467e-6	5.785920577029859e-6	1002	XUT_15F-10,SUT349,CUT354	NA	chrXV:21145-22509(+)	CUTs	5	2	4	10	8	9	31	10	27.75	20	27.875	27	30	10	21	20	18.5	26	29.6822278780412	NA	21	22	23	30	32	35.2	38.4	41.6	44.8	9.9498743710662	NA	9.1	9.2	9.3	10	10.5	10.6	10.7	10.8
1.9032483691540538e-6	1.0227923653254774e-6	9.151728064527297e-7	6.827406668702236e-7	5.719934394640467e-9	7.232400721287324e-7	1003	XUT_15F-102,SUT356	NA	chrXV:225493-226586(+)	XUTs	2	1	1	NA	1	1	38	26	23	NA	20	38	38	26	23	NA	20	38	37.7888872553824	NA	34.4	34.8	35.2	38	40	40.4	40.8	41.2	41.6	26	26	26	26	26	26	26	26	26	26
1.9032483691540538e-6	1.0227923653254774e-6	1.8303456129054593e-6	6.827406668702236e-9	2.2879737578561868e-6	2.1697202163861973e-6	1004	XUT_15F-104	NA	chrXV:227638-228031(+)	XUTs	2	2	NA	4	3	1	30.5	21.5	NA	29.75	16	27	30.5	21.5	NA	23	15	27	30.4630924234556	NA	29.15	29.3	29.45	30.5	31.25	31.4	31.55	31.7	31.85	21.4476105895272	NA	20.15	20.3	20.45	21.5	22.25	22.4	22.55	22.7
1.9032483691540538e-6	1.0227923653254774e-8	9.151728064527297e-9	6.827406668702236e-9	5.719934394640467e-9	7.232400721287323e-9	1005	XUT_15F-112,SUT357	NA	chrXV:241558-242799(+)	XUTs	2	NA	NA	NA	NA	NA	33	NA	NA	NA	NA	NA	33	NA	NA	NA	NA	NA	26.9814751264641	NA	15.9	17.8	19.7	33	42.5	44.4	46.3	48.2	50.1	NA	NA	NA	NA	NA	NA	NA	NA	NA	NA
1.9032483691540538e-6	2.045584730650955e-6	9.151728064527297e-9	6.827406668702236e-9	5.719934394640467e-7	1.4464801442574648e-6	1006	XUT_15F-129	NA	chrXV:281649-282071(+)	XUTs	2	NA	NA	1	2	2	40	NA	NA	18	56	30	40	NA	NA	18	56	30	39.8873413503583	NA	37.3	37.6	37.9	40	41.5	41.8	42.1	42.4	42.7	NA	NA	NA	NA	NA	NA	NA	NA	NA	NA
7.612993476616215e-6	3.0683770959764322e-6	5.4910368387163786e-06	5.461925334961789e-6	3.4319606367842804e-6	2.1697202163861973e-6	1008	XUT_15F-144,CUT368	NA	chrXV:315268-316730(+)	CUTs	8	6	8	6	3	3	85.75	41.5	56	30.3333333333333	38.6666666666667	45	65	31.5	37	29	39	47	70.4898199771274	NA	41.4	42.8	44.1	65	81.5	83.6	85.7	138.2	199.1	35.0767596370056	NA	19.25	21.5	23.75	31.5	41	43	57.25	71.5
3.8064967383081075e-6	3.0683770959764322e-6	3.6606912258109186e-6	1.3654813337404472e-6	1.1439868789280934e-6	7.232400721287323e-9	1009	XUT_15F-163,SUT361	NA	chrXV:348318-349018(+)	XUTs	4	4	2	2	NA	3	49.75	27.75	20	25.5	NA	28.6666666666667	47	25	20	25.5	NA	25	47.6560427717505	NA	34.1	36.2	38.3	47	54.25	58	61.75	65.5	69.25	25.5333295595777	NA	16.05	17.1	18.15	25	32.5	35.2	37.9	40.6
8.564617661193242e-6	5.113961826627387e-6	4.575864032263648e-6	2.7309626674808945e-6	4.5759475157123735e-6	2.1697202163861973e-6	1010	XUT_15F-18,SUT351	NA	chrXV:33344-34401(+)	XUTs	9	5	4	8	3	5	37.8888888888889	34.6	33.25	34.25	12	27.8	32	37	26.5	20	7	27	33.2737089272012	32	16.4	16.8	17.2	32	58	58.4	58.8	59.6	60.8	32.48997699958	37	19.4	23.8	28.2	37	41	41.4	41.8	42.2
4.758120922885134e-6	4.09116946130191e-6	1.8303456129054593e-6	3.413703334351118e-6	2.8599671973202336e-6	7.232400721287324e-7	1011	XUT_15F-197,SUT365,CUT373	NA	chrXV:418050-418866(+)	CUTs	5	2	5	5	1	4	35.6	26.5	24.8	18	35	35.25	39	26.5	26	15	35	22.5	34.3097240569463	NA	22.8	24.6	26.4	39	43	43.4	43.8	44.2	44.6	26.3818119165458	NA	24.25	24.5	24.75	26.5	27.75	28	28.25	28.5
3.8064967383081075e-6	3.0683770959764322e-6	4.575864032263648e-6	2.048222000610671e-6	5.719934394640467e-9	1.4464801442574648e-6	1012	XUT_15F-200,SUT366,CUT375	NA	chrXV:422379-425258(+)	CUTs	4	5	3	NA	2	3	31.75	34	24	NA	10	40	36.5	30	24	NA	10	43	26.8118279816534	NA	12	15	18	36.5	44.25	44.4	44.55	44.7	44.85	30.4569756445559	NA	17.2	19.4	21.6	30	35	40.8	46.6	52.4
2.8548725537310803e-6	2.045584730650955e-6	9.151728064527297e-9	6.827406668702236e-9	5.719934394640467e-9	7.232400721287323e-9	1015	XUT_15F-238	NA	chrXV:491120-492939(+)	XUTs	3	NA	NA	NA	NA	2	37	NA	NA	NA	NA	47	34	NA	NA	NA	NA	47	36.1720162638491	NA	29.5	30	30.5	34	41	42.4	43.8	45.2	46.6	NA	NA	NA	NA	NA	NA	NA	NA	NA	NA
3.8064967383081075e-6	5.113961826627387e-6	9.151728064527297e-7	1.3654813337404472e-6	5.719934394640467e-7	2.1697202163861973e-6	1017	XUT_15F-249,SUT368	NA	chrXV:506932-507946(+)	XUTs	4	1	2	1	3	5	43	22	92	144	62.3333333333333	38.2	48.5	22	92	144	67	37	41.3994402148177	50	28.3	31.6	34.9	48.5	50	50	50	50	50	22	22	22	22	22	22	22	22	22	22
1.9032483691540538e-6	2.045584730650955e-6	9.151728064527297e-7	2.048222000610671e-6	5.719934394640467e-9	1.4464801442574648e-6	1019	XUT_15F-296,SUT373	NA	chrXV:639182-640925(+)	XUTs	2	1	3	NA	2	2	54	7	39.3333333333333	NA	15.5	43.5	54	7	36	NA	15.5	43.5	52.8677595515452	NA	44.1	45.2	46.3	54	59.5	60.6	61.7	62.8	63.9	7	7	7	7	7	7	7	7	7	7
6.661369292039188e-6	2.045584730650955e-6	1.8303456129054593e-6	1.3654813337404472e-6	1.1439868789280934e-6	7.232400721287324e-7	1020	XUT_15F-307,SUT374,CUT388	NA	chrXV:667841-670634(+)	CUTs	7	2	2	2	1	2	47.1428571428571	20	30.5	69.5	23	50.5	43	20	30.5	69.5	23	50.5	46.1666904422004	NA	36.1	38.2	40.3	43	51.5	52.4	54.4	58.6	62.8	19.0787840283389	NA	14.6	15.2	15.8	20	23	23.6	24.2	24.8
5.709745107462161e-6	9.205131287929297e-6	9.151728064527297e-7	6.827406668702236e-7	1.1439868789280934e-6	2.8929602885149296e-6	1022	XUT_15F-331,SUT377	NA	chrXV:701568-703951(+)	XUTs	6	1	1	2	4	9	70.6666666666667	13	58	24.5	32.75	47	71.5	13	58	24.5	24.5	53	67.9886067506345	NA	44.75	48.5	52.25	71.5	81.75	85	88.5	92	95.5	13	13	13	13	13	13	13	13	13	13
1.9032483691540538e-6	1.0227923653254774e-8	1.8303456129054593e-6	1.3654813337404472e-6	5.719934394640467e-9	7.232400721287323e-9	1023	XUT_15F-345	NA	chrXV:744434-745496(+)	XUTs	2	2	2	NA	NA	NA	46	27.5	45.5	NA	NA	NA	46	27.5	45.5	NA	NA	NA	45.1109742745599	NA	37.9	38.8	39.7	46	50.5	51.4	52.3	53.2	54.1	26.153393661244	NA	19.85	20.7	21.55	27.5	31.75	32.6	33.45	34.3
4.758120922885134e-6	1.0227923653254774e-6	9.151728064527297e-7	6.827406668702236e-9	3.4319606367842804e-6	1.4464801442574648e-6	1025	XUT_15F-436	NA	chrXV:968748-970331(+)	XUTs	5	1	NA	6	2	1	34.6	49	NA	22.1666666666667	38.5	53	37	49	NA	18.5	38.5	53	32.411601119848	NA	20	21	22	37	40	42.6	45.2	47.8	50.4	49	49	49	49	49	49	49	49	49	49
1.9032483691540538e-6	1.0227923653254774e-8	9.151728064527297e-9	6.827406668702236e-9	5.719934394640467e-7	2.1697202163861973e-6	1026	XUT_15F-448,CUT395	NA	chrXV:994999-997115(+)	CUTs	2	NA	NA	1	3	NA	55.5	NA	NA	21	33.6666666666667	NA	55.5	NA	NA	21	21	NA	55.4797260267208	NA	54.15	54.3	54.45	55.5	56.25	56.4	56.55	56.7	56.85	NA	NA	NA	NA	NA	NA	NA	NA	NA	NA
1.9032483691540538e-6	1.0227923653254774e-8	2.7455184193581893e-6	2.7309626674808945e-6	2.8599671973202336e-6	2.1697202163861973e-6	1027	XUT_15F-453	NA	chrXV:1018990-1019917(+)	XUTs	2	3	4	5	3	NA	33	28.3333333333333	26.5	64	52.3333333333333	NA	33	36	28	52	36	NA	31.1126983722081	NA	23.1	24.2	25.3	33	38.5	39.6	40.7	41.8	42.9	23.4892058470132	NA	11.7	14.4	17.1	36	38	38.4	38.8	39.2
1.9032483691540538e-6	2.045584730650955e-6	9.151728064527297e-9	1.3654813337404472e-6	5.719934394640467e-9	7.232400721287324e-7	1028	XUT_15F-479	NA	chrXV:1069592-1070405(+)	XUTs	2	NA	2	NA	1	2	28	NA	17.5	NA	24	23.5	28	NA	17.5	NA	24	23.5	27.8388218141501	NA	25.3	25.6	25.9	28	29.5	29.8	30.1	30.4	30.7	NA	NA	NA	NA	NA	NA	NA	NA	NA	NA
3.8064967383081075e-6	3.0683770959764322e-6	4.575864032263648e-6	5.461925334961789e-6	2.8599671973202336e-6	4.3394404327723946e-6	1029	XUT_15F-9	NA	chrXV:17984-18684(+)	XUTs	4	5	8	5	6	3	24	29.2	23.625	25.4	22.5	43.6666666666667	24.5	27	23	25	22	46	23.3370370189557	NA	17.05	18.1	19.15	24.5	27.25	28	28.75	29.5	30.25	27.6809191980415	NA	19.2	19.4	19.6	27	36	37.6	39.2	40.8
9.516241845770269e-7	1.0227923653254774e-8	9.151728064527297e-9	6.827406668702236e-7	5.719934394640467e-9	7.232400721287323e-9	1030	XUT_15R-10	NA	chrXV:8904-9848(-)	XUTs	1	NA	1	NA	NA	NA	59	NA	22	NA	NA	NA	59	NA	22	NA	NA	NA	59	59	59	59	59	59	59	59	59	59	59	NA	NA	NA	NA	NA	NA	NA	NA	NA	NA
5.709745107462161e-6	5.113961826627387e-6	1.8303456129054593e-6	5.461925334961789e-6	4.003954076248327e-6	1.4464801442574648e-6	1031	XUT_15R-101	NA	chrXV:169968-170824(-)	XUTs	6	2	8	7	2	5	30.6666666666667	20.5	26.625	31.4285714285714	34	32.4	26	20.5	23.5	18	34	33	28.5001321744686	NA	19.5	20	20.5	26	35.25	37	41.5	46	50.5	20.1990098767242	NA	17.35	17.7	18.05	20.5	22.25	22.6	22.95	23.3
1.522598695323243e-5	3.0683770959764322e-6	9.151728064527297e-7	6.827406668702236e-7	5.719934394640467e-9	1.4464801442574648e-6	1032	XUT_15R-116,SUT768	NA	chrXV:219022-220564(-)	XUTs	16	1	1	NA	2	3	59.375	36	54	NA	52.5	53.6666666666667	57	36	54	NA	52.5	32	50.8981364510774	NA	23.5	27	29	57	71	74	75.5	86	113.5	36	36	36	36	36	36	36	36	36	36
5.709745107462161e-6	7.159546557278341e-6	7.321382451621837e-6	7.5101473355724585e-6	9.151895031424747e-6	5.785920577029859e-6	1033	XUT_15R-149,SUT769	NA	chrXV:326093-326454(-)	XUTs	6	8	11	16	8	7	44.8333333333333	17.625	20.7272727272727	24.3125	25.375	28.2857142857143	40	18	20	24.5	18.5	27	42.6293305372952	NA	28.5	31	33.5	40	57.25	62	62.75	63.5	64.25	17.4615670076144	18	13.7	14.4	15.15	18	19.25	19.6	19.95	20
4.758120922885134e-6	2.045584730650955e-6	9.151728064527297e-9	6.827406668702236e-7	5.719934394640467e-9	2.1697202163861973e-6	1034	XUT_15R-150,CUT833	NA	chrXV:331186-333402(-)	CUTs	5	NA	1	NA	3	2	39.2	NA	26	NA	25.6666666666667	43.5	40	NA	26	NA	26	43.5	36.1883555106846	NA	21	23	25	40	44	48	52	56	60	NA	NA	NA	NA	NA	NA	NA	NA	NA	NA
1.6177611137809458e-5	1.4319093114556682e-5	1.0982073677432757e-5	1.0241110003053352e-5	1.2583855668209029e-5	1.3741561370445915e-5	1035	XUT_15R-169,SUT772	NA	chrXV:356079-357227(-)	XUTs	17	12	15	22	19	14	34.9411764705882	24.1666666666667	31.4	24.3181818181818	24.3157894736842	39.2142857142857	27	24.5	31	23	22	29.5	27.4147709292917	NA	10.4	12.8	15.2	27	43	43.8	53.6	70	90	22.4298709401113	24	11.65	13.1	13.65	24.5	30.25	30.8	31.7	32.8
2.8548725537310803e-6	1.0227923653254774e-8	9.151728064527297e-9	6.827406668702236e-9	5.719934394640467e-7	7.232400721287323e-9	1036	XUT_15R-172	NA	chrXV:367010-368132(-)	XUTs	3	NA	NA	1	NA	NA	58	NA	NA	27	NA	NA	40	NA	NA	27	NA	NA	52.9195409051835	NA	39.1	39.2	39.3	40	67.5	73	78.5	84	89.5	NA	NA	NA	NA	NA	NA	NA	NA	NA	NA
2.8548725537310803e-6	4.09116946130191e-6	9.151728064527297e-7	6.827406668702236e-7	1.1439868789280934e-6	7.232400721287324e-7	1037	XUT_15R-175,SUT773,XUT_15R-177	NA	chrXV:368174-369482(-)	XUTs	3	1	1	2	1	4	57.6666666666667	26	101	39.5	58	50.5	54	26	101	39.5	58	47.5	57.2125031757787	NA	51.3	51.6	51.9	54	61	62.4	63.8	65.2	66.6	26	26	26	26	26	26	26	26	26	26
9.516241845770269e-7	1.0227923653254774e-6	9.151728064527297e-7	6.827406668702236e-9	1.1439868789280934e-6	7.232400721287324e-7	1039	XUT_15R-189,CUT837	NA	chrXV:386047-386558(-)	CUTs	1	1	NA	2	1	1	23	19	NA	28.5	15	30	23	19	NA	28.5	15	30	23	23	23	23	23	23	23	23	23	23	23	19	19	19	19	19	19	19	19	19	19
1.9032483691540538e-6	2.045584730650955e-6	2.7455184193581893e-6	6.827406668702236e-9	5.719934394640467e-7	1.4464801442574648e-6	1040	XUT_15R-19	NA	chrXV:24591-25491(-)	XUTs	2	3	NA	1	2	2	31	49.3333333333333	NA	10	60	55.5	31	49	NA	10	60	55.5	23.685438564654	NA	13	15	17	31	41	43	45	47	49	48.4287400738572	NA	39.1	40.2	41.3	49	55	56.2	57.4	58.6
9.516241845770269e-7	1.0227923653254774e-8	9.151728064527297e-7	6.827406668702236e-9	5.719934394640467e-7	7.232400721287323e-9	1041	XUT_15R-211	NA	chrXV:437000-438106(-)	XUTs	1	1	NA	1	NA	NA	38	27	NA	12	NA	NA	38	27	NA	12	NA	NA	38	38	38	38	38	38	38	38	38	38	38	27	27	27	27	27	27	27	27	27	27
9.516241845770269e-7	1.0227923653254774e-8	9.151728064527297e-7	6.827406668702236e-9	5.719934394640467e-9	7.232400721287323e-9	1042	XUT_15R-219,SUT777	NA	chrXV:447260-448375(-)	XUTs	1	1	NA	NA	NA	NA	50	15	NA	NA	NA	NA	50	15	NA	NA	NA	NA	50	50	50	50	50	50	50	50	50	50	50	15	15	15	15	15	15	15	15	15	15
9.516241845770269e-7	3.0683770959764322e-6	9.151728064527297e-7	2.048222000610671e-6	1.1439868789280934e-6	2.1697202163861973e-6	1044	XUT_15R-249,SUT779	NA	chrXV:521265-522630(-)	XUTs	1	1	3	2	3	3	52	12	58.3333333333333	69.5	81.6666666666667	33.6666666666667	52	12	75	69.5	95	42	52	52	52	52	52	52	52	52	52	52	52	12	12	12	12	12	12	12	12	12	12
2.8548725537310803e-6	1.0227923653254774e-8	9.151728064527297e-7	6.827406668702236e-9	5.719934394640467e-9	7.232400721287323e-9	1046	XUT_15R-265,SUT782	NA	chrXV:578501-579950(-)	XUTs	3	1	NA	NA	NA	NA	47.3333333333333	75	NA	NA	NA	NA	48	75	NA	NA	NA	NA	43.5856418226564	NA	27.3	29.6	31.9	48	58.5	60.6	62.7	64.8	66.9	75	75	75	75	75	75	75	75	75	75
9.516241845770269e-7	1.0227923653254774e-8	9.151728064527297e-7	6.827406668702236e-7	5.719934394640467e-9	1.4464801442574648e-6	1048	XUT_15R-293	NA	chrXV:662015-662367(-)	XUTs	1	1	1	NA	2	NA	22	23	22	NA	12	NA	22	23	22	NA	12	NA	22	22	22	22	22	22	22	22	22	22	22	23	23	23	23	23	23	23	23	23	23
1.9984107876117565e-5	1.4319093114556682e-5	3.6606912258109186e-6	7.5101473355724585e-6	4.003954076248327e-6	7.232400721287324e-6	1049	XUT_15R-33,SUT764	NA	chrXV:38869-40345(-)	XUTs	21	4	11	7	10	14	55.8095238095238	35.5	69.5454545454545	19.4285714285714	37	46.2142857142857	53	32	48	16	36	43.5	52.4922174624724	NA	33	34	37	53	63	65	66	68	74	27.2870009117794	NA	12.3	12.6	12.9	32	54	56.4	58.8	61.2
9.516241845770269e-7	1.0227923653254774e-6	9.151728064527297e-9	6.827406668702236e-9	5.719934394640467e-7	7.232400721287324e-7	1050	XUT_15R-34,SUT765	NA	chrXV:40791-43402(-)	XUTs	1	NA	NA	1	1	1	20	NA	NA	32	16	102	20	NA	NA	32	16	102	20	20	20	20	20	20	20	20	20	20	20	NA	NA	NA	NA	NA	NA	NA	NA	NA	NA
9.516241845770269e-7	4.09116946130191e-6	9.151728064527297e-9	6.827406668702236e-9	5.719934394640467e-9	7.232400721287323e-9	1051	XUT_15R-366	NA	chrXV:837598-838199(-)	XUTs	1	NA	NA	NA	NA	4	137	NA	NA	NA	NA	46	137	NA	NA	NA	NA	44.5	137	137	137	137	137	137	137	137	137	137	137	NA	NA	NA	NA	NA	NA	NA	NA	NA	NA
9.516241845770269e-7	1.0227923653254774e-8	9.151728064527297e-9	6.827406668702236e-9	5.719934394640467e-9	7.232400721287324e-7	1052	XUT_15R-385,SUT793	NA	chrXV:881020-882439(-)	XUTs	1	NA	NA	NA	1	NA	18	NA	NA	NA	32	NA	18	NA	NA	NA	32	NA	18	18	18	18	18	18	18	18	18	18	18	NA	NA	NA	NA	NA	NA	NA	NA	NA	NA
9.516241845770269e-7	1.0227923653254774e-8	9.151728064527297e-9	6.827406668702236e-7	5.719934394640467e-7	1.4464801442574648e-6	1054	XUT_15R-4	NA	chrXV:2080-3817(-)	XUTs	1	NA	1	1	2	NA	17	NA	21	14	15	NA	17	NA	21	14	15	NA	17	17	17	17	17	17	17	17	17	17	17	NA	NA	NA	NA	NA	NA	NA	NA	NA	NA
1.808085950696351e-5	1.0227923653254774e-5	9.151728064527296e-6	1.2289332003664024e-5	1.7159803183921402e-6	1.1571841154059718e-5	1055	XUT_15R-403,YOR318C	NA	chrXV:908474-912535(-)	XUTs	19	10	18	3	16	10	40.5789473684211	22.3	34.2777777777778	79.6666666666667	40.25	28.5	45	22.5	25.5	47	21.5	26	36.3852169179472	NA	16.5	20.2	21.7	45	53	53.8	55.9	58.4	61.6	21.7577354626258	NA	15.8	17.6	18	22.5	25	25.2	25.65	26.6
8.564617661193242e-6	8.18233892260382e-6	7.321382451621837e-6	6.144666001832012e-6	8.5799015919607e-6	3.616200360643662e-6	1056	XUT_15R-427,SUT795	NA	chrXV:969101-970074(-)	XUTs	9	8	9	15	5	8	45.8888888888889	26.5	28.7777777777778	25.7333333333333	33.6	29.5	32	23.5	23	19	25	27	38.6085179022311	32	21	23	24.2	32	46	53.6	61.2	77.3999999999999	102.2	25.5238754446714	NA	19	19	19.05	23.5	35.25	35.6	35.95	36
2.3790604614425672e-5	2.2501432037160503e-5	6.4062096451691075e-6	6.827406668702236e-6	5.719934394640467e-6	2.1697202163861973e-6	1057	XUT_15R-432,SUT796	NA	chrXV:980940-981498(-)	XUTs	25	7	10	10	3	22	41.44	28.1428571428571	36.8	33.8	33.3333333333333	42.2727272727273	45	25	35.5	34.5	37	41.5	38.8132319864954	NA	19.2	21.6	25.8	45	48	49.8	53.4	57.6	61.6	23.2690445798679	NA	9	12	15	25	40.5	43.2	45.5	47
2.8548725537310803e-6	1.0227923653254774e-6	1.8303456129054593e-6	6.827406668702236e-7	5.719934394640467e-9	2.1697202163861973e-6	1058	XUT_15R-440,SUT798	NA	chrXV:988890-989470(-)	XUTs	3	2	1	NA	3	1	34.6666666666667	27	11	NA	51.6666666666667	23	25	27	11	NA	32	23	30.8987330293282	NA	20.5	21	21.5	25	42	45.4	48.8	52.2	55.6	26.8328157299975	NA	24.3	24.6	24.9	27	28.5	28.8	29.1	29.4
9.516241845770269e-7	1.0227923653254774e-8	9.151728064527297e-9	6.827406668702236e-9	5.719934394640467e-9	7.232400721287323e-9	1059	XUT_15R-442	NA	chrXV:990044-991525(-)	XUTs	1	NA	NA	NA	NA	NA	60	NA	NA	NA	NA	NA	60	NA	NA	NA	NA	NA	60	60	60	60	60	60	60	60	60	60	60	NA	NA	NA	NA	NA	NA	NA	NA	NA	NA
1.9032483691540538e-6	2.045584730650955e-6	2.7455184193581893e-6	6.827406668702236e-7	1.7159803183921402e-6	7.232400721287324e-7	1060	XUT_15R-47	NA	chrXV:71387-72313(-)	XUTs	2	3	1	3	1	2	22.5	22	11	32.3333333333333	19	22.5	22.5	22	11	36	19	22.5	20.8326666559997	NA	14.85	15.7	16.55	22.5	26.75	27.6	28.45	29.3	30.15	21.9392262097305	NA	20.2	20.4	20.6	22	23	23.2	23.4	23.6
1.9032483691540538e-6	1.0227923653254774e-8	9.151728064527297e-7	6.827406668702236e-7	2.2879737578561868e-6	7.232400721287324e-7	1062	XUT_15R-485	NA	chrXV:1054482-1055138(-)	XUTs	2	1	1	4	1	NA	48	15	23	28.5	17	NA	48	15	23	28	17	NA	32.8481354113137	NA	16.5	20	23.5	48	65.5	69	72.5	76	79.5	15	15	15	15	15	15	15	15	15	15
4.758120922885134e-6	6.1367541919528644e-6	2.7455184193581893e-6	2.048222000610671e-6	2.2879737578561868e-6	2.8929602885149296e-6	1065	XUT_15R-66,CUT823,SUT767	NA	chrXV:99798-101331(-)	CUTs	5	3	3	4	4	6	31.6	22.3333333333333	21.6666666666667	18	12.75	22.5	35	25	22	15.5	14	25	30.963609914444	37	23	24	25	35	37	37	37	37	37	20	NA	11.5	13	14.5	25	28.5	29.2	29.9	30.6
2.8548725537310803e-6	1.0227923653254774e-6	9.151728064527297e-7	6.827406668702236e-7	5.719934394640467e-9	7.232400721287324e-7	1066	XUT_15R-7	NA	chrXV:4134-5377(-)	XUTs	3	1	1	NA	1	1	39.6666666666667	35	22	NA	19	22	33	35	22	NA	19	22	33.8275582583679	NA	18.6	20.2	21.8	33	51	54.6	58.2	61.8	65.4	35	35	35	35	35	35	35	35	35	35
1.4274362768655402e-5	1.0227923653254774e-5	5.4910368387163786e-06	7.5101473355724585e-6	5.147940955176421e-6	4.3394404327723946e-6	1067	XUT_15R-8,SUT761,SUT762	NA	chrXV:5380-7933(-)	XUTs	15	6	11	9	6	10	41.7333333333333	29.8333333333333	37.5454545454545	21.7777777777778	35.5	55.3	42	27	33	26	15.5	47	37.812238251766	NA	14.8	20.4	27.2	42	53	53.6	55.7	62	67.8	27.5337853472978	28	17.5	20	22.5	27	28	28	35.25	42.5
5.709745107462161e-6	9.205131287929297e-6	3.6606912258109186e-6	2.048222000610671e-6	2.8599671973202336e-6	5.785920577029859e-6	1070	XUT_16F-117,SUT398	NA	chrXVI:286595-287364(+)	XUTs	6	4	3	5	8	9	46.5	14.75	19.6666666666667	36.4	59.625	25.2222222222222	48.5	14	20	33	57.5	27	44.1528238844277	NA	27.5	29	30.5	48.5	57.75	59	60.5	62	63.5	14.0176415536193	NA	9.6	10.2	10.8	14	16.75	17.8	18.85	19.9
9.516241845770269e-7	1.0227923653254774e-8	9.151728064527297e-9	6.827406668702236e-9	5.719934394640467e-7	7.232400721287323e-9	1071	XUT_16F-137,SUT402,XUT_16F-139	NA	chrXVI:345049-346704(+)	XUTs	1	NA	NA	1	NA	NA	48	NA	NA	7	NA	NA	48	NA	NA	7	NA	NA	48	48	48	48	48	48	48	48	48	48	48	NA	NA	NA	NA	NA	NA	NA	NA	NA	NA
5.709745107462161e-6	3.0683770959764322e-6	2.7455184193581893e-6	4.096444001221342e-6	2.8599671973202336e-6	5.785920577029859e-6	1072	XUT_16F-145,SUT403,CUT415	NA	chrXVI:352598-352955(+)	CUTs	6	3	6	5	8	3	27.1666666666667	19	21.5	21	38.75	33	29	20	19.5	19	31	36	25.7436928001195	NA	15.25	17.5	19.75	29	31.75	32	33.5	35	36.5	18.1712059283214	NA	12.8	13.6	14.4	20	22.5	23	23.5	24
1.9032483691540538e-6	1.0227923653254774e-8	7.321382451621837e-6	4.779184668091565e-6	4.003954076248327e-6	4.3394404327723946e-6	1073	XUT_16F-148,SUT404	NA	chrXVI:363761-364358(+)	XUTs	2	8	7	7	6	NA	35	23.375	39.1428571428571	26.7142857142857	28	NA	35	20	27	24	27.5	NA	32.8785644455472	NA	24.2	25.4	26.6	35	41	42.2	43.4	44.6	45.8	20.9601791430918	14	12.7	13.4	14	20	26.5	31.4	36.3	40
2.8548725537310803e-6	5.113961826627387e-6	9.151728064527297e-7	6.827406668702236e-9	5.719934394640467e-9	7.232400721287324e-7	1074	XUT_16F-151,SUT405	NA	chrXVI:368735-369634(+)	XUTs	3	1	NA	NA	1	5	43.3333333333333	22	NA	NA	41	39.4	24	22	NA	NA	41	43	34.1057835696587	NA	19.5	20	20.5	24	55.5	61.8	68.1	74.4	80.7	22	22	22	22	22	22	22	22	22	22
1.9032483691540538e-6	6.1367541919528644e-6	9.151728064527297e-9	1.3654813337404472e-6	5.719934394640467e-7	1.4464801442574648e-6	1075	XUT_16F-17,SUT390	NA	chrXVI:52904-53501(+)	XUTs	2	NA	2	1	2	6	48.5	NA	31.5	78	48.5	41.3333333333333	48.5	NA	31.5	78	48.5	38	46.2817458616245	NA	35.45	36.9	38.35	48.5	55.75	57.2	58.65	60.1	61.55	NA	NA	NA	NA	NA	NA	NA	NA	NA	NA
3.8064967383081075e-6	1.0227923653254774e-6	9.151728064527297e-9	6.827406668702236e-7	5.719934394640467e-9	7.232400721287323e-9	1076	XUT_16F-175	NA	chrXVI:443075-443472(+)	XUTs	4	NA	1	NA	NA	1	59	NA	21	NA	NA	62	51.5	NA	21	NA	NA	62	56.5899369076513	NA	44.05	45.1	46.15	51.5	62.25	67.8	73.35	78.9	84.45	NA	NA	NA	NA	NA	NA	NA	NA	NA	NA
9.516241845770269e-7	6.1367541919528644e-6	1.8303456129054593e-6	6.827406668702236e-7	5.719934394640467e-7	2.1697202163861973e-6	1079	XUT_16F-182,SUT409,CUT420,XUT_16F-183	NA	chrXVI:453362-454562(+)	CUTs	1	2	1	1	3	6	14	30	24	16	19.3333333333333	38.5	14	30	24	16	23	46.5	14	14	14	14	14	14	14	14	14	14	14	29.9833287011299	NA	29.1	29.2	29.3	30	30.5	30.6	30.7	30.8
9.516241845770269e-7	2.045584730650955e-6	4.575864032263648e-6	6.827406668702236e-7	5.719934394640467e-7	1.4464801442574648e-6	1083	XUT_16F-229	NA	chrXVI:568017-569129(+)	XUTs	1	5	1	1	2	2	15	32	15	103	44.5	27.5	15	36	15	103	44.5	27.5	15	15	15	15	15	15	15	15	15	15	15	28.2872913529459	NA	13.2	16.4	19.6	36	43	43.4	43.8	44.2
9.516241845770269e-7	6.1367541919528644e-6	9.151728064527297e-7	6.827406668702236e-9	1.1439868789280934e-6	7.232400721287323e-9	1085	XUT_16F-238,SUT417	NA	chrXVI:586435-588907(+)	XUTs	1	1	NA	2	NA	6	49	52	NA	14.5	NA	51	49	52	NA	14.5	NA	48.5	49	49	49	49	49	49	49	49	49	49	49	52	52	52	52	52	52	52	52	52	52
9.516241845770269e-7	1.0227923653254774e-6	9.151728064527297e-7	2.7309626674808945e-6	1.1439868789280934e-6	7.232400721287323e-9	1086	XUT_16F-243,SUT420,CUT425	NA	chrXVI:607528-608920(+)	CUTs	1	1	4	2	NA	1	28	27	24.75	32.5	NA	44	28	27	20.5	32.5	NA	44	28	28	28	28	28	28	28	28	28	28	28	27	27	27	27	27	27	27	27	27	27
2.6645477168156753e-5	2.659260149846241e-5	2.7455184193581893e-6	2.048222000610671e-6	5.719934394640467e-6	5.785920577029859e-6	1087	XUT_16F-247,SUT421,CUT426	NA	chrXVI:620155-621923(+)	CUTs	28	3	3	10	8	26	45.2142857142857	43.6666666666667	39.6666666666667	49.2	47.125	39.8846153846154	47	14	18	40.5	48	38	40.2745003829746	NA	13.7	17.8	24.1	47	57	59.4	62.9	63.9	70.55	25.367374980917	NA	11.3	11.6	11.9	14	60	69.2	78.4	87.6
1.6177611137809458e-5	1.2273508383905729e-5	1.6473110516149136e-5	1.7068516671755587e-5	1.1439868789280934e-5	4.3394404327723946e-6	1088	XUT_16F-27,SUT392	NA	chrXVI:75057-75561(+)	XUTs	17	18	25	20	6	12	25.6470588235294	23	21.36	20.25	14.5	30.1666666666667	21	22.5	19	18.5	13	25	21.5771097638242	35	8.6	13	15.4	21	35	35	36.8	38.4	43.2	21.2444950612147	NA	11.4	13.4	14	22.5	31.25	32.6	33.45	34.6
1.4274362768655402e-5	1.4319093114556682e-5	1.8303456129054593e-6	2.048222000610671e-6	3.4319606367842804e-6	1.4464801442574648e-6	1090	XUT_16F-28,CUT402,XUT_16F-30,SUT393,SUT394	NA	chrXVI:76691-82598(+)	CUTs	15	2	3	6	2	14	53.9333333333333	34	55.6666666666667	30.8333333333333	30	50	54	34	35	27.5	30	52	51.5911875849915	NA	32.6	38.8	40.6	54	66	66.8	69.6	71.8	73	33.9852909359329	NA	33.1	33.2	33.3	34	34.5	34.6	34.7	34.8
4.758120922885134e-6	3.0683770959764322e-6	5.4910368387163786e-06	3.413703334351118e-6	8.007908152496654e-6	4.3394404327723946e-6	1091	XUT_16F-324,SUT423	NA	chrXVI:812514-813136(+)	XUTs	5	6	5	14	6	3	34.4	33.3333333333333	27.6	21.2857142857143	42.6666666666667	27.3333333333333	26	31.5	27	21	47	24	30.2864762608252	NA	16.4	17.8	19.2	26	54	54.2	54.4	54.6	54.8	31.7891004949843	31	20.5	24	27.5	31.5	39.5	42	43.25	44.5
2.8548725537310803e-6	2.045584730650955e-6	2.7455184193581893e-6	6.827406668702236e-7	1.1439868789280934e-6	7.232400721287324e-7	1092	XUT_16F-334,SUT425	NA	chrXVI:828427-829651(+)	XUTs	3	3	1	2	1	2	54	25.3333333333333	24	39	56	38	57	21	24	39	56	38	53.6819437922703	NA	47.1	48.2	49.3	57	58	58.2	58.4	58.6	58.8	19.1801878966444	NA	8.4	9.8	11.2	21	34.5	37.2	39.9	42.6
9.516241845770269e-7	1.0227923653254774e-8	9.151728064527297e-9	6.827406668702236e-9	5.719934394640467e-9	7.232400721287323e-9	1093	XUT_16F-348	NA	chrXVI:866988-867525(+)	XUTs	1	NA	NA	NA	NA	NA	84	NA	NA	NA	NA	NA	84	NA	NA	NA	NA	NA	84	84	84	84	84	84	84	84	84	84	84	NA	NA	NA	NA	NA	NA	NA	NA	NA	NA
1.0467866030347295e-5	1.0227923653254774e-5	3.6606912258109186e-6	6.827406668702236e-6	6.291927834104514e-6	5.062680504901126e-6	1094	XUT_16F-35,SUT395	NA	chrXVI:95429-96668(+)	XUTs	11	4	10	11	7	10	54.3636363636364	46	61.4	54.9090909090909	55.2857142857143	54.1	47	25.5	59.5	56	52	53	50.9339858626046	NA	30.5	33	36	47	66.5	70	71.5	73	86	34.9997142822157	NA	21.15	21.3	21.45	25.5	49.75	62.2	74.65	87.1
1.2371114399501349e-5	6.1367541919528644e-6	3.6606912258109186e-6	3.413703334351118e-6	3.4319606367842804e-6	2.8929602885149296e-6	1096	XUT_16F-376,SUT428,SUT429	NA	chrXVI:924139-928552(+)	XUTs	13	4	5	6	4	6	59.0769230769231	21.75	47.2	30.1666666666667	67.25	44.5	62	17	41	21	66.5	44.5	57.4620576226844	NA	41	41.8	44.2	62	64	70.6	76	79	81.6	19.2655221239702	NA	12.3	12.6	12.9	17	25.25	28.4	31.55	34.7
1.9032483691540538e-6	1.0227923653254774e-8	9.151728064527297e-9	6.827406668702236e-7	1.1439868789280934e-6	7.232400721287324e-7	1097	XUT_16F-383,SUT431	NA	chrXVI:937259-938119(+)	XUTs	2	NA	1	2	1	NA	53.5	NA	11	43	4	NA	53.5	NA	11	43	4	NA	53.4415568635496	NA	51.25	51.5	51.75	53.5	54.75	55	55.25	55.5	55.75	NA	NA	NA	NA	NA	NA	NA	NA	NA	NA
2.8548725537310803e-6	1.0227923653254774e-6	9.151728064527297e-9	6.827406668702236e-7	1.7159803183921402e-6	1.4464801442574648e-6	1100	XUT_16F-65,CUT405	NA	chrXVI:169628-170393(+)	CUTs	3	NA	1	3	2	1	45	NA	15	18.6666666666667	16.5	20	52	NA	15	17	16.5	20	43.564575776928	NA	32.2	34.4	36.6	52	52.5	52.6	52.7	52.8	52.9	NA	NA	NA	NA	NA	NA	NA	NA	NA	NA
9.516241845770269e-7	2.045584730650955e-6	9.151728064527297e-9	6.827406668702236e-7	5.719934394640467e-7	7.232400721287323e-9	1101	XUT_16F-81	NA	chrXVI:198015-198894(+)	XUTs	1	NA	1	1	NA	2	33	NA	12	19	NA	44.5	33	NA	12	19	NA	44.5	33	33	33	33	33	33	33	33	33	33	33	NA	NA	NA	NA	NA	NA	NA	NA	NA	NA
2.8548725537310803e-6	1.0227923653254774e-6	2.7455184193581893e-6	1.3654813337404472e-6	2.8599671973202336e-6	1.4464801442574648e-6	1103	XUT_16F-95,SUT397	NA	chrXVI:242995-244365(+)	XUTs	3	3	2	5	2	1	47.6666666666667	35	49	62.4	47.5	56	49	30	49	64	47.5	56	46.5985116214931	NA	36.4	37.8	39.2	49	54	55	56	57	58	33.4716475041085	NA	25.5	26	26.5	30	40	42	44	46
2.8548725537310803e-6	1.0227923653254774e-6	9.151728064527297e-7	6.827406668702236e-9	1.7159803183921402e-6	7.232400721287323e-9	1104	XUT_16F-98	NA	chrXVI:253685-254564(+)	XUTs	3	1	NA	3	NA	1	72	19	NA	61	NA	63	60	19	NA	46	NA	63	70.0258407997204	NA	59.1	59.2	59.3	60	78.5	82.2	85.9	89.6	93.3	19	19	19	19	19	19	19	19	19	19
9.516241845770269e-7	1.0227923653254774e-6	9.151728064527297e-9	6.827406668702236e-9	5.719934394640467e-9	7.232400721287323e-9	1106	XUT_16R-165	NA	chrXVI:393312-393846(-)	XUTs	1	NA	NA	NA	NA	1	32	NA	NA	NA	NA	32	32	NA	NA	NA	NA	32	32	32	32	32	32	32	32	32	32	32	32	NA	NA	NA	NA	NA	NA	NA	NA	NA	NA
8.564617661193242e-6	5.113961826627387e-6	9.151728064527297e-7	2.7309626674808945e-6	2.2879737578561868e-6	1.4464801442574648e-6	1107	XUT_16R-184,SUT815,CUT899	NA	chrXVI:443103-445087(-)	CUTs	9	1	4	4	2	5	46.1111111111111	16	27.5	28	54.5	40.6	51	16	27.5	32	54.5	41	43.1548795296698	NA	23	29	33.8	51	53	55	57	60.6	65.8	16	16	16	16	16	16	16	16	16	16
2.8548725537310803e-6	3.0683770959764322e-6	1.8303456129054593e-6	1.3654813337404472e-6	1.1439868789280934e-6	7.232400721287324e-7	1109	XUT_16R-225	NA	chrXVI:527400-528634(-)	XUTs	3	2	2	2	1	3	51.6666666666667	28	20.5	19.5	19	31.6666666666667	61	28	20.5	19.5	19	29	44.8604731806209	NA	24.1	28.2	32.3	61	67.5	68.8	70.1	71.4	72.7	26.8328157299975	NA	20.8	21.6	22.4	28	32	32.8	33.6	34.4
1.0467866030347295e-5	1.2273508383905729e-5	8.236555258074568e-6	5.461925334961789e-6	4.003954076248327e-6	3.616200360643662e-6	1110	XUT_16R-239,SUT822	NA	chrXVI:556306-557686(-)	XUTs	11	9	8	7	5	12	36.2727272727273	28.4444444444444	28.75	31.8571428571429	28.8	35	33	19	28	34	23	39	33.4859106395905	33	19	20	21	33	46	50	50.5	51	59.5	20.7772123617764	NA	10.4	10.8	11.2	19	24	29.2	34.4	51.1999999999999
3.8064967383081075e-6	6.1367541919528644e-6	1.8303456129054593e-6	2.048222000610671e-6	5.719934394640467e-7	1.4464801442574648e-6	1111	XUT_16R-25,SUT805	NA	chrXVI:46726-47227(-)	XUTs	4	2	3	1	2	6	38.75	34	26	7	19	32.3333333333333	39.5	34	21	7	19	25.5	34.9523166382294	NA	19.1	21.2	23.3	39.5	50.75	52.4	54.05	55.7	57.35	33.6303434416005	NA	29.5	30	30.5	34	36.5	37	37.5	38
9.516241845770269e-7	2.045584730650955e-6	9.151728064527297e-7	6.827406668702236e-9	5.719934394640467e-7	2.1697202163861973e-6	1112	XUT_16R-278,SUT827	NA	chrXVI:619642-619983(-)	XUTs	1	1	NA	1	3	2	18	37	NA	24	26.6666666666667	18	18	37	NA	24	24	18	18	18	18	18	18	18	18	18	18	18	18	37	37	37	37	37	37	37	37	37	37
7.612993476616215e-6	1.534188547988216e-5	4.575864032263648e-6	6.827406668702236e-6	6.291927834104514e-6	6.509160649158591e-6	1113	XUT_16R-29	NA	chrXVI:62662-63035(-)	XUTs	8	5	10	11	9	15	38.5	21	24.5	20	23.5555555555556	30.7333333333333	39	16	26.5	19	15	27	34.9849090877974	NA	17.75	19.5	21.4	39	49.5	50.2	50.9	54.9	59.45	18.1007407522648	NA	11.2	11.4	11.6	16	20	25.2	30.4	35.6
9.516241845770269e-7	1.0227923653254774e-8	9.151728064527297e-9	6.827406668702236e-9	5.719934394640467e-9	7.232400721287323e-9	1114	XUT_16R-295	NA	chrXVI:658025-659008(-)	XUTs	1	NA	NA	NA	NA	NA	55	NA	NA	NA	NA	NA	55	NA	NA	NA	NA	NA	55	55	55	55	55	55	55	55	55	55	55	NA	NA	NA	NA	NA	NA	NA	NA	NA	NA
2.8548725537310803e-6	2.045584730650955e-6	1.8303456129054593e-6	6.827406668702236e-7	1.1439868789280934e-6	3.616200360643662e-6	1116	XUT_16R-346	NA	chrXVI:776245-776711(-)	XUTs	3	2	1	2	5	2	21	19	14	9.5	18.2	11	20	19	14	9.5	20	11	20.8928785364464	NA	19.1	19.2	19.3	20	22	22.4	22.8	23.2	23.6	12.8452325786651	NA	6.4	7.8	9.2	19	26	27.4	28.8	30.2
2.1887356245271617e-5	2.9660978594438848e-5	1.6473110516149136e-5	1.2289332003664024e-5	1.773179662338545e-5	1.518804151470338e-5	1117	XUT_16R-348	NA	chrXVI:780312-781815(-)	XUTs	23	18	18	31	21	29	48.304347826087	23.1666666666667	28.7777777777778	29	47.8571428571429	37.9655172413793	41	23	27.5	23	22	35	39.3552712295164	NA	14.2	16.2	17	41	66.5	67.6	72.2	77.2	99.6	22.1937137097537	NA	13.55	16.8	18	23	26	26	28.7	32.3
9.516241845770269e-7	1.0227923653254774e-8	9.151728064527297e-9	1.3654813337404472e-6	5.719934394640467e-9	7.232400721287323e-9	1119	XUT_16R-364	NA	chrXVI:799735-800374(-)	XUTs	1	NA	2	NA	NA	NA	36	NA	36	NA	NA	NA	36	NA	36	NA	NA	NA	36	36	36	36	36	36	36	36	36	36	36	NA	NA	NA	NA	NA	NA	NA	NA	NA	NA
6.661369292039188e-6	3.0683770959764322e-6	9.151728064527297e-7	1.3654813337404472e-6	1.1439868789280934e-6	1.4464801442574648e-6	1121	XUT_16R-375,SUT842	NA	chrXVI:828353-829615(-)	XUTs	7	1	2	2	2	3	32.8571428571429	21	25	25.5	44.5	42.3333333333333	38	21	25	25.5	44.5	52	26.6231785362921	NA	7.8	9.6	11.4	38	44.5	44.8	45.5	47	48.5	21	21	21	21	21	21	21	21	21	21
9.516241845770269e-7	3.0683770959764322e-6	9.151728064527297e-9	6.827406668702236e-7	5.719934394640467e-9	7.232400721287323e-9	1122	XUT_16R-399	NA	chrXVI:881214-882300(-)	XUTs	1	NA	1	NA	NA	3	67	NA	18	NA	NA	46.3333333333333	67	NA	18	NA	NA	46	67	67	67	67	67	67	67	67	67	67	67	NA	NA	NA	NA	NA	NA	NA	NA	NA	NA
8.564617661193242e-6	2.045584730650955e-6	2.7455184193581893e-6	4.096444001221342e-6	5.147940955176421e-6	5.062680504901126e-6	1123	XUT_16R-404,SUT845	NA	chrXVI:885564-886144(-)	XUTs	9	3	6	9	7	2	37.4444444444444	16.3333333333333	16.6666666666667	24.3333333333333	14.1428571428571	55	35	19	14.5	20	14	55	31.0826226051198	NA	10.4	12.8	16	35	53	56.2	59.4	63	67	13.9863813143617	NA	7.3	8.6	9.9	19	21.5	22	22.5	23
6.661369292039188e-6	5.113961826627387e-6	3.6606912258109186e-6	4.096444001221342e-6	5.147940955176421e-6	3.616200360643662e-6	1124	XUT_16R-422,SUT847	NA	chrXVI:935863-937882(-)	XUTs	7	4	6	9	5	5	51.7142857142857	48.75	32.1666666666667	46.1111111111111	79.2	48.6	55	43	35	35	76	46	49.1344885506251	NA	29	35	41	55	62.5	64.6	66.2	66.8	67.4	44.5967378330617	NA	29.3	29.6	29.9	43	61.25	65	68.75	72.5
9.516241845770269e-7	1.0227923653254774e-8	9.151728064527297e-7	6.827406668702236e-9	5.719934394640467e-7	7.232400721287323e-9	1125	XUT_16R-54,SUT807	NA	chrXVI:114315-116373(-)	XUTs	1	1	NA	1	NA	NA	37	28	NA	22	NA	NA	37	28	NA	22	NA	NA	37	37	37	37	37	37	37	37	37	37	37	28	28	28	28	28	28	28	28	28	28
1.9032483691540538e-6	1.0227923653254774e-6	9.151728064527297e-9	6.827406668702236e-9	5.719934394640467e-7	7.232400721287323e-9	1126	XUT_16R-6	NA	chrXVI:17326-18027(-)	XUTs	2	NA	NA	1	NA	1	43.5	NA	NA	92	NA	26	43.5	NA	NA	92	NA	26	43.0116263352131	NA	37.65	38.3	38.95	43.5	46.75	47.4	48.05	48.7	49.35	NA	NA	NA	NA	NA	NA	NA	NA	NA	NA
3.8064967383081075e-6	4.09116946130191e-6	1.8303456129054593e-6	1.3654813337404472e-6	5.719934394640467e-7	7.232400721287324e-7	1127	XUT_16R-69,SUT810	NA	chrXVI:145322-146913(-)	XUTs	4	2	2	1	1	4	60.75	34.5	62	49	12	48	59.5	34.5	62	49	12	51.5	60.2859493221074	NA	52.6	53.2	53.8	59.5	65.25	66.6	67.95	69.3	70.65	34.4093010681705	NA	32.25	32.5	32.75	34.5	35.75	36	36.25	36.5
1.9032483691540538e-6	1.0227923653254774e-6	9.151728064527297e-7	6.827406668702236e-7	5.719934394640467e-9	7.232400721287324e-7	1128	XUT_16R-8	NA	chrXVI:19309-21957(-)	XUTs	2	1	1	NA	1	1	41	22	146	NA	27	58	41	22	146	NA	27	58	40.2119385257662	NA	33.8	34.6	35.4	41	45	45.8	46.6	47.4	48.2	22	22	22	22	22	22	22	22	22	22
7.612993476616215e-6	6.1367541919528644e-6	9.151728064527297e-7	1.3654813337404472e-6	1.1439868789280934e-6	1.4464801442574648e-6	1129	XUT_1F-14	NA	chrI:27074-28174(+)	XUTs	8	1	2	2	2	6	44.625	45	63.5	20	81	53.8333333333333	41.5	45	63.5	20	81	47	38.0719367871992	NA	14.15	17.3	20.85	41.5	60.75	66	71.25	73.5	75.25	45	45	45	45	45	45	45	45	45	45
8.564617661193242e-6	7.159546557278341e-6	7.321382451621837e-6	6.144666001832012e-6	5.147940955176421e-6	7.955640793416055e-6	1131	XUT_1F-23,SUT002,XUT_1F-25	NA	chrI:43127-45496(+)	XUTs	9	8	9	9	11	7	32.8888888888889	22.625	22.5555555555556	27.5555555555556	28.7272727272727	26.1428571428571	25	22	24	23	27	24	29.8531536804339	NA	19.4	19.8	20.4	25	40	45.2	50.4	55.6	60.8	20.6789312068485	12	12	12	12.15	22	26.25	28	29.75	33.9
9.516241845770268e-6	1.1250716018580251e-5	9.151728064527297e-7	2.7309626674808945e-6	1.7159803183921402e-6	2.1697202163861973e-6	1133	XUT_1F-4	NA	chrI:13726-16710(+)	XUTs	10	1	4	3	3	11	45.1	32	63.5	18.6666666666667	30.3333333333333	37.4545454545455	45	32	57.5	22	30	41	41.2955498885803	67	21.65	29.3	31.35	45	60	63.8	65.6	67	67	32	32	32	32	32	32	32	32	32	32
1.9032483691540538e-6	4.09116946130191e-6	9.151728064527297e-7	2.048222000610671e-6	1.1439868789280934e-6	2.8929602885149296e-6	1134	XUT_1F-60,CUT002	NA	chrI:137743-138831(+)	CUTs	2	1	3	2	4	4	57	13	19.6666666666667	27.5	63.75	49.75	57	13	20	27.5	77	50.5	55.2539591341652	NA	44.4	45.8	47.2	57	64	65.4	66.8	68.2	69.6	13	13	13	13	13	13	13	13	13	13
1.522598695323243e-5	3.0683770959764322e-6	2.7455184193581893e-6	4.096444001221342e-6	2.2879737578561868e-6	2.8929602885149296e-6	1136	XUT_1F-90,SUT004	NA	chrI:197278-200030(+)	XUTs	16	3	6	4	4	3	36.1875	27	30.3333333333333	20.25	32	68.3333333333333	37	30	26	19.5	32	42	34.5811082105532	NA	21.5	23.5	25.25	37	43	46	49	51	53	24.9545842128775	NA	15.6	17.2	18.8	30	33.5	34.2	34.9	35.6
9.516241845770269e-7	1.0227923653254774e-6	9.151728064527297e-7	6.827406668702236e-7	5.719934394640467e-9	7.232400721287323e-9	1137	XUT_1R-35	NA	chrI:65390-65728(-)	XUTs	1	1	1	NA	NA	1	26	103	75	NA	NA	64	26	103	75	NA	NA	64	26	26	26	26	26	26	26	26	26	26	26	103	103	103	103	103	103	103	103	103	103
1.9032483691540538e-6	1.0227923653254774e-8	9.151728064527297e-9	6.827406668702236e-9	5.719934394640467e-9	7.232400721287323e-9	1138	XUT_1R-40	NA	chrI:73797-74694(-)	XUTs	2	NA	NA	NA	NA	NA	12	NA	NA	NA	NA	NA	12	NA	NA	NA	NA	NA	12	12	12	12	12	12	12	12	12	12	12	NA	NA	NA	NA	NA	NA	NA	NA	NA	NA
9.516241845770269e-7	1.0227923653254774e-8	9.151728064527297e-9	1.3654813337404472e-6	5.719934394640467e-9	7.232400721287323e-9	1139	XUT_1R-5	NA	chrI:17190-17980(-)	XUTs	1	NA	2	NA	NA	NA	58	NA	17	NA	NA	NA	58	NA	17	NA	NA	NA	58	58	58	58	58	58	58	58	58	58	58	NA	NA	NA	NA	NA	NA	NA	NA	NA	NA
1.1419490214924321e-5	1.7387470210533116e-5	5.4910368387163786e-06	6.144666001832012e-6	4.5759475157123735e-6	3.616200360643662e-6	1140	XUT_1R-83	NA	chrI:182873-183599(-)	XUTs	12	6	9	8	5	17	39.6666666666667	34	33.1111111111111	40.25	16	39	36	32.5	39	28.5	18	38	34.8375982516455	NA	16.4	20.2	21.3	36	54.5	55.6	57.4	59.6	68.55	32.6804315243286	NA	23	24	25	32.5	39	40	42.75	45.5
9.516241845770268e-6	7.159546557278341e-6	6.4062096451691075e-6	7.5101473355724585e-6	6.863921273568561e-6	5.062680504901126e-6	1141	XUT_1R-87	NA	chrI:187091-188135(-)	XUTs	10	7	11	12	7	7	37	25.5714285714286	31	19.6666666666667	23.7142857142857	39.1428571428571	41	21	25	16.5	27	43	34.3291134168095	NA	16.7	19.4	22.8	41	47.75	48.4	49.3	50.1	50.55	23.7379099495294	NA	14.6	15.2	15.8	21	34.5	35.4	36.4	37.6
9.516241845770269e-7	1.0227923653254774e-8	9.151728064527297e-7	1.3654813337404472e-6	5.719934394640467e-7	7.232400721287323e-9	1142	XUT_1R-90	NA	chrI:188794-189114(-)	XUTs	1	1	2	1	NA	NA	49	27	14	15	NA	NA	49	27	14	15	NA	NA	49	49	49	49	49	49	49	49	49	49	49	27	27	27	27	27	27	27	27	27	27
6.661369292039188e-6	1.4319093114556682e-5	5.4910368387163786e-06	6.827406668702236e-6	4.5759475157123735e-6	8.678880865544789e-6	1143	XUT_1R-91	NA	chrI:189573-190047(-)	XUTs	7	6	10	8	12	14	33.7142857142857	32.6666666666667	36.4	20.625	23.8333333333333	24.2142857142857	37	31	30.5	18	21	19	27.2115434903322	9	9	9	9	37	49.5	51.6	53.1	53.4	53.7	29.9502541522874	NA	16.75	20.5	24.25	31	36	37	41.75	46.5
1.9032483691540538e-6	1.0227923653254774e-6	9.151728064527297e-9	6.827406668702236e-9	1.1439868789280934e-6	7.232400721287324e-7	1144	XUT_2F-101	NA	chrII:288252-288844(+)	XUTs	2	NA	NA	2	1	1	22	NA	NA	27	16	14	22	NA	NA	27	16	14	17.7482393492988	NA	10.3	11.6	12.9	22	28.5	29.8	31.1	32.4	33.7	NA	NA	NA	NA	NA	NA	NA	NA	NA	NA
5.709745107462161e-6	3.0683770959764322e-6	4.575864032263648e-6	2.048222000610671e-6	5.719934394640467e-9	7.232400721287324e-7	1145	XUT_2F-106	NA	chrII:292134-292764(+)	XUTs	6	5	3	NA	1	3	39	28	35	NA	36	24.3333333333333	34.5	26	38	NA	36	24	37.6335966708821	30	30	30	30	34.5	41.5	43	47.75	52.5	57.25	27.6316524345656	26	23.6	24.2	24.8	26	28	29.8	31.6	33.4
1.9032483691540538e-6	3.0683770959764322e-6	2.7455184193581893e-6	2.7309626674808945e-6	1.7159803183921402e-6	4.3394404327723946e-6	1146	XUT_2F-116,CUT011,CUT012,XUT_2F-118	NA	chrII:306246-307344(+)	CUTs	2	3	4	3	6	3	25	22.3333333333333	14.5	24.3333333333333	36.5	45	25	30	13	25	21.5	52	17.3493515728975	NA	8.8	10.6	12.4	25	34	35.8	37.6	39.4	41.2	10.2598556800602	NA	3.9	6.8	9.7	30	33	33.6	34.2	34.8
9.516241845770269e-7	1.0227923653254774e-8	9.151728064527297e-9	6.827406668702236e-9	5.719934394640467e-9	7.232400721287323e-9	1147	XUT_2F-125,CUT014	NA	chrII:324372-325360(+)	CUTs	1	NA	NA	NA	NA	NA	113	NA	NA	NA	NA	NA	113	NA	NA	NA	NA	NA	113	113	113	113	113	113	113	113	113	113	113	NA	NA	NA	NA	NA	NA	NA	NA	NA	NA
9.516241845770269e-7	1.0227923653254774e-6	1.8303456129054593e-6	6.827406668702236e-9	5.719934394640467e-7	7.232400721287323e-9	1149	XUT_2F-132	NA	chrII:336692-337671(+)	XUTs	1	2	NA	1	NA	1	25	33	NA	55	NA	83	25	33	NA	55	NA	83	25	25	25	25	25	25	25	25	25	25	25	32.4499614791759	NA	27.6	28.2	28.8	33	36	36.6	37.2	37.8
1.522598695323243e-5	1.636467784520764e-5	4.575864032263648e-6	5.461925334961789e-6	5.147940955176421e-6	6.509160649158591e-6	1151	XUT_2F-145,SUT014	NA	chrII:362764-364715(+)	XUTs	16	5	8	9	9	16	45.5625	27.6	35.75	20.8888888888889	32.1111111111111	51.5625	49.5	30	27.5	21	21	44	41.1455326812198	52	14.5	21.5	28.25	49.5	55.25	56	59	63	70.75	23.2996209527685	NA	11.2	11.4	11.6	30	34	37.4	40.8	44.2
5.709745107462161e-6	6.1367541919528644e-6	3.6606912258109186e-6	6.144666001832012e-6	4.003954076248327e-6	4.3394404327723946e-6	1152	XUT_2F-146,CUT019	NA	chrII:365889-367098(+)	CUTs	6	4	9	7	6	6	43	21.5	31.2222222222222	36	47.8333333333333	38.8333333333333	42	19.5	25	24	51	32.5	40.3824095085259	NA	24.5	27	29.5	42	48.5	50	55	60	65	19.6956217725126	NA	12.2	13.4	14.6	19.5	24	26.4	28.8	31.2
1.4274362768655402e-5	1.0227923653254774e-5	2.7455184193581893e-6	2.7309626674808945e-6	2.2879737578561868e-6	5.062680504901126e-6	1153	XUT_2F-177,CUT025	NA	chrII:427126-431775(+)	CUTs	15	3	4	4	7	10	47.4666666666667	23.3333333333333	19	13.25	60.7142857142857	48.3	48	21	18.5	8	61	47	45.1942882120444	53	26.1	30.2	35.1	48	55	58.2	62.4	63.6	69.1	20.1570961425934	NA	11.1	12.2	13.3	21	30	31.8	33.6	35.4
7.612993476616215e-6	2.045584730650955e-6	9.151728064527297e-9	2.048222000610671e-6	2.2879737578561868e-6	2.1697202163861973e-6	1154	XUT_2F-190,SUT018	NA	chrII:474276-477074(+)	XUTs	8	NA	3	4	3	2	44.5	NA	66.6666666666667	29.5	74.6666666666667	28.5	42.5	NA	42	27.5	77	28.5	43.3769720984056	NA	32.4	33.8	35.1	42.5	50.75	53.2	55.65	58.1	60.55	NA	NA	NA	NA	NA	NA	NA	NA	NA	NA
9.516241845770269e-7	1.0227923653254774e-8	9.151728064527297e-7	6.827406668702236e-9	5.719934394640467e-7	7.232400721287324e-7	1155	XUT_2F-197,CUT027	NA	chrII:493074-493760(+)	CUTs	1	1	NA	1	1	NA	29	39	NA	23	14	NA	29	39	NA	23	14	NA	29	29	29	29	29	29	29	29	29	29	29	39	39	39	39	39	39	39	39	39	39
9.516241845770269e-7	1.0227923653254774e-8	9.151728064527297e-9	6.827406668702236e-9	5.719934394640467e-9	7.232400721287323e-9	1156	XUT_2F-2	NA	chrII:10620-13764(+)	XUTs	1	NA	NA	NA	NA	NA	14	NA	NA	NA	NA	NA	14	NA	NA	NA	NA	NA	14	14	14	14	14	14	14	14	14	14	14	NA	NA	NA	NA	NA	NA	NA	NA	NA	NA
4.758120922885134e-6	1.0227923653254774e-6	9.151728064527297e-9	6.827406668702236e-9	5.719934394640467e-7	1.4464801442574648e-6	1157	XUT_2F-206,SUT019	NA	chrII:532461-533319(+)	XUTs	5	NA	NA	1	2	1	49	NA	NA	28	43.5	71	48	NA	NA	28	43.5	71	46.6537576803923	NA	30	34	38	48	55	58	61	64	67	NA	NA	NA	NA	NA	NA	NA	NA	NA	NA
2.8548725537310803e-6	2.045584730650955e-6	9.151728064527297e-9	6.827406668702236e-9	1.1439868789280934e-6	7.232400721287324e-7	1158	XUT_2F-225	NA	chrII:593261-595507(+)	XUTs	3	NA	NA	2	1	2	56	NA	NA	56.5	86	31.5	53	NA	NA	56.5	86	31.5	55.6399088934727	NA	50.3	50.6	50.9	53	59	60.2	61.4	62.6	63.8	NA	NA	NA	NA	NA	NA	NA	NA	NA	NA
1.4274362768655402e-5	1.7387470210533116e-5	5.4910368387163786e-06	8.192888002442683e-6	8.007908152496654e-6	6.509160649158591e-6	1160	XUT_2F-242,CUT030	NA	chrII:614214-616167(+)	CUTs	15	6	12	14	9	17	35.6	20.6666666666667	30.4166666666667	34	27.7777777777778	34.7647058823529	31	17.5	31	26.5	21	36	30.9123168427237	NA	15.8	17	17.2	31	49	49.2	49.9	54.8	67.9	16.6988981854724	9	8.25	8.5	8.75	17.5	31.25	33	34.5	36
9.516241845770269e-7	1.0227923653254774e-6	9.151728064527297e-9	6.827406668702236e-9	5.719934394640467e-9	7.232400721287323e-9	1161	XUT_2F-270	NA	chrII:661978-662557(+)	XUTs	1	NA	NA	NA	NA	1	37	NA	NA	NA	NA	35	37	NA	NA	NA	NA	35	37	37	37	37	37	37	37	37	37	37	37	NA	NA	NA	NA	NA	NA	NA	NA	NA	NA
4.758120922885134e-6	3.0683770959764322e-6	9.151728064527297e-7	6.827406668702236e-7	1.1439868789280934e-6	7.232400721287324e-7	1164	XUT_2F-340	NA	chrII:807262-808334(+)	XUTs	5	1	1	2	1	3	61.2	6	35	49	9	71.6666666666667	63	6	35	49	9	61	60.6766537863129	NA	50	53	56	63	64	65.2	66.4	67.6	68.8	6	6	6	6	6	6	6	6	6	6
9.516241845770269e-7	1.0227923653254774e-6	9.151728064527297e-9	6.827406668702236e-9	5.719934394640467e-7	7.232400721287324e-7	1165	XUT_2F-50,SUT006	NA	chrII:164469-165007(+)	XUTs	1	NA	NA	1	1	1	31	NA	NA	29	59	34	31	NA	NA	29	59	34	31	31	31	31	31	31	31	31	31	31	31	NA	NA	NA	NA	NA	NA	NA	NA	NA	NA
2.8548725537310803e-6	2.045584730650955e-6	9.151728064527297e-7	2.048222000610671e-6	1.7159803183921402e-6	7.232400721287324e-7	1166	XUT_2F-87,SUT010	NA	chrII:251287-252147(+)	XUTs	3	1	3	3	1	2	56.6666666666667	38	33.6666666666667	30.3333333333333	41	45	47	38	23	30	41	45	53.8367267640985	NA	40.7	41.4	42.1	47	65	68.6	72.2	75.8	79.4	38	38	38	38	38	38	38	38	38	38
9.516241845770269e-7	2.045584730650955e-6	1.8303456129054593e-6	6.827406668702236e-7	1.7159803183921402e-6	2.1697202163861973e-6	1167	XUT_2F-89,SUT011,CUT009	NA	chrII:254626-255056(+)	CUTs	1	2	1	3	3	2	59	27	17	18.6666666666667	40	32.5	59	27	17	11	39	32.5	59	59	59	59	59	59	59	59	59	59	59	25.7875939164552	NA	19.8	20.6	21.4	27	31	31.8	32.6	33.4
9.516241845770269e-7	1.0227923653254774e-8	9.151728064527297e-7	6.827406668702236e-9	5.719934394640467e-9	7.232400721287323e-9	1171	XUT_2R-11	NA	chrII:35553-35884(-)	XUTs	1	1	NA	NA	NA	NA	65	22	NA	NA	NA	NA	65	22	NA	NA	NA	NA	65	65	65	65	65	65	65	65	65	65	65	22	22	22	22	22	22	22	22	22	22
9.516241845770269e-7	1.0227923653254774e-6	9.151728064527297e-9	6.827406668702236e-9	5.719934394640467e-9	1.4464801442574648e-6	1172	XUT_2R-114	NA	chrII:281280-283948(-)	XUTs	1	NA	NA	NA	2	1	52	NA	NA	NA	57.5	11	52	NA	NA	NA	57.5	11	52	52	52	52	52	52	52	52	52	52	52	NA	NA	NA	NA	NA	NA	NA	NA	NA	NA
5.709745107462161e-6	4.09116946130191e-6	4.575864032263648e-6	6.827406668702236e-9	5.719934394640467e-6	3.616200360643662e-6	1173	XUT_2R-127,SUT445	NA	chrII:301353-304756(-)	XUTs	6	5	NA	10	5	4	51.1666666666667	24.4	NA	40.7	56.8	41.5	51.5	20	NA	23	22	39.5	46.0464870673013	62	23.5	29	34.5	51.5	62	62	67.5	73	78.5	18.9048552245654	NA	7.8	8.6	9.4	20	28	33.6	39.2	44.8
1.9032483691540538e-6	1.0227923653254774e-6	9.151728064527297e-9	6.827406668702236e-9	5.719934394640467e-9	7.232400721287323e-9	1174	XUT_2R-142	NA	chrII:330107-330424(-)	XUTs	2	NA	NA	NA	NA	1	66.5	NA	NA	NA	NA	48	66.5	NA	NA	NA	NA	48	66.0757141467272	NA	59.75	60.5	61.25	66.5	70.25	71	71.75	72.5	73.25	NA	NA	NA	NA	NA	NA	NA	NA	NA	NA
9.516241845770269e-7	1.0227923653254774e-8	9.151728064527297e-9	6.827406668702236e-9	5.719934394640467e-9	7.232400721287323e-9	1175	XUT_2R-154	NA	chrII:349637-350769(-)	XUTs	1	NA	NA	NA	NA	NA	86	NA	NA	NA	NA	NA	86	NA	NA	NA	NA	NA	86	86	86	86	86	86	86	86	86	86	86	NA	NA	NA	NA	NA	NA	NA	NA	NA	NA
7.612993476616215e-6	4.09116946130191e-6	9.151728064527297e-7	6.827406668702236e-7	5.719934394640467e-7	2.1697202163861973e-6	1179	XUT_2R-256,SUT449	NA	chrII:601272-602308(-)	XUTs	8	1	1	1	3	4	45.5	22	46	33	47.6666666666667	51	45.5	22	46	33	61	51	41.9560603978295	NA	21.2	25.4	29.7	45.5	52.5	53.2	53.9	61.2	69.6	22	22	22	22	22	22	22	22	22	22
9.516241845770269e-7	1.0227923653254774e-6	9.151728064527297e-7	6.827406668702236e-9	5.719934394640467e-9	7.232400721287324e-7	1180	XUT_2R-264	NA	chrII:628817-629851(-)	XUTs	1	1	NA	NA	1	1	93	46	NA	NA	110	71	93	46	NA	NA	110	71	93	93	93	93	93	93	93	93	93	93	93	46	46	46	46	46	46	46	46	46	46
6.661369292039188e-6	1.0227923653254774e-6	9.151728064527297e-9	6.827406668702236e-9	1.1439868789280934e-6	3.616200360643662e-6	1182	XUT_2R-271	NA	chrII:653172-653533(-)	XUTs	7	NA	NA	2	5	1	35.2857142857143	NA	NA	21	41.4	34	30	NA	NA	21	20	34	31.7030387129431	NA	17.8	19.6	21.4	30	46	52	56.7	58.8	60.9	NA	NA	NA	NA	NA	NA	NA	NA	NA	NA
2.8548725537310803e-6	3.0683770959764322e-6	9.151728064527297e-7	3.413703334351118e-6	1.7159803183921402e-6	7.232400721287324e-7	1183	XUT_2R-307	NA	chrII:722287-723035(-)	XUTs	3	1	5	3	1	3	38	38	30.2	31.3333333333333	19	23.3333333333333	30	38	27	20	19	28	32.9088393145957	NA	19.2	20.4	21.6	30	48	51.6	55.2	58.8	62.4	38	38	38	38	38	38	38	38	38	38
9.516241845770269e-7	1.0227923653254774e-6	9.151728064527297e-9	6.827406668702236e-9	5.719934394640467e-9	7.232400721287324e-7	1184	XUT_2R-31	NA	chrII:91327-92221(-)	XUTs	1	NA	NA	NA	1	1	60	NA	NA	NA	26	32	60	NA	NA	NA	26	32	60	60	60	60	60	60	60	60	60	60	60	NA	NA	NA	NA	NA	NA	NA	NA	NA	NA
1.0467866030347295e-5	1.0227923653254774e-5	9.151728064527297e-7	5.461925334961789e-6	2.2879737578561868e-6	2.8929602885149296e-6	1185	XUT_2R-342,SUT451	NA	chrII:786209-786872(-)	XUTs	11	1	8	4	4	10	38.2727272727273	25	18.75	34.75	30.5	30.4	34	25	19.5	36.5	16.5	28.5	36.8526947897983	34	26	28	29	34	41	41	44	47	57.5	25	25	25	25	25	25	25	25	25	25
1.9984107876117565e-5	1.1250716018580251e-5	6.4062096451691075e-6	1.0241110003053352e-5	4.5759475157123735e-6	3.616200360643662e-6	1186	XUT_2R-343,SUT452,XUT_2R-344	NA	chrII:788502-792589(-)	XUTs	21	7	15	8	5	11	46.3809523809524	38.5714285714286	42.6666666666667	52.875	51.2	40.4545454545455	46	31	36	55	30	44	39.1304922549852	52	11	13	16	46	64	68	69	71	73	31.2866745493567	NA	14.2	15.4	16.6	31	45.5	49.4	56.4	69.6
2.8548725537310803e-6	5.113961826627387e-6	9.151728064527297e-7	2.7309626674808945e-6	2.8599671973202336e-6	2.1697202163861973e-6	1187	XUT_2R-48,SUT438	NA	chrII:126053-127563(-)	XUTs	3	1	4	5	3	5	41	48	62.25	43.8	41	40.4	49	48	57	35	41	36	30.6044079258183	NA	13	17	21	49	57	58.6	60.2	61.8	63.4	48	48	48	48	48	48	48	48	48	48
1.9032483691540538e-6	3.0683770959764322e-6	9.151728064527297e-9	6.827406668702236e-9	5.719934394640467e-7	1.4464801442574648e-6	1188	XUT_2R-56	NA	chrII:159868-160243(-)	XUTs	2	NA	NA	1	2	3	17	NA	NA	46	14.5	34.3333333333333	17	NA	NA	46	14.5	36	15.9059737205869	NA	11.6	12.2	12.8	17	20	20.6	21.2	21.8	22.4	NA	NA	NA	NA	NA	NA	NA	NA	NA	NA
1.3322738584078377e-5	1.1250716018580251e-5	3.6606912258109186e-6	1.3654813337404472e-6	2.2879737578561868e-6	3.616200360643662e-6	1189	XUT_2R-63,SUT439	NA	chrII:165962-166967(-)	XUTs	14	4	2	4	5	11	35.4285714285714	25.5	22.5	25.75	27.2	34.6363636363636	23.5	21	22.5	17.5	25	31	25.1176753722409	23	7.65	8.9	10.85	23.5	38.75	42.4	46.35	50.9	91.15	24.0156097643491	NA	18.3	18.6	18.9	21	27	30	33	36
1.3322738584078377e-5	1.534188547988216e-5	1.3727592096790945e-5	1.0923850669923578e-5	8.5799015919607e-6	6.509160649158591e-6	1190	XUT_2R-65,SUT440	NA	chrII:169341-169998(-)	XUTs	14	15	16	15	9	15	37.9285714285714	27.8	23.4375	18.9333333333333	28.1111111111111	34.6666666666667	41.5	20	22.5	17	15	32	34.4983286028311	20	16.5	20	20	41.5	47.75	48.4	49.1	50.4	55.55	24.1525569804404	32	14	14.4	15.2	20	32	32	32	35
5.0436081782582425e-5	2.0455847306509548e-5	1.9218628935507323e-5	1.2972072670534247e-5	1.6587809744457354e-5	1.6634521658960844e-5	1191	XUT_2R-85	NA	chrII:218229-221050(-)	XUTs	53	21	19	29	23	20	46.5471698113208	32.1904761904762	22.1578947368421	32.6896551724138	45.8260869565217	54.9	48	25	17	23	38	51.5	41.4188649858434	NA	12	21.2	25.4	48	56	60.2	64.2	66.8	73.2	25.0035937004325	19	9	10	13	25	37	44	66	71
3.8064967383081075e-6	2.045584730650955e-6	1.8303456129054593e-6	1.3654813337404472e-6	1.1439868789280934e-6	2.1697202163861973e-6	1192	XUT_2R-86	NA	chrII:221281-221552(-)	XUTs	4	2	2	2	3	2	30	22	12	20.5	49.6666666666667	34.5	27.5	22	12	20.5	64	34.5	25.5194414230508	NA	12.5	14	15.5	27.5	39	42	45	48	51	22	22	22	22	22	22	22	22	22	22
6.661369292039188e-6	9.205131287929297e-6	9.151728064527297e-7	1.3654813337404472e-6	5.719934394640467e-7	2.1697202163861973e-6	1193	XUT_3F-108,SUT038	NA	chrIII:242570-244223(+)	XUTs	7	1	2	1	3	9	54.1428571428571	76	42.5	39	35.3333333333333	50.5555555555556	47	76	42.5	39	33	52	50.573498378833	NA	29.8	34.6	39.4	47	67	71.2	75.2	78.8	82.4	76	76	76	76	76	76	76	76	76	76
9.516241845770269e-7	1.0227923653254774e-8	9.151728064527297e-9	6.827406668702236e-9	5.719934394640467e-9	7.232400721287324e-7	1194	XUT_3F-111	NA	chrIII:249610-250088(+)	XUTs	1	NA	NA	NA	1	NA	63	NA	NA	NA	86	NA	63	NA	NA	NA	86	NA	63	63	63	63	63	63	63	63	63	63	63	NA	NA	NA	NA	NA	NA	NA	NA	NA	NA
9.516241845770269e-7	4.09116946130191e-6	1.8303456129054593e-6	1.3654813337404472e-6	1.7159803183921402e-6	7.232400721287324e-7	1195	XUT_3F-31	NA	chrIII:74616-75423(+)	XUTs	1	2	2	3	1	4	38	30.5	13	25.6666666666667	11	37.75	38	30.5	13	28	11	25	38	38	38	38	38	38	38	38	38	38	38	30.1662062579967	NA	26.45	26.9	27.35	30.5	32.75	33.2	33.65	34.1
3.8064967383081075e-6	1.0227923653254774e-6	2.7455184193581893e-6	6.827406668702236e-7	2.2879737578561868e-6	7.232400721287324e-7	1196	XUT_3F-33	NA	chrIII:77185-78064(+)	XUTs	4	3	1	4	1	1	28.75	28.3333333333333	27	23.25	34	19	30.5	24	27	24.5	34	19	28.199925781513	NA	21.5	23	24.5	30.5	31.75	32.2	32.65	33.1	33.55	27.7252030737152	24	24	24	24	24	30.5	31.8	33.1	34.4
9.516241845770269e-7	2.045584730650955e-6	2.7455184193581893e-6	6.827406668702236e-7	1.1439868789280934e-6	2.1697202163861973e-6	1198	XUT_3F-51,SUT029	NA	chrIII:116351-117306(+)	XUTs	1	3	1	2	3	2	26	15.6666666666667	13	11.5	16	25	26	16	13	11.5	17	25	26	26	26	26	26	26	26	26	26	26	26	15.5278721533126	NA	13.3	13.6	13.9	16	17	17.2	17.4	17.6
9.516241845770268e-6	6.1367541919528644e-6	1.8303456129054593e-6	2.048222000610671e-6	5.719934394640467e-7	1.4464801442574648e-6	1199	XUT_3F-58,SUT031	NA	chrIII:125167-127021(+)	XUTs	10	2	3	1	2	6	56.1	79.5	15.6666666666667	22	34.5	48.1666666666667	59	79.5	15	22	34.5	40	54.7791372047556	60	35.8	37.6	43.25	59	63.75	65.6	66.95	68.2	69.1	40.348482003664	NA	17.85	24.7	31.55	79.5	113.75	120.6	127.45	134.3
9.516241845770269e-7	1.0227923653254774e-8	9.151728064527297e-7	6.827406668702236e-9	5.719934394640467e-9	7.232400721287323e-9	1200	XUT_3F-6	NA	chrIII:30657-31231(+)	XUTs	1	1	NA	NA	NA	NA	39	17	NA	NA	NA	NA	39	17	NA	NA	NA	NA	39	39	39	39	39	39	39	39	39	39	39	17	17	17	17	17	17	17	17	17	17
4.758120922885134e-6	5.113961826627387e-6	3.6606912258109186e-6	2.048222000610671e-6	2.8599671973202336e-6	7.232400721287324e-7	1202	XUT_3F-71,SUT032	NA	chrIII:157567-159258(+)	XUTs	5	4	3	5	1	5	44	22.5	23.3333333333333	27.2	30	31.8	50	16.5	23	24	30	33	42.0654044461668	56	28.4	28.8	29.2	50	56	56	56	56	56	19.04499952664	NA	11.3	11.6	11.9	16.5	26.5	30.4	34.3	38.2
1.9032483691540538e-6	1.0227923653254774e-8	9.151728064527297e-9	6.827406668702236e-9	5.719934394640467e-9	7.232400721287323e-9	1203	XUT_3F-74	NA	chrIII:160625-161848(+)	XUTs	2	NA	NA	NA	NA	NA	49	NA	NA	NA	NA	NA	49	NA	NA	NA	NA	NA	44.2718872423573	NA	30.1	32.2	34.3	49	59.5	61.6	63.7	65.8	67.9	NA	NA	NA	NA	NA	NA	NA	NA	NA	NA
5.709745107462161e-6	4.09116946130191e-6	5.4910368387163786e-06	6.144666001832012e-6	4.5759475157123735e-6	4.3394404327723946e-6	1204	XUT_3F-78	NA	chrIII:168897-169249(+)	XUTs	6	6	9	8	6	4	24.1666666666667	15.3333333333333	20.6666666666667	16.125	31	22.25	26.5	13.5	21	17.5	28.5	21.5	21.5908834502168	NA	10	12	14	26.5	30.75	31	32.5	34	35.5	14.4751642182729	NA	9.75	10.5	11.25	13.5	17	18	20	22
8.564617661193242e-6	1.0227923653254774e-5	1.0066900870980026e-5	6.144666001832012e-6	5.719934394640467e-6	3.616200360643662e-6	1206	XUT_3R-106,SUT458	NA	chrIII:224335-227886(-)	XUTs	9	11	9	10	5	10	39.2222222222222	35.0909090909091	25.1111111111111	30.1	56	27	35	32	27	33.5	54	24.5	35.6775550064498	35	19.4	21.8	24.2	35	53	53.4	53.8	58.4	67.2	29.4254870746233	NA	11.5	13	15	32	45.5	49	51.5	54
1.9032483691540538e-6	1.0227923653254774e-8	9.151728064527297e-9	6.827406668702236e-9	5.719934394640467e-9	7.232400721287324e-7	1207	XUT_3R-119	NA	chrIII:253066-254119(-)	XUTs	2	NA	NA	NA	1	NA	39	NA	NA	NA	28	NA	39	NA	NA	NA	28	NA	34.0587727318528	NA	21.9	23.8	25.7	39	48.5	50.4	52.3	54.2	56.1	NA	NA	NA	NA	NA	NA	NA	NA	NA	NA
9.516241845770269e-7	2.045584730650955e-6	1.8303456129054593e-6	6.827406668702236e-7	2.2879737578561868e-6	2.8929602885149296e-6	1209	XUT_3R-136	NA	chrIII:299575-300624(-)	XUTs	1	2	1	4	4	2	42	64	19	65.5	57	34	42	64	19	54.5	37	34	42	42	42	42	42	42	42	42	42	42	42	58.025856305616	NA	39.7	42.4	45.1	64	77.5	80.2	82.9	85.6
3.8064967383081075e-6	6.1367541919528644e-6	5.4910368387163786e-06	3.413703334351118e-6	1.7159803183921402e-6	2.1697202163861973e-6	1210	XUT_3R-144,SUT459	NA	chrIII:308247-310026(-)	XUTs	4	6	5	3	3	6	45.75	58.8333333333333	95.4	49.6666666666667	33	55.3333333333333	40.5	50.5	119	56	25	57.5	44.3481195114198	NA	36.15	36.3	36.45	40.5	49.5	52.8	56.1	59.4	62.7	47.0279899137092	NA	17.75	21.5	25.25	50.5	93.25	104	104.25	104.5
4.758120922885134e-6	6.1367541919528644e-6	4.575864032263648e-6	2.048222000610671e-6	1.7159803183921402e-6	3.616200360643662e-6	1211	XUT_3R-44,SUT455	NA	chrIII:113183-114278(-)	XUTs	5	5	3	3	5	6	55.2	30.2	21.6666666666667	31.6666666666667	25.4	38.8333333333333	34	23	22	29	20	39	44.1527014236266	NA	23	25	27	34	57	72.2	87.4	102.6	117.8	27.5457715111458	NA	17.6	18.2	18.8	23	39	41.6	44.2	46.8
3.8064967383081075e-6	3.0683770959764322e-6	4.575864032263648e-6	2.048222000610671e-6	5.719934394640467e-7	7.232400721287323e-9	1212	XUT_3R-46,SUT456	NA	chrIII:115094-117286(-)	XUTs	4	5	3	1	NA	3	37.75	36.4	26	108	NA	35.6666666666667	39	37	28	108	NA	40	34.3115871422602	NA	19.5	21	22.5	39	51.25	52	52.75	53.5	54.25	34.7721562440768	NA	22.6	24.2	25.8	37	47	47.2	47.4	47.6
9.516241845770269e-7	1.0227923653254774e-8	9.151728064527297e-7	6.827406668702236e-9	5.719934394640467e-9	1.4464801442574648e-6	1213	XUT_3R-67	NA	chrIII:152205-152591(-)	XUTs	1	1	NA	NA	2	NA	26	24	NA	NA	37	NA	26	24	NA	NA	37	NA	26	26	26	26	26	26	26	26	26	26	26	24	24	24	24	24	24	24	24	24	24
4.758120922885134e-6	5.113961826627387e-6	3.6606912258109186e-6	3.413703334351118e-6	4.003954076248327e-6	2.8929602885149296e-6	1214	XUT_4F-115	NA	chrIV:219362-219814(+)	XUTs	5	4	5	7	4	5	39.8	26.5	42	32.4285714285714	19.25	28.4	33	26.5	32	31	17	33	35.4918907677575	NA	20.6	21.2	21.8	33	53	56.4	59.8	63.2	66.6	24.5339955529313	NA	16.15	16.3	16.45	26.5	36.25	36.4	36.55	36.7
9.516241845770269e-7	2.045584730650955e-6	9.151728064527297e-7	6.827406668702236e-7	1.1439868789280934e-6	7.232400721287323e-9	1218	XUT_4F-160,SUT043	NA	chrIV:312674-314163(+)	XUTs	1	1	1	2	NA	2	89	12	37	25.5	NA	45.5	89	12	37	25.5	NA	45.5	89	89	89	89	89	89	89	89	89	89	89	12	12	12	12	12	12	12	12	12	12
1.9032483691540538e-6	1.0227923653254774e-6	1.8303456129054593e-6	2.048222000610671e-6	5.719934394640467e-7	7.232400721287323e-9	1219	XUT_4F-162,SUT045	NA	chrIV:320199-321028(+)	XUTs	2	2	3	1	NA	1	43	23	32.6666666666667	23	NA	51	43	23	34	23	NA	51	42.9534631898291	NA	41.2	41.4	41.6	43	44	44.2	44.4	44.6	44.8	22.9782505861521	NA	22.1	22.2	22.3	23	23.5	23.6	23.7	23.8
5.709745107462161e-6	6.1367541919528644e-6	3.6606912258109186e-6	3.413703334351118e-6	3.4319606367842804e-6	7.232400721287324e-7	1220	XUT_4F-175	NA	chrIV:357455-359301(+)	XUTs	6	4	5	6	1	6	34.8333333333333	15.25	25.8	21.3333333333333	10	27.3333333333333	41	14.5	21	20.5	10	17.5	31.0905109547924	NA	14	16	18	41	43.75	44	45.75	47.5	49.25	15.1671841207315	14	14	14	14	14.5	15.75	16.2	16.65	17.1
9.516241845770269e-7	1.0227923653254774e-6	9.151728064527297e-9	1.3654813337404472e-6	5.719934394640467e-9	7.232400721287323e-9	1221	XUT_4F-181	NA	chrIV:367349-368437(+)	XUTs	1	NA	2	NA	NA	1	49	NA	20	NA	NA	36	49	NA	20	NA	NA	36	49	49	49	49	49	49	49	49	49	49	49	NA	NA	NA	NA	NA	NA	NA	NA	NA	NA
7.612993476616215e-6	2.045584730650955e-6	9.151728064527297e-7	4.779184668091565e-6	1.7159803183921402e-6	7.232400721287324e-7	1222	XUT_4F-193	NA	chrIV:387163-387700(+)	XUTs	8	1	7	3	1	2	31.5	18	24.2857142857143	29.6666666666667	13	34.5	31.5	18	23	32	13	34.5	28.2088902646294	18	15.4	16.8	18	31.5	38.25	38.6	38.95	45.9	53.95	18	18	18	18	18	18	18	18	18	18
5.709745107462161e-6	1.0227923653254774e-6	1.8303456129054593e-6	4.096444001221342e-6	1.1439868789280934e-6	1.4464801442574648e-6	1224	XUT_4F-204,SUT049	NA	chrIV:407478-408201(+)	XUTs	6	2	6	2	2	1	31.3333333333333	17.5	17.3333333333333	3.5	11	10	24	17.5	17.5	3.5	11	10	25.718540123507	NA	13.25	14.5	15.75	24	29.75	31	43.25	55.5	67.75	16.2480768092719	NA	11.65	12.3	12.95	17.5	20.75	21.4	22.05	22.7
2.8548725537310803e-6	1.0227923653254774e-6	9.151728064527297e-9	6.827406668702236e-7	5.719934394640467e-9	7.232400721287324e-7	1225	XUT_4F-231	NA	chrIV:470954-471721(+)	XUTs	3	NA	1	NA	1	1	64.3333333333333	NA	33	NA	32	45	72	NA	33	NA	32	45	62.6786356093391	NA	47.7	50.4	53.1	72	74	74.4	74.8	75.2	75.6	NA	NA	NA	NA	NA	NA	NA	NA	NA	NA
2.8548725537310803e-6	2.045584730650955e-6	4.575864032263648e-6	1.3654813337404472e-6	5.719934394640467e-7	2.8929602885149296e-6	1227	XUT_4F-248,SUT052,CUT064	NA	chrIV:501454-502362(+)	CUTs	3	5	2	1	4	2	33.6666666666667	18	23.5	15	19	31	25	19	23.5	15	16.5	31	30.6789621983098	NA	21.4	21.8	22.2	25	40	43	46	49	52	17.3144021570859	NA	12.2	12.4	12.6	19	21	21.8	22.6	23.4
3.8064967383081075e-6	1.0227923653254774e-6	9.151728064527297e-9	1.3654813337404472e-6	5.719934394640467e-7	2.8929602885149296e-6	1228	XUT_4F-253,SUT053	NA	chrIV:506312-507771(+)	XUTs	4	NA	2	1	4	1	52.5	NA	13.5	25	19.25	53	50	NA	13.5	25	14.5	53	47.9954420591612	NA	30.45	30.9	31.35	50	70.25	72.2	74.15	76.1	78.05	NA	NA	NA	NA	NA	NA	NA	NA	NA	NA
4.282308830596621e-5	2.5569809133136935e-5	3.3861393838751e-5	2.935784867541961e-5	2.974365885213043e-5	2.3866922380248168e-5	1229	XUT_4F-255	NA	chrIV:511974-513339(+)	XUTs	45	37	43	52	33	25	32.9333333333333	25.3513513513514	24.046511627907	24.8076923076923	21.9393939393939	33.88	29	24	21	21	19	32	28.6726334535398	NA	11.4	15	15.6	29	46	48	51.4	55.6	60	23.0719607928751	18	11.6	12.6	14.4	24	32	34.8	36.6	40.2
1.9032483691540538e-6	1.0227923653254774e-6	9.151728064527297e-9	6.827406668702236e-7	5.719934394640467e-9	7.232400721287323e-9	1231	XUT_4F-273,CUT066	NA	chrIV:562644-563459(+)	CUTs	2	NA	1	NA	NA	1	35.5	NA	11	NA	NA	25	35.5	NA	11	NA	NA	25	35.0713558335004	NA	30.55	31.1	31.65	35.5	38.25	38.8	39.35	39.9	40.45	NA	NA	NA	NA	NA	NA	NA	NA	NA	NA
6.661369292039188e-6	8.18233892260382e-6	1.8303456129054593e-6	2.048222000610671e-6	1.7159803183921402e-6	2.1697202163861973e-6	1233	XUT_4F-30	NA	chrIV:49842-51040(+)	XUTs	7	2	3	3	3	8	57	79	37.3333333333333	28	51.6666666666667	39.75	53	79	40	22	51	36	54.9402598311393	NA	38.1	40.2	42.3	53	64.5	68.4	72.5	77	81.5	78.0832888651599	NA	68.2	69.4	70.6	79	85	86.2	87.4	88.6
1.0467866030347295e-5	6.1367541919528644e-6	1.0066900870980026e-5	7.5101473355724585e-6	4.5759475157123735e-6	5.785920577029859e-6	1234	XUT_4F-306	NA	chrIV:617735-618407(+)	XUTs	11	11	11	8	8	6	46.5454545454545	24.5454545454545	33	23.75	26.875	46.1666666666667	49	19	28	22	25.5	46.5	43.5347174709881	NA	23.5	27	28.5	49	57	58	60	62	68.5	21.593016856324	19	11.5	17	17.5	19	28	29	30.5	32
2.1887356245271617e-5	2.1478639671835025e-5	2.2879320161318242e-5	6.827406668702236e-6	6.863921273568561e-6	2.1697202163861973e-6	1236	XUT_4F-32,SUT041	NA	chrIV:59124-60697(+)	XUTs	23	25	10	12	3	21	39.2173913043478	29.56	38.5	20.25	17	31.7142857142857	33	27	30	19	16	32	34.2250115893513	NA	15.1	16.6	19.9	33	51	53.2	56.8	59.6	69	26.4107127682668	NA	14	14.4	16.8	27	32	35.4	37.8	42
1.9032483691540538e-6	3.0683770959764322e-6	9.151728064527297e-9	6.827406668702236e-9	1.7159803183921402e-6	7.232400721287323e-9	1239	XUT_4F-341,SUT060,XUT_4F-342	NA	chrIV:721990-726500(+)	XUTs	2	NA	NA	3	NA	3	29	NA	NA	44	NA	37.6666666666667	29	NA	NA	59	NA	31	28.9827534923789	NA	28.1	28.2	28.3	29	29.5	29.6	29.7	29.8	29.9	NA	NA	NA	NA	NA	NA	NA	NA	NA	NA
9.516241845770269e-7	1.0227923653254774e-8	9.151728064527297e-9	6.827406668702236e-7	1.1439868789280934e-6	7.232400721287324e-7	1241	XUT_4F-376,CUT071,CUT072,XUT_4F-377	NA	chrIV:794448-796068(+)	CUTs	1	NA	1	2	1	NA	86	NA	9	17.5	29	NA	86	NA	9	17.5	29	NA	86	86	86	86	86	86	86	86	86	86	86	NA	NA	NA	NA	NA	NA	NA	NA	NA	NA
7.612993476616215e-6	4.09116946130191e-6	9.151728064527297e-9	2.048222000610671e-6	1.1439868789280934e-6	2.1697202163861973e-6	1244	XUT_4F-43,CUT050	NA	chrIV:73532-76623(+)	CUTs	8	NA	3	2	3	4	54.625	NA	36	23	48.3333333333333	46.5	54	NA	47	23	43	45.5	49.620845015905	NA	25.5	36	45.2	54	63.5	69.8	76.1	79.1	81.55	NA	NA	NA	NA	NA	NA	NA	NA	NA	NA
2.6645477168156753e-5	1.636467784520764e-5	4.575864032263648e-6	8.192888002442683e-6	1.1439868789280934e-6	6.509160649158591e-6	1245	XUT_4F-446,SUT063	NA	chrIV:968027-969795(+)	XUTs	28	5	12	2	9	16	53.25	26	30.25	45	25.1111111111111	40.125	55.5	23	27	45	20	42.5	50.7189552461654	60	28.35	30.4	36.1	55.5	61.5	63.6	65.9	71.6	76.9	23.50614966229	23	15	16	17	23	23	28.6	34.2	39.8
1.9032483691540538e-6	5.113961826627387e-6	6.4062096451691075e-6	3.413703334351118e-6	2.8599671973202336e-6	2.1697202163861973e-6	1246	XUT_4F-447,SUT064	NA	chrIV:976479-977825(+)	XUTs	2	7	5	5	3	5	51	24.8571428571429	29	24.8	35	49.8	51	23	30	24	30	44	49.5681349255749	NA	40.2	41.4	42.6	51	57	58.2	59.4	60.6	61.8	22.2158522379809	NA	10.6	11.2	11.8	23	34	35.2	36.4	37.6
9.516241845770269e-7	1.0227923653254774e-6	9.151728064527297e-9	6.827406668702236e-9	5.719934394640467e-9	7.232400721287323e-9	1247	XUT_4F-449	NA	chrIV:979511-980109(+)	XUTs	1	NA	NA	NA	NA	1	10	NA	NA	NA	NA	84	10	NA	NA	NA	NA	84	10	10	10	10	10	10	10	10	10	10	10	NA	NA	NA	NA	NA	NA	NA	NA	NA	NA
9.516241845770268e-6	6.1367541919528644e-6	4.575864032263648e-6	4.096444001221342e-6	2.2879737578561868e-6	5.062680504901126e-6	1248	XUT_4F-467,SUT065	NA	chrIV:1013458-1016877(+)	XUTs	10	5	6	4	7	6	45.7	42.6	23.6666666666667	37.5	24	35.6666666666667	49.5	41	23.5	27.5	21	37.5	40.6991699499901	NA	17.3	23.6	27.8	49.5	61.5	62	62	62.5	64.75	32.7461689494645	NA	13.2	13.4	13.6	41	58	63.8	69.6	75.4
1.9032483691540538e-6	3.0683770959764322e-6	9.151728064527297e-7	1.3654813337404472e-6	5.719934394640467e-7	2.8929602885149296e-6	1249	XUT_4F-473	NA	chrIV:1022150-1022976(+)	XUTs	2	1	2	1	4	3	41.5	32	28.5	25	50.25	57.6666666666667	41.5	32	28.5	25	39.5	67	39.5727178748188	NA	30.25	31.5	32.75	41.5	47.75	49	50.25	51.5	52.75	32	32	32	32	32	32	32	32	32	32
6.661369292039188e-6	3.0683770959764322e-6	9.151728064527297e-9	6.827406668702236e-9	1.1439868789280934e-6	7.232400721287323e-9	1250	XUT_4F-491	NA	chrIV:1049878-1050559(+)	XUTs	7	NA	NA	2	NA	3	38.2857142857143	NA	NA	40	NA	51.3333333333333	41	NA	NA	40	NA	31	34.1356081836072	22	17.8	19.6	21.4	41	52	53.2	54.9	57.6	60.3	NA	NA	NA	NA	NA	NA	NA	NA	NA	NA
9.516241845770269e-7	1.0227923653254774e-8	9.151728064527297e-7	6.827406668702236e-9	5.719934394640467e-9	7.232400721287324e-7	1251	XUT_4F-497	NA	chrIV:1071420-1071987(+)	XUTs	1	1	NA	NA	1	NA	20	11	NA	NA	9	NA	20	11	NA	NA	9	NA	20	20	20	20	20	20	20	20	20	20	20	11	11	11	11	11	11	11	11	11	11
4.758120922885134e-6	8.18233892260382e-6	2.7455184193581893e-6	3.413703334351118e-6	5.719934394640467e-7	1.4464801442574648e-6	1252	XUT_4F-50,SUT042	NA	chrIV:80655-83423(+)	XUTs	5	3	5	1	2	8	56	62	42	57	58.5	59.5	55	53	33	57	58.5	59	54.4002865625825	55	39	43	47	55	60	63	66	69	72	57.9192296250923	NA	40.4	41.8	43.2	53	73.5	77.6	81.7	85.8
8.564617661193242e-6	9.205131287929297e-6	9.151728064527296e-6	1.0241110003053352e-5	6.863921273568561e-6	7.232400721287324e-6	1253	XUT_4F-500,SUT066	NA	chrIV:1080792-1081055(+)	XUTs	9	10	15	12	10	9	32.4444444444444	28.9	31.5333333333333	32.3333333333333	26.7	37.6666666666667	32	28	28	26	26	38	29.2428321955973	32	13.6	17.2	20.8	32	33	38.2	43.4	49	55	27.2717187395378	NA	14.8	16.6	19.45	28	35.5	36	36	37
5.709745107462161e-6	9.205131287929297e-6	8.236555258074568e-6	9.55836933618313e-6	7.435914713032607e-6	6.509160649158591e-6	1254	XUT_4F-524,SUT069,XUT_4F-526,CUT085	NA	chrIV:1162289-1166379(+)	CUTs	6	9	14	13	9	9	26.8333333333333	28.2222222222222	17.7857142857143	21.8461538461538	27.1111111111111	36.4444444444444	26.5	25	16.5	21	16	30	25.533364291937	NA	17.25	17.5	17.75	26.5	29.25	30	33.25	36.5	39.75	26.5247091423241	NA	17.2	18.4	19	25	32	34.8	37.6	41
1.3322738584078377e-5	1.3296300749231205e-5	6.4062096451691075e-6	6.144666001832012e-6	4.003954076248327e-6	5.062680504901126e-6	1255	XUT_4F-529,SUT070	NA	chrIV:1166581-1167104(+)	XUTs	14	7	9	7	7	13	42.3571428571429	22.4285714285714	28.5555555555556	39.8571428571429	38.2857142857143	35.0769230769231	38	20	28	37	29	33	36.4441037506753	38	14.8	20.5	23.75	38	53.75	57.4	61.7	70.8	78.15	19.2468185378671	11	11	11	11	20	28.5	31.8	35.3	39.2
1.9032483691540538e-6	2.045584730650955e-6	1.8303456129054593e-6	6.827406668702236e-7	2.8599671973202336e-6	2.8929602885149296e-6	1256	XUT_4F-544	NA	chrIV:1192684-1194571(+)	XUTs	2	2	1	5	4	2	30.5	32.5	40	23.8	17.75	28	30.5	32.5	40	21	16.5	28	30.4959013639538	NA	30.05	30.1	30.15	30.5	30.75	30.8	30.85	30.9	30.95	32.310988842807	NA	29.35	29.7	30.05	32.5	34.25	34.6	34.95	35.3
8.564617661193242e-6	6.1367541919528644e-6	9.151728064527297e-7	6.827406668702236e-9	5.719934394640467e-9	2.1697202163861973e-6	1257	XUT_4F-592	NA	chrIV:1288232-1289191(+)	XUTs	9	1	NA	NA	3	6	44.3333333333333	52	NA	NA	35.3333333333333	32.6666666666667	47	52	NA	NA	33	29	41.678147652103	27	27	27	27.6	47	54	55.2	56.4	60.2	66.6	52	52	52	52	52	52	52	52	52	52
2.8548725537310803e-6	5.113961826627387e-6	9.151728064527297e-7	6.827406668702236e-7	2.8599671973202336e-6	5.062680504901126e-6	1259	XUT_4F-622	NA	chrIV:1361108-1362384(+)	XUTs	3	1	1	5	7	5	31.3333333333333	236	93	64.2	57.4285714285714	48.6	28	236	93	70	62	38	30.7654867239247	NA	26.2	26.4	26.6	28	34	35.2	36.4	37.6	38.8	236	236	236	236	236	236	236	236	236	236
3.8064967383081075e-6	3.0683770959764322e-6	2.7455184193581893e-6	6.827406668702236e-9	1.1439868789280934e-6	7.232400721287324e-7	1261	XUT_4F-642,SUT075	NA	chrIV:1406033-1408837(+)	XUTs	4	3	NA	2	1	3	48.25	33.3333333333333	NA	53	12	42	47.5	29	NA	53	12	47	45.4948634164258	NA	30.75	31.5	32.25	47.5	62	63.2	64.4	65.6	66.8	32.8106697391809	29	29	29	29	29	35.5	36.8	38.1	39.4
2.8548725537310803e-6	3.0683770959764322e-6	9.151728064527297e-7	6.827406668702236e-9	2.2879737578561868e-6	1.4464801442574648e-6	1262	XUT_4F-645,SUT076	NA	chrIV:1410443-1411909(+)	XUTs	3	1	NA	4	2	3	22.6666666666667	20	NA	65.5	62	26.6666666666667	21	20	NA	67.5	62	18	22.2141618915664	NA	18.3	18.6	18.9	21	25	25.8	26.6	27.4	28.2	20	20	20	20	20	20	20	20	20	20
9.516241845770269e-7	1.0227923653254774e-8	9.151728064527297e-7	6.827406668702236e-7	5.719934394640467e-9	7.232400721287323e-9	1263	XUT_4F-669,SUT078	NA	chrIV:1454974-1456677(+)	XUTs	1	1	1	NA	NA	NA	22	18	11	NA	NA	NA	22	18	11	NA	NA	NA	22	22	22	22	22	22	22	22	22	22	22	18	18	18	18	18	18	18	18	18	18
9.516241845770269e-7	1.0227923653254774e-8	9.151728064527297e-9	6.827406668702236e-7	5.719934394640467e-7	7.232400721287324e-7	1264	XUT_4F-675,SUT079,CUT099	NA	chrIV:1459695-1460757(+)	CUTs	1	NA	1	1	1	NA	52	NA	29	31	24	NA	52	NA	29	31	24	NA	52	52	52	52	52	52	52	52	52	52	52	NA	NA	NA	NA	NA	NA	NA	NA	NA	NA
9.516241845770269e-7	1.0227923653254774e-8	9.151728064527297e-9	6.827406668702236e-9	5.719934394640467e-9	7.232400721287323e-9	1265	XUT_4F-685	NA	chrIV:1481128-1482425(+)	XUTs	1	NA	NA	NA	NA	NA	83	NA	NA	NA	NA	NA	83	NA	NA	NA	NA	NA	83	83	83	83	83	83	83	83	83	83	83	NA	NA	NA	NA	NA	NA	NA	NA	NA	NA
2.8548725537310803e-6	1.0227923653254774e-6	9.151728064527297e-7	6.827406668702236e-9	2.2879737578561868e-6	3.616200360643662e-6	1266	XUT_4F-689,SUT081,CUT100	NA	chrIV:1483714-1485581(+)	CUTs	3	1	NA	4	5	1	50	26	NA	111.5	83.8	80	50	26	NA	125.5	83	80	45.820345263825	NA	28.4	30.8	33.2	50	62	64.4	66.8	69.2	71.6	26	26	26	26	26	26	26	26	26	26
4.758120922885134e-6	6.1367541919528644e-6	9.151728064527297e-7	6.827406668702236e-9	1.1439868789280934e-6	4.3394404327723946e-6	1267	XUT_4F-700,SUT083	NA	chrIV:1500694-1502531(+)	XUTs	5	1	NA	2	6	6	54	25	NA	21.5	46.8333333333333	46.1666666666667	53	25	NA	21.5	32.5	44.5	52.5016113901198	NA	37.6	40.2	42.8	53	64	65.2	66.4	67.6	68.8	25	25	25	25	25	25	25	25	25	25
1.9032483691540538e-6	1.0227923653254774e-8	9.151728064527297e-9	6.827406668702236e-9	5.719934394640467e-9	7.232400721287323e-9	1269	XUT_4F-707	NA	chrIV:1516559-1517605(+)	XUTs	2	NA	NA	NA	NA	NA	53.5	NA	NA	NA	NA	NA	53.5	NA	NA	NA	NA	NA	45.8911756223351	NA	28.75	31.5	34.25	53.5	67.25	70	72.75	75.5	78.25	NA	NA	NA	NA	NA	NA	NA	NA	NA	NA
9.516241845770269e-7	1.0227923653254774e-6	9.151728064527297e-7	6.827406668702236e-9	5.719934394640467e-9	7.232400721287323e-9	1270	XUT_4F-709,YDRWdelta31	NA	chrIV:1518203-1519191(+)	XUTs	1	1	NA	NA	NA	1	32	29	NA	NA	NA	30	32	29	NA	NA	NA	30	32	32	32	32	32	32	32	32	32	32	32	29	29	29	29	29	29	29	29	29	29
9.516241845770269e-7	4.09116946130191e-6	9.151728064527297e-7	6.827406668702236e-9	1.1439868789280934e-6	7.232400721287323e-9	1271	XUT_4R-100	NA	chrIV:239859-242105(-)	XUTs	1	1	NA	2	NA	4	42	45	NA	18	NA	54.5	42	45	NA	18	NA	47.5	42	42	42	42	42	42	42	42	42	42	42	45	45	45	45	45	45	45	45	45	45
9.516241845770269e-7	1.0227923653254774e-8	9.151728064527297e-9	6.827406668702236e-9	5.719934394640467e-9	7.232400721287323e-9	1272	XUT_4R-125,CUT483	NA	chrIV:303041-304855(-)	CUTs	1	NA	NA	NA	NA	NA	64	NA	NA	NA	NA	NA	64	NA	NA	NA	NA	NA	64	64	64	64	64	64	64	64	64	64	64	NA	NA	NA	NA	NA	NA	NA	NA	NA	NA
9.516241845770269e-7	4.09116946130191e-6	9.151728064527297e-7	1.3654813337404472e-6	2.8599671973202336e-6	7.232400721287323e-9	1274	XUT_4R-190,SUT465	NA	chrIV:443694-444204(-)	XUTs	1	1	2	5	NA	4	40	30	22	23	NA	42	40	30	22	16	NA	44.5	40	40	40	40	40	40	40	40	40	40	40	30	30	30	30	30	30	30	30	30	30
8.564617661193242e-6	1.2273508383905729e-5	7.321382451621837e-6	1.0241110003053352e-5	5.719934394640467e-6	5.062680504901126e-6	1277	XUT_4R-237,SUT469	NA	chrIV:544832-546026(-)	XUTs	9	8	15	10	7	12	36	39	23.8	55.2	30.8571428571429	27.8333333333333	43	32	20	25	25	22.5	30.4072945558216	48	8.8	9.6	14.6	43	48	48.4	48.8	49.4	50.2	33.6933731962067	NA	18	18	18.5	32	42.25	42.6	42.95	59.8
1.9032483691540538e-6	2.045584730650955e-6	1.8303456129054593e-6	1.3654813337404472e-6	1.1439868789280934e-6	1.4464801442574648e-6	1278	XUT_4R-253	NA	chrIV:575869-576328(-)	XUTs	2	2	2	2	2	2	45.5	32	28.5	24.5	39.5	24	45.5	32	28.5	24.5	39.5	24	43.7492857084547	NA	34.25	35.5	36.75	45.5	51.75	53	54.25	55.5	56.75	31.6069612585582	NA	27.5	28	28.5	32	34.5	35	35.5	36
5.709745107462161e-6	4.09116946130191e-6	2.7455184193581893e-6	2.048222000610671e-6	6.291927834104514e-6	3.616200360643662e-6	1279	XUT_4R-263,SUT471	NA	chrIV:592565-593533(-)	XUTs	6	3	3	11	5	4	22.8333333333333	18.3333333333333	29.3333333333333	24.8181818181818	19.4	31.75	17.5	18	27	24	19	30	20.766304495169	NA	13	14	15	17.5	30.75	35	36	37	38	18.1104322103931	NA	15.3	15.6	15.9	18	20	20.4	20.8	21.2
4.758120922885134e-6	1.0227923653254774e-6	9.151728064527297e-9	6.827406668702236e-9	5.719934394640467e-9	7.232400721287323e-9	1280	XUT_4R-27	NA	chrIV:66065-67592(-)	XUTs	5	NA	NA	NA	NA	1	57	NA	NA	NA	NA	64	57	NA	NA	NA	NA	64	56.0685750135342	NA	44	47	50	57	58	61	64	67	70	NA	NA	NA	NA	NA	NA	NA	NA	NA	NA
9.516241845770269e-7	2.045584730650955e-6	9.151728064527297e-7	6.827406668702236e-7	5.719934394640467e-9	1.4464801442574648e-6	1281	XUT_4R-274,CUT502,SUT473	NA	chrIV:620373-621783(-)	CUTs	1	1	1	NA	2	2	50	28	79	NA	20.5	50	50	28	79	NA	20.5	50	50	50	50	50	50	50	50	50	50	50	50	28	28	28	28	28	28	28	28	28	28
2.8548725537310803e-6	2.045584730650955e-6	9.151728064527297e-7	3.413703334351118e-6	1.7159803183921402e-6	7.232400721287323e-9	1282	XUT_4R-283,YDRCdelta9	NA	chrIV:651787-653137(-)	XUTs	3	1	5	3	NA	2	40	42	25.2	32.6666666666667	NA	31.5	41	42	24	22	NA	31.5	39.6294954215404	NA	33.8	34.6	35.4	41	43.5	44	44.5	45	45.5	42	42	42	42	42	42	42	42	42	42
9.516241845770269e-7	1.0227923653254774e-8	9.151728064527297e-7	6.827406668702236e-9	5.719934394640467e-9	7.232400721287323e-9	1284	XUT_4R-329	NA	chrIV:791953-792248(-)	XUTs	1	1	NA	NA	NA	NA	43	108	NA	NA	NA	NA	43	108	NA	NA	NA	NA	43	43	43	43	43	43	43	43	43	43	43	108	108	108	108	108	108	108	108	108	108
2.3314792522137159e-4	1.6569236318272733e-4	8.602624380655659e-5	9.28527306943504e-5	7.09271864935418e-5	6.075216605881352e-5	1285	XUT_4R-336	NA	chrIV:803028-803615(-)	XUTs	245	94	136	124	84	162	33.869387755102	24.8191489361702	21.1617647058824	24.6209677419355	22.2380952380952	33.1111111111111	32	24	18.5	21	17	30	28.5965809428638	14	10	13	14	32	45	50	53.4	57	64.3999999999999	21.3250150085422	20	7	10	13	24	32.75	34	36	40.7
9.516241845770269e-7	2.045584730650955e-6	9.151728064527297e-9	6.827406668702236e-9	5.719934394640467e-9	7.232400721287323e-9	1286	XUT_4R-346	NA	chrIV:829034-829364(-)	XUTs	1	NA	NA	NA	NA	2	54	NA	NA	NA	NA	45	54	NA	NA	NA	NA	45	54	54	54	54	54	54	54	54	54	54	54	NA	NA	NA	NA	NA	NA	NA	NA	NA	NA
9.516241845770269e-7	3.0683770959764322e-6	9.151728064527297e-9	6.827406668702236e-7	5.719934394640467e-9	7.232400721287323e-9	1288	XUT_4R-370,SUT474	NA	chrIV:908295-909416(-)	XUTs	1	NA	1	NA	NA	3	57	NA	28	NA	NA	37.3333333333333	57	NA	28	NA	NA	45	57	57	57	57	57	57	57	57	57	57	57	NA	NA	NA	NA	NA	NA	NA	NA	NA	NA
1.4274362768655402e-5	1.1250716018580251e-5	6.4062096451691075e-6	6.144666001832012e-6	4.003954076248327e-6	1.3741561370445915e-5	1289	XUT_4R-372,SUT475	NA	chrIV:909910-913790(-)	XUTs	15	7	9	7	19	11	63.0666666666667	28.8571428571429	34.3333333333333	33.2857142857143	64.6315789473684	50.1818181818182	56	30	28	43	76	54	56.0675105402184	NA	35.7	39.4	40.3	56	63	64	64	74.2	119.1	27.4951137474995	NA	18.9	19.8	20.7	30	31.5	31.8	33.6	38.4
1.0467866030347295e-5	5.113961826627387e-6	6.4062096451691075e-6	4.779184668091565e-6	1.7159803183921402e-6	2.8929602885149296e-6	1292	XUT_4R-423,SUT480	NA	chrIV:1018102-1019175(-)	XUTs	11	7	7	3	4	5	41.9090909090909	23.7142857142857	29.2857142857143	24.3333333333333	33.75	42.4	33	15	21	16	20.5	39	38.8531804633008	NA	23.5	24	25	33	55	56	58	60	65.5	18.7032704812034	NA	8.1	10.2	12.3	15	34	43	49	49
4.758120922885134e-6	1.0227923653254774e-5	2.7455184193581893e-6	1.3654813337404472e-6	4.003954076248327e-6	7.232400721287324e-7	1293	XUT_4R-446,SUT481	NA	chrIV:1102220-1103629(-)	XUTs	5	3	2	7	1	10	53.2	17	39.5	28.8571428571429	18	44.5	54	18	39.5	28	18	42.5	49.2425150202834	NA	27.8	32.6	37.4	54	62	65.6	69.2	72.8	76.4	16.7268932147384	NA	13.5	14	14.5	18	19	19.2	19.4	19.6
6.661369292039188e-6	2.045584730650955e-6	2.7455184193581893e-6	4.096444001221342e-6	4.003954076248327e-6	2.8929602885149296e-6	1295	XUT_4R-483,SUT483	NA	chrIV:1174386-1174869(-)	XUTs	7	3	6	7	4	2	26.8571428571429	18.3333333333333	23.6666666666667	20.7142857142857	13.25	35	20	19	24.5	21	13.5	35	22.8495253475449	NA	10.8	12.6	14.4	20	38.5	40	42	45	48	18.3084695086685	19	17.2	17.4	17.6	19	19	19	19	19
9.516241845770269e-7	1.0227923653254774e-6	2.7455184193581893e-6	6.827406668702236e-9	1.1439868789280934e-6	2.8929602885149296e-6	1296	XUT_4R-521,CUT529	NA	chrIV:1274604-1276505(-)	CUTs	1	3	NA	2	4	1	10	35.3333333333333	NA	21.5	19.75	39	10	32	NA	21.5	17.5	39	10	10	10	10	10	10	10	10	10	10	10	28.7678653925913	NA	14	16	18	32	47	50	53	56
3.8064967383081075e-6	3.0683770959764322e-6	6.4062096451691075e-6	3.413703334351118e-6	1.7159803183921402e-6	7.232400721287323e-9	1298	XUT_4R-552,SUT493	NA	chrIV:1353115-1353553(-)	XUTs	4	7	5	3	NA	3	24.75	27.8571428571429	38	20.6666666666667	NA	29.6666666666667	25	25	38	18	NA	18	22.4619984842153	NA	12.5	14	15.5	25	31.25	32.6	33.95	35.3	36.65	22.3388410672911	NA	8.9	12.8	16.7	25	27.5	27.8	32	44
9.516241845770269e-7	1.0227923653254774e-8	9.151728064527297e-9	6.827406668702236e-9	5.719934394640467e-7	7.232400721287323e-9	1300	XUT_4R-608,SUT496	NA	chrIV:1493517-1493945(-)	XUTs	1	NA	NA	1	NA	NA	34	NA	NA	18	NA	NA	34	NA	NA	18	NA	NA	34	34	34	34	34	34	34	34	34	34	34	NA	NA	NA	NA	NA	NA	NA	NA	NA	NA
1.9032483691540538e-6	3.0683770959764322e-6	4.575864032263648e-6	1.3654813337404472e-6	1.7159803183921402e-6	2.1697202163861973e-6	1301	XUT_4R-81,CUT479,CUT480	NA	chrIV:212683-217240(-)	CUTs	2	5	2	3	3	3	43	19.4	22.5	35	39.3333333333333	37.6666666666667	43	18	22.5	17	29	30	41.5692193816531	NA	33.1	34.2	35.3	43	48.5	49.6	50.7	51.8	52.9	17.6954208971682	NA	10.2	11.4	12.6	18	21	23.6	26.2	28.8
9.516241845770268e-6	1.2273508383905729e-5	2.7455184193581893e-6	6.144666001832012e-6	2.2879737578561868e-6	1.4464801442574648e-6	1302	XUT_4R-92,SUT461,XUT_4R-94	NA	chrIV:232237-235636(-)	XUTs	10	3	9	4	2	12	41.6	20.6666666666667	58.2222222222222	41.75	18	38	43	17	25	26.5	18	40.5	37.6023481956168	NA	18.15	21.3	22.7	43	52.75	56.4	61.8	66.1	66.55	19.1946744489013	NA	13.4	13.8	14.2	17	24.5	26	27.5	29
2.8548725537310803e-6	1.0227923653254774e-6	2.7455184193581893e-6	3.413703334351118e-6	2.8599671973202336e-6	7.232400721287324e-7	1303	XUT_5F-101	NA	chrV:211224-212382(+)	XUTs	3	3	5	5	1	1	25	100	23.2	25.8	23	31	24	28	25	18	23	31	21.4288253938155	NA	11.4	12.8	14.2	24	32.5	34.2	35.9	37.6	39.3	56.3666419108036	NA	26.2	26.4	26.6	28	137	158.8	180.6	202.4
9.516241845770269e-7	1.0227923653254774e-8	9.151728064527297e-9	6.827406668702236e-9	5.719934394640467e-7	7.232400721287323e-9	1304	XUT_5F-112	NA	chrV:239585-241430(+)	XUTs	1	NA	NA	1	NA	NA	30	NA	NA	19	NA	NA	30	NA	NA	19	NA	NA	30	30	30	30	30	30	30	30	30	30	30	NA	NA	NA	NA	NA	NA	NA	NA	NA	NA
2.8548725537310803e-6	2.045584730650955e-6	9.151728064527297e-9	6.827406668702236e-9	5.719934394640467e-9	7.232400721287324e-7	1306	XUT_5F-125	NA	chrV:259868-260666(+)	XUTs	3	NA	NA	NA	1	2	64	NA	NA	NA	10	81	64	NA	NA	NA	10	81	63.4748696723305	NA	55	56	57	64	69	70	71	72	73	NA	NA	NA	NA	NA	NA	NA	NA	NA	NA
8.754942498108647e-5	6.136754191952864e-5	5.3995195580711044e-5	3.75507366778623e-5	4.175552108087541e-5	2.6759882668763095e-5	1308	XUT_5F-128,SUT091	NA	chrV:268778-269426(+)	XUTs	92	59	55	73	37	60	38.8369565217391	30.5762711864407	29.6181818181818	26.958904109589	21.3243243243243	32.3833333333333	33	29	23	22	21	30	33.5637923780998	NA	14.55	17	20	33	49.25	51	54.7	62.6	72.95	27.6258634721268	29	13	14.8	17	29	34.5	41	43.3	45.6
7.612993476616215e-6	1.3296300749231205e-5	3.6606912258109186e-6	2.7309626674808945e-6	1.7159803183921402e-6	2.8929602885149296e-6	1309	XUT_5F-129,SUT092	NA	chrV:270649-271616(+)	XUTs	8	4	4	3	4	13	33.75	40.25	18	28.3333333333333	47.75	37.9230769230769	30	39.5	17.5	24	46.5	41	30.7884085601609	NA	18.7	19.4	20.2	30	36	40.2	44.4	52.5	61.25	36.3242953505052	NA	21.05	22.1	23.15	39.5	54.5	56	57.5	59
4.758120922885134e-6	5.113961826627387e-6	2.7455184193581893e-6	5.461925334961789e-6	4.5759475157123735e-6	2.8929602885149296e-6	1310	XUT_5F-136	NA	chrV:279866-280883(+)	XUTs	5	3	8	8	4	5	69.4	22.3333333333333	52.875	42.625	40.75	38.6	52	22	37	33	42	35	46.675584518255	16	16	16	16	52	106	116.2	126.4	136.6	146.8	21.2147281067372	NA	14.8	15.6	16.4	22	26.5	27.4	28.3	29.2
1.9984107876117565e-5	1.2273508383905729e-5	6.4062096451691075e-6	2.048222000610671e-6	2.2879737578561868e-6	2.8929602885149296e-6	1311	XUT_5F-139,SUT093	NA	chrV:284415-287558(+)	XUTs	21	7	3	4	4	12	50.0476190476191	26.2857142857143	35.6666666666667	29	64.25	39	47	23	27	30.5	59.5	44	46.0288164238758	44	23	27	29	47	62	64	67	69	72	23.8564956243839	NA	14.6	15.2	15.8	23	29	30.8	34.2	40.8
2.8548725537310803e-6	1.0227923653254774e-6	9.151728064527297e-9	6.827406668702236e-9	5.719934394640467e-9	7.232400721287324e-7	1312	XUT_5F-151	NA	chrV:310699-311920(+)	XUTs	3	NA	NA	NA	1	1	50	NA	NA	NA	48	19	56	NA	NA	NA	48	19	48.5220787277883	NA	36.2	38.4	40.6	56	58	58.4	58.8	59.2	59.6	NA	NA	NA	NA	NA	NA	NA	NA	NA	NA
9.516241845770269e-7	1.0227923653254774e-6	9.151728064527297e-9	6.827406668702236e-9	5.719934394640467e-7	7.232400721287324e-7	1313	XUT_5F-180	NA	chrV:353706-354383(+)	XUTs	1	NA	NA	1	1	1	12	NA	NA	23	28	44	12	NA	NA	23	28	44	12	12	12	12	12	12	12	12	12	12	12	NA	NA	NA	NA	NA	NA	NA	NA	NA	NA
1.9032483691540538e-6	1.0227923653254774e-6	9.151728064527297e-7	6.827406668702236e-9	5.719934394640467e-9	7.232400721287323e-9	1317	XUT_5F-223	NA	chrV:464239-464983(+)	XUTs	2	1	NA	NA	NA	1	49	31	NA	NA	NA	54	49	31	NA	NA	NA	54	47.7493455452533	NA	39.1	40.2	41.3	49	54.5	55.6	56.7	57.8	58.9	31	31	31	31	31	31	31	31	31	31
4.758120922885134e-6	6.1367541919528644e-6	2.7455184193581893e-6	4.779184668091565e-6	8.007908152496654e-6	7.955640793416055e-6	1318	XUT_5F-239,SUT098	NA	chrV:503956-504971(+)	XUTs	5	3	7	14	11	6	35.4	18	24	23.8571428571429	19.7272727272727	48.3333333333333	37	12	18	18.5	16	37.5	34.7021281686044	NA	26.2	27.4	28.6	37	39	40.2	41.4	42.6	43.8	13.0452075002045	NA	5.7	6.4	7.1	12	24.5	27	29.5	32
1.9032483691540538e-6	1.0227923653254774e-6	9.151728064527297e-9	6.827406668702236e-9	1.1439868789280934e-6	7.232400721287323e-9	1319	XUT_5F-24	NA	chrV:50548-52008(+)	XUTs	2	NA	NA	2	NA	1	48.5	NA	NA	26.5	NA	30	48.5	NA	NA	26.5	NA	30	48.2907858705985	NA	44.45	44.9	45.35	48.5	50.75	51.2	51.65	52.1	52.55	NA	NA	NA	NA	NA	NA	NA	NA	NA	NA
8.564617661193242e-6	3.0683770959764322e-6	3.6606912258109186e-6	6.827406668702236e-7	1.7159803183921402e-6	1.4464801442574648e-6	1320	XUT_5F-255,SUT099	NA	chrV:554074-557081(+)	XUTs	9	4	1	3	2	3	48.1111111111111	32.5	49	19.3333333333333	19	33	49	29.5	49	24	19	38	42.556359757837	NA	22	36	43.2	49	55	59.4	63.8	66.2	66.6	30.5354910894717	NA	21.3	21.6	21.9	29.5	39.5	41.6	43.7	45.8
9.516241845770269e-7	1.0227923653254774e-6	9.151728064527297e-9	1.3654813337404472e-6	5.719934394640467e-7	7.232400721287323e-9	1321	XUT_5F-62,YELWdelta5	NA	chrV:137038-138523(+)	XUTs	1	NA	2	1	NA	1	63	NA	53	76	NA	50	63	NA	53	76	NA	50	63	63	63	63	63	63	63	63	63	63	63	NA	NA	NA	NA	NA	NA	NA	NA	NA	NA
2.8548725537310803e-6	3.0683770959764322e-6	2.7455184193581893e-6	1.3654813337404472e-6	5.719934394640467e-7	2.8929602885149296e-6	1322	XUT_5F-67,CUT106	NA	chrV:150263-151761(+)	CUTs	3	3	2	1	4	3	45.3333333333333	49	62	35	81.5	34.3333333333333	33	51	62	35	75.5	39	38.4458112108955	NA	22.2	23.4	24.6	33	57.5	62.4	67.3	72.2	77.1	42.0989729364298	NA	22.2	25.4	28.6	51	64	66.6	69.2	71.8
1.9032483691540538e-6	1.0227923653254774e-6	9.151728064527297e-9	6.827406668702236e-7	1.1439868789280934e-6	7.232400721287324e-7	1323	XUT_5F-7	NA	chrV:21398-25477(+)	XUTs	2	NA	1	2	1	1	32	NA	28	16	106	28	32	NA	28	16	106	28	30.0499584026334	NA	22.1	23.2	24.3	32	37.5	38.6	39.7	40.8	41.9	NA	NA	NA	NA	NA	NA	NA	NA	NA	NA
5.709745107462161e-6	1.0227923653254774e-8	9.151728064527297e-9	6.827406668702236e-7	1.1439868789280934e-6	1.4464801442574648e-6	1324	XUT_5F-75	NA	chrV:167067-167892(+)	XUTs	6	NA	1	2	2	NA	58.8333333333333	NA	44	32.5	26	NA	50	NA	44	32.5	26	NA	54.0573606820622	NA	33.5	38	42.5	50	62.25	66	77.25	88.5	99.75	NA	NA	NA	NA	NA	NA	NA	NA	NA	NA
1.0467866030347295e-5	1.534188547988216e-5	6.4062096451691075e-6	2.048222000610671e-6	3.4319606367842804e-6	1.4464801442574648e-6	1326	XUT_5R-11,SUT500	NA	chrV:8378-9843(-)	XUTs	11	7	3	6	2	15	51.8181818181818	37.2857142857143	33.6666666666667	37.3333333333333	38	54.0666666666667	51	22	42	37	38	50	49.3063895236324	NA	30.5	39	40	51	57	59	65.5	72	77	28.8909951533966	NA	13.4	15.8	18.2	22	44	52.4	62.2	74.8
2.4742228799002698e-5	3.17065633250898e-5	1.8303456129054592e-5	3.0040589342289834e-5	1.773179662338545e-5	1.808100180321831e-5	1327	XUT_5R-115,YERCdelta8	NA	chrV:248477-249872(-)	XUTs	26	20	44	31	25	31	43.5769230769231	25.7	23.3636363636364	21.8709677419355	21.56	38.0645161290323	42	23.5	21.5	19	19	38	37.3834905527165	45	15.5	17	17.75	42	47.75	58	61	71	92.25	22.2191298675075	NA	6.95	9.7	15.1	23.5	35.5	37.4	39.45	42
2.8548725537310803e-6	4.09116946130191e-6	9.151728064527297e-9	6.827406668702236e-9	5.719934394640467e-7	7.232400721287323e-9	1328	XUT_5R-12,SUT501	NA	chrV:10435-11362(-)	XUTs	3	NA	NA	1	NA	4	34.6666666666667	NA	NA	16	NA	56.5	31	NA	NA	16	NA	56	34.1966687360932	NA	30.1	30.2	30.3	31	37	38.2	39.4	40.6	41.8	NA	NA	NA	NA	NA	NA	NA	NA	NA	NA
1.9032483691540538e-6	2.045584730650955e-6	2.7455184193581893e-6	1.3654813337404472e-6	5.719934394640467e-9	1.4464801442574648e-6	1330	XUT_5R-142	NA	chrV:298082-298396(-)	XUTs	2	3	2	NA	2	2	31	23.6666666666667	27.5	NA	83.5	48	31	17	27.5	NA	83.5	48	30.4138126514911	NA	25.6	26.2	26.8	31	34	34.6	35.2	35.8	36.4	16.9803694975511	NA	7.1	8.2	9.3	17	32.5	35.6	38.7	41.8
1.9032483691540538e-6	1.0227923653254774e-8	9.151728064527297e-7	6.827406668702236e-9	5.719934394640467e-9	1.4464801442574648e-6	1331	XUT_5R-148	NA	chrV:313836-314177(-)	XUTs	2	1	NA	NA	2	NA	38.5	13	NA	NA	57	NA	38.5	13	NA	NA	57	NA	36.4142829120662	NA	27.25	28.5	29.75	38.5	44.75	46	47.25	48.5	49.75	13	13	13	13	13	13	13	13	13	13
9.516241845770269e-7	1.0227923653254774e-8	9.151728064527297e-7	6.827406668702236e-9	5.719934394640467e-7	7.232400721287323e-9	1332	XUT_5R-151,CUT562	NA	chrV:318863-319757(-)	CUTs	1	1	NA	1	NA	NA	318	39	NA	25	NA	NA	318	39	NA	25	NA	NA	318	318	318	318	318	318	318	318	318	318	318	39	39	39	39	39	39	39	39	39	39
9.516241845770269e-7	2.045584730650955e-6	9.151728064527297e-7	2.7309626674808945e-6	5.719934394640467e-7	1.4464801442574648e-6	1334	XUT_5R-168	NA	chrV:366508-367113(-)	XUTs	1	1	4	1	2	2	49	39	44.5	24	64.5	50	49	39	26.5	24	64.5	50	49	49	49	49	49	49	49	49	49	49	49	39	39	39	39	39	39	39	39	39	39
1.9032483691540538e-6	2.045584730650955e-6	9.151728064527297e-9	6.827406668702236e-9	1.1439868789280934e-6	7.232400721287324e-7	1335	XUT_5R-194	NA	chrV:434928-435670(-)	XUTs	2	NA	NA	2	1	2	36	NA	NA	21.5	40	92	36	NA	NA	21.5	40	92	35.0998575495685	NA	28.8	29.6	30.4	36	40	40.8	41.6	42.4	43.2	NA	NA	NA	NA	NA	NA	NA	NA	NA	NA
8.564617661193242e-6	8.18233892260382e-6	1.8303456129054593e-6	2.7309626674808945e-6	1.7159803183921402e-6	7.232400721287323e-9	1336	XUT_5R-211	NA	chrV:488066-488578(-)	XUTs	9	2	4	3	NA	8	25.3333333333333	16	23.75	18.6666666666667	NA	32.25	22	16	25	16	NA	32.5	21.4645559894196	NA	9.2	10.4	11.6	22	30	32.4	34.8	40.6	49.8	15.7162336455017	NA	13.3	13.6	13.9	16	17.5	17.8	18.1	18.4
9.516241845770268e-6	3.0683770959764322e-6	9.151728064527297e-7	3.413703334351118e-6	1.7159803183921402e-6	2.8929602885149296e-6	1340	XUT_5R-36,CUT546	NA	chrV:62633-63977(-)	CUTs	10	1	5	3	4	3	59.3	52	44	52.3333333333333	35	55.6666666666667	58	52	53	37	38	46	58.8207555977253	NA	49.45	49.9	51.4	58	63.75	64.6	65.95	67.8	71.4	52	52	52	52	52	52	52	52	52	52
9.516241845770269e-7	1.0227923653254774e-6	9.151728064527297e-9	6.827406668702236e-9	5.719934394640467e-9	7.232400721287323e-9	1341	XUT_5R-40	NA	chrV:75955-77497(-)	XUTs	1	NA	NA	NA	NA	1	75	NA	NA	NA	NA	81	75	NA	NA	NA	NA	81	75	75	75	75	75	75	75	75	75	75	75	NA	NA	NA	NA	NA	NA	NA	NA	NA	NA
2.8548725537310803e-6	1.0227923653254774e-6	1.8303456129054593e-6	6.827406668702236e-7	5.719934394640467e-9	7.232400721287323e-9	1342	XUT_5R-48,YELCdelta3	NA	chrV:98364-99707(-)	XUTs	3	2	1	NA	NA	1	45.3333333333333	27.5	25	NA	NA	50	46	27.5	25	NA	NA	50	43.8184669458191	NA	32.5	34	35.5	46	52.5	53.8	55.1	56.4	57.7	15.8113883008419	NA	7.25	9.5	11.75	27.5	38.75	41	43.25	45.5
1.9032483691540538e-6	5.113961826627387e-6	6.4062096451691075e-6	2.7309626674808945e-6	5.147940955176421e-6	4.3394404327723946e-6	1343	XUT_5R-74,SUT505,XUT_5R-75	NA	chrV:151067-151894(-)	XUTs	2	7	4	9	6	5	32.5	28.5714285714286	34	29.2222222222222	32.5	45	32.5	23	27.5	28	25.5	41	32.4037034920393	NA	30.25	30.5	30.75	32.5	33.75	34	34.25	34.5	34.75	26.7427428649645	18	18	18	18	23	36.5	37.4	38.9	41.6
1.9032483691540538e-6	1.0227923653254774e-6	9.151728064527297e-7	6.827406668702236e-9	5.719934394640467e-9	7.232400721287324e-7	1344	XUT_5R-81,SUT507	NA	chrV:161376-162485(-)	XUTs	2	1	NA	NA	1	1	65.5	55	NA	NA	28	23	65.5	55	NA	NA	28	23	65.4522726878143	NA	63.25	63.5	63.75	65.5	66.75	67	67.25	67.5	67.75	55	55	55	55	55	55	55	55	55	55
1.9032483691540538e-6	2.045584730650955e-6	9.151728064527297e-9	6.827406668702236e-9	5.719934394640467e-9	1.4464801442574648e-6	1345	XUT_5R-90-m,SUT508	NA	chrV:175629-177624(-)	XUTs	2	NA	NA	NA	2	2	57.5	NA	NA	NA	27	44.5	57.5	NA	NA	NA	27	44.5	56.5331761004103	NA	48.05	49.1	50.15	57.5	62.75	63.8	64.85	65.9	66.95	NA	NA	NA	NA	NA	NA	NA	NA	NA	NA
3.2355222275618915e-5	2.761539386378789e-5	5.4910368387163786e-06	9.55836933618313e-6	3.4319606367842804e-6	3.616200360643662e-6	1346	XUT_5R-93,SUT509	NA	chrV:186889-188144(-)	XUTs	34	6	14	6	5	27	47.6176470588235	57.5	60.6428571428571	61.1666666666667	87	43.5555555555556	53	55.5	69	50.5	85	46	44.6573839228298	NA	24.65	25	27.85	53	57.75	58.8	61.15	64.7	74.1	48.6797764117052	NA	21.25	22.5	23.75	55.5	73	78	86.25	94.5
1.9032483691540538e-6	1.0227923653254774e-8	9.151728064527297e-9	6.827406668702236e-7	5.719934394640467e-9	7.232400721287323e-9	1347	XUT_5R-97,SUT512	NA	chrV:202478-204665(-)	XUTs	2	NA	1	NA	NA	NA	30	NA	36	NA	NA	NA	30	NA	36	NA	NA	NA	30	30	30	30	30	30	30	30	30	30	30	NA	NA	NA	NA	NA	NA	NA	NA	NA	NA
1.9032483691540538e-6	1.0227923653254774e-6	9.151728064527297e-9	6.827406668702236e-9	5.719934394640467e-9	7.232400721287323e-9	1351	XUT_6F-46	NA	chrVI:104088-104541(+)	XUTs	2	NA	NA	NA	NA	1	30	NA	NA	NA	NA	16	30	NA	NA	NA	NA	16	26.5329983228432	NA	17.4	18.8	20.2	30	37	38.4	39.8	41.2	42.6	NA	NA	NA	NA	NA	NA	NA	NA	NA	NA
5.709745107462161e-6	5.113961826627387e-6	4.575864032263648e-6	6.827406668702236e-7	2.2879737578561868e-6	2.8929602885149296e-6	1352	XUT_6F-52	NA	chrVI:111497-112317(+)	XUTs	6	5	1	4	4	5	22.5	26	23	21.5	33	37.4	22.5	27	23	19.5	13	37	21.3801171682314	NA	13.25	15.5	17.75	22.5	25.25	26	27.75	29.5	31.25	23.7730935796334	NA	13.2	14.4	15.6	27	31	33.2	35.4	37.6
1.2371114399501349e-5	1.2273508383905729e-5	1.8303456129054593e-6	2.7309626674808945e-6	4.5759475157123735e-6	2.8929602885149296e-6	1353	XUT_6R-115,SUT531,CUT581	NA	chrVI:262279-263837(-)	CUTs	13	2	4	8	4	12	48.5384615384615	26	35.75	45.25	15.75	37.5833333333333	53	26	29	38	14.5	42	44.4286284776215	71	22.8	26.4	27.6	53	65	66.8	68.6	70.4	71	24.738633753706	NA	18.8	19.6	20.4	26	30	30.8	31.6	32.4
9.516241845770269e-7	1.0227923653254774e-6	9.151728064527297e-9	2.7309626674808945e-6	1.7159803183921402e-6	1.4464801442574648e-6	1355	XUT_6R-28,SUT524	NA	chrVI:76508-77851(-)	XUTs	1	NA	4	3	2	1	26	NA	72.75	32.6666666666667	113	35	26	NA	76	28	113	35	26	26	26	26	26	26	26	26	26	26	26	NA	NA	NA	NA	NA	NA	NA	NA	NA	NA
1.9032483691540538e-6	5.113961826627387e-6	1.8303456129054593e-6	2.7309626674808945e-6	5.719934394640467e-7	7.232400721287323e-9	1357	XUT_6R-50	NA	chrVI:111126-111782(-)	XUTs	2	2	4	1	NA	5	26.5	16.5	15.5	18	NA	20.8	26.5	16.5	13.5	18	NA	13	26.4952825989835	NA	26.05	26.1	26.15	26.5	26.75	26.8	26.85	26.9	26.95	15.8745078663875	NA	12.45	12.9	13.35	16.5	18.75	19.2	19.65	20.1
1.9032483691540538e-6	4.09116946130191e-6	1.8303456129054593e-6	2.048222000610671e-6	5.719934394640467e-9	7.232400721287323e-9	1359	XUT_6R-65,SUT528	NA	chrVI:158100-159136(-)	XUTs	2	2	3	NA	NA	4	45	26.5	22	NA	NA	35.5	45	26.5	15	NA	NA	35.5	39.255572852781	NA	25.2	27.4	29.6	45	56	58.2	60.4	62.6	64.8	25.6904651573303	NA	20.65	21.3	21.95	26.5	29.75	30.4	31.05	31.7
1.9032483691540538e-6	1.0227923653254774e-8	9.151728064527297e-7	6.827406668702236e-9	5.719934394640467e-9	7.232400721287323e-9	1361	XUT_6R-81,CUT577,CUT578,XUT_6R-82	NA	chrVI:194074-196349(-)	CUTs	2	1	NA	NA	NA	NA	22	22	NA	NA	NA	NA	22	22	NA	NA	NA	NA	9.16515138991168	NA	4	6	8	22	32	34	36	38	40	22	22	22	22	22	22	22	22	22	22
9.516241845770269e-7	7.159546557278341e-6	2.7455184193581893e-6	1.3654813337404472e-6	5.719934394640467e-9	2.1697202163861973e-6	1363	XUT_7F-130	NA	chrVII:276422-277346(+)	XUTs	1	3	2	NA	3	7	38	24.3333333333333	24	NA	24.3333333333333	27.1428571428571	38	28	24	NA	19	18	38	38	38	38	38	38	38	38	38	38	38	23.508522636843	NA	17.2	18.4	19.6	28	28.5	28.6	28.7	28.8
8.564617661193242e-6	7.159546557278341e-6	1.1897246483885487e-5	9.55836933618313e-6	1.601581630499331e-5	1.808100180321831e-5	1367	XUT_7F-261,SUT122,CUT148	NA	chrVII:559183-559571(+)	CUTs	9	13	14	28	25	7	26.6666666666667	21	19.4285714285714	21.9285714285714	23.96	24.1428571428571	25	20	19	18.5	20	24	23.2174785562889	40	10	14	16.2	25	39	39.4	39.8	40	40	19.1888386300126	NA	9.6	10.6	12.4	20	27	29.4	31	31
2.8548725537310803e-6	3.0683770959764322e-6	2.7455184193581893e-6	1.3654813337404472e-6	1.7159803183921402e-6	2.8929602885149296e-6	1368	XUT_7F-271	NA	chrVII:592737-593362(+)	XUTs	3	3	2	3	4	3	52.3333333333333	58.3333333333333	179	123.666666666667	91.5	36.6666666666667	45	38	179	112	62	40	45.1623763453998	NA	25.2	27.4	29.6	45	67	71.4	75.8	80.2	84.6	39.4199629139342	NA	15.5	18	20.5	38	81	89.6	98.2	106.8
9.516241845770269e-7	1.0227923653254774e-6	9.151728064527297e-9	1.3654813337404472e-6	1.1439868789280934e-6	7.232400721287324e-7	1369	XUT_7F-276,CUT149	NA	chrVII:605667-606123(+)	CUTs	1	NA	2	2	1	1	16	NA	62.5	18	94	11	16	NA	62.5	18	94	11	16	16	16	16	16	16	16	16	16	16	16	NA	NA	NA	NA	NA	NA	NA	NA	NA	NA
9.516241845770269e-7	1.0227923653254774e-8	9.151728064527297e-9	6.827406668702236e-9	5.719934394640467e-9	7.232400721287323e-9	1370	XUT_7F-281,CUT151	NA	chrVII:616265-617579(+)	CUTs	1	NA	NA	NA	NA	NA	46	NA	NA	NA	NA	NA	46	NA	NA	NA	NA	NA	46	46	46	46	46	46	46	46	46	46	46	NA	NA	NA	NA	NA	NA	NA	NA	NA	NA
3.8064967383081075e-6	1.0227923653254774e-8	2.7455184193581893e-6	6.827406668702236e-9	1.1439868789280934e-6	2.8929602885149296e-6	1371	XUT_7F-283,SUT123	NA	chrVII:620205-622300(+)	XUTs	4	3	NA	2	4	NA	55.75	17.6666666666667	NA	15.5	23.5	NA	57	17	NA	15.5	24.5	NA	54.055982840927	57	39.15	42.3	45.45	57	61	63.4	65.8	68.2	70.6	16.9803694975511	NA	12.5	13	13.5	17	20.5	21.2	21.9	22.6
4.758120922885134e-6	1.0227923653254774e-6	9.151728064527297e-7	6.827406668702236e-7	5.719934394640467e-7	7.232400721287324e-7	1372	XUT_7F-296,SUT126	NA	chrVII:660012-661542(+)	XUTs	5	1	1	1	1	1	54.2	101	39	116	30	44	55	101	39	116	30	44	50.4829940924927	NA	29.2	33.4	37.6	55	64	67.4	70.8	74.2	77.6	101	101	101	101	101	101	101	101	101	101
9.516241845770269e-7	4.09116946130191e-6	9.151728064527297e-7	6.827406668702236e-7	5.719934394640467e-9	7.232400721287323e-9	1373	XUT_7F-31,SUT110,CUT125	NA	chrVII:63743-64426(+)	CUTs	1	1	1	NA	NA	4	56	30	23	NA	NA	39.75	56	30	23	NA	NA	37.5	56	56	56	56	56	56	56	56	56	56	56	30	30	30	30	30	30	30	30	30	30
9.516241845770269e-7	1.0227923653254774e-8	9.151728064527297e-9	6.827406668702236e-9	5.719934394640467e-9	7.232400721287323e-9	1374	XUT_7F-323,SUT127,CUT154	NA	chrVII:729946-730853(+)	CUTs	1	NA	NA	NA	NA	NA	44	NA	NA	NA	NA	NA	44	NA	NA	NA	NA	NA	44	44	44	44	44	44	44	44	44	44	44	NA	NA	NA	NA	NA	NA	NA	NA	NA	NA
1.9032483691540538e-6	1.0227923653254774e-6	1.8303456129054593e-6	6.827406668702236e-9	5.719934394640467e-7	7.232400721287324e-7	1375	XUT_7F-324,SUT128	NA	chrVII:731266-733118(+)	XUTs	2	2	NA	1	1	1	47.5	16.5	NA	29	21	63	47.5	16.5	NA	29	21	63	46.9041575982343	NA	40.75	41.5	42.25	47.5	51.25	52	52.75	53.5	54.25	14.6969384566991	NA	9.75	10.5	11.25	16.5	20.25	21	21.75	22.5
1.9032483691540538e-6	2.045584730650955e-6	3.6606912258109186e-6	6.827406668702236e-7	5.719934394640467e-9	7.232400721287324e-7	1376	XUT_7F-333	NA	chrVII:752976-754407(+)	XUTs	2	4	1	NA	1	2	34.5	29.75	27	NA	30	25	34.5	28.5	27	NA	30	25	29.1204395571221	NA	17.85	19.7	21.55	34.5	43.75	45.6	47.45	49.3	51.15	26.3214802590498	NA	13.95	15.9	17.85	28.5	36.5	39.2	41.9	44.6
3.8064967383081075e-6	1.0227923653254774e-8	9.151728064527297e-9	6.827406668702236e-7	5.719934394640467e-7	7.232400721287323e-9	1377	XUT_7F-347,SUT131	NA	chrVII:778138-778959(+)	XUTs	4	NA	1	1	NA	NA	45.5	NA	65	88	NA	NA	51	NA	65	88	NA	NA	43.2024689241421	NA	27.6	31.2	34.8	51	54.5	54.8	55.1	55.4	55.7	NA	NA	NA	NA	NA	NA	NA	NA	NA	NA
3.8064967383081075e-6	1.0227923653254774e-8	1.8303456129054593e-6	2.7309626674808945e-6	1.1439868789280934e-6	2.1697202163861973e-6	1378	XUT_7F-36	NA	chrVII:78243-79825(+)	XUTs	4	2	4	2	3	NA	36.5	29.5	37	22	59	NA	37.5	29.5	31	22	36	NA	32.2169308519662	NA	16.4	18.8	21.2	37.5	48	49.8	51.6	53.4	55.2	28.2488937836511	NA	21.85	22.7	23.55	29.5	33.75	34.6	35.45	36.3
3.8064967383081075e-6	1.0227923653254774e-6	9.151728064527297e-9	6.827406668702236e-7	2.2879737578561868e-6	7.232400721287323e-9	1379	XUT_7F-375	NA	chrVII:834077-834614(+)	XUTs	4	NA	1	4	NA	1	40.75	NA	38	57.5	NA	87	40.5	NA	38	42	NA	87	40.1683482844402	NA	33.3	33.6	33.9	40.5	46.75	47.2	47.65	48.1	48.55	NA	NA	NA	NA	NA	NA	NA	NA	NA	NA
9.516241845770269e-7	1.0227923653254774e-8	9.151728064527297e-9	6.827406668702236e-9	5.719934394640467e-9	7.232400721287323e-9	1380	XUT_7F-391	NA	chrVII:858989-859707(+)	XUTs	1	NA	NA	NA	NA	NA	74	NA	NA	NA	NA	NA	74	NA	NA	NA	NA	NA	74	74	74	74	74	74	74	74	74	74	74	NA	NA	NA	NA	NA	NA	NA	NA	NA	NA
1.9032483691540538e-6	1.0227923653254774e-8	9.151728064527297e-9	6.827406668702236e-9	5.719934394640467e-9	7.232400721287324e-7	1381	XUT_7F-400,CUT160	NA	chrVII:883917-885075(+)	CUTs	2	NA	NA	NA	1	NA	44	NA	NA	NA	122	NA	44	NA	NA	NA	122	NA	43.9886348958455	NA	43.1	43.2	43.3	44	44.5	44.6	44.7	44.8	44.9	NA	NA	NA	NA	NA	NA	NA	NA	NA	NA
9.516241845770269e-7	2.045584730650955e-6	9.151728064527297e-9	6.827406668702236e-7	5.719934394640467e-7	7.232400721287323e-9	1383	XUT_7F-414,SUT137	NA	chrVII:902190-903513(+)	XUTs	1	NA	1	1	NA	2	47	NA	28	11	NA	28.5	47	NA	28	11	NA	28.5	47	47	47	47	47	47	47	47	47	47	47	NA	NA	NA	NA	NA	NA	NA	NA	NA	NA
4.758120922885134e-6	5.113961826627387e-6	9.151728064527297e-7	6.827406668702236e-9	1.1439868789280934e-6	2.1697202163861973e-6	1384	XUT_7F-426,SUT138	NA	chrVII:937065-938291(+)	XUTs	5	1	NA	2	3	5	34.2	23	NA	9.5	36	45	40	23	NA	9.5	20	51	23.2166185663784	NA	6.2	7.4	8.6	40	42	48.2	54.4	60.6	66.8	23	23	23	23	23	23	23	23	23	23
2.093573206069459e-5	2.0455847306509548e-5	2.1964147354865514e-5	1.0923850669923578e-5	1.601581630499331e-5	7.232400721287324e-6	1385	XUT_7F-439,SUT141,CUT164	NA	chrVII:974181-975762(+)	CUTs	22	24	16	28	10	20	37.8636363636364	29.0416666666667	34.9375	33.8571428571429	35	48.25	33.5	29	29.5	31	32.5	46.5	32.9546776732349	NA	13.05	14.3	17.3	33.5	53.75	54.8	55	57.7	62.75	26.6358265997396	18	17	17.3	18	29	35.25	36	36.55	41.9
6.661369292039188e-6	5.113961826627387e-6	8.236555258074568e-6	6.827406668702236e-6	9.723888470888794e-6	1.518804151470338e-5	1386	XUT_7F-44	NA	chrVII:89434-89898(+)	XUTs	7	9	10	17	21	5	32.8571428571429	42.7777777777778	50.7	40.4705882352941	23.047619047619	52.4	27	25	29	26	19	33	31.0301519339483	25	23.6	24.2	24.8	27	34.5	37.2	41.2	47.8	54.4	29.9767738460023	20	19.4	19.8	20	25	28	29.6	31.2	63.9999999999999
5.709745107462161e-6	6.1367541919528644e-6	9.151728064527297e-7	2.048222000610671e-6	1.7159803183921402e-6	7.232400721287323e-9	1387	XUT_7F-447,SUT142	NA	chrVII:994248-994966(+)	XUTs	6	1	3	3	NA	6	46.5	26	30.6666666666667	42	NA	40.6666666666667	39.5	26	25	54	NA	37.5	44.0627949025851	NA	32.5	33	33.5	39.5	53	56	61.5	67	72.5	26	26	26	26	26	26	26	26	26	26
9.516241845770269e-7	4.09116946130191e-6	2.7455184193581893e-6	6.827406668702236e-7	1.7159803183921402e-6	2.1697202163861973e-6	1389	XUT_7F-469,SUT145	NA	chrVII:1059023-1059725(+)	XUTs	1	3	1	3	3	4	25	40.3333333333333	12	24.6666666666667	38.3333333333333	46	25	41	12	21	32	42.5	25	25	25	25	25	25	25	25	25	25	25	38.6115279625744	NA	27.5	29	30.5	41	47.5	48.8	50.1	51.4
1.9032483691540538e-6	2.045584730650955e-6	9.151728064527297e-7	6.827406668702236e-7	5.719934394640467e-9	7.232400721287323e-9	1391	XUT_7F-475	NA	chrVII:1078567-1079869(+)	XUTs	2	1	1	NA	NA	2	59	36	8	NA	NA	51.5	59	36	8	NA	NA	51.5	57.0613704707484	NA	45.5	47	48.5	59	66.5	68	69.5	71	72.5	36	36	36	36	36	36	36	36	36	36
1.9032483691540538e-6	1.0227923653254774e-8	9.151728064527297e-9	6.827406668702236e-9	5.719934394640467e-9	7.232400721287323e-9	1393	XUT_7F-48,CUT126	NA	chrVII:95072-95755(+)	CUTs	2	NA	NA	NA	NA	NA	40.5	NA	NA	NA	NA	NA	40.5	NA	NA	NA	NA	NA	38.1837661840736	NA	28.35	29.7	31.05	40.5	47.25	48.6	49.95	51.3	52.65	NA	NA	NA	NA	NA	NA	NA	NA	NA	NA
1.1419490214924321e-5	7.159546557278341e-6	3.6606912258109186e-6	3.413703334351118e-6	1.7159803183921402e-6	2.1697202163861973e-6	1394	XUT_7F-480	NA	chrVII:1082814-1083576(+)	XUTs	12	4	5	3	3	7	37	35	41.2	41.3333333333333	15.3333333333333	30.2857142857143	38.5	32	26	18	14	22	33.356443657807	26	14.75	17.9	22.85	38.5	44.75	48.6	54.2	60.8	62.45	30.1429746610537	NA	15.25	17.5	19.75	32	42.75	46.8	50.85	54.9
1.9032483691540538e-6	1.0227923653254774e-8	9.151728064527297e-9	6.827406668702236e-9	5.719934394640467e-7	7.232400721287323e-9	1395	XUT_7F-59	NA	chrVII:121118-122106(+)	XUTs	2	NA	NA	1	NA	NA	33	NA	NA	16	NA	NA	33	NA	NA	16	NA	NA	20.3224014329016	NA	9.6	12.2	14.8	33	46	48.6	51.2	53.8	56.4	NA	NA	NA	NA	NA	NA	NA	NA	NA	NA
1.9032483691540538e-6	1.0227923653254774e-6	9.151728064527297e-7	6.827406668702236e-9	1.1439868789280934e-6	7.232400721287324e-7	1396	XUT_7F-76	NA	chrVII:166331-166659(+)	XUTs	2	1	NA	2	1	1	20	32	NA	14.5	17	16	20	32	NA	14.5	17	16	20	20	20	20	20	20	20	20	20	20	20	32	32	32	32	32	32	32	32	32	32
5.709745107462161e-6	1.0227923653254774e-6	9.151728064527297e-7	2.048222000610671e-6	1.1439868789280934e-6	1.4464801442574648e-6	1397	XUT_7F-91,YGLWtau2	NA	chrVII:204004-205227(+)	XUTs	6	1	3	2	2	1	41.5	30	29.6666666666667	17	62.5	35	35	30	32	17	62.5	35	37.5029069636026	NA	22.75	23.5	24.25	35	48.5	52	59	66	73	30	30	30	30	30	30	30	30	30	30
2.1887356245271617e-5	1.2273508383905729e-5	9.151728064527296e-6	8.192888002442683e-6	9.151895031424747e-6	7.232400721287324e-6	1399	XUT_7R-116,SUT542	NA	chrVII:272363-273139(-)	XUTs	23	10	12	16	10	12	39.304347826087	31.1	35.1666666666667	29.5	42.7	35.0833333333333	35	33	36	29.5	27.5	33	35.9544951345716	NA	19.5	24	24.6	35	45.5	47	50.5	60	62	28.4815860877922	37	11.9	12.8	18.25	33	37	37.2	37.65	39.2
9.516241845770269e-7	1.0227923653254774e-8	9.151728064527297e-7	6.827406668702236e-9	5.719934394640467e-7	7.232400721287323e-9	1400	XUT_7R-12,CUT583	NA	chrVII:21509-23349(-)	CUTs	1	1	NA	1	NA	NA	32	51	NA	75	NA	NA	32	51	NA	75	NA	NA	32	32	32	32	32	32	32	32	32	32	32	51	51	51	51	51	51	51	51	51	51
9.516241845770269e-7	1.0227923653254774e-6	9.151728064527297e-9	6.827406668702236e-9	1.1439868789280934e-6	7.232400721287324e-7	1402	XUT_7R-124	NA	chrVII:292824-293301(-)	XUTs	1	NA	NA	2	1	1	59	NA	NA	31.5	14	41	59	NA	NA	31.5	14	41	59	59	59	59	59	59	59	59	59	59	59	NA	NA	NA	NA	NA	NA	NA	NA	NA	NA
1.9032483691540538e-6	3.0683770959764322e-6	9.151728064527297e-9	6.827406668702236e-9	5.719934394640467e-9	7.232400721287324e-7	1403	XUT_7R-129	NA	chrVII:311952-313065(-)	XUTs	2	NA	NA	NA	1	3	40.5	NA	NA	NA	10	62.3333333333333	40.5	NA	NA	NA	10	57	33.6749164809655	NA	20.25	22.5	24.75	40.5	51.75	54	56.25	58.5	60.75	NA	NA	NA	NA	NA	NA	NA	NA	NA	NA
9.516241845770269e-7	1.0227923653254774e-8	1.8303456129054593e-6	1.3654813337404472e-6	5.719934394640467e-9	7.232400721287323e-9	1404	XUT_7R-144,SUT544	NA	chrVII:354396-355584(-)	XUTs	1	2	2	NA	NA	NA	37	42	23	NA	NA	NA	37	42	23	NA	NA	NA	37	37	37	37	37	37	37	37	37	37	37	41.9523539268061	NA	40.2	40.4	40.6	42	43	43.2	43.4	43.6
9.516241845770269e-7	1.0227923653254774e-6	9.151728064527297e-7	6.827406668702236e-9	5.719934394640467e-9	7.232400721287323e-9	1405	XUT_7R-165	NA	chrVII:393151-393679(-)	XUTs	1	1	NA	NA	NA	1	32	63	NA	NA	NA	32	32	63	NA	NA	NA	32	32	32	32	32	32	32	32	32	32	32	32	63	63	63	63	63	63	63	63	63	63
1.9032483691540538e-6	3.0683770959764322e-6	5.4910368387163786e-06	2.048222000610671e-6	4.5759475157123735e-6	1.4464801442574648e-6	1406	XUT_7R-173	NA	chrVII:403287-403773(-)	XUTs	2	6	3	8	2	3	17.5	29.5	25	17.875	22	20	17.5	21	27	20.5	22	12	17.1464281994822	NA	14.35	14.7	15.05	17.5	19.25	19.6	19.95	20.3	20.65	26.5014820897399	19	19	19	19	21	32.75	36	42.25	48.5
6.661369292039188e-6	4.09116946130191e-6	9.151728064527297e-7	2.048222000610671e-6	5.719934394640467e-7	1.4464801442574648e-6	1407	XUT_7R-187	NA	chrVII:423278-424399(-)	XUTs	7	1	3	1	2	4	45.5714285714286	21	25	36	67	42.5	46	21	21	36	67	39	43.1433612513728	NA	28.3	28.6	28.9	46	58.5	59.4	60.6	62.4	64.2	21	21	21	21	21	21	21	21	21	21
1.0467866030347295e-5	7.159546557278341e-6	2.7455184193581893e-6	4.779184668091565e-6	2.8599671973202336e-6	9.402120937673522e-6	1408	XUT_7R-19,SUT533,SUT534,XUT_7R-20,CUT584	NA	chrVII:31839-35365(-)	CUTs	11	3	7	5	13	7	52.5454545454545	67.3333333333333	37.8571428571429	64.6	65.7692307692308	83.2857142857143	58	61	39	81	73	53	51.1377206207992	59	32	32	38	58	59	59	59.5	60	64	66.6789421839809	NA	60.1	60.2	60.3	61	71	73	75	77
9.516241845770269e-7	1.0227923653254774e-8	9.151728064527297e-9	6.827406668702236e-9	5.719934394640467e-9	7.232400721287324e-7	1410	XUT_7R-228	NA	chrVII:511600-512909(-)	XUTs	1	NA	NA	NA	1	NA	31	NA	NA	NA	8	NA	31	NA	NA	NA	8	NA	31	31	31	31	31	31	31	31	31	31	31	NA	NA	NA	NA	NA	NA	NA	NA	NA	NA
6.75653171049689e-5	6.239033428485413e-5	4.3013121903278294e-5	3.8916218011602747e-5	3.317561948891471e-5	2.5313402524505633e-5	1412	XUT_7R-243,CUT606	NA	chrVII:534981-535805(-)	CUTs	71	47	57	58	35	61	35.4647887323944	24.1914893617021	24.1228070175439	27.3620689655172	23.8285714285714	39.3114754098361	36	19	19	21.5	20	35	31.1225201853389	40	14	16	17.5	36	46.5	52	55	57	65	20.57874633547	NA	10	11.6	12	19	32	33.8	38.1	39.4
1.2371114399501349e-5	9.205131287929297e-6	4.575864032263648e-6	6.827406668702236e-6	4.003954076248327e-6	2.1697202163861973e-6	1413	XUT_7R-245,SUT550	NA	chrVII:543317-544561(-)	XUTs	13	5	10	7	3	9	34.3846153846154	27.6	21.6	49.2857142857143	23.6666666666667	42.7777777777778	44	29	16.5	25	22	33	27.5771092791156	NA	9.2	10.2	10.8	44	52	53.2	54.2	54.8	55.4	26.0918412567302	NA	15.8	17.6	19.4	29	35	35.4	35.8	36.2
9.516241845770269e-7	1.0227923653254774e-8	9.151728064527297e-7	2.048222000610671e-6	5.719934394640467e-9	7.232400721287323e-9	1414	XUT_7R-264,SUT551	NA	chrVII:576759-579388(-)	XUTs	1	1	3	NA	NA	NA	26	36	21.3333333333333	NA	NA	NA	26	36	17	NA	NA	NA	26	26	26	26	26	26	26	26	26	26	26	36	36	36	36	36	36	36	36	36	36
9.516241845770269e-7	3.0683770959764322e-6	2.7455184193581893e-6	6.827406668702236e-9	5.719934394640467e-9	1.4464801442574648e-6	1415	XUT_7R-269,SUT552	NA	chrVII:590979-591826(-)	XUTs	1	3	NA	NA	2	3	64	66.6666666666667	NA	NA	34.5	42.3333333333333	64	30	NA	NA	34.5	39	64	64	64	64	64	64	64	64	64	64	64	47.1949051285131	NA	24.6	25.2	25.8	30	88	99.6	111.2	122.8
1.9032483691540538e-6	1.0227923653254774e-8	1.8303456129054593e-6	1.3654813337404472e-6	1.1439868789280934e-6	7.232400721287323e-9	1416	XUT_7R-275	NA	chrVII:609179-609649(-)	XUTs	2	2	2	2	NA	NA	41	23.5	31	28	NA	NA	41	23.5	31	28	NA	NA	40.3980197534483	NA	34.7	35.4	36.1	41	44.5	45.2	45.9	46.6	47.3	19.8997487421324	NA	12.25	13.5	14.75	23.5	29.75	31	32.25	33.5
9.516241845770269e-7	1.0227923653254774e-6	9.151728064527297e-9	6.827406668702236e-9	5.719934394640467e-7	7.232400721287323e-9	1417	XUT_7R-295	NA	chrVII:653512-654530(-)	XUTs	1	NA	NA	1	NA	1	37	NA	NA	21	NA	116	37	NA	NA	21	NA	116	37	37	37	37	37	37	37	37	37	37	37	NA	NA	NA	NA	NA	NA	NA	NA	NA	NA
9.516241845770269e-7	1.0227923653254774e-6	1.8303456129054593e-6	3.413703334351118e-6	5.719934394640467e-7	2.1697202163861973e-6	1420	XUT_7R-315,SUT556,CUT615	NA	chrVII:701090-702671(-)	CUTs	1	2	5	1	3	1	20	17	19.2	17	54	19	20	17	17	17	74	19	20	20	20	20	20	20	20	20	20	20	20	15.4919333848297	NA	10.7	11.4	12.1	17	20.5	21.2	21.9	22.6
3.8064967383081075e-6	2.045584730650955e-6	9.151728064527297e-7	6.827406668702236e-9	5.719934394640467e-7	1.4464801442574648e-6	1421	XUT_7R-328	NA	chrVII:718533-719260(-)	XUTs	4	1	NA	1	2	2	55.25	30	NA	19	28	31.5	42	30	NA	19	28	31.5	50.8911132092618	39	39	39	39	42	58.25	66.2	74.15	82.1	90.05	30	30	30	30	30	30	30	30	30	30
9.516241845770269e-7	2.045584730650955e-6	2.7455184193581893e-6	6.827406668702236e-7	1.7159803183921402e-6	7.232400721287324e-7	1422	XUT_7R-340,SUT559	NA	chrVII:741715-742103(-)	XUTs	1	3	1	3	1	2	40	20	116	18.6666666666667	13	32.5	40	19	116	21	13	32.5	40	40	40	40	40	40	40	40	40	40	40	17.6217362298207	NA	10	11	12	19	25.5	26.8	28.1	29.4
2.8548725537310803e-6	5.113961826627387e-6	4.575864032263648e-6	1.3654813337404472e-6	5.147940955176421e-6	5.062680504901126e-6	1423	XUT_7R-365,SUT564,CUT623	NA	chrVII:800364-801871(-)	CUTs	3	5	2	9	7	5	33.6666666666667	25.4	70	39.3333333333333	59.1428571428571	60.4	32	24	70	29	72	63	33.5298612484176	NA	31.1	31.2	31.3	32	35	35.6	36.2	36.8	37.4	22.2220417108452	NA	10.6	13.2	15.8	24	32	34	36	38
4.758120922885134e-6	5.113961826627387e-6	3.6606912258109186e-6	3.413703334351118e-6	2.2879737578561868e-6	2.1697202163861973e-6	1424	XUT_7R-374	NA	chrVII:810550-811479(-)	XUTs	5	4	5	4	3	5	20.8	22.75	23.6	19.5	24	33.4	17	17	25	21	26	36	19.2413554034292	17	13.8	14.6	15.4	17	18	22.2	26.4	30.6	34.8	18.3461938244639	17	9.35	10.7	12.05	17	25	29.8	34.6	39.4
9.516241845770269e-7	1.0227923653254774e-8	9.151728064527297e-9	1.3654813337404472e-6	5.719934394640467e-9	7.232400721287323e-9	1425	XUT_7R-42,SUT536,XUT_7R-43	NA	chrVII:94750-97071(-)	XUTs	1	NA	2	NA	NA	NA	58	NA	38	NA	NA	NA	58	NA	38	NA	NA	NA	58	58	58	58	58	58	58	58	58	58	58	NA	NA	NA	NA	NA	NA	NA	NA	NA	NA
1.351306342099378e-4	1.360313845882885e-4	6.955313329040746e-5	6.349488201893079e-5	6.978319961461369e-5	5.0626805049011266e-5	1426	XUT_7R-426	NA	chrVII:931335-932053(-)	XUTs	142	76	93	122	70	133	33.5704225352113	25.3815789473684	22.6236559139785	20.1065573770492	21.9857142857143	32.0676691729323	31	22	20	18	19.5	30	28.6624001426117	NA	9.1	13.1	16	31	44	48	51.85	54.9	59.95	21.7944831886291	22	8.75	10	11.25	22	32	34	40.5	43
3.8064967383081075e-6	5.113961826627387e-6	9.151728064527297e-9	6.827406668702236e-7	1.1439868789280934e-6	7.232400721287324e-7	1427	XUT_7R-433,SUT569	NA	chrVII:942613-944919(-)	XUTs	4	NA	1	2	1	5	51.25	NA	52	54	21	50	50	NA	52	54	21	38	49.2889432419446	NA	34.95	36.9	38.85	50	58.5	61.2	63.9	66.6	69.3	NA	NA	NA	NA	NA	NA	NA	NA	NA	NA
9.516241845770269e-7	1.0227923653254774e-8	9.151728064527297e-9	6.827406668702236e-9	5.719934394640467e-7	7.232400721287323e-9	1428	XUT_7R-45	NA	chrVII:97141-98586(-)	XUTs	1	NA	NA	1	NA	NA	61	NA	NA	21	NA	NA	61	NA	NA	21	NA	NA	61	61	61	61	61	61	61	61	61	61	61	NA	NA	NA	NA	NA	NA	NA	NA	NA	NA
9.516241845770269e-7	1.0227923653254774e-8	9.151728064527297e-9	6.827406668702236e-9	5.719934394640467e-9	7.232400721287323e-9	1430	XUT_7R-483	NA	chrVII:1066078-1066986(-)	XUTs	1	NA	NA	NA	NA	NA	38	NA	NA	NA	NA	NA	38	NA	NA	NA	NA	NA	38	38	38	38	38	38	38	38	38	38	38	NA	NA	NA	NA	NA	NA	NA	NA	NA	NA
9.516241845770269e-7	2.045584730650955e-6	9.151728064527297e-9	6.827406668702236e-7	5.719934394640467e-9	7.232400721287323e-9	1432	XUT_7R-77,SUT538	NA	chrVII:159060-159712(-)	XUTs	1	NA	1	NA	NA	2	77	NA	60	NA	NA	41	77	NA	60	NA	NA	41	77	77	77	77	77	77	77	77	77	77	77	NA	NA	NA	NA	NA	NA	NA	NA	NA	NA
1.9032483691540538e-6	1.0227923653254774e-6	1.8303456129054593e-6	6.827406668702236e-7	5.719934394640467e-9	7.232400721287324e-7	1433	XUT_7R-97	NA	chrVII:225885-226487(-)	XUTs	2	2	1	NA	1	1	23.5	28	10	NA	24	67	23.5	28	10	NA	24	67	23.4946802489415	NA	23.05	23.1	23.15	23.5	23.75	23.8	23.85	23.9	23.95	20.5669638012031	NA	10.9	12.8	14.7	28	37.5	39.4	41.3	43.2
1.9032483691540538e-6	4.09116946130191e-6	9.151728064527297e-7	2.048222000610671e-6	1.1439868789280934e-6	2.1697202163861973e-6	1435	XUT_8F-104,SUT159	NA	chrVIII:222861-224236(+)	XUTs	2	1	3	2	3	4	44.5	24	21.6666666666667	62	42.6666666666667	47.75	44.5	24	18	62	36	51.5	44.1588043316392	NA	39.55	40.1	40.65	44.5	47.25	47.8	48.35	48.9	49.45	24	24	24	24	24	24	24	24	24	24
8.564617661193242e-6	7.159546557278341e-6	5.4910368387163786e-06	4.096444001221342e-6	2.2879737578561868e-6	2.8929602885149296e-6	1438	XUT_8F-134,SUT165	NA	chrVIII:314155-314753(+)	XUTs	9	6	6	4	4	7	30.2222222222222	25.3333333333333	20.8333333333333	31.5	23.75	30.5714285714286	24	26	22.5	30	25.5	29	26.0265349636525	15	15	15	15.4	24	34	34.4	34.8	44	62	23.6636058000747	26	14	18	22	26	26.75	27	29.5	32
9.516241845770269e-7	1.0227923653254774e-6	9.151728064527297e-7	2.7309626674808945e-6	1.7159803183921402e-6	2.8929602885149296e-6	1442	XUT_8F-193,SUT171	NA	chrVIII:429406-429794(+)	XUTs	1	1	4	3	4	1	14	16	11.25	44	35	64	14	16	11.5	20	21	64	14	14	14	14	14	14	14	14	14	14	14	16	16	16	16	16	16	16	16	16	16
2.8548725537310803e-6	1.0227923653254774e-8	1.8303456129054593e-6	1.3654813337404472e-6	5.719934394640467e-9	7.232400721287323e-9	1443	XUT_8F-204	NA	chrVIII:458034-459061(+)	XUTs	3	2	2	NA	NA	NA	41.3333333333333	42.5	30.5	NA	NA	NA	47	42.5	30.5	NA	NA	NA	39.1016415128811	NA	26.3	28.6	30.9	47	50	50.6	51.2	51.8	52.4	41.8330013267038	NA	35.75	36.5	37.25	42.5	46.25	47	47.75	48.5
1.9032483691540538e-6	1.0227923653254774e-8	9.151728064527297e-9	6.827406668702236e-9	5.719934394640467e-9	7.232400721287323e-9	1444	XUT_8F-212	NA	chrVIII:465986-466786(+)	XUTs	2	NA	NA	NA	NA	NA	56	NA	NA	NA	NA	NA	56	NA	NA	NA	NA	NA	55.5607775323564	NA	49.7	50.4	51.1	56	59.5	60.2	60.9	61.6	62.3	NA	NA	NA	NA	NA	NA	NA	NA	NA	NA
9.516241845770269e-7	1.0227923653254774e-6	9.151728064527297e-9	6.827406668702236e-9	5.719934394640467e-7	7.232400721287323e-9	1445	XUT_8F-22	NA	chrVIII:62969-64257(+)	XUTs	1	NA	NA	1	NA	1	53	NA	NA	11	NA	66	53	NA	NA	11	NA	66	53	53	53	53	53	53	53	53	53	53	53	NA	NA	NA	NA	NA	NA	NA	NA	NA	NA
1.9032483691540538e-6	1.0227923653254774e-8	9.151728064527297e-9	6.827406668702236e-9	5.719934394640467e-9	7.232400721287323e-9	1447	XUT_8F-239,SUT174	NA	chrVIII:522158-522596(+)	XUTs	2	NA	NA	NA	NA	NA	47	NA	NA	NA	NA	NA	47	NA	NA	NA	NA	NA	45.1663591625449	NA	35.3	36.6	37.9	47	53.5	54.8	56.1	57.4	58.7	NA	NA	NA	NA	NA	NA	NA	NA	NA	NA
1.0467866030347295e-5	9.205131287929297e-6	1.8303456129054593e-6	6.827406668702236e-7	1.1439868789280934e-6	7.232400721287323e-9	1448	XUT_8F-246	NA	chrVIII:529922-530458(+)	XUTs	11	2	1	2	NA	9	38.9090909090909	40	19	35	NA	49.2222222222222	48	40	19	35	NA	49	34.3063858552559	51	14.5	15	17	48	53.5	56	56.5	57	58.5	39.5474398665704	NA	34.6	35.2	35.8	40	43	43.6	44.2	44.8
8.564617661193242e-6	2.045584730650955e-6	3.6606912258109186e-6	6.827406668702236e-6	2.2879737578561868e-6	1.4464801442574648e-6	1449	XUT_8F-36,SUT151	NA	chrVIII:98336-98930(+)	XUTs	9	4	10	4	2	2	40.3333333333333	23.75	22.6	29.5	25.5	34.5	39	20	23.5	20	25.5	34.5	35.2433245310811	NA	17.2	20.4	22.4	39	47	48.6	50.2	59	75	19.2341193755446	NA	8.9	9.8	10.7	20	31.25	34.4	37.55	40.7
9.516241845770269e-7	1.0227923653254774e-8	9.151728064527297e-7	6.827406668702236e-9	5.719934394640467e-9	7.232400721287323e-9	1450	XUT_8F-67,SUT154	NA	chrVIII:150933-151467(+)	XUTs	1	1	NA	NA	NA	NA	50	9	NA	NA	NA	NA	50	9	NA	NA	NA	NA	50	50	50	50	50	50	50	50	50	50	50	9	9	9	9	9	9	9	9	9	9
2.8548725537310803e-6	1.0227923653254774e-8	9.151728064527297e-9	6.827406668702236e-7	5.719934394640467e-9	7.232400721287323e-9	1451	XUT_8F-72,SUT155	NA	chrVIII:164959-167174(+)	XUTs	3	NA	1	NA	NA	NA	48.6666666666667	NA	49	NA	NA	NA	54	NA	49	NA	NA	NA	47.5823134158831	NA	36.9	38.8	40.7	54	55.5	55.8	56.1	56.4	56.7	NA	NA	NA	NA	NA	NA	NA	NA	NA	NA
5.709745107462161e-6	1.0227923653254774e-6	1.8303456129054593e-6	2.7309626674808945e-6	2.2879737578561868e-6	7.232400721287323e-9	1453	XUT_8F-92,SUT157	NA	chrVIII:201611-204111(+)	XUTs	6	2	4	4	NA	1	39.6666666666667	29	34.25	24	NA	22	40	29	19.5	23	NA	22	37.062923128356	NA	23	24	25	40	52.25	53	54	55	56	28.9827534923789	NA	28.1	28.2	28.3	29	29.5	29.6	29.7	29.8
1.1419490214924321e-5	5.113961826627387e-6	9.151728064527297e-7	1.3654813337404472e-6	1.1439868789280934e-6	1.4464801442574648e-6	1454	XUT_8R-10,SUT573	NA	chrVIII:14529-15971(-)	XUTs	12	1	2	2	2	5	52.5	13	52	77.5	46.5	51	49	13	52	77.5	46.5	62	45.0315405221129	31	20.95	25.6	28.9	49	61.25	61.8	63.05	64.7	101.45	13	13	13	13	13	13	13	13	13	13
9.516241845770269e-7	1.0227923653254774e-8	9.151728064527297e-9	6.827406668702236e-7	5.719934394640467e-9	7.232400721287323e-9	1455	XUT_8R-113,CUT645	NA	chrVIII:238122-238869(-)	CUTs	1	NA	1	NA	NA	NA	22	NA	21	NA	NA	NA	22	NA	21	NA	NA	NA	22	22	22	22	22	22	22	22	22	22	22	NA	NA	NA	NA	NA	NA	NA	NA	NA	NA
9.516241845770269e-7	1.0227923653254774e-6	2.7455184193581893e-6	2.7309626674808945e-6	1.1439868789280934e-6	7.232400721287323e-9	1456	XUT_8R-115,SUT580	NA	chrVIII:241839-242348(-)	XUTs	1	3	4	2	NA	1	15	18.6666666666667	15.75	20	NA	31	15	20	17	20	NA	31	15	15	15	15	15	15	15	15	15	15	15	18.1509932242884	NA	13.7	14.4	15.1	20	21.5	21.8	22.1	22.4
1.9032483691540538e-6	5.113961826627387e-6	2.7455184193581893e-6	6.827406668702236e-7	5.719934394640467e-7	7.232400721287324e-7	1458	XUT_8R-125,SUT582	NA	chrVIII:255945-256318(-)	XUTs	2	3	1	1	1	5	38	174.666666666667	28	19	39	41.6	38	23	28	19	39	46	37.9868398264452	NA	37.1	37.2	37.3	38	38.5	38.6	38.7	38.8	38.9	49.8622877214558	NA	12.2	13.4	14.6	23	256.5	303.2	349.9	396.6
1.3322738584078377e-5	6.1367541919528644e-6	9.151728064527297e-7	3.413703334351118e-6	1.7159803183921402e-6	7.232400721287324e-7	1461	XUT_8R-174,SUT587	NA	chrVIII:356158-358183(-)	XUTs	14	1	5	3	1	6	53.0714285714286	47	80.8	64	57	58.8333333333333	54	47	51	55	57	65	51.3395524693349	50	32.45	40.3	47.45	54	56	56.8	58.7	67.8	74.45	47	47	47	47	47	47	47	47	47	47
2.8548725537310803e-6	3.0683770959764322e-6	1.8303456129054593e-6	4.779184668091565e-6	5.719934394640467e-7	1.4464801442574648e-6	1462	XUT_8R-189,SUT588	NA	chrVIII:383351-384949(-)	XUTs	3	2	7	1	2	3	51	12	22.7142857142857	16	67	49.6666666666667	44	12	22	16	67	49	49.9829275045948	NA	43.1	43.2	43.3	44	55	57.2	59.4	61.6	63.8	11.8321595661992	NA	10.2	10.4	10.6	12	13	13.2	13.4	13.6
1.9032483691540538e-6	4.09116946130191e-6	9.151728064527297e-7	2.7309626674808945e-6	1.1439868789280934e-6	2.1697202163861973e-6	1463	XUT_8R-193,CUT651,SUT590	NA	chrVIII:386572-386997(-)	CUTs	2	1	4	2	3	4	24	32	20.25	17.5	70	22.5	24	32	19.5	17.5	17	21.5	24	24	24	24	24	24	24	24	24	24	24	32	32	32	32	32	32	32	32	32	32
1.9032483691540538e-6	3.0683770959764322e-6	9.151728064527297e-7	6.827406668702236e-9	5.719934394640467e-9	7.232400721287323e-9	1464	XUT_8R-217,SUT592	NA	chrVIII:456049-458501(-)	XUTs	2	1	NA	NA	NA	3	36.5	34	NA	NA	NA	74	36.5	34	NA	NA	NA	68	32.5576411921994	NA	21.65	23.3	24.95	36.5	44.75	46.4	48.05	49.7	51.35	34	34	34	34	34	34	34	34	34	34
9.516241845770269e-7	1.0227923653254774e-8	1.8303456129054593e-6	1.3654813337404472e-6	1.1439868789280934e-6	1.4464801442574648e-6	1465	XUT_8R-221,CUT656	NA	chrVIII:460946-462088(-)	CUTs	1	2	2	2	2	NA	38	21	10.5	20.5	12.5	NA	38	21	10.5	20.5	12.5	NA	38	38	38	38	38	38	38	38	38	38	38	18.9736659610103	NA	12.9	13.8	14.7	21	25.5	26.4	27.3	28.2
3.8064967383081075e-6	5.113961826627387e-6	3.6606912258109186e-6	2.048222000610671e-6	2.8599671973202336e-6	3.616200360643662e-6	1466	XUT_8R-223,YHRCdelta12,SUT593	NA	chrVIII:463826-465581(-)	XUTs	4	4	3	5	5	5	63.5	19.5	67.6666666666667	48	21.6	50.6	65.5	20	32	26	20	48	55.0667379344236	NA	27.15	30.3	33.45	65.5	89.25	91.2	93.15	95.1	97.05	18.748323775235	NA	12.9	13.8	14.7	20	23	23.6	24.2	24.8
9.516241845770269e-7	1.0227923653254774e-8	9.151728064527297e-9	6.827406668702236e-9	5.719934394640467e-9	7.232400721287323e-9	1467	XUT_8R-234	NA	chrVIII:490041-490485(-)	XUTs	1	NA	NA	NA	NA	NA	19	NA	NA	NA	NA	NA	19	NA	NA	NA	NA	NA	19	19	19	19	19	19	19	19	19	19	19	NA	NA	NA	NA	NA	NA	NA	NA	NA	NA
5.709745107462161e-6	1.0227923653254774e-5	3.6606912258109186e-6	1.3654813337404472e-6	2.8599671973202336e-6	2.1697202163861973e-6	1468	XUT_8R-247,SUT599	NA	chrVIII:518810-520511(-)	XUTs	6	4	2	5	3	10	38.8333333333333	38.75	16.5	28.2	54.3333333333333	42	31.5	41.5	16.5	26	47	40.5	33.4469558113277	NA	16.5	20	23.5	31.5	46.5	51	58	65	72	32.8227060584323	NA	14.85	17.7	20.55	41.5	54	55.2	56.4	57.6
9.516241845770269e-7	1.0227923653254774e-6	9.151728064527297e-9	6.827406668702236e-9	1.1439868789280934e-6	1.4464801442574648e-6	1469	XUT_8R-253	NA	chrVIII:530719-531717(-)	XUTs	1	NA	NA	2	2	1	45	NA	NA	40	25	28	45	NA	NA	40	25	28	45	45	45	45	45	45	45	45	45	45	45	NA	NA	NA	NA	NA	NA	NA	NA	NA	NA
3.8064967383081075e-6	9.205131287929297e-6	3.6606912258109186e-6	1.3654813337404472e-6	5.719934394640467e-9	3.616200360643662e-6	1470	XUT_8R-26,SUT574	NA	chrVIII:56500-58966(-)	XUTs	4	4	2	NA	5	9	44.25	18.75	18	NA	65.6	27.8888888888889	49.5	18.5	18	NA	71	30	41.0336167341339	NA	24.05	28.1	32.15	49.5	53.5	54.4	55.3	56.2	57.1	16.7757248901323	NA	9.05	10.1	11.15	18.5	24	25.2	26.4	27.6
2.8548725537310803e-6	2.045584730650955e-6	2.7455184193581893e-6	1.3654813337404472e-6	3.4319606367842804e-6	7.232400721287324e-7	1471	XUT_8R-47,SUT577	NA	chrVIII:105126-105458(-)	XUTs	3	3	2	6	1	2	34.6666666666667	15.3333333333333	22	24.8333333333333	38	45	38	15	22	23.5	38	45	29.0928455150393	NA	14.6	17.2	19.8	38	46	47.6	49.2	50.8	52.4	14.3742595711884	NA	9.6	10.2	10.8	15	18.5	19.2	19.9	20.6
2.8548725537310803e-6	1.0227923653254774e-6	9.151728064527297e-7	6.827406668702236e-7	5.719934394640467e-7	7.232400721287323e-9	1472	XUT_8R-68,SUT578	NA	chrVIII:131754-132990(-)	XUTs	3	1	1	1	NA	1	66	18	88	80	NA	37	58	18	88	80	NA	37	56.6588839753753	NA	31	34	37	58	85	90.4	95.8	101.2	106.6	18	18	18	18	18	18	18	18	18	18
1.9032483691540538e-6	1.0227923653254774e-8	9.151728064527297e-7	6.827406668702236e-9	5.719934394640467e-9	7.232400721287323e-9	1473	XUT_8R-87	NA	chrVIII:181052-181728(-)	XUTs	2	1	NA	NA	NA	NA	38.5	26	NA	NA	NA	NA	38.5	26	NA	NA	NA	NA	38.1051177665153	NA	33.55	34.1	34.65	38.5	41.25	41.8	42.35	42.9	43.45	26	26	26	26	26	26	26	26	26	26
4.758120922885134e-6	5.113961826627387e-6	9.151728064527297e-9	6.827406668702236e-9	5.719934394640467e-9	7.232400721287324e-7	1474	XUT_8R-98,SUT579	NA	chrVIII:201792-204305(-)	XUTs	5	NA	NA	NA	1	5	50	NA	NA	NA	142	46.8	46	NA	NA	NA	142	43	36.9764008624166	NA	13.2	20.4	27.6	46	67	71.4	75.8	80.2	84.6	NA	NA	NA	NA	NA	NA	NA	NA	NA	NA
4.758120922885134e-6	6.1367541919528644e-6	1.8303456129054593e-6	2.048222000610671e-6	2.2879737578561868e-6	4.3394404327723946e-6	1475	XUT_9F-10,SUT176	NA	chrIX:34852-37296(+)	XUTs	5	2	3	4	6	6	37.8	68.5	39	18	35.1666666666667	40.1666666666667	39	68.5	42	18.5	28	41	36.3907518064893	NA	24.2	26.4	28.6	39	46	46.6	47.2	47.8	48.4	63.9687423668779	NA	46.45	48.9	51.35	68.5	80.75	83.2	85.65	88.1
1.2371114399501349e-5	1.0227923653254774e-5	1.8303456129054593e-6	2.7309626674808945e-6	3.4319606367842804e-6	1.4464801442574648e-6	1477	XUT_9F-113,SUT183,SUT184	NA	chrIX:222830-226536(+)	XUTs	13	2	4	6	2	10	59.6923076923077	34	60.5	59.1666666666667	59	48.8	60	34	51.5	53	59	45	57.6658713565097	NA	37.6	39.2	42.8	60	67	70	74.6	82.4	86.6	33.9411254969543	NA	32.2	32.4	32.6	34	35	35.2	35.4	35.6
9.516241845770269e-7	1.0227923653254774e-6	9.151728064527297e-7	6.827406668702236e-9	1.1439868789280934e-6	7.232400721287323e-9	1478	XUT_9F-117	NA	chrIX:229732-230163(+)	XUTs	1	1	NA	2	NA	1	27	30	NA	30	NA	53	27	30	NA	30	NA	53	27	27	27	27	27	27	27	27	27	27	27	30	30	30	30	30	30	30	30	30	30
1.9032483691540538e-6	1.0227923653254774e-8	2.7455184193581893e-6	4.096444001221342e-6	2.8599671973202336e-6	5.785920577029859e-6	1479	XUT_9F-120	NA	chrIX:243700-244065(+)	XUTs	2	3	6	5	8	NA	32	30.6666666666667	24.6666666666667	29.4	30.25	NA	32	26	24.5	31	31.5	NA	31.4324672910034	NA	26.6	27.2	27.8	32	35	35.6	36.2	36.8	37.4	29.7037508441747	NA	24.2	24.4	24.6	26	34	35.6	37.2	38.8
3.8064967383081075e-6	1.0227923653254774e-8	9.151728064527297e-7	6.827406668702236e-7	5.719934394640467e-9	7.232400721287323e-9	1480	XUT_9F-122	NA	chrIX:247495-247810(+)	XUTs	4	1	1	NA	NA	NA	31.75	12	16	NA	NA	NA	29.5	12	16	NA	NA	NA	27.4483558297335	NA	15.3	15.6	15.9	29.5	44.75	46.4	48.05	49.7	51.35	12	12	12	12	12	12	12	12	12	12
3.8064967383081075e-6	2.045584730650955e-6	9.151728064527297e-9	6.827406668702236e-7	5.719934394640467e-7	7.232400721287324e-7	1481	XUT_9F-136,SUT186	NA	chrIX:283062-284777(+)	XUTs	4	NA	1	1	1	2	51.75	NA	47	22	52	41	51	NA	47	22	52	41	50.038272035112	NA	36.25	38.5	40.75	51	57.5	60.2	62.9	65.6	68.3	NA	NA	NA	NA	NA	NA	NA	NA	NA	NA
9.516241845770269e-7	1.0227923653254774e-8	9.151728064527297e-9	6.827406668702236e-9	5.719934394640467e-9	7.232400721287323e-9	1483	XUT_9F-159	NA	chrIX:331771-332596(+)	XUTs	1	NA	NA	NA	NA	NA	19	NA	NA	NA	NA	NA	19	NA	NA	NA	NA	NA	19	19	19	19	19	19	19	19	19	19	19	NA	NA	NA	NA	NA	NA	NA	NA	NA	NA
1.0467866030347295e-5	5.113961826627387e-6	9.151728064527296e-6	6.827406668702236e-6	1.3155849107673076e-5	4.3394404327723946e-6	1484	XUT_9F-176,SUT191	NA	chrIX:356728-357465(+)	XUTs	11	10	10	23	6	5	37.8181818181818	28	22.1	22.304347826087	23.1666666666667	29.8	28	26	20	21	24.5	27	31.8656710854575	26	12	14	18.5	28	54	60	63.5	67	71	25.8318827319969	21	14.45	14.9	17.1	26	30.75	34.2	41.4	47.2
3.8064967383081075e-6	4.09116946130191e-6	3.6606912258109186e-6	2.048222000610671e-6	1.1439868789280934e-6	4.3394404327723946e-6	1485	XUT_9F-189,SUT193	NA	chrIX:385990-388454(+)	XUTs	4	4	3	2	6	4	51	24.75	46.6666666666667	55	38	49.5	51.5	24	60	55	22	39.5	49.929499028508	NA	38.9	39.8	40.7	51.5	60	60.6	61.2	61.8	62.4	17.7184274111891	NA	7.15	7.3	7.45	24	41	41.6	42.2	42.8
1.9032483691540538e-6	7.159546557278341e-6	3.6606912258109186e-6	3.413703334351118e-6	3.4319606367842804e-6	4.3394404327723946e-6	1486	XUT_9F-2	NA	chrIX:22546-22933(+)	XUTs	2	4	5	6	6	7	18	16	12.4	10.5	19.3333333333333	17.5714285714286	18	18.5	12	10.5	14	15	18	18	18	18	18	18	18	18	18	18	18	12.3394866378385	NA	4.65	6.3	7.95	18.5	23.25	23.4	23.55	23.7
1.9032483691540538e-6	4.09116946130191e-6	9.151728064527297e-9	6.827406668702236e-9	5.719934394640467e-7	7.232400721287324e-7	1487	XUT_9F-202,SUT195	NA	chrIX:406579-408350(+)	XUTs	2	NA	NA	1	1	4	53.5	NA	NA	18	25	19.5	53.5	NA	NA	18	25	19	51.4975727583349	NA	40.45	41.9	43.35	53.5	60.75	62.2	63.65	65.1	66.55	NA	NA	NA	NA	NA	NA	NA	NA	NA	NA
2.8548725537310803e-6	2.045584730650955e-6	9.151728064527297e-9	6.827406668702236e-7	5.719934394640467e-9	7.232400721287323e-9	1488	XUT_9F-213,SUT197	NA	chrIX:420942-421870(+)	XUTs	3	NA	1	NA	NA	2	60.3333333333333	NA	21	NA	NA	34	47	NA	21	NA	NA	34	53.1413103321754	NA	32.6	34.2	35.8	47	75	80.6	86.2	91.8	97.4	NA	NA	NA	NA	NA	NA	NA	NA	NA	NA
9.516241845770269e-7	5.113961826627387e-6	3.6606912258109186e-6	3.413703334351118e-6	1.7159803183921402e-6	7.232400721287324e-7	1489	XUT_9F-220	NA	chrIX:436158-436856(+)	XUTs	1	4	5	3	1	5	59	29	26.6	23.6666666666667	24	42	59	28	22	26	24	45	59	59	59	59	59	59	59	59	59	59	59	25.6201117854024	NA	13.5	15	16.5	28	37.5	39.6	41.7	43.8
2.8548725537310803e-6	1.0227923653254774e-8	9.151728064527297e-9	6.827406668702236e-9	5.719934394640467e-9	7.232400721287323e-9	1490	XUT_9F-32,SUT178	NA	chrIX:76267-77388(+)	XUTs	3	NA	NA	NA	NA	NA	52	NA	NA	NA	NA	NA	54	NA	NA	NA	NA	NA	51.6525154908363	NA	45	46	47	54	56	56.4	56.8	57.2	57.6	NA	NA	NA	NA	NA	NA	NA	NA	NA	NA
4.377471249054323e-5	3.477494042106623e-5	2.2879320161318242e-5	9.55836933618313e-6	1.601581630499331e-5	1.2295081226188451e-5	1492	XUT_9F-4	NA	chrIX:23340-28535(+)	XUTs	46	25	14	28	17	34	43.5434782608696	31.32	34.2857142857143	29.6428571428571	36.5882352941176	40.1470588235294	42	32	31	27.5	28	36.5	39.4925444937054	NA	16.75	20.5	24.25	42	56.75	59	61.75	67	74.5	28.8207657839141	35	15.2	16	16.6	32	35	37.8	45.4	47.8
9.516241845770269e-7	1.0227923653254774e-8	9.151728064527297e-9	6.827406668702236e-9	5.719934394640467e-7	7.232400721287323e-9	1493	XUT_9F-71	NA	chrIX:165099-165911(+)	XUTs	1	NA	NA	1	NA	NA	37	NA	NA	38	NA	NA	37	NA	NA	38	NA	NA	37	37	37	37	37	37	37	37	37	37	37	NA	NA	NA	NA	NA	NA	NA	NA	NA	NA
1.9032483691540538e-6	1.0227923653254774e-6	1.8303456129054593e-6	6.827406668702236e-9	5.719934394640467e-9	7.232400721287323e-9	1494	XUT_9F-9,SUT175,CUT185	NA	chrIX:30915-32987(+)	CUTs	2	2	NA	NA	NA	1	55.5	34.5	NA	NA	NA	31	55.5	34.5	NA	NA	NA	31	53.5723809439155	NA	42.45	43.9	45.35	55.5	62.75	64.2	65.65	67.1	68.55	34.4673758792282	NA	33.15	33.3	33.45	34.5	35.25	35.4	35.55	35.7
9.516241845770269e-7	1.0227923653254774e-8	9.151728064527297e-9	6.827406668702236e-7	1.7159803183921402e-6	7.232400721287323e-9	1495	XUT_9F-91	NA	chrIX:196987-197264(+)	XUTs	1	NA	1	3	NA	NA	30	NA	14	19	NA	NA	30	NA	14	22	NA	NA	30	30	30	30	30	30	30	30	30	30	30	NA	NA	NA	NA	NA	NA	NA	NA	NA	NA
4.758120922885134e-6	5.113961826627387e-6	2.7455184193581893e-6	2.7309626674808945e-6	1.1439868789280934e-6	2.1697202163861973e-6	1497	XUT_9R-145,YILCdelta5	NA	chrIX:336501-338613(-)	XUTs	5	3	4	2	3	5	43.2	17.3333333333333	18	15.5	47.3333333333333	45.8	44	13	19	15.5	55	49	42.7771277363305	NA	36.2	36.4	36.6	44	47	48	49	50	51	15.1973910573027	NA	9.4	9.8	10.2	13	21.5	23.2	24.9	26.6
2.8548725537310803e-6	3.0683770959764322e-6	9.151728064527297e-9	1.3654813337404472e-6	5.719934394640467e-9	7.232400721287323e-9	1498	XUT_9R-175	NA	chrIX:398411-399599(-)	XUTs	3	NA	2	NA	NA	3	31.3333333333333	NA	105	NA	NA	36.6666666666667	25	NA	105	NA	NA	37	29.3179441775647	NA	21.4	21.8	22.2	25	36.5	38.8	41.1	43.4	45.7	NA	NA	NA	NA	NA	NA	NA	NA	NA	NA
9.516241845770269e-7	1.0227923653254774e-6	9.151728064527297e-9	6.827406668702236e-7	5.719934394640467e-9	7.232400721287323e-9	1499	XUT_9R-35	NA	chrIX:92956-93491(-)	XUTs	1	NA	1	NA	NA	1	44	NA	24	NA	NA	40	44	NA	24	NA	NA	40	44	44	44	44	44	44	44	44	44	44	44	NA	NA	NA	NA	NA	NA	NA	NA	NA	NA
9.516241845770269e-7	1.0227923653254774e-8	9.151728064527297e-9	6.827406668702236e-9	5.719934394640467e-9	7.232400721287323e-9	1501	XUT_9R-45	NA	chrIX:114759-115541(-)	XUTs	1	NA	NA	NA	NA	NA	37	NA	NA	NA	NA	NA	37	NA	NA	NA	NA	NA	37	37	37	37	37	37	37	37	37	37	37	NA	NA	NA	NA	NA	NA	NA	NA	NA	NA
9.516241845770268e-6	2.045584730650955e-6	9.151728064527297e-7	1.3654813337404472e-6	1.1439868789280934e-6	2.8929602885149296e-6	1504	XUT_9R-55,SUT606	NA	chrIX:132063-135312(-)	XUTs	10	1	2	2	4	2	56.5	28	76.5	156.5	47	46	52.5	28	76.5	156.5	52.5	46	55.2632568356471	52	43.9	44.8	45.35	52.5	57.75	61.4	69.05	75.9	79.95	28	28	28	28	28	28	28	28	28	28
1.9032483691540538e-6	1.0227923653254774e-6	9.151728064527297e-7	1.3654813337404472e-6	1.1439868789280934e-6	7.232400721287324e-7	1505	XUT_9R-77,SUT610	NA	chrIX:195275-196339(-)	XUTs	2	1	2	2	1	1	41	29	47	18.5	27	8	41	29	47	18.5	27	8	40.8900966005218	NA	38.3	38.6	38.9	41	42.5	42.8	43.1	43.4	43.7	29	29	29	29	29	29	29	29	29	29
1.808085950696351e-5	1.1250716018580251e-5	6.4062096451691075e-6	5.461925334961789e-6	3.4319606367842804e-6	7.232400721287324e-7	1506	YAL001C_TFC3	TFC3	chrI:147523-151211(-)	ORFS	19	7	8	6	1	11	31.5263157894737	30.4285714285714	16.75	33.5	73	30.4545454545455	31	28	15	36	73	22	26.2883200194469	NA	8.9	10.6	11.7	31	43.5	48.8	53.9	56.2	57.8	26.581492565795	NA	12	15	18	28	41	46.4	50.1	50.4
1.4274362768655402e-5	1.0227923653254774e-5	7.321382451621837e-6	4.779184668091565e-6	2.2879737578561868e-6	1.0125361009802253e-5	1507	YAL002W_VPS8	VPS8	chrI:143599-147599(+)	ORFS	15	8	7	4	14	10	45.2	23	33.8571428571429	54.5	73.6428571428571	43.1	47	20	19	46.5	55.5	39	41.9110015760714	NA	20.4	22.6	25	47	55	57.4	58.8	64.4	68.9	20.9980350888972	NA	12.4	13.8	15.05	20	27	28.4	29.8	34.8
0.002809194592871383	0.002759493801648138	0.002772058430745318	0.0027862646614973826	0.0027238327587277905	0.002492285288555612	1508	YAL003W,snR18_EFB1,SNR18	EFB1,SNR18	chrI:142127-143439(+)	snRNA	2952	3029	4081	4762	3446	2698	31.4457994579946	26.4671508748762	25.7468757657437	24.1606467870643	23.3195008705746	31.1082283172721	27	23	23	22	20	27	27.2708515297385	18	12	14	16	27	38	42	46	52	63	22.9951132349324	20	10	12	14	23	32	34	36.7999999999997	41
2.3980929451341076e-4	2.4649296004344005e-4	2.3611458406480425e-4	2.0823590339541818e-4	1.910458087809916e-4	1.829797382485693e-4	1509	YAL005C_SSA1	SSA1	chrI:139371-141683(-)	ORFS	252	258	305	334	253	241	32.8174603174603	25.3527131782946	27.9245901639344	25.7065868263473	31.9920948616601	33.3609958506224	29	21.5	21	19	20	29	26.9474488266752	19	9	11.1	14.65	29	42	46	49	55.9	70.35	20.7363647989741	10	8	9	10	21.5	32	35	37	40
2.1316381734525402e-4	1.810342486626095e-4	1.9584698058088413e-4	1.9526383072488395e-4	1.9504976285723992e-4	1.8008677796005435e-4	1510	YAL007C_ERP2	ERP2	chrI:137571-138451(-)	ORFS	224	214	286	341	249	177	30.5848214285714	22.107476635514	23	21.6304985337243	21.6746987951807	30.0790960451977	28	19	20	20	17	26	25.8906113647297	28	8.15	11.3	15	28	36	40	42	46	55.7	18.619271103953	NA	6	8	10	19	27.75	30	32	36
2.3790604614425672e-5	2.5569809133136935e-5	3.294622103229827e-5	1.9799479339236484e-5	2.287973757856187e-5	1.2295081226188451e-5	1511	YAL008W_FUN14	FUN14	chrI:136863-137639(+)	ORFS	25	36	29	40	17	25	32	18.2222222222222	22.5862068965517	24.025	28.8235294117647	24.2	31	16.5	25	20.5	16	22	28.5533718437607	NA	11.4	13.4	15.8	31	38	39.8	44.6	48.2	58.6	15.3533472174583	8	6.5	8	8	16.5	22.5	25	29.25	30.5
2.3790604614425672e-5	3.17065633250898e-5	2.013380174196005e-5	1.16065913367938e-5	9.151895031424747e-6	6.509160649158591e-6	1512	YAL009W_SPO7	SPO7	chrI:135823-136703(+)	ORFS	25	22	17	16	9	31	33.32	19.0454545454545	23.9411764705882	21.9375	24.7777777777778	33.6774193548387	28	18	19	24	25	28	29.7015518926571	NA	13.6	16.4	18.2	28	46	52.2	55	58	62.8	17.5965949320796	13	10.05	11	11.15	18	24.25	25.8	26.85	30.6
1.9032483691540538e-6	1.534188547988216e-5	1.8303456129054593e-6	6.827406668702236e-7	5.719934394640467e-9	1.4464801442574648e-6	1513	YAL010C_MDM10	MDM10	chrI:134091-135707(-)	ORFS	2	2	1	NA	2	15	30	28.5	11	NA	35.5	32.2666666666667	30	28.5	11	NA	35.5	28	29.3938769133981	NA	24.6	25.2	25.8	30	33	33.6	34.2	34.8	35.4	18.7082869338697	NA	9.15	11.3	13.45	28.5	39.25	41.4	43.55	45.7
7.612993476616215e-6	1.0227923653254774e-5	9.151728064527297e-7	6.827406668702236e-7	5.719934394640467e-9	7.232400721287324e-7	1514	YAL011W_SWC3	SWC3	chrI:132199-134111(+)	ORFS	8	1	1	NA	1	10	29.75	12	7	NA	79	25.5	27.5	12	7	NA	79	16	22.9460378688557	NA	7.75	9.5	11.15	27.5	41	45.2	49.4	54.2	59.1	12	12	12	12	12	12	12	12	12	12
9.306884525163323e-4	9.910858020003876e-4	0.00102590871603351	0.0010391312949764803	0.001028444204156356	0.0011391031136027535	1515	YAL012W_CYS3	CYS3	chrI:130703-132087(+)	ORFS	978	1121	1522	1798	1575	969	32.4498977505112	28.2872435325602	28.1833114323259	26.7964404894327	26.552380952381	33.4819401444788	30	26	25	23	22	30	28.7834135914348	21	12	15	17	30	41	44	48	52	59	24.9819950771669	26	11	14	16	26	34	36	38	42
2.3790604614425672e-5	2.659260149846241e-5	8.236555258074568e-6	5.461925334961789e-6	4.003954076248327e-6	7.232400721287324e-7	1516	YAL013W_DEP1	DEP1	chrI:129239-130567(+)	ORFS	25	9	8	7	1	26	35.2	16.5555555555556	22.75	31	67	31.3461538461538	35	15	17.5	33	67	22.5	30.3109364611284	49	10.8	18.8	20.6	35	49	49	51.4	55.6	59.2	15.6392975080391	NA	11.4	11.8	12	15	17	17.8	18.6	21.8
5.614582689004458e-5	5.625358009290125e-5	3.203104822584554e-5	2.116496067297693e-5	2.4023724457489963e-5	7.232400721287324e-6	1517	YAL014C_SYN8	SYN8	chrI:128171-129075(-)	ORFS	59	35	31	42	10	55	37.7118644067797	31.7714285714286	22.3225806451613	23.4285714285714	19.4	38.3818181818182	34	21	21	20	17	40	32.2213562734505	NA	10.8	12	16.5	34	48	53	60.6	66.6	69.2	24.2354361457592	19	8.7	10.8	13.1	21	37	42.4	44	58.6
6.661369292039188e-6	9.205131287929297e-6	5.4910368387163786e-06	1.0923850669923578e-5	6.291927834104514e-6	4.3394404327723946e-6	1518	YAL015C_NTG1	NTG1	chrI:126747-128075(-)	ORFS	7	6	16	11	6	9	21.5714285714286	23.3333333333333	18.5625	22	19.3333333333333	20.8888888888889	20	18	10	20	17	18	18.6294435142068	NA	8.1	10.2	12.3	20	28.5	30.6	32.7	34.8	36.9	21.4702563681751	18	14	15	16	18	31.5	36	36.5	37
1.2371114399501349e-4	1.2784904566568467e-4	8.236555258074568e-5	7.51014733557246e-5	5.4339376749084434e-5	3.399228339005042e-5	1519	YAL016W_TPD3	TPD3	chrI:124799-126863(+)	ORFS	130	90	110	95	47	125	32.8769230769231	22.2444444444444	22.9181818181818	23.3684210526316	27.3617021276596	32.104	30	20	20	18	19	28	27.8573300103929	14	11	13.9	14	30	44.75	48.4	54	59	65.55	19.1961402147361	10	8	10	10.35	20	26	28.2	31	35.1
2.1887356245271617e-5	2.4547016767811458e-5	1.3727592096790945e-5	1.16065913367938e-5	1.0295881910352842e-5	7.232400721287324e-6	1520	YAL017W_PSK1	PSK1	chrI:119863-124447(+)	ORFS	23	15	17	18	10	24	40.0434782608696	23.8666666666667	22.5882352941176	30.2222222222222	55.3	36.25	39	20	17	20.5	31	26.5	35.3734422351797	NA	17	17.4	19.3	39	47.5	51.4	54.4	59	68.1	20.2994079545842	NA	8.8	10.8	12.1	20	30	32	32	44
9.516241845770269e-7	1.0227923653254774e-8	9.151728064527297e-9	6.827406668702236e-9	5.719934394640467e-9	7.232400721287323e-9	1521	YAL018C	NA	chrI:118563-119541(-)	ORFS	1	NA	NA	NA	NA	NA	19	NA	NA	NA	NA	NA	19	NA	NA	NA	NA	NA	19	19	19	19	19	19	19	19	19	19	19	NA	NA	NA	NA	NA	NA	NA	NA	NA	NA
1.2371114399501349e-5	1.7387470210533116e-5	6.4062096451691075e-6	5.461925334961789e-6	7.435914713032607e-6	3.616200360643662e-6	1522	YAL019W-A,YAL019W	NA	chrI:114815-118391(+)	ORFS	13	7	8	13	5	17	34.3076923076923	17.1428571428571	13	26.3846153846154	21	37.8235294117647	40	16	10.5	11	9	28	27.8754035835568	NA	7.4	9.8	12.2	40	50	50	50.2	50.8	53.4	14.9462878069691	NA	6.5	8	9.5	16	23	25.4	27.2	27.8
5.709745107462161e-5	4.5002864074321006e-5	3.9352430677467375e-5	1.7068516671755587e-5	1.944777694177759e-5	1.518804151470338e-5	1523	YAL020C_ATS1	ATS1	chrI:113563-114683(-)	ORFS	60	43	25	34	21	44	28.2666666666667	23.7441860465116	19.12	20.5294117647059	23.6190476190476	27.0454545454545	24.5	20	18	19	18	25	24.0846583981925	NA	10	11	12.85	24.5	35	37.6	41.6	52.1	57.15	19.7375658290684	12	8.1	10	10.3	20	28	32.4	35.7	39.8
3.806496738308107e-5	2.659260149846241e-5	2.745518419358189e-5	2.867510800854939e-5	3.203163260998662e-5	2.0250722019604506e-5	1524	YAL021C_CCR4	CCR4	chrI:110619-113435(-)	ORFS	40	30	42	56	28	26	35.3	32.1333333333333	32.0714285714286	32.5357142857143	27.0357142857143	34.4615384615385	34	31.5	31.5	30	22	32.5	30.4124793319817	NA	10	13.8	17.7	34	50	54	56.3	60.1	66.15	28.8487079660669	NA	12.25	15.9	17.35	31.5	40.5	41.8	45.65	51.1
1.0563028448804998e-4	1.0739319835917512e-4	7.138347890331291e-5	6.349488201893079e-5	3.775156700462708e-5	3.037608302940676e-5	1525	YAL022C_FUN26	FUN26	chrI:108859-110467(-)	ORFS	111	78	93	66	42	105	35.981981981982	26	26.2688172043011	27.969696969697	27.6666666666667	35.2190476190476	32	24	24	25	25	35	30.1160341741709	NA	14	15	17	32	43	46	51.5	55	69.5	23.1933652018826	NA	9.85	12	15	24	33.5	34.6	37	43.3
3.264070953099202e-4	3.1092887905894513e-4	3.1024358138747536e-4	2.724135260812192e-4	2.631169821534615e-4	2.3577626351396674e-4	1526	YAL023C_PMT2	PMT2	chrI:106163-108667(-)	ORFS	343	339	399	460	326	304	33.6967930029154	24.8790560471976	23.6190476190476	22.754347826087	25.7116564417178	31.2138157894737	31	22	21	20	18	29	29.194984564335	NA	11	14	16	31	45.5	47.6	51.7	57	62.9	21.5909239307078	19	8	11	13	22	30.5	33	35	38
7.612993476616215e-6	7.159546557278341e-6	9.151728064527297e-7	1.3654813337404472e-6	1.7159803183921402e-6	1.4464801442574648e-6	1527	YAL024C_LTE1	LTE1	chrI:101483-105987(-)	ORFS	8	1	2	3	2	7	30.625	10	60.5	35.3333333333333	83	46.7142857142857	26.5	10	60.5	15	83	56	26.0055714056254	NA	12.7	13.4	14.15	26.5	38.25	44.2	50.15	54.9	59.45	10	10	10	10	10	10	10	10	10	10
2.3790604614425672e-5	3.068377095976432e-5	1.8303456129054592e-5	2.0482220006106704e-5	1.4871829426065214e-5	7.232400721287324e-6	1528	YAL025C_MAK16	MAK16	chrI:100059-101171(-)	ORFS	25	20	30	26	10	30	31.8	23.2	20.4666666666667	29.1923076923077	26.6	29.8	33	16	16	20.5	16.5	26	28.0994965758713	38	13	13.4	15.2	33	44	45.4	47.4	48.6	52.2	17.0634630410311	13	3.95	7.6	10.55	16	29.25	30.2	31.15	34.3
7.042018965869998e-5	7.159546557278342e-5	3.111587541939281e-5	5.3253772015877434e-5	4.8047448914979926e-5	3.037608302940676e-5	1529	YAL026C-A,YAL026C_YAL026C-A,DRS2	YAL026C-A,DRS2	chrI:95499-99787(-)	ORFS	74	34	78	84	42	70	30.8513513513514	31.1470588235294	19.4871794871795	20.2738095238095	23.2142857142857	34.0571428571429	28	18	16.5	17	16	31.5	25.2078480390235	NA	8	10	11.95	28	44.75	48	52	52.7	59.75	22.0353749808904	18	6	7.3	9.9	18	36.25	38.4	42.4	76.6
7.612993476616215e-6	8.18233892260382e-6	9.151728064527297e-7	2.048222000610671e-6	3.4319606367842804e-6	2.1697202163861973e-6	1530	YAL027W_YAL027W	YAL027W	chrI:94607-95543(+)	ORFS	8	1	3	6	3	8	31.25	18	69.3333333333333	40.5	22.3333333333333	32.25	31	18	84	35	25	35	26.5425520757926	NA	10	10	10.85	31	37.5	45.2	52.9	54.3	54.65	18	18	18	18	18	18	18	18	18	18
1.9032483691540538e-6	1.0227923653254774e-6	9.151728064527297e-7	6.827406668702236e-9	5.719934394640467e-7	2.8929602885149296e-6	1531	YAL028W_FRT2	FRT2	chrI:92855-94487(+)	ORFS	2	1	NA	1	4	1	35	52	NA	103	41	13	35	52	NA	103	33.5	13	24.4948974278318	NA	12.5	15	17.5	35	47.5	50	52.5	55	57.5	52	52	52	52	52	52	52	52	52	52
5.138770596715945e-5	5.113961826627387e-5	2.654001138712916e-5	2.5944145341068493e-5	2.4023724457489963e-5	2.0250722019604506e-5	1532	YAL029C_MYO4	MYO4	chrI:87699-92515(-)	ORFS	54	29	38	42	28	50	39.1666666666667	21.8620689655172	22.7105263157895	39.0952380952381	30.6785714285714	38.86	26	19	18	19	20.5	31	27.1970100757966	NA	8.65	11	14	26	43.75	44	55.1	64.5	72.4999999999999	19.7625454394739	NA	9.4	10.8	12.4	19	27	27.8	32.2	35.8
4.472633667512026e-5	4.9094033535622915e-5	4.3013121903278294e-5	5.3253772015877434e-5	5.4911370188548486e-5	5.930568591455606e-5	1533	YAL030W_SNC1	SNC1	chrI:87263-87783(+)	ORFS	47	47	78	96	82	48	28.4893617021277	19.6382978723404	19.7692307692308	20.125	20.7682926829268	24.125	24	19	18.5	18	17.5	21.5	24.3087913297911	NA	11.3	13	13	24	42	43.8	48.1	51.2	56.1	17.4321357399083	27	7.3	8	9	19	27	27	28.1	31.4
9.516241845770269e-7	2.045584730650955e-6	9.151728064527297e-9	6.827406668702236e-7	5.719934394640467e-7	1.4464801442574648e-6	1534	YAL031C_GIP4	GIP4	chrI:84739-87075(-)	ORFS	1	NA	1	1	2	2	17	NA	6	71	66	32	17	NA	6	71	66	32	17	17	17	17	17	17	17	17	17	17	17	NA	NA	NA	NA	NA	NA	NA	NA	NA	NA
4.758120922885134e-6	1.2273508383905729e-5	4.575864032263648e-6	3.413703334351118e-6	1.1439868789280934e-6	2.8929602885149296e-6	1535	YAL032C_PRP45	PRP45	chrI:83251-84507(-)	ORFS	5	5	5	2	4	12	30	17	33.8	38	57.75	45.75	24	13	37	38	62	34	24.2987206956335	NA	10	12	14	24	43	45.8	48.6	51.4	54.2	15.6323128007055	NA	11.2	11.4	11.6	13	17	20	23	26
4.9484457598005396e-5	4.9094033535622915e-5	3.3861393838751e-5	2.2530442006717376e-5	2.974365885213043e-5	1.0125361009802253e-5	1536	YAL033W_POP5	POP5	chrI:82695-83311(+)	ORFS	52	37	33	52	14	48	35.2692307692308	22.3243243243243	22.3030303030303	21.3269230769231	19.8571428571429	26.6041666666667	24	20	17	20.5	18.5	25	26.5762536755499	24	12	14.1	15	24	35.25	41	46.35	56.7	96.3999999999997	19.6325092153194	15	10	12.2	14	20	28	28.8	29.6	33.6
8.564617661193242e-6	6.1367541919528644e-6	9.151728064527297e-7	2.7309626674808945e-6	4.003954076248327e-6	3.616200360643662e-6	1537	YAL034C_FUN19	FUN19	chrI:80603-82587(-)	ORFS	9	1	4	7	5	6	49.4444444444444	9	49.25	39	23.4	36.5	42	9	28	32	18	28.5	40.723692854018	NA	18	28	33.4	42	51	63.4	75.8	87.8	99.4	9	9	9	9	9	9	9	9	9	9
4.758120922885134e-6	7.159546557278341e-6	1.8303456129054593e-6	6.827406668702236e-9	1.7159803183921402e-6	7.232400721287324e-7	1538	YAL034W-A_MTW1	MTW1	chrI:79695-80647(+)	ORFS	5	2	NA	3	1	7	25.8	47	NA	49	23	39.2857142857143	30	47	NA	47	23	42	19.629742383599	NA	6.4	8.8	11.2	30	33	35.6	38.2	40.8	43.4	42.5323406362735	NA	29	31	33	47	57	59	61	63
1.484533727940162e-4	1.7694307920130758e-4	1.4093661219372037e-4	1.4474102137648737e-4	1.2927051731887457e-4	1.2005785197336957e-4	1539	YAL035W_FUN12	FUN12	chrI:76383-79535(+)	ORFS	156	154	212	226	166	173	31.724358974359	21.4090909090909	20.4245283018868	20.9115044247788	20.6927710843373	30.1791907514451	27.5	17.5	18	19	15	28	25.5055299891387	NA	6.75	10	12	27.5	45.25	50	53.5	58.5	64.25	17.3469499841267	NA	6	7	9	17.5	28.75	31	33	35.7
1.4084037931739996e-4	1.227350838390573e-4	1.235483288711185e-4	9.763191536244197e-5	7.72191143276463e-5	4.7733844760496335e-5	1540	YAL036C_RBG1	RBG1	chrI:74875-76211(-)	ORFS	148	135	143	135	66	120	28.0540540540541	21.2666666666667	16.2027972027972	15.4222222222222	15.1969696969697	28.25	24.5	13	13	13	11	25.5	22.6210316409094	NA	7.35	10	11	24.5	35	38.6	41.95	46.3	54.3	13.7101272844866	11	5	6	7	13	20	23	24	26.6
3.8064967383081075e-6	4.09116946130191e-6	9.151728064527297e-9	6.827406668702236e-7	5.719934394640467e-7	1.4464801442574648e-6	1542	YAL037W_YAL037W	YAL037W	chrI:73935-74959(+)	ORFS	4	NA	1	1	2	4	40.25	NA	99	23	42.5	32.5	40.5	NA	99	23	42.5	35	39.9459530584426	NA	34.45	34.9	35.35	40.5	44.5	44.8	45.1	45.4	45.7	NA	NA	NA	NA	NA	NA	NA	NA	NA	NA
0.009191737998829502	0.009804487614010026	0.011918295458433899	0.012517367386398678	0.01296022735137637	0.013371262453516004	1543	YAL038W_CDC19	CDC19	chrI:71679-73447(+)	ORFS	9659	13023	18334	22658	18488	9586	29.0208096076198	25.4803808646241	25.483255154358	24.5383528996381	23.5876784941584	28.8428958898393	25	23	23	22	21	25	25.0362754593728	18	11	13	15	25	36	39	42	47	57	22.4893786370609	22	10	12	14	23	31	34	36	39
3.996821575223513e-5	3.477494042106623e-5	1.7388283322601864e-5	1.5020294671144917e-5	1.4871829426065214e-5	1.3018321298317182e-5	1544	YAL039C_CYC3	CYC3	chrI:68651-69611(-)	ORFS	42	19	22	26	18	34	38.3809523809524	35.7894736842105	23.2272727272727	26.5384615384615	26.7777777777778	32.5588235294118	34	31	22.5	19.5	26.5	28.5	31.7017393817956	21	10.05	13.4	18	34	49	51.8	59.55	65.7	71.7	26.6368070418702	NA	9	9.8	12.8	31	38.5	39.4	40	52.2
3.806496738308107e-5	4.5002864074321006e-5	1.6473110516149136e-5	1.843399800549604e-5	2.287973757856187e-5	3.8331723822822815e-5	1545	YAL040C_CLN3	CLN3	chrI:65467-67851(-)	ORFS	40	18	27	40	53	44	41.325	70	83.6296296296296	70.625	68.8490566037736	46.4545454545455	40	76.5	82	75.5	69	30	30.9105211156986	24	7.85	10.9	13.85	40	54	58.6	64.3	67.2	70.6	58.1627063762542	NA	13.65	22.7	30.4	76.5	89.75	94.2	98.8	101.3
2.6645477168156753e-5	1.2273508383905729e-5	6.4062096451691075e-6	3.413703334351118e-6	2.2879737578561868e-6	5.785920577029859e-6	1546	YAL041W_CDC24	CDC24	chrI:62791-65607(+)	ORFS	28	7	5	4	8	12	29.4642857142857	20	39.2	43.25	32	28.8333333333333	21.5	9	18	50	24.5	22	24.7335679222803	NA	11	12.4	14.05	21.5	44	48.2	49	52.7	60.95	12.5972446505758	9	6.6	7.2	7.8	9	12.5	12.8	20	41
3.026164906954945e-4	3.559317431332661e-4	2.983463349035899e-4	0.00034068759276824156	3.466280243152123e-4	2.979749097170377e-4	1547	YAL042W_ERV46	ERV46	chrI:61279-62647(+)	ORFS	318	326	499	606	412	348	31.7672955974843	24.2730061349693	22.5190380761523	21.8003300330033	20.631067961165	30.367816091954	26	21	21	20	18	24	26.0633056547756	20	10	13	15	26	38	42	48	53	61	20.2267171620698	16	9	10	12	21	28	30	32	36
3.711334319850405e-5	3.3752148055740754e-5	1.2812419290338215e-5	3.413703334351118e-6	5.147940955176421e-6	7.232400721287324e-6	1548	YAL043C_PTA1	PTA1	chrI:58611-61091(-)	ORFS	39	14	5	9	10	33	33.1538461538462	17	12.4	37.5555555555556	44.1	34.5454545454545	29	14	10	23	54	32	28.3643167149571	50	9.7	11.6	15.1	29	49	50	50	51.6	59	14.264973000551	12	5.65	6.9	8.85	14	19.75	21.2	23.3	27.2
2.588417782049513e-4	2.3524224402485982e-4	2.1506560951639148e-4	2.3281456740274623e-4	2.0305767100973658e-4	2.0756990070094618e-4	1549	YAL044C_GCV3	GCV3	chrI:57875-58483(-)	ORFS	272	235	341	355	287	230	23.6580882352941	20.1617021276596	20.7947214076246	21.0816901408451	18.7909407665505	24.1652173913043	20	18	18	18	17	19	20.6566902787653	15	10	11	12	20	31	33	36	39.9	48.35	18.0811274942333	14	7	10	11	18	26	28	30	33
7.42266863970081e-5	8.693735105266557e-5	9.060210783882023e-5	7.305325135511391e-5	9.723888470888794e-5	8.027964800628929e-5	1550	YAL044W-A_YAL044W-A	YAL044W-A	chrI:57503-57959(+)	ORFS	78	99	107	170	111	85	25.3974358974359	22.7777777777778	24.8224299065421	23.8294117647059	24.6936936936937	32.0352941176471	23	21	22	21	19	26	22.7154392782306	NA	10	12	13.55	23	33	34.6	36.9	40	48.3	20.6751685048974	21	10.8	13	14	21	27.5	29.4	33.6	35.2
5.614582689004458e-5	3.7843317517042664e-5	5.308002277425832e-5	4.028169934534319e-5	4.575947515712374e-5	3.399228339005042e-5	1551	YAL046C_YAL046C	YAL046C	chrI:56923-57419(-)	ORFS	59	58	59	80	47	37	26.3050847457627	24.3620689655172	23.5084745762712	20.525	17.4468085106383	28.3243243243243	25	23	20	19.5	15	23	22.7453008112652	27	9	10	14.4	25	34	36.4	38.9	43.2	47	21.9205534025575	NA	9	11.4	13	23	31.75	33	34.45	37.3
6.661369292039188e-6	2.045584730650955e-6	2.7455184193581893e-6	2.048222000610671e-6	1.1439868789280934e-6	2.1697202163861973e-6	1552	YAL047C_SPC72	SPC72	chrI:54955-56923(-)	ORFS	7	3	3	2	3	2	47.8571428571429	21.6666666666667	80.6666666666667	40.5	51	9.5	48	23	64	40.5	57	9.5	43.3989763194396	NA	21.3	27.6	33.9	48	57	61.2	65.2	68.8	72.4	21.5809102027016	23	19.4	19.8	20.2	23	23	23	23	23
1.0563028448804998e-4	1.227350838390573e-4	9.700831748398934e-5	9.899739669618241e-5	9.151895031424747e-5	7.666344764564563e-5	1553	YAL049C_YAL049C	YAL049C	chrI:51739-52659(-)	ORFS	111	106	145	160	106	120	33.1261261261261	26.0849056603774	26.4344827586207	23.99375	27.9056603773585	30.5333333333333	28	23	25	21	22	26.5	29.5200111152428	24	12.5	15	18.5	28	45	47	49	54	58.5	23.3507855738416	NA	11	13	14	23	33.75	38	38.25	42
1.522598695323243e-5	1.1250716018580251e-5	2.7455184193581893e-6	2.7309626674808945e-6	2.2879737578561868e-6	2.1697202163861973e-6	1554	YAL051W_OAF1	OAF1	chrI:48513-51799(+)	ORFS	16	3	4	4	3	11	40.9375	56.3333333333333	38.5	30.75	98	25.3636363636364	34	18	11.5	34	72	14	33.4982110296991	NA	13.75	14	15.25	34	54	66	68.25	72.5	85.25	33.2379495405268	NA	15.3	15.6	15.9	18	77	88.8	100.6	112.4
1.2466276817959051e-4	1.1966670674308086e-4	6.49772692581438e-5	6.417762268580101e-5	4.1183527641411366e-5	2.8929602885149295e-5	1555	YAL053W_FLC2	FLC2	chrI:45761-48305(+)	ORFS	131	71	94	72	40	117	37.1450381679389	28.1549295774648	28.4468085106383	31.6527777777778	50.825	36.2905982905983	34	24	18.5	17.5	21	34	32.3174380836149	26	11	14	18.5	34	50	52	56	62	69	23.3750932899106	NA	9	11	13	24	32.5	35	38	44
1.522598695323243e-5	2.0455847306509548e-5	1.1897246483885487e-5	7.5101473355724585e-6	6.291927834104514e-6	5.785920577029859e-6	1556	YAL054C_ACS1	ACS1	chrI:42741-43549(-)	ORFS	16	13	11	11	8	20	44.5625	24.3076923076923	37.3636363636364	33.1818181818182	31.625	45.25	37.5	23	30	28	25.5	42.5	37.0070275333484	NA	18.5	19.5	20.25	37.5	44.5	46	47.5	60	97.5	20.1750192085107	NA	7.2	8.4	9.6	23	29	33.2	37.8	43.2
1.9032483691540538e-6	3.0683770959764322e-6	1.8303456129054593e-6	6.827406668702236e-7	1.7159803183921402e-6	7.232400721287324e-7	1557	YAL055W_PEX22	PEX22	chrI:42161-42833(+)	ORFS	2	2	1	3	1	3	38	19.5	21	27.3333333333333	15	28	38	19.5	21	13	15	28	37.3496987939662	NA	31.7	32.4	33.1	38	41.5	42.2	42.9	43.6	44.3	19.4935886896179	NA	19.05	19.1	19.15	19.5	19.75	19.8	19.85	19.9
2.8548725537310805e-5	2.659260149846241e-5	1.5557937709696404e-5	5.461925334961789e-6	6.863921273568561e-6	5.785920577029859e-6	1558	YAL056W_GPB2	GPB2	chrI:39217-41969(+)	ORFS	30	17	8	12	8	26	37.8666666666667	17.7647058823529	30.5	21.6666666666667	54.375	29.3846153846154	37.5	12	24.5	9	50.5	25	33.3722177421929	NA	12	17.4	22.7	37.5	52	54.2	55	60.1	62.65	13.8641369038075	NA	6	6.6	7	12	21	28.2	30.6	35
2.8548725537310805e-5	2.761539386378789e-5	1.6473110516149136e-5	2.0482220006106704e-5	1.6587809744457354e-5	1.9527481947475775e-5	1559	YAL058W_CNE1	CNE1	chrI:37409-39033(+)	ORFS	30	18	30	29	27	27	39.8666666666667	24.8888888888889	26.2666666666667	22.0689655172414	19.7037037037037	30.7407407407407	33	23	24	22	15	29	32.8168176496036	13	12.45	13	13.35	33	51	57.8	62.3	72	87.6	22.6026862478184	33	9.85	10	13.85	23	33	33.6	34	34.9
8.659780079650944e-5	6.648150374615602e-5	5.033450435490013e-5	3.6185255344121844e-5	3.4891599807306845e-5	2.8929602885149295e-5	1560	YAL059W_ECM1	ECM1	chrI:36545-37329(+)	ORFS	91	55	53	61	40	65	39.6703296703297	30.4727272727273	37.188679245283	26.9672131147541	33.6	38.4153846153846	39	29	30	25	25.5	35	33.3284392286486	11	11	12	16.5	39	51	54	57.5	67	81.5	26.033962114301	16	10.7	13.4	15	29	38	40	41	43.8
1.808085950696351e-4	1.5955560899077448e-4	1.2720902009692942e-4	1.1196946936671666e-4	1.0753476661924079e-4	9.619092959312139e-5	1561	YAL060W_BDH1	BDH1	chrI:35097-36393(+)	ORFS	190	139	164	188	133	156	34.1473684210526	26.2877697841727	29.3231707317073	21.7393617021277	27.4586466165414	32.4423076923077	30	22	22	18	19	30	29.0558056883536	21	12	14	16	30	47	50	51	57.1	64.55	21.9581379944095	17	9.9	11	12.7	22	30.5	32	35.3	39.2
6.661369292039188e-6	3.0683770959764322e-6	2.7455184193581893e-6	1.3654813337404472e-6	1.7159803183921402e-6	7.232400721287324e-7	1562	YAL061W_BDH2	BDH2	chrI:33361-34897(+)	ORFS	7	3	2	3	1	3	39.1428571428571	41.3333333333333	40.5	40	18	36.3333333333333	38	38	40.5	29	18	27	38.3844843023567	NA	28.4	30.8	33.2	38	46	46.6	47.1	47.4	47.7	38.9914511176569	NA	27.2	28.4	29.6	38	49	51.2	53.4	55.6
2.8548725537310803e-6	1.0227923653254774e-6	9.151728064527297e-7	2.7309626674808945e-6	1.1439868789280934e-6	7.232400721287323e-9	1563	YAL062W_GDH3	GDH3	chrI:31153-32985(+)	ORFS	3	1	4	2	NA	1	43	22	16.75	13.5	NA	15	34	22	18.5	13.5	NA	15	39.3641113756709	NA	26.8	27.6	28.4	34	51.5	55	58.5	62	65.5	22	22	22	22	22	22	22	22	22	22
9.516241845770269e-7	1.0227923653254774e-8	9.151728064527297e-9	6.827406668702236e-9	1.7159803183921402e-6	7.232400721287323e-9	1564	YAL063C-A	NA	chrI:22394-22685(-)	ORFS	1	NA	NA	3	NA	NA	186	NA	NA	71.6666666666667	NA	NA	186	NA	NA	52	NA	NA	186	186	186	186	186	186	186	186	186	186	186	NA	NA	NA	NA	NA	NA	NA	NA	NA	NA
1.808085950696351e-5	3.17065633250898e-5	6.4062096451691075e-6	9.55836933618313e-6	5.147940955176421e-6	6.509160649158591e-6	1565	YAL063C	NA	chrI:23999-27968(-)	ORFS	19	7	14	9	9	31	36.4736842105263	45	30.4285714285714	33.5555555555556	62.3333333333333	42.5806451612903	39	41	28.5	26	18	41	31.4973248034287	49	10.9	12.6	17.2	39	49	49.4	51.8	57	61	33.6322189497863	NA	14.9	15.8	16.7	41	45.5	46.4	55.7	81.8
9.516241845770269e-7	1.0227923653254774e-8	9.151728064527297e-9	6.827406668702236e-9	5.719934394640467e-7	7.232400721287324e-7	1566	YAL067C_SEO1	SEO1	chrI:7277-9261(-)	ORFS	1	NA	NA	1	1	NA	48	NA	NA	19	39	NA	48	NA	NA	19	39	NA	48	48	48	48	48	48	48	48	48	48	48	NA	NA	NA	NA	NA	NA	NA	NA	NA	NA
9.516241845770269e-7	1.0227923653254774e-6	9.151728064527297e-9	6.827406668702236e-9	5.719934394640467e-9	7.232400721287323e-9	1568	YAL069W	NA	chrI:334-649(+)	ORFS	1	NA	NA	NA	NA	1	37	NA	NA	NA	NA	57	37	NA	NA	NA	NA	57	37	37	37	37	37	37	37	37	37	37	37	NA	NA	NA	NA	NA	NA	NA	NA	NA	NA
4.425052458283175e-4	4.807124117029744e-4	4.960236610973795e-4	4.690428381398436e-4	5.102181480019297e-4	5.590645757555101e-4	1569	YAR002C-A_ERP1	ERP1	chrI:153899-154763(-)	ORFS	465	542	687	892	773	470	30.9075268817204	27.5811808118081	26.5691411935953	26.0952914798206	23.608020698577	31.9148936170213	27	25	24	23	22	29	27.1385786148995	26	12	14	16	27	39	43	47	52.6	62	24.1507439590566	NA	11	13	14	25	34	35	38	41
4.187146412138918e-5	3.3752148055740754e-5	2.562483858067643e-5	2.0482220006106704e-5	2.1735750699633774e-5	1.9527481947475775e-5	1570	YAR002W_NUP60	NUP60	chrI:152215-153991(+)	ORFS	44	28	30	38	27	33	33.8863636363636	28.6428571428571	22.1333333333333	24.1315789473684	27.4444444444444	34.1515151515151	35.5	19	19.5	22.5	24	32	30.0888718185669	20	13	13.3	15.8	35.5	44.5	46.8	49	50.7	53.7	22.9431037367798	16	10.7	12.7	14.05	19	31.5	39	41	46.9
5.233933015173648e-5	5.625358009290125e-5	2.562483858067643e-5	1.7068516671755587e-5	1.2583855668209029e-5	2.1697202163861973e-6	1571	YAR003W_SWD1	SWD1	chrI:154935-156807(+)	ORFS	55	28	25	22	3	55	44.3272727272727	25.4285714285714	36.28	55.3636363636364	38	38.1090909090909	38	24	25	26	48	36	38.1219369929404	NA	17.5	20	21.2	38	53	56	57.8	64	68.2	22.9269996788367	NA	10.35	11.7	13.05	24	32.5	35.2	37.9	44
3.996821575223513e-5	3.7843317517042664e-5	2.837035700003462e-5	2.7992367341679165e-5	2.802767853373829e-5	1.9527481947475775e-5	1572	YAR007C_RFA1	RFA1	chrI:156747-158699(-)	ORFS	42	31	41	49	27	37	28.8571428571429	28	27.5609756097561	26.8163265306122	30.9259259259259	30.1351351351351	24.5	23	29	24	25	28	24.4903947329844	43	9.05	10.1	12	24.5	42.5	43	44.7	51.5	58.95	21.2555509733434	25	8	9	11	23	31	32	36	39
2.759710135273378e-5	2.1478639671835025e-5	1.2812419290338215e-5	8.875628669312906e-6	5.719934394640467e-6	5.062680504901126e-6	1573	YAR008W_SEN34	SEN34	chrI:158863-159871(+)	ORFS	29	14	13	10	7	21	24.6896551724138	19.3571428571429	29.6153846153846	34	18.5714285714286	32.9047619047619	19	16	24	16	11	22	20.3419496993923	NA	11	11	12	19	26	28.2	33.2	55.8	63.6	16.4982522549816	NA	6.95	8.3	8.95	16	25	27.6	30.45	36.3
3.425847064477297e-5	3.17065633250898e-5	6.4062096451691075e-6	9.55836933618313e-6	5.719934394640467e-6	6.509160649158591e-6	1575	YAR014C_BUD14	BUD14	chrI:166611-169027(-)	ORFS	36	7	14	10	9	31	33.25	28.1428571428571	22.6428571428571	13.1	34	33.5483870967742	31	21	17.5	9.5	26	35	27.823747768701	38	11.25	12	13.25	31	47.25	53	54.75	56.5	63	18.4223435322964	NA	5	8	11	21	31.5	33.6	39.6	53.4
1.0658190867262701e-4	9.92108594365713e-5	8.602624380655659e-5	8.192888002442682e-5	6.806721929622156e-5	5.858244584242732e-5	1576	YAR015W_ADE1	ADE1	chrI:169255-170479(+)	ORFS	112	94	120	119	81	97	31.125	24.468085106383	26.8916666666667	26.2941176470588	22.4074074074074	33.1443298969072	27.5	23	26	24	21	31	26.0340364338326	NA	10	12	14	27.5	38	42	47.35	52	66.35	22.6119418942637	NA	11.3	13	14	23	30	32	34.1	37.7
1.2371114399501349e-5	1.943305494118407e-5	4.575864032263648e-6	6.144666001832012e-6	3.4319606367842804e-6	7.232400721287324e-7	1577	YAR018C_KIN3	KIN3	chrI:170227-171723(-)	ORFS	13	5	9	6	1	19	37	30.4	17.5555555555556	28	15	34.1052631578947	36	31	15	25	15	35	32.7452653564102	NA	14.4	16.6	18.4	36	49	53.8	57.8	60.2	61.8	30.008575836341	NA	24.4	24.8	25.2	31	34	34.6	35.2	35.8
8.564617661193242e-6	9.205131287929297e-6	9.151728064527297e-7	2.7309626674808945e-6	5.719934394640467e-9	1.4464801442574648e-6	1578	YAR019C_CDC15	CDC15	chrI:172163-175179(-)	ORFS	9	1	4	NA	2	9	38.6666666666667	18	104	NA	41	36.5555555555556	30	18	105	NA	41	41	32.1731760142768	36	14.8	17.6	19.6	30	36	52	68	78.6	83.8	18	18	18	18	18	18	18	18	18	18
5.709745107462161e-6	7.159546557278341e-6	9.151728064527297e-7	6.827406668702236e-7	1.7159803183921402e-6	1.4464801442574648e-6	1579	YAR019W-A	NA	chrI:175303-176223(+)	ORFS	6	1	1	3	2	7	60.8333333333333	11	49	45.3333333333333	42	44.1428571428571	64	11	49	37	42	37	58.7214931659798	NA	40.5	41	41.5	64	69.75	71	74.25	77.5	80.75	11	11	11	11	11	11	11	11	11	11
1.9032483691540538e-6	2.045584730650955e-6	9.151728064527297e-9	6.827406668702236e-9	5.719934394640467e-9	7.232400721287324e-7	1580	YAR023C	NA	chrI:179280-179820(-)	ORFS	2	NA	NA	NA	1	2	55.5	NA	NA	NA	18	52	55.5	NA	NA	NA	18	52	55.3172667437573	NA	51.45	51.9	52.35	55.5	57.75	58.2	58.65	59.1	59.55	NA	NA	NA	NA	NA	NA	NA	NA	NA	NA
1.3322738584078377e-5	3.0683770959764322e-6	6.4062096451691075e-6	4.779184668091565e-6	2.8599671973202336e-6	2.8929602885149296e-6	1581	YAR027W	NA	chrI:183769-184477(+)	ORFS	14	7	7	5	4	3	36.5714285714286	22.1428571428571	22.2857142857143	26.6	22.75	26	36	24	23	26	25	27	32.4095823813965	NA	12	15	21.5	36	42.5	43	43.7	52.8	65.75	19.6310554356908	NA	8.9	9.8	10.7	24	26.5	27.4	29.2	32.8
3.90165915676581e-5	3.477494042106623e-5	1.0982073677432757e-5	2.0482220006106704e-5	1.71598031839214e-5	1.518804151470338e-5	1582	YAR028W,YAR029W_YAR028W,YAR029W	YAR028W,YAR029W	chrI:184831-186735(+)	ORFS	41	12	30	30	21	34	38.9268292682927	25.6666666666667	37.8	23.8	25.1904761904762	39.8235294117647	40	19.5	22.5	21.5	20	40	34.8004436252312	NA	16	19	19	40	52	54	56	62	69	22.8274353164842	NA	12.85	16	16	19.5	31.5	32.6	36.85	42.9
9.516241845770269e-7	1.0227923653254774e-8	9.151728064527297e-9	6.827406668702236e-9	5.719934394640467e-9	7.232400721287323e-9	1584	YAR031W	NA	chrI:186835-187732(+)	ORFS	1	NA	NA	NA	NA	NA	39	NA	NA	NA	NA	NA	39	NA	NA	NA	NA	NA	39	39	39	39	39	39	39	39	39	39	39	NA	NA	NA	NA	NA	NA	NA	NA	NA	NA
1.0467866030347295e-5	1.4319093114556682e-5	1.0066900870980026e-5	6.144666001832012e-6	4.003954076248327e-6	3.616200360643662e-6	1585	YAR033W	NA	chrI:188106-188811(+)	ORFS	11	11	9	7	5	14	45.6363636363636	36	29.3333333333333	25.1428571428571	29.6	38.5714285714286	35	32	27	25	26	33.5	34.2022800460234	NA	14	20	21.5	35	40	40	53.5	67	120.5	34.4102926312802	NA	25	28	28	32	38	39	41	43
1.1419490214924321e-5	1.4319093114556682e-5	8.236555258074568e-6	1.3654813337404472e-5	1.1439868789280934e-5	1.3741561370445915e-5	1586	YAR035W_YAT1	YAT1	chrI:189991-192391(+)	ORFS	12	9	20	20	19	14	29.25	26.1111111111111	31.35	26.55	26.2105263157895	33.9285714285714	26.5	25	31	26	21	30.5	27.7008829397271	22	18.2	20.1	20.65	26.5	37	39.2	40.7	41.8	44.25	24.6945336346213	NA	15	17	18.4	25	33	34.2	35.4	36.6
9.516241845770268e-6	7.159546557278341e-6	2.7455184193581893e-6	1.3654813337404472e-6	1.1439868789280934e-6	1.4464801442574648e-6	1587	YAR042W_SWH1	SWH1	chrI:192583-196255(+)	ORFS	10	3	2	2	2	7	29.7	27.3333333333333	19.5	27.5	13.5	18.5714285714286	24	23	19.5	27.5	13.5	17	23.4634169332036	NA	8.45	8.9	10.4	24	42.5	48	52.5	57.2	62.6	24.7603772421107	NA	15.8	16.6	17.4	23	33.5	35.6	37.7	39.8
8.564617661193242e-6	7.159546557278341e-6	1.8303456129054593e-6	4.779184668091565e-6	6.863921273568561e-6	1.4464801442574648e-6	1588	YAR050W	NA	chrI:203402-208016(+)	ORFS	9	2	7	12	2	7	40.7777777777778	19.5	32.7142857142857	31.3333333333333	21	61.4285714285714	40	19.5	21	26	21	53	39.6975353173645	40	28	30	31.8	40	44	45.2	46.4	49.8	55.4	19.4935886896179	NA	19.05	19.1	19.15	19.5	19.75	19.8	19.85	19.9
3.1974572601788104e-4	2.403562058514872e-4	2.1048974548412784e-4	2.580759720769445e-4	2.6140100183506934e-4	2.6759882668763097e-4	1592	YAR071W	NA	chrI:225459-226863(+)	ORFS	336	230	378	457	370	235	42.1458333333333	32.4130434782609	32.9867724867725	32.0853391684902	31.1027027027027	44.8042553191489	39	31	30.5	29	26	39	38.2118435252156	39	19	22	24	39	50	53	56	60	74.75	29.5447126119448	36	12	19	20	31	38	39.2	42.65	46
1.5701799045520943e-4	1.6364677845207638e-4	1.6564627796794408e-4	1.8843642405618169e-4	1.7674597279439044e-4	1.9310509925837152e-4	1593	YBL001C_ECM15	ECM15	chrII:236908-237652(-)	ORFS	165	181	276	309	267	160	21.8181818181818	21.7403314917127	20.1413043478261	22.5339805825243	20.8988764044944	26.88125	20	18	20	20	18	22	19.382028437348	17	10	11	12	20	26	28	30	34	38.8	18.2538221516944	NA	8	10	11	18	25	28	31	35
9.088010962710607e-4	9.685843699632271e-4	6.735671855492089e-4	5.393651268274766e-4	4.335710271137474e-4	2.4951782488441266e-4	1594	YBL002W_HTB2	HTB2	chrII:236056-237152(+)	ORFS	955	736	790	758	345	947	33.038743455497404	26.0461956521739	29.0177215189873	30.023746701847	36.5826086956522	34.2534318901795	30	22.5	23	23	27	30	28.3572789223899	29	10	13	16	30	43	46	50	55	64.3	21.6314573333598	25	7	10	12	22.5	32	35	38	44
9.849310310372228e-4	0.001019723988229501	8.026065512590438e-4	8.06316727573734e-4	6.703763110518627e-4	4.693828068115473e-4	1595	YBL003C_HTA2	HTA2	chrII:235092-235852(-)	ORFS	1035	877	1181	1172	649	997	26.8705314009662	22.0216647662486	20.8679085520745	20.5008532423208	20.8012326656394	28.4423269809428	24	19	19	17	17	24	22.7206549378925	20	8	11	12	24	34	37	41.9	47	55.3	18.2918377014626	12	6	8	10	19	27	29	32	36.4
1.0848515704178106e-4	1.1148436782047704e-4	5.216484996780559e-5	5.3253772015877434e-5	4.28995079598035e-5	3.182256317366422e-5	1596	YBL004W_UTP20	UTP20	chrII:227528-235216(+)	ORFS	114	57	78	75	44	109	36.7280701754386	26.9122807017544	32.9358974358974	33.72	45.8863636363636	38.4954128440367	38	22	23.5	19	28	36	30.6880365592737	NA	8	12	14	38	47	50	54	59	70.35	22.9182994659398	NA	8.6	12	14	22	31	34.6	37.6	44
1.9032483691540538e-6	7.159546557278341e-6	4.575864032263648e-6	3.413703334351118e-6	4.003954076248327e-6	5.785920577029859e-6	1597	YBL005W-B	NA	chrII:221329-226598(+)	ORFS	2	5	5	7	8	7	64	13.4	16.8	17.1428571428571	29.75	36.4285714285714	64	13	15	17	18.5	34	58.4807660688538	NA	40.6	43.2	45.8	64	77	79.6	82.2	84.8	87.4	11.7048542822212	13	6	7	8	13	13	15.6	18.2	20.8
1.522598695323243e-5	1.1250716018580251e-5	5.4910368387163786e-06	4.096444001221342e-6	5.719934394640467e-6	6.509160649158591e-6	1598	YBL005W,YBLWdelta8	NA	chrII:217408-220984(+)	ORFS	16	6	6	10	9	11	45.875	33.8333333333333	33.8333333333333	28.3	20.2222222222222	49.4545454545455	42.5	31	26.5	25	16	50	41.4290604640696	NA	21.5	23	24.25	42.5	63.5	65	65.75	70.5	77	32.2666099143804	NA	23.75	24.5	25.25	31	33.75	34	40	46
5.900069944377566e-5	5.523078772757578e-5	2.3794492967770974e-5	2.7992367341679165e-5	1.3727842547137121e-5	8.678880865544789e-6	1599	YBL006C_LDB7	LDB7	chrII:216476-217164(-)	ORFS	62	26	41	24	12	54	33.8387096774194	23.0769230769231	26.4390243902439	30.0416666666667	38.25	29.9259259259259	28	19.5	22	23	24	28	28.435233529035	NA	12.1	15	16	28	47.25	54.4	60.55	63.9	68	19.9883926955912	18	9	9.5	10	19.5	29.5	30	31.25	32.5
1.9032483691540538e-6	1.0227923653254774e-8	9.151728064527297e-9	6.827406668702236e-9	5.719934394640467e-9	7.232400721287323e-9	1600	YBL006W-A	NA	chrII:216704-217256(+)	ORFS	2	NA	NA	NA	NA	NA	23	NA	NA	NA	NA	NA	23	NA	NA	NA	NA	NA	22.8035085019828	NA	20.3	20.6	20.9	23	24.5	24.8	25.1	25.4	25.7	NA	NA	NA	NA	NA	NA	NA	NA	NA	NA
7.232343802785404e-5	5.727637245822673e-5	5.765588680652196e-5	3.959895867847297e-5	3.3747612928378754e-5	2.1697202163861968e-5	1601	YBL007C_SLA1	SLA1	chrII:212476-216476(-)	ORFS	76	63	58	59	30	56	35.1710526315789	24.6825396825397	22.8620689655172	20.8474576271186	22.7	38.6428571428571	34	21	18.5	18	15	30.5	30.8279189961106	34	11.5	14.5	20.25	34	44.75	48	52	56	64.5	20.3280900054116	19	7.1	9.2	10.3	21	29.5	34	39.1	42.6
1.7129235322386484e-5	1.8410262575858593e-5	5.4910368387163786e-06	3.413703334351118e-6	5.719934394640467e-6	4.3394404327723946e-6	1602	YBL008W-A,YBL008W	NA	chrII:209568-212224(+)	ORFS	18	6	5	10	6	18	34.8888888888889	21.5	22.4	25.1	22	38.8888888888889	30.5	21	20	18.5	15	35	31.0122981939006	NA	14.85	16.4	17.55	30.5	45.25	48.2	49.45	56.6	72.6	20.0937478604969	16	12.25	13.5	14.75	21	28.25	29	29.5	30
5.3290954336313506e-5	3.272935569041528e-5	1.5557937709696404e-5	1.911673867236626e-5	1.2583855668209029e-5	7.955640793416055e-6	1603	YBL009W_ALK2	ALK2	chrII:207160-209312(+)	ORFS	56	17	28	22	11	32	36	20.0588235294118	22.2142857142857	22.0909090909091	17.4545454545455	39.71875	30	20	22	20	14	31	27.9881334703227	NA	8.75	11	14	30	46.25	50	54	57.5	69.75	17.6736128815771	NA	7.6	9.2	10.8	20	25	25.8	27.2	28.8
6.661369292039188e-6	5.113961826627387e-6	1.8303456129054593e-6	1.3654813337404472e-6	1.1439868789280934e-6	7.232400721287324e-7	1604	YBL010C_YBL010C	YBL010C	chrII:205860-206972(-)	ORFS	7	2	2	2	1	5	31.1428571428571	19	51.5	45.5	10	32.4	29	19	51.5	45.5	10	26	27.126089479273	NA	12.6	13.2	13.8	29	41.5	44.8	48	51	54	18.0277563773199	NA	13.6	14.2	14.8	19	22	22.6	23.2	23.8
5.0436081782582425e-5	5.42079953622503e-5	2.928552980648735e-5	3.8916218011602747e-5	2.9171665412666383e-5	1.7357761731089578e-5	1605	YBL011W_SCT1	SCT1	chrII:203440-205952(+)	ORFS	53	32	57	51	24	53	37.8867924528302	21.78125	23.9298245614035	23.0392156862745	23.625	35.0188679245283	34	20	19	20	15	34	30.3590318048632	56	9.2	12.2	13.8	34	52	56	57	62.6	76.4	18.6133482774894	NA	6.75	10.1	11.65	20	29.25	31.6	32.35	33.9
2.5693852983579724e-5	1.943305494118407e-5	1.8303456129054593e-6	2.048222000610671e-6	2.8599671973202336e-6	7.232400721287324e-6	1606	YBL014C_RRN6	RRN6	chrII:198931-201787(-)	ORFS	27	2	3	5	10	19	31	9	39.3333333333333	35.4	43.3	21.7368421052632	30	9	12	32	33	15	24.4544390225157	NA	6.6	9.8	12.8	30	42	46	48.1	54.2	66.9	8.48528137423857	NA	6.3	6.6	6.9	9	10.5	10.8	11.1	11.4
2.1887356245271617e-5	1.2273508383905729e-5	1.8303456129054592e-5	1.4337554004274695e-5	9.723888470888794e-6	7.232400721287324e-6	1607	YBL015W_ACH1	ACH1	chrII:194031-195863(+)	ORFS	23	20	21	17	10	12	29.3478260869565	22.35	27.5238095238095	20.9411764705882	14.7	23.1666666666667	29	20.5	22	18	14	21	24.1458515513687	14	9.1	10.4	12.3	29	36	38.2	49.5	58.8	60.9	19.44359264506	14	9.65	10	13.4	20.5	30	30.8	34.15	35.1
1.0467866030347295e-5	1.3296300749231205e-5	2.7455184193581893e-6	5.461925334961789e-6	4.003954076248327e-6	7.232400721287324e-7	1608	YBL016W	NA	chrII:192450-193512(+)	ORFS	11	3	8	7	1	13	37.7272727272727	16	17.125	18.2857142857143	14	36.3076923076923	39	14	14.5	16	14	20	34.7368930453663	NA	18.5	19	21.5	39	43	44	51.5	59	63.5	15.4612281050318	NA	12.2	12.4	12.6	14	18	18.8	19.6	20.4
1.1704977470297431e-4	1.0739319835917512e-4	9.51779718710839e-5	9.080450869373973e-5	8.637100935907104e-5	8.172612815054676e-5	1609	YBL017C_PEP1	PEP1	chrII:186779-191795(-)	ORFS	123	104	133	151	113	105	35.1463414634146	30.8269230769231	23.218045112782	22.3774834437086	21.4513274336283	37.1809523809524	30	25	22	20	18	35	30.8045321957918	28	13	16	17	30	48	52.6	55	57.8	60.9	24.9907904582139	25	12	13.3	14	25	33	34	38.1	39.7
4.091983993681215e-5	4.602565643964648e-5	3.477656664520373e-5	3.6185255344121844e-5	2.0591763820705683e-5	2.3143682308119437e-5	1610	YBL018C_POP8	POP8	chrII:185907-186531(-)	ORFS	43	38	53	36	32	45	26.6279069767442	19.5	20.6981132075472	19.9444444444444	18.65625	27.9111111111111	24	16.5	18	18	16	23	22.5548499560051	NA	10.1	11.2	12.3	24	35	40.2	41.7	46.2	51.8	16.6679328773863	16	7.85	8.7	9	16.5	23	25.8	27.45	29
3.8064967383081075e-6	3.0683770959764322e-6	2.7455184193581893e-6	2.048222000610671e-6	1.1439868789280934e-6	1.4464801442574648e-6	1611	YBL019W_APN2	APN2	chrII:184263-185975(+)	ORFS	4	3	3	2	2	3	50	17.3333333333333	21.6666666666667	50	27	24	51.5	15	22	50	27	23	47.0755786535637	NA	29.95	31.9	33.85	51.5	63.75	64.8	65.85	66.9	67.95	16.7268932147384	NA	13.2	13.4	13.6	15	19.5	20.4	21.3	22.2
8.088805568904727e-5	5.8299164823552205e-5	5.216484996780559e-5	4.096444001221341e-5	3.3747612928378754e-5	2.5313402524505633e-5	1612	YBL020W_RFT1	RFT1	chrII:182335-184207(+)	ORFS	85	57	60	59	35	57	38.4588235294118	32.8947368421053	27.2666666666667	28.8305084745763	40.0571428571429	39.3157894736842	34	30	23	20	20	40	33.7775447660845	NA	11.8	16.4	19.2	34	52	57.2	60.4	64.6	70.6	28.0467855980911	NA	8.6	15	17.8	30	37	38	39.6	56.2
8.564617661193242e-6	2.1478639671835025e-5	7.321382451621837e-6	2.048222000610671e-6	2.8599671973202336e-6	1.4464801442574648e-6	1613	YBL021C_HAP3	HAP3	chrII:181507-182147(-)	ORFS	9	8	3	5	2	21	29.5555555555556	23.25	61.6666666666667	40.2	47.5	32.8571428571429	32	23.5	47	40	47.5	24	24.83518527804	NA	8.4	8.8	10.8	32	39	40.2	41.4	44.6	49.8	22.1451187229664	NA	13.05	14.1	15.3	23.5	28.5	29.2	29.9	30.9
3.521009482934999e-5	2.659260149846241e-5	9.151728064527296e-6	1.0923850669923578e-5	8.5799015919607e-6	1.0848601081930984e-5	1614	YBL022C_PIM1	PIM1	chrII:177795-181411(-)	ORFS	37	10	16	15	15	26	31.8378378378378	36.2	20.125	28.7333333333333	20.2	34.2692307692308	25	29.5	19.5	23	15	33.5	26.1236010830196	15	9	13	15	25	46	51.4	57.2	62.2	70	30.0153070128606	NA	14.45	14.9	15.35	29.5	42.25	44.4	45.3	51.9
9.040429753481755e-5	7.466384266875984e-5	6.314692364523835e-5	5.8032956683969e-5	5.319538987015634e-5	3.5438763534307884e-5	1615	YBL024W_NCL1	NCL1	chrII:172503-174687(+)	ORFS	95	69	85	93	49	73	34.7789473684211	27.0289855072464	24.2588235294118	24.4838709677419	20.3469387755102	33.0821917808219	29	25	19	23	20	28	26.7576262064186	18	8	9.8	12.1	29	45	47.2	52	57	66.6	22.3914047596137	30	6	9.6	13.2	25	33	36	37.8	41.2
1.1895302307212835e-4	1.0023365180189679e-4	8.877176222591479e-5	9.626643402870153e-5	8.5799015919607e-5	6.147540613094225e-5	1617	YBL026W_LSM2	LSM2	chrII:170551-171135(+)	ORFS	125	97	141	150	85	98	33.992	24.9587628865979	22.3829787234043	23.2	22.7058823529412	28.3877551020408	33	21	21	19	21	24.5	30.7426454490385	24	15	16	19	33	41	45	48.8	57.6	61	21.6672653001412	16	9.6	11	13	21	31	33	36.6	39.4
0.0016406000942107942	0.0016170347295795797	0.0015621999806148094	0.0017484988478546424	0.0017668877345044403	0.0018608967055872283	1618	YBL027W_RPL19B	RPL19B	chrII:168375-169511(+)	ORFS	1724	1707	2561	3089	2573	1581	26.915313225058	23.6865846514353	23.9804763764155	23.4707024927161	22.7944034201321	27.0398481973435	23	21	22	21	20	23	22.5935476706683	NA	9	11	13	23	33	37	41	46	55	20.224256871412	14	7	10	12	21	29	32	36	39
9.325917008854863e-5	8.489176632201462e-5	5.765588680652196e-5	4.91573280146561e-5	3.775156700462708e-5	2.820636281302056e-5	1619	YBL028C_YBL028C	YBL028C	chrII:167363-167891(-)	ORFS	98	63	72	66	39	83	29.6734693877551	24.7619047619048	23.7916666666667	20.3787878787879	21.5384615384615	29.8795180722892	25.5	22	16.5	16.5	16	26	24.4925517092197	12	9	11	12	25.5	37.5	40.6	49.35	60.3	62.75	18.6306869292699	25	5	8	8.3	22	31.5	33.6	35.4	38
9.22123834855139e-4	9.348322219074864e-4	0.0011009528861626338	0.0010015805582986178	0.0010473199876586696	9.127289710264603e-4	1622	YBL030C_PET9	PET9	chrII:162771-164147(-)	ORFS	969	1203	1467	1831	1262	914	31.7203302373581	26.8927680798005	26.5030674846626	25.8350628072092	24.188589540412	33.281181619256	29	24	23	23	20	31	27.4660240799495	16	11	14	15	29	42	44	47	52	61	23.3397482281053	21	10	11	13	24	34	36	39	43
2.8548725537310803e-6	3.0683770959764322e-6	9.151728064527297e-7	1.3654813337404472e-6	5.719934394640467e-7	1.4464801442574648e-6	1623	YBL031W_SHE1	SHE1	chrII:161679-162783(+)	ORFS	3	1	2	1	2	3	32	24	32.5	75	98.5	45.3333333333333	27	24	32.5	75	98.5	46	31.284239803978	27	27	27	27	27	34.5	36	37.5	39	40.5	24	24	24	24	24	24	24	24	24	24
4.187146412138918e-5	6.0344749554203174e-5	4.850415874199467e-5	3.959895867847297e-5	3.317561948891471e-5	1.9527481947475775e-5	1624	YBL032W_HEK2	HEK2	chrII:160103-161447(+)	ORFS	44	53	58	58	27	59	30.25	18.9056603773585	18.6896551724138	17.2586206896552	19	26.4745762711864	25	17	17.5	16	13	24	26.1494558334976	NA	9.3	13	16	25	41.25	43	45.75	50.7	54	16.163424422293	NA	6	8	8.8	17	24	25	27	30.4
1.2371114399501349e-5	1.534188547988216e-5	3.6606912258109186e-6	5.461925334961789e-6	4.5759475157123735e-6	2.1697202163861973e-6	1625	YBL033C_RIB1	RIB1	chrII:158571-159715(-)	ORFS	13	4	8	8	3	15	42.6153846153846	43.75	23.75	72.625	61.3333333333333	26.9333333333333	40	23.5	16.5	63.5	48	26	32.4319407674809	NA	9.6	12.4	13.6	40	59	60.2	61.6	63.4	87.5999999999999	27.7686732741441	NA	11.45	11.9	12.35	23.5	54	66.6	79.2	91.8
1.3322738584078377e-5	1.4319093114556682e-5	1.8303456129054593e-6	1.3654813337404472e-6	2.2879737578561868e-6	1.4464801442574648e-6	1626	YBL034C_STU1	STU1	chrII:153739-158451(-)	ORFS	14	2	2	4	2	14	47.7857142857143	20.5	13	39.75	61.5	34.5714285714286	30.5	20.5	13	43	61.5	40.5	30.9418043786518	12	11.65	12	12	30.5	48	65.2	85.1	86.4	136.35	17.606816861659	NA	11.05	12.1	13.15	20.5	25.75	26.8	27.85	28.9
1.522598695323243e-5	8.18233892260382e-6	5.4910368387163786e-06	4.779184668091565e-6	4.003954076248327e-6	1.4464801442574648e-6	1627	YBL035C_POL12	POL12	chrII:151235-153683(-)	ORFS	16	6	7	7	2	8	63.375	30.5	17.4285714285714	21.7142857142857	34.5	38.625	47.5	28	16	18	34.5	40.5	46.0701583764837	42	17.25	23	27.75	47.5	61.25	62	64.25	69.5	141.5	27.88923156428	28	16	17	18	28	36.25	39	42.75	46.5
8.279130405820133e-5	6.136754191952864e-5	5.948623241942743e-5	6.417762268580101e-5	5.7771337385868713e-5	4.4117644399852677e-5	1628	YBL036C_YBL036C	YBL036C	chrII:150331-151235(-)	ORFS	87	65	94	101	61	60	31.0574712643678	28.0923076923077	27.5851063829787	25.7920792079208	27.7868852459016	32.9666666666667	27	25	25	21	21	31	27.3037040326119	19	11.9	15	15.9	27	40	43.8	50	55	60.7	24.8039460087987	22	13.2	14	15.6	25	35	36	37	44.6
2.1887356245271617e-5	2.4547016767811458e-5	4.575864032263648e-6	4.096444001221342e-6	5.147940955176421e-6	2.1697202163861973e-6	1629	YBL037W_APL3	APL3	chrII:147119-150383(+)	ORFS	23	5	6	9	3	24	34.8695652173913	15.8	39.1666666666667	24.1111111111111	31.3333333333333	38.6666666666667	30	15	27	16	14	37.5	27.8583866441043	16	11	11.4	13.3	30	57	59.6	60.7	61.8	65.6	14.3642228109677	NA	8.2	9.4	10.6	15	16	18.4	20.8	23.2
2.2838980429848643e-5	2.9660978594438848e-5	1.1897246483885487e-5	4.779184668091565e-6	5.147940955176421e-6	2.8929602885149296e-6	1630	YBL038W_MRPL16	MRPL16	chrII:146119-146903(+)	ORFS	24	13	7	9	4	29	32.125	28.1538461538462	28.2857142857143	35.4444444444444	35.25	26.9655172413793	26	19	20	23	32.5	28	27.0822997003669	NA	12	12.6	14	26	48.75	52.6	56.65	58.7	60.7	20.9542315478868	NA	8.8	12.4	13.6	19	25	35.2	42.4	43.6
2.2553493174475535e-4	1.984217188731426e-4	1.4734282183888946e-4	1.304034673722127e-4	1.1783064852959361e-4	7.015428699648705e-5	1631	YBL039C,YBL039C-A_URA7,YBL039C-A	URA7,YBL039C-A	chrII:143859-145811(-)	ORFS	237	161	191	206	97	194	36.2194092827004	27.0186335403727	25.3507853403141	25.1796116504854	24.5567010309278	39.1701030927835	34	25	24	20	22	34	30.8807364049221	43	11	14	16	34	47	49.8	53.6	60.4	69.2	23.1098011416326	16	10	11	13	25	33	38	41	42
1.0467866030347295e-5	8.18233892260382e-6	7.321382451621837e-6	8.192888002442683e-6	5.719934394640467e-6	2.1697202163861973e-6	1632	YBL039W-B_YBL039W-B	YBL039W-B	chrII:143103-143647(+)	ORFS	11	8	12	10	3	8	40.2727272727273	26.125	28.0833333333333	28.9	45.3333333333333	30.125	32	19	17.5	22.5	41	28.5	35.8844230351636	23	22	23	23	32	50.5	56	65.5	75	78	22.4850530626667	16	12.05	13.1	14.1	19	34.5	39.4	44.3	47.7
[truncated: 5,078 more rows]
[truncated: 45 more columns]
