# Supplementary material for: Modeling of mRNA deadenylation rates reveal a complex relationship between mRNA deadenylation and decay
Source: EMBO J. 2024 Oct 11;43(24):6525–54. doi: 10.1038/s44318-024-00258-3 (PMC11649921; doi:10.1038/s44318-024-00258-3)
Supplement: Supplementary file 5 — Source data Fig. 1 [file 44318_2024_258_MOESM5_ESM.zip › Figure 1/Figure 1C/Mex67repH.csv]

min0_counts_norm	min4_counts_norm	min8_counts_norm	min16_counts_norm	min30_counts_norm	min60_counts_norm	X1	transcript	symbol	genomic_position	biotype	Mex67_AA_25C_0min_counts	Mex67_AA_25C_16min_counts	Mex67_AA_25C_30min_counts	Mex67_AA_25C_4min_counts	Mex67_AA_25C_60min_counts	Mex67_AA_25C_8min_counts	Mex67_AA_25C_0min_polya_mean	Mex67_AA_25C_16min_polya_mean	Mex67_AA_25C_30min_polya_mean	Mex67_AA_25C_4min_polya_mean	Mex67_AA_25C_60min_polya_mean	Mex67_AA_25C_8min_polya_mean	Mex67_AA_25C_0min_polya_median	Mex67_AA_25C_16min_polya_median	Mex67_AA_25C_30min_polya_median	Mex67_AA_25C_4min_polya_median	Mex67_AA_25C_60min_polya_median	Mex67_AA_25C_8min_polya_median	Mex67_AA_25C_0min_polya_gm_mean	Mex67_AA_25C_0min_polya_mode	Mex67_AA_25C_0min_q0.05	Mex67_AA_25C_0min_q0.10	Mex67_AA_25C_0min_q0.15	Mex67_AA_25C_0min_q0.50	Mex67_AA_25C_0min_q0.75	Mex67_AA_25C_0min_q0.80	Mex67_AA_25C_0min_q0.85	Mex67_AA_25C_0min_q0.90	Mex67_AA_25C_0min_q0.95	Mex67_AA_25C_16min_polya_gm_mean	Mex67_AA_25C_16min_polya_mode	Mex67_AA_25C_16min_q0.05	Mex67_AA_25C_16min_q0.10	Mex67_AA_25C_16min_q0.15	Mex67_AA_25C_16min_q0.50	Mex67_AA_25C_16min_q0.75	Mex67_AA_25C_16min_q0.80	Mex67_AA_25C_16min_q0.85	Mex67_AA_25C_16min_q0.90
8.548396748189878e-6	1.7883408474646836e-8	9.125407486516241e-6	4.1380609410579564e-6	2.933516756357719e-6	9.311953708415724e-6	4	CUT004,XUT_1F-72	NA	chrI:170495-172447(+)	CUTs	4	1	2	NA	1	4	30.75	94	29	NA	73	42.5	30	94	29	NA	73	46.5	30.0829883445761	NA	24.15	24.3	24.45	30	36	36.6	37.2	37.8	38.4	94	94	94	94	94	94	94	94	94	94
2.1370991870474694e-6	1.7883408474646836e-8	2.2813518716290603e-8	4.138060941057957e-8	1.4667583781788597e-8	9.311953708415725e-8	6	CUT007	NA	chrII:191991-192343(+)	CUTs	1	NA	NA	NA	NA	NA	38	NA	NA	NA	NA	NA	38	NA	NA	NA	NA	NA	38	38	38	38	38	38	38	38	38	38	38	NA	NA	NA	NA	NA	NA	NA	NA	NA	NA
4.274198374094939e-6	7.153363389858734e-6	2.2813518716290603e-6	4.1380609410579564e-6	2.933516756357719e-6	1.8623907416831448e-5	10	CUT017,XUT_2F-136	NA	chrII:341016-342576(+)	CUTs	2	1	2	4	2	1	53.5	106	9	48.75	31	24	53.5	106	9	48	31	24	52.459508194416	NA	44.05	45.1	46.15	53.5	58.75	59.8	60.85	61.9	62.95	106	106	106	106	106	106	106	106	106	106
2.9919388618664568e-5	1.6095067627182152e-5	2.2813518716290603e-5	2.0690304705289785e-5	1.7601100538146316e-5	2.7935861125247172e-5	11	CUT020,XUT_2F-149,SUT015	NA	chrII:370071-370953(+)	CUTs	14	5	12	9	3	10	33.4285714285714	40.4	34.1666666666667	31.3333333333333	17.3333333333333	24.8	30	26	20.5	29	16	26.5	27.5274681254043	NA	8.65	9.6	10.9	30	48.5	50	50.55	57.7	64.5	31.5722553110412	NA	19.4	19.8	20.2	26	28	44	60	76
4.274198374094939e-6	7.153363389858734e-6	2.2813518716290603e-8	8.276121882115913e-6	1.4667583781788597e-8	1.8623907416831448e-5	12	CUT021,XUT_2F-154	NA	chrII:376375-378633(+)	CUTs	2	2	NA	4	2	NA	23	21	NA	46.75	39.5	NA	23	21	NA	46.5	39.5	NA	22.8035085019828	NA	20.3	20.6	20.9	23	24.5	24.8	25.1	25.4	25.7	20.9045449603669	NA	19.2	19.4	19.6	21	22	22.2	22.4	22.6
2.1370991870474694e-6	1.7883408474646836e-8	2.2813518716290603e-8	4.138060941057957e-8	1.4667583781788596e-6	9.311953708415724e-6	14	CUT024	NA	chrII:423511-423743(+)	CUTs	1	NA	1	NA	1	NA	14	NA	28	NA	17	NA	14	NA	28	NA	17	NA	14	14	14	14	14	14	14	14	14	14	14	NA	NA	NA	NA	NA	NA	NA	NA	NA	NA
2.1370991870474694e-6	1.7883408474646836e-8	2.2813518716290603e-8	4.138060941057957e-8	1.4667583781788597e-8	9.311953708415725e-8	16	CUT032	NA	chrII:655424-655776(+)	CUTs	1	NA	NA	NA	NA	NA	68	NA	NA	NA	NA	NA	68	NA	NA	NA	NA	NA	68	68	68	68	68	68	68	68	68	68	68	NA	NA	NA	NA	NA	NA	NA	NA	NA	NA
2.1370991870474694e-6	1.7883408474646836e-8	2.2813518716290603e-8	4.138060941057957e-8	1.4667583781788596e-6	9.311953708415724e-6	19	CUT038	NA	chrII:734824-736184(+)	CUTs	1	NA	1	NA	1	NA	31	NA	15	NA	23	NA	31	NA	15	NA	23	NA	31	31	31	31	31	31	31	31	31	31	31	NA	NA	NA	NA	NA	NA	NA	NA	NA	NA
6.411297561142408e-6	3.576681694929367e-6	9.125407486516241e-6	4.138060941057957e-8	4.400275134536579e-6	9.311953708415724e-6	20	CUT040	NA	chrIII:39049-39425(+)	CUTs	3	NA	3	2	1	4	18	NA	14.3333333333333	50.5	50	25.25	17	NA	13	50.5	50	27.5	17.2130062072632	NA	12.5	13	13.5	17	21	21.8	22.6	23.4	24.2	NA	NA	NA	NA	NA	NA	NA	NA	NA	NA
4.274198374094939e-6	3.576681694929367e-6	2.2813518716290603e-8	4.138060941057957e-8	1.4667583781788597e-8	9.311953708415725e-8	23	CUT043	NA	chrIII:120474-121082(+)	CUTs	2	NA	NA	2	NA	NA	34	NA	NA	36	NA	NA	34	NA	NA	36	NA	NA	33.8673884437522	NA	31.3	31.6	31.9	34	35.5	35.8	36.1	36.4	36.7	NA	NA	NA	NA	NA	NA	NA	NA	NA	NA
2.1370991870474694e-6	1.7883408474646836e-8	2.2813518716290603e-8	4.138060941057957e-8	1.4667583781788597e-8	9.311953708415724e-6	24	CUT044	NA	chrIII:131826-132242(+)	CUTs	1	NA	NA	NA	1	NA	14	NA	NA	NA	12	NA	14	NA	NA	NA	12	NA	14	14	14	14	14	14	14	14	14	14	14	NA	NA	NA	NA	NA	NA	NA	NA	NA	NA
2.1370991870474694e-5	7.153363389858734e-6	1.3688111229774362e-5	4.1380609410579564e-6	1.4667583781788596e-6	9.311953708415725e-8	25	CUT046	NA	chrIII:155914-156042(+)	CUTs	10	1	1	4	NA	6	44.9	20	21	50.75	NA	34.6666666666667	39.5	20	21	51.5	NA	34	39.8465096743421	75	18.6	22.2	24.75	39.5	61.75	65.4	70.8	75	75	20	20	20	20	20	20	20	20	20	20
2.1370991870474694e-6	1.7883408474646835e-6	2.2813518716290603e-6	4.138060941057957e-8	1.4667583781788597e-8	9.311953708415724e-6	30	CUT057	NA	chrIV:417273-417633(+)	CUTs	1	NA	NA	1	1	1	28	NA	NA	33	19	39	28	NA	NA	33	19	39	28	28	28	28	28	28	28	28	28	28	28	NA	NA	NA	NA	NA	NA	NA	NA	NA	NA
2.1370991870474694e-6	1.7883408474646835e-6	2.2813518716290603e-8	4.1380609410579564e-6	1.4667583781788597e-8	9.311953708415725e-8	32	CUT059	NA	chrIV:423721-424097(+)	CUTs	1	1	NA	1	NA	NA	18	19	NA	20	NA	NA	18	19	NA	20	NA	NA	18	18	18	18	18	18	18	18	18	18	18	19	19	19	19	19	19	19	19	19	19
3.2056487805712036e-5	4.470852118661709e-5	2.509487058791966e-5	8.276121882115913e-6	8.800550269073158e-6	9.311953708415724e-6	33	CUT061,YDR003W,YDR003W-A	NA	chrIV:453825-455017(+)	CUTs	15	2	6	25	1	11	44.2	63	57.6666666666667	31.48	74	26.2727272727273	44	63	58	26	74	20	42.4950645913942	NA	28.2	31.2	33.1	44	49.5	52.8	55.6	60.8	66.4	50.2493781056044	NA	28.8	32.6	36.4	63	82	85.8	89.6	93.4
2.1370991870474694e-6	1.7883408474646836e-8	2.2813518716290603e-8	4.138060941057957e-8	1.4667583781788596e-6	9.311953708415725e-8	35	CUT074	NA	chrIV:963277-963405(+)	CUTs	1	NA	1	NA	NA	NA	17	NA	53	NA	NA	NA	17	NA	53	NA	NA	NA	17	17	17	17	17	17	17	17	17	17	17	NA	NA	NA	NA	NA	NA	NA	NA	NA	NA
2.1370991870474694e-6	1.7883408474646836e-8	2.2813518716290603e-8	4.138060941057957e-8	1.4667583781788597e-8	1.8623907416831448e-5	39	CUT084,SUT068,XUT_4F-521,XUT_4F-522,XUT_4F-523	NA	chrIV:1156637-1158994(+)	CUTs	1	NA	NA	NA	2	NA	51	NA	NA	NA	23	NA	51	NA	NA	NA	23	NA	51	51	51	51	51	51	51	51	51	51	51	NA	NA	NA	NA	NA	NA	NA	NA	NA	NA
2.1370991870474694e-6	5.365022542394051e-6	2.2813518716290603e-6	4.138060941057957e-8	2.933516756357719e-6	9.311953708415724e-6	42	CUT089	NA	chrIV:1242725-1243149(+)	CUTs	1	NA	2	3	1	1	23	NA	61.5	33	126	30	23	NA	61.5	39	126	30	23	23	23	23	23	23	23	23	23	23	23	NA	NA	NA	NA	NA	NA	NA	NA	NA	NA
1.2822595122284816e-5	7.153363389858734e-6	1.3688111229774362e-5	1.241418282317387e-5	1.0267308647252017e-5	9.311953708415725e-8	43	CUT091	NA	chrIV:1302221-1302709(+)	CUTs	6	3	7	4	NA	6	33.3333333333333	76.6666666666667	17.7142857142857	37	NA	31.1666666666667	29	98	15	32	NA	27.5	30.3989605436909	NA	17.75	19.5	21.25	29	39.25	42	46.75	51.5	56.25	52.0630399162519	NA	20.6	29.2	37.8	98	109	111.2	113.4	115.6
2.1370991870474694e-6	1.7883408474646835e-6	2.2813518716290603e-8	4.138060941057957e-8	1.4667583781788596e-6	9.311953708415725e-8	44	CUT093,XUT_4F-609	NA	chrIV:1323461-1324421(+)	CUTs	1	NA	1	1	NA	NA	39	NA	30	10	NA	NA	39	NA	30	10	NA	NA	39	39	39	39	39	39	39	39	39	39	39	NA	NA	NA	NA	NA	NA	NA	NA	NA	NA
2.1370991870474694e-6	1.7883408474646836e-8	2.2813518716290603e-8	4.138060941057957e-8	1.4667583781788596e-6	9.311953708415725e-8	47	CUT097	NA	chrIV:1367021-1367429(+)	CUTs	1	NA	1	NA	NA	NA	64	NA	11	NA	NA	NA	64	NA	11	NA	NA	NA	64	64	64	64	64	64	64	64	64	64	64	NA	NA	NA	NA	NA	NA	NA	NA	NA	NA
2.1370991870474694e-6	1.7883408474646836e-8	2.2813518716290603e-8	4.138060941057957e-8	1.4667583781788597e-8	9.311953708415725e-8	53	CUT118	NA	chrV:483313-484513(+)	CUTs	1	NA	NA	NA	NA	NA	38	NA	NA	NA	NA	NA	38	NA	NA	NA	NA	NA	38	38	38	38	38	38	38	38	38	38	38	NA	NA	NA	NA	NA	NA	NA	NA	NA	NA
2.1370991870474694e-6	1.7883408474646836e-8	4.562703743258121e-6	4.138060941057957e-8	2.933516756357719e-6	9.311953708415725e-8	56	CUT123	NA	chrVI:261473-262257(+)	CUTs	1	NA	2	NA	NA	2	83	NA	35	NA	NA	64.5	83	NA	35	NA	NA	64.5	83	83	83	83	83	83	83	83	83	83	83	NA	NA	NA	NA	NA	NA	NA	NA	NA	NA
6.411297561142408e-6	1.7883408474646835e-6	2.2813518716290603e-8	8.276121882115913e-6	1.4667583781788597e-8	9.311953708415725e-8	58	CUT128	NA	chrVII:147843-148235(+)	CUTs	3	2	NA	1	NA	NA	39.3333333333333	20.5	NA	56	NA	NA	42	20.5	NA	56	NA	NA	38.5402962583915	NA	30.3	31.6	32.9	42	44.5	45	45.5	46	46.5	19.7484176581315	NA	15.55	16.1	16.65	20.5	23.25	23.8	24.35	24.9
2.1370991870474694e-6	1.7883408474646836e-8	2.2813518716290603e-8	4.138060941057957e-8	1.4667583781788597e-8	9.311953708415725e-8	60	CUT131	NA	chrVII:184179-185067(+)	CUTs	1	NA	NA	NA	NA	NA	19	NA	NA	NA	NA	NA	19	NA	NA	NA	NA	NA	19	19	19	19	19	19	19	19	19	19	19	NA	NA	NA	NA	NA	NA	NA	NA	NA	NA
1.0685495935237347e-5	1.6095067627182152e-5	6.844055614887181e-6	2.0690304705289785e-5	2.7868409185398335e-5	4.655976854207863e-5	64	CUT146,snR46,CUT147	NA	chrVII:545139-546059(+)	CUTs	5	5	19	9	5	3	46	22	40.8421052631579	25.4444444444444	25	28	34	21	36	21	25	28	39.4499487834275	NA	20	22	24	34	68	70.8	73.6	76.4	79.2	20.644325329155	NA	12.8	13.6	14.4	21	30	30.2	30.4	30.6
2.1370991870474694e-6	1.7883408474646836e-8	2.2813518716290603e-8	4.138060941057957e-8	8.800550269073158e-6	3.7247814833662896e-5	66	CUT153,tL(GAG)G	NA	chrVII:700099-700763(+)	CUTs	1	NA	6	NA	4	NA	54	NA	19.5	NA	33.5	NA	54	NA	17	NA	33	NA	54	54	54	54	54	54	54	54	54	54	54	NA	NA	NA	NA	NA	NA	NA	NA	NA	NA
2.1370991870474694e-6	1.7883408474646836e-8	2.2813518716290603e-8	4.138060941057957e-8	1.4667583781788596e-6	9.311953708415725e-8	72	CUT165	NA	chrVII:995034-995610(+)	CUTs	1	NA	1	NA	NA	NA	63	NA	26	NA	NA	NA	63	NA	26	NA	NA	NA	63	63	63	63	63	63	63	63	63	63	63	NA	NA	NA	NA	NA	NA	NA	NA	NA	NA
2.1370991870474694e-6	1.7883408474646835e-6	2.2813518716290603e-8	4.138060941057957e-8	1.4667583781788596e-6	9.311953708415725e-8	73	CUT167,XUT_7F-455	NA	chrVII:1017970-1019554(+)	CUTs	1	NA	1	1	NA	NA	71	NA	9	57	NA	NA	71	NA	9	57	NA	NA	71	71	71	71	71	71	71	71	71	71	71	NA	NA	NA	NA	NA	NA	NA	NA	NA	NA
2.1370991870474694e-6	1.7883408474646836e-8	2.2813518716290603e-8	4.138060941057957e-8	1.4667583781788596e-6	9.311953708415725e-8	75	CUT178	NA	chrVIII:198578-199106(+)	CUTs	1	NA	1	NA	NA	NA	11	NA	8	NA	NA	NA	11	NA	8	NA	NA	NA	11	11	11	11	11	11	11	11	11	11	11	NA	NA	NA	NA	NA	NA	NA	NA	NA	NA
2.1370991870474694e-6	1.7883408474646836e-8	2.2813518716290603e-8	4.138060941057957e-8	1.4667583781788596e-6	9.311953708415725e-8	82	CUT196,XUT_10F-9	NA	chrX:31425-31825(+)	CUTs	1	NA	1	NA	NA	NA	59	NA	31	NA	NA	NA	59	NA	31	NA	NA	NA	59	59	59	59	59	59	59	59	59	59	59	NA	NA	NA	NA	NA	NA	NA	NA	NA	NA
2.1370991870474694e-6	1.7883408474646835e-6	2.2813518716290603e-6	4.138060941057957e-8	2.933516756357719e-6	4.655976854207863e-5	89	CUT220,XUT_10F-293	NA	chrX:643504-645104(+)	CUTs	1	NA	2	1	5	1	82	NA	25	35	19.8	11	82	NA	25	35	18	11	82	82	82	82	82	82	82	82	82	82	82	NA	NA	NA	NA	NA	NA	NA	NA	NA	NA
4.274198374094939e-6	1.7883408474646835e-6	2.2813518716290603e-8	4.138060941057957e-8	1.4667583781788597e-8	9.311953708415725e-8	96	CUT235,CUT236,XUT_11F-176	NA	chrXI:388740-390496(+)	CUTs	2	NA	NA	1	NA	NA	35.5	NA	NA	52	NA	NA	35.5	NA	NA	52	NA	NA	26.6082693913002	NA	14.35	16.7	19.05	35.5	47.25	49.6	51.95	54.3	56.65	NA	NA	NA	NA	NA	NA	NA	NA	NA	NA
4.274198374094939e-6	5.365022542394051e-6	2.2813518716290603e-8	4.138060941057957e-8	2.933516756357719e-6	9.311953708415724e-6	97	CUT237,XUT_11F-183	NA	chrXI:419844-421068(+)	CUTs	2	NA	2	3	1	NA	65.5	NA	31	50.3333333333333	45	NA	65.5	NA	31	52	45	NA	62.5299928034539	NA	47.95	49.9	51.85	65.5	75.25	77.2	79.15	81.1	83.05	NA	NA	NA	NA	NA	NA	NA	NA	NA	NA
4.274198374094939e-6	3.576681694929367e-6	4.562703743258121e-6	4.1380609410579564e-6	2.933516756357719e-6	9.311953708415725e-8	98	CUT239,SUT236,XUT_11F-204,XUT_11F-205	NA	chrXI:454532-457137(+)	CUTs	2	1	2	2	NA	2	53.5	18	26.5	20.5	NA	90	53.5	18	26.5	20.5	NA	90	52.2494019104525	NA	43.15	44.3	45.45	53.5	59.25	60.4	61.55	62.7	63.85	18	18	18	18	18	18	18	18	18	18
2.1370991870474694e-6	1.7883408474646836e-8	2.2813518716290603e-8	4.1380609410579564e-6	1.4667583781788596e-6	4.655976854207863e-5	101	CUT246	NA	chrXII:97825-99153(+)	CUTs	1	1	1	NA	5	NA	19	46	25	NA	19.2	NA	19	46	25	NA	18	NA	19	19	19	19	19	19	19	19	19	19	19	46	46	46	46	46	46	46	46	46	46
2.1370991870474694e-6	1.7883408474646836e-8	2.2813518716290603e-6	4.138060941057957e-8	1.4667583781788597e-8	9.311953708415725e-8	107	CUT268,XUT_12F-272	NA	chrXII:675697-676465(+)	CUTs	1	NA	NA	NA	NA	1	60	NA	NA	NA	NA	24	60	NA	NA	NA	NA	24	60	60	60	60	60	60	60	60	60	60	60	NA	NA	NA	NA	NA	NA	NA	NA	NA	NA
6.411297561142408e-6	1.7883408474646835e-6	2.2813518716290603e-8	4.1380609410579564e-6	7.333791890894298e-6	2.7935861125247172e-5	112	CUT278,XUT_12F-404,CUT279	NA	chrXII:1041760-1043064(+)	CUTs	3	1	5	1	3	NA	60.3333333333333	128	82.4	136	53.3333333333333	NA	70	128	70	136	28	NA	55.009364796559296	NA	33.1	37.2	41.3	70	76	77.2	78.4	79.6	80.8	128	128	128	128	128	128	128	128	128	128
2.1370991870474694e-6	1.7883408474646836e-8	2.2813518716290603e-8	4.138060941057957e-8	1.4667583781788597e-8	9.311953708415725e-8	115	CUT284	NA	chrXIII:77993-78337(+)	CUTs	1	NA	NA	NA	NA	NA	21	NA	NA	NA	NA	NA	21	NA	NA	NA	NA	NA	21	21	21	21	21	21	21	21	21	21	21	NA	NA	NA	NA	NA	NA	NA	NA	NA	NA
2.1370991870474694e-6	1.7883408474646836e-8	2.2813518716290603e-8	4.138060941057957e-8	1.4667583781788597e-8	9.311953708415725e-8	116	CUT287	NA	chrXIII:147361-147537(+)	CUTs	1	NA	NA	NA	NA	NA	16	NA	NA	NA	NA	NA	16	NA	NA	NA	NA	NA	16	16	16	16	16	16	16	16	16	16	16	NA	NA	NA	NA	NA	NA	NA	NA	NA	NA
8.548396748189878e-6	1.7883408474646835e-6	2.2813518716290603e-6	4.138060941057957e-8	5.867033512715438e-6	1.8623907416831448e-5	119	CUT291	NA	chrXIII:246937-247641(+)	CUTs	4	NA	4	1	2	1	58	NA	72.5	26	23	93	57	NA	56.5	26	23	93	55.5858296556048	NA	41.15	41.3	41.45	57	73.25	74	74.75	75.5	76.25	NA	NA	NA	NA	NA	NA	NA	NA	NA	NA
4.274198374094939e-6	3.576681694929367e-6	4.562703743258121e-6	4.1380609410579564e-6	7.333791890894298e-6	9.311953708415724e-6	122	CUT301,CUT302	NA	chrXIII:534929-535977(+)	CUTs	2	1	5	2	1	2	26	100	56.4	46.5	64	34	26	100	58	46.5	64	34	25.9229627936314	NA	24.2	24.4	24.6	26	27	27.2	27.4	27.6	27.8	100	100	100	100	100	100	100	100	100	100
8.548396748189878e-6	5.365022542394051e-6	1.3688111229774362e-5	4.138060941057957e-8	8.800550269073158e-6	9.311953708415724e-6	128	CUT324,CUT325	NA	chrXIV:234043-234323(+)	CUTs	4	NA	6	3	1	6	29.25	NA	32.3333333333333	17	15	18.5	26.5	NA	18	19	15	16	28.1965807929266	NA	21.6	22.2	22.8	26.5	31.75	34	36.25	38.5	40.75	NA	NA	NA	NA	NA	NA	NA	NA	NA	NA
2.1370991870474694e-6	1.7883408474646835e-6	2.2813518716290603e-8	4.1380609410579564e-6	1.4667583781788597e-8	9.311953708415724e-6	131	CUT334	NA	chrXIV:381099-381339(+)	CUTs	1	1	NA	1	1	NA	35	125	NA	19	12	NA	35	125	NA	19	12	NA	35	35	35	35	35	35	35	35	35	35	35	125	125	125	125	125	125	125	125	125	125
3.2056487805712036e-5	1.2518385932252784e-5	2.7376222459548724e-5	1.6552243764231826e-5	1.3200825403609736e-5	1.8623907416831448e-5	136	CUT343,SUT335,XUT_14F-231,CUT344,CUT345	NA	chrXIV:587108-588978(+)	CUTs	15	4	9	7	2	12	42.2666666666667	20.5	19	31	27	22.75	39	18.5	14	24	27	23	39.2034533408919	39	22.3	27	30.2	39	47.5	50.4	55.3	59	70	20.0572536816677	17	17	17	17	18.5	22	23.2	24.4	25.6
2.1370991870474694e-6	3.576681694929367e-6	2.2813518716290603e-8	4.138060941057957e-8	1.4667583781788597e-8	1.8623907416831448e-5	140	CUT352,XUT_14F-293,SUT342	NA	chrXIV:730844-733338(+)	CUTs	1	NA	NA	2	2	NA	52	NA	NA	30	11.5	NA	52	NA	NA	30	11.5	NA	52	52	52	52	52	52	52	52	52	52	52	NA	NA	NA	NA	NA	NA	NA	NA	NA	NA
2.1370991870474694e-6	1.7883408474646836e-8	2.2813518716290603e-8	4.1380609410579564e-6	1.4667583781788596e-6	9.311953708415725e-8	145	CUT360	NA	chrXV:154898-155266(+)	CUTs	1	1	1	NA	NA	NA	16	171	86	NA	NA	NA	16	171	86	NA	NA	NA	16	16	16	16	16	16	16	16	16	16	16	171	171	171	171	171	171	171	171	171	171
4.274198374094939e-6	3.576681694929367e-6	6.844055614887181e-6	4.138060941057957e-8	1.4667583781788597e-8	9.311953708415725e-8	147	CUT369,XUT_15F-156,SUT359,SUT360,XUT_15F-157	NA	chrXV:335354-338609(+)	CUTs	2	NA	NA	2	NA	3	44	NA	NA	39.5	NA	49.6666666666667	44	NA	NA	39.5	NA	47	43.8976081352959	NA	41.3	41.6	41.9	44	45.5	45.8	46.1	46.4	46.7	NA	NA	NA	NA	NA	NA	NA	NA	NA	NA
1.0685495935237347e-5	8.941704237323418e-6	1.1406759358145302e-5	4.1380609410579564e-6	1.4667583781788596e-5	1.3036735191782013e-4	150	CUT376,XUT_15F-203,tK(UUU)O,XUT_15F-206	NA	chrXV:435778-438802(+)	CUTs	5	1	10	5	14	5	59	24	41	51	40	73	58	24	37	53	27	47	57.4534411945911	NA	42.8	44.6	46.4	58	65	68.2	71.4	74.6	77.8	24	24	24	24	24	24	24	24	24	24
4.274198374094939e-6	3.576681694929367e-6	2.2813518716290603e-6	4.138060941057957e-8	1.4667583781788596e-5	7.449562966732579e-5	151	CUT377	NA	chrXV:446082-447098(+)	CUTs	2	NA	10	2	8	1	83.5	NA	48.8	30	31.625	28	83.5	NA	47	30	29.5	28	83.4266144584568	NA	80.35	80.7	81.05	83.5	85.25	85.6	85.95	86.3	86.65	NA	NA	NA	NA	NA	NA	NA	NA	NA	NA
4.274198374094939e-5	7.332197474605203e-5	5.018974117583932e-5	3.310448752846365e-5	8.800550269073158e-6	1.8623907416831448e-5	153	CUT380,YOR101W,YOR102W	NA	chrXV:515050-516450(+)	CUTs	20	8	6	41	2	22	44.1	27.875	40.5	37.3170731707317	32.5	27.4545454545455	39	18.5	37.5	35	32.5	22.5	36.3518552663029	58	11.9	13.8	19.1	39	56.5	58	58.3	60.8	71.9000000000001	21.7051628849911	NA	10.35	10.7	11.25	18.5	30.25	30.6	30.95	48.1
2.1370991870474694e-6	1.7883408474646835e-6	6.844055614887181e-6	4.1380609410579564e-6	1.4667583781788596e-6	9.311953708415725e-8	161	CUT406	NA	chrXVI:182953-183177(+)	CUTs	1	1	1	1	NA	3	65	143	8	60	NA	72.3333333333333	65	143	8	60	NA	66	65	65	65	65	65	65	65	65	65	65	65	143	143	143	143	143	143	143	143	143	143
6.411297561142408e-6	5.365022542394051e-6	2.2813518716290603e-8	1.241418282317387e-5	1.7601100538146316e-5	6.518367595891006e-5	165	CUT410	NA	chrXVI:250425-250705(+)	CUTs	3	3	12	3	7	NA	32.3333333333333	111.333333333333	80.25	55.6666666666667	78.5714285714286	NA	28	113	88	23	77	NA	30.9419656513339	NA	23.5	24	24.5	28	37	38.8	40.6	42.4	44.2	110.991044376621	NA	101.3	102.6	103.9	113	117	117.8	118.6	119.4
2.1370991870474694e-6	1.7883408474646836e-8	2.2813518716290603e-8	4.138060941057957e-8	1.4667583781788596e-6	9.311953708415725e-8	167	CUT418	NA	chrXVI:432387-432539(+)	CUTs	1	NA	1	NA	NA	NA	27	NA	81	NA	NA	NA	27	NA	81	NA	NA	NA	27	27	27	27	27	27	27	27	27	27	27	NA	NA	NA	NA	NA	NA	NA	NA	NA	NA
6.411297561142408e-6	1.7883408474646836e-8	2.2813518716290603e-8	4.138060941057957e-8	1.4667583781788596e-6	9.311953708415725e-8	168	CUT421	NA	chrXVI:472107-472363(+)	CUTs	3	NA	1	NA	NA	NA	20.6666666666667	NA	284	NA	NA	NA	18	NA	284	NA	NA	NA	19.6263978611315	NA	14.4	14.8	15.2	18	24	25.2	26.4	27.6	28.8	NA	NA	NA	NA	NA	NA	NA	NA	NA	NA
2.1370991870474694e-6	1.7883408474646836e-8	2.2813518716290603e-8	4.138060941057957e-8	4.400275134536579e-6	9.311953708415724e-6	169	CUT423,XUT_16F-226,SUT415	NA	chrXVI:565283-566834(+)	CUTs	1	NA	3	NA	1	NA	59	NA	36.3333333333333	NA	5	NA	59	NA	33	NA	5	NA	59	59	59	59	59	59	59	59	59	59	59	NA	NA	NA	NA	NA	NA	NA	NA	NA	NA
2.1370991870474694e-6	1.7883408474646836e-8	2.2813518716290603e-6	8.276121882115913e-6	8.800550269073158e-6	2.7935861125247172e-5	170	CUT427	NA	chrXVI:654987-655115(+)	CUTs	1	2	6	NA	3	1	8	57	32.5	NA	18	50	8	57	30.5	NA	14	50	8	8	8	8	8	8	8	8	8	8	8	52.5832673005396	NA	37.2	39.4	41.6	57	68	70.2	72.4	74.6
6.411297561142408e-6	1.7883408474646836e-8	2.2813518716290603e-6	4.138060941057957e-8	2.933516756357719e-6	9.311953708415725e-8	172	CUT430	NA	chrXVI:695355-695691(+)	CUTs	3	NA	2	NA	NA	1	27.6666666666667	NA	19.5	NA	NA	23	29	NA	19.5	NA	NA	23	27.4470606881676	NA	23.6	24.2	24.8	29	30	30.2	30.4	30.6	30.8	NA	NA	NA	NA	NA	NA	NA	NA	NA	NA
6.411297561142408e-6	7.153363389858734e-6	4.562703743258121e-6	4.1380609410579564e-6	1.4667583781788596e-6	9.311953708415725e-8	173	CUT431,XUT_16F-280	NA	chrXVI:697123-698489(+)	CUTs	3	1	1	4	NA	2	41.3333333333333	31	21	47	NA	45	48	31	21	54.5	NA	45	36.8678019082302	NA	21	24	27	48	53	54	55	56	57	31	31	31	31	31	31	31	31	31	31
4.274198374094939e-6	1.7883408474646835e-6	2.2813518716290603e-8	4.138060941057957e-8	1.4667583781788597e-8	9.311953708415725e-8	183	CUT450	NA	chrII:351876-352052(-)	CUTs	2	NA	NA	1	NA	NA	47	NA	NA	14	NA	NA	47	NA	NA	14	NA	NA	46.9041575982343	NA	44.3	44.6	44.9	47	48.5	48.8	49.1	49.4	49.7	NA	NA	NA	NA	NA	NA	NA	NA	NA	NA
1.4959694309332284e-5	1.7883408474646836e-5	6.844055614887181e-6	4.138060941057957e-8	5.867033512715438e-6	1.8623907416831448e-5	184	CUT451,YBR063C,YBR065C	NA	chrII:366603-369747(-)	CUTs	7	NA	4	10	2	3	52.8571428571429	NA	45.75	53.8	23.5	35	48	NA	40	48	23.5	31	50.193253623451	NA	34.9	35.8	36.7	48	62.5	66.4	70.7	75.8	80.9	NA	NA	NA	NA	NA	NA	NA	NA	NA	NA
6.411297561142408e-6	1.6095067627182152e-5	2.2813518716290603e-6	4.1380609410579564e-6	4.400275134536579e-6	9.311953708415725e-8	187	CUT455,SUT447	NA	chrII:539340-541020(-)	CUTs	3	1	3	9	NA	1	43.3333333333333	11	50	39.8888888888889	NA	30	40	11	63	30	NA	30	42.0287029799432	NA	32.8	33.6	34.4	40	49	50.8	52.6	54.4	56.2	11	11	11	11	11	11	11	11	11	11
2.1370991870474694e-6	1.7883408474646836e-8	2.2813518716290603e-8	4.1380609410579564e-6	2.933516756357719e-6	1.8623907416831448e-5	188	CUT456	NA	chrII:549124-549532(-)	CUTs	1	1	2	NA	2	NA	20	40	17.5	NA	34.5	NA	20	40	17.5	NA	34.5	NA	20	20	20	20	20	20	20	20	20	20	20	40	40	40	40	40	40	40	40	40	40
2.1370991870474694e-6	1.7883408474646835e-6	4.562703743258121e-6	4.138060941057957e-8	1.4667583781788597e-8	9.311953708415725e-8	190	CUT465	NA	chrIII:147782-148078(-)	CUTs	1	NA	NA	1	NA	2	33	NA	NA	17	NA	62	33	NA	NA	17	NA	62	33	33	33	33	33	33	33	33	33	33	33	NA	NA	NA	NA	NA	NA	NA	NA	NA	NA
2.1370991870474694e-6	1.7883408474646835e-6	2.2813518716290603e-6	4.138060941057957e-8	1.4667583781788597e-8	9.311953708415725e-8	192	CUT473,XUT_4R-45	NA	chrIV:115165-116108(-)	CUTs	1	NA	NA	1	NA	1	15	NA	NA	34	NA	26	15	NA	NA	34	NA	26	15	15	15	15	15	15	15	15	15	15	15	NA	NA	NA	NA	NA	NA	NA	NA	NA	NA
8.548396748189878e-6	3.576681694929367e-6	4.562703743258121e-6	4.138060941057957e-8	1.0267308647252017e-5	9.311953708415726e-5	193	CUT475,XUT_4R-56,XUT_4R-57,SUT460	NA	chrIV:134341-135576(-)	CUTs	4	NA	7	2	10	2	37.5	NA	36.4285714285714	32	39.3	61	37.5	NA	23	32	29	61	33.7596244704309	NA	18.4	20.8	23.2	37.5	47	49.4	51.8	54.2	56.6	NA	NA	NA	NA	NA	NA	NA	NA	NA	NA
2.1370991870474694e-6	1.7883408474646836e-8	2.2813518716290603e-6	4.138060941057957e-8	1.4667583781788597e-8	9.311953708415725e-8	196	CUT484	NA	chrIV:309525-309717(-)	CUTs	1	NA	NA	NA	NA	1	40	NA	NA	NA	NA	23	40	NA	NA	NA	NA	23	40	40	40	40	40	40	40	40	40	40	40	NA	NA	NA	NA	NA	NA	NA	NA	NA	NA
2.1370991870474694e-6	1.7883408474646836e-8	2.2813518716290603e-8	4.1380609410579564e-6	5.867033512715438e-6	9.311953708415724e-6	197	CUT485	NA	chrIV:340245-340405(-)	CUTs	1	1	4	NA	1	NA	21	18	21.75	NA	18	NA	21	18	19.5	NA	18	NA	21	21	21	21	21	21	21	21	21	21	21	18	18	18	18	18	18	18	18	18	18
2.1370991870474694e-6	1.7883408474646836e-8	2.2813518716290603e-8	4.138060941057957e-8	2.933516756357719e-6	1.8623907416831448e-5	200	CUT491,XUT_4R-177	NA	chrIV:413837-414797(-)	CUTs	1	NA	2	NA	2	NA	52	NA	47.5	NA	59.5	NA	52	NA	47.5	NA	59.5	NA	52	52	52	52	52	52	52	52	52	52	52	NA	NA	NA	NA	NA	NA	NA	NA	NA	NA
4.274198374094939e-6	1.7883408474646836e-8	2.2813518716290603e-8	4.138060941057957e-8	5.867033512715438e-6	9.311953708415724e-6	202	CUT494,XUT_4R-218,SUT468	NA	chrIV:505375-507447(-)	CUTs	2	NA	4	NA	1	NA	42.5	NA	25.5	NA	18	NA	42.5	NA	23.5	NA	18	NA	42.2610932182309	NA	38.45	38.9	39.35	42.5	44.75	45.2	45.65	46.1	46.55	NA	NA	NA	NA	NA	NA	NA	NA	NA	NA
2.1370991870474694e-6	3.576681694929367e-6	6.844055614887181e-6	4.1380609410579564e-6	2.933516756357719e-6	1.8623907416831448e-5	203	CUT495	NA	chrIV:547663-547799(-)	CUTs	1	1	2	2	2	3	58	11	82.5	63	75	28.3333333333333	58	11	82.5	63	75	24	58	58	58	58	58	58	58	58	58	58	58	11	11	11	11	11	11	11	11	11	11
2.1370991870474694e-6	1.7883408474646835e-6	2.2813518716290603e-8	4.138060941057957e-8	1.4667583781788597e-8	9.311953708415725e-8	204	CUT496	NA	chrIV:555407-555647(-)	CUTs	1	NA	NA	1	NA	NA	43	NA	NA	64	NA	NA	43	NA	NA	64	NA	NA	43	43	43	43	43	43	43	43	43	43	43	NA	NA	NA	NA	NA	NA	NA	NA	NA	NA
2.1370991870474694e-6	1.7883408474646836e-8	2.2813518716290603e-8	4.138060941057957e-8	1.4667583781788597e-8	9.311953708415724e-6	206	CUT499,XUT_4R-255	NA	chrIV:578423-579115(-)	CUTs	1	NA	NA	NA	1	NA	37	NA	NA	NA	14	NA	37	NA	NA	NA	14	NA	37	37	37	37	37	37	37	37	37	37	37	NA	NA	NA	NA	NA	NA	NA	NA	NA	NA
2.1370991870474694e-6	3.576681694929367e-6	2.2813518716290603e-8	4.138060941057957e-8	2.933516756357719e-6	9.311953708415724e-6	207	CUT500,XUT_4R-265,SUT472	NA	chrIV:598423-600356(-)	CUTs	1	NA	2	2	1	NA	77	NA	69	39	36	NA	77	NA	69	39	36	NA	77	77	77	77	77	77	77	77	77	77	77	NA	NA	NA	NA	NA	NA	NA	NA	NA	NA
4.274198374094939e-6	1.7883408474646836e-8	2.2813518716290603e-8	4.138060941057957e-8	2.933516756357719e-6	9.311953708415725e-8	209	CUT503	NA	chrIV:629440-630688(-)	CUTs	2	NA	2	NA	NA	NA	31.5	NA	23	NA	NA	NA	31.5	NA	23	NA	NA	NA	26.1916017074176	NA	15.75	17.5	19.25	31.5	40.25	42	43.75	45.5	47.25	NA	NA	NA	NA	NA	NA	NA	NA	NA	NA
2.1370991870474694e-6	1.7883408474646836e-8	2.2813518716290603e-8	4.138060941057957e-8	1.4667583781788597e-8	9.311953708415725e-8	210	CUT504,XUT_4R-298	NA	chrIV:687248-687876(-)	CUTs	1	NA	NA	NA	NA	NA	66	NA	NA	NA	NA	NA	66	NA	NA	NA	NA	NA	66	66	66	66	66	66	66	66	66	66	66	NA	NA	NA	NA	NA	NA	NA	NA	NA	NA
3.2056487805712036e-5	1.6095067627182152e-5	1.8250814973032483e-5	1.241418282317387e-5	7.333791890894298e-6	9.311953708415725e-8	219	CUT524,XUT_4R-486,SUT484,XUT_4R-488	NA	chrIV:1182385-1183548(-)	CUTs	15	3	5	9	NA	8	32.8	15.6666666666667	25.8	49.8888888888889	NA	29	27	15	31	23	NA	30	29.9937281100679	21	17.2	19.8	21	27	44	45.6	51.2	53.8	55.3	15.4737676304838	NA	13.2	13.4	13.6	15	17	17.4	17.8	18.2
2.1370991870474694e-6	1.7883408474646836e-8	2.2813518716290603e-8	4.138060941057957e-8	1.4667583781788597e-8	9.311953708415725e-8	220	CUT527,XUT_4R-515,SUT488	NA	chrIV:1260361-1261398(-)	CUTs	1	NA	NA	NA	NA	NA	40	NA	NA	NA	NA	NA	40	NA	NA	NA	NA	NA	40	40	40	40	40	40	40	40	40	40	40	NA	NA	NA	NA	NA	NA	NA	NA	NA	NA
2.1370991870474694e-6	1.0730045084788102e-5	2.2813518716290603e-6	4.138060941057957e-8	1.4667583781788596e-6	9.311953708415725e-8	222	CUT530,XUT_4R-527,SUT489	NA	chrIV:1279065-1279960(-)	CUTs	1	NA	1	6	NA	1	55	NA	21	27.8333333333333	NA	118	55	NA	21	25	NA	118	55	55	55	55	55	55	55	55	55	55	55	NA	NA	NA	NA	NA	NA	NA	NA	NA	NA
2.1370991870474694e-6	1.7883408474646836e-8	2.2813518716290603e-6	4.138060941057957e-8	1.4667583781788597e-8	9.311953708415725e-8	224	CUT537	NA	chrIV:1476513-1476633(-)	CUTs	1	NA	NA	NA	NA	1	27	NA	NA	NA	NA	35	27	NA	NA	NA	NA	35	27	27	27	27	27	27	27	27	27	27	27	NA	NA	NA	NA	NA	NA	NA	NA	NA	NA
2.1370991870474694e-6	1.7883408474646835e-6	2.2813518716290603e-8	4.138060941057957e-8	1.4667583781788596e-6	9.311953708415724e-6	225	CUT540,SUT498	NA	chrIV:1507897-1509817(-)	CUTs	1	NA	1	1	1	NA	54	NA	8	49	17	NA	54	NA	8	49	17	NA	54	54	54	54	54	54	54	54	54	54	54	NA	NA	NA	NA	NA	NA	NA	NA	NA	NA
2.1370991870474694e-6	1.7883408474646836e-8	2.2813518716290603e-8	4.138060941057957e-8	1.4667583781788596e-6	3.7247814833662896e-5	226	CUT541,CUT542,SUT503	NA	chrV:15349-15981(-)	CUTs	1	NA	1	NA	4	NA	64	NA	8	NA	19.5	NA	64	NA	8	NA	17	NA	64	64	64	64	64	64	64	64	64	64	64	NA	NA	NA	NA	NA	NA	NA	NA	NA	NA
1.0685495935237347e-5	1.2518385932252784e-5	4.562703743258121e-6	1.6552243764231826e-5	1.1734067025430876e-5	3.7247814833662896e-5	229	CUT548,XUT_5R-76,SUT506	NA	chrV:155957-156526(-)	CUTs	5	4	8	7	4	2	32.6	47.25	42.875	34.8571428571429	41.5	23.5	42	39.5	37.5	31	47.5	23.5	29.9932413998854	42	16.8	17.6	18.4	42	42	42.2	42.4	42.6	42.8	38.7607802174552	NA	20.3	20.6	20.9	39.5	65.25	70.2	75.15	80.1
6.411297561142408e-6	7.153363389858734e-6	1.3688111229774362e-5	4.1380609410579564e-6	2.933516756357719e-6	9.311953708415724e-6	234	CUT554,XUT_5R-126	NA	chrV:268229-269293(-)	CUTs	3	1	2	4	1	6	50	45	42.5	34.25	32	66.3333333333333	57	45	42.5	33	32	68	41.256766566733	NA	20.1	24.2	28.3	57	67	69	71	73	75	45	45	45	45	45	45	45	45	45	45
4.274198374094939e-6	8.941704237323418e-6	2.2813518716290603e-8	4.138060941057957e-8	2.933516756357719e-6	9.311953708415725e-8	236	CUT556,XUT_5R-129,SUT514	NA	chrV:273797-278261(-)	CUTs	2	NA	2	5	NA	NA	57	NA	34	47.8	NA	NA	57	NA	34	54	NA	NA	56.1159513863928	NA	48	49	50	57	62	63	64	65	66	NA	NA	NA	NA	NA	NA	NA	NA	NA	NA
6.411297561142408e-6	5.365022542394051e-6	2.2813518716290603e-8	4.138060941057957e-8	8.800550269073158e-6	2.7935861125247172e-5	237	CUT557	NA	chrV:281565-282445(-)	CUTs	3	NA	6	3	3	NA	20.3333333333333	NA	43.1666666666667	22	26.3333333333333	NA	20	NA	28	22	30	NA	20	NA	16.4	16.8	17.2	20	22.5	23	23.5	24	24.5	NA	NA	NA	NA	NA	NA	NA	NA	NA	NA
2.1370991870474694e-6	1.7883408474646836e-8	2.2813518716290603e-8	4.138060941057957e-8	1.4667583781788597e-8	9.311953708415725e-8	238	CUT558	NA	chrV:294285-294917(-)	CUTs	1	NA	NA	NA	NA	NA	21	NA	NA	NA	NA	NA	21	NA	NA	NA	NA	NA	21	21	21	21	21	21	21	21	21	21	21	NA	NA	NA	NA	NA	NA	NA	NA	NA	NA
2.1370991870474694e-6	1.7883408474646836e-8	2.2813518716290603e-6	4.138060941057957e-8	1.4667583781788596e-6	9.311953708415724e-6	239	CUT560,CUT561,XUT_5R-144	NA	chrV:302365-303357(-)	CUTs	1	NA	1	NA	1	1	54	NA	21	NA	44	16	54	NA	21	NA	44	16	54	54	54	54	54	54	54	54	54	54	54	NA	NA	NA	NA	NA	NA	NA	NA	NA	NA
2.1370991870474694e-6	1.7883408474646836e-8	2.2813518716290603e-6	4.138060941057957e-8	1.4667583781788597e-8	9.311953708415725e-8	244	CUT575	NA	chrVI:118637-119165(-)	CUTs	1	NA	NA	NA	NA	1	22	NA	NA	NA	NA	13	22	NA	NA	NA	NA	13	22	22	22	22	22	22	22	22	22	22	22	NA	NA	NA	NA	NA	NA	NA	NA	NA	NA
2.1370991870474694e-6	1.7883408474646836e-8	2.2813518716290603e-8	4.138060941057957e-8	1.4667583781788596e-6	9.311953708415725e-8	247	CUT582	NA	chrVII:11909-12373(-)	CUTs	1	NA	1	NA	NA	NA	46	NA	170	NA	NA	NA	46	NA	170	NA	NA	NA	46	46	46	46	46	46	46	46	46	46	46	NA	NA	NA	NA	NA	NA	NA	NA	NA	NA
2.1370991870474694e-6	1.7883408474646836e-8	2.2813518716290603e-8	8.276121882115913e-6	1.4667583781788596e-5	3.7247814833662896e-5	248	CUT585	NA	chrVII:55814-56190(-)	CUTs	1	2	10	NA	4	NA	25	9.5	40.5	NA	24.5	NA	25	9.5	35	NA	18.5	NA	25	25	25	25	25	25	25	25	25	25	25	9.48683298050514	NA	9.05	9.1	9.15	9.5	9.75	9.8	9.85	9.9
4.274198374094939e-6	1.7883408474646835e-6	2.2813518716290603e-8	4.138060941057957e-8	1.4667583781788596e-6	9.311953708415724e-6	254	CUT597	NA	chrVII:345295-345727(-)	CUTs	2	NA	1	1	1	NA	32.5	NA	47	28	16	NA	32.5	NA	47	28	16	NA	30	NA	21.25	22.5	23.75	32.5	38.75	40	41.25	42.5	43.75	NA	NA	NA	NA	NA	NA	NA	NA	NA	NA
3.419358699275951e-5	3.2190135254364303e-5	2.0532166844661543e-5	8.276121882115913e-6	1.4667583781788596e-6	1.8623907416831448e-5	255	CUT599,YGL072C	NA	chrVII:370247-371247(-)	CUTs	16	2	1	18	2	9	32.1875	12.5	18	29.3888888888889	36	27.8888888888889	33	12.5	18	31.5	36	27	28.4181443507209	NA	12.5	14	15	33	43	43	49	51.5	54.25	11.6619037896906	NA	8.45	8.9	9.35	12.5	14.75	15.2	15.65	16.1
1.0685495935237347e-5	7.153363389858734e-6	6.844055614887181e-6	4.138060941057957e-8	1.4667583781788597e-8	9.311953708415725e-8	258	CUT610	NA	chrVII:656167-656455(-)	CUTs	5	NA	NA	4	NA	3	36.2	NA	NA	17.5	NA	29	40	NA	NA	17.5	NA	31	27.5271543531585	NA	9.2	10.4	11.6	40	56	57.4	58.8	60.2	61.6	NA	NA	NA	NA	NA	NA	NA	NA	NA	NA
6.411297561142408e-6	1.7883408474646835e-6	2.2813518716290603e-6	4.1380609410579564e-6	5.867033512715438e-6	9.311953708415725e-8	260	CUT613	NA	chrVII:669759-670575(-)	CUTs	3	1	4	1	NA	1	40.3333333333333	89	44.5	41	NA	54	42	89	33.5	41	NA	54	35.860571802083	NA	20.4	22.8	25.2	42	51.5	53.4	55.3	57.2	59.1	89	89	89	89	89	89	89	89	89	89
6.411297561142408e-6	1.7883408474646836e-8	2.2813518716290603e-8	4.1380609410579564e-6	5.867033512715438e-6	7.449562966732579e-5	266	CUT626,XUT_7R-404,SUT566	NA	chrVII:879031-879938(-)	CUTs	3	1	4	NA	8	NA	50.6666666666667	12	41.5	NA	36.875	NA	54	12	42	NA	33	NA	47.629967241839	NA	31.5	34	36.5	54	61.5	63	64.5	66	67.5	12	12	12	12	12	12	12	12	12	12
8.548396748189878e-6	5.365022542394051e-6	2.2813518716290603e-8	8.276121882115913e-6	1.3200825403609736e-5	1.2105539820940443e-4	267	CUT627,CUT628	NA	chrVII:882311-882719(-)	CUTs	4	2	9	3	13	NA	55	28	18.5555555555556	48	28.0769230769231	NA	58	28	17	42	29	NA	51.2872545735633	NA	30.75	34.5	38.25	58	67.25	69.2	71.15	73.1	75.05	27.712812921102	NA	24.4	24.8	25.2	28	30	30.4	30.8	31.2
1.0685495935237347e-5	1.2518385932252784e-5	1.3688111229774362e-5	4.138060941057957e-8	4.400275134536579e-6	9.311953708415725e-8	268	CUT629,XUT_7R-418,SUT567	NA	chrVII:904799-905456(-)	CUTs	5	NA	3	7	NA	6	30	NA	12.3333333333333	22.5714285714286	NA	33.8333333333333	28	NA	14	24	NA	33	28.0874261019475	NA	19	20	21	28	29	33.6	38.2	42.8	47.4	NA	NA	NA	NA	NA	NA	NA	NA	NA	NA
2.1370991870474694e-6	3.576681694929367e-6	4.562703743258121e-6	4.138060941057957e-8	1.4667583781788596e-6	9.311953708415725e-8	269	CUT630	NA	chrVII:974014-974438(-)	CUTs	1	NA	1	2	NA	2	43	NA	24	56	NA	33	43	NA	24	56	NA	33	43	43	43	43	43	43	43	43	43	43	43	NA	NA	NA	NA	NA	NA	NA	NA	NA	NA
2.1370991870474694e-6	1.7883408474646836e-8	2.2813518716290603e-8	4.1380609410579564e-6	1.4667583781788596e-6	9.311953708415724e-6	279	CUT650	NA	chrVIII:380974-381350(-)	CUTs	1	1	1	NA	1	NA	67	18	94	NA	19	NA	67	18	94	NA	19	NA	67	67	67	67	67	67	67	67	67	67	67	18	18	18	18	18	18	18	18	18	18
2.1370991870474694e-6	1.7883408474646836e-8	2.2813518716290603e-8	4.1380609410579564e-6	1.4667583781788597e-8	9.311953708415724e-6	282	CUT658,CUT659	NA	chrIX:44909-45925(-)	CUTs	1	1	NA	NA	1	NA	56	19	NA	NA	66	NA	56	19	NA	NA	66	NA	56	56	56	56	56	56	56	56	56	56	56	19	19	19	19	19	19	19	19	19	19
2.1370991870474694e-6	1.7883408474646835e-6	2.2813518716290603e-6	4.138060941057957e-8	1.4667583781788596e-6	9.311953708415724e-6	283	CUT661,XUT_9R-56	NA	chrIX:135381-136325(-)	CUTs	1	NA	1	1	1	1	32	NA	72	21	16	13	32	NA	72	21	16	13	32	32	32	32	32	32	32	32	32	32	32	NA	NA	NA	NA	NA	NA	NA	NA	NA	NA
6.411297561142408e-6	1.7883408474646836e-8	2.2813518716290603e-8	4.138060941057957e-8	1.4667583781788597e-8	9.311953708415724e-6	294	CUT688,XUT_10R-116,SUT631	NA	chrX:319036-319797(-)	CUTs	3	NA	NA	NA	1	NA	53.3333333333333	NA	NA	NA	5	NA	55	NA	NA	NA	5	NA	52.8504148102728	NA	45.1	46.2	47.3	55	58	58.6	59.2	59.8	60.4	NA	NA	NA	NA	NA	NA	NA	NA	NA	NA
2.1370991870474694e-6	1.7883408474646836e-8	2.2813518716290603e-8	4.138060941057957e-8	1.4667583781788597e-8	9.311953708415725e-8	295	CUT690	NA	chrX:413868-414076(-)	CUTs	1	NA	NA	NA	NA	NA	49	NA	NA	NA	NA	NA	49	NA	NA	NA	NA	NA	49	49	49	49	49	49	49	49	49	49	49	NA	NA	NA	NA	NA	NA	NA	NA	NA	NA
2.1370991870474694e-6	1.7883408474646835e-6	4.562703743258121e-6	8.276121882115913e-6	1.0267308647252017e-5	4.655976854207863e-5	297	CUT696,XUT_10R-234,CUT697,XUT_10R-237,SUT644	NA	chrX:609476-612084(-)	CUTs	1	2	7	1	5	2	57	42.5	68	33	51.6	129.5	57	42.5	57	33	53	129.5	57	57	57	57	57	57	57	57	57	57	57	27.3861278752583	NA	13.25	16.5	19.75	42.5	58.75	62	65.25	68.5
4.274198374094939e-6	3.576681694929367e-6	9.125407486516241e-6	4.1380609410579564e-6	1.3200825403609736e-5	4.655976854207863e-5	306	CUT724,CUT725,snR42	NA	chrXI:556304-559016(-)	CUTs	2	1	9	2	5	4	14.5	12	41.1111111111111	29.5	31.4	30	14.5	12	39	29.5	35	33	14.422205101856	NA	13.15	13.3	13.45	14.5	15.25	15.4	15.55	15.7	15.85	12	12	12	12	12	12	12	12	12	12
2.1370991870474694e-6	1.7883408474646836e-8	2.2813518716290603e-8	4.138060941057957e-8	1.4667583781788596e-6	9.311953708415725e-8	310	CUT733	NA	chrXII:264741-265269(-)	CUTs	1	NA	1	NA	NA	NA	56	NA	16	NA	NA	NA	56	NA	16	NA	NA	NA	56	56	56	56	56	56	56	56	56	56	56	NA	NA	NA	NA	NA	NA	NA	NA	NA	NA
1.0685495935237347e-5	8.941704237323418e-6	1.1406759358145302e-5	4.1380609410579564e-6	5.867033512715438e-6	9.311953708415724e-6	313	CUT747,SUT706	NA	chrXII:789411-789875(-)	CUTs	5	1	4	5	1	5	22.8	9	26.5	19.4	15	34.2	27	9	23.5	20	15	31	20.3567256754242	NA	9.8	11.6	13.4	27	28	29.2	30.4	31.6	32.8	9	9	9	9	9	9	9	9	9	9
2.1370991870474694e-6	1.7883408474646836e-8	2.2813518716290603e-8	4.138060941057957e-8	2.7868409185398335e-5	9.311953708415726e-5	314	CUT748	NA	chrXII:793131-794227(-)	CUTs	1	NA	19	NA	10	NA	24	NA	24.1052631578947	NA	23.5	NA	24	NA	19	NA	19	NA	24	24	24	24	24	24	24	24	24	24	24	NA	NA	NA	NA	NA	NA	NA	NA	NA	NA
4.274198374094939e-6	1.7883408474646836e-8	2.2813518716290603e-6	4.138060941057957e-8	1.4667583781788596e-6	1.8623907416831448e-5	317	CUT754,XUT_12R-361	NA	chrXII:963124-964273(-)	CUTs	2	NA	1	NA	2	1	24	NA	25	NA	25	33	24	NA	25	NA	25	33	22.6274169979695	NA	16.8	17.6	18.4	24	28	28.8	29.6	30.4	31.2	NA	NA	NA	NA	NA	NA	NA	NA	NA	NA
2.1370991870474694e-6	8.941704237323418e-6	4.562703743258121e-6	4.138060941057957e-8	4.400275134536579e-6	2.7935861125247172e-5	322	CUT762,XUT_13R-87,SUT720	NA	chrXIII:218973-220744(-)	CUTs	1	NA	3	5	3	2	57	NA	16.3333333333333	31.4	20.3333333333333	25.5	57	NA	13	30	16	25.5	57	57	57	57	57	57	57	57	57	57	57	NA	NA	NA	NA	NA	NA	NA	NA	NA	NA
4.274198374094939e-6	1.7883408474646836e-8	2.2813518716290603e-8	4.138060941057957e-8	1.4667583781788597e-8	9.311953708415724e-6	324	CUT766,XUT_13R-132,SUT728,XUT_13R-134	NA	chrXIII:311269-312047(-)	CUTs	2	NA	NA	NA	1	NA	18	NA	NA	NA	24	NA	18	NA	NA	NA	24	NA	17.5499287747842	NA	14.4	14.8	15.2	18	20	20.4	20.8	21.2	21.6	NA	NA	NA	NA	NA	NA	NA	NA	NA	NA
8.548396748189878e-6	5.365022542394051e-6	4.562703743258121e-6	4.138060941057957e-8	1.4667583781788596e-6	9.311953708415725e-8	325	CUT767,XUT_13R-153	NA	chrXIII:352413-353127(-)	CUTs	4	NA	1	3	NA	2	28	NA	12	50.3333333333333	NA	43.5	27	NA	12	39	NA	43.5	25.5914763089862	NA	15.6	16.2	16.8	27	37	38.2	39.4	40.6	41.8	NA	NA	NA	NA	NA	NA	NA	NA	NA	NA
2.1370991870474694e-6	1.7883408474646836e-8	2.2813518716290603e-8	4.138060941057957e-8	1.4667583781788597e-8	9.311953708415725e-8	327	CUT770,XUT_13R-183	NA	chrXIII:399181-400120(-)	CUTs	1	NA	NA	NA	NA	NA	32	NA	NA	NA	NA	NA	32	NA	NA	NA	NA	NA	32	32	32	32	32	32	32	32	32	32	32	NA	NA	NA	NA	NA	NA	NA	NA	NA	NA
4.274198374094939e-6	3.576681694929367e-6	2.2813518716290603e-8	4.138060941057957e-8	1.4667583781788596e-6	1.8623907416831448e-5	328	CUT773,XUT_13R-196,SUT729	NA	chrXIII:433053-434284(-)	CUTs	2	NA	1	2	2	NA	37.5	NA	39	55	10.5	NA	37.5	NA	39	55	10.5	NA	37.3363094051889	NA	34.35	34.7	35.05	37.5	39.25	39.6	39.95	40.3	40.65	NA	NA	NA	NA	NA	NA	NA	NA	NA	NA
6.411297561142408e-6	1.7883408474646835e-6	2.2813518716290603e-8	4.138060941057957e-8	1.4667583781788596e-6	9.311953708415725e-8	333	CUT787	NA	chrXIII:752965-753117(-)	CUTs	3	NA	1	1	NA	NA	35.3333333333333	NA	28	30	NA	NA	35	NA	28	30	NA	NA	29.7723509742962	NA	15.2	17.4	19.6	35	46.5	48.8	51.1	53.4	55.7	NA	NA	NA	NA	NA	NA	NA	NA	NA	NA
2.1370991870474694e-6	1.7883408474646836e-8	2.2813518716290603e-8	4.138060941057957e-8	1.4667583781788597e-8	9.311953708415725e-8	340	CUT807,CUT808	NA	chrXIV:358471-359239(-)	CUTs	1	NA	NA	NA	NA	NA	41	NA	NA	NA	NA	NA	41	NA	NA	NA	NA	NA	41	41	41	41	41	41	41	41	41	41	41	NA	NA	NA	NA	NA	NA	NA	NA	NA	NA
4.274198374094939e-6	3.576681694929367e-6	4.562703743258121e-6	4.138060941057957e-8	1.4667583781788596e-6	9.311953708415724e-6	344	CUT827,XUT_15R-99	NA	chrXV:167502-168419(-)	CUTs	2	NA	1	2	1	2	31	NA	10	81.5	78	41	31	NA	10	81.5	78	41	30.199337741083	NA	24.7	25.4	26.1	31	34.5	35.2	35.9	36.6	37.3	NA	NA	NA	NA	NA	NA	NA	NA	NA	NA
4.274198374094939e-6	1.7883408474646836e-8	2.2813518716290603e-8	4.138060941057957e-8	7.333791890894298e-6	6.518367595891006e-5	348	CUT835,XUT_15R-185,CUT836	NA	chrXV:379086-380734(-)	CUTs	2	NA	5	NA	7	NA	67	NA	28.8	NA	28.4285714285714	NA	67	NA	33	NA	15	NA	66.9701426010129	NA	65.2	65.4	65.6	67	68	68.2	68.4	68.6	68.8	NA	NA	NA	NA	NA	NA	NA	NA	NA	NA
8.548396748189878e-6	1.6095067627182152e-5	1.8250814973032483e-5	2.0690304705289785e-5	9.973956971616246e-5	2.6073470383564026e-4	349	CUT839,CUT840,snR9	NA	chrXV:406766-408126(-)	CUTs	4	5	68	9	28	8	18.75	17.6	25.9705882352941	22.7777777777778	27.9285714285714	37.125	19	17	20.5	16	24	29	17.2834388250712	26	11.15	11.3	11.45	19	26	26	26	26	26	16.7307025359794	17	10.6	12.2	13.8	17	21	21.6	22.2	22.8
4.274198374094939e-6	1.7883408474646835e-6	2.2813518716290603e-8	4.138060941057957e-8	1.4667583781788596e-6	9.311953708415725e-8	351	CUT842,SUT778,XUT_15R-235	NA	chrXV:493886-494701(-)	CUTs	2	NA	1	1	NA	NA	52	NA	17	29	NA	NA	52	NA	17	29	NA	NA	48.7852436706019	NA	35.8	37.6	39.4	52	61	62.8	64.6	66.4	68.2	NA	NA	NA	NA	NA	NA	NA	NA	NA	NA
4.274198374094939e-6	1.7883408474646835e-6	2.2813518716290603e-8	4.1380609410579564e-6	4.400275134536579e-6	9.311953708415725e-8	352	CUT845,SUT780	NA	chrXV:536750-537214(-)	CUTs	2	1	3	1	NA	NA	22	103	90	14	NA	NA	22	103	86	14	NA	NA	19.5959179422654	NA	13	14	15	22	27	28	29	30	31	103	103	103	103	103	103	103	103	103	103
2.1370991870474694e-6	1.7883408474646836e-8	2.2813518716290603e-8	4.138060941057957e-8	1.4667583781788597e-8	9.311953708415725e-8	353	CUT850	NA	chrXV:632590-632862(-)	CUTs	1	NA	NA	NA	NA	NA	34	NA	NA	NA	NA	NA	34	NA	NA	NA	NA	NA	34	34	34	34	34	34	34	34	34	34	34	NA	NA	NA	NA	NA	NA	NA	NA	NA	NA
2.1370991870474694e-6	1.7883408474646835e-6	2.2813518716290603e-8	4.138060941057957e-8	1.4667583781788596e-6	9.311953708415725e-8	354	CUT851	NA	chrXV:670590-670702(-)	CUTs	1	NA	1	1	NA	NA	74	NA	67	46	NA	NA	74	NA	67	46	NA	NA	74	74	74	74	74	74	74	74	74	74	74	NA	NA	NA	NA	NA	NA	NA	NA	NA	NA
2.1370991870474694e-6	1.7883408474646836e-8	2.2813518716290603e-8	4.138060941057957e-8	1.4667583781788597e-8	9.311953708415725e-8	356	CUT854,YOR186C-A	NA	chrXV:682974-683646(-)	CUTs	1	NA	NA	NA	NA	NA	28	NA	NA	NA	NA	NA	28	NA	NA	NA	NA	NA	28	28	28	28	28	28	28	28	28	28	28	NA	NA	NA	NA	NA	NA	NA	NA	NA	NA
2.1370991870474694e-6	3.576681694929367e-6	2.2813518716290603e-8	4.138060941057957e-8	1.4667583781788597e-8	9.311953708415725e-8	358	CUT862	NA	chrXV:784094-784646(-)	CUTs	1	NA	NA	2	NA	NA	41	NA	NA	29.5	NA	NA	41	NA	NA	29.5	NA	NA	41	41	41	41	41	41	41	41	41	41	41	NA	NA	NA	NA	NA	NA	NA	NA	NA	NA
4.274198374094939e-6	1.7883408474646836e-8	2.2813518716290603e-8	4.138060941057957e-8	1.4667583781788597e-8	9.311953708415725e-8	359	CUT865,XUT_15R-372,SUT792	NA	chrXV:848831-850123(-)	CUTs	2	NA	NA	NA	NA	NA	50	NA	NA	NA	NA	NA	50	NA	NA	NA	NA	NA	49.9599839871872	NA	48.2	48.4	48.6	50	51	51.2	51.4	51.6	51.8	NA	NA	NA	NA	NA	NA	NA	NA	NA	NA
8.548396748189878e-6	1.7883408474646836e-8	2.2813518716290603e-8	4.138060941057957e-8	1.4667583781788596e-6	2.7935861125247172e-5	363	CUT873	NA	chrXV:1003415-1004087(-)	CUTs	4	NA	1	NA	3	NA	46.25	NA	61	NA	57.6666666666667	NA	41.5	NA	61	NA	48	NA	43.7233598756849	NA	30.9	31.8	32.7	41.5	53.25	57	60.75	64.5	68.25	NA	NA	NA	NA	NA	NA	NA	NA	NA	NA
2.1370991870474694e-6	1.7883408474646836e-8	2.2813518716290603e-8	4.138060941057957e-8	1.4667583781788597e-8	9.311953708415725e-8	367	CUT881	NA	chrXVI:117733-118021(-)	CUTs	1	NA	NA	NA	NA	NA	24	NA	NA	NA	NA	NA	24	NA	NA	NA	NA	NA	24	24	24	24	24	24	24	24	24	24	24	NA	NA	NA	NA	NA	NA	NA	NA	NA	NA
4.274198374094939e-6	3.576681694929367e-6	2.2813518716290603e-6	4.1380609410579564e-6	2.933516756357719e-6	9.311953708415724e-6	368	CUT883,SUT809	NA	chrXVI:132197-132733(-)	CUTs	2	1	2	2	1	1	42.5	14	19.5	34	22	29	42.5	14	19.5	34	22	29	41.8330013267038	NA	35.75	36.5	37.25	42.5	46.25	47	47.75	48.5	49.25	14	14	14	14	14	14	14	14	14	14
2.1370991870474694e-6	1.7883408474646835e-6	2.2813518716290603e-8	4.138060941057957e-8	1.4667583781788597e-8	9.311953708415725e-8	371	CUT888	NA	chrXVI:190893-191205(-)	CUTs	1	NA	NA	1	NA	NA	46	NA	NA	16	NA	NA	46	NA	NA	16	NA	NA	46	46	46	46	46	46	46	46	46	46	46	NA	NA	NA	NA	NA	NA	NA	NA	NA	NA
8.548396748189878e-6	5.365022542394051e-6	6.844055614887181e-6	1.6552243764231826e-5	3.520220107629263e-5	1.1174344450098869e-4	387	ETS1-1	NA	chrXII:457733-458432(-)	rRNA	4	4	24	3	12	3	38.75	23.75	29.0833333333333	24	27.1666666666667	17.6666666666667	42	20.5	22.5	24	24.5	13	30.5972594841579	NA	12.35	16.7	21.05	42	51	53.4	55.8	58.2	60.6	20.6591883153886	NA	11.2	12.4	13.6	20.5	28.25	31.4	34.55	37.7
6.411297561142408e-6	3.576681694929367e-6	2.2813518716290603e-6	4.1380609410579564e-6	4.400275134536579e-5	1.2105539820940443e-4	388	ETS1-2	NA	chrXII:466870-467569(-)	rRNA	3	1	30	2	13	1	22	13	29.8	29	34.3846153846154	58	20	13	26	29	27	58	21.4433337431317	NA	17.3	17.6	17.9	20	24.5	25.4	26.3	27.2	28.1	13	13	13	13	13	13	13	13	13	13
2.1370991870474694e-6	1.7883408474646836e-8	2.2813518716290603e-8	4.138060941057957e-8	1.4667583781788597e-8	9.311953708415725e-8	389	ETS2-1	NA	chrXII:451575-451785(-)	rRNA	1	NA	NA	NA	NA	NA	35	NA	NA	NA	NA	NA	35	NA	NA	NA	NA	NA	35	35	35	35	35	35	35	35	35	35	35	NA	NA	NA	NA	NA	NA	NA	NA	NA	NA
4.060488455390191e-5	6.974529305112265e-5	4.334568556095215e-5	8.276121882115913e-6	1.6134342159967455e-5	9.311953708415725e-8	390	HML	NA	chrIII:11146-14849(+)	other	19	2	11	39	NA	19	34.1578947368421	22	27.2727272727273	37.2307692307692	NA	34.2631578947368	28	22	23	36	NA	28	29.7527540622181	NA	15.5	17.6	18	28	46	51.4	58	65.2	66	21.7944947177034	NA	19.3	19.6	19.9	22	23.5	23.8	24.1	24.4
4.274198374094939e-6	1.7883408474646835e-6	2.2813518716290603e-6	4.138060941057957e-8	1.4667583781788596e-5	3.7247814833662896e-5	392	ITS1-1	NA	chrXII:455572-455932(-)	rRNA	2	NA	10	1	4	1	12.5	NA	52.8	14	32.75	7	12.5	NA	53.5	14	30	7	12.4899959967968	NA	12.05	12.1	12.15	12.5	12.75	12.8	12.85	12.9	12.95	NA	NA	NA	NA	NA	NA	NA	NA	NA	NA
1.7096793496379755e-5	4.6496862034081775e-5	3.6501629946064965e-5	8.276121882115913e-6	2.933516756357719e-6	1.8623907416831448e-5	395	MATALPHA	NA	chrIII:198671-201177(+)	other	8	2	2	26	2	16	24.375	27.5	22	28.8076923076923	26	24.625	18.5	27.5	22	26	26	22	21.3684464952898	NA	12	12	12.15	18.5	35.25	38.4	41.55	42.6	43.3	26.944387170615	NA	22.55	23.1	23.65	27.5	30.25	30.8	31.35	31.9
6.411297561142408e-6	1.7883408474646835e-6	4.562703743258121e-6	4.138060941057957e-8	7.333791890894298e-6	1.8623907416831448e-5	397	NTS1-2	NA	chrXII:459797-460711(-)	other	3	NA	5	1	2	2	57.3333333333333	NA	26.8	46	10.5	49	61	NA	27	46	10.5	49	56.4441717573965	NA	45.7	47.4	49.1	61	64	64.6	65.2	65.8	66.4	NA	NA	NA	NA	NA	NA	NA	NA	NA	NA
1.111291577264684e-4	5.186188457647582e-5	7.528461176375897e-5	1.1172764540856482e-4	9.09390194470893e-5	2.2348688900197737e-4	398	NTS2-1	NA	chrXII:458433-459675(-)	other	52	27	62	29	24	33	26.6730769230769	28.8148148148148	29.1129032258065	40.9310344827586	23.5833333333333	31.8787878787879	25.5	16	17.5	29	18	23	21.6982930907823	NA	7	8.2	10	25.5	32.25	33.8	37.35	45	49.9	16.9080323624048	NA	3.3	5.2	6	16	27	30.8	59.3999999999999	92.8
1.0471786016532599e-4	6.616861135619328e-5	7.98473155070171e-5	5.793285317481139e-5	1.0413984485069903e-4	2.2348688900197737e-4	399	NTS2-2	NA	chrXII:467570-468812(-)	other	49	14	71	37	24	35	28.3673469387755	19.8571428571429	30.7183098591549	22.9189189189189	39.125	27.4285714285714	27	15	14	18	34.5	22	24.2878149266646	NA	6.6	12.6	13.6	27	39	42.8	46.8	48.2	52.4	16.7359128681626	NA	7.95	9.3	9.95	15	20.5	26.2	34.2	36.8
2.1370991870474694e-6	1.7883408474646836e-8	2.2813518716290603e-6	4.138060941057957e-8	1.4667583781788597e-8	9.311953708415725e-8	402	Q0105	NA	chrM:36539-43647(+)	other	1	NA	NA	NA	NA	1	30	NA	NA	NA	NA	24	30	NA	NA	NA	NA	24	30	30	30	30	30	30	30	30	30	30	30	NA	NA	NA	NA	NA	NA	NA	NA	NA	NA
1.4959694309332284e-5	1.7883408474646836e-8	1.3688111229774362e-5	4.1380609410579564e-6	8.800550269073158e-6	2.7935861125247172e-5	404	Q0140	NA	chrM:48900-50097(+)	other	7	1	6	NA	3	6	38.1428571428571	27	33.5	NA	74.6666666666667	46.6666666666667	34	27	37	NA	42	48	36.9746924704024	NA	29.3	29.6	29.9	34	44.5	49.6	53.1	53.4	53.7	27	27	27	27	27	27	27	27	27	27
4.274198374094939e-6	1.2518385932252784e-5	2.2813518716290603e-6	4.1380609410579564e-6	6.747088539622754e-5	2.2348688900197737e-4	406	RDN18-1	NA	chrXII:455933-457732(-)	rRNA	2	1	46	7	24	1	46	10	28.7826086956522	30.5714285714286	30.0833333333333	12	46	10	24	30	27	12	44.6654228682546	NA	36.1	37.2	38.3	46	51.5	52.6	53.7	54.8	55.9	10	10	10	10	10	10	10	10	10	10
4.274198374094939e-6	1.7883408474646835e-6	4.562703743258121e-6	1.241418282317387e-5	4.400275134536579e-5	2.5142275012722456e-4	407	RDN18-2	NA	chrXII:465070-466869(-)	rRNA	2	3	30	1	27	2	24.5	33	33.4	20	39.8888888888889	47	24.5	35	22.5	20	23	47	18.1107702762748	NA	9.65	11.3	12.95	24.5	32.75	34.4	36.05	37.7	39.35	32.076963184982	NA	24.2	25.4	26.6	35	38	38.6	39.2	39.8
1.1326625691351588e-4	1.1266547339027507e-4	7.756596363538804e-5	4.7173894728060707e-4	0.0013024814398228273	0.003175376214569762	408	RDN25-1	NA	chrXII:451786-455181(-)	rRNA	53	114	888	63	341	34	18.8301886792453	23.6052631578947	24.329954954955	22.7619047619048	25.3782991202346	27.5588235294118	18	17	20	18	21	27	15.9493406069435	12	4	7.2	9.6	18	24	25	26.4	31.2	39	17.327271003255	NA	5.65	7.3	9	17	25	28.4	33.15	40
1.0044366179123106e-4	9.299372406816355e-5	8.212866737864617e-5	4.096680331647377e-4	0.00133768364089912	0.003138128399736099	409	RDN25-2	NA	chrXII:460923-464318(-)	rRNA	47	99	912	52	337	36	24.0425531914894	20.959595959596	24.3991228070175	20.5384615384615	25.9940652818991	26.1944444444444	20	17	19	18.5	21	23	19.6823880830397	19	7.3	10.2	11.9	20	29	33	35.5	41	43	16.3953443334207	17	5.9	8	9	17	22.5	26.2	32	36
7.33025021157282e-4	6.455910459347507e-4	5.429617454477164e-4	0.0016966049858337623	0.003791570407592352	0.009079154865705331	410	RDN37-1	NA	chrXII:451575-458432(-)	rRNA	343	410	2585	361	975	238	23	20.0414634146341	24.0568665377176	21.3407202216066	23.3979487179487	23.2857142857143	19	17	19	17	19	20	18.3654486126947	NA	5.1	8	10	19	28	30	34	37.8	45	16.0130972289966	14	4.45	6	8	17	25	27	31	35
1.2181465366170575e-4	1.0372376915295164e-4	5.7033796790726505e-5	3.517351799899263e-4	0.0013875534257572011	0.0033895511498633238	411	RDN37-1	NA	chrXII:451786-455413(-)	rRNA	57	85	946	58	364	25	21.3859649122807	21.7882352941176	25.2399577167019	21.8793103448276	26.4615384615385	22.76	19	17	20	17.5	21	20	17.9290045038316	19	5.8	7.6	11	19	28	28	29.6	31	39.6	17.837677830533	14	7.2	10	10.6	17	26	29	31.4	34.8
2.1370991870474694e-5	8.941704237323418e-6	1.596946310140342e-5	1.0758958446750687e-4	3.960247621082921e-5	5.5871722250494344e-5	412	RDN37-1	NA	chrXII:455414-455932(-)	rRNA	10	26	27	5	6	7	34.9	11.4230769230769	28.3703703703704	13.8	28.3333333333333	10	16.5	6	15	14	20	9	17.7871990787585	NA	4.45	4.9	5.35	16.5	35	48.8	77.5999999999999	102.6	114.3	7.47560125201768	3	3	3	3	6	14.25	19	27	27.5
2.5645190244569633e-5	2.3248431017040887e-5	1.8250814973032483e-5	3.310448752846365e-5	1.5400962970878027e-4	3.352303335029661e-4	413	RDN37-1	NA	chrXII:455933-458432(-)	rRNA	12	8	105	13	36	8	44	39.75	28.0571428571429	25.6923076923077	29.5833333333333	19.25	42	28.5	23	23	25	17	35.638897799081	NA	12.55	13.4	15.6	42	53.5	54.6	60.25	68.5	92.95	34.630361235848	NA	18.8	21.6	24.15	28.5	50	57	64	70.7
7.437105170925193e-4	6.420143642398214e-4	4.357382074811505e-4	0.0016345340717178927	0.0038825094270394413	0.009144338541664241	414	RDN37-2	NA	chrXII:460712-467569(-)	rRNA	348	395	2647	359	982	191	22.1752873563218	19.053164556962	23.9338874197204	22.6267409470752	23.6914460285132	21.9005235602094	18	16	19	19	19.5	20	17.9050336102721	NA	5	8	10	18	27	29	30.95	36	46	15.2884678421336	16	4	6	8	16	24	27	28.9	33.6
3.633068617980698e-5	3.934349864422304e-5	5.7033796790726505e-5	1.6966049858337622e-4	2.977519507703085e-4	7.915160652153366e-4	415	RDN37-2	NA	chrXII:464551-466869(-)	rRNA	17	41	203	22	85	25	22.8235294117647	23.2682926829268	26.8965517241379	18.5454545454545	29.0588235294118	18.12	16	17	23	16.5	27	16	17.8856232291581	NA	6.4	7.6	8	16	36	38.4	41.4	43	45.2	14.7963543887959	NA	4	4	5	17	23	25	28	34
1.2822595122284816e-5	7.153363389858734e-6	2.2813518716290603e-6	2.8966426587405696e-5	3.666895945447149e-5	7.449562966732579e-5	416	RDN37-2	NA	chrXII:466870-467569(-)	rRNA	6	7	25	4	8	1	34.6666666666667	23	24.56	22.75	32.5	21	35	24	21	25	22	21	31.610508226491	NA	16.25	18.5	20.75	35	46.25	49	49.75	50.5	51.25	22.1510385325162	NA	14.2	15.4	16.6	24	25.5	25.8	26.7	28.8
2.1370991870474694e-6	1.7883408474646835e-6	2.2813518716290603e-8	2.482836564634774e-5	1.525428713306014e-4	0.0014619767322212689	417	RDN5-1	NA	chrXII:459676-459796(+)	rRNA	1	6	104	1	157	NA	15	62.6666666666667	36.0865384615385	60	31.8152866242038	NA	15	41.5	27.5	60	28	NA	15	15	15	15	15	15	15	15	15	15	15	47.2484220015593	NA	24.5	25	25.5	41.5	64.25	67	94.25	121.5
2.1370991870474694e-6	1.7883408474646836e-8	2.2813518716290603e-8	8.276121882115913e-6	2.9335167563577193e-5	2.8867056496088747e-4	418	RDN5-2	NA	chrXII:468813-468931(+)	rRNA	1	2	20	NA	31	NA	29	17.5	38.95	NA	28.9032258064516	NA	29	17.5	29.5	NA	24	NA	29	29	29	29	29	29	29	29	29	29	29	15.8113883008419	NA	10.75	11.5	12.25	17.5	21.25	22	22.75	23.5
2.1370991870474694e-6	1.7883408474646836e-8	2.2813518716290603e-6	8.276121882115913e-6	2.2001375672682895e-5	2.8867056496088747e-4	419	RDN5-3	NA	chrXII:472465-472583(+)	rRNA	1	2	15	NA	31	1	16	28	47.8	NA	57.9032258064516	48	16	28	31	NA	43	48	16	16	16	16	16	16	16	16	16	16	16	27.9821371592665	NA	27.1	27.2	27.3	28	28.5	28.6	28.7	28.8
2.1370991870474694e-6	1.7883408474646836e-8	2.2813518716290603e-8	8.276121882115913e-6	2.6401650807219473e-5	2.8867056496088747e-4	421	RDN5-5	NA	chrXII:485697-485815(+)	rRNA	1	2	18	NA	31	NA	21	45	41.7222222222222	NA	30.5806451612903	NA	21	45	39.5	NA	31	NA	21	21	21	21	21	21	21	21	21	21	21	44.9555335859781	NA	43.2	43.4	43.6	45	46	46.2	46.4	46.6
1.2822595122284816e-5	1.0730045084788102e-5	3.878298181769402e-5	6.207091411586935e-5	4.840302647990237e-5	3.7247814833662896e-5	423	RDN58-1	NA	chrXII:455414-455571(-)	rRNA	6	15	33	6	4	17	10.1666666666667	13.4666666666667	23.1818181818182	11.8333333333333	14	8.52941176470588	11.5	6	12	8	13	7	8.47543190849307	NA	3.25	3.5	3.75	11.5	12.75	13	14.25	15.5	16.75	7.64465017517555	NA	2	2.4	3	6	15	18.2	18.9	31
4.274198374094939e-6	1.967174932211152e-5	4.562703743258121e-5	1.0758958446750687e-4	3.960247621082921e-5	4.655976854207863e-5	424	RDN58-2	NA	chrXII:464551-464708(-)	rRNA	2	26	27	11	5	20	41	11.1538461538462	13.8888888888889	18.2727272727273	9	17.45	41	7.5	8	17	8	8.5	9	NA	5	9.00000000000001	13	41	61	65	69	73	77	7.75046133318758	3	3	3	3	7.5	12.75	14	16.5	21.5
1.0685495935237347e-5	1.2518385932252784e-5	6.844055614887181e-6	4.551867035163752e-5	2.2734754861772325e-4	0.0013409213340118643	426	RPR1_RPR1	RPR1	chrV:117667-118035(-)	other	5	11	155	7	144	3	23.6	23.4545454545455	28.5870967741935	10.1428571428571	23.4027777777778	31	25	23	21	9	22	29	15.5215581895693	NA	3.8	4.6	5.4	25	39	40	41	42	43	22.7212605907931	NA	15.5	16	17	23	28.5	30	30.5	31
1.9233892683427223e-5	3.576681694929367e-6	1.3688111229774362e-5	1.241418282317387e-5	2.933516756357719e-6	9.311953708415725e-8	427	RUF20_SUT527	SUT527	chrVI:131061-131503(-)	SUTs	9	3	2	2	NA	6	38.5555555555556	11	40	48.5	NA	24.1666666666667	37	5	40	48.5	NA	25.5	34.0404584543462	NA	15.2	18.4	21.4	37	47	52.6	58.2	63.2	67.6	8.31551749420383	5	5	5	5	5	14	15.8	17.6	19.4
4.274198374094939e-6	1.7883408474646835e-6	2.2813518716290603e-6	4.138060941057957e-8	1.4667583781788596e-6	9.311953708415725e-8	429	RUF5-1	NA	chrVIII:212409-213118(+)	other	2	NA	1	1	NA	1	25.5	NA	43	22	NA	14	25.5	NA	43	22	NA	14	25.0998007960223	NA	21.45	21.9	22.35	25.5	27.75	28.2	28.65	29.1	29.55	NA	NA	NA	NA	NA	NA	NA	NA	NA	NA
1.0685495935237347e-5	1.7883408474646835e-6	6.844055614887181e-6	1.9862692517078192e-4	0.001535696021953266	0.012198659358024598	431	SCR1_SCR1	SCR1	chrV:441987-442508(+)	other	5	48	1047	1	1310	3	15.2	23.4166666666667	25.3256924546323	13	27.2030534351145	21	15	18	21	13	24	24	11.2702385283664	NA	3.8	5.6	7.4	15	19	21	23	25	27	19.8680562903977	14	8	11	11.05	18	30	37.4	40.95	44
4.274198374094939e-6	1.7883408474646835e-6	2.2813518716290603e-8	8.276121882115913e-6	5.867033512715438e-6	9.311953708415724e-6	432	snR10_YGL088W,snR10	NA	chrVII:345986-346230(+)	snRNA	2	2	4	1	1	NA	42.5	23	15.5	12	46	NA	42.5	23	13.5	12	46	NA	36.6606055596467	NA	23.15	25.3	27.45	42.5	53.25	55.4	57.55	59.7	61.85	22.9128784747792	NA	21.2	21.4	21.6	23	24	24.2	24.4	24.6
4.274198374094939e-6	1.7883408474646836e-8	2.2813518716290603e-6	4.138060941057957e-8	1.4667583781788596e-6	9.311953708415725e-8	433	snR11_snR11,CUT306,CUT307,CUT308,XUT_13F-286,SUT312	NA	chrXIII:652275-652532(+)	CUTs	2	NA	1	NA	NA	1	24	NA	20	NA	NA	54	24	NA	20	NA	NA	54	19.4935886896179	NA	11.4	12.8	14.2	24	31	32.4	33.8	35.2	36.6	NA	NA	NA	NA	NA	NA	NA	NA	NA	NA
1.9233892683427223e-5	2.3248431017040887e-5	1.596946310140342e-5	2.482836564634774e-5	6.16038518835121e-5	1.6761516675148304e-4	434	snR11,CUT306,CUT307,CUT308,XUT_13F-286,SUT312	NA	chrXIII:652289-653877(+)	CUTs	9	6	42	13	18	7	42.6666666666667	25.5	30.5714285714286	35.2307692307692	24.1111111111111	24.7142857142857	37	21.5	24.5	31	22.5	28	39.6619001177796	NA	23.8	24.6	25.8	37	51	57.8	64.6	68.2	68.6	24.1889887329324	19	17.5	18	18.5	21.5	31.5	34	35.5	37
4.274198374094939e-6	5.365022542394051e-6	4.562703743258121e-6	2.482836564634774e-5	2.0534617294504033e-5	1.3036735191782013e-4	438	snR17a	NA	chrXV:780107-780596(+)	snRNA	2	6	14	3	14	2	32.5	19.1666666666667	48	36.6666666666667	38.2142857142857	32	32.5	17.5	26	27	36.5	32	31.3687742827163	NA	24.85	25.7	26.55	32.5	36.75	37.6	38.45	39.3	40.15	17.3933312326277	NA	10.25	10.5	10.75	17.5	22	23	26.25	29.5
2.1370991870474694e-6	7.153363389858734e-6	2.2813518716290603e-8	4.138060941057957e-8	8.800550269073158e-6	2.7935861125247172e-5	444	snR30_snR30	NA	chrXII:198784-199389(+)	snRNA	1	NA	6	4	3	NA	57	NA	31.1666666666667	27.5	41.3333333333333	NA	57	NA	28.5	29.5	30	NA	57	57	57	57	57	57	57	57	57	57	57	NA	NA	NA	NA	NA	NA	NA	NA	NA	NA
1.7096793496379755e-5	1.4306726779717468e-5	6.844055614887181e-6	4.138060941057957e-8	5.867033512715438e-6	1.8623907416831448e-5	445	snR31_snR31	NA	chrXV:841958-842182(-)	snRNA	8	NA	4	8	2	3	34.75	NA	62	45.375	20.5	27	30	NA	59	40.5	20.5	27	29.4788636456823	22	13.05	14.1	15.35	30	48.25	52.8	57.35	60.4	63.2	NA	NA	NA	NA	NA	NA	NA	NA	NA	NA
6.411297561142408e-6	3.576681694929367e-6	4.562703743258121e-6	4.1380609410579564e-6	5.867033512715438e-6	3.7247814833662896e-5	446	snR32_snR32	NA	chrVIII:381540-381727(+)	snRNA	3	1	4	2	4	2	32	23	33.75	25	21.5	32.5	22	23	29.5	25	21.5	32.5	28.7485191423767	NA	20.2	20.4	20.6	22	38	41.2	44.4	47.6	50.8	23	23	23	23	23	23	23	23	23	23
2.5645190244569633e-5	2.5036771864505568e-5	1.1406759358145302e-5	2.8966426587405696e-5	1.6134342159967455e-5	1.8623907416831448e-5	447	snR33_snR33	NA	chrIII:142364-142546(-)	snRNA	12	7	11	14	2	5	28.9166666666667	18.8571428571429	24.5454545454545	25.2857142857143	67.5	35.8	24.5	15	22	22.5	67.5	32	23.4261863122291	25	10.05	15.4	17.6	24.5	33.5	34.6	35.7	36.8	60.4	16.0847953393966	NA	7.2	8.4	9.6	15	28.5	30	31.1	31.4
6.411297561142408e-6	7.153363389858734e-6	4.562703743258121e-6	4.1380609410579564e-6	1.3200825403609736e-5	3.7247814833662896e-5	449	snR34,CUT274	NA	chrXII:899183-899895(+)	CUTs	3	1	9	4	4	2	23	10	35.6666666666667	19.5	30.25	39.5	15	10	20	19.5	26	39.5	16.2865056995694	NA	6.9	7.8	8.7	15	31.5	34.8	38.1	41.4	44.7	10	10	10	10	10	10	10	10	10	10
2.1370991870474694e-6	1.7883408474646836e-8	2.2813518716290603e-8	4.138060941057957e-8	1.4667583781788596e-6	9.311953708415725e-8	452	snR39B_snR39B	NA	chrVII:366374-366469(-)	snRNA	1	NA	1	NA	NA	NA	9	NA	22	NA	NA	NA	9	NA	22	NA	NA	NA	9	9	9	9	9	9	9	9	9	9	9	NA	NA	NA	NA	NA	NA	NA	NA	NA	NA
2.1370991870474694e-6	1.7883408474646836e-8	2.2813518716290603e-8	8.276121882115913e-6	2.7868409185398335e-5	4.655976854207863e-5	454	snR40_snR40	NA	chrXIV:89210-89306(+)	snRNA	1	2	19	NA	5	NA	42	23.5	45.5789473684211	NA	55.8	NA	42	23.5	42	NA	43	NA	42	42	42	42	42	42	42	42	42	42	42	22.5831795812724	NA	17.65	18.3	18.95	23.5	26.75	27.4	28.05	28.7
6.411297561142408e-6	7.153363389858734e-6	2.2813518716290603e-8	4.138060941057957e-8	1.4667583781788596e-6	9.311953708415725e-8	455	snR42	NA	chrXI:559016-559366(-)	snRNA	3	NA	1	4	NA	NA	34.6666666666667	NA	69	34.25	NA	NA	37	NA	69	30	NA	NA	34.4186981455663	NA	29.8	30.6	31.4	37	37.5	37.6	37.7	37.8	37.9	NA	NA	NA	NA	NA	NA	NA	NA	NA	NA
2.350809105752216e-5	2.1460090169576203e-5	1.1406759358145302e-5	4.138060941057957e-8	4.400275134536579e-6	9.311953708415724e-6	456	snR43_snR43	NA	chrIII:107504-107712(-)	snRNA	11	NA	3	12	1	5	35.1818181818182	NA	11.6666666666667	28.25	16	29.6	34	NA	10	28	16	32	31.1171828320592	NA	14	14	16	34	47.5	51	51	51	58.5	NA	NA	NA	NA	NA	NA	NA	NA	NA	NA
2.1370991870474694e-6	3.576681694929367e-6	2.2813518716290603e-6	8.276121882115913e-6	6.013709350533324e-5	2.5142275012722456e-4	458	snR45,CUT433	NA	chrXVI:821739-822163(+)	CUTs	1	2	41	2	27	1	20	43.5	30.3414634146341	41.5	27.4814814814815	13	20	43.5	28	41.5	26	13	20	20	20	20	20	20	20	20	20	20	20	35.9444015112229	NA	21.45	23.9	26.35	43.5	55.75	58.2	60.65	63.1
2.1370991870474694e-6	1.7883408474646836e-8	2.2813518716290603e-8	4.138060941057957e-8	1.4667583781788597e-8	9.311953708415725e-8	459	snR47_YDR042C,snR47,snR47	NA	chrIV:541602-541700(-)	snRNA	1	NA	NA	NA	NA	NA	33	NA	NA	NA	NA	NA	33	NA	NA	NA	NA	NA	33	33	33	33	33	33	33	33	33	33	33	NA	NA	NA	NA	NA	NA	NA	NA	NA	NA
4.274198374094939e-6	1.7883408474646835e-6	2.2813518716290603e-6	4.1380609410579564e-6	1.4667583781788597e-8	9.311953708415725e-8	461	snR49_snR49	NA	chrXIV:716120-716284(+)	snRNA	2	1	NA	1	NA	1	50	14	NA	41	NA	40	50	14	NA	41	NA	40	40	NA	23	26	29	50	65	68	71	74	77	14	14	14	14	14	14	14	14	14	14
8.548396748189878e-6	3.576681694929367e-6	2.2813518716290603e-8	4.1380609410579564e-6	1.4667583781788597e-8	9.311953708415725e-8	462	snR5_snR5	NA	chrXV:842403-842606(+)	snRNA	4	1	NA	2	NA	NA	38.75	16	NA	23	NA	NA	32	16	NA	23	NA	NA	34.715111927413	NA	21.75	22.5	23.25	32	46	50.8	55.6	60.4	65.2	16	16	16	16	16	16	16	16	16	16
4.274198374094939e-6	1.7883408474646836e-8	2.2813518716290603e-8	8.276121882115913e-6	7.333791890894298e-6	9.311953708415725e-8	463	snR50_snR50	NA	chrXV:259489-259578(+)	snRNA	2	2	5	NA	NA	NA	15.5	11.5	18	NA	NA	NA	15.5	11.5	14	NA	NA	NA	12.2474487139159	NA	6.95	7.9	8.85	15.5	20.25	21.2	22.15	23.1	24.05	11.4891252930761	NA	11.05	11.1	11.15	11.5	11.75	11.8	11.85	11.9
8.762106666894624e-5	6.795695220365797e-5	4.334568556095215e-5	2.0690304705289785e-5	1.9067858916325175e-5	4.655976854207863e-5	464	snR51,snR70,snR70,snR41	NA	chrXVI:718607-719359(-)	snRNA	41	5	13	38	5	19	37.6585365853659	25.8	24.7692307692308	32.7105263157895	21.8	36.9473684210526	36	27	21	28.5	18	36	33.4956273217417	46	15	19	20	36	47	49	55	58	71	23.7522283093516	NA	13	16	19	27	32	32.6	33.2	33.8
2.1370991870474694e-6	5.365022542394051e-6	2.2813518716290603e-8	1.241418282317387e-5	1.4080880430517053e-4	0.0010988105375930553	465	snR52,CUT567	NA	chrV:431117-431365(-)	CUTs	1	3	96	3	118	NA	16	26.3333333333333	20.9166666666667	15.6666666666667	23.2457627118644	NA	16	20	16.5	16	20.5	NA	16	16	16	16	16	16	16	16	16	16	16	20.1324541912023	NA	9.2	10.4	11.6	20	35.5	38.6	41.7	44.8
4.274198374094939e-6	5.365022542394051e-6	4.562703743258121e-6	3.310448752846365e-5	4.6936268101723506e-5	1.8623907416831452e-4	467	snR55,snR57	NA	chrXII:794707-795219(-)	snRNA	2	8	32	3	20	2	34.5	26	23.4375	53.6666666666667	21.3	35.5	34.5	23	20	30	17	35.5	32.86335345031	NA	25.05	26.1	27.15	34.5	39.75	40.8	41.85	42.9	43.95	20.6750411193326	23	7.4	8.8	10.25	23	31.5	40.6	49.7	52.2
6.411297561142408e-6	1.7883408474646835e-6	2.2813518716290603e-8	4.138060941057957e-8	1.4667583781788596e-6	9.311953708415725e-8	470	snR61	NA	chrXII:794486-794575(-)	snRNA	3	NA	1	1	NA	NA	20	NA	45	7	NA	NA	5	NA	45	7	NA	NA	10.7721734501594	5	5	5	5	5	27.5	32	36.5	41	45.5	NA	NA	NA	NA	NA	NA	NA	NA	NA	NA
8.548396748189878e-6	5.365022542394051e-6	2.2813518716290603e-8	4.138060941057957e-8	1.4667583781788596e-6	9.311953708415725e-8	471	snR62	NA	chrXV:409774-409974(-)	snRNA	4	NA	1	3	NA	NA	36.25	NA	22	45.3333333333333	NA	NA	28.5	NA	22	46	NA	NA	33.2107818055417	24	24	24	24	28.5	40.75	45.4	50.05	54.7	59.35	NA	NA	NA	NA	NA	NA	NA	NA	NA	NA
5.9838777237329136e-5	7.332197474605203e-5	3.878298181769402e-5	6.207091411586935e-5	3.226868431993491e-5	2.7935861125247172e-5	472	snR63	NA	chrIV:323045-323653(-)	snRNA	28	15	22	41	3	17	35.3214285714286	30.0666666666667	14	25.5853658536585	14.6666666666667	25.5882352941176	31	17	13.5	23	15	25	29.4330057081725	16	12	12.7	16	31	50.5	52	52.95	68.7	76.95	19.5614848656223	NA	7.5	9.4	10	17	25.5	36	64	81.8
1.7096793496379755e-5	1.0730045084788102e-5	6.844055614887181e-6	4.1380609410579564e-6	5.867033512715438e-6	2.7935861125247172e-5	475	snR68	NA	chrIX:96857-97217(+)	snRNA	8	1	4	6	3	3	34.25	12	33.25	46.3333333333333	18.3333333333333	27	31.5	12	23	39.5	19	33	31.9306751238205	NA	19.35	19.7	20.25	31.5	46.5	47.2	47.9	49.5	51.25	12	12	12	12	12	12	12	12	12	12
2.1370991870474694e-6	1.7883408474646836e-8	2.2813518716290603e-6	1.241418282317387e-5	1.6134342159967455e-5	5.5871722250494344e-5	480	snR71,CUT180,CUT181	NA	chrVIII:411090-412330(+)	CUTs	1	3	11	NA	6	1	45	50.6666666666667	24.4545454545455	NA	54.3333333333333	27	45	37	19	NA	53.5	27	45	45	45	45	45	45	45	45	45	45	45	43.6644587064798	NA	26.2	27.4	28.6	37	63.5	68.8	74.1	79.4
6.411297561142408e-6	1.0730045084788102e-5	9.125407486516241e-6	4.551867035163752e-5	6.307061026169096e-5	1.8623907416831452e-4	486	snR76,snR75	NA	chrXIII:297729-297993(+)	snRNA	3	11	43	6	20	4	41.6666666666667	18.4545454545455	19.1162790697674	27.1666666666667	21.15	19.5	47	18	16	17	17	20.5	40.5723950280353	NA	30.8	32.6	34.4	47	48	48.2	48.4	48.6	48.8	16.4194436945229	NA	6	6	9.5	18	26	27	27	27
2.1370991870474694e-6	1.7883408474646836e-8	2.2813518716290603e-8	4.1380609410579564e-6	1.4667583781788597e-8	5.5871722250494344e-5	487	snR77_snR77	NA	chrXIII:297506-297593(+)	snRNA	1	1	NA	NA	6	NA	14	18	NA	NA	22.1666666666667	NA	14	18	NA	NA	21.5	NA	14	14	14	14	14	14	14	14	14	14	14	18	18	18	18	18	18	18	18	18	18
2.1370991870474694e-6	1.7883408474646836e-8	2.2813518716290603e-6	4.1380609410579564e-6	7.333791890894298e-6	9.311953708415724e-6	491	snR81	NA	chrXV:234346-234546(+)	snRNA	1	1	5	NA	1	1	29	27	33.4	NA	19	21	29	27	30	NA	19	21	29	29	29	29	29	29	29	29	29	29	29	27	27	27	27	27	27	27	27	27	27
6.411297561142408e-6	1.0730045084788102e-5	4.562703743258121e-6	1.241418282317387e-5	2.933516756357719e-6	3.7247814833662896e-5	492	snR82_snR82	NA	chrVII:316788-317055(+)	snRNA	3	3	2	6	4	2	32	17.3333333333333	61	39.5	24.25	49	27	17	61	34	24	49	30.0797876097875	NA	21.6	22.2	22.8	27	37.5	39.6	41.7	43.8	45.9	17.2130062072632	NA	15.2	15.4	15.6	17	18.5	18.8	19.1	19.4
6.411297561142408e-6	1.967174932211152e-5	2.2813518716290603e-6	4.138060941057957e-8	1.4667583781788596e-6	9.311953708415724e-6	494	snR84_CUT539,snR84	NA	chrIV:1492477-1493026(-)	CUTs	3	NA	1	11	1	1	76.6666666666667	NA	17	48.3636363636364	76	31	69	NA	17	45	76	31	59.5336062300636	NA	26.7	31.4	36.1	69	104	111	118	125	132	NA	NA	NA	NA	NA	NA	NA	NA	NA	NA
2.1370991870474694e-6	1.7883408474646836e-8	2.2813518716290603e-6	1.241418282317387e-5	1.4667583781788596e-5	8.380758337574152e-5	495	snR85_snR85	NA	chrXIII:67768-67938(-)	snRNA	1	3	10	NA	9	1	23	25	31.6	NA	22.1111111111111	37	23	27	31.5	NA	18	37	23	23	23	23	23	23	23	23	23	23	23	24.2321227222318	NA	18	19	20	27	29	29.4	29.8	30.2
8.548396748189878e-6	1.0730045084788102e-5	1.1406759358145302e-5	4.1380609410579564e-6	1.0267308647252017e-5	5.5871722250494344e-5	496	snR86_snR86	NA	chrXIII:762110-763113(-)	snRNA	4	1	7	6	6	5	59.5	16	28	61.8333333333333	29.5	34	59	16	31	47.5	31.5	40	52.5585288742762	NA	27.3	30.6	33.9	59	78	81.6	85.2	88.8	92.4	16	16	16	16	16	16	16	16	16	16
4.060488455390191e-5	3.397847610182899e-5	1.596946310140342e-5	2.482836564634774e-5	2.3468134050861753e-5	5.5871722250494344e-5	497	SRG1,YER081W_SRG1,SER3	SRG1,SER3	chrV:322217-324201(+)	other	19	6	16	19	6	7	41.3157894736842	50.6666666666667	75.5625	45.1052631578947	56.3333333333333	59.4285714285714	40	43	76	45	65.5	37	35.5809840327643	NA	10	14	19.2	40	55.5	56.4	57.9	60.2	63.3999999999999	38.4922117127007	NA	12.75	14.5	16.25	43	81.25	93	93.75	94.5
2.1370991870474694e-6	1.7883408474646836e-8	2.2813518716290603e-8	4.138060941057957e-8	1.4667583781788596e-6	9.311953708415725e-8	498	SUT007	NA	chrII:196311-196735(+)	SUTs	1	NA	1	NA	NA	NA	11	NA	18	NA	NA	NA	11	NA	18	NA	NA	NA	11	11	11	11	11	11	11	11	11	11	11	NA	NA	NA	NA	NA	NA	NA	NA	NA	NA
6.411297561142408e-6	3.576681694929367e-6	2.2813518716290603e-6	4.1380609410579564e-6	1.4667583781788597e-8	9.311953708415725e-8	499	SUT008,XUT_2F-78	NA	chrII:238400-238951(+)	XUTs	3	1	NA	2	NA	1	58	13	NA	38.5	NA	34	58	13	NA	38.5	NA	34	55.073180822224	NA	38.2	40.4	42.6	58	69	71.2	73.4	75.6	77.8	13	13	13	13	13	13	13	13	13	13
6.411297561142408e-6	8.941704237323418e-6	2.2813518716290603e-8	4.1380609410579564e-6	2.933516756357719e-6	2.7935861125247172e-5	501	SUT016,XUT_2F-150	NA	chrII:371271-373727(+)	XUTs	3	1	2	5	3	NA	42	7	34	23.4	8	NA	33	7	34	28	6	NA	39.1617216230546	NA	28.5	29	29.5	33	49	52.2	55.4	58.6	61.8	7	7	7	7	7	7	7	7	7	7
1.0685495935237347e-5	1.7883408474646836e-5	4.562703743258121e-6	4.1380609410579564e-6	1.0267308647252017e-5	9.311953708415724e-6	502	SUT017	NA	chrII:453551-454695(+)	SUTs	5	1	7	10	1	2	82.6	79	60.4285714285714	36.8	44	69.5	50	79	54	32	44	69.5	28.8737792469755	NA	4.6	9.2	13.8	50	63	105.8	148.6	191.4	234.2	79	79	79	79	79	79	79	79	79	79
8.548396748189878e-6	3.576681694929367e-6	2.2813518716290603e-8	8.276121882115913e-6	2.933516756357719e-6	1.8623907416831448e-5	503	SUT020	NA	chrII:553472-556200(+)	SUTs	4	2	2	2	2	NA	37	113.5	18	28	58	NA	36	113.5	18	28	58	NA	28.0789859415311	NA	10.9	14.8	18.7	36	46.5	51	55.5	60	64.5	59.7494769851586	NA	26.65	36.3	45.95	113.5	161.75	171.4	181.05	190.7
8.548396748189878e-6	8.941704237323418e-6	1.1406759358145302e-5	4.1380609410579564e-6	1.4667583781788596e-6	1.8623907416831448e-5	504	SUT021,XUT_2F-282,CUT035	NA	chrII:697840-698768(+)	CUTs	4	1	1	5	2	5	36.5	15	12	42	19	59.2	22	15	12	37	19	19	20.5956113628901	NA	5.95	7.9	9.85	22	44.75	55.4	66.05	76.7	87.35	15	15	15	15	15	15	15	15	15	15
1.4959694309332284e-5	3.576681694929367e-6	1.1406759358145302e-5	4.138060941057957e-8	2.933516756357719e-6	1.8623907416831448e-5	506	SUT023	NA	chrII:785448-786472(+)	SUTs	7	NA	2	2	2	5	42.5714285714286	NA	25	63.5	34.5	39.2	42	NA	25	63.5	34.5	28	37.9899268092421	NA	17.9	18.8	19.7	42	54	60	64.7	66.8	68.9	NA	NA	NA	NA	NA	NA	NA	NA	NA	NA
1.4959694309332284e-5	1.2518385932252784e-5	9.125407486516241e-6	8.276121882115913e-6	1.4667583781788596e-6	1.8623907416831448e-5	508	SUT025,XUT_3F-11,XUT_3F-12	NA	chrIII:39569-41322(+)	XUTs	7	2	1	7	2	4	43.7142857142857	23.5	43	31.1428571428571	15	88	40	23.5	43	28	15	82.5	38.0932864900387	NA	20.6	21.2	21.8	40	54	55.8	60.4	70.6	80.8	21.4941852602047	NA	14.95	15.9	16.85	23.5	28.25	29.2	30.15	31.1
2.1370991870474694e-6	3.576681694929367e-6	2.2813518716290603e-8	4.138060941057957e-8	1.4667583781788596e-6	9.311953708415724e-6	512	SUT036	NA	chrIII:206826-208042(+)	SUTs	1	NA	1	2	1	NA	47	NA	16	31	13	NA	47	NA	16	31	13	NA	47	47	47	47	47	47	47	47	47	47	47	NA	NA	NA	NA	NA	NA	NA	NA	NA	NA
2.1370991870474694e-6	1.7883408474646835e-6	4.562703743258121e-6	4.138060941057957e-8	1.4667583781788596e-6	9.311953708415725e-8	514	SUT039	NA	chrIII:273090-274354(+)	SUTs	1	NA	1	1	NA	2	30	NA	15	12	NA	37	30	NA	15	12	NA	37	30	30	30	30	30	30	30	30	30	30	30	NA	NA	NA	NA	NA	NA	NA	NA	NA	NA
2.1370991870474694e-6	3.576681694929367e-6	2.2813518716290603e-8	4.138060941057957e-8	1.4667583781788596e-6	9.311953708415725e-8	515	SUT040,XUT_3F-132	NA	chrIII:298642-299584(+)	XUTs	1	NA	1	2	NA	NA	17	NA	76	24.5	NA	NA	17	NA	76	24.5	NA	NA	17	17	17	17	17	17	17	17	17	17	17	NA	NA	NA	NA	NA	NA	NA	NA	NA	NA
8.548396748189878e-6	3.576681694929367e-6	2.2813518716290603e-6	4.138060941057957e-8	2.933516756357719e-6	1.8623907416831448e-5	516	SUT044,XUT_4F-161	NA	chrIV:314921-316961(+)	XUTs	4	NA	2	2	2	1	19.75	NA	31	26	38	41	16.5	NA	31	26	38	41	16.8486418981592	NA	9.3	9.6	9.9	16.5	25.75	28	30.25	32.5	34.75	NA	NA	NA	NA	NA	NA	NA	NA	NA	NA
2.1370991870474694e-6	1.7883408474646835e-6	2.2813518716290603e-8	8.276121882115913e-6	1.4667583781788597e-8	9.311953708415725e-8	517	SUT046	NA	chrIV:323785-324457(+)	SUTs	1	2	NA	1	NA	NA	36	14.5	NA	40	NA	NA	36	14.5	NA	40	NA	NA	36	36	36	36	36	36	36	36	36	36	36	14.4913767461894	NA	14.05	14.1	14.15	14.5	14.75	14.8	14.85	14.9
2.350809105752216e-5	1.6095067627182152e-5	2.509487058791966e-5	3.724254846952161e-5	2.0534617294504033e-5	4.655976854207863e-5	519	SUT054,XUT_4F-267,CUT065,SUT055	NA	chrIV:542179-544730(+)	CUTs	11	9	14	9	5	11	31.9090909090909	30.6666666666667	31.0714285714286	41.6666666666667	34	25.0909090909091	27	18	17.5	38	23	25	26.03977328037	NA	10	12	14.5	27	40	48	56	64	68	21.5654646101086	NA	8.8	9.6	10.6	18	24	46	68	80.8
2.1370991870474694e-6	1.7883408474646835e-6	2.2813518716290603e-8	4.1380609410579564e-6	1.4667583781788596e-6	3.7247814833662896e-5	520	SUT057,XUT_4F-300,XUT_4F-303	NA	chrIV:614196-616916(+)	XUTs	1	1	1	1	4	NA	52	26	67	65	51.25	NA	52	26	67	65	43.5	NA	52	52	52	52	52	52	52	52	52	52	52	26	26	26	26	26	26	26	26	26	26
2.1370991870474694e-6	1.7883408474646836e-8	2.2813518716290603e-8	4.138060941057957e-8	1.4667583781788597e-8	9.311953708415725e-8	522	SUT059,XUT_4F-339	NA	chrIV:718644-719854(+)	XUTs	1	NA	NA	NA	NA	NA	37	NA	NA	NA	NA	NA	37	NA	NA	NA	NA	NA	37	37	37	37	37	37	37	37	37	37	37	NA	NA	NA	NA	NA	NA	NA	NA	NA	NA
8.548396748189878e-6	3.576681694929367e-6	2.2813518716290603e-6	4.138060941057957e-8	4.400275134536579e-6	1.8623907416831448e-5	523	SUT061,XUT_4F-395	NA	chrIV:831709-832749(+)	XUTs	4	NA	3	2	2	1	59.25	NA	24	74	45	38	59.5	NA	9	74	45	38	58.1638813788038	NA	46.05	47.1	48.15	59.5	68.5	69.4	70.3	71.2	72.1	NA	NA	NA	NA	NA	NA	NA	NA	NA	NA
1.7096793496379755e-5	1.4306726779717468e-5	2.2813518716290603e-5	4.138060941057957e-8	8.800550269073158e-6	9.311953708415724e-6	524	SUT071,XUT_4F-532	NA	chrIV:1174461-1175687(+)	XUTs	8	NA	6	8	1	10	30.75	NA	15	33	12	30	27	NA	13.5	23.5	12	29	28.9345508695441	NA	19.4	20.8	22.05	27	35.25	41.2	47.15	48.6	49.3	NA	NA	NA	NA	NA	NA	NA	NA	NA	NA
2.1370991870474694e-6	7.153363389858734e-6	1.1406759358145302e-5	8.276121882115913e-6	1.4667583781788597e-8	9.311953708415725e-8	525	SUT073	NA	chrIV:1266965-1267341(+)	SUTs	1	2	NA	4	NA	5	29	32.5	NA	27	NA	25	29	32.5	NA	25.5	NA	18	29	29	29	29	29	29	29	29	29	29	29	29.563490998189	NA	20.35	21.7	23.05	32.5	39.25	40.6	41.95	43.3
1.7096793496379755e-5	3.576681694929367e-6	4.562703743258121e-6	4.138060941057957e-8	1.4667583781788597e-8	9.311953708415725e-8	528	SUT085,XUT_4F-711	NA	chrIV:1521093-1522502(+)	XUTs	8	NA	NA	2	NA	2	44.125	NA	NA	73	NA	26	46	NA	NA	73	NA	26	41.3635825366725	38	23.7	31.4	38	46	50.75	53.2	55.65	58.4	61.2	NA	NA	NA	NA	NA	NA	NA	NA	NA	NA
2.1370991870474694e-6	1.7883408474646836e-8	2.2813518716290603e-8	4.1380609410579564e-6	1.4667583781788596e-6	9.311953708415724e-6	529	SUT086,CUT102	NA	chrV:7713-8297(+)	CUTs	1	1	1	NA	1	NA	28	19	16	NA	47	NA	28	19	16	NA	47	NA	28	28	28	28	28	28	28	28	28	28	28	19	19	19	19	19	19	19	19	19	19
2.1370991870474694e-6	5.365022542394051e-6	4.562703743258121e-6	4.138060941057957e-8	1.4667583781788596e-6	9.311953708415725e-8	530	SUT087	NA	chrV:11545-11929(+)	SUTs	1	NA	1	3	NA	2	34	NA	50	39.6666666666667	NA	42.5	34	NA	50	36	NA	42.5	34	34	34	34	34	34	34	34	34	34	34	NA	NA	NA	NA	NA	NA	NA	NA	NA	NA
8.548396748189878e-6	3.576681694929367e-6	4.562703743258121e-6	4.1380609410579564e-6	1.3200825403609736e-5	1.8623907416831448e-5	532	SUT089	NA	chrV:173473-173769(+)	SUTs	4	1	9	2	2	2	34	92	58	18.5	40.5	39	28.5	92	53	18.5	40.5	39	32.5037567450241	NA	26.15	26.3	26.45	28.5	35.75	39.2	42.65	46.1	49.55	92	92	92	92	92	92	92	92	92	92
2.1370991870474694e-6	1.7883408474646835e-6	2.2813518716290603e-8	4.138060941057957e-8	1.4667583781788597e-8	9.311953708415725e-8	533	SUT090	NA	chrV:191977-192681(+)	SUTs	1	NA	NA	1	NA	NA	51	NA	NA	10	NA	NA	51	NA	NA	10	NA	NA	51	51	51	51	51	51	51	51	51	51	51	NA	NA	NA	NA	NA	NA	NA	NA	NA	NA
1.2822595122284816e-5	7.153363389858734e-6	4.562703743258121e-6	4.138060941057957e-8	5.867033512715438e-6	9.311953708415725e-8	534	SUT096,XUT_5F-191	NA	chrV:377945-378797(+)	XUTs	6	NA	4	4	NA	2	41	NA	17.25	39	NA	34.5	41.5	NA	16	39.5	NA	34.5	38.2792736461085	51	24.25	24.5	24.75	41.5	51	51	54	57	60	NA	NA	NA	NA	NA	NA	NA	NA	NA	NA
4.274198374094939e-6	1.7883408474646835e-6	2.2813518716290603e-8	4.138060941057957e-8	1.4667583781788597e-8	9.311953708415725e-8	535	SUT097	NA	chrV:489921-491257(+)	SUTs	2	NA	NA	1	NA	NA	44.5	NA	NA	15	NA	NA	44.5	NA	NA	15	NA	NA	44.2718872423573	NA	40.45	40.9	41.35	44.5	46.75	47.2	47.65	48.1	48.55	NA	NA	NA	NA	NA	NA	NA	NA	NA	NA
4.274198374094939e-6	1.7883408474646836e-8	2.2813518716290603e-8	4.1380609410579564e-6	1.4667583781788597e-8	9.311953708415725e-8	536	SUT100	NA	chrV:562945-564457(+)	SUTs	2	1	NA	NA	NA	NA	21	41	NA	NA	NA	NA	21	41	NA	NA	NA	NA	19.4164878389476	NA	13.8	14.6	15.4	21	25	25.8	26.6	27.4	28.2	41	41	41	41	41	41	41	41	41	41
2.1370991870474694e-6	7.153363389858734e-6	2.2813518716290603e-6	4.138060941057957e-8	1.4667583781788597e-8	9.311953708415724e-6	537	SUT101,XUT_6F-22	NA	chrVI:54577-55430(+)	XUTs	1	NA	NA	4	1	1	56	NA	NA	34.75	34	17	56	NA	NA	33	34	17	56	56	56	56	56	56	56	56	56	56	56	NA	NA	NA	NA	NA	NA	NA	NA	NA	NA
8.548396748189878e-6	7.153363389858734e-6	4.562703743258121e-6	8.276121882115913e-6	5.867033512715438e-6	9.311953708415725e-8	538	SUT102,XUT_6F-34	NA	chrVI:78049-79339(+)	XUTs	4	2	4	4	NA	2	37.5	31.5	50.25	34.75	NA	40	37.5	31.5	53.5	34.5	NA	40	34.243305038443	NA	20.75	21.5	22.25	37.5	51.25	52	52.75	53.5	54.25	27.9642629082191	NA	18.45	19.9	21.35	31.5	38.75	40.2	41.65	43.1
3.419358699275951e-5	2.3248431017040887e-5	2.2813518716290603e-6	2.8966426587405696e-5	3.080192594175605e-5	9.311953708415726e-5	539	SUT103	NA	chrVI:89577-90769(+)	SUTs	16	7	21	13	10	1	52.375	46.8571428571429	44.3809523809524	42.0769230769231	36.3	134	52	45	43	33	32.5	134	48.414223822933	NA	22.75	31.5	37.75	52	65	65	65.75	70.5	77.75	38.1254622475853	NA	12.7	15.4	18.1	45	62	71	77.9	80.6
2.350809105752216e-5	1.6095067627182152e-5	1.1406759358145302e-5	2.0690304705289785e-5	1.6134342159967455e-5	6.518367595891006e-5	540	SUT105	NA	chrVI:110185-110553(+)	SUTs	11	5	11	9	7	5	27.3636363636364	30	19.9090909090909	30.1111111111111	31.2857142857143	27.2	24	18	18	26	26	20	25.440667063492	17	17	17	17	24	33.5	34	36	38	46.5	22.7677912422691	NA	13.4	13.8	14.2	18	21	33.4	45.8	58.2
1.4959694309332284e-5	1.0730045084788102e-5	2.2813518716290603e-6	4.138060941057957e-8	1.4667583781788596e-6	9.311953708415725e-8	542	SUT111	NA	chrVII:74442-76698(+)	SUTs	7	NA	1	6	NA	1	68.2857142857143	NA	102	40.8333333333333	NA	40	52	NA	102	41	NA	40	57.2169956234492	NA	34.1	36.2	38.3	52	63.5	68.6	83.4	117.6	151.8	NA	NA	NA	NA	NA	NA	NA	NA	NA	NA
2.1370991870474694e-6	1.7883408474646835e-6	2.2813518716290603e-8	4.138060941057957e-8	1.4667583781788596e-6	9.311953708415725e-8	543	SUT112	NA	chrVII:193539-193691(+)	SUTs	1	NA	1	1	NA	NA	47	NA	61	12	NA	NA	47	NA	61	12	NA	NA	47	47	47	47	47	47	47	47	47	47	47	NA	NA	NA	NA	NA	NA	NA	NA	NA	NA
2.1370991870474694e-5	1.2518385932252784e-5	2.7376222459548724e-5	8.276121882115913e-6	1.6134342159967455e-5	4.655976854207863e-5	545	SUT114	NA	chrVII:320027-320531(+)	SUTs	10	2	11	7	5	12	36.7	14	28.6363636363636	28.2857142857143	25.4	28.9166666666667	34	14	13	28	13	27.5	30.5080121875466	NA	11.6	15.2	17.75	34	50	56	60.5	65.1	70.05	13.856406460551	NA	12.2	12.4	12.6	14	15	15.2	15.4	15.6
6.411297561142408e-6	1.7883408474646835e-6	2.2813518716290603e-6	4.138060941057957e-8	1.4667583781788596e-6	9.311953708415725e-8	547	SUT117	NA	chrVII:388931-389467(+)	SUTs	3	NA	1	1	NA	1	21	NA	10	58	NA	22	21	NA	10	58	NA	22	20.9841149712454	NA	20.1	20.2	20.3	21	21.5	21.6	21.7	21.8	21.9	NA	NA	NA	NA	NA	NA	NA	NA	NA	NA
2.1370991870474694e-6	5.365022542394051e-6	2.2813518716290603e-8	4.138060941057957e-8	1.4667583781788597e-8	9.311953708415724e-6	549	SUT119,XUT_7F-213	NA	chrVII:433507-435087(+)	XUTs	1	NA	NA	3	1	NA	62	NA	NA	30.3333333333333	32	NA	62	NA	NA	36	32	NA	62	62	62	62	62	62	62	62	62	62	62	NA	NA	NA	NA	NA	NA	NA	NA	NA	NA
4.274198374094939e-6	8.941704237323418e-6	2.2813518716290603e-8	4.1380609410579564e-6	2.933516756357719e-6	1.8623907416831448e-5	550	SUT120,CUT144	NA	chrVII:483971-484987(+)	CUTs	2	1	2	5	2	NA	34.5	68	25.5	33.2	26.5	NA	34.5	68	25.5	33	26.5	NA	34.2052627529741	NA	30.45	30.9	31.35	34.5	36.75	37.2	37.65	38.1	38.55	68	68	68	68	68	68	68	68	68	68
4.274198374094939e-6	3.576681694929367e-6	2.2813518716290603e-8	4.1380609410579564e-6	2.933516756357719e-6	9.311953708415725e-8	551	SUT121	NA	chrVII:524907-525091(+)	SUTs	2	1	2	2	NA	NA	49	84	87.5	40.5	NA	NA	49	84	87.5	40.5	NA	NA	43.7835585579793	NA	29.2	31.4	33.6	49	60	62.2	64.4	66.6	68.8	84	84	84	84	84	84	84	84	84	84
2.1370991870474694e-6	1.7883408474646835e-6	2.2813518716290603e-8	4.138060941057957e-8	1.4667583781788597e-8	9.311953708415725e-8	552	SUT125	NA	chrVII:650859-651163(+)	SUTs	1	NA	NA	1	NA	NA	39	NA	NA	23	NA	NA	39	NA	NA	23	NA	NA	39	39	39	39	39	39	39	39	39	39	39	NA	NA	NA	NA	NA	NA	NA	NA	NA	NA
2.1370991870474694e-6	1.7883408474646835e-6	2.2813518716290603e-8	4.138060941057957e-8	2.933516756357719e-6	9.311953708415725e-8	554	SUT134,XUT_7F-384	NA	chrVII:849579-851136(+)	XUTs	1	NA	2	1	NA	NA	53	NA	61.5	34	NA	NA	53	NA	61.5	34	NA	NA	53	53	53	53	53	53	53	53	53	53	53	NA	NA	NA	NA	NA	NA	NA	NA	NA	NA
2.1370991870474694e-6	1.7883408474646836e-8	2.2813518716290603e-8	4.138060941057957e-8	1.4667583781788597e-8	9.311953708415725e-8	555	SUT136,XUT_7F-393	NA	chrVII:865875-866251(+)	XUTs	1	NA	NA	NA	NA	NA	48	NA	NA	NA	NA	NA	48	NA	NA	NA	NA	NA	48	48	48	48	48	48	48	48	48	48	48	NA	NA	NA	NA	NA	NA	NA	NA	NA	NA
1.4959694309332284e-5	1.6095067627182152e-5	1.3688111229774362e-5	8.276121882115913e-6	1.4667583781788596e-6	9.311953708415725e-8	556	SUT139,XUT_7F-437,SUT140	NA	chrVII:968794-970682(+)	XUTs	7	2	1	9	NA	6	35.4285714285714	15.5	15	37.2222222222222	NA	37.5	35	15.5	15	36	NA	30.5	31.6167950138962	NA	14.9	15.8	16.7	35	47.5	48.4	49.9	52.6	55.3	12.9614813968157	NA	7.85	8.7	9.55	15.5	19.75	20.6	21.45	22.3
2.350809105752216e-5	1.967174932211152e-5	3.42202780744359e-5	2.0690304705289785e-5	7.333791890894298e-6	2.7935861125247172e-5	557	SUT147,XUT_8F-2	NA	chrVIII:10697-11569(+)	XUTs	11	5	5	11	3	15	47.5454545454545	25.4	25.2	35.6363636363636	37	25.5333333333333	44	29	20	35	26	23	37.9513778984572	NA	15.5	17	19.5	44	49	51	51.5	52	108	24.0144357486482	NA	15.4	15.8	16.2	29	30	31.2	32.4	33.6
2.1370991870474694e-6	1.7883408474646835e-6	2.2813518716290603e-8	4.1380609410579564e-6	4.400275134536579e-6	9.311953708415725e-8	559	SUT152	NA	chrVIII:111386-111650(+)	SUTs	1	1	3	1	NA	NA	25	99	32.3333333333333	11	NA	NA	25	99	19	11	NA	NA	25	25	25	25	25	25	25	25	25	25	25	99	99	99	99	99	99	99	99	99	99
4.274198374094939e-6	1.7883408474646835e-6	2.2813518716290603e-8	4.1380609410579564e-6	1.4667583781788596e-5	7.449562966732579e-5	560	SUT153,XUT_8F-48	NA	chrVIII:121890-124018(+)	XUTs	2	1	10	1	8	NA	30	273	44.5	37	47.625	NA	30	273	25	37	48.5	NA	30	30	30	30	30	30	30	30	30	30	30	273	273	273	273	273	273	273	273	273	273
2.1370991870474694e-6	1.7883408474646835e-6	2.2813518716290603e-6	4.138060941057957e-8	1.4667583781788597e-8	9.311953708415725e-8	561	SUT156,XUT_8F-87	NA	chrVIII:189138-190320(+)	XUTs	1	NA	NA	1	NA	1	40	NA	NA	35	NA	36	40	NA	NA	35	NA	36	40	40	40	40	40	40	40	40	40	40	40	NA	NA	NA	NA	NA	NA	NA	NA	NA	NA
2.1370991870474694e-6	7.153363389858734e-6	1.1406759358145302e-5	4.138060941057957e-8	1.4667583781788596e-6	1.8623907416831448e-5	563	SUT162,XUT_8F-130	NA	chrVIII:286401-286995(+)	XUTs	1	NA	1	4	2	5	31	NA	31	29.75	70.5	28.4	31	NA	31	23	70.5	26	31	31	31	31	31	31	31	31	31	31	31	NA	NA	NA	NA	NA	NA	NA	NA	NA	NA
1.0685495935237347e-5	7.153363389858734e-6	2.2813518716290603e-6	4.1380609410579564e-6	4.400275134536579e-6	9.311953708415725e-8	565	SUT167,XUT_8F-158	NA	chrVIII:364369-365036(+)	XUTs	5	1	3	4	NA	1	36.8	29	40.3333333333333	23.5	NA	27	35	29	39	24.5	NA	27	35.8884309742453	NA	27.6	28.2	28.8	35	42	43.6	45.2	46.8	48.4	29	29	29	29	29	29	29	29	29	29
4.274198374094939e-6	1.7883408474646836e-8	2.2813518716290603e-8	4.138060941057957e-8	2.933516756357719e-6	1.8623907416831448e-5	566	SUT169,XUT_8F-168	NA	chrVIII:377986-380533(+)	XUTs	2	NA	2	NA	2	NA	39	NA	45	NA	18.5	NA	39	NA	45	NA	18.5	NA	39	39	39	39	39	39	39	39	39	39	39	NA	NA	NA	NA	NA	NA	NA	NA	NA	NA
1.7096793496379755e-5	7.153363389858734e-6	2.2813518716290603e-6	4.138060941057957e-8	2.933516756357719e-6	9.311953708415725e-8	568	SUT173,XUT_8F-237	NA	chrVIII:516596-517265(+)	XUTs	8	NA	2	4	NA	1	43.625	NA	9	33.75	NA	49	49.5	NA	9	34	NA	49	39.7678401636814	52	19.5	23	26.2	49.5	53.5	55.6	57.7	61	64.5	NA	NA	NA	NA	NA	NA	NA	NA	NA	NA
4.274198374094939e-6	3.576681694929367e-6	4.562703743258121e-6	4.138060941057957e-8	1.4667583781788596e-6	9.311953708415725e-8	569	SUT177,XUT_9F-13	NA	chrIX:40209-41633(+)	XUTs	2	NA	1	2	NA	2	40.5	NA	13	31	NA	30	40.5	NA	13	31	NA	30	39.5979797464467	NA	32.85	33.7	34.55	40.5	44.75	45.6	46.45	47.3	48.15	NA	NA	NA	NA	NA	NA	NA	NA	NA	NA
2.1370991870474694e-6	1.7883408474646836e-8	2.2813518716290603e-8	4.138060941057957e-8	1.4667583781788597e-8	9.311953708415725e-8	570	SUT179,XUT_9F-55	NA	chrIX:136417-137105(+)	XUTs	1	NA	NA	NA	NA	NA	16	NA	NA	NA	NA	NA	16	NA	NA	NA	NA	NA	16	16	16	16	16	16	16	16	16	16	16	NA	NA	NA	NA	NA	NA	NA	NA	NA	NA
1.9233892683427223e-5	2.1460090169576203e-5	2.2813518716290603e-5	2.8966426587405696e-5	1.6134342159967455e-5	7.449562966732579e-5	573	SUT187,XUT_9F-138,XUT_9F-139,SUT188	NA	chrIX:289257-292265(+)	XUTs	9	7	11	12	8	10	31	25.7142857142857	14.4545454545455	29.0833333333333	33.125	27.9	33	26	13	30	26.5	30	28.3432646868085	NA	14.2	17.4	19.2	33	42	42.4	42.8	43.4	44.2	23.7134057993644	13	13	13	13	26	31	32.8	34.8	37.2
2.1370991870474694e-6	1.7883408474646835e-6	2.2813518716290603e-6	4.138060941057957e-8	1.4667583781788596e-6	9.311953708415724e-6	574	SUT189	NA	chrIX:328057-331585(+)	SUTs	1	NA	1	1	1	1	24	NA	17	32	12	49	24	NA	17	32	12	49	24	24	24	24	24	24	24	24	24	24	24	NA	NA	NA	NA	NA	NA	NA	NA	NA	NA
2.1370991870474694e-6	1.7883408474646835e-6	2.2813518716290603e-6	4.138060941057957e-8	1.4667583781788596e-6	9.311953708415725e-8	578	SUT200,XUT_10F-25	NA	chrX:67809-69206(+)	XUTs	1	NA	1	1	NA	1	38	NA	33	70	NA	106	38	NA	33	70	NA	106	38	38	38	38	38	38	38	38	38	38	38	NA	NA	NA	NA	NA	NA	NA	NA	NA	NA
2.1370991870474694e-6	3.576681694929367e-6	2.2813518716290603e-8	4.138060941057957e-8	1.4667583781788596e-6	9.311953708415724e-6	580	SUT202,XUT_10F-44	NA	chrX:101001-101917(+)	XUTs	1	NA	1	2	1	NA	40	NA	83	51.5	15	NA	40	NA	83	51.5	15	NA	40	40	40	40	40	40	40	40	40	40	40	NA	NA	NA	NA	NA	NA	NA	NA	NA	NA
1.2822595122284816e-5	8.941704237323418e-6	6.844055614887181e-6	2.482836564634774e-5	4.400275134536579e-6	9.311953708415725e-8	582	SUT205,XUT_10F-86,CUT205	NA	chrX:180488-180981(+)	CUTs	6	6	3	5	NA	3	42.3333333333333	32.5	24	26.2	NA	24	44.5	20	27	21	NA	19	38.5416093678964	NA	19.75	25.5	31.25	44.5	53.75	55	56	57	58	24.84029692628	16	16	16	16	20	22.5	23	42.25	61.5
2.1370991870474694e-6	1.7883408474646836e-8	2.2813518716290603e-8	4.138060941057957e-8	1.4667583781788596e-6	9.311953708415724e-6	585	SUT211	NA	chrX:415136-415384(+)	SUTs	1	NA	1	NA	1	NA	19	NA	12	NA	32	NA	19	NA	12	NA	32	NA	19	19	19	19	19	19	19	19	19	19	19	NA	NA	NA	NA	NA	NA	NA	NA	NA	NA
4.274198374094939e-6	1.7883408474646836e-8	2.2813518716290603e-8	4.1380609410579564e-6	1.4667583781788597e-8	9.311953708415724e-6	586	SUT214	NA	chrX:459440-459832(+)	SUTs	2	1	NA	NA	1	NA	26.5	21	NA	NA	33	NA	26.5	21	NA	NA	33	NA	23.3666428910958	NA	15.25	16.5	17.75	26.5	32.75	34	35.25	36.5	37.75	21	21	21	21	21	21	21	21	21	21
8.548396748189878e-6	5.365022542394051e-6	1.3688111229774362e-5	1.6552243764231826e-5	1.9067858916325175e-5	1.0243149079257296e-4	587	SUT216	NA	chrX:608992-609496(+)	SUTs	4	4	13	3	11	6	40.75	85.25	54.8461538461538	94.3333333333333	48.1818181818182	92.5	34.5	82	56	90	44	90.5	36.8892486581742	NA	23.6	24.2	24.8	34.5	49.25	53.6	57.95	62.3	66.65	83.6409923810649	NA	68.45	68.9	69.35	82	97	99.4	101.8	104.2
2.9919388618664568e-5	2.3248431017040887e-5	6.844055614887181e-6	4.138060941057957e-8	4.400275134536579e-6	1.8623907416831448e-5	588	SUT221,XUT_11F-25	NA	chrXI:66460-67776(+)	XUTs	14	NA	3	13	2	3	52.0714285714286	NA	26	50.3846153846154	36.5	25.3333333333333	48	NA	19	42	36.5	29	46.5465466065869	NA	22.25	24.6	25.9	48	63.5	65.6	68.7	77.8	93.55	NA	NA	NA	NA	NA	NA	NA	NA	NA	NA
3.2056487805712036e-5	3.0401794406899623e-5	2.9657574331177784e-5	4.138060941057957e-8	4.400275134536579e-6	9.311953708415724e-6	590	SUT226	NA	chrXI:115100-115556(+)	SUTs	15	NA	3	17	1	13	30.8666666666667	NA	24	17.5294117647059	15	24.1538461538462	14	NA	21	16	15	26	17.0126736649028	NA	4	4.8	6.4	14	30.5	33.8	40.1	41.6	90.5999999999998	NA	NA	NA	NA	NA	NA	NA	NA	NA	NA
1.2822595122284816e-5	1.7883408474646835e-6	9.125407486516241e-6	4.138060941057957e-8	7.333791890894298e-6	9.311953708415724e-6	591	SUT228	NA	chrXI:143188-144324(+)	SUTs	6	NA	5	1	1	4	28.6666666666667	NA	13	14	19	15.25	30	NA	15	14	19	15.5	26.798271132306	NA	15.25	16.5	17.75	30	35.75	37	38.25	39.5	40.75	NA	NA	NA	NA	NA	NA	NA	NA	NA	NA
2.1370991870474694e-6	1.7883408474646836e-8	2.2813518716290603e-8	4.138060941057957e-8	1.4667583781788597e-8	9.311953708415725e-8	593	SUT230	NA	chrXI:153780-154308(+)	SUTs	1	NA	NA	NA	NA	NA	17	NA	NA	NA	NA	NA	17	NA	NA	NA	NA	NA	17	17	17	17	17	17	17	17	17	17	17	NA	NA	NA	NA	NA	NA	NA	NA	NA	NA
9.403236423008865e-5	5.9015247966334555e-5	3.878298181769402e-5	1.241418282317387e-5	1.3200825403609736e-5	6.518367595891006e-5	594	SUT232,XUT_11F-90,tK(CUU)K	NA	chrXI:200314-202826(+)	XUTs	44	3	9	33	7	17	49.6590909090909	41.3333333333333	32.8888888888889	36.5151515151515	38.2857142857143	42.8823529411765	43	30	22	34	22	36	39.4457446335187	56	14	18.6	21.8	43	55.25	56	61.55	63	82.4	32.2685729204909	NA	15.6	17.2	18.8	30	55	60	65	70
2.1370991870474694e-6	3.576681694929367e-6	4.562703743258121e-6	4.138060941057957e-8	5.867033512715438e-6	1.8623907416831448e-5	595	SUT233,XUT_11F-102,XUT_11F-103	NA	chrXI:229946-231733(+)	XUTs	1	NA	4	2	2	2	46	NA	21.25	30.5	33	17	46	NA	19	30.5	33	17	46	46	46	46	46	46	46	46	46	46	46	NA	NA	NA	NA	NA	NA	NA	NA	NA	NA
4.274198374094939e-6	1.7883408474646835e-6	2.2813518716290603e-6	4.138060941057957e-8	2.933516756357719e-6	9.311953708415725e-8	596	SUT235,XUT_11F-200	NA	chrXI:446452-447747(+)	XUTs	2	NA	2	1	NA	1	50	NA	43	6	NA	34	50	NA	43	6	NA	34	49.8397431775085	NA	46.4	46.8	47.2	50	52	52.4	52.8	53.2	53.6	NA	NA	NA	NA	NA	NA	NA	NA	NA	NA
1.2822595122284816e-5	1.2518385932252784e-5	2.2813518716290603e-6	4.138060941057957e-8	2.933516756357719e-6	2.7935861125247172e-5	597	SUT237,XUT_11F-207	NA	chrXI:461252-462869(+)	XUTs	6	NA	2	7	3	1	81.8333333333333	NA	24	54	36.6666666666667	126	72	NA	24	52	42	126	74.9397411608815	NA	45	46	47	72	114.5	127	127.25	127.5	127.75	NA	NA	NA	NA	NA	NA	NA	NA	NA	NA
4.274198374094939e-6	3.576681694929367e-6	2.2813518716290603e-8	4.138060941057957e-8	1.4667583781788596e-6	1.8623907416831448e-5	598	SUT238,XUT_11F-209,XUT_11F-210	NA	chrXI:466060-469260(+)	XUTs	2	NA	1	2	2	NA	56.5	NA	9	68.5	20.5	NA	56.5	NA	9	68.5	20.5	NA	55.3172667437574	NA	46.15	47.3	48.45	56.5	62.25	63.4	64.55	65.7	66.85	NA	NA	NA	NA	NA	NA	NA	NA	NA	NA
2.1370991870474694e-6	5.365022542394051e-6	1.1406759358145302e-5	4.1380609410579564e-6	8.800550269073158e-6	9.311953708415725e-8	599	SUT240,XUT_11F-230	NA	chrXI:533580-535668(+)	XUTs	1	1	6	3	NA	5	31	29	49.6666666666667	39.3333333333333	NA	28.6	31	29	53	36	NA	32	31	31	31	31	31	31	31	31	31	31	31	29	29	29	29	29	29	29	29	29	29
2.1370991870474694e-6	3.576681694929367e-6	2.2813518716290603e-8	4.138060941057957e-8	1.4667583781788597e-8	9.311953708415725e-8	600	SUT241,XUT_11F-265	NA	chrXI:605237-608013(+)	XUTs	1	NA	NA	2	NA	NA	51	NA	NA	47	NA	NA	51	NA	NA	47	NA	NA	51	51	51	51	51	51	51	51	51	51	51	NA	NA	NA	NA	NA	NA	NA	NA	NA	NA
2.1370991870474694e-6	1.7883408474646836e-8	2.2813518716290603e-6	4.138060941057957e-8	1.4667583781788596e-6	9.311953708415725e-8	601	SUT242,XUT_11F-272	NA	chrXI:618510-619319(+)	XUTs	1	NA	1	NA	NA	1	41	NA	8	NA	NA	34	41	NA	8	NA	NA	34	41	41	41	41	41	41	41	41	41	41	41	NA	NA	NA	NA	NA	NA	NA	NA	NA	NA
1.0685495935237347e-5	5.365022542394051e-6	2.2813518716290603e-6	4.1380609410579564e-6	8.800550269073158e-6	9.311953708415725e-8	602	SUT243	NA	chrXI:630182-630654(+)	SUTs	5	1	6	3	NA	1	31.8	85	85.6666666666667	32	NA	109	29	85	75.5	36	NA	109	25.2778606843295	NA	9.6	12.2	14.8	29	41	45.2	49.4	53.6	57.8	85	85	85	85	85	85	85	85	85	85
1.4959694309332284e-5	1.7883408474646835e-6	6.844055614887181e-6	4.1380609410579564e-6	4.400275134536579e-6	9.311953708415725e-8	603	SUT248,XUT_12F-77	NA	chrXII:201593-201926(+)	XUTs	7	1	3	1	NA	3	18.5714285714286	4	7	29	NA	24.3333333333333	17	4	6	29	NA	28	14.3328742159314	NA	4.8	6.6	8.4	17	19	19.6	22.7	30.8	38.9	4	4	4	4	4	4	4	4	4	4
2.1370991870474694e-6	3.576681694929367e-6	6.844055614887181e-6	4.138060941057957e-8	5.867033512715438e-6	9.311953708415725e-8	604	SUT249	NA	chrXII:222321-222617(+)	SUTs	1	NA	4	2	NA	3	19	NA	75.5	42	NA	36.6666666666667	19	NA	95.5	42	NA	35	19	19	19	19	19	19	19	19	19	19	19	NA	NA	NA	NA	NA	NA	NA	NA	NA	NA
2.1370991870474694e-6	1.7883408474646836e-8	2.2813518716290603e-8	4.138060941057957e-8	1.4667583781788596e-6	9.311953708415725e-8	605	SUT252,XUT_12F-94	NA	chrXII:234553-235905(+)	XUTs	1	NA	1	NA	NA	NA	28	NA	25	NA	NA	NA	28	NA	25	NA	NA	NA	28	28	28	28	28	28	28	28	28	28	28	NA	NA	NA	NA	NA	NA	NA	NA	NA	NA
1.2822595122284816e-5	1.0730045084788102e-5	9.125407486516241e-6	4.1380609410579564e-6	1.4667583781788596e-6	9.311953708415725e-8	606	SUT254,CUT254	NA	chrXII:248009-249329(+)	CUTs	6	1	1	6	NA	4	46.5	101	72	18.8333333333333	NA	43	45	101	72	17.5	NA	33	43.3566856940055	NA	26.5	27	27.5	45	58.5	62	64.75	67.5	70.25	101	101	101	101	101	101	101	101	101	101
1.0685495935237347e-5	5.365022542394051e-6	2.2813518716290603e-6	4.1380609410579564e-6	7.333791890894298e-6	3.7247814833662896e-5	607	SUT255	NA	chrXII:259761-260945(+)	SUTs	5	1	5	3	4	1	39.4	33	17.6	30	33	49	42	33	11	37	21.5	49	35.1509663230226	NA	17.8	23.6	29.4	42	49	49.8	50.6	51.4	52.2	33	33	33	33	33	33	33	33	33	33
1.4959694309332284e-5	2.1460090169576203e-5	6.844055614887181e-6	4.138060941057957e-8	1.3200825403609736e-5	2.7935861125247172e-5	608	SUT256,XUT_12F-109	NA	chrXII:274033-275353(+)	XUTs	7	NA	9	12	3	3	47.2857142857143	NA	52.1111111111111	43.6666666666667	42	31.6666666666667	52	NA	52	40	41	30	43.8082523649223	NA	24.7	27.4	30.1	52	57	58.8	61.7	66.8	71.9	NA	NA	NA	NA	NA	NA	NA	NA	NA	NA
2.1370991870474694e-6	5.365022542394051e-6	4.562703743258121e-6	4.138060941057957e-8	1.4667583781788597e-8	9.311953708415725e-8	609	SUT257,XUT_12F-113	NA	chrXII:281169-282193(+)	XUTs	1	NA	NA	3	NA	2	25	NA	NA	21	NA	19	25	NA	NA	10	NA	19	25	25	25	25	25	25	25	25	25	25	25	NA	NA	NA	NA	NA	NA	NA	NA	NA	NA
6.411297561142408e-6	7.153363389858734e-6	2.2813518716290603e-6	4.138060941057957e-8	1.4667583781788596e-6	1.8623907416831448e-5	611	SUT261,XUT_12F-142	NA	chrXII:339409-341225(+)	XUTs	3	NA	1	4	2	1	34.3333333333333	NA	72	37.75	43	87	33	NA	72	38.5	43	87	31.3759291905359	NA	19.5	21	22.5	33	42.5	44.4	46.3	48.2	50.1	NA	NA	NA	NA	NA	NA	NA	NA	NA	NA
4.274198374094939e-6	5.365022542394051e-6	2.2813518716290603e-6	1.241418282317387e-5	3.080192594175605e-5	9.311953708415726e-5	613	SUT264,XUT_12F-185	NA	chrXII:449689-450729(+)	XUTs	2	3	21	3	10	1	71.5	78.6666666666667	36.3333333333333	38	34.1	88	71.5	73	28	21	30.5	88	70.0142842568572	NA	58.45	59.9	61.35	71.5	78.75	80.2	81.65	83.1	84.55	78.0371289374449	NA	70.3	70.6	70.9	73	83	85	87	89
1.4959694309332284e-5	1.7883408474646836e-5	2.0532166844661543e-5	8.276121882115913e-6	8.800550269073158e-6	9.311953708415725e-8	616	SUT274,SUT275	NA	chrXII:603433-604201(+)	SUTs	7	2	6	10	NA	9	31.4285714285714	16.5	26	27.3	NA	35.6666666666667	29	16.5	15	27	NA	34	29.2217375968961	NA	15.7	18.4	21.1	29	41	41	41.4	42.6	43.8	16.4924225024706	NA	16.05	16.1	16.15	16.5	16.75	16.8	16.85	16.9
2.1370991870474694e-6	1.7883408474646835e-6	2.2813518716290603e-8	4.138060941057957e-8	1.4667583781788597e-8	9.311953708415725e-8	617	SUT276,XUT_12F-239	NA	chrXII:607273-609233(+)	XUTs	1	NA	NA	1	NA	NA	32	NA	NA	42	NA	NA	32	NA	NA	42	NA	NA	32	32	32	32	32	32	32	32	32	32	32	NA	NA	NA	NA	NA	NA	NA	NA	NA	NA
8.548396748189878e-6	7.153363389858734e-6	2.2813518716290603e-6	4.138060941057957e-8	5.867033512715438e-6	9.311953708415725e-8	619	SUT278	NA	chrXII:658233-658617(+)	SUTs	4	NA	4	4	NA	1	21	NA	32.5	40.5	NA	19	16.5	NA	24	41	NA	19	17.5237852833137	10	10	10	10	16.5	27.5	30.2	32.9	35.6	38.3	NA	NA	NA	NA	NA	NA	NA	NA	NA	NA
6.411297561142408e-6	1.7883408474646835e-6	2.2813518716290603e-6	4.138060941057957e-8	1.4667583781788597e-8	9.311953708415725e-8	620	SUT280	NA	chrXII:699849-701297(+)	SUTs	3	NA	NA	1	NA	1	64.6666666666667	NA	NA	40	NA	39	67	NA	NA	40	NA	39	63.7998303209227	NA	52.6	54.2	55.8	67	71.5	72.4	73.3	74.2	75.1	NA	NA	NA	NA	NA	NA	NA	NA	NA	NA
6.411297561142408e-6	1.7883408474646835e-6	2.2813518716290603e-8	4.138060941057957e-8	1.4667583781788596e-5	2.7935861125247172e-5	621	SUT281,XUT_12F-347	NA	chrXII:873711-875368(+)	XUTs	3	NA	10	1	3	NA	22	NA	26.9	45	24	NA	20	NA	25	45	25	NA	18.814444911741	NA	10.1	11.2	12.3	20	28.5	30.2	31.9	33.6	35.3	NA	NA	NA	NA	NA	NA	NA	NA	NA	NA
2.1370991870474694e-6	1.7883408474646835e-6	4.562703743258121e-6	4.1380609410579564e-6	5.867033512715438e-6	9.311953708415724e-6	624	SUT287	NA	chrXIII:97681-97945(+)	SUTs	1	1	4	1	1	2	54	34	33.75	48	80	23.5	54	34	31	48	80	23.5	54	54	54	54	54	54	54	54	54	54	54	34	34	34	34	34	34	34	34	34	34
4.274198374094939e-6	1.7883408474646836e-8	2.2813518716290603e-6	4.1380609410579564e-6	1.0267308647252017e-5	2.7935861125247172e-5	626	SUT293	NA	chrXIII:148777-149025(+)	SUTs	2	1	7	NA	3	1	35.5	123	65.8571428571429	NA	25.3333333333333	15	35.5	123	69	NA	22	15	34.4673758792282	NA	27.85	28.7	29.55	35.5	39.75	40.6	41.45	42.3	43.15	123	123	123	123	123	123	123	123	123	123
2.1370991870474694e-6	1.7883408474646836e-8	2.2813518716290603e-8	4.138060941057957e-8	3.080192594175605e-5	6.518367595891006e-5	628	SUT297,XUT_13F-129	NA	chrXIII:289913-290679(+)	XUTs	1	NA	21	NA	7	NA	23	NA	50.1904761904762	NA	22.8571428571429	NA	23	NA	41	NA	18	NA	23	23	23	23	23	23	23	23	23	23	23	NA	NA	NA	NA	NA	NA	NA	NA	NA	NA
6.411297561142408e-6	1.0730045084788102e-5	4.562703743258121e-6	4.138060941057957e-8	7.333791890894298e-6	1.8623907416831448e-5	632	SUT307	NA	chrXIII:511801-512193(+)	SUTs	3	NA	5	6	2	2	39.3333333333333	NA	45.2	54.5	22	159	36	NA	23	44	22	159	31.8442956924004	NA	15.3	17.6	19.9	36	52.5	55.8	59.1	62.4	65.7	NA	NA	NA	NA	NA	NA	NA	NA	NA	NA
2.1370991870474694e-6	1.7883408474646835e-6	2.2813518716290603e-8	4.138060941057957e-8	1.4667583781788597e-8	9.311953708415725e-8	633	SUT309,XUT_13F-239	NA	chrXIII:556665-557465(+)	XUTs	1	NA	NA	1	NA	NA	23	NA	NA	50	NA	NA	23	NA	NA	50	NA	NA	23	23	23	23	23	23	23	23	23	23	23	NA	NA	NA	NA	NA	NA	NA	NA	NA	NA
2.1370991870474694e-6	1.7883408474646836e-8	2.2813518716290603e-8	4.138060941057957e-8	1.4667583781788597e-8	9.311953708415725e-8	634	SUT310,XUT_13F-247	NA	chrXIII:570585-571246(+)	XUTs	1	NA	NA	NA	NA	NA	63	NA	NA	NA	NA	NA	63	NA	NA	NA	NA	NA	63	63	63	63	63	63	63	63	63	63	63	NA	NA	NA	NA	NA	NA	NA	NA	NA	NA
4.274198374094939e-6	3.576681694929367e-6	2.2813518716290603e-8	4.138060941057957e-8	1.4667583781788596e-6	9.311953708415725e-8	640	SUT329	NA	chrXIV:355779-356387(+)	SUTs	2	NA	1	2	NA	NA	44.5	NA	24	32	NA	NA	44.5	NA	24	32	NA	NA	44.497190922574	NA	44.05	44.1	44.15	44.5	44.75	44.8	44.85	44.9	44.95	NA	NA	NA	NA	NA	NA	NA	NA	NA	NA
2.1370991870474694e-6	1.7883408474646836e-8	2.2813518716290603e-6	8.276121882115913e-6	1.9067858916325175e-5	9.311953708415725e-8	641	SUT331	NA	chrXIV:416603-416795(+)	SUTs	1	2	13	NA	NA	1	56	81.5	72.2307692307692	NA	NA	43	56	81.5	70	NA	NA	43	56	56	56	56	56	56	56	56	56	56	56	81.3756720402357	NA	77.45	77.9	78.35	81.5	83.75	84.2	84.65	85.1
2.1370991870474694e-6	1.7883408474646836e-8	2.2813518716290603e-8	4.138060941057957e-8	1.4667583781788597e-8	9.311953708415725e-8	642	SUT334,XUT_14F-171	NA	chrXIV:444771-447045(+)	XUTs	1	NA	NA	NA	NA	NA	29	NA	NA	NA	NA	NA	29	NA	NA	NA	NA	NA	29	29	29	29	29	29	29	29	29	29	29	NA	NA	NA	NA	NA	NA	NA	NA	NA	NA
4.274198374094939e-6	7.153363389858734e-6	4.562703743258121e-6	4.138060941057957e-8	1.4667583781788596e-6	9.311953708415725e-8	643	SUT336	NA	chrXIV:595403-596859(+)	SUTs	2	NA	1	4	NA	2	53.5	NA	27	34.25	NA	24.5	53.5	NA	27	18.5	NA	24.5	53.4415568635496	NA	51.25	51.5	51.75	53.5	54.75	55	55.25	55.5	55.75	NA	NA	NA	NA	NA	NA	NA	NA	NA	NA
2.1370991870474694e-6	1.7883408474646835e-6	2.2813518716290603e-6	4.138060941057957e-8	1.4667583781788597e-8	9.311953708415725e-8	644	SUT346	NA	chrXIV:764324-764740(+)	SUTs	1	NA	NA	1	NA	1	62	NA	NA	32	NA	122	62	NA	NA	32	NA	122	62	62	62	62	62	62	62	62	62	62	62	NA	NA	NA	NA	NA	NA	NA	NA	NA	NA
8.548396748189878e-6	8.941704237323418e-6	2.2813518716290603e-8	4.138060941057957e-8	1.4667583781788596e-6	9.311953708415725e-8	645	SUT347	NA	chrXV:8665-9065(+)	SUTs	4	NA	1	5	NA	NA	46.75	NA	14	36.2	NA	NA	49	NA	14	43	NA	NA	43.3992896353622	NA	25.7	28.4	31.1	49	59.25	60.6	61.95	63.3	64.65	NA	NA	NA	NA	NA	NA	NA	NA	NA	NA
2.1370991870474694e-6	1.7883408474646836e-8	2.2813518716290603e-8	4.138060941057957e-8	1.4667583781788597e-8	9.311953708415724e-6	646	SUT348,XUT_15F-6	NA	chrXV:15689-16880(+)	XUTs	1	NA	NA	NA	1	NA	85	NA	NA	NA	20	NA	85	NA	NA	NA	20	NA	85	85	85	85	85	85	85	85	85	85	85	NA	NA	NA	NA	NA	NA	NA	NA	NA	NA
8.548396748189878e-6	1.0730045084788102e-5	6.844055614887181e-6	4.138060941057957e-8	1.1734067025430876e-5	3.7247814833662896e-5	647	SUT350	NA	chrXV:31665-33257(+)	SUTs	4	NA	8	6	4	3	53	NA	32	36.6666666666667	29	25.3333333333333	45.5	NA	21.5	34.5	30.5	24	46.2386840497616	NA	25.4	27.8	30.2	45.5	63.5	70.4	77.3	84.2	91.1	NA	NA	NA	NA	NA	NA	NA	NA	NA	NA
4.274198374094939e-6	3.576681694929367e-6	2.2813518716290603e-6	4.1380609410579564e-6	1.4667583781788596e-6	9.311953708415725e-8	648	SUT352,XUT_15F-21,SUT353	NA	chrXV:35897-39647(+)	XUTs	2	1	1	2	NA	1	20	28	139	57	NA	94	20	28	139	57	NA	94	19.9749843554382	NA	19.1	19.2	19.3	20	20.5	20.6	20.7	20.8	20.9	28	28	28	28	28	28	28	28	28	28
1.4959694309332284e-5	1.0730045084788102e-5	1.596946310140342e-5	4.138060941057957e-8	1.4667583781788596e-6	9.311953708415724e-6	650	SUT355	NA	chrXV:96658-97058(+)	SUTs	7	NA	1	6	1	7	39.8571428571429	NA	46	32.3333333333333	19	38.5714285714286	35	NA	46	27.5	19	41	37.6105904169753	NA	24.3	24.6	24.9	35	51	52.2	53.8	56.2	58.6	NA	NA	NA	NA	NA	NA	NA	NA	NA	NA
2.1370991870474694e-6	1.7883408474646836e-8	2.2813518716290603e-8	4.1380609410579564e-6	1.4667583781788597e-8	1.8623907416831448e-5	652	SUT362	NA	chrXV:385114-386370(+)	SUTs	1	1	NA	NA	2	NA	97	14	NA	NA	7.5	NA	97	14	NA	NA	7.5	NA	97	97	97	97	97	97	97	97	97	97	97	14	14	14	14	14	14	14	14	14	14
1.2822595122284816e-5	1.7883408474646835e-6	2.2813518716290603e-8	4.138060941057957e-8	1.4667583781788597e-8	9.311953708415725e-8	654	SUT367	NA	chrXV:444098-444538(+)	SUTs	6	NA	NA	1	NA	NA	43.6666666666667	NA	NA	52	NA	NA	45	NA	NA	52	NA	NA	43.2558562545703	46	35	37	39	45	46	46	47.5	49	50.5	NA	NA	NA	NA	NA	NA	NA	NA	NA	NA
2.1370991870474694e-6	3.576681694929367e-6	2.2813518716290603e-8	4.138060941057957e-8	1.4667583781788596e-6	9.311953708415724e-6	655	SUT370,XUT_15F-269	NA	chrXV:570970-571885(+)	XUTs	1	NA	1	2	1	NA	45	NA	27	40.5	40	NA	45	NA	27	40.5	40	NA	45	45	45	45	45	45	45	45	45	45	45	NA	NA	NA	NA	NA	NA	NA	NA	NA	NA
4.274198374094939e-6	3.576681694929367e-6	2.2813518716290603e-6	4.1380609410579564e-6	1.4667583781788597e-8	9.311953708415725e-8	659	SUT379	NA	chrXV:889851-891675(+)	SUTs	2	1	NA	2	NA	1	36.5	27	NA	62.5	NA	40	36.5	27	NA	62.5	NA	40	36.3318042491699	NA	33.35	33.7	34.05	36.5	38.25	38.6	38.95	39.3	39.65	27	27	27	27	27	27	27	27	27	27
6.411297561142408e-6	3.576681694929367e-6	6.844055614887181e-6	4.138060941057957e-8	2.933516756357719e-6	9.311953708415725e-8	661	SUT381	NA	chrXV:898595-898963(+)	SUTs	3	NA	2	2	NA	3	39.6666666666667	NA	19	40.5	NA	26.6666666666667	33	NA	19	40.5	NA	26	37.9252918160935	NA	29.4	29.8	30.2	33	45	47.4	49.8	52.2	54.6	NA	NA	NA	NA	NA	NA	NA	NA	NA	NA
6.411297561142408e-6	1.7883408474646835e-6	2.2813518716290603e-6	4.138060941057957e-8	2.933516756357719e-6	1.8623907416831448e-5	662	SUT386,XUT_15F-444,CUT394	NA	chrXV:978171-980139(+)	CUTs	3	NA	2	1	2	1	58.6666666666667	NA	34	141	11	42	23	NA	34	141	11	42	40.4706895583578	NA	22.1	22.2	22.3	23	77	87.8	98.6	109.4	120.2	NA	NA	NA	NA	NA	NA	NA	NA	NA	NA
2.77822894316171e-5	8.941704237323418e-6	2.2813518716290603e-6	4.138060941057957e-8	7.333791890894298e-6	7.449562966732579e-5	664	SUT388	NA	chrXV:1003955-1004467(+)	SUTs	13	NA	5	5	8	1	46.9230769230769	NA	37.4	53.8	21.625	35	50	NA	20	48	18	35	44.3896684882492	NA	22.2	25.2	31.8	50	56	57.2	58.8	61.2	65.2	NA	NA	NA	NA	NA	NA	NA	NA	NA	NA
2.1370991870474694e-6	1.7883408474646836e-8	2.2813518716290603e-8	4.138060941057957e-8	1.4667583781788597e-8	9.311953708415725e-8	670	SUT418	NA	chrXVI:588995-589827(+)	SUTs	1	NA	NA	NA	NA	NA	22	NA	NA	NA	NA	NA	22	NA	NA	NA	NA	NA	22	22	22	22	22	22	22	22	22	22	22	NA	NA	NA	NA	NA	NA	NA	NA	NA	NA
2.1370991870474694e-6	1.7883408474646836e-8	2.2813518716290603e-8	4.138060941057957e-8	1.4667583781788596e-6	9.311953708415725e-8	671	SUT426	NA	chrXVI:860683-861147(+)	SUTs	1	NA	1	NA	NA	NA	22	NA	31	NA	NA	NA	22	NA	31	NA	NA	NA	22	22	22	22	22	22	22	22	22	22	22	NA	NA	NA	NA	NA	NA	NA	NA	NA	NA
4.274198374094939e-6	1.7883408474646836e-8	2.2813518716290603e-8	4.138060941057957e-8	1.4667583781788597e-8	9.311953708415724e-6	673	SUT432,XUT_1R-2	NA	chrI:5076-6237(-)	XUTs	2	NA	NA	NA	1	NA	64	NA	NA	NA	9	NA	64	NA	NA	NA	9	NA	60.0999168052669	NA	44.2	46.4	48.6	64	75	77.2	79.4	81.6	83.8	NA	NA	NA	NA	NA	NA	NA	NA	NA	NA
2.350809105752216e-5	2.8613453559434936e-5	2.509487058791966e-5	4.1380609410579564e-6	4.400275134536579e-6	4.655976854207863e-5	675	SUT434,XUT_1R-18,SUT435,CUT438	NA	chrI:31485-34749(-)	CUTs	11	1	3	16	5	11	32.0909090909091	26	34	36.8125	34.6	38.8181818181818	33	26	38	38.5	20	30	28.4778822219293	NA	12.5	16	17.5	33	39.5	42	44	46	54.5	26	26	26	26	26	26	26	26	26	26
4.274198374094939e-6	1.7883408474646836e-8	2.2813518716290603e-8	4.138060941057957e-8	1.4667583781788597e-8	9.311953708415725e-8	677	SUT441	NA	chrII:170107-170459(-)	SUTs	2	NA	NA	NA	NA	NA	28.5	NA	NA	NA	NA	NA	28.5	NA	NA	NA	NA	NA	27.7488738510232	NA	22.65	23.3	23.95	28.5	31.75	32.4	33.05	33.7	34.35	NA	NA	NA	NA	NA	NA	NA	NA	NA	NA
2.1370991870474694e-6	1.7883408474646835e-6	2.2813518716290603e-8	4.1380609410579564e-6	1.4667583781788597e-8	9.311953708415725e-8	681	SUT454	NA	chrII:799300-800060(-)	SUTs	1	1	NA	1	NA	NA	78	15	NA	47	NA	NA	78	15	NA	47	NA	NA	78	78	78	78	78	78	78	78	78	78	78	15	15	15	15	15	15	15	15	15	15
1.9233892683427223e-5	1.6095067627182152e-5	1.8250814973032483e-5	1.6552243764231826e-5	5.867033512715438e-6	9.311953708415724e-6	682	SUT457	NA	chrIII:176598-176942(-)	SUTs	9	4	4	9	1	8	38.6666666666667	37.5	62.75	36.3333333333333	12	33.875	36	22	63	35	12	25	35.5209873062895	NA	18.8	25.6	30	36	46	48	50	54	60	29.5750560932488	NA	18.45	18.9	19.35	22	39.25	49	58.75	68.5
4.274198374094939e-6	1.7883408474646836e-8	2.2813518716290603e-8	4.138060941057957e-8	4.400275134536579e-6	9.311953708415724e-6	683	SUT462,XUT_4R-155	NA	chrIV:370933-372035(-)	XUTs	2	NA	3	NA	1	NA	78	NA	59.3333333333333	NA	54	NA	78	NA	76	NA	54	NA	69.7065276713738	NA	46.5	50	53.5	78	95.5	99	102.5	106	109.5	NA	NA	NA	NA	NA	NA	NA	NA	NA	NA
1.0685495935237347e-5	7.153363389858734e-6	2.2813518716290603e-8	4.138060941057957e-8	4.400275134536579e-6	9.311953708415725e-8	684	SUT464	NA	chrIV:433309-434069(-)	SUTs	5	NA	3	4	NA	NA	47.2	NA	37.6666666666667	56.5	NA	NA	45	NA	26	55.5	NA	NA	46.5410853099923	NA	38.2	39.4	40.6	45	50	52.2	54.4	56.6	58.8	NA	NA	NA	NA	NA	NA	NA	NA	NA	NA
8.548396748189878e-6	5.365022542394051e-6	2.2813518716290603e-8	4.138060941057957e-8	1.4667583781788597e-8	9.311953708415725e-8	686	SUT477	NA	chrIV:924281-924537(-)	SUTs	4	NA	NA	3	NA	NA	56.25	NA	NA	27.6666666666667	NA	NA	53	NA	NA	24	NA	NA	53.7365035708207	NA	38.75	39.5	40.25	53	67.5	70.2	72.9	75.6	78.3	NA	NA	NA	NA	NA	NA	NA	NA	NA	NA
1.0685495935237347e-5	1.2518385932252784e-5	2.2813518716290603e-6	4.138060941057957e-8	4.400275134536579e-6	3.7247814833662896e-5	687	SUT479	NA	chrIV:980065-980921(-)	SUTs	5	NA	3	7	4	1	33.6	NA	17.6666666666667	27.4285714285714	68.25	53	29	NA	15	23	31.5	53	29.575488114377	51	14.6	17.2	19.8	29	51	51	51	51	51	NA	NA	NA	NA	NA	NA	NA	NA	NA	NA
8.548396748189878e-6	5.365022542394051e-6	4.562703743258121e-6	4.138060941057957e-8	4.400275134536579e-6	9.311953708415724e-6	688	SUT482,XUT_4R-456	NA	chrIV:1130849-1131345(-)	XUTs	4	NA	3	3	1	2	25.25	NA	68	26.6666666666667	33	10	23	NA	72	22	33	10	21.8228145753848	NA	11.2	12.4	13.6	23	32.25	34.8	37.35	39.9	42.45	NA	NA	NA	NA	NA	NA	NA	NA	NA	NA
1.9233892683427223e-5	5.365022542394051e-6	4.562703743258121e-6	4.1380609410579564e-6	2.6401650807219473e-5	2.7935861125247172e-5	689	SUT485,XUT_4R-506	NA	chrIV:1234033-1236198(-)	XUTs	9	1	18	3	3	2	68.3333333333333	117	74.5555555555556	48	73.3333333333333	40.5	50	117	72	55	74	40.5	61.2379774058234	NA	37.2	40.4	42.2	50	84	99.2	114.4	123.6	126.8	117	117	117	117	117	117	117	117	117	117
2.1370991870474694e-6	1.7883408474646835e-6	4.562703743258121e-6	4.1380609410579564e-6	1.4667583781788596e-6	9.311953708415725e-8	690	SUT487,XUT_4R-514	NA	chrIV:1259729-1260137(-)	XUTs	1	1	1	1	NA	2	11	11	52	41	NA	27	11	11	52	41	NA	27	11	11	11	11	11	11	11	11	11	11	11	11	11	11	11	11	11	11	11	11	11
2.1370991870474694e-6	5.365022542394051e-6	2.2813518716290603e-6	1.241418282317387e-5	3.813571783265035e-5	6.518367595891006e-5	692	SUT494,XUT_4R-585	NA	chrIV:1451113-1452939(-)	XUTs	1	3	26	3	7	1	26	78.6666666666667	71.1923076923077	27.3333333333333	26.7142857142857	44	26	80	60	24	21	44	26	26	26	26	26	26	26	26	26	26	26	78.0354868110832	NA	67.4	68.8	70.2	80	85	86	87	88
6.411297561142408e-6	1.7883408474646835e-6	4.562703743258121e-6	4.138060941057957e-8	1.9067858916325175e-5	1.3036735191782013e-4	694	SUT504	NA	chrV:132677-135397(-)	SUTs	3	NA	13	1	14	2	27.3333333333333	NA	32.9230769230769	18	30.3571428571429	51.5	18	NA	28	18	33	51.5	24.6093955782141	18	18	18	18	18	32	34.8	37.6	40.4	43.2	NA	NA	NA	NA	NA	NA	NA	NA	NA	NA
4.274198374094939e-6	1.7883408474646835e-6	4.562703743258121e-6	4.1380609410579564e-6	5.867033512715438e-6	1.8623907416831448e-5	697	SUT516,XUT_5R-182	NA	chrV:401885-402600(-)	XUTs	2	1	4	1	2	2	23.5	17	34.75	12	53	70	23.5	17	27.5	12	53	70	22.2710574513201	NA	16.75	17.5	18.25	23.5	27.25	28	28.75	29.5	30.25	17	17	17	17	17	17	17	17	17	17
6.411297561142408e-6	7.153363389858734e-6	2.2813518716290603e-6	4.138060941057957e-8	2.933516756357719e-6	1.8623907416831448e-5	698	SUT520	NA	chrV:540653-541453(-)	SUTs	3	NA	2	4	2	1	47.3333333333333	NA	24.5	38.5	32.5	61	52	NA	24.5	39.5	32.5	61	46.8378294956308	52	39.4	40.8	42.2	52	52	52	52	52	52	NA	NA	NA	NA	NA	NA	NA	NA	NA	NA
4.274198374094939e-6	1.7883408474646836e-8	2.2813518716290603e-8	4.1380609410579564e-6	1.4667583781788597e-8	9.311953708415725e-8	699	SUT521,XUT_5R-239	NA	chrV:548573-549335(-)	XUTs	2	1	NA	NA	NA	NA	24.5	27	NA	NA	NA	NA	24.5	27	NA	NA	NA	NA	24.0831891575846	NA	20.45	20.9	21.35	24.5	26.75	27.2	27.65	28.1	28.55	27	27	27	27	27	27	27	27	27	27
2.1370991870474694e-6	1.7883408474646836e-8	2.2813518716290603e-6	4.138060941057957e-8	2.933516756357719e-6	9.311953708415725e-8	700	SUT522,XUT_5R-245	NA	chrV:559421-561101(-)	XUTs	1	NA	2	NA	NA	1	21	NA	37	NA	NA	41	21	NA	37	NA	NA	41	21	21	21	21	21	21	21	21	21	21	21	NA	NA	NA	NA	NA	NA	NA	NA	NA	NA
4.274198374094939e-6	1.0730045084788102e-5	2.2813518716290603e-8	4.1380609410579564e-6	1.4667583781788597e-8	9.311953708415725e-8	702	SUT530,XUT_6R-94	NA	chrVI:213013-213462(-)	XUTs	2	1	NA	6	NA	NA	43	23	NA	26.1666666666667	NA	NA	43	23	NA	22.5	NA	NA	41.821047332653	NA	34	35	36	43	48	49	50	51	52	23	23	23	23	23	23	23	23	23	23
4.274198374094939e-6	7.153363389858734e-6	4.562703743258121e-6	4.138060941057957e-8	1.4667583781788597e-8	9.311953708415724e-6	703	SUT532,XUT_7R-5	NA	chrVII:17213-17726(-)	XUTs	2	NA	NA	4	1	2	66	NA	NA	26.25	27	48.5	66	NA	NA	25	27	48.5	64.4980619863884	NA	53.4	54.8	56.2	66	73	74.4	75.8	77.2	78.6	NA	NA	NA	NA	NA	NA	NA	NA	NA	NA
2.1370991870474694e-6	1.7883408474646835e-6	2.2813518716290603e-6	8.276121882115913e-6	4.400275134536579e-6	2.7935861125247172e-5	704	SUT535	NA	chrVII:94487-94671(-)	SUTs	1	2	3	1	3	1	19	13.5	49.3333333333333	34	25.3333333333333	24	19	13.5	52	34	23	24	19	19	19	19	19	19	19	19	19	19	19	13.490737563232	NA	13.05	13.1	13.15	13.5	13.75	13.8	13.85	13.9
4.274198374094939e-6	3.576681694929367e-6	2.2813518716290603e-8	4.138060941057957e-8	2.933516756357719e-6	9.311953708415725e-8	706	SUT539	NA	chrVII:165607-166127(-)	SUTs	2	NA	2	2	NA	NA	38	NA	21	48.5	NA	NA	38	NA	21	48.5	NA	NA	37.7888872553824	NA	34.4	34.8	35.2	38	40	40.4	40.8	41.2	41.6	NA	NA	NA	NA	NA	NA	NA	NA	NA	NA
4.274198374094939e-6	3.576681694929367e-6	4.562703743258121e-6	4.138060941057957e-8	1.4667583781788596e-6	9.311953708415725e-8	709	SUT545	NA	chrVII:359295-359935(-)	SUTs	2	NA	1	2	NA	2	52.5	NA	19	27.5	NA	25	52.5	NA	19	27.5	NA	25	52.4785670536077	NA	51.15	51.3	51.45	52.5	53.25	53.4	53.55	53.7	53.85	NA	NA	NA	NA	NA	NA	NA	NA	NA	NA
4.274198374094939e-6	1.7883408474646836e-8	2.2813518716290603e-8	4.138060941057957e-8	1.4667583781788597e-8	9.311953708415725e-8	710	SUT553	NA	chrVII:627335-627607(-)	SUTs	2	NA	NA	NA	NA	NA	40.5	NA	NA	NA	NA	NA	40.5	NA	NA	NA	NA	NA	39.7994974842648	NA	33.75	34.5	35.25	40.5	44.25	45	45.75	46.5	47.25	NA	NA	NA	NA	NA	NA	NA	NA	NA	NA
2.1370991870474694e-6	3.576681694929367e-6	2.2813518716290603e-6	4.138060941057957e-8	1.4667583781788597e-8	9.311953708415725e-8	711	SUT554	NA	chrVII:676415-677287(-)	SUTs	1	NA	NA	2	NA	1	57	NA	NA	42	NA	55	57	NA	NA	42	NA	55	57	57	57	57	57	57	57	57	57	57	57	NA	NA	NA	NA	NA	NA	NA	NA	NA	NA
8.548396748189878e-6	5.365022542394051e-6	2.2813518716290603e-6	4.138060941057957e-8	2.933516756357719e-6	9.311953708415725e-8	712	SUT560	NA	chrVII:756535-757455(-)	SUTs	4	NA	2	3	NA	1	35.75	NA	21.5	35.3333333333333	NA	17	33	NA	21.5	30	NA	17	34.8129371441631	NA	27.75	28.5	29.25	33	38	40.4	42.8	45.2	47.6	NA	NA	NA	NA	NA	NA	NA	NA	NA	NA
2.1370991870474694e-5	1.4306726779717468e-5	4.562703743258121e-6	4.138060941057957e-8	7.333791890894298e-6	9.311953708415724e-6	716	SUT571,XUT_7R-459	NA	chrVII:999582-1000392(-)	XUTs	10	NA	5	8	1	2	34	NA	32.6	33.125	24	42	27	NA	21	31	24	42	31.2939632901221	27	19.7	22.4	23.35	27	38.75	44.6	52.7	59.4	61.2	NA	NA	NA	NA	NA	NA	NA	NA	NA	NA
1.0685495935237347e-5	5.365022542394051e-6	6.844055614887181e-6	4.138060941057957e-8	2.0534617294504033e-5	2.7935861125247172e-5	718	SUT575	NA	chrVIII:78958-80438(-)	SUTs	5	NA	14	3	3	3	48.6	NA	64.7142857142857	79.3333333333333	34.3333333333333	75.3333333333333	52	NA	57.5	41	30	81	43.2902488427873	NA	21.4	23.8	26.2	52	68	69	70	71	72	NA	NA	NA	NA	NA	NA	NA	NA	NA	NA
4.274198374094939e-6	1.7883408474646836e-8	2.2813518716290603e-8	4.138060941057957e-8	1.4667583781788597e-8	1.8623907416831448e-5	721	SUT591	NA	chrVIII:406222-406766(-)	SUTs	2	NA	NA	NA	2	NA	31.5	NA	NA	NA	100	NA	31.5	NA	NA	NA	100	NA	29.3257565972304	NA	21.15	22.3	23.45	31.5	37.25	38.4	39.55	40.7	41.85	NA	NA	NA	NA	NA	NA	NA	NA	NA	NA
4.274198374094939e-6	1.7883408474646836e-8	2.2813518716290603e-8	4.138060941057957e-8	1.4667583781788597e-8	9.311953708415725e-8	722	SUT597,XUT_8R-241,XUT_8R-242	NA	chrVIII:507712-509099(-)	XUTs	2	NA	NA	NA	NA	NA	113	NA	NA	NA	NA	NA	113	NA	NA	NA	NA	NA	82.7042925125413	NA	43.7	51.4	59.1	113	151.5	159.2	166.9	174.6	182.3	NA	NA	NA	NA	NA	NA	NA	NA	NA	NA
2.1370991870474694e-6	1.7883408474646836e-8	2.2813518716290603e-8	8.276121882115913e-6	1.4667583781788597e-8	9.311953708415725e-8	723	SUT598	NA	chrVIII:511840-512120(-)	SUTs	1	2	NA	NA	NA	NA	35	106.5	NA	NA	NA	NA	35	106.5	NA	NA	NA	NA	35	35	35	35	35	35	35	35	35	35	35	93.7656653578483	NA	61.05	66.1	71.15	106.5	131.75	136.8	141.85	146.9
1.2822595122284816e-5	5.365022542394051e-6	4.562703743258121e-6	8.276121882115913e-6	7.333791890894298e-6	1.8623907416831448e-5	724	SUT601	NA	chrIX:28493-28789(-)	SUTs	6	2	5	3	2	2	44.8333333333333	50.5	37	42	19	23.5	39.5	50.5	32	37	19	23.5	40.497268453841	NA	23.5	26	28.5	39.5	48.5	50	59.5	69	78.5	33.8230690505755	NA	16.75	20.5	24.25	50.5	69.25	73	76.75	80.5
2.1370991870474694e-6	3.576681694929367e-6	2.2813518716290603e-6	4.138060941057957e-8	1.4667583781788597e-8	9.311953708415725e-8	725	SUT605	NA	chrIX:51429-51613(-)	SUTs	1	NA	NA	2	NA	1	27	NA	NA	37	NA	126	27	NA	NA	37	NA	126	27	27	27	27	27	27	27	27	27	27	27	NA	NA	NA	NA	NA	NA	NA	NA	NA	NA
6.411297561142408e-6	1.7883408474646835e-6	6.844055614887181e-6	4.138060941057957e-8	2.933516756357719e-6	1.8623907416831448e-5	726	SUT608,XUT_9R-63,SUT609	NA	chrIX:154189-155934(-)	XUTs	3	NA	2	1	2	3	45.6666666666667	NA	54.5	43	54.5	34.6666666666667	47	NA	54.5	43	54.5	34	40.3715382974611	NA	22.7	25.4	28.1	47	58.5	60.8	63.1	65.4	67.7	NA	NA	NA	NA	NA	NA	NA	NA	NA	NA
2.1370991870474694e-6	1.7883408474646836e-8	2.2813518716290603e-8	4.138060941057957e-8	1.4667583781788596e-6	9.311953708415725e-8	728	SUT614,XUT_9R-183	NA	chrIX:408333-410268(-)	XUTs	1	NA	1	NA	NA	NA	22	NA	48	NA	NA	NA	22	NA	48	NA	NA	NA	22	22	22	22	22	22	22	22	22	22	22	NA	NA	NA	NA	NA	NA	NA	NA	NA	NA
2.1370991870474694e-6	1.7883408474646836e-8	2.2813518716290603e-8	4.138060941057957e-8	2.933516756357719e-6	9.311953708415724e-6	729	SUT616,XUT_9R-194	NA	chrIX:427341-429437(-)	XUTs	1	NA	2	NA	1	NA	40	NA	43	NA	19	NA	40	NA	43	NA	19	NA	40	40	40	40	40	40	40	40	40	40	40	NA	NA	NA	NA	NA	NA	NA	NA	NA	NA
6.411297561142408e-6	1.7883408474646836e-8	2.2813518716290603e-6	8.276121882115913e-6	2.933516756357719e-6	9.311953708415725e-8	733	SUT625,SUT626,XUT_10R-78	NA	chrX:195068-196020(-)	XUTs	3	2	2	NA	NA	1	42	13.5	14	NA	NA	51	47	13.5	14	NA	NA	51	36.7264955291477	NA	20	23	26	47	54.5	56	57.5	59	60.5	13.2664991614216	NA	11.25	11.5	11.75	13.5	14.75	15	15.25	15.5
2.1370991870474694e-6	1.7883408474646835e-6	4.562703743258121e-6	4.138060941057957e-8	2.933516756357719e-6	9.311953708415725e-8	737	SUT641	NA	chrX:525964-526660(-)	SUTs	1	NA	2	1	NA	2	26	NA	21	46	NA	28	26	NA	21	46	NA	28	26	26	26	26	26	26	26	26	26	26	26	NA	NA	NA	NA	NA	NA	NA	NA	NA	NA
4.274198374094939e-6	1.7883408474646836e-8	2.2813518716290603e-8	4.1380609410579564e-6	1.4667583781788597e-8	9.311953708415725e-8	738	SUT643,XUT_10R-233	NA	chrX:605932-607438(-)	XUTs	2	1	NA	NA	NA	NA	28.5	74	NA	NA	NA	NA	28.5	74	NA	NA	NA	NA	28.49561369755	NA	28.05	28.1	28.15	28.5	28.75	28.8	28.85	28.9	28.95	74	74	74	74	74	74	74	74	74	74
4.060488455390191e-5	3.2190135254364303e-5	5.2471093047468384e-5	2.0690304705289785e-5	1.9067858916325175e-5	3.7247814833662896e-5	740	SUT646,XUT_10R-249	NA	chrX:626836-628792(-)	XUTs	19	5	13	18	4	23	35.8947368421053	24.6	17.1538461538462	30.1666666666667	23.5	28.7391304347826	39	18	17	33.5	21	29	32.3967110932434	12	12	17.6	19.7	39	45.5	46.8	49.8	55	59.3	22.2877885456864	NA	14.4	14.8	15.2	18	31	33.6	36.2	38.8
2.1370991870474694e-5	1.7883408474646836e-5	1.1406759358145302e-5	4.138060941057957e-8	2.933516756357719e-6	4.655976854207863e-5	742	SUT650,XUT_10R-276	NA	chrX:703396-705452(-)	XUTs	10	NA	2	10	5	5	39.1	NA	15	32.8	42.4	31.2	36	NA	15	24.5	42	31	37.6065229060343	NA	27.8	29.6	30	36	40	42.4	47.8	53.6	60.8	NA	NA	NA	NA	NA	NA	NA	NA	NA	NA
4.274198374094939e-6	1.7883408474646836e-8	2.2813518716290603e-8	4.138060941057957e-8	2.933516756357719e-6	9.311953708415725e-8	745	SUT659	NA	chrXI:126720-130296(-)	SUTs	2	NA	2	NA	NA	NA	41	NA	43.5	NA	NA	NA	41	NA	43.5	NA	NA	NA	35.213633723318	NA	22.1	24.2	26.3	41	51.5	53.6	55.7	57.8	59.9	NA	NA	NA	NA	NA	NA	NA	NA	NA	NA
2.1370991870474694e-6	1.7883408474646835e-6	2.2813518716290603e-8	4.138060941057957e-8	1.4667583781788596e-6	9.311953708415724e-6	746	SUT661	NA	chrXI:150904-153088(-)	SUTs	1	NA	1	1	1	NA	16	NA	19	90	9	NA	16	NA	19	90	9	NA	16	16	16	16	16	16	16	16	16	16	16	NA	NA	NA	NA	NA	NA	NA	NA	NA	NA
2.350809105752216e-5	1.967174932211152e-5	1.1406759358145302e-5	1.241418282317387e-5	1.4667583781788596e-6	1.8623907416831448e-5	747	SUT662	NA	chrXI:179104-179464(-)	SUTs	11	3	1	11	2	5	28.9090909090909	28	19	29.6363636363636	10	28.6	27	24	19	20	10	25	26.38154401184	34	14.5	16	17	27	34.5	35	36.5	38	49	27.1730991246071	NA	22.2	22.4	22.6	24	31	32.4	33.8	35.2
2.1370991870474694e-6	3.576681694929367e-6	2.2813518716290603e-6	4.138060941057957e-8	1.4667583781788597e-8	9.311953708415725e-8	749	SUT664,CUT709,XUT_11R-109	NA	chrXI:259255-260641(-)	CUTs	1	NA	NA	2	NA	1	38	NA	NA	42	NA	46	38	NA	NA	42	NA	46	38	38	38	38	38	38	38	38	38	38	38	NA	NA	NA	NA	NA	NA	NA	NA	NA	NA
1.0685495935237347e-5	7.153363389858734e-6	2.2813518716290603e-8	4.138060941057957e-8	1.4667583781788596e-6	9.311953708415725e-8	750	SUT665,XUT_11R-114	NA	chrXI:263871-266139(-)	XUTs	5	NA	1	4	NA	NA	53	NA	23	55.5	NA	NA	49	NA	23	53.5	NA	NA	51.866027447471	NA	42.2	43.4	44.6	49	53	57.4	61.8	66.2	70.6	NA	NA	NA	NA	NA	NA	NA	NA	NA	NA
8.548396748189878e-6	1.7883408474646836e-8	2.2813518716290603e-6	4.138060941057957e-8	4.400275134536579e-6	3.7247814833662896e-5	751	SUT666,XUT_11R-117,SUT667	NA	chrXI:270399-273250(-)	XUTs	4	NA	3	NA	4	1	53.25	NA	19.6666666666667	NA	23.25	32	50	NA	18	NA	25	32	36.8458749809924	NA	12.85	18.7	24.55	50	67	74.8	82.6	90.4	98.2	NA	NA	NA	NA	NA	NA	NA	NA	NA	NA
7.693557073370889e-5	3.934349864422304e-5	3.878298181769402e-5	2.0690304705289785e-5	4.400275134536579e-5	7.449562966732579e-5	752	SUT670,XUT_11R-124	NA	chrXI:303135-307164(-)	XUTs	36	5	30	22	8	17	44.1388888888889	24.2	50.6666666666667	36.7272727272727	64.5	39	34	18	47.5	36.5	76.5	30	34.7738056099651	32	13.5	18.5	19.25	34	54.25	55	60	70.5	95.75	19.9238726646165	NA	10.6	12.2	13.8	18	20	27.4	34.8	42.2
4.274198374094939e-6	1.7883408474646836e-8	2.2813518716290603e-8	4.138060941057957e-8	1.4667583781788597e-8	9.311953708415725e-8	753	SUT672,XUT_11R-134	NA	chrXI:315023-315940(-)	XUTs	2	NA	NA	NA	NA	NA	33	NA	NA	NA	NA	NA	33	NA	NA	NA	NA	NA	26.9814751264641	NA	15.9	17.8	19.7	33	42.5	44.4	46.3	48.2	50.1	NA	NA	NA	NA	NA	NA	NA	NA	NA	NA
4.274198374094939e-6	1.7883408474646835e-6	2.2813518716290603e-8	4.138060941057957e-8	1.4667583781788597e-8	9.311953708415725e-8	754	SUT674	NA	chrXI:340775-341759(-)	SUTs	2	NA	NA	1	NA	NA	33	NA	NA	52	NA	NA	33	NA	NA	52	NA	NA	30.7408522978788	NA	22.2	23.4	24.6	33	39	40.2	41.4	42.6	43.8	NA	NA	NA	NA	NA	NA	NA	NA	NA	NA
2.1370991870474694e-6	1.7883408474646836e-8	2.2813518716290603e-6	4.138060941057957e-8	1.4667583781788597e-8	9.311953708415724e-6	756	SUT677	NA	chrXI:361519-362023(-)	SUTs	1	NA	NA	NA	1	1	41	NA	NA	NA	52	32	41	NA	NA	NA	52	32	41	41	41	41	41	41	41	41	41	41	41	NA	NA	NA	NA	NA	NA	NA	NA	NA	NA
4.274198374094939e-6	1.7883408474646836e-8	2.2813518716290603e-8	4.138060941057957e-8	1.4667583781788596e-6	9.311953708415724e-6	758	SUT681	NA	chrXI:521520-523000(-)	SUTs	2	NA	1	NA	1	NA	26.5	NA	117	NA	25	NA	26.5	NA	117	NA	25	NA	22.8035085019828	NA	14.35	15.7	17.05	26.5	33.25	34.6	35.95	37.3	38.65	NA	NA	NA	NA	NA	NA	NA	NA	NA	NA
1.7096793496379755e-5	1.7883408474646836e-5	9.125407486516241e-6	4.138060941057957e-8	1.4667583781788597e-8	9.311953708415725e-8	760	SUT684,XUT_11R-273	NA	chrXI:649530-650356(-)	XUTs	8	NA	NA	10	NA	4	36.25	NA	NA	36.1	NA	57.5	38.5	NA	NA	38.5	NA	36	32.0617125442222	NA	15.35	15.7	16.3	38.5	44.5	46.6	48.7	54.7	61.35	NA	NA	NA	NA	NA	NA	NA	NA	NA	NA
2.1370991870474694e-6	1.7883408474646835e-6	2.2813518716290603e-8	4.138060941057957e-8	1.4667583781788597e-8	9.311953708415724e-6	761	SUT685	NA	chrXII:36349-37141(-)	SUTs	1	NA	NA	1	1	NA	67	NA	NA	27	15	NA	67	NA	NA	27	15	NA	67	67	67	67	67	67	67	67	67	67	67	NA	NA	NA	NA	NA	NA	NA	NA	NA	NA
6.411297561142408e-6	5.365022542394051e-6	2.2813518716290603e-6	4.138060941057957e-8	2.933516756357719e-6	9.311953708415724e-6	763	SUT687,XUT_12R-76	NA	chrXII:203085-204756(-)	XUTs	3	NA	2	3	1	1	45.6666666666667	NA	21	40	38	28	46	NA	21	36	38	28	35.1983298105603	NA	15.4	18.8	22.2	46	62.5	65.8	69.1	72.4	75.7	NA	NA	NA	NA	NA	NA	NA	NA	NA	NA
2.1370991870474694e-6	1.7883408474646836e-8	2.2813518716290603e-6	4.138060941057957e-8	2.933516756357719e-6	9.311953708415725e-8	764	SUT689	NA	chrXII:287765-288885(-)	SUTs	1	NA	2	NA	NA	1	14	NA	90	NA	NA	27	14	NA	90	NA	NA	27	14	14	14	14	14	14	14	14	14	14	14	NA	NA	NA	NA	NA	NA	NA	NA	NA	NA
2.1370991870474694e-6	3.576681694929367e-6	4.562703743258121e-6	4.1380609410579564e-6	1.1734067025430876e-5	3.7247814833662896e-5	766	SUT693,XUT_12R-113,SUT694	NA	chrXII:322085-326261(-)	XUTs	1	1	8	2	4	2	51	83	62.875	24.5	39	86	51	83	68.5	24.5	40	86	51	51	51	51	51	51	51	51	51	51	51	83	83	83	83	83	83	83	83	83	83
2.1370991870474694e-6	1.7883408474646836e-8	2.2813518716290603e-8	4.138060941057957e-8	1.4667583781788597e-8	9.311953708415725e-8	767	SUT697,XUT_12R-171	NA	chrXII:498157-498716(-)	XUTs	1	NA	NA	NA	NA	NA	62	NA	NA	NA	NA	NA	62	NA	NA	NA	NA	NA	62	62	62	62	62	62	62	62	62	62	62	NA	NA	NA	NA	NA	NA	NA	NA	NA	NA
4.274198374094939e-6	8.941704237323418e-6	4.562703743258121e-6	4.138060941057957e-8	4.400275134536579e-6	9.311953708415725e-8	768	SUT699	NA	chrXII:614229-614581(-)	SUTs	2	NA	3	5	NA	2	34	NA	45.6666666666667	32	NA	31.5	34	NA	25	32	NA	31.5	33.8673884437522	NA	31.3	31.6	31.9	34	35.5	35.8	36.1	36.4	36.7	NA	NA	NA	NA	NA	NA	NA	NA	NA	NA
2.1370991870474694e-6	1.7883408474646836e-8	2.2813518716290603e-8	4.1380609410579564e-6	1.4667583781788596e-6	9.311953708415725e-8	769	SUT700	NA	chrXII:636053-636373(-)	SUTs	1	1	1	NA	NA	NA	25	24	9	NA	NA	NA	25	24	9	NA	NA	NA	25	25	25	25	25	25	25	25	25	25	25	24	24	24	24	24	24	24	24	24	24
4.274198374094939e-6	1.7883408474646836e-8	2.2813518716290603e-8	4.1380609410579564e-6	1.4667583781788596e-6	3.7247814833662896e-5	770	SUT702,XUT_12R-239	NA	chrXII:659837-661453(-)	XUTs	2	1	1	NA	4	NA	43.5	48	71	NA	39.5	NA	43.5	48	71	NA	34.5	NA	43.3589667773576	NA	40.35	40.7	41.05	43.5	45.25	45.6	45.95	46.3	46.65	48	48	48	48	48	48	48	48	48	48
2.1370991870474694e-6	1.7883408474646836e-8	2.2813518716290603e-6	4.138060941057957e-8	1.4667583781788597e-8	9.311953708415725e-8	772	SUT705	NA	chrXII:783483-783843(-)	SUTs	1	NA	NA	NA	NA	1	58	NA	NA	NA	NA	38	58	NA	NA	NA	NA	38	58	58	58	58	58	58	58	58	58	58	58	NA	NA	NA	NA	NA	NA	NA	NA	NA	NA
2.1370991870474694e-6	1.7883408474646835e-6	2.2813518716290603e-6	4.1380609410579564e-6	1.6134342159967455e-5	9.311953708415725e-8	773	SUT707,XUT_12R-297	NA	chrXII:806843-809185(-)	XUTs	1	1	11	1	NA	1	51	97	52.2727272727273	50	NA	35	51	97	52	50	NA	35	51	51	51	51	51	51	51	51	51	51	51	97	97	97	97	97	97	97	97	97	97
4.274198374094939e-6	1.7883408474646836e-8	2.2813518716290603e-8	4.138060941057957e-8	2.933516756357719e-6	9.311953708415725e-8	775	SUT709	NA	chrXII:921643-922387(-)	SUTs	2	NA	2	NA	NA	NA	25	NA	31.5	NA	NA	NA	25	NA	31.5	NA	NA	NA	23.3238075793812	NA	16.9	17.8	18.7	25	29.5	30.4	31.3	32.2	33.1	NA	NA	NA	NA	NA	NA	NA	NA	NA	NA
1.9233892683427223e-5	2.1460090169576203e-5	2.7376222459548724e-5	1.241418282317387e-5	1.6134342159967455e-5	9.311953708415725e-8	776	SUT710,XUT_12R-336,CUT753,XUT_12R-337	NA	chrXII:928244-929596(-)	CUTs	9	3	11	12	NA	12	33.2222222222222	18.6666666666667	15.8181818181818	39.8333333333333	NA	24.75	29	20	14	34	NA	22.5	30.827432250582	46	16.6	20.2	22.8	29	46	46	46	46.4	47.2	18.5663553344511	20	16.4	16.8	17.2	20	20	20	20	20
1.0685495935237347e-5	7.153363389858734e-6	2.2813518716290603e-6	4.1380609410579564e-6	5.867033512715438e-6	9.311953708415725e-8	777	SUT711	NA	chrXII:1025380-1026708(-)	SUTs	5	1	4	4	NA	1	43	6	20.75	44.5	NA	31	37	6	14.5	46	NA	31	41.5525264558211	NA	31.2	32.4	33.6	37	50	52.4	54.8	57.2	59.6	6	6	6	6	6	6	6	6	6	6
4.274198374094939e-6	1.7883408474646835e-6	4.562703743258121e-6	4.1380609410579564e-6	1.4667583781788597e-8	9.311953708415725e-8	778	SUT712,XUT_12R-385	NA	chrXII:1029908-1030701(-)	XUTs	2	1	NA	1	NA	2	65.5	114	NA	115	NA	60.5	65.5	114	NA	115	NA	60.5	65.4980915752513	NA	65.05	65.1	65.15	65.5	65.75	65.8	65.85	65.9	65.95	114	114	114	114	114	114	114	114	114	114
8.548396748189878e-6	1.7883408474646836e-8	2.2813518716290603e-8	4.138060941057957e-8	1.4667583781788597e-8	1.8623907416831448e-5	780	SUT717	NA	chrXIII:121365-122981(-)	SUTs	4	NA	NA	NA	2	NA	50.5	NA	NA	NA	14.5	NA	55	NA	NA	NA	14.5	NA	46.8047228980311	NA	27.65	32.3	36.95	55	59.25	61.2	63.15	65.1	67.05	NA	NA	NA	NA	NA	NA	NA	NA	NA	NA
2.1370991870474694e-6	1.7883408474646836e-8	2.2813518716290603e-8	4.138060941057957e-8	1.4667583781788596e-6	9.311953708415725e-8	781	SUT719,XUT_13R-69	NA	chrXIII:169853-171445(-)	XUTs	1	NA	1	NA	NA	NA	19	NA	23	NA	NA	NA	19	NA	23	NA	NA	NA	19	19	19	19	19	19	19	19	19	19	19	NA	NA	NA	NA	NA	NA	NA	NA	NA	NA
8.548396748189878e-6	3.576681694929367e-6	9.125407486516241e-6	4.138060941057957e-8	1.4667583781788597e-8	9.311953708415725e-8	782	SUT725	NA	chrXIII:271701-271917(-)	SUTs	4	NA	NA	2	NA	4	28.5	NA	NA	32.5	NA	32	26.5	NA	NA	32.5	NA	30.5	27.5446806216077	NA	20.9	21.8	22.7	26.5	30.5	32.6	34.7	36.8	38.9	NA	NA	NA	NA	NA	NA	NA	NA	NA	NA
4.274198374094939e-6	1.7883408474646836e-8	4.562703743258121e-6	4.1380609410579564e-6	2.933516756357719e-6	9.311953708415725e-8	785	SUT733	NA	chrXIII:616045-616325(-)	SUTs	2	1	2	NA	NA	2	13	61	80	NA	NA	20.5	13	61	80	NA	NA	20.5	12.8452325786651	NA	11.2	11.4	11.6	13	14	14.2	14.4	14.6	14.8	61	61	61	61	61	61	61	61	61	61
8.548396748189878e-6	1.2518385932252784e-5	2.2813518716290603e-6	4.138060941057957e-8	4.400275134536579e-6	4.655976854207863e-5	786	SUT738,XUT_13R-341,CUT790	NA	chrXIII:772749-774053(-)	CUTs	4	NA	3	7	5	1	41	NA	22.3333333333333	40.1428571428571	38.8	38	36.5	NA	13	31	31	38	39.6738449997763	NA	31.75	32.5	33.25	36.5	42.75	46.2	49.65	53.1	56.55	NA	NA	NA	NA	NA	NA	NA	NA	NA	NA
2.1370991870474694e-6	1.7883408474646835e-6	2.2813518716290603e-8	4.138060941057957e-8	2.933516756357719e-6	1.8623907416831448e-5	787	SUT740	NA	chrXIII:898029-898301(-)	SUTs	1	NA	2	1	2	NA	8	NA	31	32	54.5	NA	8	NA	31	32	54.5	NA	8	8	8	8	8	8	8	8	8	8	8	NA	NA	NA	NA	NA	NA	NA	NA	NA	NA
4.274198374094939e-6	1.7883408474646835e-6	2.2813518716290603e-8	8.276121882115913e-6	1.4667583781788597e-8	9.311953708415724e-6	788	SUT746	NA	chrXIV:250783-251743(-)	SUTs	2	2	NA	1	1	NA	43	20.5	NA	45	13	NA	43	20.5	NA	45	13	NA	42.9534631898291	NA	41.2	41.4	41.6	43	44	44.2	44.4	44.6	44.8	20.3469899493758	NA	18.25	18.5	18.75	20.5	21.75	22	22.25	22.5
2.1370991870474694e-6	1.7883408474646836e-8	2.2813518716290603e-8	4.138060941057957e-8	4.400275134536579e-6	1.8623907416831448e-5	789	SUT749,XUT_14R-220,XUT_14R-223	NA	chrXIV:529848-532564(-)	XUTs	1	NA	3	NA	2	NA	17	NA	52.6666666666667	NA	38.5	NA	17	NA	52	NA	38.5	NA	17	17	17	17	17	17	17	17	17	17	17	NA	NA	NA	NA	NA	NA	NA	NA	NA	NA
6.411297561142408e-6	3.576681694929367e-6	2.2813518716290603e-8	4.1380609410579564e-6	1.4667583781788596e-6	9.311953708415725e-8	790	SUT750,XUT_14R-229	NA	chrXIV:542120-543180(-)	XUTs	3	1	1	2	NA	NA	38	13	43	32	NA	NA	43	13	43	32	NA	NA	34.4883388440498	NA	20.5	23	25.5	43	48	49	50	51	52	13	13	13	13	13	13	13	13	13	13
4.274198374094939e-6	1.7883408474646835e-6	2.2813518716290603e-6	4.138060941057957e-8	1.4667583781788597e-8	9.311953708415724e-6	791	SUT751,XUT_14R-264	NA	chrXIV:604472-605775(-)	XUTs	2	NA	NA	1	1	1	29	NA	NA	33	44	5	29	NA	NA	33	44	5	20	NA	10.1	12.2	14.3	29	39.5	41.6	43.7	45.8	47.9	NA	NA	NA	NA	NA	NA	NA	NA	NA	NA
6.411297561142408e-6	1.7883408474646836e-8	2.2813518716290603e-6	4.138060941057957e-8	4.400275134536579e-6	9.311953708415725e-8	793	SUT756,XUT_14R-327,CUT820	NA	chrXIV:735848-736941(-)	CUTs	3	NA	3	NA	NA	1	42.6666666666667	NA	19	NA	NA	49	48	NA	20	NA	NA	49	40.4124002062219	NA	27.3	29.6	31.9	48	51.5	52.2	52.9	53.6	54.3	NA	NA	NA	NA	NA	NA	NA	NA	NA	NA
6.411297561142408e-6	5.365022542394051e-6	2.2813518716290603e-8	4.138060941057957e-8	1.4667583781788596e-6	9.311953708415725e-8	795	SUT770	NA	chrXV:348990-349750(-)	SUTs	3	NA	1	3	NA	NA	55.3333333333333	NA	31	19.6666666666667	NA	NA	51	NA	31	19	NA	NA	55.0098054143187	51	51	51	51	51	57.5	58.8	60.1	61.4	62.7	NA	NA	NA	NA	NA	NA	NA	NA	NA	NA
2.1370991870474694e-6	1.7883408474646835e-6	2.2813518716290603e-6	4.1380609410579564e-6	1.4667583781788596e-6	9.311953708415725e-8	797	SUT774	NA	chrXV:371118-371350(-)	SUTs	1	1	1	1	NA	1	19	21	7	34	NA	40	19	21	7	34	NA	40	19	19	19	19	19	19	19	19	19	19	19	21	21	21	21	21	21	21	21	21	21
4.274198374094939e-6	1.7883408474646835e-6	2.2813518716290603e-8	4.138060941057957e-8	1.4667583781788596e-6	9.311953708415725e-8	799	SUT783	NA	chrXV:689190-689430(-)	SUTs	2	NA	1	1	NA	NA	55	NA	85	21	NA	NA	55	NA	85	21	NA	NA	51.234753829798	NA	37	39	41	55	65	67	69	71	73	NA	NA	NA	NA	NA	NA	NA	NA	NA	NA
1.0685495935237347e-5	3.576681694929367e-6	2.2813518716290603e-8	4.1380609410579564e-6	4.400275134536579e-6	9.311953708415725e-8	800	SUT784,XUT_15R-314,SUT785	NA	chrXV:690094-692225(-)	XUTs	5	1	3	2	NA	NA	67.8	91	76.6666666666667	59	NA	NA	66	91	74	59	NA	NA	66.6764252410219	NA	54.4	55.8	57.2	66	69	73.4	77.8	82.2	86.6	91	91	91	91	91	91	91	91	91	91
4.274198374094939e-6	1.4306726779717468e-5	4.562703743258121e-6	4.138060941057957e-8	1.4667583781788597e-8	9.311953708415724e-6	801	SUT786,XUT_15R-327	NA	chrXV:721742-722630(-)	XUTs	2	NA	NA	8	1	2	39.5	NA	NA	33.125	43	32.5	39.5	NA	NA	30	43	32.5	38.5746030439718	NA	31.85	32.7	33.55	39.5	43.75	44.6	45.45	46.3	47.15	NA	NA	NA	NA	NA	NA	NA	NA	NA	NA
1.2822595122284816e-5	1.7883408474646835e-6	2.2813518716290603e-8	4.138060941057957e-8	7.333791890894298e-6	1.8623907416831448e-5	802	SUT788,XUT_15R-355	NA	chrXV:804239-804854(-)	XUTs	6	NA	5	1	2	NA	53.8333333333333	NA	92.4	13	66.5	NA	53.5	NA	82	13	66.5	NA	52.8909658749695	NA	41	43	45	53.5	57.25	58	61.5	65	68.5	NA	NA	NA	NA	NA	NA	NA	NA	NA	NA
2.1370991870474694e-6	5.365022542394051e-6	2.2813518716290603e-6	4.138060941057957e-8	1.4667583781788597e-8	9.311953708415725e-8	809	SUT804,XUT_16R-18	NA	chrXVI:40165-41271(-)	XUTs	1	NA	NA	3	NA	1	53	NA	NA	27	NA	48	53	NA	NA	26	NA	48	53	53	53	53	53	53	53	53	53	53	53	NA	NA	NA	NA	NA	NA	NA	NA	NA	NA
2.1370991870474694e-6	1.7883408474646836e-8	2.2813518716290603e-8	4.138060941057957e-8	1.4667583781788597e-8	9.311953708415724e-6	812	SUT818,XUT_16R-201	NA	chrXVI:482007-483031(-)	XUTs	1	NA	NA	NA	1	NA	16	NA	NA	NA	6	NA	16	NA	NA	NA	6	NA	16	16	16	16	16	16	16	16	16	16	16	NA	NA	NA	NA	NA	NA	NA	NA	NA	NA
4.274198374094939e-6	1.7883408474646835e-6	2.2813518716290603e-8	4.138060941057957e-8	2.933516756357719e-6	3.7247814833662896e-5	817	SUT829,XUT_16R-288,CUT907	NA	chrXVI:643543-645239(-)	CUTs	2	NA	2	1	4	NA	46.5	NA	61	24	46	NA	46.5	NA	61	24	50.5	NA	46.1735855224608	NA	41.55	42.1	42.65	46.5	49.25	49.8	50.35	50.9	51.45	NA	NA	NA	NA	NA	NA	NA	NA	NA	NA
2.1370991870474694e-6	1.7883408474646836e-8	2.2813518716290603e-8	4.138060941057957e-8	1.4667583781788596e-6	9.311953708415725e-8	819	SUT832,XUT_16R-307	NA	chrXVI:678375-679047(-)	XUTs	1	NA	1	NA	NA	NA	35	NA	32	NA	NA	NA	35	NA	32	NA	NA	NA	35	35	35	35	35	35	35	35	35	35	35	NA	NA	NA	NA	NA	NA	NA	NA	NA	NA
6.411297561142408e-6	8.941704237323418e-6	6.844055614887181e-6	8.276121882115913e-6	1.1734067025430876e-5	4.655976854207863e-5	820	SUT836,XUT_16R-349,XUT_16R-351	NA	chrXVI:781967-785375(-)	XUTs	3	2	8	5	5	3	52.6666666666667	16.5	32.5	40	36.8	29.3333333333333	51	16.5	32	40	18	24	51.1368871596234	NA	39.3	40.6	41.9	51	60	61.8	63.6	65.4	67.2	15.1657508881031	NA	10.65	11.3	11.95	16.5	19.75	20.4	21.05	21.7
2.1370991870474694e-6	1.7883408474646836e-8	4.562703743258121e-6	4.1380609410579564e-6	1.4667583781788597e-8	9.311953708415725e-8	822	SUT840,XUT_16R-363	NA	chrXVI:797791-799057(-)	XUTs	1	1	NA	NA	NA	2	60	74	NA	NA	NA	41.5	60	74	NA	NA	NA	41.5	60	60	60	60	60	60	60	60	60	60	60	74	74	74	74	74	74	74	74	74	74
6.411297561142408e-6	5.365022542394051e-6	2.2813518716290603e-8	4.138060941057957e-8	1.4667583781788596e-6	9.311953708415725e-8	823	SUT841	NA	chrXVI:825055-825463(-)	SUTs	3	NA	1	3	NA	NA	32	NA	21	32	NA	NA	28	NA	21	30	NA	NA	23.7756878110525	NA	10	12	14	28	44	47.2	50.4	53.6	56.8	NA	NA	NA	NA	NA	NA	NA	NA	NA	NA
1.0685495935237347e-5	8.941704237323418e-6	4.562703743258121e-6	1.241418282317387e-5	4.400275134536579e-6	1.8623907416831448e-5	827	tD(GUC)O	NA	chrXV:571962-572098(+)	other	5	3	3	5	2	2	47.2	19.6666666666667	33.3333333333333	43.8	36	40	51	20	18	33	36	40	45.2485961406554	NA	29	33	37	51	57	57.2	57.4	57.6	57.8	18.6433950357232	NA	12.8	13.6	14.4	20	23.5	24.2	24.9	25.6
3.633068617980698e-5	2.8613453559434936e-5	1.1406759358145302e-5	4.1380609410579564e-6	1.9067858916325175e-5	6.518367595891006e-5	828	tE(UUC)G1	NA	chrVII:328644-328771(+)	other	17	1	13	16	7	5	43.4117647058824	5	28.3076923076923	33.875	32.7142857142857	26.6	39	5	22	29	20	25	38.9347812868979	39	17.6	21.4	25	39	54	58.8	62.4	69.6	80	5	5	5	5	5	5	5	5	5	5
1.9233892683427223e-5	8.941704237323418e-6	1.1406759358145302e-5	4.1380609410579564e-6	4.400275134536579e-6	5.5871722250494344e-5	829	tE(UUC)K	NA	chrXI:140760-141038(-)	other	9	1	3	5	6	5	42.5555555555556	20	22	28.8	23.5	34.6	36	20	23	23	18.5	32	39.2748778435848	36	23.8	28.6	31.4	36	48	57.2	66.4	71.6	72.8	20	20	20	20	20	20	20	20	20	20
9.189526504304117e-5	4.113183949168772e-5	1.8250814973032483e-5	4.1380609410579564e-6	1.0267308647252017e-5	5.5871722250494344e-5	830	TLC1_TLC1	TLC1	chrII:307587-308887(+)	other	43	1	7	23	6	8	61.7674418604651	34	39.7142857142857	45.2173913043478	43.1666666666667	34.25	60	34	34	44	31.5	37.5	55.4830710511095	NA	19.8	36.4	38.9	60	75	76	79.1	89.2	107.3	34	34	34	34	34	34	34	34	34	34
2.1370991870474694e-6	1.7883408474646836e-8	2.2813518716290603e-8	4.138060941057957e-8	2.933516756357719e-6	1.8623907416831448e-5	831	tQ(UUG)E2	NA	chrV:130077-131405(-)	other	1	NA	2	NA	2	NA	46	NA	22.5	NA	44.5	NA	46	NA	22.5	NA	44.5	NA	46	46	46	46	46	46	46	46	46	46	46	NA	NA	NA	NA	NA	NA	NA	NA	NA	NA
1.9233892683427223e-5	5.365022542394051e-6	6.844055614887181e-6	4.1380609410579564e-6	1.3200825403609736e-5	6.518367595891006e-5	832	tR(UCU)G2	NA	chrVII:828583-828807(-)	other	9	1	9	3	7	3	44.2222222222222	16	16	12.6666666666667	32.1428571428571	64.6666666666667	40	16	15	15	29	25	35.7091463165491	NA	12.4	12.8	15	40	67	67.4	67.8	73.6	84.8	16	16	16	16	16	16	16	16	16	16
1.0685495935237347e-5	1.7883408474646835e-6	1.596946310140342e-5	4.1380609410579564e-6	4.400275134536579e-6	9.311953708415725e-8	833	tT(UGU)G2,YGR256W	NA	chrVII:1004290-1006154(+)	other	5	1	3	1	NA	7	35.4	26	22.3333333333333	25	NA	23.5714285714286	31	26	21	25	NA	19	34.687430045355804	NA	29.2	29.4	29.6	31	38	40.2	42.4	44.6	46.8	26	26	26	26	26	26	26	26	26	26
6.411297561142408e-6	5.365022542394051e-6	2.2813518716290603e-8	4.138060941057957e-8	4.400275134536579e-6	5.5871722250494344e-5	834	tV(AAC)G3	NA	chrVII:73702-74238(-)	other	3	NA	3	3	6	NA	55.3333333333333	NA	19	26.6666666666667	16.8333333333333	NA	48	NA	20	22	16	NA	54.172289225688	NA	46.2	46.4	46.6	48	60	62.4	64.8	67.2	69.6	NA	NA	NA	NA	NA	NA	NA	NA	NA	NA
2.1370991870474694e-6	1.7883408474646835e-6	2.2813518716290603e-8	4.138060941057957e-8	1.4667583781788597e-8	9.311953708415725e-8	835	XUT_10F-143	NA	chrX:310359-310905(+)	XUTs	1	NA	NA	1	NA	NA	55	NA	NA	36	NA	NA	55	NA	NA	36	NA	NA	55	55	55	55	55	55	55	55	55	55	55	NA	NA	NA	NA	NA	NA	NA	NA	NA	NA
2.1370991870474694e-6	1.7883408474646835e-6	2.2813518716290603e-6	4.138060941057957e-8	1.4667583781788596e-6	9.311953708415725e-8	836	XUT_10F-149	NA	chrX:327453-328135(+)	XUTs	1	NA	1	1	NA	1	30	NA	52	42	NA	34	30	NA	52	42	NA	34	30	30	30	30	30	30	30	30	30	30	30	NA	NA	NA	NA	NA	NA	NA	NA	NA	NA
2.1370991870474694e-6	1.7883408474646836e-8	2.2813518716290603e-6	4.138060941057957e-8	1.4667583781788597e-8	9.311953708415725e-8	837	XUT_10F-15,SUT199	NA	chrX:50013-50698(+)	XUTs	1	NA	NA	NA	NA	1	41	NA	NA	NA	NA	24	41	NA	NA	NA	NA	24	41	41	41	41	41	41	41	41	41	41	41	NA	NA	NA	NA	NA	NA	NA	NA	NA	NA
2.1370991870474694e-6	1.7883408474646836e-8	2.2813518716290603e-8	4.138060941057957e-8	1.4667583781788597e-8	9.311953708415725e-8	838	XUT_10F-200	NA	chrX:455368-455784(+)	XUTs	1	NA	NA	NA	NA	NA	51	NA	NA	NA	NA	NA	51	NA	NA	NA	NA	NA	51	51	51	51	51	51	51	51	51	51	51	NA	NA	NA	NA	NA	NA	NA	NA	NA	NA
8.548396748189878e-6	1.0730045084788102e-5	2.2813518716290603e-8	4.138060941057957e-8	2.933516756357719e-6	9.311953708415725e-8	839	XUT_10F-203,SUT213,CUT214	NA	chrX:457926-458856(+)	CUTs	4	NA	2	6	NA	NA	43.25	NA	18	33.6666666666667	NA	NA	49.5	NA	18	29.5	NA	NA	39.5934693663038	NA	22.2	26.4	30.6	49.5	53.75	54.2	54.65	55.1	55.55	NA	NA	NA	NA	NA	NA	NA	NA	NA	NA
4.274198374094939e-6	1.7883408474646835e-6	2.2813518716290603e-8	4.138060941057957e-8	1.4667583781788597e-8	9.311953708415725e-8	847	XUT_10F-326	NA	chrX:741539-742277(+)	XUTs	2	NA	NA	1	NA	NA	74.5	NA	NA	44	NA	NA	74.5	NA	NA	44	NA	NA	74.4177398205562	NA	71.35	71.7	72.05	74.5	76.25	76.6	76.95	77.3	77.65	NA	NA	NA	NA	NA	NA	NA	NA	NA	NA
1.0685495935237347e-5	1.2518385932252784e-5	1.1406759358145302e-5	4.1380609410579564e-6	1.4667583781788597e-8	9.311953708415724e-6	850	XUT_10F-55,SUT204	NA	chrX:123792-126477(+)	XUTs	5	1	NA	7	1	5	36.6	27	NA	37.4285714285714	26	22	42	27	NA	35	26	24	35.3330177364576	NA	23.4	25.8	28.2	42	43	43.2	43.4	43.6	43.8	27	27	27	27	27	27	27	27	27	27
2.1370991870474694e-6	1.7883408474646836e-8	2.2813518716290603e-8	4.138060941057957e-8	1.4667583781788597e-8	9.311953708415725e-8	855	XUT_10F-82	NA	chrX:172744-173508(+)	XUTs	1	NA	NA	NA	NA	NA	42	NA	NA	NA	NA	NA	42	NA	NA	NA	NA	NA	42	42	42	42	42	42	42	42	42	42	42	NA	NA	NA	NA	NA	NA	NA	NA	NA	NA
2.1370991870474694e-6	1.7883408474646835e-6	2.2813518716290603e-8	4.138060941057957e-8	1.4667583781788597e-8	9.311953708415725e-8	856	XUT_10F-85	NA	chrX:177762-178116(+)	XUTs	1	NA	NA	1	NA	NA	31	NA	NA	24	NA	NA	31	NA	NA	24	NA	NA	31	31	31	31	31	31	31	31	31	31	31	NA	NA	NA	NA	NA	NA	NA	NA	NA	NA
2.1370991870474694e-6	1.7883408474646836e-8	2.2813518716290603e-8	4.138060941057957e-8	1.4667583781788596e-6	1.8623907416831448e-5	857	XUT_10F-87,CUT206	NA	chrX:181444-183208(+)	CUTs	1	NA	1	NA	2	NA	61	NA	26	NA	29	NA	61	NA	26	NA	29	NA	61	61	61	61	61	61	61	61	61	61	61	NA	NA	NA	NA	NA	NA	NA	NA	NA	NA
6.411297561142408e-6	1.7883408474646836e-8	2.2813518716290603e-8	4.138060941057957e-8	1.4667583781788597e-8	9.311953708415725e-8	859	XUT_10R-114	NA	chrX:316950-317456(-)	XUTs	3	NA	NA	NA	NA	NA	34	NA	NA	NA	NA	NA	36	NA	NA	NA	NA	NA	32.6632418085569	NA	23.4	24.8	26.2	36	40	40.8	41.6	42.4	43.2	NA	NA	NA	NA	NA	NA	NA	NA	NA	NA
2.1370991870474694e-6	1.7883408474646836e-8	2.2813518716290603e-8	4.138060941057957e-8	1.4667583781788597e-8	9.311953708415725e-8	860	XUT_10R-117	NA	chrX:322126-323155(-)	XUTs	1	NA	NA	NA	NA	NA	57	NA	NA	NA	NA	NA	57	NA	NA	NA	NA	NA	57	57	57	57	57	57	57	57	57	57	57	NA	NA	NA	NA	NA	NA	NA	NA	NA	NA
1.0685495935237347e-5	1.0730045084788102e-5	2.2813518716290603e-6	4.138060941057957e-8	2.933516756357719e-6	9.311953708415724e-6	861	XUT_10R-128,SUT632	NA	chrX:339407-342271(-)	XUTs	5	NA	2	6	1	1	43.2	NA	19.5	40.5	41	18	43	NA	19.5	36	41	18	42.3605977047117	34	34	34	34	43	49	50.4	51.8	53.2	54.6	NA	NA	NA	NA	NA	NA	NA	NA	NA	NA
2.1370991870474694e-6	1.7883408474646836e-8	2.2813518716290603e-8	4.138060941057957e-8	1.4667583781788597e-8	9.311953708415725e-8	862	XUT_10R-155,SUT634	NA	chrX:403730-405140(-)	XUTs	1	NA	NA	NA	NA	NA	31	NA	NA	NA	NA	NA	31	NA	NA	NA	NA	NA	31	31	31	31	31	31	31	31	31	31	31	NA	NA	NA	NA	NA	NA	NA	NA	NA	NA
1.7096793496379755e-5	8.941704237323418e-6	2.2813518716290603e-8	4.138060941057957e-8	8.800550269073158e-6	9.311953708415724e-6	864	XUT_10R-186	NA	chrX:472100-472495(-)	XUTs	8	NA	6	5	1	NA	43.875	NA	61.8333333333333	36.6	50	NA	42	NA	69	44	50	NA	40.191306613768	45	21.9	26.8	31.2	42	48	52.2	56.4	64.5	73.25	NA	NA	NA	NA	NA	NA	NA	NA	NA	NA
1.0685495935237347e-5	1.2518385932252784e-5	2.2813518716290603e-8	4.138060941057957e-8	1.4667583781788596e-6	9.311953708415725e-8	866	XUT_10R-206,SUT642	NA	chrX:539438-540524(-)	XUTs	5	NA	1	7	NA	NA	54.8	NA	20	39.2857142857143	NA	NA	58	NA	20	38	NA	NA	54.1140278203557	NA	42.6	46.2	49.8	58	59	59.4	59.8	60.2	60.6	NA	NA	NA	NA	NA	NA	NA	NA	NA	NA
2.1370991870474694e-6	1.7883408474646836e-8	2.2813518716290603e-6	4.138060941057957e-8	1.4667583781788596e-6	9.311953708415724e-6	867	XUT_10R-209	NA	chrX:543571-543897(-)	XUTs	1	NA	1	NA	1	1	22	NA	22	NA	13	30	22	NA	22	NA	13	30	22	22	22	22	22	22	22	22	22	22	22	NA	NA	NA	NA	NA	NA	NA	NA	NA	NA
2.1370991870474694e-6	1.7883408474646836e-8	2.2813518716290603e-8	4.138060941057957e-8	1.4667583781788597e-8	9.311953708415725e-8	870	XUT_10R-245	NA	chrX:620662-621140(-)	XUTs	1	NA	NA	NA	NA	NA	25	NA	NA	NA	NA	NA	25	NA	NA	NA	NA	NA	25	25	25	25	25	25	25	25	25	25	25	NA	NA	NA	NA	NA	NA	NA	NA	NA	NA
4.274198374094939e-6	5.365022542394051e-6	2.2813518716290603e-6	4.138060941057957e-8	5.867033512715438e-6	1.8623907416831448e-5	872	XUT_10R-287,SUT651	NA	chrX:721691-724363(-)	XUTs	2	NA	4	3	2	1	68	NA	49	55.6666666666667	20.5	15	68	NA	58.5	44	20.5	15	66.3249575951617	NA	54.5	56	57.5	68	75.5	77	78.5	80	81.5	NA	NA	NA	NA	NA	NA	NA	NA	NA	NA
2.1370991870474694e-6	3.576681694929367e-6	2.2813518716290603e-8	4.138060941057957e-8	1.4667583781788597e-8	9.311953708415724e-6	875	XUT_10R-39,SUT621,SUT622	NA	chrX:116320-117722(-)	XUTs	1	NA	NA	2	1	NA	60	NA	NA	42	19	NA	60	NA	NA	42	19	NA	60	60	60	60	60	60	60	60	60	60	60	NA	NA	NA	NA	NA	NA	NA	NA	NA	NA
4.274198374094939e-6	1.4306726779717468e-5	4.562703743258121e-6	4.138060941057957e-8	1.4667583781788597e-8	9.311953708415724e-6	876	XUT_10R-52,SUT624	NA	chrX:144133-144940(-)	XUTs	2	NA	NA	8	1	2	57	NA	NA	48.125	22	38	57	NA	NA	43	22	38	37.4165738677394	NA	18.3	22.6	26.9	57	78.5	82.8	87.1	91.4	95.7	NA	NA	NA	NA	NA	NA	NA	NA	NA	NA
1.4959694309332284e-5	1.2518385932252784e-5	2.2813518716290603e-8	8.276121882115913e-6	7.333791890894298e-6	9.311953708415724e-6	879	XUT_10R-84,SUT627,SUT628	NA	chrX:224423-227102(-)	XUTs	7	2	5	7	1	NA	46.1428571428571	31.5	31.2	49.7142857142857	30	NA	42	31.5	33	48	30	NA	45.3825289028887	42	36.3	36.6	36.9	42	53.5	54.4	55.4	56.6	57.8	29.698484809835	NA	22.05	23.1	24.15	31.5	36.75	37.8	38.85	39.9
2.1370991870474694e-6	1.7883408474646835e-6	2.2813518716290603e-8	4.138060941057957e-8	2.933516756357719e-6	9.311953708415724e-6	886	XUT_11F-26,SUT222	NA	chrXI:69599-70444(+)	XUTs	1	NA	2	1	1	NA	34	NA	19.5	20	31	NA	34	NA	19.5	20	31	NA	34	34	34	34	34	34	34	34	34	34	34	NA	NA	NA	NA	NA	NA	NA	NA	NA	NA
2.1370991870474694e-6	3.576681694929367e-6	2.2813518716290603e-6	4.138060941057957e-8	4.400275134536579e-6	9.311953708415725e-8	887	XUT_11F-27	NA	chrXI:73951-74515(+)	XUTs	1	NA	3	2	NA	1	21	NA	16	52	NA	46	21	NA	18	52	NA	46	21	21	21	21	21	21	21	21	21	21	21	NA	NA	NA	NA	NA	NA	NA	NA	NA	NA
4.274198374094939e-6	3.576681694929367e-6	2.2813518716290603e-8	8.276121882115913e-6	4.400275134536579e-6	9.311953708415724e-6	888	XUT_11F-292	NA	chrXI:659993-660556(+)	XUTs	2	2	3	2	1	NA	53	90.5	178.333333333333	62	43	NA	53	90.5	97	62	43	NA	49.0815647672321	NA	35	37	39	53	63	65	67	69	71	90	NA	81.95	82.9	83.85	90.5	95.25	96.2	97.15	98.1
2.1370991870474694e-6	1.7883408474646836e-8	2.2813518716290603e-8	4.138060941057957e-8	1.4667583781788597e-8	9.311953708415725e-8	890	XUT_11F-300	NA	chrXI:664841-665217(+)	XUTs	1	NA	NA	NA	NA	NA	24	NA	NA	NA	NA	NA	24	NA	NA	NA	NA	NA	24	24	24	24	24	24	24	24	24	24	24	NA	NA	NA	NA	NA	NA	NA	NA	NA	NA
4.274198374094939e-6	1.7883408474646835e-6	2.2813518716290603e-8	4.138060941057957e-8	1.4667583781788597e-8	9.311953708415725e-8	891	XUT_11F-58	NA	chrXI:136868-138005(+)	XUTs	2	NA	NA	1	NA	NA	50.5	NA	NA	102	NA	NA	50.5	NA	NA	102	NA	NA	49.7795138586146	NA	42.85	43.7	44.55	50.5	54.75	55.6	56.45	57.3	58.15	NA	NA	NA	NA	NA	NA	NA	NA	NA	NA
2.1370991870474694e-6	1.7883408474646836e-8	2.2813518716290603e-8	4.138060941057957e-8	1.4667583781788597e-8	9.311953708415725e-8	892	XUT_11F-68	NA	chrXI:162875-163398(+)	XUTs	1	NA	NA	NA	NA	NA	29	NA	NA	NA	NA	NA	29	NA	NA	NA	NA	NA	29	29	29	29	29	29	29	29	29	29	29	NA	NA	NA	NA	NA	NA	NA	NA	NA	NA
2.1370991870474694e-6	1.7883408474646836e-8	2.2813518716290603e-8	4.1380609410579564e-6	1.4667583781788597e-8	9.311953708415725e-8	893	XUT_11F-77	NA	chrXI:175769-176542(+)	XUTs	1	1	NA	NA	NA	NA	44	30	NA	NA	NA	NA	44	30	NA	NA	NA	NA	44	44	44	44	44	44	44	44	44	44	44	30	30	30	30	30	30	30	30	30	30
6.411297561142408e-6	1.7883408474646835e-6	2.2813518716290603e-6	4.138060941057957e-8	1.4667583781788597e-8	9.311953708415725e-8	894	XUT_11F-87,SUT231	NA	chrXI:195121-195777(+)	XUTs	3	NA	NA	1	NA	1	42	NA	NA	30	NA	23	38	NA	NA	30	NA	23	33.3372217686067	NA	15.5	18	20.5	38	56.5	60.2	63.9	67.6	71.3	NA	NA	NA	NA	NA	NA	NA	NA	NA	NA
6.411297561142408e-6	3.576681694929367e-6	6.844055614887181e-6	4.138060941057957e-8	8.800550269073158e-6	2.7935861125247172e-5	896	XUT_11R-128,SUT671,XUT_11R-130	NA	chrXI:308285-309577(-)	XUTs	3	NA	6	2	3	3	79.6666666666667	NA	24.5	56	20.3333333333333	53.3333333333333	57	NA	26.5	56	20	40	66.9129336131516	NA	38.1	40.2	42.3	57	101.5	110.4	119.3	128.2	137.1	NA	NA	NA	NA	NA	NA	NA	NA	NA	NA
2.1370991870474694e-6	1.7883408474646835e-6	2.2813518716290603e-8	8.276121882115913e-6	1.4667583781788597e-8	9.311953708415725e-8	898	XUT_11R-171	NA	chrXI:384888-385277(-)	XUTs	1	2	NA	1	NA	NA	9	16	NA	21	NA	NA	9	16	NA	21	NA	NA	9	9	9	9	9	9	9	9	9	9	9	13.2287565553229	NA	7.9	8.8	9.7	16	20.5	21.4	22.3	23.2
4.274198374094939e-6	1.7883408474646836e-8	2.2813518716290603e-8	4.1380609410579564e-6	2.933516756357719e-6	2.7935861125247172e-5	899	XUT_11R-2,SUT652	NA	chrXI:5967-7874(-)	XUTs	2	1	2	NA	3	NA	40.5	99	86.5	NA	72	NA	40.5	99	86.5	NA	86	NA	35.4964786985977	NA	22.95	24.9	26.85	40.5	50.25	52.2	54.15	56.1	58.05	99	99	99	99	99	99	99	99	99	99
4.274198374094939e-6	1.7883408474646835e-6	2.2813518716290603e-8	4.138060941057957e-8	1.4667583781788597e-8	9.311953708415725e-8	903	XUT_11R-270	NA	chrXI:638430-638721(-)	XUTs	2	NA	NA	1	NA	NA	23.5	NA	NA	25	NA	NA	23.5	NA	NA	25	NA	NA	22.2710574513201	NA	16.75	17.5	18.25	23.5	27.25	28	28.75	29.5	30.25	NA	NA	NA	NA	NA	NA	NA	NA	NA	NA
4.274198374094939e-6	5.365022542394051e-6	2.2813518716290603e-8	4.138060941057957e-8	1.4667583781788597e-8	9.311953708415724e-6	907	XUT_12F-150	NA	chrXII:373349-374011(+)	XUTs	2	NA	NA	3	1	NA	44	NA	NA	40.3333333333333	80	NA	44	NA	NA	51	80	NA	33.9411254969543	NA	18.8	21.6	24.4	44	58	60.8	63.6	66.4	69.2	NA	NA	NA	NA	NA	NA	NA	NA	NA	NA
1.0685495935237347e-5	3.576681694929367e-6	2.2813518716290603e-6	4.138060941057957e-8	1.4667583781788597e-8	9.311953708415724e-6	908	XUT_12F-157,SUT263,CUT257,CUT258	NA	chrXII:395780-397353(+)	CUTs	5	NA	NA	2	1	1	53.2	NA	NA	41	60	49	61	NA	NA	41	60	49	50.9239034896173	NA	32.6	35.2	37.8	61	64	64.8	65.6	66.4	67.2	NA	NA	NA	NA	NA	NA	NA	NA	NA	NA
2.1370991870474694e-6	1.7883408474646835e-6	2.2813518716290603e-6	4.138060941057957e-8	1.4667583781788596e-6	9.311953708415725e-8	909	XUT_12F-159	NA	chrXII:403602-404471(+)	XUTs	1	NA	1	1	NA	1	74	NA	74	22	NA	10	74	NA	74	22	NA	10	74	74	74	74	74	74	74	74	74	74	74	NA	NA	NA	NA	NA	NA	NA	NA	NA	NA
4.274198374094939e-6	1.7883408474646836e-8	2.2813518716290603e-8	4.138060941057957e-8	1.4667583781788597e-8	9.311953708415725e-8	910	XUT_12F-184,CUT264	NA	chrXII:445040-445545(+)	CUTs	2	NA	NA	NA	NA	NA	53	NA	NA	NA	NA	NA	53	NA	NA	NA	NA	NA	47.7493455452533	NA	32.3	34.6	36.9	53	64.5	66.8	69.1	71.4	73.7	NA	NA	NA	NA	NA	NA	NA	NA	NA	NA
1.0685495935237347e-5	7.153363389858734e-6	2.2813518716290603e-8	8.276121882115913e-6	5.867033512715438e-6	1.8623907416831448e-5	912	XUT_12F-191,SUT265,SUT266	NA	chrXII:490876-492720(+)	XUTs	5	2	4	4	2	NA	66.2	61	29	56	24.5	NA	65	61	29.5	59.5	24.5	NA	63.4260839872006	NA	43	46	49	65	74	78.6	83.2	87.8	92.4	53.113086899558	NA	34	37	40	61	76	79	82	85
2.1370991870474694e-6	1.7883408474646836e-8	2.2813518716290603e-6	4.1380609410579564e-6	1.4667583781788596e-6	9.311953708415725e-8	914	XUT_12F-198	NA	chrXII:514045-514959(+)	XUTs	1	1	1	NA	NA	1	46	31	23	NA	NA	10	46	31	23	NA	NA	10	46	46	46	46	46	46	46	46	46	46	46	31	31	31	31	31	31	31	31	31	31
1.2822595122284816e-5	5.365022542394051e-6	2.2813518716290603e-6	4.1380609410579564e-6	1.4667583781788597e-8	9.311953708415724e-6	915	XUT_12F-208,SUT270	NA	chrXII:540657-541793(+)	XUTs	6	1	NA	3	1	1	28.6666666666667	10	NA	64.3333333333333	66	45	28.5	10	NA	59	66	45	27.0870112532111	NA	16.5	18	19.5	28.5	34.5	36	37.75	39.5	41.25	10	10	10	10	10	10	10	10	10	10
4.274198374094939e-6	1.7883408474646835e-6	2.2813518716290603e-6	4.138060941057957e-8	1.4667583781788597e-8	9.311953708415725e-8	917	XUT_12F-231,SUT273	NA	chrXII:591342-591735(+)	XUTs	2	NA	NA	1	NA	1	51.5	NA	NA	53	NA	48	51.5	NA	NA	53	NA	48	48.4355241532493	NA	35.75	37.5	39.25	51.5	60.25	62	63.75	65.5	67.25	NA	NA	NA	NA	NA	NA	NA	NA	NA	NA
1.0685495935237347e-5	1.7883408474646836e-8	2.2813518716290603e-8	4.138060941057957e-8	1.4667583781788597e-8	9.311953708415724e-6	919	XUT_12F-257	NA	chrXII:657107-658054(+)	XUTs	5	NA	NA	NA	1	NA	41	NA	NA	NA	15	NA	30	NA	NA	NA	15	NA	37.5084557058621	NA	24.6	25.2	25.8	30	57	59	61	63	65	NA	NA	NA	NA	NA	NA	NA	NA	NA	NA
2.1370991870474694e-6	1.7883408474646836e-8	2.2813518716290603e-8	4.138060941057957e-8	1.4667583781788597e-8	9.311953708415725e-8	920	XUT_12F-270,CUT267	NA	chrXII:674098-675137(+)	CUTs	1	NA	NA	NA	NA	NA	63	NA	NA	NA	NA	NA	63	NA	NA	NA	NA	NA	63	63	63	63	63	63	63	63	63	63	63	NA	NA	NA	NA	NA	NA	NA	NA	NA	NA
6.411297561142408e-6	8.941704237323418e-6	2.2813518716290603e-8	4.138060941057957e-8	2.933516756357719e-6	9.311953708415725e-8	921	XUT_12F-359,SUT282,CUT276,XUT_12F-361	NA	chrXII:909636-912471(+)	CUTs	3	NA	2	5	NA	NA	44.6666666666667	NA	19	45.4	NA	NA	39	NA	19	49	NA	NA	43.4271471799112	NA	35.4	35.8	36.2	39	49.5	51.6	53.7	55.8	57.9	NA	NA	NA	NA	NA	NA	NA	NA	NA	NA
2.1370991870474694e-6	1.7883408474646835e-6	2.2813518716290603e-6	4.138060941057957e-8	1.4667583781788597e-8	9.311953708415724e-6	923	XUT_12F-394	NA	chrXII:1010862-1011377(+)	XUTs	1	NA	NA	1	1	1	100	NA	NA	15	21	35	100	NA	NA	15	21	35	100	100	100	100	100	100	100	100	100	100	100	NA	NA	NA	NA	NA	NA	NA	NA	NA	NA
1.2822595122284816e-5	2.1460090169576203e-5	1.596946310140342e-5	2.0690304705289785e-5	5.867033512715438e-6	9.311953708415725e-8	926	XUT_12F-6,SUT245	NA	chrXII:25683-27314(+)	XUTs	6	5	4	12	NA	7	22.3333333333333	16.6	37.75	48.4166666666667	NA	27.5714285714286	21.5	17	36	39.5	NA	27	17.3933312326277	NA	5.75	7.5	9.25	21.5	28.5	30	34	38	42	16.1943888105059	NA	12.2	12.4	12.6	17	20	20.2	20.4	20.6
2.1370991870474694e-6	3.576681694929367e-6	2.2813518716290603e-6	4.138060941057957e-8	1.4667583781788597e-8	9.311953708415725e-8	928	XUT_12F-84	NA	chrXII:220994-221723(+)	XUTs	1	NA	NA	2	NA	1	32	NA	NA	30.5	NA	33	32	NA	NA	30.5	NA	33	32	32	32	32	32	32	32	32	32	32	32	NA	NA	NA	NA	NA	NA	NA	NA	NA	NA
2.1370991870474694e-6	1.7883408474646835e-6	6.844055614887181e-6	4.138060941057957e-8	2.933516756357719e-6	9.311953708415724e-6	929	XUT_12F-85,SUT250	NA	chrXII:223863-224697(+)	XUTs	1	NA	2	1	1	3	33	NA	132.5	19	11	71.3333333333333	33	NA	132.5	19	11	45	33	33	33	33	33	33	33	33	33	33	33	NA	NA	NA	NA	NA	NA	NA	NA	NA	NA
2.1370991870474694e-5	1.0730045084788102e-5	1.3688111229774362e-5	2.0690304705289785e-5	1.6134342159967455e-5	1.8623907416831448e-5	930	XUT_12F-87,YLR041W,XUT_12F-90,SUT251	NA	chrXII:228317-231625(+)	XUTs	10	5	11	6	2	6	42.2	48.6	71.4545454545455	35	45	70	39.5	57	67	36.5	45	69.5	36.9925283161844	NA	20.35	21.7	22.35	39.5	50.25	52.2	52.65	58.1	81.05	38.5466346236256	NA	13.6	18.2	22.8	57	64	67.4	70.8	74.2
1.2822595122284816e-5	8.941704237323418e-6	6.844055614887181e-6	8.276121882115913e-6	5.867033512715438e-6	9.311953708415724e-6	931	XUT_12F-98,SUT253	NA	chrXII:245527-246306(+)	XUTs	6	2	4	5	1	3	19.8333333333333	21	44.75	29.6	29	27.3333333333333	20.5	21	45	26	29	21	18.2738267392951	NA	10.25	10.5	10.75	20.5	24.75	26	27.25	28.5	29.75	20.7846096908265	NA	18.3	18.6	18.9	21	22.5	22.8	23.1	23.4
2.1370991870474694e-6	1.7883408474646836e-8	2.2813518716290603e-8	4.1380609410579564e-6	8.800550269073158e-6	2.7935861125247172e-5	933	XUT_12R-126	NA	chrXII:365768-366188(-)	XUTs	1	1	6	NA	3	NA	23	137	42.8333333333333	NA	48	NA	23	137	39	NA	65	NA	23	23	23	23	23	23	23	23	23	23	23	137	137	137	137	137	137	137	137	137	137
4.274198374094939e-6	1.7883408474646835e-6	2.2813518716290603e-8	4.138060941057957e-8	2.933516756357719e-6	9.311953708415724e-6	934	XUT_12R-141	NA	chrXII:414202-415656(-)	XUTs	2	NA	2	1	1	NA	32.5	NA	33.5	20	14	NA	32.5	NA	33.5	20	14	NA	30.3973683071413	NA	22.15	23.3	24.45	32.5	38.25	39.4	40.55	41.7	42.85	NA	NA	NA	NA	NA	NA	NA	NA	NA	NA
1.0685495935237347e-5	3.576681694929367e-6	2.2813518716290603e-8	4.138060941057957e-8	1.3200825403609736e-5	9.311953708415724e-6	937	XUT_12R-207,SUT698	NA	chrXII:603345-604074(-)	XUTs	5	NA	9	2	1	NA	35.4	NA	66.3333333333333	63.5	52	NA	38	NA	71	63.5	52	NA	34.792154982985	NA	26.4	27.8	29.2	38	39	39.8	40.6	41.4	42.2	NA	NA	NA	NA	NA	NA	NA	NA	NA	NA
2.1370991870474694e-6	1.7883408474646836e-8	2.2813518716290603e-8	4.138060941057957e-8	1.4667583781788597e-8	9.311953708415725e-8	938	XUT_12R-212	NA	chrXII:609754-610827(-)	XUTs	1	NA	NA	NA	NA	NA	9	NA	NA	NA	NA	NA	9	NA	NA	NA	NA	NA	9	9	9	9	9	9	9	9	9	9	9	NA	NA	NA	NA	NA	NA	NA	NA	NA	NA
8.548396748189878e-6	7.153363389858734e-6	6.844055614887181e-6	4.138060941057957e-8	2.933516756357719e-6	9.311953708415724e-6	940	XUT_12R-235	NA	chrXII:649211-650863(-)	XUTs	4	NA	2	4	1	3	37.75	NA	13.5	22.5	21	21.3333333333333	38	NA	13.5	23	21	16	37.4858690516954	NA	32.45	32.9	33.35	38	41.5	41.8	42.1	42.4	42.7	NA	NA	NA	NA	NA	NA	NA	NA	NA	NA
1.0685495935237347e-5	1.2518385932252784e-5	6.844055614887181e-6	4.1380609410579564e-6	8.800550269073158e-6	6.518367595891006e-5	941	XUT_12R-237,CUT742,CUT743	NA	chrXII:657073-658205(-)	CUTs	5	1	6	7	7	3	36	12	36.5	31.2857142857143	29.7142857142857	20.3333333333333	40	12	31.5	23	18	21	32.4342520787284	51	16.6	18.2	19.8	40	51	51	51	51	51	12	12	12	12	12	12	12	12	12	12
2.1370991870474694e-6	1.7883408474646836e-8	2.2813518716290603e-8	4.138060941057957e-8	1.4667583781788597e-8	9.311953708415725e-8	942	XUT_12R-249,SUT703	NA	chrXII:678007-679991(-)	XUTs	1	NA	NA	NA	NA	NA	58	NA	NA	NA	NA	NA	58	NA	NA	NA	NA	NA	58	58	58	58	58	58	58	58	58	58	58	NA	NA	NA	NA	NA	NA	NA	NA	NA	NA
1.7096793496379755e-5	2.1460090169576203e-5	1.3688111229774362e-5	8.276121882115913e-6	8.800550269073158e-6	9.311953708415725e-8	945	XUT_12R-299	NA	chrXII:815757-818469(-)	XUTs	8	2	6	12	NA	6	35.375	21	14.1666666666667	34.3333333333333	NA	22.3333333333333	32.5	21	15.5	30	NA	22	33.9803525393511	NA	23.75	25.5	27.05	32.5	41.75	45.6	49.45	50.6	51.3	20.976176963403	NA	20.1	20.2	20.3	21	21.5	21.6	21.7	21.8
1.2822595122284816e-5	7.153363389858734e-6	9.125407486516241e-6	8.276121882115913e-6	5.867033512715438e-6	3.7247814833662896e-5	951	XUT_12R-352	NA	chrXII:948988-950218(-)	XUTs	6	2	4	4	4	4	38.6666666666667	34	23.75	39.5	14.75	26.25	27.5	34	22.5	38	12	25.5	30.7086800022964	NA	13.25	16.5	19.75	27.5	46.75	53	62.5	72	81.5	33.7638860322683	NA	30.4	30.8	31.2	34	36	36.4	36.8	37.2
8.548396748189878e-6	1.7883408474646836e-8	2.2813518716290603e-6	4.138060941057957e-8	1.4667583781788597e-8	9.311953708415725e-8	953	XUT_12R-370	NA	chrXII:981659-982629(-)	XUTs	4	NA	NA	NA	NA	1	36.75	NA	NA	NA	NA	44	36.5	NA	NA	NA	NA	44	33.2031624829046	21	21	21	21	36.5	52.25	52.4	52.55	52.7	52.85	NA	NA	NA	NA	NA	NA	NA	NA	NA	NA
6.411297561142408e-6	1.4306726779717468e-5	6.844055614887181e-6	4.1380609410579564e-6	4.400275134536579e-6	9.311953708415724e-6	954	XUT_12R-389,YLRCdelta27	NA	chrXII:1052262-1053178(-)	XUTs	3	1	3	8	1	3	44	8	37.3333333333333	34.375	52	18	49	8	47	32	52	19	38.0244533281022	NA	20.2	23.4	26.6	49	57.5	59.2	60.9	62.6	64.3	8	8	8	8	8	8	8	8	8	8
2.1370991870474694e-6	1.7883408474646835e-6	2.2813518716290603e-6	4.138060941057957e-8	1.4667583781788596e-6	9.311953708415725e-8	955	XUT_12R-50	NA	chrXII:146077-146452(-)	XUTs	1	NA	1	1	NA	1	11	NA	60	40	NA	44	11	NA	60	40	NA	44	11	11	11	11	11	11	11	11	11	11	11	NA	NA	NA	NA	NA	NA	NA	NA	NA	NA
2.1370991870474694e-6	1.7883408474646835e-6	2.2813518716290603e-6	4.138060941057957e-8	1.4667583781788597e-8	9.311953708415725e-8	957	XUT_13F-106	NA	chrXIII:241985-242447(+)	XUTs	1	NA	NA	1	NA	1	35	NA	NA	14	NA	28	35	NA	NA	14	NA	28	35	35	35	35	35	35	35	35	35	35	35	NA	NA	NA	NA	NA	NA	NA	NA	NA	NA
2.1370991870474694e-6	3.576681694929367e-6	9.125407486516241e-6	4.138060941057957e-8	2.933516756357719e-6	6.518367595891006e-5	961	XUT_13F-151	NA	chrXIII:320576-321094(+)	XUTs	1	NA	2	2	7	4	42	NA	41	29	42.4285714285714	31	42	NA	41	29	42	33	42	42	42	42	42	42	42	42	42	42	42	NA	NA	NA	NA	NA	NA	NA	NA	NA	NA
1.4959694309332284e-5	1.7883408474646836e-5	2.2813518716290603e-6	4.138060941057957e-8	1.4667583781788596e-6	9.311953708415725e-8	962	XUT_13F-161,SUT300	NA	chrXIII:347137-348536(+)	XUTs	7	NA	1	10	NA	1	32.8571428571429	NA	10	39.4	NA	50	25	NA	10	33.5	NA	50	30.6575781887183	25	19.8	21.6	23.4	25	43	46.6	49.3	50.2	51.1	NA	NA	NA	NA	NA	NA	NA	NA	NA	NA
4.274198374094939e-6	1.7883408474646835e-6	2.2813518716290603e-8	4.138060941057957e-8	1.4667583781788597e-8	9.311953708415725e-8	965	XUT_13F-191	NA	chrXIII:422345-423644(+)	XUTs	2	NA	NA	1	NA	NA	46	NA	NA	36	NA	NA	46	NA	NA	36	NA	NA	41.4246303544159	NA	28	30	32	46	56	58	60	62	64	NA	NA	NA	NA	NA	NA	NA	NA	NA	NA
4.274198374094939e-6	7.153363389858734e-6	2.2813518716290603e-8	4.138060941057957e-8	1.4667583781788596e-6	9.311953708415725e-8	966	XUT_13F-195,SUT302	NA	chrXIII:429880-431561(+)	XUTs	2	NA	1	4	NA	NA	49	NA	43	33.5	NA	NA	49	NA	43	31.5	NA	NA	47.7493455452533	NA	39.1	40.2	41.3	49	54.5	55.6	56.7	57.8	58.9	NA	NA	NA	NA	NA	NA	NA	NA	NA	NA
2.1370991870474694e-6	1.7883408474646836e-8	2.2813518716290603e-8	4.138060941057957e-8	1.4667583781788597e-8	9.311953708415724e-6	969	XUT_13F-201	NA	chrXIII:445030-445410(+)	XUTs	1	NA	NA	NA	1	NA	47	NA	NA	NA	39	NA	47	NA	NA	NA	39	NA	47	47	47	47	47	47	47	47	47	47	47	NA	NA	NA	NA	NA	NA	NA	NA	NA	NA
8.548396748189878e-6	3.576681694929367e-6	6.844055614887181e-6	4.138060941057957e-8	1.4667583781788596e-6	9.311953708415725e-8	970	XUT_13F-206	NA	chrXIII:462789-463392(+)	XUTs	4	NA	1	2	NA	3	25	NA	17	25	NA	37	18	NA	17	25	NA	38	21.7551461187455	NA	14.3	14.6	14.9	18	27.5	32	36.5	41	45.5	NA	NA	NA	NA	NA	NA	NA	NA	NA	NA
1.0685495935237347e-5	1.0730045084788102e-5	1.3688111229774362e-5	4.1380609410579564e-6	1.7601100538146316e-5	9.311953708415725e-8	971	XUT_13F-209,SUT305	NA	chrXIII:480851-481387(+)	XUTs	5	1	12	6	NA	6	29	5	17.9166666666667	28.5	NA	21.3333333333333	30	5	17.5	23.5	NA	21	27.7947642148631	NA	18.2	20.4	22.6	30	32	33.6	35.2	36.8	38.4	5	5	5	5	5	5	5	5	5	5
6.411297561142408e-6	3.576681694929367e-6	2.2813518716290603e-8	4.138060941057957e-8	8.800550269073158e-6	7.449562966732579e-5	972	XUT_13F-213,CUT299,XUT_13F-214	NA	chrXIII:493644-494811(+)	CUTs	3	NA	6	2	8	NA	47	NA	28.5	21.5	31.5	NA	41	NA	30.5	21.5	27	NA	46.1670047950722	NA	40.1	40.2	40.3	41	50.5	52.4	54.3	56.2	58.1	NA	NA	NA	NA	NA	NA	NA	NA	NA	NA
1.0685495935237347e-5	7.153363389858734e-6	2.2813518716290603e-8	4.138060941057957e-8	1.4667583781788596e-6	1.8623907416831448e-5	973	XUT_13F-218,YMRWdelta16	NA	chrXIII:502096-503550(+)	XUTs	5	NA	1	4	2	NA	59.2	NA	19	42.25	14	NA	52	NA	19	42	14	NA	57.6867007014227	NA	46	47	48	52	65	68.8	72.6	76.4	80.2	NA	NA	NA	NA	NA	NA	NA	NA	NA	NA
6.411297561142408e-6	1.7883408474646835e-6	2.2813518716290603e-6	4.138060941057957e-8	4.400275134536579e-6	9.311953708415724e-6	975	XUT_13F-259	NA	chrXIII:598086-599533(+)	XUTs	3	NA	3	1	1	1	64	NA	44.6666666666667	12	63	38	60	NA	38	12	63	38	63.0983598335648	NA	53.7	54.4	55.1	60	69.5	71.4	73.3	75.2	77.1	NA	NA	NA	NA	NA	NA	NA	NA	NA	NA
2.1370991870474694e-6	1.7883408474646836e-8	2.2813518716290603e-8	4.138060941057957e-8	1.4667583781788597e-8	9.311953708415725e-8	976	XUT_13F-272	NA	chrXIII:622548-623191(+)	XUTs	1	NA	NA	NA	NA	NA	35	NA	NA	NA	NA	NA	35	NA	NA	NA	NA	NA	35	35	35	35	35	35	35	35	35	35	35	NA	NA	NA	NA	NA	NA	NA	NA	NA	NA
2.1370991870474694e-6	1.7883408474646836e-8	4.562703743258121e-6	4.1380609410579564e-6	1.4667583781788596e-6	9.311953708415725e-8	978	XUT_13F-294	NA	chrXIII:675165-675603(+)	XUTs	1	1	1	NA	NA	2	33	23	53	NA	NA	34	33	23	53	NA	NA	34	33	33	33	33	33	33	33	33	33	33	33	23	23	23	23	23	23	23	23	23	23
8.548396748189878e-6	1.7883408474646835e-6	2.2813518716290603e-6	4.1380609410579564e-6	1.9067858916325175e-5	6.518367595891006e-5	979	XUT_13F-3,SUT285	NA	chrXIII:13421-14355(+)	XUTs	4	1	13	1	7	1	32	91	59.2307692307692	43	31.7142857142857	95	32	91	36	43	19	95	31.1543930854607	NA	23.6	24.2	24.8	32	38	38.6	39.2	39.8	40.4	91	91	91	91	91	91	91	91	91	91
2.1370991870474694e-6	1.7883408474646836e-8	2.2813518716290603e-8	4.138060941057957e-8	1.4667583781788597e-8	9.311953708415725e-8	981	XUT_13F-315	NA	chrXIII:720876-722370(+)	XUTs	1	NA	NA	NA	NA	NA	55	NA	NA	NA	NA	NA	55	NA	NA	NA	NA	NA	55	55	55	55	55	55	55	55	55	55	55	NA	NA	NA	NA	NA	NA	NA	NA	NA	NA
4.274198374094939e-6	1.7883408474646836e-8	2.2813518716290603e-8	4.138060941057957e-8	1.4667583781788597e-8	9.311953708415725e-8	983	XUT_13F-333,SUT314	NA	chrXIII:763317-764279(+)	XUTs	2	NA	NA	NA	NA	NA	27	NA	NA	NA	NA	NA	27	NA	NA	NA	NA	NA	26.8328157299975	NA	24.3	24.6	24.9	27	28.5	28.8	29.1	29.4	29.7	NA	NA	NA	NA	NA	NA	NA	NA	NA	NA
2.1370991870474694e-6	1.7883408474646836e-8	2.2813518716290603e-8	4.138060941057957e-8	1.4667583781788597e-8	9.311953708415724e-6	984	XUT_13F-339,SUT319	NA	chrXIII:784451-785057(+)	XUTs	1	NA	NA	NA	1	NA	32	NA	NA	NA	40	NA	32	NA	NA	NA	40	NA	32	32	32	32	32	32	32	32	32	32	32	NA	NA	NA	NA	NA	NA	NA	NA	NA	NA
1.4959694309332284e-5	1.7883408474646835e-6	9.125407486516241e-6	4.1380609410579564e-6	1.1734067025430876e-5	1.8623907416831448e-5	986	XUT_13F-350	NA	chrXIII:809066-809543(+)	XUTs	7	1	8	1	2	4	50.5714285714286	75	84.875	16	64.5	53.75	40	75	85.5	16	64.5	54	43.3205810620765	40	19.8	24.6	29.4	40	63	71.4	79.5	87	94.5	75	75	75	75	75	75	75	75	75	75
2.1370991870474694e-6	5.365022542394051e-6	2.2813518716290603e-6	8.276121882115913e-6	5.867033512715438e-6	9.311953708415724e-6	988	XUT_13F-359	NA	chrXIII:836914-837716(+)	XUTs	1	2	4	3	1	1	43	91	40.5	37.3333333333333	7	245	43	91	40	23	7	245	43	43	43	43	43	43	43	43	43	43	43	90.8625335328043	NA	86.5	87	87.5	91	93.5	94	94.5	95
6.411297561142408e-6	1.7883408474646836e-8	2.2813518716290603e-8	4.138060941057957e-8	1.4667583781788597e-8	9.311953708415725e-8	992	XUT_13F-376	NA	chrXIII:874107-874476(+)	XUTs	3	NA	NA	NA	NA	NA	51.3333333333333	NA	NA	NA	NA	NA	49	NA	NA	NA	NA	NA	50.7401883529104	NA	43.6	44.2	44.8	49	55.5	56.8	58.1	59.4	60.7	NA	NA	NA	NA	NA	NA	NA	NA	NA	NA
4.274198374094939e-6	5.365022542394051e-6	4.562703743258121e-6	4.1380609410579564e-6	1.4667583781788597e-8	9.311953708415725e-8	993	XUT_13F-390	NA	chrXIII:906262-906959(+)	XUTs	2	1	NA	3	NA	2	42.5	11	NA	37.3333333333333	NA	36	42.5	11	NA	26	NA	36	41.424630354416	NA	33.95	34.9	35.85	42.5	47.25	48.2	49.15	50.1	51.05	11	11	11	11	11	11	11	11	11	11
6.411297561142408e-6	1.0730045084788102e-5	1.3688111229774362e-5	8.276121882115913e-6	8.800550269073158e-6	9.311953708415725e-8	994	XUT_13F-393,SUT321,XUT_13F-398,SUT322	NA	chrXIII:910804-915019(+)	XUTs	3	2	6	6	NA	6	38.6666666666667	17	31.8333333333333	27.3333333333333	NA	33.1666666666667	24	17	29	24.5	NA	25.5	33.6456861513902	NA	23.1	23.2	23.3	24	46.5	51	55.5	60	64.5	17	17	17	17	17	17	17	17	17	17
2.1370991870474694e-6	1.7883408474646836e-8	2.2813518716290603e-8	4.138060941057957e-8	1.4667583781788597e-8	9.311953708415725e-8	995	XUT_13F-43	NA	chrXIII:94415-95580(+)	XUTs	1	NA	NA	NA	NA	NA	6	NA	NA	NA	NA	NA	6	NA	NA	NA	NA	NA	6	6	6	6	6	6	6	6	6	6	6	NA	NA	NA	NA	NA	NA	NA	NA	NA	NA
6.411297561142408e-6	1.7883408474646836e-8	2.2813518716290603e-6	4.1380609410579564e-6	1.4667583781788597e-8	9.311953708415724e-6	996	XUT_13F-51,SUT288	NA	chrXIII:119375-120177(+)	XUTs	3	1	NA	NA	1	1	62.6666666666667	71	NA	NA	34	31	52	71	NA	NA	34	31	57.8545702545304	NA	39.4	40.8	42.2	52	75	79.6	84.2	88.8	93.4	71	71	71	71	71	71	71	71	71	71
2.1370991870474694e-6	1.7883408474646835e-6	2.2813518716290603e-6	8.276121882115913e-6	2.933516756357719e-6	2.7935861125247172e-5	998	XUT_13F-65,SUT292	NA	chrXIII:139957-141691(+)	XUTs	1	2	2	1	3	1	49	76.5	75	30	49	54	49	76.5	75	30	21	54	49	49	49	49	49	49	49	49	49	49	49	49.295030175465	NA	23.85	29.7	35.55	76.5	105.75	111.6	117.45	123.3
7.907266992075637e-5	6.0803588813799246e-5	4.7908389304210264e-5	3.310448752846365e-5	4.546950972354465e-5	1.583032130430673e-4	999	XUT_13F-80,SUT295	NA	chrXIII:165510-168705(+)	XUTs	37	8	31	34	17	21	36.1891891891892	27.5	53.1290322580645	31.7352941176471	35.7647058823529	33.6190476190476	36	24.5	32	30	28	26	32.2230770123952	NA	13.8	17	19	36	46	47.8	50.6	58	70.4	25.4193457800355	NA	17.35	17.7	18.15	24.5	27.25	27.6	27.95	37.6
3.633068617980698e-5	2.3248431017040887e-5	6.844055614887181e-6	8.276121882115913e-6	2.933516756357719e-6	9.311953708415724e-6	1000	XUT_13R-108,SUT721	NA	chrXIII:258686-258984(-)	XUTs	17	2	2	13	1	3	35.1764705882353	16.5	39	24.3846153846154	34	21.3333333333333	30	16.5	39	23	34	17	27.2246774184165	30	7.2	11	14.6	30	39	39.8	58	72.4	81	13.490737563232	NA	7.95	8.9	9.85	16.5	21.25	22.2	23.15	24.1
6.411297561142408e-6	1.2518385932252784e-5	2.2813518716290603e-6	4.1380609410579564e-6	1.4667583781788596e-6	9.311953708415724e-6	1002	XUT_13R-114,SUT724	NA	chrXIII:265512-267500(-)	XUTs	3	1	1	7	1	1	52.6666666666667	10	6	30.7142857142857	70	31	51	10	6	27	70	31	49.9388585983886	NA	34.8	36.6	38.4	51	62.5	64.8	67.1	69.4	71.7	10	10	10	10	10	10	10	10	10	10
2.1370991870474694e-6	1.7883408474646836e-8	2.2813518716290603e-8	8.276121882115913e-6	5.867033512715438e-6	1.8623907416831448e-5	1003	XUT_13R-117	NA	chrXIII:275575-276712(-)	XUTs	1	2	4	NA	2	NA	15	66.5	65.75	NA	46	NA	15	66.5	78.5	NA	46	NA	15	15	15	15	15	15	15	15	15	15	15	62.2093240599831	NA	45.35	47.7	50.05	66.5	78.25	80.6	82.95	85.3
8.548396748189878e-6	1.7883408474646835e-6	4.562703743258121e-6	4.1380609410579564e-6	1.4667583781788596e-6	9.311953708415725e-8	1004	XUT_13R-127,CUT764	NA	chrXIII:286499-287229(-)	CUTs	4	1	1	1	NA	2	58.25	61	15	33	NA	33	54	61	15	33	NA	33	47.0754827986622	NA	20.2	24.4	28.6	54	75.25	82	88.75	95.5	102.25	61	61	61	61	61	61	61	61	61	61
4.274198374094939e-6	1.7883408474646836e-8	2.2813518716290603e-6	4.138060941057957e-8	1.4667583781788597e-8	9.311953708415725e-8	1005	XUT_13R-14	NA	chrXIII:31542-32019(-)	XUTs	2	NA	NA	NA	NA	1	59.5	NA	NA	NA	NA	159	59.5	NA	NA	NA	NA	159	58.5662018573853	NA	50.05	51.1	52.15	59.5	64.75	65.8	66.85	67.9	68.95	NA	NA	NA	NA	NA	NA	NA	NA	NA	NA
1.4959694309332284e-5	1.0730045084788102e-5	6.844055614887181e-6	8.276121882115913e-6	1.4667583781788596e-6	9.311953708415725e-8	1006	XUT_13R-20,CUT758,SUT716	NA	chrXIII:45878-46633(-)	CUTs	7	2	1	6	NA	3	44.4285714285714	25.5	314	45.5	NA	51.3333333333333	36	25.5	314	45.5	NA	32	38.1721513228185	NA	18	21	24	36	60	61.8	65.4	72.6	79.8	22.7596133534821	NA	15.15	16.3	17.45	25.5	31.25	32.4	33.55	34.7
4.274198374094939e-6	1.7883408474646836e-8	4.562703743258121e-6	4.1380609410579564e-6	5.867033512715438e-6	9.311953708415725e-8	1007	XUT_13R-216	NA	chrXIII:481253-481558(-)	XUTs	2	1	4	NA	NA	2	51.5	11	60	NA	NA	34.5	51.5	11	58	NA	NA	34.5	49.9599839871872	NA	40.25	41.5	42.75	51.5	57.75	59	60.25	61.5	62.75	11	11	11	11	11	11	11	11	11	11
4.274198374094939e-6	1.7883408474646836e-8	2.2813518716290603e-8	4.138060941057957e-8	2.933516756357719e-6	9.311953708415724e-6	1008	XUT_13R-217	NA	chrXIII:481883-482713(-)	XUTs	2	NA	2	NA	1	NA	16.5	NA	23	NA	9	NA	16.5	NA	23	NA	9	NA	14.6969384566991	NA	9.75	10.5	11.25	16.5	20.25	21	21.75	22.5	23.25	NA	NA	NA	NA	NA	NA	NA	NA	NA	NA
2.1370991870474694e-6	7.153363389858734e-6	2.2813518716290603e-8	4.138060941057957e-8	1.4667583781788597e-8	9.311953708415724e-6	1010	XUT_13R-232	NA	chrXIII:531798-532278(-)	XUTs	1	NA	NA	4	1	NA	38	NA	NA	39	31	NA	38	NA	NA	39.5	31	NA	38	38	38	38	38	38	38	38	38	38	38	NA	NA	NA	NA	NA	NA	NA	NA	NA	NA
4.274198374094939e-6	1.7883408474646836e-8	2.2813518716290603e-8	4.138060941057957e-8	2.933516756357719e-6	9.311953708415725e-8	1011	XUT_13R-234,SUT732	NA	chrXIII:536051-537233(-)	XUTs	2	NA	2	NA	NA	NA	38.5	NA	48.5	NA	NA	NA	38.5	NA	48.5	NA	NA	NA	26.944387170615	NA	13.75	16.5	19.25	38.5	52.25	55	57.75	60.5	63.25	NA	NA	NA	NA	NA	NA	NA	NA	NA	NA
4.274198374094939e-6	1.7883408474646836e-8	2.2813518716290603e-8	4.138060941057957e-8	1.4667583781788597e-8	9.311953708415725e-8	1014	XUT_13R-276	NA	chrXIII:611393-611649(-)	XUTs	2	NA	NA	NA	NA	NA	37	NA	NA	NA	NA	NA	37	NA	NA	NA	NA	NA	33.8230690505755	NA	23.5	25	26.5	37	44.5	46	47.5	49	50.5	NA	NA	NA	NA	NA	NA	NA	NA	NA	NA
1.9233892683427223e-5	8.941704237323418e-6	1.3688111229774362e-5	2.8966426587405696e-5	1.1734067025430876e-5	1.8623907416831448e-5	1015	XUT_13R-279,SUT734	NA	chrXIII:618355-619594(-)	XUTs	9	7	8	5	2	6	65.1111111111111	29.5714285714286	57.5	55	67	35	58	22	66.5	40	67	20.5	52.6580981824489	33	23.4	25.8	28.2	58	74	83.2	92.4	112.2	142.6	23.8868096936668	NA	11.5	13	14.5	22	28.5	29.4	35.3	51.2
2.1370991870474694e-6	7.153363389858734e-6	2.2813518716290603e-8	4.1380609410579564e-6	1.4667583781788596e-6	9.311953708415724e-6	1016	XUT_13R-293,SUT735,CUT783,XUT_13R-294,CUT784,XUT_13R-297	NA	chrXIII:654389-658381(-)	CUTs	1	1	1	4	1	NA	16	73	78	39.5	49	NA	16	73	78	41	49	NA	16	16	16	16	16	16	16	16	16	16	16	73	73	73	73	73	73	73	73	73	73
4.274198374094939e-6	1.7883408474646835e-6	2.2813518716290603e-8	4.138060941057957e-8	4.400275134536579e-6	5.5871722250494344e-5	1017	XUT_13R-316,SUT736	NA	chrXIII:687543-688857(-)	XUTs	2	NA	3	1	6	NA	27	NA	22	54	18.1666666666667	NA	27	NA	23	54	20	NA	20.976176963403	NA	11.7	13.4	15.1	27	35.5	37.2	38.9	40.6	42.3	NA	NA	NA	NA	NA	NA	NA	NA	NA	NA
1.4959694309332284e-5	5.365022542394051e-6	2.2813518716290603e-6	4.138060941057957e-8	2.933516756357719e-6	9.311953708415724e-6	1018	XUT_13R-330,SUT737	NA	chrXIII:731437-732109(-)	XUTs	7	NA	2	3	1	1	45.4285714285714	NA	24	113.333333333333	71	76	44	NA	24	63	71	76	40.5043586080798	NA	21.3	24.6	27.9	44	51	54.6	60.5	71	81.5	NA	NA	NA	NA	NA	NA	NA	NA	NA	NA
2.1370991870474694e-6	1.7883408474646835e-6	2.2813518716290603e-8	4.138060941057957e-8	1.4667583781788597e-8	1.8623907416831448e-5	1019	XUT_13R-340	NA	chrXIII:768824-770517(-)	XUTs	1	NA	NA	1	2	NA	54	NA	NA	55	30.5	NA	54	NA	NA	55	30.5	NA	54	54	54	54	54	54	54	54	54	54	54	NA	NA	NA	NA	NA	NA	NA	NA	NA	NA
8.548396748189878e-6	3.576681694929367e-6	2.2813518716290603e-6	4.138060941057957e-8	2.933516756357719e-6	9.311953708415725e-8	1020	XUT_13R-362	NA	chrXIII:808459-808718(-)	XUTs	4	NA	2	2	NA	1	43.75	NA	19	26	NA	22	38	NA	19	26	NA	22	41.7405603177129	NA	31.75	32.5	33.25	38	47	51.2	55.4	59.6	63.8	NA	NA	NA	NA	NA	NA	NA	NA	NA	NA
2.1370991870474694e-6	1.7883408474646835e-6	2.2813518716290603e-6	4.138060941057957e-8	2.933516756357719e-6	9.311953708415725e-8	1022	XUT_13R-389,SUT739	NA	chrXIII:854525-855005(-)	XUTs	1	NA	2	1	NA	1	52	NA	48	36	NA	14	52	NA	48	36	NA	14	52	52	52	52	52	52	52	52	52	52	52	NA	NA	NA	NA	NA	NA	NA	NA	NA	NA
2.1370991870474694e-6	1.7883408474646836e-8	2.2813518716290603e-6	4.138060941057957e-8	1.4667583781788597e-8	9.311953708415725e-8	1024	XUT_13R-47	NA	chrXIII:110937-111737(-)	XUTs	1	NA	NA	NA	NA	1	61	NA	NA	NA	NA	19	61	NA	NA	NA	NA	19	61	61	61	61	61	61	61	61	61	61	61	NA	NA	NA	NA	NA	NA	NA	NA	NA	NA
2.1370991870474694e-6	1.7883408474646836e-8	2.2813518716290603e-8	1.241418282317387e-5	1.4667583781788596e-5	2.7935861125247172e-5	1026	XUT_13R-88	NA	chrXIII:220815-221973(-)	XUTs	1	3	10	NA	3	NA	11	92	64.1	NA	62.6666666666667	NA	11	95	66	NA	58	NA	11	11	11	11	11	11	11	11	11	11	11	91.5612378343333	NA	81.5	83	84.5	95	98	98.6	99.2	99.8
2.1370991870474694e-6	5.365022542394051e-6	9.125407486516241e-6	4.138060941057957e-8	8.800550269073158e-6	9.311953708415724e-6	1027	XUT_13R-97	NA	chrXIII:233214-233741(-)	XUTs	1	NA	6	3	1	4	56	NA	84.5	18.3333333333333	56	34.75	56	NA	104	18	56	35	56	56	56	56	56	56	56	56	56	56	56	NA	NA	NA	NA	NA	NA	NA	NA	NA	NA
2.1370991870474694e-6	5.365022542394051e-6	2.2813518716290603e-8	4.138060941057957e-8	1.4667583781788596e-6	9.311953708415725e-8	1028	XUT_14F-101,SUT325,CUT328	NA	chrXIV:270144-271219(+)	CUTs	1	NA	1	3	NA	NA	54	NA	18	46	NA	NA	54	NA	18	50	NA	NA	54	54	54	54	54	54	54	54	54	54	54	NA	NA	NA	NA	NA	NA	NA	NA	NA	NA
6.411297561142408e-6	8.941704237323418e-6	2.2813518716290603e-6	4.138060941057957e-8	4.400275134536579e-6	2.7935861125247172e-5	1029	XUT_14F-102,SUT326	NA	chrXIV:271873-274241(+)	XUTs	3	NA	3	5	3	1	23	NA	18.6666666666667	41.6	28.3333333333333	28	18	NA	24	49	27	28	21.0475114741642	NA	14.4	14.8	15.2	18	27.5	29.4	31.3	33.2	35.1	NA	NA	NA	NA	NA	NA	NA	NA	NA	NA
4.274198374094939e-6	5.365022542394051e-6	1.1406759358145302e-5	4.138060941057957e-8	2.933516756357719e-6	9.311953708415725e-8	1030	XUT_14F-116,SUT327,XUT_14F-118	NA	chrXIV:318615-319917(+)	XUTs	2	NA	2	3	NA	5	30	NA	11.5	20.3333333333333	NA	22.8	30	NA	11.5	24	NA	21	25.9807621135332	NA	16.5	18	19.5	30	37.5	39	40.5	42	43.5	NA	NA	NA	NA	NA	NA	NA	NA	NA	NA
2.1370991870474694e-6	1.7883408474646836e-8	2.2813518716290603e-8	4.138060941057957e-8	1.4667583781788597e-8	9.311953708415725e-8	1032	XUT_14F-133	NA	chrXIV:354421-355503(+)	XUTs	1	NA	NA	NA	NA	NA	66	NA	NA	NA	NA	NA	66	NA	NA	NA	NA	NA	66	66	66	66	66	66	66	66	66	66	66	NA	NA	NA	NA	NA	NA	NA	NA	NA	NA
2.350809105752216e-5	7.153363389858734e-6	4.562703743258121e-6	8.276121882115913e-6	7.333791890894298e-6	9.311953708415724e-6	1033	XUT_14F-142,SUT330	NA	chrXIV:372463-374321(+)	XUTs	11	2	5	4	1	2	40.5454545454545	12	15.2	50.75	39	42.5	40	12	12	51	39	42.5	38.4929750555234	NA	22	24	28	40	45	46	52.5	59	62	11.6189500386223	NA	9.3	9.6	9.9	12	13.5	13.8	14.1	14.4
8.548396748189878e-6	1.7883408474646835e-6	6.844055614887181e-6	4.138060941057957e-8	2.933516756357719e-6	1.8623907416831448e-5	1034	XUT_14F-166,SUT333	NA	chrXIV:440725-441306(+)	XUTs	4	NA	2	1	2	3	43	NA	44.5	65	48	24	21	NA	44.5	65	48	17	28.5530603167911	NA	13.9	14.8	15.7	21	46.5	60.6	74.7	88.8	102.9	NA	NA	NA	NA	NA	NA	NA	NA	NA	NA
2.1370991870474694e-6	1.7883408474646835e-6	2.2813518716290603e-8	4.138060941057957e-8	1.4667583781788597e-8	9.311953708415725e-8	1036	XUT_14F-214	NA	chrXIV:546153-546781(+)	XUTs	1	NA	NA	1	NA	NA	34	NA	NA	42	NA	NA	34	NA	NA	42	NA	NA	34	34	34	34	34	34	34	34	34	34	34	NA	NA	NA	NA	NA	NA	NA	NA	NA	NA
2.1370991870474694e-6	1.7883408474646836e-8	2.2813518716290603e-8	4.138060941057957e-8	1.4667583781788596e-6	9.311953708415724e-6	1037	XUT_14F-219	NA	chrXIV:561385-561815(+)	XUTs	1	NA	1	NA	1	NA	35	NA	14	NA	12	NA	35	NA	14	NA	12	NA	35	35	35	35	35	35	35	35	35	35	35	NA	NA	NA	NA	NA	NA	NA	NA	NA	NA
4.274198374094939e-6	3.576681694929367e-6	2.2813518716290603e-8	4.138060941057957e-8	5.867033512715438e-6	9.311953708415724e-6	1039	XUT_14F-236	NA	chrXIV:599180-600285(+)	XUTs	2	NA	4	2	1	NA	17	NA	17	23	24	NA	17	NA	20.5	23	24	NA	12.0415945787923	NA	6.2	7.4	8.6	17	23	24.2	25.4	26.6	27.8	NA	NA	NA	NA	NA	NA	NA	NA	NA	NA
8.548396748189878e-6	7.153363389858734e-6	2.2813518716290603e-8	4.138060941057957e-8	2.933516756357719e-6	2.7935861125247172e-5	1042	XUT_14F-257,CUT347,SUT337	NA	chrXIV:629054-629530(+)	CUTs	4	NA	2	4	3	NA	34.75	NA	57	26	84.6666666666667	NA	33.5	NA	57	27	84	NA	29.9666109666366	NA	15	18	21	33.5	41.25	45	48.75	52.5	56.25	NA	NA	NA	NA	NA	NA	NA	NA	NA	NA
1.2822595122284816e-5	1.7883408474646835e-6	2.2813518716290603e-6	4.138060941057957e-8	2.933516756357719e-6	9.311953708415724e-6	1044	XUT_14F-289,SUT339	NA	chrXIV:724416-726019(+)	XUTs	6	NA	2	1	1	1	38	NA	24	80	5	9	33.5	NA	24	80	5	9	34.5125051785761	NA	19	22	25	33.5	48	52	55.25	58.5	61.75	NA	NA	NA	NA	NA	NA	NA	NA	NA	NA
4.274198374094939e-6	1.7883408474646835e-6	2.2813518716290603e-6	4.138060941057957e-8	1.4667583781788597e-8	9.311953708415725e-8	1045	XUT_14F-290,SUT340,SUT341,XUT_14F-292	NA	chrXIV:727570-730172(+)	XUTs	2	NA	NA	1	NA	1	52	NA	NA	58	NA	42	52	NA	NA	58	NA	42	37.5233260785875	NA	19.6	23.2	26.8	52	70	73.6	77.2	80.8	84.4	NA	NA	NA	NA	NA	NA	NA	NA	NA	NA
4.274198374094939e-6	5.365022542394051e-6	2.2813518716290603e-8	8.276121882115913e-6	2.933516756357719e-6	9.311953708415725e-8	1046	XUT_14F-302,SUT343	NA	chrXIV:742294-742589(+)	XUTs	2	2	2	3	NA	NA	39.5	61.5	46	28	NA	NA	39.5	61.5	46	29	NA	NA	36.7423461417477	NA	26.45	27.9	29.35	39.5	46.75	48.2	49.65	51.1	52.55	45.3872228716409	NA	24.15	28.3	32.45	61.5	82.25	86.4	90.55	94.7
8.548396748189878e-6	8.941704237323418e-6	4.562703743258121e-6	4.138060941057957e-8	1.4667583781788596e-6	9.311953708415724e-6	1047	XUT_14F-303,SUT344	NA	chrXIV:743787-746430(+)	XUTs	4	NA	1	5	1	2	48.5	NA	29	63	51	83	49	NA	29	67	51	83	45.8153490871065	NA	29.4	31.8	34.2	49	58.5	60.6	62.7	64.8	66.9	NA	NA	NA	NA	NA	NA	NA	NA	NA	NA
4.274198374094939e-6	3.576681694929367e-6	2.2813518716290603e-8	4.138060941057957e-8	2.933516756357719e-6	9.311953708415725e-8	1048	XUT_14F-306	NA	chrXIV:755222-756770(+)	XUTs	2	NA	2	2	NA	NA	48.5	NA	31.5	56.5	NA	NA	48.5	NA	31.5	56.5	NA	NA	48.4767985741633	NA	47.15	47.3	47.45	48.5	49.25	49.4	49.55	49.7	49.85	NA	NA	NA	NA	NA	NA	NA	NA	NA	NA
6.411297561142408e-6	3.576681694929367e-6	2.2813518716290603e-8	8.276121882115913e-6	4.400275134536579e-6	9.311953708415725e-8	1049	XUT_14F-313,SUT345	NA	chrXIV:759585-760798(+)	XUTs	3	2	3	2	NA	NA	46.3333333333333	64.5	37	50.5	NA	NA	51	64.5	36	50.5	NA	NA	43.7946700213458	NA	29.4	31.8	34.2	51	56	57	58	59	60	51.7493961317424	NA	29.85	33.7	37.55	64.5	83.75	87.6	91.45	95.3
8.548396748189878e-6	7.153363389858734e-6	2.2813518716290603e-6	4.1380609410579564e-6	1.3200825403609736e-5	3.7247814833662896e-5	1052	XUT_14F-55,CUT319,SUT323	NA	chrXIV:168012-169833(+)	CUTs	4	1	9	4	4	1	41	12	52.2222222222222	46.25	32.25	27	37	12	57	30	31.5	27	29.9666109666366	NA	11.2	12.4	13.6	37	62	65.6	69.2	72.8	76.4	12	12	12	12	12	12	12	12	12	12
4.274198374094939e-6	1.7883408474646836e-8	2.2813518716290603e-8	4.138060941057957e-8	1.4667583781788597e-8	9.311953708415725e-8	1053	XUT_14F-6	NA	chrXIV:16387-17821(+)	XUTs	2	NA	NA	NA	NA	NA	25	NA	NA	NA	NA	NA	25	NA	NA	NA	NA	NA	23.3238075793812	NA	16.9	17.8	18.7	25	29.5	30.4	31.3	32.2	33.1	NA	NA	NA	NA	NA	NA	NA	NA	NA	NA
2.1370991870474694e-6	1.7883408474646835e-6	2.2813518716290603e-8	4.138060941057957e-8	1.4667583781788597e-8	9.311953708415725e-8	1054	XUT_14R-128	NA	chrXIV:330526-331351(-)	XUTs	1	NA	NA	1	NA	NA	30	NA	NA	32	NA	NA	30	NA	NA	32	NA	NA	30	30	30	30	30	30	30	30	30	30	30	NA	NA	NA	NA	NA	NA	NA	NA	NA	NA
1.0685495935237347e-5	1.6095067627182152e-5	4.562703743258121e-6	4.138060941057957e-8	1.4667583781788596e-6	9.311953708415725e-8	1055	XUT_14R-130,SUT747	NA	chrXIV:335166-337788(-)	XUTs	5	NA	1	9	NA	2	51.8	NA	2	41	NA	84	51	NA	2	50	NA	84	51.1937993565669	NA	42.6	43.2	43.8	51	57	58.4	59.8	61.2	62.6	NA	NA	NA	NA	NA	NA	NA	NA	NA	NA
2.1370991870474694e-6	1.7883408474646836e-8	2.2813518716290603e-8	4.138060941057957e-8	1.4667583781788597e-8	9.311953708415725e-8	1057	XUT_14R-181	NA	chrXIV:462182-463020(-)	XUTs	1	NA	NA	NA	NA	NA	41	NA	NA	NA	NA	NA	41	NA	NA	NA	NA	NA	41	41	41	41	41	41	41	41	41	41	41	NA	NA	NA	NA	NA	NA	NA	NA	NA	NA
2.1370991870474694e-6	1.7883408474646835e-6	4.562703743258121e-6	4.138060941057957e-8	1.4667583781788597e-8	9.311953708415725e-8	1060	XUT_14R-195	NA	chrXIV:481627-483138(-)	XUTs	1	NA	NA	1	NA	2	18	NA	NA	26	NA	18	18	NA	NA	26	NA	18	18	18	18	18	18	18	18	18	18	18	18	NA	NA	NA	NA	NA	NA	NA	NA	NA	NA
2.1370991870474694e-6	1.7883408474646835e-6	2.2813518716290603e-6	4.138060941057957e-8	4.400275134536579e-6	9.311953708415725e-8	1061	XUT_14R-204	NA	chrXIV:490195-491243(-)	XUTs	1	NA	3	1	NA	1	45	NA	38.3333333333333	11	NA	17	45	NA	16	11	NA	17	45	45	45	45	45	45	45	45	45	45	45	NA	NA	NA	NA	NA	NA	NA	NA	NA	NA
2.1370991870474694e-6	3.576681694929367e-6	6.844055614887181e-6	4.138060941057957e-8	1.4667583781788596e-6	9.311953708415725e-8	1065	XUT_14R-219,CUT816	NA	chrXIV:525538-525839(-)	CUTs	1	NA	1	2	NA	3	35	NA	92	25.5	NA	23.3333333333333	35	NA	92	25.5	NA	14	35	35	35	35	35	35	35	35	35	35	35	NA	NA	NA	NA	NA	NA	NA	NA	NA	NA
4.274198374094939e-6	5.365022542394051e-6	2.2813518716290603e-8	4.1380609410579564e-6	2.933516756357719e-6	9.311953708415725e-8	1068	XUT_14R-269,SUT752	NA	chrXIV:609616-611305(-)	XUTs	2	1	2	3	NA	NA	38.5	128	65.5	62.6666666666667	NA	NA	38.5	128	65.5	42	NA	NA	29.698484809835	NA	16.45	18.9	21.35	38.5	50.75	53.2	55.65	58.1	60.55	128	128	128	128	128	128	128	128	128	128
2.1370991870474694e-6	1.7883408474646836e-8	2.2813518716290603e-8	4.138060941057957e-8	1.4667583781788597e-8	9.311953708415725e-8	1074	XUT_14R-330,SUT757	NA	chrXIV:740186-742228(-)	XUTs	1	NA	NA	NA	NA	NA	55	NA	NA	NA	NA	NA	55	NA	NA	NA	NA	NA	55	55	55	55	55	55	55	55	55	55	55	NA	NA	NA	NA	NA	NA	NA	NA	NA	NA
6.411297561142408e-6	5.365022542394051e-6	2.2813518716290603e-8	4.138060941057957e-8	1.0267308647252017e-5	2.7935861125247172e-5	1075	XUT_14R-40,SUT743	NA	chrXIV:110700-112904(-)	XUTs	3	NA	7	3	3	NA	29.3333333333333	NA	22	14.3333333333333	18.6666666666667	NA	28	NA	18	8	18	NA	28.7759186558171	NA	23.5	24	24.5	28	32.5	33.4	34.3	35.2	36.1	NA	NA	NA	NA	NA	NA	NA	NA	NA	NA
6.411297561142408e-6	1.4306726779717468e-5	2.2813518716290603e-8	4.1380609410579564e-6	1.4667583781788597e-8	9.311953708415724e-6	1077	XUT_14R-75,SUT745	NA	chrXIV:204900-206789(-)	XUTs	3	1	NA	8	1	NA	52.3333333333333	31	NA	80.25	4	NA	45	31	NA	48	4	NA	50.4119302823127	NA	39.6	40.2	40.8	45	59	61.8	64.6	67.4	70.2	31	31	31	31	31	31	31	31	31	31
6.411297561142408e-6	1.7883408474646835e-6	2.2813518716290603e-8	4.1380609410579564e-6	1.4667583781788597e-8	9.311953708415725e-8	1078	XUT_15F-1	NA	chrXV:3206-4031(+)	XUTs	3	1	NA	1	NA	NA	38.6666666666667	63	NA	52	NA	NA	34	63	NA	52	NA	NA	35.5372880699696	NA	23.2	24.4	25.6	34	47	49.6	52.2	54.8	57.4	63	63	63	63	63	63	63	63	63	63
1.2822595122284816e-5	3.576681694929367e-6	2.2813518716290603e-6	4.1380609410579564e-6	8.800550269073158e-6	2.7935861125247172e-5	1079	XUT_15F-10,SUT349,CUT354	NA	chrXV:21145-22509(+)	CUTs	6	1	6	2	3	1	40.8333333333333	23	64.3333333333333	28	73.6666666666667	38	44	23	64.5	28	65	38	34.8076435242837	NA	14	18	22	44	56.5	58	59.25	60.5	61.75	23	23	23	23	23	23	23	23	23	23
2.1370991870474694e-6	5.365022542394051e-6	2.2813518716290603e-6	4.138060941057957e-8	1.4667583781788596e-6	9.311953708415725e-8	1081	XUT_15F-104	NA	chrXV:227638-228031(+)	XUTs	1	NA	1	3	NA	1	21	NA	28	25	NA	45	21	NA	28	25	NA	45	21	21	21	21	21	21	21	21	21	21	21	NA	NA	NA	NA	NA	NA	NA	NA	NA	NA
4.274198374094939e-6	1.7883408474646835e-6	2.2813518716290603e-8	4.138060941057957e-8	1.4667583781788597e-8	9.311953708415725e-8	1083	XUT_15F-112,SUT357	NA	chrXV:241558-242799(+)	XUTs	2	NA	NA	1	NA	NA	58.5	NA	NA	47	NA	NA	58.5	NA	NA	47	NA	NA	44.8998886412873	NA	24.75	28.5	32.25	58.5	77.25	81	84.75	88.5	92.25	NA	NA	NA	NA	NA	NA	NA	NA	NA	NA
2.1370991870474694e-6	1.7883408474646836e-8	2.2813518716290603e-8	4.1380609410579564e-6	1.4667583781788596e-6	1.8623907416831448e-5	1084	XUT_15F-129	NA	chrXV:281649-282071(+)	XUTs	1	1	1	NA	2	NA	39	33	25	NA	12.5	NA	39	33	25	NA	12.5	NA	39	39	39	39	39	39	39	39	39	39	39	33	33	33	33	33	33	33	33	33	33
4.274198374094939e-6	1.7883408474646836e-8	2.2813518716290603e-8	4.138060941057957e-8	1.4667583781788596e-6	9.311953708415724e-6	1085	XUT_15F-14	NA	chrXV:28316-28675(+)	XUTs	2	NA	1	NA	1	NA	10	NA	6	NA	4	NA	10	NA	6	NA	4	NA	9.16515138991168	NA	6.4	6.8	7.2	10	12	12.4	12.8	13.2	13.6	NA	NA	NA	NA	NA	NA	NA	NA	NA	NA
8.548396748189878e-6	5.365022542394051e-6	6.844055614887181e-6	4.138060941057957e-8	5.867033512715438e-6	8.380758337574152e-5	1086	XUT_15F-144,CUT368	NA	chrXV:315268-316730(+)	CUTs	4	NA	4	3	9	3	54.25	NA	22.75	57	30.1111111111111	41	61	NA	21.5	62	31	45	50.0583776817855	NA	28.65	33.3	37.95	61	68	68.6	69.2	69.8	70.4	NA	NA	NA	NA	NA	NA	NA	NA	NA	NA
4.274198374094939e-6	1.7883408474646836e-8	4.562703743258121e-6	4.138060941057957e-8	1.4667583781788597e-8	9.311953708415725e-8	1087	XUT_15F-163,SUT361	NA	chrXV:348318-349018(+)	XUTs	2	NA	NA	NA	NA	2	135	NA	NA	NA	NA	43	135	NA	NA	NA	NA	43	96.8968523740581	NA	50.4	59.8	69.2	135	182	191.4	200.8	210.2	219.6	NA	NA	NA	NA	NA	NA	NA	NA	NA	NA
1.2822595122284816e-5	1.4306726779717468e-5	9.125407486516241e-6	4.1380609410579564e-6	2.933516756357719e-6	9.311953708415724e-6	1088	XUT_15F-18,SUT351	NA	chrXV:33344-34401(+)	XUTs	6	1	2	8	1	4	43.8333333333333	17	26	31.5	50	25.5	44	17	26	33	50	19.5	41.5057299976219	NA	26.25	28.5	30.75	44	56.75	58	58.5	59	59.5	17	17	17	17	17	17	17	17	17	17
6.411297561142408e-6	1.0730045084788102e-5	2.2813518716290603e-6	4.138060941057957e-8	1.4667583781788596e-6	9.311953708415724e-6	1090	XUT_15F-200,SUT366,CUT375	NA	chrXV:422379-425258(+)	CUTs	3	NA	1	6	1	1	38	NA	19	32	3	74	39	NA	19	26.5	3	74	36.9734408864942	NA	28.2	29.4	30.6	39	43.5	44.4	45.3	46.2	47.1	NA	NA	NA	NA	NA	NA	NA	NA	NA	NA
2.1370991870474694e-6	1.7883408474646836e-8	2.2813518716290603e-8	4.138060941057957e-8	1.4667583781788597e-8	9.311953708415725e-8	1091	XUT_15F-217,CUT378	NA	chrXV:458132-459695(+)	CUTs	1	NA	NA	NA	NA	NA	10	NA	NA	NA	NA	NA	10	NA	NA	NA	NA	NA	10	10	10	10	10	10	10	10	10	10	10	NA	NA	NA	NA	NA	NA	NA	NA	NA	NA
6.411297561142408e-6	8.941704237323418e-6	4.562703743258121e-6	4.1380609410579564e-6	4.400275134536579e-6	1.8623907416831448e-5	1096	XUT_15F-307,SUT374,CUT388	NA	chrXV:667841-670634(+)	CUTs	3	1	3	5	2	2	57	58	28.6666666666667	47.8	28.5	37.5	49	58	33	47	28.5	37.5	55.1968702279261	NA	44.5	45	45.5	49	63.5	66.4	69.3	72.2	75.1	58	58	58	58	58	58	58	58	58	58
4.274198374094939e-6	5.365022542394051e-6	2.2813518716290603e-8	4.138060941057957e-8	1.4667583781788596e-6	2.7935861125247172e-5	1099	XUT_15F-331,SUT377	NA	chrXV:701568-703951(+)	XUTs	2	NA	1	3	3	NA	47	NA	15	38.3333333333333	29.6666666666667	NA	47	NA	15	41	17	NA	46.9893604978829	NA	46.1	46.2	46.3	47	47.5	47.6	47.7	47.8	47.9	NA	NA	NA	NA	NA	NA	NA	NA	NA	NA
6.411297561142408e-6	1.7883408474646835e-6	2.2813518716290603e-8	4.138060941057957e-8	2.933516756357719e-6	1.8623907416831448e-5	1100	XUT_15F-345	NA	chrXV:744434-745496(+)	XUTs	3	NA	2	1	2	NA	35	NA	16.5	30	18	NA	42	NA	16.5	30	18	NA	13.8313088761753	NA	4.2	8.4	12.6	42	52.5	54.6	56.7	58.8	60.9	NA	NA	NA	NA	NA	NA	NA	NA	NA	NA
2.1370991870474694e-6	1.7883408474646836e-8	2.2813518716290603e-8	4.138060941057957e-8	1.4667583781788597e-8	9.311953708415725e-8	1101	XUT_15F-39	NA	chrXV:78932-79483(+)	XUTs	1	NA	NA	NA	NA	NA	33	NA	NA	NA	NA	NA	33	NA	NA	NA	NA	NA	33	33	33	33	33	33	33	33	33	33	33	NA	NA	NA	NA	NA	NA	NA	NA	NA	NA
8.548396748189878e-6	1.7883408474646835e-6	2.2813518716290603e-6	4.138060941057957e-8	2.933516756357719e-6	9.311953708415724e-6	1103	XUT_15F-436	NA	chrXV:968748-970331(+)	XUTs	4	NA	2	1	1	1	39.5	NA	62.5	62	43	24	43.5	NA	62.5	62	43	24	37.7907031994158	NA	25.15	28.3	31.45	43.5	45.25	46	46.75	47.5	48.25	NA	NA	NA	NA	NA	NA	NA	NA	NA	NA
2.1370991870474694e-6	1.7883408474646836e-8	2.2813518716290603e-8	4.138060941057957e-8	1.4667583781788597e-8	9.311953708415724e-6	1104	XUT_15F-448,CUT395	NA	chrXV:994999-997115(+)	CUTs	1	NA	NA	NA	1	NA	39	NA	NA	NA	25	NA	39	NA	NA	NA	25	NA	39	39	39	39	39	39	39	39	39	39	39	NA	NA	NA	NA	NA	NA	NA	NA	NA	NA
2.1370991870474694e-6	1.7883408474646835e-6	4.562703743258121e-6	8.276121882115913e-6	4.400275134536579e-6	1.8623907416831448e-5	1105	XUT_15F-453	NA	chrXV:1018990-1019917(+)	XUTs	1	2	3	1	2	2	35	18	48.6666666666667	61	39	56	35	18	44	61	39	56	35	35	35	35	35	35	35	35	35	35	35	17.7482393492988	NA	15.3	15.6	15.9	18	19.5	19.8	20.1	20.4
8.548396748189878e-6	7.153363389858734e-6	6.844055614887181e-6	4.1380609410579564e-6	1.4667583781788596e-6	9.311953708415725e-8	1107	XUT_15F-9	NA	chrXV:17984-18684(+)	XUTs	4	1	1	4	NA	3	41.75	27	15	40.5	NA	40	40	27	15	41.5	NA	45	41.1487115932369	NA	34.45	34.9	35.35	40	45.5	47	48.5	50	51.5	27	27	27	27	27	27	27	27	27	27
2.1370991870474694e-6	1.7883408474646836e-8	6.844055614887181e-6	4.138060941057957e-8	1.3200825403609736e-5	1.8623907416831448e-5	1108	XUT_15R-101	NA	chrXV:169968-170824(-)	XUTs	1	NA	9	NA	2	3	19	NA	26.7777777777778	NA	39.5	39.6666666666667	19	NA	24	NA	39.5	35	19	19	19	19	19	19	19	19	19	19	19	NA	NA	NA	NA	NA	NA	NA	NA	NA	NA
6.411297561142408e-6	5.365022542394051e-6	2.2813518716290603e-8	4.138060941057957e-8	1.4667583781788596e-6	9.311953708415724e-6	1109	XUT_15R-116,SUT768	NA	chrXV:219022-220564(-)	XUTs	3	NA	1	3	1	NA	55.6666666666667	NA	26	68.6666666666667	25	NA	57	NA	26	62	25	NA	52.5161854857739	NA	35.4	37.8	40.2	57	67	69	71	73	75	NA	NA	NA	NA	NA	NA	NA	NA	NA	NA
1.0685495935237347e-5	5.365022542394051e-6	2.0532166844661543e-5	8.276121882115913e-6	4.400275134536579e-6	9.311953708415724e-6	1110	XUT_15R-149,SUT769	NA	chrXV:326093-326454(-)	XUTs	5	2	3	3	1	9	28.6	37	20.6666666666667	28.3333333333333	17	41.1111111111111	30	37	21	24	17	36	28.2424497550946	33	22.6	23.2	23.8	30	33	33	33	33	33	30.4630924234556	NA	18.1	20.2	22.3	37	47.5	49.6	51.7	53.8
2.1370991870474694e-6	1.7883408474646836e-8	2.2813518716290603e-8	4.138060941057957e-8	8.800550269073158e-6	1.8623907416831448e-5	1111	XUT_15R-150,CUT833	NA	chrXV:331186-333402(-)	CUTs	1	NA	6	NA	2	NA	29	NA	15.8333333333333	NA	54	NA	29	NA	15.5	NA	54	NA	29	29	29	29	29	29	29	29	29	29	29	NA	NA	NA	NA	NA	NA	NA	NA	NA	NA
2.1370991870474694e-6	1.7883408474646836e-8	2.2813518716290603e-8	4.138060941057957e-8	1.4667583781788597e-8	9.311953708415725e-8	1112	XUT_15R-157	NA	chrXV:347116-348141(-)	XUTs	1	NA	NA	NA	NA	NA	14	NA	NA	NA	NA	NA	14	NA	NA	NA	NA	NA	14	14	14	14	14	14	14	14	14	14	14	NA	NA	NA	NA	NA	NA	NA	NA	NA	NA
8.548396748189878e-6	1.7883408474646836e-5	2.2813518716290603e-6	1.241418282317387e-5	8.800550269073158e-6	1.8623907416831448e-5	1113	XUT_15R-169,SUT772	NA	chrXV:356079-357227(-)	XUTs	4	3	6	10	2	1	39.75	17.3333333333333	33.8333333333333	27.1	53.5	28	23	17	31.5	24	53.5	28	29.3384366376364	NA	15.45	15.9	16.35	23	45.5	56	66.5	77	87.5	16.4949479482451	NA	11.6	12.2	12.8	17	20.5	21.2	21.9	22.6
8.548396748189878e-6	1.7883408474646835e-6	2.2813518716290603e-8	4.138060941057957e-8	2.933516756357719e-6	9.311953708415724e-6	1115	XUT_15R-175,SUT773,XUT_15R-177	NA	chrXV:368174-369482(-)	XUTs	4	NA	2	1	1	NA	47.25	NA	38.5	58	5	NA	48.5	NA	38.5	58	5	NA	47.0200188948248	NA	41.05	42.1	43.15	48.5	50.5	50.8	51.1	51.4	51.7	NA	NA	NA	NA	NA	NA	NA	NA	NA	NA
2.1370991870474694e-6	1.7883408474646836e-8	2.2813518716290603e-8	4.138060941057957e-8	1.4667583781788596e-6	9.311953708415725e-8	1117	XUT_15R-19	NA	chrXV:24591-25491(-)	XUTs	1	NA	1	NA	NA	NA	64	NA	16	NA	NA	NA	64	NA	16	NA	NA	NA	64	64	64	64	64	64	64	64	64	64	64	NA	NA	NA	NA	NA	NA	NA	NA	NA	NA
4.274198374094939e-6	5.365022542394051e-6	2.2813518716290603e-8	4.138060941057957e-8	1.4667583781788596e-5	3.7247814833662896e-5	1119	XUT_15R-249,SUT779	NA	chrXV:521265-522630(-)	XUTs	2	NA	10	3	4	NA	36	NA	39.5	26.6666666666667	46.75	NA	36	NA	25.5	23	37.5	NA	35.6510869399518	NA	31.5	32	32.5	36	38.5	39	39.5	40	40.5	NA	NA	NA	NA	NA	NA	NA	NA	NA	NA
2.1370991870474694e-6	1.7883408474646835e-6	2.2813518716290603e-8	4.1380609410579564e-6	1.4667583781788596e-6	9.311953708415725e-8	1120	XUT_15R-264	NA	chrXV:577775-578076(-)	XUTs	1	1	1	1	NA	NA	12	8	25	11	NA	NA	12	8	25	11	NA	NA	12	12	12	12	12	12	12	12	12	12	12	8	8	8	8	8	8	8	8	8	8
2.1370991870474694e-6	1.7883408474646835e-6	2.2813518716290603e-8	4.138060941057957e-8	1.4667583781788597e-8	9.311953708415725e-8	1121	XUT_15R-265,SUT782	NA	chrXV:578501-579950(-)	XUTs	1	NA	NA	1	NA	NA	80	NA	NA	39	NA	NA	80	NA	NA	39	NA	NA	80	80	80	80	80	80	80	80	80	80	80	NA	NA	NA	NA	NA	NA	NA	NA	NA	NA
2.1370991870474694e-6	1.7883408474646835e-6	2.2813518716290603e-6	4.138060941057957e-8	4.400275134536579e-6	9.311953708415724e-6	1122	XUT_15R-33,SUT764	NA	chrXV:38869-40345(-)	XUTs	1	NA	3	1	1	1	21	NA	48.6666666666667	171	22	158	21	NA	55	171	22	158	21	21	21	21	21	21	21	21	21	21	21	NA	NA	NA	NA	NA	NA	NA	NA	NA	NA
2.1370991870474694e-6	1.7883408474646835e-6	2.2813518716290603e-8	4.138060941057957e-8	1.4667583781788597e-8	9.311953708415725e-8	1124	XUT_15R-344	NA	chrXV:770704-772228(-)	XUTs	1	NA	NA	1	NA	NA	49	NA	NA	15	NA	NA	49	NA	NA	15	NA	NA	49	49	49	49	49	49	49	49	49	49	49	NA	NA	NA	NA	NA	NA	NA	NA	NA	NA
2.1370991870474694e-6	1.7883408474646836e-8	2.2813518716290603e-8	4.138060941057957e-8	1.4667583781788596e-6	9.311953708415725e-8	1126	XUT_15R-366	NA	chrXV:837598-838199(-)	XUTs	1	NA	1	NA	NA	NA	26	NA	34	NA	NA	NA	26	NA	34	NA	NA	NA	26	26	26	26	26	26	26	26	26	26	26	NA	NA	NA	NA	NA	NA	NA	NA	NA	NA
1.7096793496379755e-5	1.4306726779717468e-5	1.3688111229774362e-5	4.1380609410579564e-6	3.226868431993491e-5	4.655976854207863e-5	1130	XUT_15R-403,YOR318C	NA	chrXV:908474-912535(-)	XUTs	8	1	22	8	5	6	54.125	34	45.9090909090909	34.125	36.8	42.1666666666667	51.5	34	36	32.5	22	34	48.2977130556062	44	25.8	35.6	44	51.5	56.25	56.6	56.95	73.8	93.4	34	34	34	34	34	34	34	34	34	34
1.0685495935237347e-5	7.153363389858734e-6	2.2813518716290603e-6	4.1380609410579564e-6	5.867033512715438e-6	9.311953708415725e-8	1131	XUT_15R-427,SUT795	NA	chrXV:969101-970074(-)	XUTs	5	1	4	4	NA	1	38.2	11	14.5	31.75	NA	12	40	11	13.5	32.5	NA	12	32.8393445506141	NA	15	20	25	40	44	47.6	51.2	54.8	58.4	11	11	11	11	11	11	11	11	11	11
3.633068617980698e-5	2.6825112711970252e-5	1.3688111229774362e-5	4.1380609410579564e-6	1.4667583781788596e-6	9.311953708415725e-8	1133	XUT_15R-432,SUT796	NA	chrXV:980940-981498(-)	XUTs	17	1	1	15	NA	6	48.2352941176471	31	33	45.9333333333333	NA	41.5	46	31	33	48	NA	39.5	46.2158142581805	NA	30.8	33.4	36.2	46	52	52.8	59.6	68	77.2	31	31	31	31	31	31	31	31	31	31
2.1370991870474694e-6	1.7883408474646836e-8	4.562703743258121e-6	4.138060941057957e-8	1.4667583781788597e-8	9.311953708415725e-8	1134	XUT_15R-440,SUT798	NA	chrXV:988890-989470(-)	XUTs	1	NA	NA	NA	NA	2	69	NA	NA	NA	NA	23.5	69	NA	NA	NA	NA	23.5	69	69	69	69	69	69	69	69	69	69	69	NA	NA	NA	NA	NA	NA	NA	NA	NA	NA
2.1370991870474694e-6	3.576681694929367e-6	2.2813518716290603e-8	4.1380609410579564e-6	1.4667583781788597e-8	9.311953708415725e-8	1137	XUT_15R-485	NA	chrXV:1054482-1055138(-)	XUTs	1	1	NA	2	NA	NA	48	28	NA	59.5	NA	NA	48	28	NA	59.5	NA	NA	48	48	48	48	48	48	48	48	48	48	48	28	28	28	28	28	28	28	28	28	28
2.1370991870474694e-6	1.7883408474646836e-8	2.2813518716290603e-8	4.138060941057957e-8	1.4667583781788597e-8	9.311953708415725e-8	1138	XUT_15R-490	NA	chrXV:1074182-1074439(-)	XUTs	1	NA	NA	NA	NA	NA	42	NA	NA	NA	NA	NA	42	NA	NA	NA	NA	NA	42	42	42	42	42	42	42	42	42	42	42	NA	NA	NA	NA	NA	NA	NA	NA	NA	NA
8.548396748189878e-6	3.576681694929367e-6	2.2813518716290603e-6	4.1380609410579564e-6	1.4667583781788596e-6	9.311953708415725e-8	1140	XUT_15R-66,CUT823,SUT767	NA	chrXV:99798-101331(-)	CUTs	4	1	1	2	NA	1	55	9	22	46	NA	67	53.5	9	22	46	NA	67	53.8322676670194	NA	43.3	43.6	43.9	53.5	64	65.2	66.4	67.6	68.8	9	9	9	9	9	9	9	9	9	9
2.1370991870474694e-6	1.7883408474646835e-6	2.2813518716290603e-8	4.138060941057957e-8	1.4667583781788597e-8	9.311953708415724e-6	1141	XUT_15R-7	NA	chrXV:4134-5377(-)	XUTs	1	NA	NA	1	1	NA	26	NA	NA	40	35	NA	26	NA	NA	40	35	NA	26	26	26	26	26	26	26	26	26	26	26	NA	NA	NA	NA	NA	NA	NA	NA	NA	NA
4.274198374094939e-6	1.7883408474646836e-5	1.1406759358145302e-5	1.241418282317387e-5	5.867033512715438e-6	1.8623907416831448e-5	1142	XUT_15R-8,SUT761,SUT762	NA	chrXV:5380-7933(-)	XUTs	2	3	4	10	2	5	41.5	27.3333333333333	60	39.6	15	49.8	41.5	23	62	27.5	15	31	39.5727178748188	NA	30.25	31.5	32.75	41.5	47.75	49	50.25	51.5	52.75	23.4964533654759	NA	13.1	14.2	15.3	23	35	37.4	39.8	42.2
2.1370991870474694e-6	1.7883408474646835e-6	2.2813518716290603e-8	4.138060941057957e-8	2.933516756357719e-6	9.311953708415724e-6	1143	XUT_16F-113	NA	chrXVI:283616-285634(+)	XUTs	1	NA	2	1	1	NA	76	NA	26.5	42	49	NA	76	NA	26.5	42	49	NA	76	76	76	76	76	76	76	76	76	76	76	NA	NA	NA	NA	NA	NA	NA	NA	NA	NA
2.1370991870474694e-6	5.365022542394051e-6	2.2813518716290603e-6	8.276121882115913e-6	1.7601100538146316e-5	9.311953708415724e-6	1144	XUT_16F-117,SUT398	NA	chrXVI:286595-287364(+)	XUTs	1	2	12	3	1	1	12	82	48.5	27	47	26	12	82	43	24	47	26	12	12	12	12	12	12	12	12	12	12	12	81.7801932010435	NA	76.6	77.2	77.8	82	85	85.6	86.2	86.8
1.4959694309332284e-5	1.7883408474646835e-6	1.8250814973032483e-5	1.6552243764231826e-5	2.933516756357719e-6	9.311953708415725e-8	1147	XUT_16F-145,SUT403,CUT415	NA	chrXVI:352598-352955(+)	CUTs	7	4	2	1	NA	8	31.8571428571429	23.5	37	25	NA	27	25	25	37	25	NA	27	27.2081032734493	NA	13.6	14.2	14.8	25	43.5	46.8	50.5	55	59.5	22.626035803579	NA	15.5	17	18.5	25	27	27.6	28.2	28.8
6.411297561142408e-6	1.7883408474646835e-6	2.2813518716290603e-6	4.1380609410579564e-6	1.4667583781788596e-6	2.7935861125247172e-5	1148	XUT_16F-148,SUT404	NA	chrXVI:363761-364358(+)	XUTs	3	1	1	1	3	1	37.3333333333333	19	90	37	55.6666666666667	99	42	19	90	37	73	99	35.925772985287	NA	25.8	27.6	29.4	42	44	44.4	44.8	45.2	45.6	19	19	19	19	19	19	19	19	19	19
4.274198374094939e-6	5.365022542394051e-6	4.562703743258121e-6	4.138060941057957e-8	1.4667583781788596e-6	9.311953708415725e-8	1149	XUT_16F-151,SUT405	NA	chrXVI:368735-369634(+)	XUTs	2	NA	1	3	NA	2	67	NA	32	77.3333333333333	NA	99	67	NA	32	59	NA	99	64.5368112010502	NA	50.8	52.6	54.4	67	76	77.8	79.6	81.4	83.2	NA	NA	NA	NA	NA	NA	NA	NA	NA	NA
4.274198374094939e-6	1.7883408474646835e-6	2.2813518716290603e-6	1.6552243764231826e-5	1.4667583781788597e-8	9.311953708415725e-8	1150	XUT_16F-17,SUT390	NA	chrXVI:52904-53501(+)	XUTs	2	4	NA	1	NA	1	39.5	66.75	NA	63	NA	35	39.5	67.5	NA	63	NA	35	39.496835316263	NA	39.05	39.1	39.15	39.5	39.75	39.8	39.85	39.9	39.95	66.5992277387906	NA	60.9	61.8	62.7	67.5	69.75	70.2	70.65	71.1
2.1370991870474694e-6	3.576681694929367e-6	2.2813518716290603e-8	4.138060941057957e-8	1.4667583781788597e-8	9.311953708415725e-8	1152	XUT_16F-180,SUT408,CUT419	NA	chrXVI:451226-452227(+)	CUTs	1	NA	NA	2	NA	NA	47	NA	NA	31	NA	NA	47	NA	NA	31	NA	NA	47	47	47	47	47	47	47	47	47	47	47	NA	NA	NA	NA	NA	NA	NA	NA	NA	NA
4.274198374094939e-6	5.365022542394051e-6	2.2813518716290603e-8	4.138060941057957e-8	1.4667583781788596e-6	9.311953708415724e-6	1153	XUT_16F-182,SUT409,CUT420,XUT_16F-183	NA	chrXVI:453362-454562(+)	CUTs	2	NA	1	3	1	NA	36	NA	10	31	56	NA	36	NA	10	28	56	NA	36	36	36	36	36	36	36	36	36	36	36	NA	NA	NA	NA	NA	NA	NA	NA	NA	NA
2.1370991870474694e-6	3.576681694929367e-6	4.562703743258121e-6	4.138060941057957e-8	1.4667583781788597e-8	9.311953708415725e-8	1155	XUT_16F-213,SUT414	NA	chrXVI:544010-544431(+)	XUTs	1	NA	NA	2	NA	2	45	NA	NA	19.5	NA	28.5	45	NA	NA	19.5	NA	28.5	45	45	45	45	45	45	45	45	45	45	45	NA	NA	NA	NA	NA	NA	NA	NA	NA	NA
4.274198374094939e-6	7.153363389858734e-6	2.2813518716290603e-6	4.138060941057957e-8	5.867033512715438e-6	9.311953708415724e-6	1156	XUT_16F-229	NA	chrXVI:568017-569129(+)	XUTs	2	NA	4	4	1	1	38	NA	67.25	24.25	24	31	38	NA	60.5	17.5	24	31	30.9838667696593	NA	18.2	20.4	22.6	38	49	51.2	53.4	55.6	57.8	NA	NA	NA	NA	NA	NA	NA	NA	NA	NA
2.1370991870474694e-6	1.7883408474646836e-8	2.2813518716290603e-8	4.138060941057957e-8	1.4667583781788597e-8	9.311953708415725e-8	1158	XUT_16F-238,SUT417	NA	chrXVI:586435-588907(+)	XUTs	1	NA	NA	NA	NA	NA	78	NA	NA	NA	NA	NA	78	NA	NA	NA	NA	NA	78	78	78	78	78	78	78	78	78	78	78	NA	NA	NA	NA	NA	NA	NA	NA	NA	NA
4.274198374094939e-6	1.7883408474646835e-6	2.2813518716290603e-8	4.138060941057957e-8	1.4667583781788597e-8	9.311953708415725e-8	1159	XUT_16F-243,SUT420,CUT425	NA	chrXVI:607528-608920(+)	CUTs	2	NA	NA	1	NA	NA	61.5	NA	NA	47	NA	NA	61.5	NA	NA	47	NA	NA	60.5970296301725	NA	52.05	53.1	54.15	61.5	66.75	67.8	68.85	69.9	70.95	NA	NA	NA	NA	NA	NA	NA	NA	NA	NA
3.2056487805712036e-5	1.967174932211152e-5	2.2813518716290603e-6	4.1380609410579564e-6	4.400275134536579e-6	2.7935861125247172e-5	1160	XUT_16F-247,SUT421,CUT426	NA	chrXVI:620155-621923(+)	CUTs	15	1	3	11	3	1	43.9333333333333	15	31.3333333333333	49.6363636363636	12	34	44	15	13	41	6	34	39.388859460236	52	19.2	21.8	23.2	44	56	60.8	63.6	67.6	74.5	15	15	15	15	15	15	15	15	15	15
8.548396748189878e-6	8.941704237323418e-6	2.2813518716290603e-5	1.241418282317387e-5	8.800550269073158e-6	3.7247814833662896e-5	1161	XUT_16F-27,SUT392	NA	chrXVI:75057-75561(+)	XUTs	4	3	6	5	4	10	29.25	13.6666666666667	21.6666666666667	22.2	19.75	22.8	28	15	22	17	14.5	22	28.802399311138	NA	24.15	24.3	24.45	28	32.5	33.4	34.3	35.2	36.1	12.1644039911468	NA	6.9	7.8	8.7	15	17.5	18	18.5	19
6.411297561142408e-6	1.7883408474646836e-8	2.2813518716290603e-6	4.138060941057957e-8	1.4667583781788596e-6	9.311953708415725e-8	1162	XUT_16F-272	NA	chrXVI:680816-681077(+)	XUTs	3	NA	1	NA	NA	1	27.6666666666667	NA	72	NA	NA	86	24	NA	72	NA	NA	86	26.7549849503876	NA	21.3	21.6	21.9	24	31	32.4	33.8	35.2	36.6	NA	NA	NA	NA	NA	NA	NA	NA	NA	NA
1.7096793496379755e-5	1.0730045084788102e-5	2.2813518716290603e-8	4.138060941057957e-8	1.1734067025430876e-5	1.8623907416831448e-5	1163	XUT_16F-28,CUT402,XUT_16F-30,SUT393,SUT394	NA	chrXVI:76691-82598(+)	CUTs	8	NA	8	6	2	NA	64.625	NA	55.875	39.3333333333333	46	NA	60.5	NA	49.5	42	46	NA	63.852446732437	NA	53.7	54.4	55.2	60.5	69.75	73.6	77.45	79.8	81.9	NA	NA	NA	NA	NA	NA	NA	NA	NA	NA
4.274198374094939e-6	3.576681694929367e-6	2.2813518716290603e-6	4.1380609410579564e-6	1.4667583781788596e-6	1.8623907416831448e-5	1166	XUT_16F-324,SUT423	NA	chrXVI:812514-813136(+)	XUTs	2	1	1	2	2	1	42	8	13	8.5	27	72	42	8	13	8.5	27	72	40.7921561087423	NA	33	34	35	42	47	48	49	50	51	8	8	8	8	8	8	8	8	8	8
2.1370991870474694e-6	1.4306726779717468e-5	6.844055614887181e-6	4.138060941057957e-8	2.933516756357719e-6	9.311953708415725e-8	1168	XUT_16F-35,SUT395	NA	chrXVI:95429-96668(+)	XUTs	1	NA	2	8	NA	3	47	NA	45.5	44.375	NA	76.3333333333333	47	NA	45.5	51.5	NA	70	47	47	47	47	47	47	47	47	47	47	47	NA	NA	NA	NA	NA	NA	NA	NA	NA	NA
4.274198374094939e-6	1.0730045084788102e-5	2.2813518716290603e-6	4.1380609410579564e-6	2.933516756357719e-6	5.5871722250494344e-5	1169	XUT_16F-376,SUT428,SUT429	NA	chrXVI:924139-928552(+)	XUTs	2	1	2	6	6	1	56	54	106	58.8333333333333	57.1666666666667	35	56	54	106	44	56.5	35	56	56	56	56	56	56	56	56	56	56	56	54	54	54	54	54	54	54	54	54	54
2.1370991870474694e-6	1.7883408474646835e-6	2.2813518716290603e-8	4.1380609410579564e-6	4.400275134536579e-6	9.311953708415725e-8	1170	XUT_16F-383,SUT431	NA	chrXVI:937259-938119(+)	XUTs	1	1	3	1	NA	NA	18	31	61.3333333333333	18	NA	NA	18	31	75	18	NA	NA	18	18	18	18	18	18	18	18	18	18	18	31	31	31	31	31	31	31	31	31	31
6.411297561142408e-6	1.7883408474646836e-8	2.2813518716290603e-8	4.138060941057957e-8	1.4667583781788597e-8	9.311953708415725e-8	1171	XUT_16F-384	NA	chrXVI:938530-939063(+)	XUTs	3	NA	NA	NA	NA	NA	64.3333333333333	NA	NA	NA	NA	NA	59	NA	NA	NA	NA	NA	62.4497302447342	NA	49.1	50.2	51.3	59	72.5	75.2	77.9	80.6	83.3	NA	NA	NA	NA	NA	NA	NA	NA	NA	NA
2.1370991870474694e-6	1.7883408474646836e-8	2.2813518716290603e-8	4.1380609410579564e-6	1.4667583781788596e-6	9.311953708415724e-6	1172	XUT_16F-47	NA	chrXVI:128244-129732(+)	XUTs	1	1	1	NA	1	NA	23	10	59	NA	16	NA	23	10	59	NA	16	NA	23	23	23	23	23	23	23	23	23	23	23	10	10	10	10	10	10	10	10	10	10
4.274198374094939e-6	3.576681694929367e-6	2.2813518716290603e-6	4.138060941057957e-8	1.4667583781788596e-6	9.311953708415724e-6	1174	XUT_16F-81	NA	chrXVI:198015-198894(+)	XUTs	2	NA	1	2	1	1	41	NA	11	22.5	56	40	41	NA	11	22.5	56	40	36.3318042491699	NA	23.9	25.8	27.7	41	50.5	52.4	54.3	56.2	58.1	NA	NA	NA	NA	NA	NA	NA	NA	NA	NA
2.1370991870474694e-6	1.7883408474646835e-6	2.2813518716290603e-8	4.138060941057957e-8	1.4667583781788597e-8	9.311953708415725e-8	1176	XUT_16F-95,SUT397	NA	chrXVI:242995-244365(+)	XUTs	1	NA	NA	1	NA	NA	97	NA	NA	42	NA	NA	97	NA	NA	42	NA	NA	97	97	97	97	97	97	97	97	97	97	97	NA	NA	NA	NA	NA	NA	NA	NA	NA	NA
2.1370991870474694e-6	1.7883408474646836e-8	2.2813518716290603e-8	4.138060941057957e-8	1.4667583781788596e-6	9.311953708415725e-8	1177	XUT_16F-98	NA	chrXVI:253685-254564(+)	XUTs	1	NA	1	NA	NA	NA	44	NA	21	NA	NA	NA	44	NA	21	NA	NA	NA	44	44	44	44	44	44	44	44	44	44	44	NA	NA	NA	NA	NA	NA	NA	NA	NA	NA
4.274198374094939e-6	1.7883408474646835e-6	9.125407486516241e-6	4.138060941057957e-8	5.867033512715438e-6	8.380758337574152e-5	1181	XUT_16R-184,SUT815,CUT899	NA	chrXVI:443103-445087(-)	CUTs	2	NA	4	1	9	4	59.5	NA	54.5	50	47.1111111111111	26.5	59.5	NA	55.5	50	45	27	59.39696961967	NA	56.35	56.7	57.05	59.5	61.25	61.6	61.95	62.3	62.65	NA	NA	NA	NA	NA	NA	NA	NA	NA	NA
4.274198374094939e-6	1.7883408474646835e-6	2.2813518716290603e-8	4.138060941057957e-8	1.4667583781788596e-6	9.311953708415725e-8	1183	XUT_16R-225	NA	chrXVI:527400-528634(-)	XUTs	2	NA	1	1	NA	NA	28.5	NA	22	21	NA	NA	28.5	NA	22	21	NA	NA	27.7488738510232	NA	22.65	23.3	23.95	28.5	31.75	32.4	33.05	33.7	34.35	NA	NA	NA	NA	NA	NA	NA	NA	NA	NA
1.2822595122284816e-5	1.6095067627182152e-5	6.844055614887181e-6	4.138060941057957e-8	1.4667583781788596e-6	9.311953708415725e-8	1185	XUT_16R-239,SUT822	NA	chrXVI:556306-557686(-)	XUTs	6	NA	1	9	NA	3	31.1666666666667	NA	8	33.5555555555556	NA	24.6666666666667	29	NA	8	28	NA	20	26.7073078589729	NA	12	15	18	29	35.5	37	43.25	49.5	55.75	NA	NA	NA	NA	NA	NA	NA	NA	NA	NA
6.411297561142408e-6	3.576681694929367e-6	2.2813518716290603e-8	4.138060941057957e-8	1.4667583781788596e-6	9.311953708415725e-8	1186	XUT_16R-25,SUT805	NA	chrXVI:46726-47227(-)	XUTs	3	NA	1	2	NA	NA	54.3333333333333	NA	91	41.5	NA	NA	46	NA	91	41.5	NA	NA	50.9190051037856	NA	36.1	37.2	38.3	46	64	67.6	71.2	74.8	78.4	NA	NA	NA	NA	NA	NA	NA	NA	NA	NA
2.1370991870474694e-6	1.7883408474646836e-8	2.2813518716290603e-8	4.138060941057957e-8	1.4667583781788597e-8	9.311953708415725e-8	1187	XUT_16R-278,SUT827	NA	chrXVI:619642-619983(-)	XUTs	1	NA	NA	NA	NA	NA	49	NA	NA	NA	NA	NA	49	NA	NA	NA	NA	NA	49	49	49	49	49	49	49	49	49	49	49	NA	NA	NA	NA	NA	NA	NA	NA	NA	NA
4.274198374094939e-6	1.0730045084788102e-5	1.1406759358145302e-5	4.1380609410579564e-6	2.933516756357719e-6	9.311953708415725e-8	1188	XUT_16R-29	NA	chrXVI:62662-63035(-)	XUTs	2	1	2	6	NA	5	32.5	17	10	36.6666666666667	NA	17.6	32.5	17	10	36	NA	14	31.6227766016838	NA	25.75	26.5	27.25	32.5	36.25	37	37.75	38.5	39.25	17	17	17	17	17	17	17	17	17	17
2.1370991870474694e-6	1.7883408474646836e-8	2.2813518716290603e-8	4.138060941057957e-8	1.4667583781788596e-6	9.311953708415725e-8	1189	XUT_16R-295	NA	chrXVI:658025-659008(-)	XUTs	1	NA	1	NA	NA	NA	53	NA	10	NA	NA	NA	53	NA	10	NA	NA	NA	53	53	53	53	53	53	53	53	53	53	53	NA	NA	NA	NA	NA	NA	NA	NA	NA	NA
2.1370991870474694e-6	1.7883408474646836e-8	2.2813518716290603e-8	4.138060941057957e-8	1.4667583781788596e-6	9.311953708415725e-8	1190	XUT_16R-314	NA	chrXVI:690844-691556(-)	XUTs	1	NA	1	NA	NA	NA	52	NA	42	NA	NA	NA	52	NA	42	NA	NA	NA	52	52	52	52	52	52	52	52	52	52	52	NA	NA	NA	NA	NA	NA	NA	NA	NA	NA
2.77822894316171e-5	3.0401794406899623e-5	9.125407486516241e-6	3.310448752846365e-5	4.1069234589008066e-5	5.5871722250494344e-5	1193	XUT_16R-348	NA	chrXVI:780312-781815(-)	XUTs	13	8	28	17	6	4	38.1538461538462	81.75	68.0714285714286	38.9411764705882	74	31.25	36	85.5	72.5	33	76	29.5	35.2042018562805	NA	19.6	24	24	36	44	47.6	51.6	56.4	62	54.554272984627	NA	12.05	13.1	14.65	85.5	109.75	112.2	114.65	142.9
4.274198374094939e-6	1.7883408474646835e-6	4.562703743258121e-6	8.276121882115913e-6	2.933516756357719e-6	9.311953708415724e-6	1197	XUT_16R-375,SUT842	NA	chrXVI:828353-829615(-)	XUTs	2	2	2	1	1	2	42	21.5	7.5	42	32	36.5	42	21.5	7.5	42	32	36.5	41.9523539268061	NA	40.2	40.4	40.6	42	43	43.2	43.4	43.6	43.8	21.4941852602047	NA	21.05	21.1	21.15	21.5	21.75	21.8	21.85	21.9
6.411297561142408e-6	1.7883408474646836e-8	2.2813518716290603e-8	4.138060941057957e-8	2.933516756357719e-6	9.311953708415724e-6	1198	XUT_16R-399	NA	chrXVI:881214-882300(-)	XUTs	3	NA	2	NA	1	NA	64	NA	45.5	NA	8	NA	65	NA	45.5	NA	8	NA	62.8639037395222	NA	50.6	52.2	53.8	65	71.5	72.8	74.1	75.4	76.7	NA	NA	NA	NA	NA	NA	NA	NA	NA	NA
1.2822595122284816e-5	3.576681694929367e-6	2.2813518716290603e-6	4.1380609410579564e-6	7.333791890894298e-6	9.311953708415724e-6	1201	XUT_16R-422,SUT847	NA	chrXVI:935863-937882(-)	XUTs	6	1	5	2	1	1	53	112	67.2	41	48	10	62	112	62	41	48	10	43.544299972964	NA	15.5	17	18.5	62	73	75	77.5	80	82.5	112	112	112	112	112	112	112	112	112	112
2.1370991870474694e-6	1.7883408474646835e-6	2.2813518716290603e-8	4.138060941057957e-8	1.4667583781788596e-6	9.311953708415724e-6	1203	XUT_16R-6	NA	chrXVI:17326-18027(-)	XUTs	1	NA	1	1	1	NA	82	NA	18	59	90	NA	82	NA	18	59	90	NA	82	82	82	82	82	82	82	82	82	82	82	NA	NA	NA	NA	NA	NA	NA	NA	NA	NA
2.1370991870474694e-6	1.7883408474646836e-8	2.2813518716290603e-8	4.138060941057957e-8	4.400275134536579e-6	2.7935861125247172e-5	1205	XUT_16R-8	NA	chrXVI:19309-21957(-)	XUTs	1	NA	3	NA	3	NA	53	NA	10.3333333333333	NA	17.3333333333333	NA	53	NA	11	NA	16	NA	53	53	53	53	53	53	53	53	53	53	53	NA	NA	NA	NA	NA	NA	NA	NA	NA	NA
2.1370991870474694e-6	1.7883408474646836e-8	2.2813518716290603e-8	4.138060941057957e-8	1.4667583781788596e-6	9.311953708415724e-6	1206	XUT_16R-94	NA	chrXVI:214358-215652(-)	XUTs	1	NA	1	NA	1	NA	43	NA	34	NA	35	NA	43	NA	34	NA	35	NA	43	43	43	43	43	43	43	43	43	43	43	NA	NA	NA	NA	NA	NA	NA	NA	NA	NA
2.1370991870474694e-6	7.153363389858734e-6	2.2813518716290603e-6	4.138060941057957e-8	1.4667583781788596e-6	9.311953708415724e-6	1207	XUT_1F-14	NA	chrI:27074-28174(+)	XUTs	1	NA	1	4	1	1	24	NA	45	59.25	20	35	24	NA	45	50	20	35	24	24	24	24	24	24	24	24	24	24	24	NA	NA	NA	NA	NA	NA	NA	NA	NA	NA
8.548396748189878e-6	1.7883408474646835e-6	4.562703743258121e-6	4.138060941057957e-8	1.4667583781788596e-6	2.7935861125247172e-5	1209	XUT_1F-23,SUT002,XUT_1F-25	NA	chrI:43127-45496(+)	XUTs	4	NA	1	1	3	2	23.25	NA	9	28	21	27.5	24	NA	9	28	22	27.5	20.5553157454464	NA	10.5	12	13.5	24	30.75	31.8	32.85	33.9	34.95	NA	NA	NA	NA	NA	NA	NA	NA	NA	NA
8.548396748189878e-6	1.7883408474646835e-6	2.2813518716290603e-6	4.138060941057957e-8	8.800550269073158e-6	1.0243149079257296e-4	1211	XUT_1F-4	NA	chrI:13726-16710(+)	XUTs	4	NA	6	1	11	1	39	NA	30.1666666666667	36	22.9090909090909	25	40	NA	30	36	25	25	36.8701998562161	40	23.85	26.7	29.55	40	43.75	46	48.25	50.5	52.75	NA	NA	NA	NA	NA	NA	NA	NA	NA	NA
4.274198374094939e-6	1.4306726779717468e-5	4.562703743258121e-6	4.138060941057957e-8	2.933516756357719e-6	9.311953708415725e-8	1214	XUT_1F-90,SUT004	NA	chrI:197278-200030(+)	XUTs	2	NA	2	8	NA	2	31	NA	14.5	35.75	NA	34.5	31	NA	14.5	37	NA	34.5	16.8819430161341	NA	7.6	10.2	12.8	31	44	46.6	49.2	51.8	54.4	NA	NA	NA	NA	NA	NA	NA	NA	NA	NA
2.1370991870474694e-6	1.7883408474646835e-6	2.2813518716290603e-8	4.138060941057957e-8	1.4667583781788597e-8	9.311953708415725e-8	1217	XUT_1R-5	NA	chrI:17190-17980(-)	XUTs	1	NA	NA	1	NA	NA	53	NA	NA	47	NA	NA	53	NA	NA	47	NA	NA	53	53	53	53	53	53	53	53	53	53	53	NA	NA	NA	NA	NA	NA	NA	NA	NA	NA
1.2822595122284816e-5	7.153363389858734e-6	1.3688111229774362e-5	8.276121882115913e-6	1.3200825403609736e-5	9.311953708415725e-8	1219	XUT_1R-83	NA	chrI:182873-183599(-)	XUTs	6	2	9	4	NA	6	55.8333333333333	60.5	27.4444444444444	38.5	NA	34.5	59.5	60.5	19	31	NA	33	51.0398518246709	NA	28.25	28.5	28.75	59.5	71.75	73	76.25	79.5	82.75	42.0475920832573	NA	21.35	25.7	30.05	60.5	82.25	86.6	90.95	95.3
6.411297561142408e-6	1.7883408474646835e-6	1.3688111229774362e-5	4.1380609410579564e-6	1.0267308647252017e-5	1.8623907416831448e-5	1220	XUT_1R-87	NA	chrI:187091-188135(-)	XUTs	3	1	7	1	2	6	43.3333333333333	21	40.2857142857143	20	13.5	30.1666666666667	21	21	19	20	13.5	28.5	32.5220363371311	NA	18.3	18.6	18.9	21	56	63	70	77	84	21	21	21	21	21	21	21	21	21	21
2.1370991870474694e-6	1.7883408474646836e-8	2.2813518716290603e-6	4.138060941057957e-8	1.4667583781788597e-8	9.311953708415725e-8	1221	XUT_1R-90	NA	chrI:188794-189114(-)	XUTs	1	NA	NA	NA	NA	1	31	NA	NA	NA	NA	35	31	NA	NA	NA	NA	35	31	31	31	31	31	31	31	31	31	31	31	NA	NA	NA	NA	NA	NA	NA	NA	NA	NA
6.411297561142408e-6	5.365022542394051e-6	4.562703743258121e-6	4.1380609410579564e-6	8.800550269073158e-6	9.311953708415725e-8	1222	XUT_1R-91	NA	chrI:189573-190047(-)	XUTs	3	1	6	3	NA	2	33.3333333333333	19	27.6666666666667	27	NA	22.5	14	19	16	28	NA	22.5	10.6383799142609	NA	1.4	2.8	4.2	14	50	57.2	64.4	71.6	78.8	19	19	19	19	19	19	19	19	19	19
8.548396748189878e-6	1.7883408474646835e-6	2.2813518716290603e-8	4.138060941057957e-8	1.0267308647252017e-5	5.5871722250494344e-5	1225	XUT_2F-116,CUT011,CUT012,XUT_2F-118	NA	chrII:306246-307344(+)	CUTs	4	NA	7	1	6	NA	22.5	NA	43.5714285714286	33	25.3333333333333	NA	21	NA	35	33	25.5	NA	22.292391118504302	21	20.15	20.3	20.45	21	22.75	23.8	24.85	25.9	26.95	NA	NA	NA	NA	NA	NA	NA	NA	NA	NA
2.1370991870474694e-6	1.7883408474646836e-8	2.2813518716290603e-8	4.138060941057957e-8	1.4667583781788597e-8	9.311953708415725e-8	1226	XUT_2F-125,CUT014	NA	chrII:324372-325360(+)	CUTs	1	NA	NA	NA	NA	NA	22	NA	NA	NA	NA	NA	22	NA	NA	NA	NA	NA	22	22	22	22	22	22	22	22	22	22	22	NA	NA	NA	NA	NA	NA	NA	NA	NA	NA
1.2822595122284816e-5	7.153363389858734e-6	9.125407486516241e-6	4.138060941057957e-8	4.400275134536579e-6	1.8623907416831448e-5	1229	XUT_2F-145,SUT014	NA	chrII:362764-364715(+)	XUTs	6	NA	3	4	2	4	46.5	NA	24	33.25	66	63.75	51	NA	16	35.5	66	51	40.8967228548969	NA	18.25	22.5	26.75	51	62.75	63	64.5	66	67.5	NA	NA	NA	NA	NA	NA	NA	NA	NA	NA
1.0685495935237347e-5	5.365022542394051e-6	2.2813518716290603e-8	4.1380609410579564e-6	1.4667583781788596e-6	1.8623907416831448e-5	1230	XUT_2F-146,CUT019	NA	chrII:365889-367098(+)	CUTs	5	1	1	3	2	NA	43.6	61	42	61	50.5	NA	48	61	42	44	50.5	NA	38.5759804637554	NA	18.6	24.2	29.8	48	53	55	57	59	61	61	61	61	61	61	61	61	61	61	61
4.274198374094939e-6	1.7883408474646836e-8	2.2813518716290603e-8	4.138060941057957e-8	1.4667583781788596e-6	9.311953708415725e-8	1231	XUT_2F-169	NA	chrII:407396-408043(+)	XUTs	2	NA	1	NA	NA	NA	47.5	NA	41	NA	NA	NA	47.5	NA	41	NA	NA	NA	31.559467676119	NA	15.55	19.1	22.65	47.5	65.25	68.8	72.35	75.9	79.45	NA	NA	NA	NA	NA	NA	NA	NA	NA	NA
8.548396748189878e-6	7.153363389858734e-6	2.2813518716290603e-8	4.1380609410579564e-6	7.333791890894298e-6	2.7935861125247172e-5	1232	XUT_2F-177,CUT025	NA	chrII:427126-431775(+)	CUTs	4	1	5	4	3	NA	58.5	14	46.8	47.5	15.6666666666667	NA	62.5	14	22	42	19	NA	56.7230081214813	NA	40.15	43.3	46.45	62.5	68.25	69	69.75	70.5	71.25	14	14	14	14	14	14	14	14	14	14
4.274198374094939e-6	3.576681694929367e-6	2.2813518716290603e-6	8.276121882115913e-6	1.0267308647252017e-5	5.5871722250494344e-5	1233	XUT_2F-190,SUT018	NA	chrII:474276-477074(+)	XUTs	2	2	7	2	6	1	25	99.5	63.4285714285714	46.5	32.6666666666667	121	25	99.5	71	46.5	30	121	24.9198715887542	NA	23.2	23.4	23.6	25	26	26.2	26.4	26.6	26.8	99.4886928248633	NA	98.15	98.3	98.45	99.5	100.25	100.4	100.55	100.7
4.274198374094939e-6	1.7883408474646835e-6	2.2813518716290603e-8	4.138060941057957e-8	1.4667583781788596e-6	9.311953708415724e-6	1234	XUT_2F-206,SUT019	NA	chrII:532461-533319(+)	XUTs	2	NA	1	1	1	NA	47	NA	142	43	20	NA	47	NA	142	43	20	NA	46.6154480832267	NA	41.6	42.2	42.8	47	50	50.6	51.2	51.8	52.4	NA	NA	NA	NA	NA	NA	NA	NA	NA	NA
6.411297561142408e-6	1.2518385932252784e-5	1.1406759358145302e-5	8.276121882115913e-6	4.400275134536579e-6	9.311953708415725e-8	1237	XUT_2F-242,CUT030	NA	chrII:614214-616167(+)	CUTs	3	2	3	7	NA	5	45.6666666666667	17.5	25.6666666666667	40.5714285714286	NA	36.8	52	17.5	23	45	NA	34	43.8729115111536	NA	31.3	33.6	35.9	52	54	54.4	54.8	55.2	55.6	15.2970585407784	NA	9.85	10.7	11.55	17.5	21.75	22.6	23.45	24.3
2.1370991870474694e-6	5.365022542394051e-6	2.2813518716290603e-6	4.138060941057957e-8	1.4667583781788597e-8	9.311953708415725e-8	1243	XUT_2F-87,SUT010	NA	chrII:251287-252147(+)	XUTs	1	NA	NA	3	NA	1	44	NA	NA	37.6666666666667	NA	34	44	NA	NA	35	NA	34	44	44	44	44	44	44	44	44	44	44	44	NA	NA	NA	NA	NA	NA	NA	NA	NA	NA
2.1370991870474694e-6	1.7883408474646836e-8	2.2813518716290603e-8	4.138060941057957e-8	1.4667583781788597e-8	9.311953708415725e-8	1247	XUT_2R-11	NA	chrII:35553-35884(-)	XUTs	1	NA	NA	NA	NA	NA	61	NA	NA	NA	NA	NA	61	NA	NA	NA	NA	NA	61	61	61	61	61	61	61	61	61	61	61	NA	NA	NA	NA	NA	NA	NA	NA	NA	NA
2.1370991870474694e-6	1.7883408474646836e-8	2.2813518716290603e-8	4.1380609410579564e-6	4.400275134536579e-6	1.8623907416831448e-5	1248	XUT_2R-114	NA	chrII:281280-283948(-)	XUTs	1	1	3	NA	2	NA	17	74	120.666666666667	NA	42.5	NA	17	74	87	NA	42.5	NA	17	17	17	17	17	17	17	17	17	17	17	74	74	74	74	74	74	74	74	74	74
1.2822595122284816e-5	8.941704237323418e-6	6.844055614887181e-6	1.241418282317387e-5	2.0534617294504033e-5	9.311953708415724e-6	1250	XUT_2R-127,SUT445	NA	chrII:301353-304756(-)	XUTs	6	3	14	5	1	3	31.8333333333333	77	22.5714285714286	37.4	36	22.3333333333333	28	86	21.5	32	36	24	28.990824194601	28	16.75	17.5	18.25	28	42.25	47	48.5	50	51.5	72.570063066814	NA	48.2	52.4	56.6	86	93.5	95	96.5	98
2.1370991870474694e-6	1.7883408474646836e-8	2.2813518716290603e-8	4.138060941057957e-8	1.4667583781788596e-6	9.311953708415725e-8	1251	XUT_2R-136	NA	chrII:327843-328151(-)	XUTs	1	NA	1	NA	NA	NA	6	NA	10	NA	NA	NA	6	NA	10	NA	NA	NA	6	6	6	6	6	6	6	6	6	6	6	NA	NA	NA	NA	NA	NA	NA	NA	NA	NA
2.1370991870474694e-6	1.7883408474646836e-8	2.2813518716290603e-8	4.138060941057957e-8	1.4667583781788597e-8	9.311953708415725e-8	1252	XUT_2R-142	NA	chrII:330107-330424(-)	XUTs	1	NA	NA	NA	NA	NA	23	NA	NA	NA	NA	NA	23	NA	NA	NA	NA	NA	23	23	23	23	23	23	23	23	23	23	23	NA	NA	NA	NA	NA	NA	NA	NA	NA	NA
2.1370991870474694e-6	3.576681694929367e-6	2.2813518716290603e-6	4.138060941057957e-8	1.4667583781788597e-8	9.311953708415725e-8	1255	XUT_2R-172	NA	chrII:390125-390772(-)	XUTs	1	NA	NA	2	NA	1	51	NA	NA	44	NA	63	51	NA	NA	44	NA	63	51	51	51	51	51	51	51	51	51	51	51	NA	NA	NA	NA	NA	NA	NA	NA	NA	NA
2.1370991870474694e-6	1.7883408474646836e-8	2.2813518716290603e-8	4.138060941057957e-8	1.4667583781788596e-6	9.311953708415724e-6	1256	XUT_2R-183	NA	chrII:417023-417494(-)	XUTs	1	NA	1	NA	1	NA	56	NA	9	NA	59	NA	56	NA	9	NA	59	NA	56	56	56	56	56	56	56	56	56	56	56	NA	NA	NA	NA	NA	NA	NA	NA	NA	NA
2.1370991870474694e-6	1.7883408474646836e-8	2.2813518716290603e-8	4.138060941057957e-8	1.4667583781788597e-8	9.311953708415725e-8	1257	XUT_2R-200	NA	chrII:460656-460920(-)	XUTs	1	NA	NA	NA	NA	NA	35	NA	NA	NA	NA	NA	35	NA	NA	NA	NA	NA	35	35	35	35	35	35	35	35	35	35	35	NA	NA	NA	NA	NA	NA	NA	NA	NA	NA
8.548396748189878e-6	1.7883408474646835e-6	2.2813518716290603e-8	4.138060941057957e-8	1.4667583781788596e-6	9.311953708415725e-8	1259	XUT_2R-256,SUT449	NA	chrII:601272-602308(-)	XUTs	4	NA	1	1	NA	NA	39.75	NA	71	69	NA	NA	39.5	NA	71	69	NA	NA	38.7840445812333	NA	29.35	30.7	32.05	39.5	44.5	46	47.5	49	50.5	NA	NA	NA	NA	NA	NA	NA	NA	NA	NA
6.411297561142408e-6	3.576681694929367e-6	2.2813518716290603e-8	4.1380609410579564e-6	2.933516756357719e-6	9.311953708415724e-6	1260	XUT_2R-264	NA	chrII:628817-629851(-)	XUTs	3	1	2	2	1	NA	32.3333333333333	113	40	60	102	NA	26	113	40	60	102	NA	29.8211581944141	NA	20.6	21.2	21.8	26	38.5	41	43.5	46	48.5	113	113	113	113	113	113	113	113	113	113
4.274198374094939e-6	1.7883408474646835e-6	2.2813518716290603e-8	4.138060941057957e-8	1.4667583781788597e-8	9.311953708415725e-8	1264	XUT_2R-31	NA	chrII:91327-92221(-)	XUTs	2	NA	NA	1	NA	NA	49	NA	NA	48	NA	NA	49	NA	NA	48	NA	NA	48.9080770425499	NA	46.3	46.6	46.9	49	50.5	50.8	51.1	51.4	51.7	NA	NA	NA	NA	NA	NA	NA	NA	NA	NA
6.411297561142408e-6	8.941704237323418e-6	9.125407486516241e-6	8.276121882115913e-6	2.933516756357719e-6	9.311953708415724e-6	1265	XUT_2R-342,SUT451	NA	chrII:786209-786872(-)	XUTs	3	2	2	5	1	4	100.666666666667	26.5	20	48.8	10	24.75	29	26.5	20	37	10	24.5	53.539290438095	NA	21.8	22.6	23.4	29	140.5	162.8	185.1	207.4	229.7	18.9736659610103	NA	9.85	11.7	13.55	26.5	35.75	37.6	39.45	41.3
6.411297561142408e-6	1.0730045084788102e-5	2.2813518716290603e-6	4.138060941057957e-8	2.933516756357719e-6	9.311953708415724e-6	1266	XUT_2R-343,SUT452,XUT_2R-344	NA	chrII:788502-792589(-)	XUTs	3	NA	2	6	1	1	64.6666666666667	NA	29	33	40	32	65	NA	29	37	40	32	64.6027047914258	NA	61.4	61.8	62.2	65	66.5	66.8	67.1	67.4	67.7	NA	NA	NA	NA	NA	NA	NA	NA	NA	NA
6.411297561142408e-6	8.941704237323418e-6	2.2813518716290603e-8	8.276121882115913e-6	8.800550269073158e-6	9.311953708415724e-6	1267	XUT_2R-48,SUT438	NA	chrII:126053-127563(-)	XUTs	3	2	6	5	1	NA	48	232	34.5	54.2	36	NA	47	232	23	51	36	NA	47.7881286789681	NA	43.4	43.8	44.2	47	50.5	51.2	51.9	52.6	53.3	63.9921870231046	NA	31.3	53.6	75.9	232	343.5	365.8	388.1	410.4
4.274198374094939e-6	1.7883408474646836e-8	2.2813518716290603e-8	4.138060941057957e-8	1.4667583781788597e-8	9.311953708415724e-6	1268	XUT_2R-56	NA	chrII:159868-160243(-)	XUTs	2	NA	NA	NA	1	NA	32	NA	NA	NA	61	NA	32	NA	NA	NA	61	NA	31.984371183439	NA	31.1	31.2	31.3	32	32.5	32.6	32.7	32.8	32.9	NA	NA	NA	NA	NA	NA	NA	NA	NA	NA
4.274198374094939e-6	3.576681694929367e-6	6.844055614887181e-6	8.276121882115913e-6	1.4667583781788597e-8	9.311953708415725e-8	1270	XUT_2R-63,SUT439	NA	chrII:165962-166967(-)	XUTs	2	2	NA	2	NA	3	23.5	46.5	NA	52.5	NA	38	23.5	46.5	NA	52.5	NA	45	23.4946802489415	NA	23.05	23.1	23.15	23.5	23.75	23.8	23.85	23.9	23.95	38.2099463490856	NA	22.65	25.3	27.95	46.5	59.75	62.4	65.05	67.7
8.548396748189878e-6	1.4306726779717468e-5	6.844055614887181e-6	4.1380609410579564e-6	2.933516756357719e-6	9.311953708415725e-8	1271	XUT_2R-65,SUT440	NA	chrII:169341-169998(-)	XUTs	4	1	2	8	NA	3	33.75	9	62.5	40.125	NA	45.6666666666667	35	9	62.5	38.5	NA	30	31.8542316108436	NA	20.9	21.8	22.7	35	44.25	44.4	44.55	44.7	44.85	9	9	9	9	9	9	9	9	9	9
1.2822595122284816e-5	2.3248431017040887e-5	1.596946310140342e-5	1.6552243764231826e-5	1.1734067025430876e-5	9.311953708415724e-6	1272	XUT_2R-85	NA	chrII:218229-221050(-)	XUTs	6	4	8	13	1	7	38.8333333333333	19.5	32.125	40.4615384615385	12	63.8571428571429	42	18.5	27.5	44	12	64	35.1367781302187	NA	17.25	22.5	27.75	42	48.5	50	51	52	53	19.0825268012562	NA	15.3	15.6	15.9	18.5	21.5	22.4	23.3	24.2
6.411297561142408e-6	7.153363389858734e-6	2.2813518716290603e-8	4.138060941057957e-8	4.400275134536579e-6	1.8623907416831448e-5	1275	XUT_3F-108,SUT038	NA	chrIII:242570-244223(+)	XUTs	3	NA	3	4	2	NA	57	NA	30.6666666666667	41.5	40.5	NA	45	NA	33	39.5	40.5	NA	52.6323192878316	NA	36.9	37.8	38.7	45	67.5	72	76.5	81	85.5	NA	NA	NA	NA	NA	NA	NA	NA	NA	NA
2.1370991870474694e-6	3.576681694929367e-6	4.562703743258121e-6	4.1380609410579564e-6	1.4667583781788597e-8	9.311953708415725e-8	1277	XUT_3F-31	NA	chrIII:74616-75423(+)	XUTs	1	1	NA	2	NA	2	22	10	NA	49	NA	27	22	10	NA	49	NA	27	22	22	22	22	22	22	22	22	22	22	22	10	10	10	10	10	10	10	10	10	10
4.274198374094939e-6	1.7883408474646835e-6	2.2813518716290603e-8	4.138060941057957e-8	1.4667583781788597e-8	9.311953708415724e-6	1278	XUT_3F-33	NA	chrIII:77185-78064(+)	XUTs	2	NA	NA	1	1	NA	69.5	NA	NA	27	61	NA	69.5	NA	NA	27	61	NA	68.3666585405489	NA	58.25	59.5	60.75	69.5	75.75	77	78.25	79.5	80.75	NA	NA	NA	NA	NA	NA	NA	NA	NA	NA
2.1370991870474694e-6	1.0730045084788102e-5	6.844055614887181e-6	4.1380609410579564e-6	1.4667583781788597e-8	9.311953708415725e-8	1280	XUT_3F-51,SUT029	NA	chrIII:116351-117306(+)	XUTs	1	1	NA	6	NA	3	66	20	NA	34.8333333333333	NA	15.6666666666667	66	20	NA	41	NA	19	66	66	66	66	66	66	66	66	66	66	66	20	20	20	20	20	20	20	20	20	20
6.411297561142408e-6	8.941704237323418e-6	4.562703743258121e-6	4.138060941057957e-8	1.4667583781788597e-8	9.311953708415725e-8	1281	XUT_3F-58,SUT031	NA	chrIII:125167-127021(+)	XUTs	3	NA	NA	5	NA	2	45.6666666666667	NA	NA	44.8	NA	21.5	47	NA	NA	49	NA	21.5	43.6457435906788	NA	30.8	32.6	34.4	47	54	55.4	56.8	58.2	59.6	NA	NA	NA	NA	NA	NA	NA	NA	NA	NA
8.548396748189878e-6	5.365022542394051e-6	9.125407486516241e-6	4.1380609410579564e-6	1.4667583781788596e-6	9.311953708415725e-8	1283	XUT_3F-71,SUT032	NA	chrIII:157567-159258(+)	XUTs	4	1	1	3	NA	4	42	47	54	38.6666666666667	NA	24	42	47	54	41	NA	22.5	35.1497015293626	NA	17.05	18.1	19.15	42	62.75	63.8	64.85	65.9	66.95	47	47	47	47	47	47	47	47	47	47
2.350809105752216e-5	1.967174932211152e-5	1.3688111229774362e-5	4.1380609410579564e-6	4.400275134536579e-6	1.8623907416831448e-5	1284	XUT_3F-78	NA	chrIII:168897-169249(+)	XUTs	11	1	3	11	2	6	39.4545454545455	71	14.6666666666667	23.3636363636364	33	20	40	71	16	22	33	18.5	32.1103431467173	NA	11.5	19	22	40	52.5	58	63	68	69.5	71	71	71	71	71	71	71	71	71	71
4.274198374094939e-6	1.7883408474646836e-8	2.2813518716290603e-6	4.138060941057957e-8	1.4667583781788597e-8	9.311953708415724e-6	1285	XUT_3F-99	NA	chrIII:210412-210827(+)	XUTs	2	NA	NA	NA	1	1	52.5	NA	NA	NA	11	16	52.5	NA	NA	NA	11	16	52.4785670536077	NA	51.15	51.3	51.45	52.5	53.25	53.4	53.55	53.7	53.85	NA	NA	NA	NA	NA	NA	NA	NA	NA	NA
8.548396748189878e-6	5.365022542394051e-6	6.844055614887181e-6	8.276121882115913e-6	4.400275134536579e-6	9.311953708415725e-8	1287	XUT_3R-106,SUT458	NA	chrIII:224335-227886(-)	XUTs	4	2	3	3	NA	3	44.25	30.5	44	36	NA	28.6666666666667	46.5	30.5	52	32	NA	32	40.6711380362238	NA	23.8	25.6	27.4	46.5	59.75	60.2	60.65	61.1	61.55	30.3973683071413	NA	28.25	28.5	28.75	30.5	31.75	32	32.25	32.5
8.548396748189878e-6	3.576681694929367e-6	2.2813518716290603e-6	4.138060941057957e-8	1.1734067025430876e-5	9.311953708415724e-6	1290	XUT_3R-144,SUT459	NA	chrIII:308247-310026(-)	XUTs	4	NA	8	2	1	1	39.5	NA	58.875	109	66	77	37.5	NA	53.5	109	66	77	32.4846076392412	NA	14.9	18.8	22.7	37.5	46.5	51.6	56.7	61.8	66.9	NA	NA	NA	NA	NA	NA	NA	NA	NA	NA
1.0685495935237347e-5	3.576681694929367e-6	2.2813518716290603e-6	4.138060941057957e-8	4.400275134536579e-6	3.7247814833662896e-5	1294	XUT_3R-46,SUT456	NA	chrIII:115094-117286(-)	XUTs	5	NA	3	2	4	1	42	NA	24	41.5	41	54	41	NA	27	41.5	39.5	54	39.1637566670957	NA	23.8	27.6	31.4	41	43	47.8	52.6	57.4	62.2	NA	NA	NA	NA	NA	NA	NA	NA	NA	NA
4.274198374094939e-6	7.153363389858734e-6	4.562703743258121e-6	1.6552243764231826e-5	2.4934892429040615e-5	3.7247814833662896e-5	1296	XUT_4F-115	NA	chrIV:219362-219814(+)	XUTs	2	4	17	4	4	2	31.5	44.75	62.3529411764706	39	70.5	27.5	31.5	37.5	56	25	67.5	27.5	27.9642629082191	NA	18.45	19.9	21.35	31.5	38.75	40.2	41.65	43.1	44.55	28.4580260564573	NA	8.9	9.8	10.7	37.5	69.75	75	80.25	85.5
4.274198374094939e-6	1.7883408474646835e-6	2.2813518716290603e-6	4.1380609410579564e-6	1.4667583781788597e-8	9.311953708415725e-8	1297	XUT_4F-117	NA	chrIV:220926-221556(+)	XUTs	2	1	NA	1	NA	1	40	16	NA	68	NA	27	40	16	NA	68	NA	27	39.3827373350304	NA	33.7	34.4	35.1	40	43.5	44.2	44.9	45.6	46.3	16	16	16	16	16	16	16	16	16	16
4.274198374094939e-6	1.7883408474646835e-6	2.2813518716290603e-8	4.1380609410579564e-6	1.4667583781788597e-8	9.311953708415725e-8	1300	XUT_4F-162,SUT045	NA	chrIV:320199-321028(+)	XUTs	2	1	NA	1	NA	NA	47.5	22	NA	40	NA	NA	47.5	22	NA	40	NA	NA	41.8330013267038	NA	27.25	29.5	31.75	47.5	58.75	61	63.25	65.5	67.75	22	22	22	22	22	22	22	22	22	22
4.274198374094939e-6	1.4306726779717468e-5	2.2813518716290603e-8	4.138060941057957e-8	5.867033512715438e-6	9.311953708415724e-6	1301	XUT_4F-175	NA	chrIV:357455-359301(+)	XUTs	2	NA	4	8	1	NA	26	NA	23.25	24	13	NA	26	NA	18.5	27.5	13	NA	22.5166604983954	NA	14.3	15.6	16.9	26	32.5	33.8	35.1	36.4	37.7	NA	NA	NA	NA	NA	NA	NA	NA	NA	NA
8.548396748189878e-6	1.0730045084788102e-5	1.3688111229774362e-5	8.276121882115913e-6	1.4667583781788596e-6	9.311953708415725e-8	1303	XUT_4F-193	NA	chrIV:387163-387700(+)	XUTs	4	2	1	6	NA	6	33.25	19	36	38.3333333333333	NA	21.3333333333333	29.5	19	36	34	NA	22	31.9097753816699	NA	24.45	24.9	25.35	29.5	36.5	39.2	41.9	44.6	47.3	18.0277563773199	NA	13.6	14.2	14.8	19	22	22.6	23.2	23.8
6.411297561142408e-6	7.153363389858734e-6	4.562703743258121e-6	4.138060941057957e-8	1.4667583781788597e-8	9.311953708415725e-8	1304	XUT_4F-204,SUT049	NA	chrIV:407478-408201(+)	XUTs	3	NA	NA	4	NA	2	20.6666666666667	NA	NA	49.25	NA	19	13	NA	NA	43	NA	19	17.179188819162	NA	10.3	10.6	10.9	13	26	28.6	31.2	33.8	36.4	NA	NA	NA	NA	NA	NA	NA	NA	NA	NA
8.548396748189878e-6	3.576681694929367e-6	4.562703743258121e-6	4.1380609410579564e-6	1.4667583781788597e-8	9.311953708415725e-8	1305	XUT_4F-248,SUT052,CUT064	NA	chrIV:501454-502362(+)	CUTs	4	1	NA	2	NA	2	38.25	14	NA	41	NA	36	38.5	14	NA	41	NA	36	35.2081360311222	NA	21.2	22.4	23.6	38.5	50.75	51.8	52.85	53.9	54.95	14	14	14	14	14	14	14	14	14	14
5.55645788632342e-5	5.3650225423940504e-5	1.596946310140342e-5	2.8966426587405696e-5	1.1734067025430876e-5	1.8623907416831448e-5	1307	XUT_4F-255	NA	chrIV:511974-513339(+)	XUTs	26	7	8	30	2	7	37.0769230769231	23.7142857142857	21.375	39.7333333333333	14.5	29.1428571428571	29.5	21	17.5	35	14.5	29	31.7275541784818	NA	15.25	16	17.5	29.5	45	49	55.25	73	85.5	18.9468249048578	NA	8	11	14	21	23	23.6	27.8	39.2
6.411297561142408e-6	1.0730045084788102e-5	2.2813518716290603e-6	4.138060941057957e-8	1.4667583781788597e-8	1.8623907416831448e-5	1311	XUT_4F-30	NA	chrIV:49842-51040(+)	XUTs	3	NA	NA	6	2	1	77.6666666666667	NA	NA	51.1666666666667	35.5	53	66	NA	NA	52.5	35.5	53	73.0898998760319	NA	52.5	54	55.5	66	91	96	101	106	111	NA	NA	NA	NA	NA	NA	NA	NA	NA	NA
1.4959694309332284e-5	5.365022542394051e-6	9.125407486516241e-6	1.6552243764231826e-5	4.400275134536579e-6	9.311953708415725e-8	1312	XUT_4F-306	NA	chrIV:617735-618407(+)	XUTs	7	4	3	3	NA	4	31	15.25	30.6666666666667	38.6666666666667	NA	52.5	30	15	22	38	NA	45.5	29.2258786708865	30	17.6	18.2	18.8	30	37	40.6	43.4	44.6	45.8	15.1478010982345	15	13.3	13.6	13.9	15	15.75	16.2	16.65	17.1
1.0685495935237347e-5	1.967174932211152e-5	6.844055614887181e-6	4.138060941057957e-8	1.4667583781788596e-6	9.311953708415724e-6	1313	XUT_4F-32,SUT041	NA	chrIV:59124-60697(+)	XUTs	5	NA	1	11	1	3	48.8	NA	16	32.4545454545455	26	33.3333333333333	43	NA	16	32	26	20	40.7048905746721	NA	21.8	22.6	23.4	43	45	58	71	84	97	NA	NA	NA	NA	NA	NA	NA	NA	NA	NA
2.1370991870474694e-6	1.7883408474646836e-8	2.2813518716290603e-8	4.138060941057957e-8	1.4667583781788597e-8	9.311953708415725e-8	1314	XUT_4F-321	NA	chrIV:657775-658241(+)	XUTs	1	NA	NA	NA	NA	NA	35	NA	NA	NA	NA	NA	35	NA	NA	NA	NA	NA	35	35	35	35	35	35	35	35	35	35	35	NA	NA	NA	NA	NA	NA	NA	NA	NA	NA
6.411297561142408e-6	1.7883408474646835e-6	6.844055614887181e-6	4.138060941057957e-8	1.4667583781788597e-8	9.311953708415725e-8	1315	XUT_4F-340	NA	chrIV:720489-720890(+)	XUTs	3	NA	NA	1	NA	3	61	NA	NA	11	NA	30.3333333333333	56	NA	NA	11	NA	30	60.5286616011198	NA	55.1	55.2	55.3	56	64	65.6	67.2	68.8	70.4	NA	NA	NA	NA	NA	NA	NA	NA	NA	NA
2.1370991870474694e-6	1.7883408474646836e-8	2.2813518716290603e-8	4.138060941057957e-8	1.4667583781788597e-8	1.8623907416831448e-5	1316	XUT_4F-341,SUT060,XUT_4F-342	NA	chrIV:721990-726500(+)	XUTs	1	NA	NA	NA	2	NA	22	NA	NA	NA	25	NA	22	NA	NA	NA	25	NA	22	22	22	22	22	22	22	22	22	22	22	NA	NA	NA	NA	NA	NA	NA	NA	NA	NA
2.1370991870474694e-6	1.7883408474646836e-8	2.2813518716290603e-8	4.138060941057957e-8	4.400275134536579e-6	9.311953708415724e-6	1318	XUT_4F-376,CUT071,CUT072,XUT_4F-377	NA	chrIV:794448-796068(+)	CUTs	1	NA	3	NA	1	NA	67	NA	35.3333333333333	NA	48	NA	67	NA	31	NA	48	NA	67	67	67	67	67	67	67	67	67	67	67	NA	NA	NA	NA	NA	NA	NA	NA	NA	NA
4.274198374094939e-6	1.7883408474646835e-6	2.2813518716290603e-8	4.138060941057957e-8	1.4667583781788597e-8	9.311953708415724e-6	1319	XUT_4F-384	NA	chrIV:806024-806489(+)	XUTs	2	NA	NA	1	1	NA	28	NA	NA	43	30	NA	28	NA	NA	43	30	NA	25.7487863791675	NA	18.1	19.2	20.3	28	33.5	34.6	35.7	36.8	37.9	NA	NA	NA	NA	NA	NA	NA	NA	NA	NA
6.411297561142408e-6	3.576681694929367e-6	4.562703743258121e-6	4.138060941057957e-8	5.867033512715438e-6	3.7247814833662896e-5	1321	XUT_4F-43,CUT050	NA	chrIV:73532-76623(+)	CUTs	3	NA	4	2	4	2	48.6666666666667	NA	24	38	24	89	44	NA	25	38	22.5	89	48.0416305499223	NA	42.2	42.4	42.6	44	52	53.6	55.2	56.8	58.4	NA	NA	NA	NA	NA	NA	NA	NA	NA	NA
2.1370991870474694e-6	1.4306726779717468e-5	4.562703743258121e-6	4.1380609410579564e-6	4.400275134536579e-6	9.311953708415725e-8	1322	XUT_4F-446,SUT063	NA	chrIV:968027-969795(+)	XUTs	1	1	3	8	NA	2	21	24	17.3333333333333	44	NA	53.5	21	24	13	43	NA	53.5	21	21	21	21	21	21	21	21	21	21	21	24	24	24	24	24	24	24	24	24	24
1.0685495935237347e-5	3.576681694929367e-6	2.2813518716290603e-6	4.138060941057957e-8	5.867033512715438e-6	9.311953708415724e-6	1323	XUT_4F-447,SUT064	NA	chrIV:976479-977825(+)	XUTs	5	NA	4	2	1	1	32.8	NA	40.5	64.5	26	23	30	NA	39	64.5	26	23	31.375207150105	NA	23.2	23.4	23.6	30	36	39	42	45	48	NA	NA	NA	NA	NA	NA	NA	NA	NA	NA
2.1370991870474694e-6	1.7883408474646836e-8	2.2813518716290603e-8	4.138060941057957e-8	2.933516756357719e-6	2.7935861125247172e-5	1324	XUT_4F-449	NA	chrIV:979511-980109(+)	XUTs	1	NA	2	NA	3	NA	73	NA	52	NA	38.3333333333333	NA	73	NA	52	NA	29	NA	73	73	73	73	73	73	73	73	73	73	73	NA	NA	NA	NA	NA	NA	NA	NA	NA	NA
4.274198374094939e-6	1.0730045084788102e-5	2.2813518716290603e-6	4.1380609410579564e-6	1.0267308647252017e-5	9.311953708415724e-6	1325	XUT_4F-467,SUT065	NA	chrIV:1013458-1016877(+)	XUTs	2	1	7	6	1	1	43.5	44	24.7142857142857	30.1666666666667	16	22	43.5	44	16	28	16	22	35.2420203734122	NA	20.55	23.1	25.65	43.5	56.25	58.8	61.35	63.9	66.45	44	44	44	44	44	44	44	44	44	44
2.1370991870474694e-6	1.7883408474646835e-6	2.2813518716290603e-8	4.138060941057957e-8	1.4667583781788597e-8	9.311953708415725e-8	1326	XUT_4F-473	NA	chrIV:1022150-1022976(+)	XUTs	1	NA	NA	1	NA	NA	24	NA	NA	48	NA	NA	24	NA	NA	48	NA	NA	24	24	24	24	24	24	24	24	24	24	24	NA	NA	NA	NA	NA	NA	NA	NA	NA	NA
4.274198374094939e-6	1.7883408474646835e-6	2.2813518716290603e-8	4.138060941057957e-8	1.4667583781788597e-8	9.311953708415725e-8	1328	XUT_4F-497	NA	chrIV:1071420-1071987(+)	XUTs	2	NA	NA	1	NA	NA	43	NA	NA	29	NA	NA	43	NA	NA	29	NA	NA	43	43	43	43	43	43	43	43	43	43	43	NA	NA	NA	NA	NA	NA	NA	NA	NA	NA
2.1370991870474694e-6	8.941704237323418e-6	2.2813518716290603e-6	4.1380609410579564e-6	1.1734067025430876e-5	5.5871722250494344e-5	1329	XUT_4F-50,SUT042	NA	chrIV:80655-83423(+)	XUTs	1	1	8	5	6	1	49	35	65.375	46.8	33.6666666666667	23	49	35	34	32	24.5	23	49	49	49	49	49	49	49	49	49	49	49	35	35	35	35	35	35	35	35	35	35
2.5645190244569633e-5	2.3248431017040887e-5	6.844055614887181e-6	8.276121882115913e-6	2.933516756357719e-6	9.311953708415725e-8	1330	XUT_4F-500,SUT066	NA	chrIV:1080792-1081055(+)	XUTs	12	2	2	13	NA	3	35.0833333333333	19	20	29.2307692307692	NA	28	29	19	20	22	NA	28	27.9163199544124	29	12.55	13.1	13.65	29	33.25	33.8	37.15	42.1	83.4999999999999	18.9736659610103	NA	18.1	18.2	18.3	19	19.5	19.6	19.7	19.8
2.1370991870474694e-6	5.365022542394051e-6	6.844055614887181e-6	4.138060941057957e-8	7.333791890894298e-6	9.311953708415724e-6	1331	XUT_4F-524,SUT069,XUT_4F-526,CUT085	NA	chrIV:1162289-1166379(+)	CUTs	1	NA	5	3	1	3	20	NA	21.6	28.3333333333333	15	32.3333333333333	20	NA	19	22	15	33	20	20	20	20	20	20	20	20	20	20	20	NA	NA	NA	NA	NA	NA	NA	NA	NA	NA
1.2822595122284816e-5	7.153363389858734e-6	1.1406759358145302e-5	8.276121882115913e-6	4.400275134536579e-6	9.311953708415724e-6	1332	XUT_4F-529,SUT070	NA	chrIV:1166581-1167104(+)	XUTs	6	2	3	4	1	5	39.3333333333333	35	28	51.5	82	43.2	39	35	28	43	82	38	36.394216729355	NA	21	22	23	39	46.75	49	53	57	61	23.43074902772	NA	11.6	14.2	16.8	35	48	50.6	53.2	55.8
1.0685495935237347e-5	1.7883408474646835e-6	2.2813518716290603e-6	4.1380609410579564e-6	7.333791890894298e-6	2.7935861125247172e-5	1334	XUT_4F-592	NA	chrIV:1288232-1289191(+)	XUTs	5	1	5	1	3	1	40.8	33	22.4	24	18.3333333333333	48	43	33	20	24	18	48	36.2333548263656	NA	17.4	21.8	26.2	43	56	56.2	56.4	56.6	56.8	33	33	33	33	33	33	33	33	33	33
2.1370991870474694e-6	1.7883408474646835e-6	2.2813518716290603e-6	4.138060941057957e-8	1.4667583781788596e-6	9.311953708415725e-8	1336	XUT_4F-622	NA	chrIV:1361108-1362384(+)	XUTs	1	NA	1	1	NA	1	32	NA	9	31	NA	63	32	NA	9	31	NA	63	32	32	32	32	32	32	32	32	32	32	32	NA	NA	NA	NA	NA	NA	NA	NA	NA	NA
2.1370991870474694e-6	1.7883408474646835e-6	2.2813518716290603e-8	4.138060941057957e-8	1.4667583781788597e-8	9.311953708415724e-6	1337	XUT_4F-642,SUT075	NA	chrIV:1406033-1408837(+)	XUTs	1	NA	NA	1	1	NA	40	NA	NA	27	51	NA	40	NA	NA	27	51	NA	40	40	40	40	40	40	40	40	40	40	40	NA	NA	NA	NA	NA	NA	NA	NA	NA	NA
2.1370991870474694e-6	1.7883408474646835e-6	2.2813518716290603e-8	4.138060941057957e-8	2.933516756357719e-6	9.311953708415724e-6	1338	XUT_4F-645,SUT076	NA	chrIV:1410443-1411909(+)	XUTs	1	NA	2	1	1	NA	55	NA	18.5	28	14	NA	55	NA	18.5	28	14	NA	55	55	55	55	55	55	55	55	55	55	55	NA	NA	NA	NA	NA	NA	NA	NA	NA	NA
2.1370991870474694e-6	1.7883408474646836e-8	2.2813518716290603e-8	4.138060941057957e-8	1.4667583781788597e-8	9.311953708415725e-8	1339	XUT_4F-66	NA	chrIV:103793-104624(+)	XUTs	1	NA	NA	NA	NA	NA	50	NA	NA	NA	NA	NA	50	NA	NA	NA	NA	NA	50	50	50	50	50	50	50	50	50	50	50	NA	NA	NA	NA	NA	NA	NA	NA	NA	NA
6.411297561142408e-6	1.7883408474646836e-8	2.2813518716290603e-8	1.241418282317387e-5	8.800550269073158e-6	9.311953708415724e-6	1342	XUT_4F-689,SUT081,CUT100	NA	chrIV:1483714-1485581(+)	CUTs	3	3	6	NA	1	NA	56.3333333333333	81	76	NA	24	NA	52	72	78.5	NA	24	NA	55.8490834504697	NA	50.2	50.4	50.6	52	59.5	61	62.5	64	65.5	79.9583116130868	NA	71.1	71.2	71.3	72	86	88.8	91.6	94.4
8.548396748189878e-6	3.576681694929367e-6	9.125407486516241e-6	4.1380609410579564e-6	1.4667583781788597e-8	9.311953708415725e-8	1343	XUT_4F-700,SUT083	NA	chrIV:1500694-1502531(+)	XUTs	4	1	NA	2	NA	4	47	8	NA	46.5	NA	26.5	50.5	8	NA	46.5	NA	26.5	43.30796589914	NA	24.85	27.7	30.55	50.5	61.25	62	62.75	63.5	64.25	8	8	8	8	8	8	8	8	8	8
2.1370991870474694e-6	1.7883408474646835e-6	2.2813518716290603e-8	4.138060941057957e-8	1.4667583781788597e-8	9.311953708415725e-8	1344	XUT_4F-703	NA	chrIV:1506978-1507937(+)	XUTs	1	NA	NA	1	NA	NA	39	NA	NA	35	NA	NA	39	NA	NA	35	NA	NA	39	39	39	39	39	39	39	39	39	39	39	NA	NA	NA	NA	NA	NA	NA	NA	NA	NA
2.1370991870474694e-6	1.7883408474646836e-8	2.2813518716290603e-8	4.138060941057957e-8	1.4667583781788596e-6	9.311953708415725e-8	1346	XUT_4F-709,YDRWdelta31	NA	chrIV:1518203-1519191(+)	XUTs	1	NA	1	NA	NA	NA	64	NA	56	NA	NA	NA	64	NA	56	NA	NA	NA	64	64	64	64	64	64	64	64	64	64	64	NA	NA	NA	NA	NA	NA	NA	NA	NA	NA
4.274198374094939e-6	1.7883408474646836e-8	2.2813518716290603e-8	4.1380609410579564e-6	1.4667583781788597e-8	9.311953708415725e-8	1347	XUT_4R-100	NA	chrIV:239859-242105(-)	XUTs	2	1	NA	NA	NA	NA	34	31	NA	NA	NA	NA	34	31	NA	NA	NA	NA	31.41655614481	NA	22.3	23.6	24.9	34	40.5	41.8	43.1	44.4	45.7	31	31	31	31	31	31	31	31	31	31
6.411297561142408e-6	8.941704237323418e-6	2.2813518716290603e-6	4.138060941057957e-8	1.4667583781788596e-6	9.311953708415725e-8	1349	XUT_4R-190,SUT465	NA	chrIV:443694-444204(-)	XUTs	3	NA	1	5	NA	1	20	NA	77	40.8	NA	18	25	NA	77	47	NA	18	18.0184994991457	NA	10.6	12.2	13.8	25	25.5	25.6	25.7	25.8	25.9	NA	NA	NA	NA	NA	NA	NA	NA	NA	NA
8.548396748189878e-6	7.153363389858734e-6	1.3688111229774362e-5	8.276121882115913e-6	4.400275134536579e-6	1.8623907416831448e-5	1352	XUT_4R-237,SUT469	NA	chrIV:544832-546026(-)	XUTs	4	2	3	4	2	6	30.25	12.5	35.3333333333333	51	58	34.3333333333333	27	12.5	28	29.5	58	32	28.6040540663152	21	21	21	21	27	36.25	38.2	40.15	42.1	44.05	12.4899959967968	NA	12.05	12.1	12.15	12.5	12.75	12.8	12.85	12.9
2.1370991870474694e-6	1.7883408474646836e-8	4.562703743258121e-6	4.138060941057957e-8	1.4667583781788597e-8	9.311953708415725e-8	1353	XUT_4R-253	NA	chrIV:575869-576328(-)	XUTs	1	NA	NA	NA	NA	2	65	NA	NA	NA	NA	35.5	65	NA	NA	NA	NA	35.5	65	65	65	65	65	65	65	65	65	65	65	NA	NA	NA	NA	NA	NA	NA	NA	NA	NA
6.411297561142408e-6	7.153363389858734e-6	4.562703743258121e-6	1.241418282317387e-5	7.333791890894298e-6	9.311953708415724e-6	1354	XUT_4R-263,SUT471	NA	chrIV:592565-593533(-)	XUTs	3	3	5	4	1	2	36.3333333333333	20.3333333333333	23.2	24.5	17	20.5	34	22	14	23	17	20.5	32.244225074167	NA	18.7	20.4	22.1	34	46	48.4	50.8	53.2	55.6	19.7468082221237	NA	14.8	15.6	16.4	22	23.5	23.8	24.1	24.4
4.274198374094939e-6	1.7883408474646836e-8	2.2813518716290603e-8	4.1380609410579564e-6	1.4667583781788597e-8	3.7247814833662896e-5	1356	XUT_4R-274,CUT502,SUT473	NA	chrIV:620373-621783(-)	CUTs	2	1	NA	NA	4	NA	68.5	138	NA	NA	28.5	NA	68.5	138	NA	NA	28	NA	54.4977063737549	NA	31.15	35.3	39.45	68.5	89.25	93.4	97.55	101.7	105.85	138	138	138	138	138	138	138	138	138	138
6.411297561142408e-6	5.365022542394051e-6	1.3688111229774362e-5	4.138060941057957e-8	4.400275134536579e-6	1.8623907416831448e-5	1357	XUT_4R-283,YDRCdelta9	NA	chrIV:651787-653137(-)	XUTs	3	NA	3	3	2	6	51.3333333333333	NA	23.3333333333333	27	20	36.5	51	NA	20	28	20	33.5	50.6114260208745	NA	42	43	44	51	56.5	57.6	58.7	59.8	60.9	NA	NA	NA	NA	NA	NA	NA	NA	NA	NA
2.842341918773134e-4	2.1281256084829735e-4	1.7110139037217951e-4	6.207091411586935e-5	3.080192594175605e-5	3.7247814833662896e-5	1360	XUT_4R-336	NA	chrIV:803028-803615(-)	XUTs	133	15	21	119	4	75	39	16.2666666666667	15.047619047619	31.1176470588235	22	23.64	35	15	16	30	23	22	31.5087032474499	NA	9	13.2	16.8	35	48	52	54	57	71.2	14.8637781443684	NA	8.1	9.8	11	15	17.5	19.2	23.4	27
6.411297561142408e-6	1.0730045084788102e-5	1.3688111229774362e-5	4.138060941057957e-8	1.6134342159967455e-5	7.449562966732579e-5	1363	XUT_4R-372,SUT475	NA	chrIV:909910-913790(-)	XUTs	3	NA	11	6	8	6	43	NA	57.1818181818182	32.3333333333333	33.5	21.5	43	NA	66	31	23	16.5	40.3254695564599	NA	26.8	28.6	30.4	43	52	53.8	55.6	57.4	59.2	NA	NA	NA	NA	NA	NA	NA	NA	NA	NA
2.1370991870474694e-6	1.7883408474646836e-8	2.2813518716290603e-8	4.138060941057957e-8	1.4667583781788596e-6	9.311953708415725e-8	1364	XUT_4R-393	NA	chrIV:965318-966523(-)	XUTs	1	NA	1	NA	NA	NA	25	NA	24	NA	NA	NA	25	NA	24	NA	NA	NA	25	25	25	25	25	25	25	25	25	25	25	NA	NA	NA	NA	NA	NA	NA	NA	NA	NA
8.548396748189878e-6	5.365022542394051e-6	9.125407486516241e-6	4.138060941057957e-8	1.4667583781788596e-6	9.311953708415724e-6	1365	XUT_4R-423,SUT480	NA	chrIV:1018102-1019175(-)	XUTs	4	NA	1	3	1	4	28.75	NA	26	29.6666666666667	35	31.75	22	NA	26	28	35	35.5	22.3603219955347	NA	10.05	11.1	12.15	22	36.5	41.6	46.7	51.8	56.9	NA	NA	NA	NA	NA	NA	NA	NA	NA	NA
2.1370991870474694e-6	1.7883408474646836e-8	2.2813518716290603e-8	4.138060941057957e-8	1.4667583781788597e-8	9.311953708415725e-8	1366	XUT_4R-446,SUT481	NA	chrIV:1102220-1103629(-)	XUTs	1	NA	NA	NA	NA	NA	28	NA	NA	NA	NA	NA	28	NA	NA	NA	NA	NA	28	28	28	28	28	28	28	28	28	28	28	NA	NA	NA	NA	NA	NA	NA	NA	NA	NA
4.274198374094939e-6	1.7883408474646835e-6	4.562703743258121e-6	4.138060941057957e-8	1.4667583781788597e-8	9.311953708415725e-8	1368	XUT_4R-483,SUT483	NA	chrIV:1174386-1174869(-)	XUTs	2	NA	NA	1	NA	2	31	NA	NA	31	NA	29	31	NA	NA	31	NA	29	19.6214168703486	NA	9.4	11.8	14.2	31	43	45.4	47.8	50.2	52.6	NA	NA	NA	NA	NA	NA	NA	NA	NA	NA
8.548396748189878e-6	3.576681694929367e-6	4.562703743258121e-6	4.138060941057957e-8	1.4667583781788597e-8	1.8623907416831448e-5	1373	XUT_4R-552,SUT493	NA	chrIV:1353115-1353553(-)	XUTs	4	NA	NA	2	2	2	38.5	NA	NA	26	30	33.5	35	NA	NA	26	30	33.5	35.2782217774524	NA	23.15	23.3	23.45	35	49.75	52	54.25	56.5	58.75	NA	NA	NA	NA	NA	NA	NA	NA	NA	NA
1.0685495935237347e-5	8.941704237323418e-6	2.2813518716290603e-8	4.1380609410579564e-6	5.867033512715438e-6	2.7935861125247172e-5	1375	XUT_4R-81,CUT479,CUT480	NA	chrIV:212683-217240(-)	CUTs	5	1	4	5	3	NA	33	55	24	64.2	14	NA	37	55	21	47	13	NA	23.8143202864633	NA	9	15	21	37	41	43	45	47	49	55	55	55	55	55	55	55	55	55	55
2.1370991870474694e-5	1.0730045084788102e-5	6.844055614887181e-6	8.276121882115913e-6	2.0534617294504033e-5	9.311953708415725e-8	1376	XUT_4R-92,SUT461,XUT_4R-94	NA	chrIV:232237-235636(-)	XUTs	10	2	14	6	NA	3	42.7	17	46.4285714285714	26.3333333333333	NA	33.3333333333333	36	17	41	20.5	NA	34	38.5521775958199	36	19.6	23.2	27.5	36	48	55.4	65.3	73.9	77.95	17	17	17	17	17	17	17	17	17	17
2.1370991870474694e-6	1.7883408474646836e-8	2.2813518716290603e-6	4.138060941057957e-8	2.933516756357719e-6	9.311953708415725e-8	1377	XUT_5F-101	NA	chrV:211224-212382(+)	XUTs	1	NA	2	NA	NA	1	37	NA	12	NA	NA	22	37	NA	12	NA	NA	22	37	37	37	37	37	37	37	37	37	37	37	NA	NA	NA	NA	NA	NA	NA	NA	NA	NA
4.274198374094939e-6	1.7883408474646836e-8	2.2813518716290603e-6	4.1380609410579564e-6	1.4667583781788596e-6	9.311953708415725e-8	1381	XUT_5F-125	NA	chrV:259868-260666(+)	XUTs	2	1	1	NA	NA	1	25	19	51	NA	NA	72	25	19	51	NA	NA	72	22.4499443206436	NA	15.1	16.2	17.3	25	30.5	31.6	32.7	33.8	34.9	19	19	19	19	19	19	19	19	19	19
8.33468682948513e-5	6.974529305112265e-5	5.2471093047468384e-5	2.482836564634774e-5	2.9335167563577193e-5	1.8623907416831448e-5	1382	XUT_5F-128,SUT091	NA	chrV:268778-269426(+)	XUTs	39	6	20	39	2	23	36.4102564102564	32	26.1	40.1025641025641	28.5	30.9565217391304	38	16	17	37	28.5	27	33.0088726583407	NA	17	18	18.7	38	48	51.8	56	57.4	60	21.3127618816143	NA	9.25	9.5	9.75	16	42	49	59.75	70.5
6.411297561142408e-6	8.941704237323418e-6	2.2813518716290603e-6	4.1380609410579564e-6	1.4667583781788597e-8	9.311953708415725e-8	1383	XUT_5F-129,SUT092	NA	chrV:270649-271616(+)	XUTs	3	1	NA	5	NA	1	35.3333333333333	21	NA	29.8	NA	22	32	21	NA	29	NA	22	33.73730661207	NA	24.8	25.6	26.4	32	41	42.8	44.6	46.4	48.2	21	21	21	21	21	21	21	21	21	21
1.2822595122284816e-5	1.6095067627182152e-5	2.2813518716290603e-6	8.276121882115913e-6	1.9067858916325175e-5	5.5871722250494344e-5	1385	XUT_5F-139,SUT093	NA	chrV:284415-287558(+)	XUTs	6	2	13	9	6	1	40.6666666666667	26	28.7692307692308	35	34	37	39	26	23	38	25	37	38.9391218331016	NA	26.25	27.5	28.75	39	50.25	53	54.25	55.5	56.75	25.0399680510978	NA	19.7	20.4	21.1	26	29.5	30.2	30.9	31.6
2.1370991870474694e-6	1.7883408474646836e-8	2.2813518716290603e-8	4.138060941057957e-8	7.333791890894298e-6	2.7935861125247172e-5	1386	XUT_5F-151	NA	chrV:310699-311920(+)	XUTs	1	NA	5	NA	3	NA	63	NA	45.6	NA	36.6666666666667	NA	63	NA	20	NA	34	NA	63	63	63	63	63	63	63	63	63	63	63	NA	NA	NA	NA	NA	NA	NA	NA	NA	NA
2.1370991870474694e-6	1.7883408474646836e-8	2.2813518716290603e-8	4.138060941057957e-8	1.4667583781788597e-8	9.311953708415725e-8	1388	XUT_5F-171	NA	chrV:336464-337653(+)	XUTs	1	NA	NA	NA	NA	NA	22	NA	NA	NA	NA	NA	22	NA	NA	NA	NA	NA	22	22	22	22	22	22	22	22	22	22	22	NA	NA	NA	NA	NA	NA	NA	NA	NA	NA
8.548396748189878e-6	7.153363389858734e-6	2.2813518716290603e-8	1.241418282317387e-5	1.9067858916325175e-5	1.7692712045989876e-4	1394	XUT_5F-239,SUT098	NA	chrV:503956-504971(+)	XUTs	4	3	13	4	19	NA	24.5	20.3333333333333	25.5384615384615	26.5	24.4736842105263	NA	24.5	20	22	27.5	21	NA	23.1682564375281	NA	15.05	16.1	17.15	24.5	29.75	30.8	31.85	32.9	33.95	19.6263978611315	NA	14.6	15.2	15.8	20	23.5	24.2	24.9	25.6
2.1370991870474694e-6	1.7883408474646836e-8	2.2813518716290603e-8	4.138060941057957e-8	2.933516756357719e-6	9.311953708415725e-8	1395	XUT_5F-24	NA	chrV:50548-52008(+)	XUTs	1	NA	2	NA	NA	NA	67	NA	46.5	NA	NA	NA	67	NA	46.5	NA	NA	NA	67	67	67	67	67	67	67	67	67	67	67	NA	NA	NA	NA	NA	NA	NA	NA	NA	NA
2.1370991870474694e-6	5.365022542394051e-6	2.2813518716290603e-8	4.138060941057957e-8	1.0267308647252017e-5	9.311953708415725e-8	1396	XUT_5F-255,SUT099	NA	chrV:554074-557081(+)	XUTs	1	NA	7	3	NA	NA	51	NA	39.1428571428571	36.6666666666667	NA	NA	51	NA	25	39	NA	NA	51	51	51	51	51	51	51	51	51	51	51	NA	NA	NA	NA	NA	NA	NA	NA	NA	NA
2.1370991870474694e-6	1.7883408474646835e-6	2.2813518716290603e-8	4.1380609410579564e-6	1.4667583781788596e-6	9.311953708415724e-6	1397	XUT_5F-62,YELWdelta5	NA	chrV:137038-138523(+)	XUTs	1	1	1	1	1	NA	52	16	19	11	21	NA	52	16	19	11	21	NA	52	52	52	52	52	52	52	52	52	52	52	16	16	16	16	16	16	16	16	16	16
2.1370991870474694e-6	1.7883408474646836e-8	2.2813518716290603e-8	4.138060941057957e-8	2.933516756357719e-6	9.311953708415725e-8	1400	XUT_5F-75	NA	chrV:167067-167892(+)	XUTs	1	NA	2	NA	NA	NA	44	NA	49.5	NA	NA	NA	44	NA	49.5	NA	NA	NA	44	44	44	44	44	44	44	44	44	44	44	NA	NA	NA	NA	NA	NA	NA	NA	NA	NA
1.0685495935237347e-5	5.365022542394051e-6	6.844055614887181e-6	4.138060941057957e-8	1.4667583781788596e-6	9.311953708415724e-6	1402	XUT_5R-11,SUT500	NA	chrV:8378-9843(-)	XUTs	5	NA	1	3	1	3	43.4	NA	22	52.6666666666667	50	82	39	NA	22	16	50	93	37.1411129560363	NA	16.8	19.6	22.4	39	67	67.4	67.8	68.2	68.6	NA	NA	NA	NA	NA	NA	NA	NA	NA	NA
2.1370991870474694e-5	2.3248431017040887e-5	1.8250814973032483e-5	1.6552243764231826e-5	1.3200825403609736e-5	9.311953708415725e-8	1403	XUT_5R-115,YERCdelta8	NA	chrV:248477-249872(-)	XUTs	10	4	9	13	NA	8	32.3	12.5	14.7777777777778	29.4615384615385	NA	22.625	30	12	15	27	NA	17	29.510299827802	23	16.15	19.3	21.05	30	39.5	41.4	44.55	48.2	53.6	12.1620523114914	NA	9.3	9.6	9.9	12	14	14.6	15.2	15.8
2.1370991870474694e-6	1.7883408474646835e-6	2.2813518716290603e-8	4.1380609410579564e-6	1.4667583781788596e-6	9.311953708415724e-6	1405	XUT_5R-142	NA	chrV:298082-298396(-)	XUTs	1	1	1	1	1	NA	29	28	47	23	79	NA	29	28	47	23	79	NA	29	29	29	29	29	29	29	29	29	29	29	28	28	28	28	28	28	28	28	28	28
2.1370991870474694e-6	1.7883408474646836e-8	2.2813518716290603e-8	4.138060941057957e-8	1.4667583781788597e-8	9.311953708415724e-6	1408	XUT_5R-166,SUT515	NA	chrV:363697-364309(-)	XUTs	1	NA	NA	NA	1	NA	42	NA	NA	NA	35	NA	42	NA	NA	NA	35	NA	42	42	42	42	42	42	42	42	42	42	42	NA	NA	NA	NA	NA	NA	NA	NA	NA	NA
2.1370991870474694e-6	3.576681694929367e-6	2.2813518716290603e-8	4.138060941057957e-8	2.933516756357719e-6	9.311953708415725e-8	1409	XUT_5R-168	NA	chrV:366508-367113(-)	XUTs	1	NA	2	2	NA	NA	46	NA	109.5	38.5	NA	NA	46	NA	109.5	38.5	NA	NA	46	46	46	46	46	46	46	46	46	46	46	NA	NA	NA	NA	NA	NA	NA	NA	NA	NA
4.274198374094939e-6	1.7883408474646835e-6	2.2813518716290603e-8	4.1380609410579564e-6	1.0267308647252017e-5	6.518367595891006e-5	1410	XUT_5R-194	NA	chrV:434928-435670(-)	XUTs	2	1	7	1	7	NA	40	16	26	42	29.8571428571429	NA	40	16	26	42	27	NA	29.5127091267474	NA	15.7	18.4	21.1	40	53.5	56.2	58.9	61.6	64.3	16	16	16	16	16	16	16	16	16	16
2.1370991870474694e-6	3.576681694929367e-6	4.562703743258121e-6	4.1380609410579564e-6	5.867033512715438e-6	9.311953708415724e-6	1411	XUT_5R-211	NA	chrV:488066-488578(-)	XUTs	1	1	4	2	1	2	26	41	20.5	43	40	23	26	41	20	43	40	23	26	26	26	26	26	26	26	26	26	26	26	41	41	41	41	41	41	41	41	41	41
2.1370991870474694e-6	1.7883408474646836e-8	2.2813518716290603e-8	4.138060941057957e-8	1.4667583781788597e-8	9.311953708415725e-8	1413	XUT_5R-26	NA	chrV:46401-47242(-)	XUTs	1	NA	NA	NA	NA	NA	19	NA	NA	NA	NA	NA	19	NA	NA	NA	NA	NA	19	19	19	19	19	19	19	19	19	19	19	NA	NA	NA	NA	NA	NA	NA	NA	NA	NA
4.274198374094939e-6	7.153363389858734e-6	2.2813518716290603e-6	4.138060941057957e-8	1.4667583781788597e-8	9.311953708415725e-8	1414	XUT_5R-36,CUT546	NA	chrV:62633-63977(-)	CUTs	2	NA	NA	4	NA	1	48	NA	NA	37.25	NA	72	48	NA	NA	38.5	NA	72	47.73887304912	NA	43.5	44	44.5	48	50.5	51	51.5	52	52.5	NA	NA	NA	NA	NA	NA	NA	NA	NA	NA
2.1370991870474694e-6	1.7883408474646835e-6	2.2813518716290603e-8	4.138060941057957e-8	1.4667583781788596e-6	9.311953708415725e-8	1416	XUT_5R-48,YELCdelta3	NA	chrV:98364-99707(-)	XUTs	1	NA	1	1	NA	NA	49	NA	24	29	NA	NA	49	NA	24	29	NA	NA	49	49	49	49	49	49	49	49	49	49	49	NA	NA	NA	NA	NA	NA	NA	NA	NA	NA
2.1370991870474694e-6	1.7883408474646836e-8	2.2813518716290603e-6	4.138060941057957e-8	1.4667583781788597e-8	9.311953708415725e-8	1418	XUT_5R-81,SUT507	NA	chrV:161376-162485(-)	XUTs	1	NA	NA	NA	NA	1	13	NA	NA	NA	NA	18	13	NA	NA	NA	NA	18	13	13	13	13	13	13	13	13	13	13	13	NA	NA	NA	NA	NA	NA	NA	NA	NA	NA
2.350809105752216e-5	1.6095067627182152e-5	4.562703743258121e-6	4.1380609410579564e-6	2.6401650807219473e-5	1.8623907416831448e-5	1420	XUT_5R-93,SUT509	NA	chrV:186889-188144(-)	XUTs	11	1	18	9	2	2	51.5454545454545	92	67.2222222222222	45.2222222222222	45	63	51	92	76.5	41	45	63	49.070759323955	NA	29	39	41.5	51	63.5	65	66	67	67	92	92	92	92	92	92	92	92	92	92
2.1370991870474694e-6	1.7883408474646836e-8	2.2813518716290603e-8	4.1380609410579564e-6	4.400275134536579e-6	1.8623907416831448e-5	1423	XUT_6F-106,SUT107	NA	chrVI:256446-257401(+)	XUTs	1	1	3	NA	2	NA	40	10	57.3333333333333	NA	35.5	NA	40	10	33	NA	35.5	NA	40	40	40	40	40	40	40	40	40	40	40	10	10	10	10	10	10	10	10	10	10
1.0685495935237347e-5	3.576681694929367e-6	6.844055614887181e-6	4.138060941057957e-8	4.400275134536579e-6	9.311953708415725e-8	1426	XUT_6F-52	NA	chrVI:111497-112317(+)	XUTs	5	NA	3	2	NA	3	46.6	NA	54.3333333333333	36.5	NA	29	45	NA	51	36.5	NA	28	45.6474353906633	NA	36	38	40	45	46	49.6	53.2	56.8	60.4	NA	NA	NA	NA	NA	NA	NA	NA	NA	NA
1.0685495935237347e-5	3.576681694929367e-6	4.562703743258121e-6	4.1380609410579564e-6	1.4667583781788596e-6	9.311953708415724e-6	1427	XUT_6R-115,SUT531,CUT581	NA	chrVI:262279-263837(-)	CUTs	5	1	1	2	1	2	42.8	8	15	68	15	70	40	8	15	68	15	70	41.4350679890286	NA	31.2	31.4	31.6	40	54	54.6	55.2	55.8	56.4	8	8	8	8	8	8	8	8	8	8
4.274198374094939e-6	1.7883408474646835e-6	2.2813518716290603e-8	4.138060941057957e-8	1.4667583781788597e-8	9.311953708415725e-8	1430	XUT_6R-39,SUT525	NA	chrVI:96823-98063(-)	XUTs	2	NA	NA	1	NA	NA	45	NA	NA	47	NA	NA	45	NA	NA	47	NA	NA	44.8218696620299	NA	41.4	41.8	42.2	45	47	47.4	47.8	48.2	48.6	NA	NA	NA	NA	NA	NA	NA	NA	NA	NA
2.1370991870474694e-6	7.153363389858734e-6	2.2813518716290603e-6	4.138060941057957e-8	2.933516756357719e-6	9.311953708415725e-8	1431	XUT_6R-50	NA	chrVI:111126-111782(-)	XUTs	1	NA	2	4	NA	1	40	NA	15.5	32.5	NA	33	40	NA	15.5	29.5	NA	33	40	40	40	40	40	40	40	40	40	40	40	NA	NA	NA	NA	NA	NA	NA	NA	NA	NA
2.1370991870474694e-6	7.153363389858734e-6	2.2813518716290603e-8	4.1380609410579564e-6	1.4667583781788596e-6	9.311953708415725e-8	1433	XUT_6R-65,SUT528	NA	chrVI:158100-159136(-)	XUTs	1	1	1	4	NA	NA	50	41	9	55.5	NA	NA	50	41	9	54.5	NA	NA	50	50	50	50	50	50	50	50	50	50	50	41	41	41	41	41	41	41	41	41	41
2.1370991870474694e-6	1.7883408474646836e-8	2.2813518716290603e-8	4.138060941057957e-8	1.4667583781788597e-8	9.311953708415725e-8	1434	XUT_6R-66	NA	chrVI:159158-160101(-)	XUTs	1	NA	NA	NA	NA	NA	30	NA	NA	NA	NA	NA	30	NA	NA	NA	NA	NA	30	30	30	30	30	30	30	30	30	30	30	NA	NA	NA	NA	NA	NA	NA	NA	NA	NA
2.1370991870474694e-6	1.7883408474646835e-6	2.2813518716290603e-8	4.1380609410579564e-6	1.4667583781788596e-6	9.311953708415725e-8	1435	XUT_6R-81,CUT577,CUT578,XUT_6R-82	NA	chrVI:194074-196349(-)	CUTs	1	1	1	1	NA	NA	44	34	7	38	NA	NA	44	34	7	38	NA	NA	44	44	44	44	44	44	44	44	44	44	44	34	34	34	34	34	34	34	34	34	34
4.274198374094939e-6	1.7883408474646835e-6	2.2813518716290603e-8	4.138060941057957e-8	1.4667583781788597e-8	9.311953708415725e-8	1436	XUT_7F-110	NA	chrVII:235772-236158(+)	XUTs	2	NA	NA	1	NA	NA	59	NA	NA	23	NA	NA	59	NA	NA	23	NA	NA	58.7877538267962	NA	54.5	55	55.5	59	61.5	62	62.5	63	63.5	NA	NA	NA	NA	NA	NA	NA	NA	NA	NA
8.548396748189878e-6	7.153363389858734e-6	2.2813518716290603e-6	4.1380609410579564e-6	4.400275134536579e-6	9.311953708415724e-6	1438	XUT_7F-130	NA	chrVII:276422-277346(+)	XUTs	4	1	3	4	1	1	35.25	31	64.6666666666667	28.75	16	70	28.5	31	46	28.5	16	70	30.2777845811409	NA	16.95	18.9	20.85	28.5	39	45	51	57	63	31	31	31	31	31	31	31	31	31	31
1.4959694309332284e-5	8.941704237323418e-6	3.42202780744359e-5	1.6552243764231826e-5	2.0534617294504033e-5	9.311953708415725e-8	1442	XUT_7F-261,SUT122,CUT148	NA	chrVII:559183-559571(+)	CUTs	7	4	14	5	NA	15	23	18.5	15.7857142857143	22.4	NA	26.7333333333333	21	17	14	20	NA	28	21.8843914991073	NA	14.2	15.4	16.6	21	26.5	27.4	28.9	31.6	34.3	17.6373340820992	NA	12.6	13.2	13.8	17	20.5	22	23.5	25
2.1370991870474694e-6	1.7883408474646835e-6	2.2813518716290603e-6	4.138060941057957e-8	1.9067858916325175e-5	4.655976854207863e-5	1443	XUT_7F-271	NA	chrVII:592737-593362(+)	XUTs	1	NA	13	1	5	1	60	NA	58.6153846153846	10	51	74	60	NA	64	10	62	74	60	60	60	60	60	60	60	60	60	60	60	NA	NA	NA	NA	NA	NA	NA	NA	NA	NA
2.1370991870474694e-6	3.576681694929367e-6	2.2813518716290603e-8	4.138060941057957e-8	2.933516756357719e-6	9.311953708415725e-8	1447	XUT_7F-296,SUT126	NA	chrVII:660012-661542(+)	XUTs	1	NA	2	2	NA	NA	37	NA	72	50	NA	NA	37	NA	72	50	NA	NA	37	37	37	37	37	37	37	37	37	37	37	NA	NA	NA	NA	NA	NA	NA	NA	NA	NA
2.1370991870474694e-6	1.7883408474646836e-8	2.2813518716290603e-6	4.138060941057957e-8	1.4667583781788596e-6	9.311953708415724e-6	1448	XUT_7F-31,SUT110,CUT125	NA	chrVII:63743-64426(+)	CUTs	1	NA	1	NA	1	1	75	NA	73	NA	52	37	75	NA	73	NA	52	37	75	75	75	75	75	75	75	75	75	75	75	NA	NA	NA	NA	NA	NA	NA	NA	NA	NA
2.1370991870474694e-6	1.7883408474646836e-8	2.2813518716290603e-8	4.138060941057957e-8	1.4667583781788597e-8	9.311953708415725e-8	1449	XUT_7F-311	NA	chrVII:701675-702556(+)	XUTs	1	NA	NA	NA	NA	NA	16	NA	NA	NA	NA	NA	16	NA	NA	NA	NA	NA	16	16	16	16	16	16	16	16	16	16	16	NA	NA	NA	NA	NA	NA	NA	NA	NA	NA
2.1370991870474694e-6	1.7883408474646836e-8	2.2813518716290603e-8	4.138060941057957e-8	2.933516756357719e-6	9.311953708415724e-6	1450	XUT_7F-323,SUT127,CUT154	NA	chrVII:729946-730853(+)	CUTs	1	NA	2	NA	1	NA	29	NA	52	NA	23	NA	29	NA	52	NA	23	NA	29	29	29	29	29	29	29	29	29	29	29	NA	NA	NA	NA	NA	NA	NA	NA	NA	NA
2.1370991870474694e-6	3.576681694929367e-6	6.844055614887181e-6	4.1380609410579564e-6	2.0534617294504033e-5	7.449562966732579e-5	1455	XUT_7F-36	NA	chrVII:78243-79825(+)	XUTs	1	1	14	2	8	3	55	20	44.5714285714286	35	50.75	68.3333333333333	55	20	41.5	35	51	49	55	55	55	55	55	55	55	55	55	55	55	20	20	20	20	20	20	20	20	20	20
4.274198374094939e-6	1.7883408474646836e-8	2.2813518716290603e-8	4.138060941057957e-8	5.867033512715438e-6	1.8623907416831448e-5	1458	XUT_7F-400,CUT160	NA	chrVII:883917-885075(+)	CUTs	2	NA	4	NA	2	NA	41	NA	25.75	NA	26.5	NA	41	NA	22.5	NA	26.5	NA	38.1575680566778	NA	27.5	29	30.5	41	48.5	50	51.5	53	54.5	NA	NA	NA	NA	NA	NA	NA	NA	NA	NA
3.2056487805712036e-5	3.576681694929367e-5	4.7908389304210264e-5	4.138060941057957e-8	1.0267308647252017e-5	9.311953708415725e-8	1461	XUT_7F-439,SUT141,CUT164	NA	chrVII:974181-975762(+)	CUTs	15	NA	7	20	NA	21	40.3333333333333	NA	22.2857142857143	42.3	NA	49.4285714285714	42	NA	23	43	NA	42	38.1687234601164	NA	19.5	24.2	29.1	42	51	53	53	53.6	54	NA	NA	NA	NA	NA	NA	NA	NA	NA	NA
6.411297561142408e-6	5.365022542394051e-6	1.3688111229774362e-5	3.310448752846365e-5	1.0267308647252017e-5	1.8623907416831448e-5	1462	XUT_7F-44	NA	chrVII:89434-89898(+)	XUTs	3	8	7	3	2	6	41	37.25	24.5714285714286	33.6666666666667	13.5	73.6666666666667	44	24.5	15	37	13.5	37	40.5734074851149	NA	34.1	35.2	36.3	44	45	45.2	45.4	45.6	45.8	31.998232692927	24	19.1	21.2	23.05	24.5	43	48.6	54.2	65.8
2.1370991870474694e-6	1.7883408474646836e-8	2.2813518716290603e-8	4.138060941057957e-8	1.4667583781788597e-8	9.311953708415725e-8	1464	XUT_7F-460	NA	chrVII:1026101-1026552(+)	XUTs	1	NA	NA	NA	NA	NA	33	NA	NA	NA	NA	NA	33	NA	NA	NA	NA	NA	33	33	33	33	33	33	33	33	33	33	33	NA	NA	NA	NA	NA	NA	NA	NA	NA	NA
2.1370991870474694e-6	1.7883408474646836e-8	2.2813518716290603e-6	4.138060941057957e-8	2.933516756357719e-6	9.311953708415725e-8	1465	XUT_7F-469,SUT145	NA	chrVII:1059023-1059725(+)	XUTs	1	NA	2	NA	NA	1	25	NA	57	NA	NA	32	25	NA	57	NA	NA	32	25	25	25	25	25	25	25	25	25	25	25	NA	NA	NA	NA	NA	NA	NA	NA	NA	NA
4.274198374094939e-6	1.7883408474646836e-8	4.562703743258121e-6	4.138060941057957e-8	1.4667583781788597e-8	9.311953708415725e-8	1466	XUT_7F-470,SUT146,CUT169,XUT_7F-471	NA	chrVII:1060279-1061175(+)	CUTs	2	NA	NA	NA	NA	2	61.5	NA	NA	NA	NA	28	61.5	NA	NA	NA	NA	28	61.2535713244542	NA	56.55	57.1	57.65	61.5	64.25	64.8	65.35	65.9	66.45	NA	NA	NA	NA	NA	NA	NA	NA	NA	NA
2.1370991870474694e-6	1.7883408474646835e-6	2.2813518716290603e-8	4.1380609410579564e-6	1.4667583781788596e-6	9.311953708415724e-6	1467	XUT_7F-475	NA	chrVII:1078567-1079869(+)	XUTs	1	1	1	1	1	NA	39	20	7	35	33	NA	39	20	7	35	33	NA	39	39	39	39	39	39	39	39	39	39	39	20	20	20	20	20	20	20	20	20	20
2.1370991870474694e-6	1.7883408474646836e-8	2.2813518716290603e-6	4.138060941057957e-8	1.4667583781788597e-8	1.8623907416831448e-5	1468	XUT_7F-478	NA	chrVII:1081176-1081492(+)	XUTs	1	NA	NA	NA	2	1	41	NA	NA	NA	10.5	56	41	NA	NA	NA	10.5	56	41	41	41	41	41	41	41	41	41	41	41	NA	NA	NA	NA	NA	NA	NA	NA	NA	NA
1.2822595122284816e-5	5.365022542394051e-6	6.844055614887181e-6	4.1380609410579564e-6	1.4667583781788596e-6	9.311953708415725e-8	1469	XUT_7F-480	NA	chrVII:1082814-1083576(+)	XUTs	6	1	1	3	NA	3	46.5	96	24	48.6666666666667	NA	14.3333333333333	44	96	24	57	NA	14	39.4643609785656	NA	17	20	23	44	60.25	63	69.25	75.5	81.75	96	96	96	96	96	96	96	96	96	96
4.274198374094939e-6	3.576681694929367e-6	2.2813518716290603e-8	4.138060941057957e-8	2.933516756357719e-6	1.8623907416831448e-5	1470	XUT_7F-59	NA	chrVII:121118-122106(+)	XUTs	2	NA	2	2	2	NA	63.5	NA	55.5	43.5	23	NA	63.5	NA	55.5	43.5	23	NA	63.4822809924155	NA	62.15	62.3	62.45	63.5	64.25	64.4	64.55	64.7	64.85	NA	NA	NA	NA	NA	NA	NA	NA	NA	NA
4.274198374094939e-6	1.7883408474646836e-8	2.2813518716290603e-6	4.138060941057957e-8	1.4667583781788597e-8	9.311953708415725e-8	1471	XUT_7F-76	NA	chrVII:166331-166659(+)	XUTs	2	NA	NA	NA	NA	1	20	NA	NA	NA	NA	32	20	NA	NA	NA	NA	32	17.8605710994918	NA	11.9	12.8	13.7	20	24.5	25.4	26.3	27.2	28.1	NA	NA	NA	NA	NA	NA	NA	NA	NA	NA
2.1370991870474694e-6	1.7883408474646835e-6	2.2813518716290603e-6	4.1380609410579564e-6	4.400275134536579e-6	1.8623907416831448e-5	1472	XUT_7F-91,YGLWtau2	NA	chrVII:204004-205227(+)	XUTs	1	1	3	1	2	1	22	16	62.6666666666667	121	25	35	22	16	69	121	25	35	22	22	22	22	22	22	22	22	22	22	22	16	16	16	16	16	16	16	16	16	16
2.1370991870474694e-6	7.153363389858734e-6	2.2813518716290603e-8	4.138060941057957e-8	1.4667583781788596e-6	9.311953708415724e-6	1475	XUT_7R-116,SUT542	NA	chrVII:272363-273139(-)	XUTs	1	NA	1	4	1	NA	52	NA	42	71	13	NA	52	NA	42	58.5	13	NA	52	52	52	52	52	52	52	52	52	52	52	NA	NA	NA	NA	NA	NA	NA	NA	NA	NA
2.1370991870474694e-6	3.576681694929367e-6	2.2813518716290603e-8	4.138060941057957e-8	1.4667583781788597e-8	9.311953708415725e-8	1478	XUT_7R-129	NA	chrVII:311952-313065(-)	XUTs	1	NA	NA	2	NA	NA	37	NA	NA	59	NA	NA	37	NA	NA	59	NA	NA	37	37	37	37	37	37	37	37	37	37	37	NA	NA	NA	NA	NA	NA	NA	NA	NA	NA
2.1370991870474694e-6	1.7883408474646836e-8	2.2813518716290603e-8	4.138060941057957e-8	1.4667583781788597e-8	1.8623907416831448e-5	1479	XUT_7R-144,SUT544	NA	chrVII:354396-355584(-)	XUTs	1	NA	NA	NA	2	NA	56	NA	NA	NA	32.5	NA	56	NA	NA	NA	32.5	NA	56	56	56	56	56	56	56	56	56	56	56	NA	NA	NA	NA	NA	NA	NA	NA	NA	NA
8.548396748189878e-6	7.153363389858734e-6	2.2813518716290603e-8	8.276121882115913e-6	1.4667583781788596e-6	9.311953708415724e-6	1481	XUT_7R-173	NA	chrVII:403287-403773(-)	XUTs	4	2	1	4	1	NA	27.75	16	5	17.25	58	NA	26.5	16	5	15	58	NA	24.1689965468879	NA	12.35	13.7	15.05	26.5	36.5	38.6	40.7	42.8	44.9	14.3874945699382	NA	9.7	10.4	11.1	16	19.5	20.2	20.9	21.6
2.1370991870474694e-6	1.7883408474646836e-8	2.2813518716290603e-8	4.1380609410579564e-6	5.867033512715438e-6	2.7935861125247172e-5	1482	XUT_7R-187	NA	chrVII:423278-424399(-)	XUTs	1	1	4	NA	3	NA	40	20	35.25	NA	26.3333333333333	NA	40	20	25	NA	26	NA	40	40	40	40	40	40	40	40	40	40	40	20	20	20	20	20	20	20	20	20	20
6.411297561142408e-6	3.576681694929367e-6	2.2813518716290603e-8	8.276121882115913e-6	2.3468134050861753e-5	5.5871722250494344e-5	1483	XUT_7R-19,SUT533,SUT534,XUT_7R-20,CUT584	NA	chrVII:31839-35365(-)	CUTs	3	2	16	2	6	NA	65.3333333333333	99	62.5625	61	45.6666666666667	NA	66	99	58	61	50.5	NA	65.0780915469257	NA	58.8	59.6	60.4	66	69	69.6	70.2	70.8	71.4	45.3541618817943	NA	19.8	28.6	37.4	99	143	151.8	160.6	169.4
2.1370991870474694e-6	1.7883408474646836e-8	2.2813518716290603e-8	4.138060941057957e-8	1.4667583781788596e-6	9.311953708415725e-8	1484	XUT_7R-213,SUT548	NA	chrVII:483158-484431(-)	XUTs	1	NA	1	NA	NA	NA	69	NA	6	NA	NA	NA	69	NA	6	NA	NA	NA	69	69	69	69	69	69	69	69	69	69	69	NA	NA	NA	NA	NA	NA	NA	NA	NA	NA
7.693557073370889e-5	6.795695220365797e-5	3.6501629946064965e-5	2.8966426587405696e-5	2.4934892429040615e-5	4.655976854207863e-5	1486	XUT_7R-243,CUT606	NA	chrVII:534981-535805(-)	CUTs	36	7	17	38	5	16	39.4166666666667	28.2857142857143	16.1176470588235	34.6842105263158	66.8	25.125	35.5	24	13	30.5	38	18	33.0674913071994	21	14	16.5	17.5	35.5	49.75	52	60.75	67	75.5	24.3246904662409	NA	13.8	15.6	17.4	24	26	26.6	31.5	45
1.2822595122284816e-5	3.576681694929367e-6	4.562703743258121e-6	4.1380609410579564e-6	1.4667583781788596e-5	7.449562966732579e-5	1487	XUT_7R-245,SUT550	NA	chrVII:543317-544561(-)	XUTs	6	1	10	2	8	2	40.1666666666667	9	23.7	20.5	27.125	20	40.5	9	20.5	20.5	24	20	39.3002185929295	NA	29.5	30	30.5	40.5	47	49	49.5	50	50.5	9	9	9	9	9	9	9	9	9	9
4.274198374094939e-6	1.7883408474646835e-6	2.2813518716290603e-6	4.138060941057957e-8	1.4667583781788596e-6	9.311953708415725e-8	1490	XUT_7R-264,SUT551	NA	chrVII:576759-579388(-)	XUTs	2	NA	1	1	NA	1	54	NA	19	42	NA	25	54	NA	19	42	NA	25	51.8748493973718	NA	40.5	42	43.5	54	61.5	63	64.5	66	67.5	NA	NA	NA	NA	NA	NA	NA	NA	NA	NA
6.411297561142408e-6	1.7883408474646836e-8	2.2813518716290603e-6	4.1380609410579564e-6	1.4667583781788596e-6	9.311953708415724e-6	1491	XUT_7R-269,SUT552	NA	chrVII:590979-591826(-)	XUTs	3	1	1	NA	1	1	47.6666666666667	101	48	NA	97	38	43	101	48	NA	97	38	45.6407107963438	NA	34	35	36	43	55	57.4	59.8	62.2	64.6	101	101	101	101	101	101	101	101	101	101
2.1370991870474694e-6	1.7883408474646836e-8	2.2813518716290603e-8	4.138060941057957e-8	2.933516756357719e-6	1.8623907416831448e-5	1493	XUT_7R-295	NA	chrVII:653512-654530(-)	XUTs	1	NA	2	NA	2	NA	13	NA	46.5	NA	34	NA	13	NA	46.5	NA	34	NA	13	13	13	13	13	13	13	13	13	13	13	NA	NA	NA	NA	NA	NA	NA	NA	NA	NA
2.1370991870474694e-6	1.7883408474646835e-6	2.2813518716290603e-6	4.138060941057957e-8	1.4667583781788596e-6	9.311953708415725e-8	1496	XUT_7R-315,SUT556,CUT615	NA	chrVII:701090-702671(-)	CUTs	1	NA	1	1	NA	1	15	NA	7	42	NA	40	15	NA	7	42	NA	40	15	15	15	15	15	15	15	15	15	15	15	NA	NA	NA	NA	NA	NA	NA	NA	NA	NA
4.274198374094939e-6	3.576681694929367e-6	2.2813518716290603e-8	4.138060941057957e-8	4.400275134536579e-6	1.8623907416831448e-5	1497	XUT_7R-328	NA	chrVII:718533-719260(-)	XUTs	2	NA	3	2	2	NA	22	NA	24	34	35.5	NA	22	NA	22	34	35.5	NA	20.4939015319192	NA	14.8	15.6	16.4	22	26	26.8	27.6	28.4	29.2	NA	NA	NA	NA	NA	NA	NA	NA	NA	NA
8.548396748189878e-6	3.576681694929367e-6	4.562703743258121e-6	4.1380609410579564e-6	4.400275134536579e-6	1.8623907416831448e-5	1498	XUT_7R-340,SUT559	NA	chrVII:741715-742103(-)	XUTs	4	1	3	2	2	2	51	109	57.6666666666667	25.5	40.5	24	55	109	72	25.5	40.5	24	44.5561173309758	NA	21.75	25.5	29.25	55	69.25	70.6	71.95	73.3	74.65	109	109	109	109	109	109	109	109	109	109
4.274198374094939e-6	1.7883408474646835e-6	2.2813518716290603e-6	8.276121882115913e-6	3.520220107629263e-5	9.311953708415726e-5	1499	XUT_7R-365,SUT564,CUT623	NA	chrVII:800364-801871(-)	CUTs	2	2	24	1	10	1	53	13.5	42.7083333333333	18	31.7	86	53	13.5	38.5	18	30.5	86	50.1996015920445	NA	37.7	39.4	41.1	53	61.5	63.2	64.9	66.6	68.3	9.59166304662544	NA	4.95	5.9	6.85	13.5	18.25	19.2	20.15	21.1
6.411297561142408e-6	1.7883408474646835e-6	6.844055614887181e-6	4.1380609410579564e-6	5.867033512715438e-6	1.8623907416831448e-5	1500	XUT_7R-374	NA	chrVII:810550-811479(-)	XUTs	3	1	4	1	2	3	32	16	16.75	22	21	22	29	16	15	22	21	23	31.5215272349574	NA	27.2	27.4	27.6	29	34.5	35.6	36.7	37.8	38.9	16	16	16	16	16	16	16	16	16	16
2.3935510894931654e-4	1.4485560864463938e-4	1.323184085544855e-4	5.793285317481139e-5	5.1336543236260084e-5	5.5871722250494344e-5	1503	XUT_7R-426	NA	chrVII:931335-932053(-)	XUTs	112	14	35	81	6	58	36.6071428571429	23.9285714285714	18.6	31.1234567901235	22.1666666666667	25.4310344827586	35.5	16.5	15	31	16	25	31.5148430530168	18	12.1	15	18	35.5	49	53	57.35	59.9	71.8	19.2018427521444	NA	8.65	10.2	12.8	16.5	29	31.4	32.05	32.7
2.1370991870474694e-6	1.7883408474646835e-6	2.2813518716290603e-6	4.138060941057957e-8	1.4667583781788597e-8	9.311953708415725e-8	1504	XUT_7R-433,SUT569	NA	chrVII:942613-944919(-)	XUTs	1	NA	NA	1	NA	1	59	NA	NA	44	NA	106	59	NA	NA	44	NA	106	59	59	59	59	59	59	59	59	59	59	59	NA	NA	NA	NA	NA	NA	NA	NA	NA	NA
2.1370991870474694e-6	1.7883408474646836e-8	2.2813518716290603e-8	4.138060941057957e-8	1.4667583781788597e-8	9.311953708415725e-8	1506	XUT_7R-45	NA	chrVII:97141-98586(-)	XUTs	1	NA	NA	NA	NA	NA	22	NA	NA	NA	NA	NA	22	NA	NA	NA	NA	NA	22	22	22	22	22	22	22	22	22	22	22	NA	NA	NA	NA	NA	NA	NA	NA	NA	NA
2.1370991870474694e-6	3.576681694929367e-6	2.2813518716290603e-6	4.138060941057957e-8	1.4667583781788597e-8	9.311953708415725e-8	1508	XUT_7R-483	NA	chrVII:1066078-1066986(-)	XUTs	1	NA	NA	2	NA	1	66	NA	NA	46.5	NA	25	66	NA	NA	46.5	NA	25	66	66	66	66	66	66	66	66	66	66	66	NA	NA	NA	NA	NA	NA	NA	NA	NA	NA
2.1370991870474694e-6	1.7883408474646836e-8	2.2813518716290603e-8	4.138060941057957e-8	1.4667583781788597e-8	9.311953708415725e-8	1510	XUT_7R-77,SUT538	NA	chrVII:159060-159712(-)	XUTs	1	NA	NA	NA	NA	NA	32	NA	NA	NA	NA	NA	32	NA	NA	NA	NA	NA	32	32	32	32	32	32	32	32	32	32	32	NA	NA	NA	NA	NA	NA	NA	NA	NA	NA
2.1370991870474694e-6	1.7883408474646835e-6	4.562703743258121e-6	4.138060941057957e-8	2.933516756357719e-6	9.311953708415725e-8	1511	XUT_7R-97	NA	chrVII:225885-226487(-)	XUTs	1	NA	2	1	NA	2	23	NA	26	31	NA	25	23	NA	26	31	NA	25	23	23	23	23	23	23	23	23	23	23	23	NA	NA	NA	NA	NA	NA	NA	NA	NA	NA
2.1370991870474694e-6	1.7883408474646836e-8	2.2813518716290603e-8	4.138060941057957e-8	1.4667583781788597e-8	9.311953708415724e-6	1512	XUT_8F-104,SUT159	NA	chrVIII:222861-224236(+)	XUTs	1	NA	NA	NA	1	NA	24	NA	NA	NA	14	NA	24	NA	NA	NA	14	NA	24	24	24	24	24	24	24	24	24	24	24	NA	NA	NA	NA	NA	NA	NA	NA	NA	NA
4.274198374094939e-6	1.0730045084788102e-5	9.125407486516241e-6	4.1380609410579564e-6	4.400275134536579e-6	9.311953708415725e-8	1515	XUT_8F-134,SUT165	NA	chrVIII:314155-314753(+)	XUTs	2	1	3	6	NA	4	30	21	19.6666666666667	30.6666666666667	NA	25.25	30	21	19	30	NA	24.5	26.5329983228432	NA	17.4	18.8	20.2	30	37	38.4	39.8	41.2	42.6	21	21	21	21	21	21	21	21	21	21
4.274198374094939e-6	1.7883408474646836e-8	2.2813518716290603e-8	4.138060941057957e-8	1.4667583781788597e-8	9.311953708415725e-8	1519	XUT_8F-18,SUT148	NA	chrVIII:59114-60218(+)	XUTs	2	NA	NA	NA	NA	NA	52	NA	NA	NA	NA	NA	52	NA	NA	NA	NA	NA	49.7895571380184	NA	38.5	40	41.5	52	59.5	61	62.5	64	65.5	NA	NA	NA	NA	NA	NA	NA	NA	NA	NA
8.548396748189878e-6	3.576681694929367e-6	4.562703743258121e-6	4.138060941057957e-8	5.867033512715438e-6	9.311953708415725e-8	1520	XUT_8F-193,SUT171	NA	chrVIII:429406-429794(+)	XUTs	4	NA	4	2	NA	2	21.25	NA	53.5	38	NA	20.5	20	NA	58.5	38	NA	20.5	20.8365366691063	NA	17.15	17.3	17.45	20	23.5	24.4	25.3	26.2	27.1	NA	NA	NA	NA	NA	NA	NA	NA	NA	NA
6.411297561142408e-6	3.576681694929367e-6	2.2813518716290603e-8	4.138060941057957e-8	1.4667583781788597e-8	9.311953708415725e-8	1521	XUT_8F-204	NA	chrVIII:458034-459061(+)	XUTs	3	NA	NA	2	NA	NA	22.3333333333333	NA	NA	32	NA	NA	10	NA	NA	32	NA	NA	16.7506868360223	10	10	10	10	10	28.5	32.2	35.9	39.6	43.3	NA	NA	NA	NA	NA	NA	NA	NA	NA	NA
2.1370991870474694e-6	1.7883408474646836e-8	2.2813518716290603e-8	4.138060941057957e-8	1.4667583781788597e-8	9.311953708415725e-8	1523	XUT_8F-22	NA	chrVIII:62969-64257(+)	XUTs	1	NA	NA	NA	NA	NA	24	NA	NA	NA	NA	NA	24	NA	NA	NA	NA	NA	24	24	24	24	24	24	24	24	24	24	24	NA	NA	NA	NA	NA	NA	NA	NA	NA	NA
4.274198374094939e-6	1.7883408474646835e-6	2.2813518716290603e-6	4.138060941057957e-8	1.4667583781788597e-8	9.311953708415724e-6	1526	XUT_8F-246	NA	chrVIII:529922-530458(+)	XUTs	2	NA	NA	1	1	1	50.5	NA	NA	25	14	36	50.5	NA	NA	25	14	36	50.4975246918104	NA	50.05	50.1	50.15	50.5	50.75	50.8	50.85	50.9	50.95	NA	NA	NA	NA	NA	NA	NA	NA	NA	NA
6.411297561142408e-6	8.941704237323418e-6	1.3688111229774362e-5	1.241418282317387e-5	2.933516756357719e-6	9.311953708415725e-8	1527	XUT_8F-36,SUT151	NA	chrVIII:98336-98930(+)	XUTs	3	3	2	5	NA	6	40	28.6666666666667	38.5	30	NA	23.5	47	14	38.5	29	NA	21	34.4513070690452	NA	18.2	21.4	24.6	47	52.5	53.6	54.7	55.8	56.9	22.0618096523925	NA	13.1	13.2	13.3	14	36.5	41	45.5	50
2.1370991870474694e-6	1.7883408474646836e-8	2.2813518716290603e-8	4.1380609410579564e-6	1.4667583781788597e-8	9.311953708415725e-8	1528	XUT_8F-72,SUT155	NA	chrVIII:164959-167174(+)	XUTs	1	1	NA	NA	NA	NA	29	3	NA	NA	NA	NA	29	3	NA	NA	NA	NA	29	29	29	29	29	29	29	29	29	29	29	3	3	3	3	3	3	3	3	3	3
8.548396748189878e-6	3.576681694929367e-6	6.844055614887181e-6	4.1380609410579564e-6	4.400275134536579e-6	2.7935861125247172e-5	1530	XUT_8F-92,SUT157	NA	chrVIII:201611-204111(+)	XUTs	4	1	3	2	3	3	62.25	32	13.6666666666667	42.5	24.3333333333333	41.3333333333333	33.5	32	16	42.5	26	40	44.5594858964793	NA	23.5	25	26.5	33.5	66.25	85	103.75	122.5	141.25	32	32	32	32	32	32	32	32	32	32
8.548396748189878e-6	5.365022542394051e-6	2.2813518716290603e-6	4.138060941057957e-8	1.1734067025430876e-5	2.7935861125247172e-5	1531	XUT_8R-10,SUT573	NA	chrVIII:14529-15971(-)	XUTs	4	NA	8	3	3	1	49.75	NA	85.5	43.3333333333333	47.3333333333333	70	52	NA	81	39	62	70	48.9163322009061	58	38.35	39.7	41.05	52	58	58	58	58	58	NA	NA	NA	NA	NA	NA	NA	NA	NA	NA
4.274198374094939e-6	1.7883408474646836e-8	2.2813518716290603e-6	4.138060941057957e-8	2.933516756357719e-6	9.311953708415725e-8	1532	XUT_8R-115,SUT580	NA	chrVIII:241839-242348(-)	XUTs	2	NA	2	NA	NA	1	103	NA	29.5	NA	NA	20	103	NA	29.5	NA	NA	20	80.7031597894407	NA	45.4	51.8	58.2	103	135	141.4	147.8	154.2	160.6	NA	NA	NA	NA	NA	NA	NA	NA	NA	NA
2.1370991870474694e-6	1.7883408474646836e-8	2.2813518716290603e-8	4.138060941057957e-8	1.4667583781788597e-8	2.7935861125247172e-5	1533	XUT_8R-117,SUT581,XUT_8R-118	NA	chrVIII:249802-251371(-)	XUTs	1	NA	NA	NA	3	NA	25	NA	NA	NA	27.3333333333333	NA	25	NA	NA	NA	22	NA	25	25	25	25	25	25	25	25	25	25	25	NA	NA	NA	NA	NA	NA	NA	NA	NA	NA
2.1370991870474694e-6	1.7883408474646835e-6	2.2813518716290603e-6	4.138060941057957e-8	1.4667583781788597e-8	9.311953708415725e-8	1534	XUT_8R-125,SUT582	NA	chrVIII:255945-256318(-)	XUTs	1	NA	NA	1	NA	1	43	NA	NA	17	NA	26	43	NA	NA	17	NA	26	43	43	43	43	43	43	43	43	43	43	43	NA	NA	NA	NA	NA	NA	NA	NA	NA	NA
2.1370991870474694e-6	1.7883408474646836e-8	2.2813518716290603e-8	4.138060941057957e-8	1.4667583781788597e-8	9.311953708415724e-6	1538	XUT_8R-171-m	NA	chrVIII:347663-349608(-)	XUTs	1	NA	NA	NA	1	NA	50	NA	NA	NA	31	NA	50	NA	NA	NA	31	NA	50	50	50	50	50	50	50	50	50	50	50	NA	NA	NA	NA	NA	NA	NA	NA	NA	NA
2.1370991870474694e-6	1.7883408474646836e-8	2.2813518716290603e-8	4.1380609410579564e-6	1.4667583781788597e-8	9.311953708415725e-8	1539	XUT_8R-172,SUT586	NA	chrVIII:354053-354770(-)	XUTs	1	1	NA	NA	NA	NA	31	13	NA	NA	NA	NA	31	13	NA	NA	NA	NA	31	31	31	31	31	31	31	31	31	31	31	13	13	13	13	13	13	13	13	13	13
6.411297561142408e-6	5.365022542394051e-6	2.2813518716290603e-8	4.138060941057957e-8	2.933516756357719e-6	9.311953708415725e-8	1540	XUT_8R-174,SUT587	NA	chrVIII:356158-358183(-)	XUTs	3	NA	2	3	NA	NA	63	NA	20	47	NA	NA	69	NA	20	50	NA	NA	61.5234889455352	NA	47.4	49.8	52.2	69	72	72.6	73.2	73.8	74.4	NA	NA	NA	NA	NA	NA	NA	NA	NA	NA
2.1370991870474694e-6	3.576681694929367e-6	2.2813518716290603e-8	4.138060941057957e-8	2.933516756357719e-6	9.311953708415724e-6	1541	XUT_8R-189,SUT588	NA	chrVIII:383351-384949(-)	XUTs	1	NA	2	2	1	NA	61	NA	43.5	50	44	NA	61	NA	43.5	50	44	NA	61	61	61	61	61	61	61	61	61	61	61	NA	NA	NA	NA	NA	NA	NA	NA	NA	NA
2.1370991870474694e-6	1.7883408474646836e-8	2.2813518716290603e-8	4.138060941057957e-8	1.4667583781788597e-8	9.311953708415725e-8	1542	XUT_8R-190,SUT589	NA	chrVIII:385005-386530(-)	XUTs	1	NA	NA	NA	NA	NA	53	NA	NA	NA	NA	NA	53	NA	NA	NA	NA	NA	53	53	53	53	53	53	53	53	53	53	53	NA	NA	NA	NA	NA	NA	NA	NA	NA	NA
6.411297561142408e-6	1.7883408474646835e-6	9.125407486516241e-6	1.241418282317387e-5	1.4667583781788597e-8	1.8623907416831448e-5	1543	XUT_8R-193,CUT651,SUT590	NA	chrVIII:386572-386997(-)	CUTs	3	3	NA	1	2	4	43	24	NA	35	33.5	25.5	41	20	NA	35	33.5	24.5	42.0617006965489	NA	33.8	34.6	35.4	41	48	49.4	50.8	52.2	53.6	23.0459070502217	NA	18.2	18.4	18.6	20	27	28.4	29.8	31.2
2.1370991870474694e-6	1.7883408474646836e-8	2.2813518716290603e-8	4.138060941057957e-8	1.4667583781788597e-8	9.311953708415725e-8	1544	XUT_8R-199	NA	chrVIII:401359-402039(-)	XUTs	1	NA	NA	NA	NA	NA	63	NA	NA	NA	NA	NA	63	NA	NA	NA	NA	NA	63	63	63	63	63	63	63	63	63	63	63	NA	NA	NA	NA	NA	NA	NA	NA	NA	NA
6.411297561142408e-6	1.7883408474646836e-8	2.2813518716290603e-8	4.138060941057957e-8	1.4667583781788597e-8	9.311953708415724e-6	1545	XUT_8R-217,SUT592	NA	chrVIII:456049-458501(-)	XUTs	3	NA	NA	NA	1	NA	44.6666666666667	NA	NA	NA	10	NA	46	NA	NA	NA	10	NA	43.3176406030604	NA	32.5	34	35.5	46	51.5	52.6	53.7	54.8	55.9	NA	NA	NA	NA	NA	NA	NA	NA	NA	NA
2.1370991870474694e-6	1.7883408474646836e-8	2.2813518716290603e-8	4.138060941057957e-8	1.4667583781788597e-8	1.8623907416831448e-5	1546	XUT_8R-221,CUT656	NA	chrVIII:460946-462088(-)	CUTs	1	NA	NA	NA	2	NA	52	NA	NA	NA	40.5	NA	52	NA	NA	NA	40.5	NA	52	52	52	52	52	52	52	52	52	52	52	NA	NA	NA	NA	NA	NA	NA	NA	NA	NA
8.548396748189878e-6	5.365022542394051e-6	2.2813518716290603e-6	4.1380609410579564e-6	2.933516756357719e-6	9.311953708415725e-8	1547	XUT_8R-223,YHRCdelta12,SUT593	NA	chrVIII:463826-465581(-)	XUTs	4	1	2	3	NA	1	44	7	60.5	27	NA	24	41.5	7	60.5	30	NA	24	43.6388079222811	NA	39.3	39.6	39.9	41.5	45	46.8	48.6	50.4	52.2	7	7	7	7	7	7	7	7	7	7
1.0685495935237347e-5	3.576681694929367e-6	2.2813518716290603e-6	4.138060941057957e-8	2.933516756357719e-6	9.311953708415724e-6	1548	XUT_8R-247,SUT599	NA	chrVIII:518810-520511(-)	XUTs	5	NA	2	2	1	1	50.6	NA	9.5	72.5	19	60	47	NA	9.5	72.5	19	60	47.492574562034	NA	30.8	31.6	32.4	47	70	70.4	70.8	71.2	71.6	NA	NA	NA	NA	NA	NA	NA	NA	NA	NA
4.274198374094939e-6	3.576681694929367e-6	2.2813518716290603e-8	8.276121882115913e-6	7.333791890894298e-6	1.8623907416831448e-5	1550	XUT_8R-26,SUT574	NA	chrVIII:56500-58966(-)	XUTs	2	2	5	2	2	NA	43	52.5	56.2	28	78.5	NA	43	52.5	80	28	78.5	NA	40.6571027005122	NA	30.4	31.8	33.2	43	50	51.4	52.8	54.2	55.6	37.7359245282264	NA	19.65	23.3	26.95	52.5	70.75	74.4	78.05	81.7
2.1370991870474694e-6	1.7883408474646836e-8	6.844055614887181e-6	4.138060941057957e-8	1.4667583781788596e-6	9.311953708415724e-6	1551	XUT_8R-47,SUT577	NA	chrVIII:105126-105458(-)	XUTs	1	NA	1	NA	1	3	17	NA	13	NA	12	24	17	NA	13	NA	12	25	17	17	17	17	17	17	17	17	17	17	17	NA	NA	NA	NA	NA	NA	NA	NA	NA	NA
4.274198374094939e-6	3.576681694929367e-6	2.2813518716290603e-8	4.138060941057957e-8	1.4667583781788596e-6	9.311953708415725e-8	1552	XUT_8R-68,SUT578	NA	chrVIII:131754-132990(-)	XUTs	2	NA	1	2	NA	NA	35.5	NA	16	62.5	NA	NA	35.5	NA	16	62.5	NA	NA	33.5857112474933	NA	25.15	26.3	27.45	35.5	41.25	42.4	43.55	44.7	45.85	NA	NA	NA	NA	NA	NA	NA	NA	NA	NA
4.274198374094939e-6	1.7883408474646836e-8	2.2813518716290603e-8	4.138060941057957e-8	2.933516756357719e-6	9.311953708415725e-8	1554	XUT_8R-98,SUT579	NA	chrVIII:201792-204305(-)	XUTs	2	NA	2	NA	NA	NA	30.5	NA	21	NA	NA	NA	30.5	NA	21	NA	NA	NA	28.6356421265527	NA	21.05	22.1	23.15	30.5	35.75	36.8	37.85	38.9	39.95	NA	NA	NA	NA	NA	NA	NA	NA	NA	NA
2.1370991870474694e-6	5.365022542394051e-6	2.2813518716290603e-8	4.138060941057957e-8	1.4667583781788597e-8	1.8623907416831448e-5	1555	XUT_9F-10,SUT176	NA	chrIX:34852-37296(+)	XUTs	1	NA	NA	3	2	NA	54	NA	NA	30.3333333333333	18	NA	54	NA	NA	31	18	NA	54	54	54	54	54	54	54	54	54	54	54	NA	NA	NA	NA	NA	NA	NA	NA	NA	NA
1.0685495935237347e-5	5.365022542394051e-6	2.2813518716290603e-8	8.276121882115913e-6	2.3468134050861753e-5	9.311953708415724e-6	1557	XUT_9F-113,SUT183,SUT184	NA	chrIX:222830-226536(+)	XUTs	5	2	16	3	1	NA	31	102.5	48.4375	56.3333333333333	64	NA	35	102.5	48.5	55	64	NA	29.155558400646	NA	18.4	18.8	19.2	35	38	39.2	40.4	41.6	42.8	102.146952964834	NA	94.85	95.7	96.55	102.5	106.75	107.6	108.45	109.3
2.1370991870474694e-6	1.7883408474646835e-6	2.2813518716290603e-6	4.138060941057957e-8	1.4667583781788597e-8	9.311953708415725e-8	1559	XUT_9F-120	NA	chrIX:243700-244065(+)	XUTs	1	NA	NA	1	NA	1	58	NA	NA	78	NA	15	58	NA	NA	78	NA	15	58	58	58	58	58	58	58	58	58	58	58	NA	NA	NA	NA	NA	NA	NA	NA	NA	NA
6.411297561142408e-6	1.7883408474646835e-6	2.2813518716290603e-8	4.138060941057957e-8	1.4667583781788596e-6	1.8623907416831448e-5	1561	XUT_9F-136,SUT186	NA	chrIX:283062-284777(+)	XUTs	3	NA	1	1	2	NA	36	NA	26	42	28.5	NA	34	NA	26	42	28.5	NA	31.5991667782223	NA	17.8	19.6	21.4	34	46	48.4	50.8	53.2	55.6	NA	NA	NA	NA	NA	NA	NA	NA	NA	NA
1.4959694309332284e-5	1.4306726779717468e-5	4.562703743258121e-6	2.482836564634774e-5	1.7601100538146316e-5	2.7935861125247172e-5	1564	XUT_9F-176,SUT191	NA	chrIX:356728-357465(+)	XUTs	7	6	12	8	3	2	26.2857142857143	22.5	38	29	13.3333333333333	95.5	28	23	24.5	29.5	14	95.5	23.0674826754454	38	9.9	13.8	17.7	28	33.5	36.2	38	38	38	20.3623523641221	NA	10.5	12	13.5	23	24.75	25	28.75	32.5
4.274198374094939e-6	1.7883408474646835e-6	2.2813518716290603e-8	4.138060941057957e-8	1.4667583781788596e-6	2.7935861125247172e-5	1565	XUT_9F-189,SUT193	NA	chrIX:385990-388454(+)	XUTs	2	NA	1	1	3	NA	28	NA	40	54	14.6666666666667	NA	28	NA	40	54	17	NA	27.9821371592665	NA	27.1	27.2	27.3	28	28.5	28.6	28.7	28.8	28.9	NA	NA	NA	NA	NA	NA	NA	NA	NA	NA
1.0685495935237347e-5	1.7883408474646835e-6	4.562703743258121e-6	4.1380609410579564e-6	2.933516756357719e-6	1.8623907416831448e-5	1566	XUT_9F-2	NA	chrIX:22546-22933(+)	XUTs	5	1	2	1	2	2	28	6	13	14	20.5	16	28	6	13	14	20.5	16	24.0830174353905	NA	10.8	12.6	14.4	28	38	39.8	41.6	43.4	45.2	6	6	6	6	6	6	6	6	6	6
2.1370991870474694e-6	5.365022542394051e-6	2.2813518716290603e-8	4.1380609410579564e-6	1.4667583781788596e-6	9.311953708415725e-8	1567	XUT_9F-202,SUT195	NA	chrIX:406579-408350(+)	XUTs	1	1	1	3	NA	NA	23	6	50	30	NA	NA	23	6	50	35	NA	NA	23	23	23	23	23	23	23	23	23	23	23	6	6	6	6	6	6	6	6	6	6
8.548396748189878e-6	1.7883408474646836e-8	6.844055614887181e-6	4.1380609410579564e-6	2.933516756357719e-6	9.311953708415725e-8	1569	XUT_9F-220	NA	chrIX:436158-436856(+)	XUTs	4	1	2	NA	NA	3	50	21	21.5	NA	NA	27.6666666666667	52.5	21	21.5	NA	NA	27	45.2042972684107	NA	24.7	27.4	30.1	52.5	67	68.2	69.4	70.6	71.8	21	21	21	21	21	21	21	21	21	21
2.1370991870474694e-6	1.7883408474646835e-6	2.2813518716290603e-8	4.1380609410579564e-6	1.4667583781788597e-8	9.311953708415725e-8	1570	XUT_9F-32,SUT178	NA	chrIX:76267-77388(+)	XUTs	1	1	NA	1	NA	NA	39	14	NA	74	NA	NA	39	14	NA	74	NA	NA	39	39	39	39	39	39	39	39	39	39	39	14	14	14	14	14	14	14	14	14	14
2.1370991870474694e-6	1.7883408474646835e-6	2.2813518716290603e-8	4.138060941057957e-8	1.4667583781788596e-6	9.311953708415725e-8	1571	XUT_9F-38	NA	chrIX:92696-93479(+)	XUTs	1	NA	1	1	NA	NA	63	NA	93	9	NA	NA	63	NA	93	9	NA	NA	63	63	63	63	63	63	63	63	63	63	63	NA	NA	NA	NA	NA	NA	NA	NA	NA	NA
3.633068617980698e-5	2.5036771864505568e-5	1.3688111229774362e-5	2.0690304705289785e-5	4.400275134536579e-6	3.7247814833662896e-5	1572	XUT_9F-4	NA	chrIX:23340-28535(+)	XUTs	17	5	3	14	4	6	41.0588235294118	48.4	22.6666666666667	37.8571428571429	71.75	36.5	35	32	18	39	77	40.5	36.3157524404614	NA	16	20.2	23	35	56	56.8	60.6	69.4	80.2	35.5941047945637	NA	14	15	16	32	70	77.8	85.6	93.4
2.1370991870474694e-6	1.7883408474646836e-8	2.2813518716290603e-8	4.138060941057957e-8	1.4667583781788597e-8	9.311953708415725e-8	1575	XUT_9F-75	NA	chrIX:173227-173702(+)	XUTs	1	NA	NA	NA	NA	NA	17	NA	NA	NA	NA	NA	17	NA	NA	NA	NA	NA	17	17	17	17	17	17	17	17	17	17	17	NA	NA	NA	NA	NA	NA	NA	NA	NA	NA
4.274198374094939e-6	1.7883408474646835e-6	2.2813518716290603e-6	4.1380609410579564e-6	2.933516756357719e-6	1.8623907416831448e-5	1577	XUT_9F-91	NA	chrIX:196987-197264(+)	XUTs	2	1	2	1	2	1	47	12	31	84	16	17	47	12	31	84	16	17	42.5323406362735	NA	29	31	33	47	57	59	61	63	65	12	12	12	12	12	12	12	12	12	12
2.1370991870474694e-6	1.7883408474646836e-8	2.2813518716290603e-8	4.138060941057957e-8	1.4667583781788597e-8	9.311953708415725e-8	1579	XUT_9R-124	NA	chrIX:277654-278095(-)	XUTs	1	NA	NA	NA	NA	NA	43	NA	NA	NA	NA	NA	43	NA	NA	NA	NA	NA	43	43	43	43	43	43	43	43	43	43	43	NA	NA	NA	NA	NA	NA	NA	NA	NA	NA
8.548396748189878e-6	8.941704237323418e-6	2.2813518716290603e-6	4.138060941057957e-8	4.400275134536579e-6	3.7247814833662896e-5	1581	XUT_9R-145,YILCdelta5	NA	chrIX:336501-338613(-)	XUTs	4	NA	3	5	4	1	42	NA	16	29.6	26.25	27	41.5	NA	12	30	26	27	38.2226670837841	NA	22.9	23.8	24.7	41.5	57	58.2	59.4	60.6	61.8	NA	NA	NA	NA	NA	NA	NA	NA	NA	NA
2.1370991870474694e-6	1.7883408474646835e-6	2.2813518716290603e-8	4.138060941057957e-8	1.4667583781788597e-8	9.311953708415725e-8	1584	XUT_9R-35	NA	chrIX:92956-93491(-)	XUTs	1	NA	NA	1	NA	NA	56	NA	NA	21	NA	NA	56	NA	NA	21	NA	NA	56	56	56	56	56	56	56	56	56	56	56	NA	NA	NA	NA	NA	NA	NA	NA	NA	NA
2.1370991870474694e-6	1.7883408474646836e-8	2.2813518716290603e-8	4.1380609410579564e-6	1.4667583781788596e-6	9.311953708415725e-8	1585	XUT_9R-45	NA	chrIX:114759-115541(-)	XUTs	1	1	1	NA	NA	NA	30	90	3	NA	NA	NA	30	90	3	NA	NA	NA	30	30	30	30	30	30	30	30	30	30	30	90	90	90	90	90	90	90	90	90	90
2.1370991870474694e-6	1.7883408474646836e-8	2.2813518716290603e-8	4.138060941057957e-8	1.4667583781788596e-6	9.311953708415724e-6	1586	XUT_9R-51	NA	chrIX:125889-127044(-)	XUTs	1	NA	1	NA	1	NA	37	NA	48	NA	42	NA	37	NA	48	NA	42	NA	37	37	37	37	37	37	37	37	37	37	37	NA	NA	NA	NA	NA	NA	NA	NA	NA	NA
4.274198374094939e-6	1.7883408474646836e-8	2.2813518716290603e-8	4.138060941057957e-8	1.4667583781788596e-6	9.311953708415725e-8	1587	XUT_9R-53	NA	chrIX:127138-127465(-)	XUTs	2	NA	1	NA	NA	NA	29.5	NA	24	NA	NA	NA	29.5	NA	24	NA	NA	NA	26.229754097208	NA	17.35	18.7	20.05	29.5	36.25	37.6	38.95	40.3	41.65	NA	NA	NA	NA	NA	NA	NA	NA	NA	NA
2.1370991870474694e-6	1.7883408474646836e-8	4.562703743258121e-6	4.138060941057957e-8	4.400275134536579e-6	9.311953708415725e-8	1589	XUT_9R-77,SUT610	NA	chrIX:195275-196339(-)	XUTs	1	NA	3	NA	NA	2	65	NA	57	NA	NA	17.5	65	NA	69	NA	NA	17.5	65	65	65	65	65	65	65	65	65	65	65	NA	NA	NA	NA	NA	NA	NA	NA	NA	NA
2.1370991870474694e-6	1.7883408474646836e-8	2.2813518716290603e-8	4.138060941057957e-8	1.4667583781788597e-8	1.8623907416831448e-5	1590	XUT_9R-84	NA	chrIX:205731-206581(-)	XUTs	1	NA	NA	NA	2	NA	33	NA	NA	NA	31.5	NA	33	NA	NA	NA	31.5	NA	33	33	33	33	33	33	33	33	33	33	33	NA	NA	NA	NA	NA	NA	NA	NA	NA	NA
8.548396748189878e-6	1.7883408474646836e-5	9.125407486516241e-6	8.276121882115913e-6	1.4667583781788596e-6	2.7935861125247172e-5	1591	YAL001C_TFC3	TFC3	chrI:147523-151211(-)	ORFS	4	2	1	10	3	4	63	74.5	46	35.5	36	92.5	68.5	74.5	46	45.5	40	101.5	52.5632875867311	NA	23.15	29.3	35.45	68.5	83.75	86.6	89.45	92.3	95.15	49.6990945591567	NA	24.55	30.1	35.65	74.5	102.25	107.8	113.35	118.9
6.411297561142408e-6	7.153363389858734e-6	2.2813518716290603e-6	8.276121882115913e-6	4.6936268101723506e-5	2.70046657544056e-4	1592	YAL002W_VPS8	VPS8	chrI:143599-147599(+)	ORFS	3	2	32	4	29	1	30.3333333333333	67	66.65625	47	46.9655172413793	95	18	67	66	36.5	25	95	23.0684789618588	NA	11.7	12.4	13.1	18	40	44.4	48.8	53.2	57.6	55.8569601750758	NA	33.7	37.4	41.1	67	85.5	89.2	92.9	96.6
0.0032035116813841566	0.003045544463232356	0.0033284923807067987	0.002677325428864498	0.0022397400434791184	0.0022907406122702682	1593	YAL003W,snR18_EFB1,SNR18	EFB1,SNR18	chrI:142127-143439(+)	snRNA	1499	647	1527	1703	246	1459	31.7171447631755	23.9211746522411	19.5409299279633	30.4216089254257	19.5365853658537	29.4434544208362	27	20	16	26	14	26	26.8638132302178	21	11	14	16	27	39	43	47	53	61.0999999999999	19.8943950205587	19	8	11	12	20	26	29	31	34
1.5387114146741778e-4	1.7883408474646836e-4	1.4828787165588892e-4	2.0690304705289783e-4	3.0068546752666617e-4	0.0014061050099707744	1594	YAL005C_SSA1	SSA1	chrI:139371-141683(-)	ORFS	72	50	205	100	151	65	32.9166666666667	55.54	65.380487804878	26.88	56.7218543046358	41.1692307692308	29.5	40.5	70	23.5	63	27	27.6426966890954	NA	10.55	12	14	29.5	39.75	46.6	50.35	58	69	36.8177279992403	NA	6.9	11.9	13	40.5	88.5	96.8	103.65	118.1
1.3891144715808551e-4	1.5916233542435685e-4	1.8022679785869574e-4	1.1172764540856482e-4	7.040440215258527e-5	9.311953708415725e-8	1595	YAL007C_ERP2	ERP2	chrI:137571-138451(-)	ORFS	65	27	48	89	NA	79	30.6	22.3703703703704	15.2291666666667	28.0561797752809	NA	30.9113924050633	27	19	15	24	NA	25	25.9808175269035	16	10.2	11.4	15	27	41	46.2	49.4	51.6	56	17.680082536238	NA	6.3	8.2	10.8	19	23.5	25.6	30.8	40.4
1.9233892683427223e-5	2.5036771864505568e-5	2.0532166844661543e-5	1.241418282317387e-5	7.333791890894298e-6	9.311953708415725e-8	1596	YAL008W_FUN14	FUN14	chrI:136863-137639(+)	ORFS	9	3	5	14	NA	9	39.1111111111111	22	10.8	38.4285714285714	NA	29.1111111111111	27	19	12	36	NA	33	24.1145200156576	38	5.8	8.6	11	27	38	41.6	45.2	67.9999999999999	110	21.1224889934679	NA	16.3	16.6	16.9	19	25	26.2	27.4	28.6
2.77822894316171e-5	2.5036771864505568e-5	1.596946310140342e-5	8.276121882115913e-6	1.4667583781788597e-8	9.311953708415724e-6	1597	YAL009W_SPO7	SPO7	chrI:135823-136703(+)	ORFS	13	2	NA	14	1	7	35.3846153846154	42.5	NA	33.3571428571429	12	27.5714285714286	31	42.5	NA	29.5	12	24	30.7237604348569	31	13	15.6	17.4	31	47	51.2	55.4	59.6	63.4	31.5277655408689	NA	16.85	19.7	22.55	42.5	56.75	59.6	62.45	65.3
1.2822595122284816e-5	8.941704237323418e-6	2.2813518716290603e-6	4.138060941057957e-8	1.4667583781788597e-8	9.311953708415725e-8	1598	YAL010C_MDM10	MDM10	chrI:134091-135707(-)	ORFS	6	NA	NA	5	NA	1	44.6666666666667	NA	NA	22.6	NA	65	50.5	NA	NA	24	NA	65	35.0168807017557	NA	12.5	13	13.5	50.5	69.75	70	70.25	70.5	70.75	NA	NA	NA	NA	NA	NA	NA	NA	NA	NA
6.411297561142408e-6	1.4306726779717468e-5	4.562703743258121e-6	4.138060941057957e-8	1.4667583781788597e-8	9.311953708415725e-8	1599	YAL011W_SWC3	SWC3	chrI:132199-134111(+)	ORFS	3	NA	NA	8	NA	2	32.6666666666667	NA	NA	17.75	NA	72.5	33	NA	NA	14.5	NA	72.5	28.6684392870576	NA	15.9	17.8	19.7	33	42	43.8	45.6	47.4	49.2	NA	NA	NA	NA	NA	NA	NA	NA	NA	NA
0.0010193963122216427	0.0011230780522078212	0.0012593062331392412	0.0012993511354921982	0.0012350105544265998	0.0011267463987183026	1600	YAL012W_CYS3	CYS3	chrI:130703-132087(+)	ORFS	477	314	842	628	121	552	26.9622641509434	24.2643312101911	27.020190023753	27.7388535031847	41.6942148760331	29.0434782608696	25	20	17	24	26	27	23.6245332828571	NA	10	12	14	25	33	37	41	45	52.2	20.4733309894555	22	10	12	12	20	27	29	31	34
1.2822595122284816e-5	1.7883408474646836e-5	9.125407486516241e-6	8.276121882115913e-6	1.4667583781788596e-6	9.311953708415725e-8	1601	YAL013W_DEP1	DEP1	chrI:129239-130567(+)	ORFS	6	2	1	10	NA	4	32.5	58	85	27.7	NA	42	28	58	85	25	NA	29.5	25.2842022072019	NA	9.5	11	12.5	28	42.75	45	51.75	58.5	65.25	35.3270434653114	NA	16.6	21.2	25.8	58	81	85.6	90.2	94.8
3.2056487805712036e-5	3.755515779675835e-5	2.2813518716290603e-5	4.1380609410579564e-6	1.4667583781788597e-8	9.311953708415724e-6	1602	YAL014C_SYN8	SYN8	chrI:128171-129075(-)	ORFS	15	1	NA	21	1	10	32.3333333333333	4	NA	37.6666666666667	74	51.6	36	4	NA	28	74	34.5	26.1280509777971	53	7.4	8.4	9.1	36	45	49	52.5	53	53	4	4	4	4	4	4	4	4	4	4
4.274198374094939e-6	1.4306726779717468e-5	1.596946310140342e-5	1.6552243764231826e-5	1.3200825403609736e-5	1.8623907416831448e-5	1603	YAL015C_NTG1	NTG1	chrI:126747-128075(-)	ORFS	2	4	9	8	2	7	31.5	43.25	73.4444444444444	22	35	40	31.5	35.5	62	23.5	35	20	28.9136645896019	NA	20.25	21.5	22.75	31.5	37.75	39	40.25	41.5	42.75	31.2604778970783	NA	12.05	13.1	14.15	35.5	62.5	68.2	73.9	79.6
1.111291577264684e-4	1.0730045084788101e-4	6.159650053398463e-5	2.0690304705289785e-5	1.3200825403609736e-5	5.5871722250494344e-5	1605	YAL016W_TPD3	TPD3	chrI:124799-126863(+)	ORFS	52	5	9	60	6	27	33.2884615384615	9.6	62	30.9333333333333	50.8333333333333	25.5925925925926	32	9	71	28	50	23	28.188268876751	NA	10.65	14	14.65	32	43.5	45.8	48.4	55.6	70.35	8.27837796876729	9	4.4	4.8	5.2	9	9	11.2	13.4	15.6
2.350809105752216e-5	1.6095067627182152e-5	2.2813518716290603e-6	4.1380609410579564e-6	1.1734067025430876e-5	3.7247814833662896e-5	1606	YAL017W_PSK1	PSK1	chrI:119863-124447(+)	ORFS	11	1	8	9	4	1	27.4545454545455	18	48.625	33.8888888888889	57	37	23	18	36.5	33	61	37	25.1974393797971	21	14	16	17.5	23	38.5	40	41.5	43	44.5	18	18	18	18	18	18	18	18	18	18
3.2056487805712036e-5	3.755515779675835e-5	1.3688111229774362e-5	4.1380609410579564e-6	2.933516756357719e-6	9.311953708415724e-6	1608	YAL019W-A,YAL019W	NA	chrI:114815-118391(+)	ORFS	15	1	2	21	1	6	23.7333333333333	75	18	21.9047619047619	26	19.8333333333333	21	75	18	20	26	22.5	18.4909553572711	NA	5.7	7.2	9.1	21	34.5	38.6	40.7	46.4	51.2	75	75	75	75	75	75	75	75	75	75
4.915328130209179e-5	2.5036771864505568e-5	4.1064333689323086e-5	1.241418282317387e-5	4.400275134536579e-6	2.7935861125247172e-5	1609	YAL020C_ATS1	ATS1	chrI:113563-114683(-)	ORFS	23	3	3	14	3	18	27.695652173913	13.6666666666667	21.6666666666667	23.2857142857143	17.6666666666667	25.1666666666667	22	11	20	20.5	16	19	23.8867896240546	NA	13.1	14.4	16	22	28.5	30.8	39.7	47	48.9	13.0059144685139	NA	10.1	10.2	10.3	11	15.5	16.4	17.3	18.2
1.4959694309332284e-5	2.1460090169576203e-5	4.562703743258121e-6	1.241418282317387e-5	1.4667583781788596e-6	9.311953708415725e-8	1610	YAL021C_CCR4	CCR4	chrI:110619-113435(-)	ORFS	7	3	1	12	NA	2	42.2857142857143	25.3333333333333	173	43	NA	67	46	30	173	34.5	NA	67	36.2414257803761	46	16.9	26.8	36.7	46	50.5	53.2	55.5	57	58.5	22.6044526168342	NA	12.9	14.8	16.7	30	32.5	33	33.5	34
9.830656260418358e-5	7.689865644098139e-5	5.2471093047468384e-5	1.241418282317387e-5	8.800550269073158e-6	1.8623907416831448e-5	1611	YAL022C_FUN26	FUN26	chrI:108859-110467(-)	ORFS	46	3	6	43	2	23	32.9130434782609	20	18.1666666666667	31.1162790697674	23.5	38.5217391304348	35	22	16	32	23.5	34	29.385751037644	NA	11.5	16.5	17.75	35	42	44	44.25	46	49.5	19.0046156837886	NA	13	14	15	22	24	24.4	24.8	25.2
2.3294381138817415e-4	2.378493327128029e-4	1.9391490908847014e-4	1.7379855952443418e-4	7.333791890894298e-5	8.380758337574152e-5	1612	YAL023C_PMT2	PMT2	chrI:106163-108667(-)	ORFS	109	42	50	133	9	85	31.5688073394495	19.0952380952381	26.6	29.8646616541353	35.3333333333333	26.9058823529412	26	16	14.5	26	16	25	25.7907861937697	NA	10.4	12.8	15	26	41	44	46	54.2	59.8	14.6486396965243	NA	6	7	7.15	16	19.5	20	22.7	25.7
1.2822595122284816e-5	1.0730045084788102e-5	2.2813518716290603e-8	4.138060941057957e-8	1.4667583781788596e-6	1.8623907416831448e-5	1613	YAL024C_LTE1	LTE1	chrI:101483-105987(-)	ORFS	6	NA	1	6	2	NA	22.5	NA	73	18.6666666666667	95.5	NA	16	NA	73	18.5	95.5	NA	17.5441064292772	9	9	9	9	16	23.75	25	33.75	42.5	51.25	NA	NA	NA	NA	NA	NA	NA	NA	NA	NA
4.4879082927996855e-5	6.438027050872861e-5	4.7908389304210264e-5	4.138060941057957e-8	4.400275134536579e-6	4.655976854207863e-5	1614	YAL025C_MAK16	MAK16	chrI:100059-101171(-)	ORFS	21	NA	3	36	5	21	39.9047619047619	NA	48.3333333333333	31.6666666666667	29.2	30.3809523809524	29	NA	40	26	21	23	31.2834742886429	NA	14	16	16	29	45	47	49	64	87	NA	NA	NA	NA	NA	NA	NA	NA	NA	NA
3.8467785366854445e-5	5.3650225423940504e-5	4.562703743258121e-5	2.0690304705289785e-5	7.333791890894298e-6	9.311953708415725e-8	1615	YAL026C-A,YAL026C_YAL026C-A,DRS2	YAL026C-A,DRS2	chrI:95499-99787(-)	ORFS	18	5	5	30	NA	20	27.2222222222222	9.8	77.6	31.3	NA	33.05	23.5	10	73	27.5	NA	33	23.2372552950726	NA	9	9.7	12.75	23.5	39.5	41.2	42.45	46.6	55.6	9.4961148705428	NA	6.6	7.2	7.8	10	11	11.4	11.8	12.2
1.0685495935237347e-5	1.0730045084788102e-5	1.1406759358145302e-5	4.1380609410579564e-6	1.0267308647252017e-5	9.311953708415724e-6	1616	YAL027W_YAL027W	YAL027W	chrI:94607-95543(+)	ORFS	5	1	7	6	1	5	52.4	76	72.4285714285714	27	70	54.2	53	76	68	27.5	70	41	51.0362827796619	NA	37	39	41	53	61	62.4	63.8	65.2	66.6	76	76	76	76	76	76	76	76	76	76
7.052427317256648e-5	5.543856627140519e-5	3.193892620280684e-5	2.0690304705289785e-5	1.6134342159967455e-5	9.311953708415724e-6	1618	YAL029C_MYO4	MYO4	chrI:87699-92515(-)	ORFS	33	5	11	31	1	14	31.2727272727273	31.4	14.7272727272727	33.9354838709677	22	29.4285714285714	28	24	13	27	22	24	26.2967578558159	16	9.2	13.4	15.8	28	38	39.6	41	46.6	70.6	20.3733020174712	NA	6.6	8.2	9.8	24	25	38	51	64
4.701618211504432e-5	3.576681694929367e-5	8.897272299353334e-5	5.379479223375343e-5	5.1336543236260084e-5	1.8623907416831448e-5	1619	YAL030W_SNC1	SNC1	chrI:87263-87783(+)	ORFS	22	13	35	20	2	39	25.7272727272727	19.3076923076923	16.5428571428571	24.95	8.5	23.9487179487179	21.5	19	14	17.5	8.5	24	22.4565567275629	NA	11.05	12.1	13	21.5	36.25	38.6	41.55	45.6	47.9	17.7017131121032	12	9.6	12	12	19	23	24.8	26.4	27.6
2.5645190244569633e-5	1.4306726779717468e-5	2.2813518716290603e-6	8.276121882115913e-6	5.867033512715438e-6	9.311953708415724e-6	1621	YAL032C_PRP45	PRP45	chrI:83251-84507(-)	ORFS	12	2	4	8	1	1	29	61	122.5	27.625	50	58	19	61	101	31.5	50	58	22.1726418101772	NA	6.65	8.6	11.9	19	39.5	40.6	48.7	60.8	66.6	40.0624512480202	NA	19.6	24.2	28.8	61	84	88.6	93.2	97.8
1.0258076097827853e-4	7.153363389858734e-5	6.84405561488718e-5	1.241418282317387e-5	5.867033512715438e-6	9.311953708415724e-6	1622	YAL033W_POP5	POP5	chrI:82695-83311(+)	ORFS	48	3	4	40	1	30	33.4375	29.6666666666667	31.25	28.625	54	28.2666666666667	31	21	21.5	26	54	25.5	29.3865886512887	32	13	14	16	31	41	43.6	47	52	68.85	23.0081886406656	NA	11.1	12.2	13.3	21	39.5	43.2	46.9	50.6
1.0685495935237347e-5	1.0730045084788102e-5	2.2813518716290603e-6	4.138060941057957e-8	4.400275134536579e-6	9.311953708415724e-6	1625	YAL034W-A_MTW1	MTW1	chrI:79695-80647(+)	ORFS	5	NA	3	6	1	1	23.2	NA	44	23.1666666666667	19	92	17	NA	51	22.5	19	92	17.8410720483069	NA	6.8	8.6	10.4	17	31	34.6	38.2	41.8	45.4	NA	NA	NA	NA	NA	NA	NA	NA	NA	NA
1.260888520358007e-4	1.6810403966168025e-4	1.2319300106796926e-4	7.448509693904322e-5	7.333791890894298e-5	1.1174344450098869e-4	1626	YAL035W_FUN12	FUN12	chrI:76383-79535(+)	ORFS	59	18	50	94	12	54	31.1525423728814	18.2222222222222	37.12	32.4893617021277	36.5833333333333	28.6111111111111	27	11.5	13.5	24	29.5	21	23.6984141840856	11	4	9.6	11	27	43	45.4	49	51.6	60.3	13.1827358961162	9	4.7	5.7	7.1	11.5	22.25	23.6	24	28.8
1.0258076097827853e-4	1.2160717762759849e-4	4.334568556095215e-5	3.724254846952161e-5	1.1734067025430876e-5	9.311953708415725e-8	1627	YAL036C_RBG1	RBG1	chrI:74875-76211(-)	ORFS	48	9	8	68	NA	19	29.6458333333333	13.5555555555556	49.25	25.5441176470588	NA	25.2105263157895	25	12	39.5	19.5	NA	19	24.4197095153148	15	9.7	12	13.05	25	41	42	46.8	54.6	66.95	10.3290222495857	13	4.4	4.8	5.2	12	13	13	13	19.8
2.1370991870474694e-6	1.7883408474646835e-6	2.2813518716290603e-8	4.1380609410579564e-6	4.400275134536579e-6	4.655976854207863e-5	1628	YAL037W_YAL037W	YAL037W	chrI:73935-74959(+)	ORFS	1	1	3	1	5	NA	65	15	35	45	21.4	NA	65	15	16	45	22	NA	65	65	65	65	65	65	65	65	65	65	65	15	15	15	15	15	15	15	15	15	15
0.004047665860267907	0.005472322993241931	0.0053201125646389685	0.007705069472249915	0.009057232985254458	0.009507504736292454	1629	YAL038W_CDC19	CDC19	chrI:71679-73447(+)	ORFS	1894	1862	6175	3060	1021	2332	27.4936642027455	21.8292158968851	20.1446153846154	25.7781045751634	17.8285994123408	28.8580617495712	24	19	18	22	16	25	23.562068212319	21	10	12	14	24	34	37	41	46	55	19.0353059068174	16	9	10	12	19	26	28	30	32
2.350809105752216e-5	3.0401794406899623e-5	1.596946310140342e-5	4.1380609410579564e-6	7.333791890894298e-6	9.311953708415725e-8	1630	YAL039C_CYC3	CYC3	chrI:68651-69611(-)	ORFS	11	1	5	17	NA	7	34.8181818181818	12	27.4	28.7058823529412	NA	46.5714285714286	29	12	16	22	NA	37	28.2132372267672	12	11.5	12	12	29	53.5	58	58.5	59	67	12	12	12	12	12	12	12	12	12	12
1.9233892683427223e-5	4.292018033915241e-5	1.1406759358145302e-5	8.276121882115913e-6	1.7601100538146316e-5	7.449562966732579e-5	1631	YAL040C_CLN3	CLN3	chrI:65467-67851(-)	ORFS	9	2	12	24	8	5	34.5555555555556	54	59.75	43.0833333333333	32.625	105.6	43	54	50.5	27	30.5	98	26.7086934676313	NA	8.4	10.8	12.8	43	51	52.6	54.2	56.2	58.6	48.8569340012244	NA	33.3	35.6	37.9	54	65.5	67.8	70.1	72.4
1.7096793496379755e-5	2.1460090169576203e-5	1.1406759358145302e-5	4.138060941057957e-8	7.333791890894298e-6	1.8623907416831448e-5	1632	YAL041W_CDC24	CDC24	chrI:62791-65607(+)	ORFS	8	NA	5	12	2	5	31.25	NA	39	26.25	91.5	25.8	21.5	NA	17	23	91.5	14	23.4537820542697	13	9.75	11.5	13	21.5	38.25	47	55.75	65.1	74.55	NA	NA	NA	NA	NA	NA	NA	NA	NA	NA
2.1157281951769946e-4	2.2175426508562075e-4	2.0532166844661542e-4	2.2345529081712964e-4	1.3494177079245508e-4	6.518367595891006e-5	1633	YAL042W_ERV46	ERV46	chrI:61279-62647(+)	ORFS	99	54	92	124	7	90	24.4848484848485	19.8518518518519	27.1304347826087	25.3790322580645	35.8571428571429	26.3555555555556	21	16	15	22.5	22	23	21.0505650507235	14	9	11	12	21	31	32.4	36.3	43.4	54	16.965195868064	15	8	9.3	11	16	20	21.4	22.2	31
1.2822595122284816e-5	1.2518385932252784e-5	9.125407486516241e-6	4.138060941057957e-8	4.400275134536579e-6	1.8623907416831448e-5	1634	YAL043C_PTA1	PTA1	chrI:58611-61091(-)	ORFS	6	NA	3	7	2	4	26.5	NA	40.3333333333333	24	26.5	28.25	22	NA	35	16	26.5	29	20.2494856569709	NA	8.25	8.5	8.75	22	40.75	44	46.5	49	51.5	NA	NA	NA	NA	NA	NA	NA	NA	NA	NA
2.222583154529368e-4	1.5916233542435685e-4	2.418232983926804e-4	1.820746814065501e-4	1.8041128051599973e-4	8.380758337574152e-5	1635	YAL044C_GCV3	GCV3	chrI:57875-58483(-)	ORFS	104	44	123	89	9	106	26.2980769230769	16.8409090909091	17.1463414634146	24.4157303370787	24.5555555555556	26.7264150943396	24	16	14	22	15	23.5	22.7821987426737	24	8.15	11	12.45	24	34	36.4	39.1	44.7	55.85	15.1064429308324	NA	7.15	8	9	16	21.25	23	24	26.8
8.120976910780383e-5	4.6496862034081775e-5	1.0037948235167864e-4	8.276121882115914e-5	8.213846917801613e-5	1.1174344450098869e-4	1636	YAL044W-A_YAL044W-A	YAL044W-A	chrI:57503-57959(+)	ORFS	38	20	56	26	12	44	27.7105263157895	23.8	18.1428571428571	26.3461538461538	15.0833333333333	29.1363636363636	25.5	24	16.5	27	14	28	24.1913156970174	20	10.55	12.7	14	25.5	33.5	36.6	38.35	43.9	48.35	22.6826289162928	NA	12.95	14.8	15	24	28	28.4	30.15	31.3
4.915328130209179e-5	5.543856627140519e-5	4.1064333689323086e-5	2.0690304705289785e-5	1.3200825403609736e-5	3.7247814833662896e-5	1637	YAL046C_YAL046C	YAL046C	chrI:56923-57419(-)	ORFS	23	5	9	31	4	18	31	25	34.7777777777778	22.3870967741935	58.25	26.5555555555556	31	17	15	20	56.5	26.5	27.7055768763805	NA	12.1	13.4	15	31	42.5	43.6	45.4	48.4	52.6	21.2034951009696	NA	11.4	11.8	12.2	17	41	41.4	41.8	42.2
2.1370991870474694e-6	3.576681694929367e-6	6.844055614887181e-6	4.138060941057957e-8	1.4667583781788597e-8	9.311953708415725e-8	1638	YAL047C_SPC72	SPC72	chrI:54955-56923(-)	ORFS	1	NA	NA	2	NA	3	32	NA	NA	22	NA	58.3333333333333	32	NA	NA	22	NA	69	32	32	32	32	32	32	32	32	32	32	32	NA	NA	NA	NA	NA	NA	NA	NA	NA	NA
1.111291577264684e-4	7.332197474605203e-5	6.615920427724275e-5	4.551867035163752e-5	4.546950972354465e-5	4.655976854207863e-5	1639	YAL049C_YAL049C	YAL049C	chrI:51739-52659(-)	ORFS	52	11	31	41	5	29	38.8269230769231	16.4545454545455	29.9032258064516	39.7560975609756	20.8	35.2758620689655	27.5	14	21	36	12	30	29.6139285561482	NA	10.55	13	14.3	27.5	51.25	53.8	62	64.9	87.6	14.8046060280603	NA	8	10	11	14	18.5	22	23	24
6.411297561142408e-6	1.4306726779717468e-5	2.2813518716290603e-8	4.1380609410579564e-6	1.4667583781788596e-6	9.311953708415724e-6	1640	YAL051W_OAF1	OAF1	chrI:48513-51799(+)	ORFS	3	1	1	8	1	NA	22	65	79	18.125	19	NA	12	65	79	13.5	19	NA	16.9386485198585	NA	9.3	9.6	9.9	12	28.5	31.8	35.1	38.4	41.7	65	65	65	65	65	65	65	65	65	65
6.838717398551902e-5	8.762870152576949e-5	8.441001925027523e-5	2.482836564634774e-5	4.253599296718693e-5	3.7247814833662896e-5	1641	YAL053W_FLC2	FLC2	chrI:45761-48305(+)	ORFS	32	6	29	49	4	37	32.34375	70.1666666666667	78.5862068965517	28.1020408163265	43.25	32.2162162162162	32.5	67.5	75	20	37	21	28.9583414673129	NA	13.1	15.1	16.65	32.5	42.25	46.2	49.35	50	54.35	52.8433159982915	NA	15.75	18.5	21.25	67.5	100.25	111	117.75	124.5
1.0685495935237347e-5	1.7883408474646836e-5	4.562703743258121e-6	4.1380609410579564e-6	4.400275134536579e-6	1.8623907416831448e-5	1642	YAL054C_ACS1	ACS1	chrI:42741-43549(-)	ORFS	5	1	3	10	2	2	33.8	27	62	38.8	50.5	65	34	27	56	38	50.5	65	33.318555008542	34	26	28	30	34	37	37.6	38.2	38.8	39.4	27	27	27	27	27	27	27	27	27	27
4.274198374094939e-6	5.365022542394051e-6	4.562703743258121e-6	4.138060941057957e-8	8.800550269073158e-6	3.7247814833662896e-5	1643	YAL055W_PEX22	PEX22	chrI:42161-42833(+)	ORFS	2	NA	6	3	4	2	40	NA	68.8333333333333	12.6666666666667	62.5	21	40	NA	60	12	63.5	21	37.4699879903904	NA	27.4	28.8	30.2	40	47	48.4	49.8	51.2	52.6	NA	NA	NA	NA	NA	NA	NA	NA	NA	NA
2.1370991870474694e-5	2.8613453559434936e-5	6.844055614887181e-6	4.138060941057957e-8	1.3200825403609736e-5	1.8623907416831448e-5	1644	YAL056W_GPB2	GPB2	chrI:39217-41969(+)	ORFS	10	NA	9	16	2	3	42.7	NA	66.4444444444444	32.375	35	46.6666666666667	48.5	NA	74	31	35	23	37.8489680273422	NA	15.45	15.9	20.2	48.5	59	60.4	61.3	62.2	63.1	NA	NA	NA	NA	NA	NA	NA	NA	NA	NA
1.0685495935237347e-5	1.967174932211152e-5	9.125407486516241e-6	8.276121882115913e-6	2.933516756357719e-6	1.8623907416831448e-5	1645	YAL058W_CNE1	CNE1	chrI:37409-39033(+)	ORFS	5	2	2	11	2	4	34.8	17.5	13	37.9090909090909	13.5	28.5	24	17.5	13	29	13.5	29.5	31.347518897507	NA	21.2	21.4	21.6	24	42	46.6	51.2	55.8	60.4	15.2970585407784	NA	9.85	10.7	11.55	17.5	21.75	22.6	23.45	24.3
8.762106666894624e-5	8.584036067830481e-5	6.387785240561368e-5	2.482836564634774e-5	2.7868409185398335e-5	1.8623907416831448e-5	1646	YAL059W_ECM1	ECM1	chrI:36545-37329(+)	ORFS	41	6	19	48	2	28	43.390243902439	63	61	37.7708333333333	23	62.7142857142857	44	69.5	61	35	23	48	37.1562116763145	50	12	18	22	44	53	59	63	77	90	56.3346475020232	NA	27.25	37.5	47.75	69.5	78	80	81	82
1.602824390285602e-4	1.3412556355985126e-4	7.98473155070171e-5	7.448509693904322e-5	7.040440215258527e-5	1.955510278767302e-4	1647	YAL060W_BDH1	BDH1	chrI:35097-36393(+)	ORFS	75	18	48	75	21	35	31.7866666666667	20.6666666666667	31.9166666666667	29.6666666666667	41.5714285714286	34.6	29	17.5	16	27	38	30	28.1773854703985	14	14	14.4	17.1	29	41.5	44.4	48	52.8	58.3	17.9916674078595	NA	9.55	10	11.1	17.5	24	26.2	27.45	28.9
6.411297561142408e-6	3.576681694929367e-6	2.2813518716290603e-8	4.138060941057957e-8	1.4667583781788596e-6	9.311953708415725e-8	1648	YAL061W_BDH2	BDH2	chrI:33361-34897(+)	ORFS	3	NA	1	2	NA	NA	40.6666666666667	NA	33	25.5	NA	NA	42	NA	33	25.5	NA	NA	39.7905720789639	NA	31.2	32.4	33.6	42	46	46.8	47.6	48.4	49.2	NA	NA	NA	NA	NA	NA	NA	NA	NA	NA
2.1370991870474694e-6	1.7883408474646835e-6	2.2813518716290603e-6	4.138060941057957e-8	2.933516756357719e-6	9.311953708415725e-8	1649	YAL062W_GDH3	GDH3	chrI:31153-32985(+)	ORFS	1	NA	2	1	NA	1	23	NA	29	21	NA	36	23	NA	29	21	NA	36	23	23	23	23	23	23	23	23	23	23	23	NA	NA	NA	NA	NA	NA	NA	NA	NA	NA
2.1370991870474694e-6	1.7883408474646835e-6	2.2813518716290603e-8	4.138060941057957e-8	1.4667583781788597e-8	9.311953708415725e-8	1650	YAL063C-A	NA	chrI:22394-22685(-)	ORFS	1	NA	NA	1	NA	NA	36	NA	NA	35	NA	NA	36	NA	NA	35	NA	NA	36	36	36	36	36	36	36	36	36	36	36	NA	NA	NA	NA	NA	NA	NA	NA	NA	NA
1.0685495935237347e-5	1.0730045084788102e-5	2.2813518716290603e-8	4.1380609410579564e-6	4.400275134536579e-6	9.311953708415725e-8	1651	YAL063C	NA	chrI:23999-27968(-)	ORFS	5	1	3	6	NA	NA	30.8	33	17.3333333333333	26.5	NA	NA	26	33	15	23	NA	NA	27.8084229770706	NA	16	17	18	26	41	43.2	45.4	47.6	49.8	33	33	33	33	33	33	33	33	33	33
2.1370991870474694e-6	1.7883408474646836e-8	2.2813518716290603e-8	4.138060941057957e-8	1.4667583781788597e-8	9.311953708415724e-6	1652	YAL067C_SEO1	SEO1	chrI:7277-9261(-)	ORFS	1	NA	NA	NA	1	NA	30	NA	NA	NA	17	NA	30	NA	NA	NA	17	NA	30	30	30	30	30	30	30	30	30	30	30	NA	NA	NA	NA	NA	NA	NA	NA	NA	NA
4.381053333447312e-4	3.755515779675835e-4	3.741417069471659e-4	6.331233239818674e-4	5.940371431624381e-4	5.866530836301907e-4	1654	YAR002C-A_ERP1	ERP1	chrI:153899-154763(-)	ORFS	205	153	405	210	63	164	32.2048780487805	21.6862745098039	20.1333333333333	30.9285714285714	15.2063492063492	29.8780487804878	27	20	19	27	15	28	27.5269583117978	22	11	13.4	15	27	43	47	49	55	66.8	19.6572934080563	20	9	11	12	20	27	28	30	32
3.2056487805712036e-5	4.828520288154645e-5	4.1064333689323086e-5	8.276121882115913e-6	2.933516756357719e-6	9.311953708415725e-8	1655	YAR002W_NUP60	NUP60	chrI:152215-153991(+)	ORFS	15	2	2	27	NA	18	44.6666666666667	16.5	6.5	32.8518518518519	NA	28.7777777777778	42	16.5	6.5	32	NA	27.5	40.5370521034487	NA	20	21.6	24.6	42	54	56.6	58.7	65	78.6	14.6969384566991	NA	9.75	10.5	11.25	16.5	20.25	21	21.75	22.5
5.342747967618673e-5	3.397847610182899e-5	1.3688111229774362e-5	4.138060941057957e-8	4.400275134536579e-6	1.8623907416831448e-5	1656	YAR003W_SWD1	SWD1	chrI:154935-156807(+)	ORFS	25	NA	3	19	2	6	36.56	NA	16.3333333333333	34.1578947368421	23.5	47.6666666666667	37	NA	12	33	23.5	36	32.5112348974456	NA	15	15.4	17.8	37	47	52.4	54	57	61.4	NA	NA	NA	NA	NA	NA	NA	NA	NA	NA
3.633068617980698e-5	5.543856627140519e-5	4.7908389304210264e-5	1.241418282317387e-5	1.0267308647252017e-5	1.8623907416831448e-5	1657	YAR007C_RFA1	RFA1	chrI:156747-158699(-)	ORFS	17	3	7	31	2	21	36.7058823529412	34.3333333333333	30.4285714285714	28.7741935483871	38.5	30.1904761904762	34	31	13	25	38.5	28	31.4996219817131	45	12.4	15.2	17.6	34	45	47.4	52.2	56.6	63.2	31.4869350371101	NA	20.2	21.4	22.6	31	42	44.2	46.4	48.6
4.4879082927996855e-5	2.1460090169576203e-5	2.0532166844661543e-5	1.241418282317387e-5	5.867033512715438e-6	9.311953708415725e-8	1658	YAR008W_SEN34	SEN34	chrI:158863-159871(+)	ORFS	21	3	4	12	NA	9	39.1904761904762	68.6666666666667	50.5	25.6666666666667	NA	28.4444444444444	39	82	56	20	NA	31	33.8699301910596	16	13	16	16	39	52	52	59	70	70	49.0938089071422	NA	19.9	26.8	33.7	82	96.5	99.4	102.3	105.2
4.274198374094939e-6	1.7883408474646836e-8	4.562703743258121e-6	4.1380609410579564e-6	2.933516756357719e-6	1.8623907416831448e-5	1659	YAR009C	NA	chrI:160596-164187(-)	ORFS	2	1	2	NA	2	2	44.5	30	43.5	NA	43	71	44.5	30	43.5	NA	43	71	43.2434966208793	NA	35.05	36.1	37.15	44.5	49.75	50.8	51.85	52.9	53.95	30	30	30	30	30	30	30	30	30	30
2.1370991870474694e-5	3.0401794406899623e-5	4.562703743258121e-6	4.138060941057957e-8	1.1734067025430876e-5	2.7935861125247172e-5	1661	YAR014C_BUD14	BUD14	chrI:166611-169027(-)	ORFS	10	NA	8	17	3	2	40.9	NA	26.375	24.8235294117647	26.6666666666667	19.5	44	NA	18.5	13	25	19.5	36.2518007743651	NA	15.4	20.8	22.7	44	52.25	54.4	57.55	60.4	62.2	NA	NA	NA	NA	NA	NA	NA	NA	NA	NA
9.830656260418358e-5	1.090887916953457e-4	7.072190802050087e-5	7.034703599798527e-5	4.400275134536579e-5	1.8623907416831448e-5	1662	YAR015W_ADE1	ADE1	chrI:169255-170479(+)	ORFS	46	17	30	61	2	31	30.5434782608696	21.2352941176471	22.7666666666667	29.9344262295082	30	30.3225806451613	25	20	20	27	30	28	27.1336261462527	24	12.25	16	16.75	25	39.75	42	44.25	49.5	58.75	19.321022479979	16	8.6	9.6	12.4	20	27	28.6	30.2	32.2
1.2822595122284816e-5	1.0730045084788102e-5	1.3688111229774362e-5	4.1380609410579564e-6	1.4667583781788597e-8	9.311953708415725e-8	1663	YAR018C_KIN3	KIN3	chrI:170227-171723(-)	ORFS	6	1	NA	6	NA	6	45.5	18	NA	27.8333333333333	NA	18.8333333333333	50	18	NA	26	NA	20	41.5005243968899	NA	21.75	29.5	37.25	50	54	55	56	57	58	18	18	18	18	18	18	18	18	18	18
4.274198374094939e-6	5.365022542394051e-6	2.2813518716290603e-8	4.138060941057957e-8	4.400275134536579e-6	9.311953708415725e-8	1664	YAR019C_CDC15	CDC15	chrI:172163-175179(-)	ORFS	2	NA	3	3	NA	NA	19.5	NA	39.3333333333333	17.3333333333333	NA	NA	19.5	NA	26	18	NA	NA	18.7082869338697	NA	14.55	15.1	15.65	19.5	22.25	22.8	23.35	23.9	24.45	NA	NA	NA	NA	NA	NA	NA	NA	NA	NA
4.274198374094939e-6	5.365022542394051e-6	4.562703743258121e-6	4.1380609410579564e-6	1.4667583781788596e-6	9.311953708415725e-8	1665	YAR019W-A	NA	chrI:175303-176223(+)	ORFS	2	1	1	3	NA	2	60	84	7	61.6666666666667	NA	78.5	60	84	7	58	NA	78.5	58.5747385824298	NA	48.3	49.6	50.9	60	66.5	67.8	69.1	70.4	71.7	84	84	84	84	84	84	84	84	84	84
2.1370991870474694e-6	1.7883408474646835e-6	2.2813518716290603e-8	4.138060941057957e-8	1.4667583781788596e-6	9.311953708415725e-8	1666	YAR023C	NA	chrI:179280-179820(-)	ORFS	1	NA	1	1	NA	NA	100	NA	8	50	NA	NA	100	NA	8	50	NA	NA	100	100	100	100	100	100	100	100	100	100	100	NA	NA	NA	NA	NA	NA	NA	NA	NA	NA
1.4959694309332284e-5	1.0730045084788102e-5	9.125407486516241e-6	4.138060941057957e-8	1.4667583781788596e-6	9.311953708415725e-8	1667	YAR027W	NA	chrI:183769-184477(+)	ORFS	7	NA	1	6	NA	4	45.1428571428571	NA	16	25.8333333333333	NA	34.75	37	NA	16	24.5	NA	31.5	43.2019940945549	37	30.4	32.8	35.2	37	55.5	59.4	62.5	64	65.5	NA	NA	NA	NA	NA	NA	NA	NA	NA	NA
2.1370991870474694e-5	1.7883408474646836e-5	1.1406759358145302e-5	1.241418282317387e-5	5.867033512715438e-6	9.311953708415725e-8	1668	YAR028W,YAR029W_YAR028W,YAR029W	YAR028W,YAR029W	chrI:184831-186735(+)	ORFS	10	3	4	10	NA	5	46.4	35	33.75	37.1	NA	22.4	31	14	24.5	36	NA	24	32.7280114078979	NA	13.45	13.9	17.15	31	41.5	42.2	42.65	58.9999999999999	131	24.2133751166367	NA	13.1	13.2	13.3	14	46	52.4	58.8	65.2
2.1370991870474694e-6	1.7883408474646836e-8	2.2813518716290603e-8	4.138060941057957e-8	1.4667583781788597e-8	9.311953708415725e-8	1669	YAR030C	NA	chrI:186511-186853(-)	ORFS	1	NA	NA	NA	NA	NA	28	NA	NA	NA	NA	NA	28	NA	NA	NA	NA	NA	28	28	28	28	28	28	28	28	28	28	28	NA	NA	NA	NA	NA	NA	NA	NA	NA	NA
6.411297561142408e-6	1.0730045084788102e-5	1.1406759358145302e-5	4.1380609410579564e-6	1.4667583781788597e-8	9.311953708415725e-8	1670	YAR033W	NA	chrI:188106-188811(+)	ORFS	3	1	NA	6	NA	5	57.6666666666667	14	NA	52.3333333333333	NA	37.8	37	14	NA	49.5	NA	33	47.7526336458448	NA	28	29	30	37	73	80.2	87.4	94.6	101.8	14	14	14	14	14	14	14	14	14	14
4.274198374094939e-6	5.365022542394051e-6	2.2813518716290603e-6	4.1380609410579564e-6	1.0267308647252017e-5	1.8623907416831448e-5	1671	YAR035W_YAT1	YAT1	chrI:189991-192391(+)	ORFS	2	1	7	3	2	1	37	15	27.5714285714286	26	12	18	37	15	18	25	12	18	34.6410161513775	NA	25.3	26.6	27.9	37	43.5	44.8	46.1	47.4	48.7	15	15	15	15	15	15	15	15	15	15
4.274198374094939e-6	7.153363389858734e-6	4.562703743258121e-6	4.138060941057957e-8	1.4667583781788597e-8	9.311953708415724e-6	1672	YAR042W_SWH1	SWH1	chrI:192583-196255(+)	ORFS	2	NA	NA	4	1	2	15.5	NA	NA	22.5	31	26	15.5	NA	NA	18.5	31	26	15.4272486205415	NA	14.15	14.3	14.45	15.5	16.25	16.4	16.55	16.7	16.85	NA	NA	NA	NA	NA	NA	NA	NA	NA	NA
6.411297561142408e-6	1.7883408474646836e-8	2.2813518716290603e-8	4.138060941057957e-8	5.867033512715438e-6	9.311953708415724e-6	1673	YAR050W	NA	chrI:203402-208016(+)	ORFS	3	NA	4	NA	1	NA	55	NA	31.5	NA	19	NA	68	NA	32.5	NA	19	NA	50.4649955112617	NA	31.1	35.2	39.3	68	69	69.2	69.4	69.6	69.8	NA	NA	NA	NA	NA	NA	NA	NA	NA	NA
2.1798411707884185e-4	2.6467444542477314e-4	1.8707085347358294e-4	3.144926315204047e-4	2.552159578031216e-4	2.0486298158514592e-4	1678	YAR071W	NA	chrI:225459-226863(+)	ORFS	102	76	174	148	22	82	39.1960784313725	28.5526315789474	39.2816091954023	40.4391891891892	29.8636363636364	39.7682926829268	36	25	24	36	16.5	36	34.5384273328237	NA	12.05	17.1	22	36	47.75	52.8	54.85	67.9	76.95	24.4349514033756	22	11	13	15	25	32	33	35.75	39
2.6286320000683873e-4	2.4321435525519698e-4	3.0570115079829406e-4	2.5242171740453537e-4	3.432214604938531e-4	3.817901020450447e-4	1679	YBL001C_ECM15	ECM15	chrII:236908-237652(-)	ORFS	123	61	234	136	41	134	27.1951219512195	21.7704918032787	18.525641025641	23.2794117647059	12.9024390243902	26.2238805970149	24	18	16	22	12	24.5	23.3104260060276	13	9	12	13	24	38	40.6	44.7	51	53	17.4039303653015	NA	6	8	10	18	25	27	28	32
7.69355707337089e-4	6.974529305112265e-4	4.6083307806907015e-4	2.4000753458136147e-4	1.4080880430517053e-4	1.4899125933465158e-4	1680	YBL002W_HTB2	HTB2	chrII:236056-237152(+)	ORFS	360	58	96	390	16	202	32.7722222222222	42.3620689655172	54.6041666666667	32.3153846153846	44.625	34.0643564356436	28	25.5	60	28	49	27.5	27.4037903743041	26	10	13	15	28	41	44	48.15	55	65.05	30.2986837001699	NA	8	9.7	12.55	25.5	67	73.2	77.35	84.5
0.001466050042314564	0.0013662924074630183	0.0014509397903560823	5.586382270428241e-4	1.4227556268334938e-4	7.449562966732579e-5	1681	YBL003C_HTA2	HTA2	chrII:235092-235852(-)	ORFS	686	135	97	764	8	636	31.1909620991254	23.1777777777778	27.360824742268	28.4358638743456	34.375	29.5188679245283	27	14	21	24	34.5	25	25.9461461376062	20	9	11	14	27	39	43	47.25	53	64.75	15.7154864789901	12	6.7	7	8	14	21	23	25	42.8
1.3677434797103804e-4	1.0372376915295164e-4	6.84405561488718e-5	2.8966426587405696e-5	3.813571783265035e-5	4.655976854207863e-5	1682	YBL004W_UTP20	UTP20	chrII:227528-235216(+)	ORFS	64	7	26	58	5	30	47.078125	31.4285714285714	50.0384615384615	36.1551724137931	33.2	30.7	39.5	21	48.5	31	29	22	36.0380091689287	31	8.15	11.7	23.25	39.5	54.5	59	61.55	63.7	69.55	21.4430493547488	NA	7.9	8.8	9.7	21	34.5	37.2	45.2	63.8
2.1370991870474694e-6	1.7883408474646836e-8	2.2813518716290603e-8	8.276121882115913e-6	4.400275134536579e-6	9.311953708415725e-8	1684	YBL005W-B	NA	chrII:221329-226598(+)	ORFS	1	2	3	NA	NA	NA	53	10	35.3333333333333	NA	NA	NA	53	10	12	NA	NA	NA	53	53	53	53	53	53	53	53	53	53	53	7.14142842854285	NA	3.7	4.4	5.1	10	13.5	14.2	14.9	15.6
1.4959694309332284e-5	1.7883408474646835e-6	2.2813518716290603e-8	4.138060941057957e-8	2.933516756357719e-6	9.311953708415725e-8	1685	YBL005W,YBLWdelta8	NA	chrII:217408-220984(+)	ORFS	7	NA	2	1	NA	NA	34.4285714285714	NA	36	44	NA	NA	32	NA	36	44	NA	NA	31.8766162476461	32	17.4	22.8	28.2	32	43.5	44.4	45.3	46.2	47.1	NA	NA	NA	NA	NA	NA	NA	NA	NA	NA
6.838717398551902e-5	4.828520288154645e-5	3.878298181769402e-5	1.241418282317387e-5	5.867033512715438e-6	1.8623907416831448e-5	1686	YBL006C_LDB7	LDB7	chrII:216476-217164(-)	ORFS	32	3	4	27	2	17	38.53125	45.3333333333333	34	34.5555555555556	51	28.6470588235294	36	20	23.5	31	51	25	31.8650937206028	NA	12.55	13.1	15.3	36	51.5	56.8	60.8	68.7	77.8	30.5669941868984	NA	14.6	15.2	15.8	20	61	69.2	77.4	85.6
4.915328130209179e-5	8.941704237323418e-5	2.2813518716290603e-5	1.241418282317387e-5	1.7601100538146316e-5	3.7247814833662896e-5	1687	YBL007C_SLA1	SLA1	chrII:212476-216476(-)	ORFS	23	3	12	50	4	10	27.9565217391304	18	66.6666666666667	33.18	37	30.1	24	17	69.5	27.5	35	29	25.6190906663373	24	13.1	14.6	17.3	24	37	40.4	43.4	44.8	47.7	16.9409717469511	NA	11.6	12.2	12.8	17	21.5	22.4	23.3	24.2
1.0685495935237347e-5	1.6095067627182152e-5	4.562703743258121e-6	4.1380609410579564e-6	1.4667583781788596e-6	9.311953708415724e-6	1688	YBL008W-A,YBL008W	NA	chrII:209568-212224(+)	ORFS	5	1	1	9	1	2	45	18	14	23	17	66	47	18	14	24	17	66	43.9273920721203	NA	32	34	36	47	50	51.6	53.2	54.8	56.4	18	18	18	18	18	18	18	18	18	18
2.5645190244569633e-5	3.2190135254364303e-5	1.596946310140342e-5	4.1380609410579564e-6	4.400275134536579e-6	9.311953708415725e-8	1689	YBL009W_ALK2	ALK2	chrII:207160-209312(+)	ORFS	12	1	3	18	NA	7	25.25	6	13.3333333333333	38.5555555555556	NA	35.1428571428571	24	6	11	35	NA	28	22.4177969657454	24	11.55	12.2	13.3	24	29	31.2	35.5	41	48.75	6	6	6	6	6	6	6	6	6	6
1.0685495935237347e-5	1.4306726779717468e-5	4.562703743258121e-6	4.1380609410579564e-6	1.4667583781788596e-6	9.311953708415724e-6	1690	YBL010C_YBL010C	YBL010C	chrII:205860-206972(-)	ORFS	5	1	1	8	1	2	34.2	75	42	34	8	15	30	75	42	28	8	15	26.930241607542	NA	10.6	14.2	17.8	30	38	44.6	51.2	57.8	64.4	75	75	75	75	75	75	75	75	75	75
2.350809105752216e-5	2.3248431017040887e-5	4.562703743258121e-6	8.276121882115913e-6	7.333791890894298e-6	9.311953708415724e-6	1691	YBL011W_SCT1	SCT1	chrII:203440-205952(+)	ORFS	11	2	5	13	1	2	26.7272727272727	38.5	13	48.6923076923077	17	24.5	18	38.5	11	33	17	24.5	21.3217848223186	NA	8	8	10	18	36	39	40.5	42	58	22.1359436211787	NA	10.15	13.3	16.45	38.5	54.25	57.4	60.55	63.7
1.2822595122284816e-5	1.6095067627182152e-5	4.562703743258121e-6	4.1380609410579564e-6	2.933516756357719e-6	9.311953708415724e-6	1693	YBL014C_RRN6	RRN6	chrII:198931-201787(-)	ORFS	6	1	2	9	1	2	16.6666666666667	13	56	34.4444444444444	15	70.5	16.5	13	56	29	15	70.5	14.1691124073198	17	6.25	7.5	8.75	16.5	17	17	21.5	26	30.5	13	13	13	13	13	13	13	13	13	13
6.411297561142408e-6	8.941704237323418e-6	1.3688111229774362e-5	8.276121882115913e-6	1.0267308647252017e-5	9.311953708415725e-8	1694	YBL015W_ACH1	ACH1	chrII:194031-195863(+)	ORFS	3	2	7	5	NA	6	45	10.5	65.5714285714286	31.8	NA	50.8333333333333	43	10.5	77	29	NA	28	39.0704403058501	NA	21.4	23.8	26.2	43	58	61	64	67	70	10.1980390271856	NA	8.25	8.5	8.75	10.5	11.75	12	12.25	12.5
4.274198374094939e-6	5.365022542394051e-6	9.125407486516241e-6	4.138060941057957e-8	1.4667583781788597e-8	9.311953708415724e-6	1695	YBL016W	NA	chrII:192450-193512(+)	ORFS	2	NA	NA	3	1	4	23	NA	NA	28.3333333333333	10	38.5	23	NA	NA	20	10	33	22.9782505861521	NA	22.1	22.2	22.3	23	23.5	23.6	23.7	23.8	23.9	NA	NA	NA	NA	NA	NA	NA	NA	NA	NA
7.693557073370889e-5	8.941704237323418e-5	6.615920427724275e-5	8.276121882115914e-5	4.1069234589008066e-5	1.8623907416831448e-5	1696	YBL017C_PEP1	PEP1	chrII:186779-191795(-)	ORFS	36	20	28	50	2	29	32	20.55	24.6071428571429	28.32	46.5	29.9655172413793	26	17.5	15	30.5	46.5	29	26.5413977299935	17	10.75	13	14	26	45	46	52	54.5	63	17.1166055632157	15	5.9	10.5	12.7	17.5	24	24.4	26	26.1
8.120976910780383e-5	5.3650225423940504e-5	5.7033796790726505e-5	3.310448752846365e-5	4.400275134536579e-6	9.311953708415725e-8	1697	YBL018C_POP8	POP8	chrII:185907-186531(-)	ORFS	38	8	3	30	NA	25	28.3947368421053	14.75	14.3333333333333	31.2333333333333	NA	26.52	24.5	13	10	27	NA	26	23.9467231903186	NA	9.85	11.7	13	24.5	35.75	40.8	45	50	60.8	13.4744064347355	13	7.35	7.7	8.2	13	17.75	20.2	22.65	23.9
8.120976910780383e-5	6.438027050872861e-5	2.9657574331177784e-5	4.138060941057957e-5	1.0267308647252017e-5	1.8623907416831448e-5	1699	YBL020W_RFT1	RFT1	chrII:182335-184207(+)	ORFS	38	10	7	36	2	13	36.0526315789474	31	44.1428571428571	31.5555555555556	16	48.7692307692308	30.5	21.5	48	29	16	32	30.6438504816021	18	11	16.7	18	30.5	48	51.8	55.35	61.3	64.65	22.828587234464	NA	8.9	9.8	11.4	21.5	24.5	33.6	52.9499999999999	71.2
2.9919388618664568e-5	1.967174932211152e-5	4.562703743258121e-6	1.241418282317387e-5	1.4667583781788596e-6	9.311953708415725e-8	1700	YBL021C_HAP3	HAP3	chrII:181507-182147(-)	ORFS	14	3	1	11	NA	2	33.3571428571429	57.3333333333333	25	54.1818181818182	NA	19	32.5	30	25	53	NA	19	28.8504485049362	15	13.6	15	15	32.5	46	50	53.3	57.2	61.1	36.0369989982913	NA	13.8	15.6	17.4	30	80	90	100	110
3.633068617980698e-5	2.3248431017040887e-5	1.8250814973032483e-5	4.138060941057957e-8	2.933516756357719e-6	1.8623907416831448e-5	1701	YBL022C_PIM1	PIM1	chrII:177795-181411(-)	ORFS	17	NA	2	13	2	8	29.1764705882353	NA	73	22.0769230769231	20.5	64.25	24	NA	73	17	20.5	31.5	22.5766780049527	NA	6.6	8.8	10	24	43	46.2	50	54	58.6	NA	NA	NA	NA	NA	NA	NA	NA	NA	NA
4.4879082927996855e-5	6.974529305112265e-5	5.2471093047468384e-5	4.551867035163752e-5	1.3200825403609736e-5	9.311953708415724e-6	1702	YBL024W_NCL1	NCL1	chrII:172503-174687(+)	ORFS	21	11	9	39	1	23	43.6190476190476	17.0909090909091	41.6666666666667	33.4358974358974	15	31	38	17	23	32	15	27	37.3236796845346	NA	14	15	16	38	57	64	69	73	85	15.39706974047	8	8	8	8	17	22	24	26	28
2.3294381138817415e-4	2.1281256084829735e-4	1.596946310140342e-4	9.931346258539096e-5	2.3468134050861753e-5	2.7935861125247172e-5	1703	YBL026W_LSM2	LSM2	chrII:170551-171135(+)	ORFS	109	24	16	119	3	70	31.5688073394495	25.3333333333333	18.875	31.1596638655462	16.6666666666667	34.8142857142857	26	18	18.5	25	19	30	26.6172521993038	19	11.4	13	14	26	43	45	49	52.6	63.4	19.4676246911512	NA	11.15	12.3	13	18	22.5	25.2	28.1	31.8
0.0039002060163616315	0.003294123841029947	0.0036547256983497545	0.003144926315204047	0.003479150873040255	0.0021976210751861107	1704	YBL027W_RPL19B	RPL19B	chrII:168375-169511(+)	ORFS	1825	760	2372	1842	236	1602	27.7912328767123	21.5868421052632	19.8026981450253	26.8327904451683	16.9915254237288	27.7721598002497	24	19	17	23	15	25	23.2897384612139	19	9	11	13	24	35	39	43	49	58	18.3159158645278	NA	7	9	11	19	26	28	31	35
2.0302442276950959e-4	1.8777578898379176e-4	1.5741327914240515e-4	2.0690304705289785e-5	8.800550269073158e-6	9.311953708415725e-8	1705	YBL028C_YBL028C	YBL028C	chrII:167363-167891(-)	ORFS	95	5	6	105	NA	69	30.7157894736842	13	63	32.447619047619	NA	36.1594202898551	26	15	46.5	28	NA	30	25.9512263649616	NA	10.7	12	14	26	41	47	50.9	55.8	63.3	10.9801071292883	NA	4.6	5.2	5.8	15	19	19.2	19.4	19.6
2.1370991870474694e-6	1.7883408474646836e-8	2.2813518716290603e-8	4.138060941057957e-8	4.400275134536579e-6	1.8623907416831448e-5	1706	YBL029W_YBL029W	YBL029W	chrII:166095-167359(+)	ORFS	1	NA	3	NA	2	NA	34	NA	93.3333333333333	NA	93	NA	34	NA	91	NA	93	NA	34	34	34	34	34	34	34	34	34	34	34	NA	NA	NA	NA	NA	NA	NA	NA	NA	NA
5.983877723732914e-4	8.351551757660072e-4	4.6767713368395735e-4	9.103734070327504e-4	4.928308150680968e-4	4.0041400946187614e-4	1707	YBL030C_PET9	PET9	chrII:162771-164147(-)	ORFS	280	220	336	467	43	205	29.2357142857143	20.8863636363636	22.514880952381	25.6059957173448	33.0232558139535	31.4292682926829	26	17.5	15	22	32	27	24.8924786078741	27	10.95	12	14	26	35	38.2	42.15	49.1	57.1	17.944284736637	12	8	9	10.85	17.5	26	28	29	33
6.411297561142408e-6	5.365022542394051e-6	2.2813518716290603e-8	8.276121882115913e-6	1.4667583781788596e-6	9.311953708415725e-8	1708	YBL031W_SHE1	SHE1	chrII:161679-162783(+)	ORFS	3	2	1	3	NA	NA	43.6666666666667	32.5	67	33.3333333333333	NA	NA	49	32.5	67	15	NA	NA	38.3603757932887	NA	21.1	24.2	27.3	49	56.5	58	59.5	61	62.5	17.3205080756888	NA	7.75	10.5	13.25	32.5	46.25	49	51.75	54.5
3.419358699275951e-5	3.934349864422304e-5	4.1064333689323086e-5	1.6552243764231826e-5	1.4667583781788596e-6	9.311953708415724e-6	1709	YBL032W_HEK2	HEK2	chrII:160103-161447(+)	ORFS	16	4	1	22	1	18	32.3125	36.5	20	24.4090909090909	41	25.7222222222222	31	24.5	20	19	41	21.5	30.1563255589964	NA	18.25	19	19.5	31	44	44	45.5	47	49.5	26.2288674326552	NA	11.05	12.1	13.15	24.5	45.75	54	62.25	70.5
8.548396748189878e-6	1.4306726779717468e-5	1.1406759358145302e-5	4.138060941057957e-8	2.933516756357719e-6	9.311953708415724e-6	1710	YBL033C_RIB1	RIB1	chrII:158571-159715(-)	ORFS	4	NA	2	8	1	5	40.75	NA	100.5	32	84	41.6	39	NA	100.5	23	84	32	38.350963259303	NA	25.1	27.2	29.3	39	46.25	49.4	52.55	55.7	58.85	NA	NA	NA	NA	NA	NA	NA	NA	NA	NA
6.411297561142408e-6	1.7883408474646836e-5	4.562703743258121e-6	4.138060941057957e-8	2.933516756357719e-6	9.311953708415724e-6	1711	YBL034C_STU1	STU1	chrII:153739-158451(-)	ORFS	3	NA	2	10	1	2	37.6666666666667	NA	18	22.3	22	94.5	36	NA	18	21	22	94.5	36.2756615760751	NA	27	28	29	36	43.5	45	46.5	48	49.5	NA	NA	NA	NA	NA	NA	NA	NA	NA	NA
1.2822595122284816e-5	1.6095067627182152e-5	2.2813518716290603e-8	4.138060941057957e-8	2.933516756357719e-6	9.311953708415724e-6	1712	YBL035C_POL12	POL12	chrII:151235-153683(-)	ORFS	6	NA	2	9	1	NA	33.5	NA	66.5	57.6666666666667	34	NA	31	NA	66.5	52	34	NA	27.2561119111405	NA	11.5	12	12.5	31	39.5	41	49.25	57.5	65.75	NA	NA	NA	NA	NA	NA	NA	NA	NA	NA
9.403236423008865e-5	1.1087713254281037e-4	7.756596363538804e-5	1.0758958446750687e-4	6.16038518835121e-5	9.311953708415726e-5	1713	YBL036C_YBL036C	YBL036C	chrII:150331-151235(-)	ORFS	44	26	42	62	10	34	37.6363636363636	23.6538461538462	19.8571428571429	31.9193548387097	23.1	38.5882352941176	39	19	16.5	28.5	17.5	35.5	33.0462438030641	44	13	14	17.25	39	45.25	49	50.55	56.9	69.85	21.0480483123983	NA	11.5	14	15.75	19	23.5	25	27.5	32
8.548396748189878e-6	2.1460090169576203e-5	1.596946310140342e-5	4.1380609410579564e-6	2.933516756357719e-6	2.7935861125247172e-5	1714	YBL037W_APL3	APL3	chrII:147119-150383(+)	ORFS	4	1	2	12	3	7	35	5	76.5	29.6666666666667	13.6666666666667	34.8571428571429	33	5	76.5	24.5	9	22	24.474203649117	NA	8.2	9.4	10.6	33	55	57.4	59.8	62.2	64.6	5	5	5	5	5	5	5	5	5	5
4.915328130209179e-5	3.576681694929367e-5	1.3688111229774362e-5	8.276121882115913e-6	5.867033512715438e-6	2.7935861125247172e-5	1715	YBL038W_MRPL16	MRPL16	chrII:146119-146903(+)	ORFS	23	2	4	20	3	6	40.7826086956522	29.5	53	34.2	65.3333333333333	50	38	29.5	51.5	31	56	49.5	38.2470627058766	NA	22.3	25.4	27	38	47.5	51.6	57.5	63	67.6	29.2916370317536	NA	26.35	26.7	27.05	29.5	31.25	31.6	31.95	32.3
1.3463724878399057e-4	2.181775833906914e-4	8.212866737864617e-5	5.793285317481139e-5	1.7601100538146316e-5	4.655976854207863e-5	1716	YBL039C,YBL039C-A_URA7,YBL039C-A	URA7,YBL039C-A	chrII:143859-145811(-)	ORFS	63	14	12	122	5	36	46.4920634920635	27.8571428571429	27.5833333333333	34.9016393442623	33.8	32.6111111111111	44	16.5	18.5	35	22	27	38.4852565540541	62	13.2	16	18.9	44	58	62	62	68.8	77.9	21.9986311710112	NA	11	11.6	12.9	16.5	37.5	49.6	61.25	64.5
1.4959694309332284e-5	1.0730045084788102e-5	2.0532166844661543e-5	1.241418282317387e-5	4.400275134536579e-6	9.311953708415725e-8	1717	YBL039W-B_YBL039W-B	YBL039W-B	chrII:143103-143647(+)	ORFS	7	3	3	6	NA	9	33	48.6666666666667	70.6666666666667	51.1666666666667	NA	25.8888888888889	36	51	57	49.5	NA	24	29.6873045417282	44	13.8	15.6	17.4	36	44	44	44.6	46.4	48.2	36.119970125397	NA	15	19	23	51	67.5	70.8	74.1	77.4
1.4745984390627539e-4	1.4843229033956873e-4	1.0494218609493677e-4	1.241418282317387e-4	4.400275134536579e-5	2.7935861125247172e-5	1718	YBL040C_ERD2	ERD2	chrII:142011-142923(-)	ORFS	69	30	30	83	3	46	38.0289855072464	17.0333333333333	25.8666666666667	35.1325301204819	27.3333333333333	32.8260869565217	33	14.5	17	28	16	25	31.5794978516329	18	11.4	15.6	18	33	47	48.4	50.8	56.4	86.4	13.7300859590823	NA	5	5	6.35	14.5	18	21.6	28.65	30.2
1.8379053008608234e-4	1.8062242559393303e-4	1.323184085544855e-4	8.689927976221709e-5	3.666895945447149e-5	1.8623907416831448e-5	1719	YBL041W_PRE7	PRE7	chrII:140991-142119(+)	ORFS	86	21	25	101	2	58	39.0232558139535	20.8095238095238	18.24	35.0792079207921	15	30.448275862069	33	18	17	33	15	26.5	31.6363438414643	NA	10.25	13.5	16.75	33	47	52	55	57.5	70.75	17.4955325758825	NA	6	9	11	18	23	24	25	25
1.0685495935237347e-4	1.198188367801338e-4	2.2813518716290603e-5	4.1380609410579564e-6	5.867033512715438e-6	4.655976854207863e-5	1720	YBL042C_FUI1	FUI1	chrII:138163-140339(-)	ORFS	50	1	4	67	5	10	27.74	90	21.75	26.2835820895522	28.4	13.5	18	90	22	22	23	13.5	22.6271145046574	18	9	10	11	18	42.25	47.4	51	55.1	61.55	90	90	90	90	90	90	90	90	90	90
8.120976910780383e-5	1.090887916953457e-4	5.2471093047468384e-5	7.034703599798527e-5	4.546950972354465e-5	7.449562966732579e-5	1722	YBL045C_COR1	COR1	chrII:133859-135811(-)	ORFS	38	17	31	61	8	23	30.8684210526316	24.8235294117647	36.9032258064516	27.672131147541	50.875	23.2608695652174	26.5	14	14	22	61	22	26.7132614946278	NA	11.85	14.7	16.55	26.5	36.75	38	43.45	45.2	78.6	15.3941628044412	NA	4.6	5.6	6.4	14	20	33.6	59.8	77.4
4.274198374094939e-6	1.2518385932252784e-5	2.2813518716290603e-6	4.1380609410579564e-6	4.400275134536579e-6	2.7935861125247172e-5	1723	YBL046W_PSY4	PSY4	chrII:132423-133871(+)	ORFS	2	1	3	7	3	1	50.5	111	96	41.1428571428571	50	27	50.5	111	98	16	49	27	46.9893604978829	NA	33.85	35.7	37.55	50.5	59.75	61.6	63.45	65.3	67.15	111	111	111	111	111	111	111	111	111	111
4.274198374094939e-5	6.616861135619328e-5	4.7908389304210264e-5	3.310448752846365e-5	2.2001375672682895e-5	2.7935861125247172e-5	1724	YBL047C_EDE1	EDE1	chrII:127635-132219(-)	ORFS	20	8	15	37	3	21	38.55	24.375	26.7333333333333	36.2702702702703	23	36.0476190476191	34	14	32	34	16	30	32.2916307275636	NA	12.65	17.5	18	34	51	56.4	66.15	67.5	72.9	17.8756701539408	NA	8.7	9.4	10.1	14	23.25	32	40.75	52.8
1.2395175284875322e-4	8.584036067830481e-5	7.072190802050087e-5	2.8966426587405696e-5	2.4934892429040615e-5	4.655976854207863e-5	1725	YBL050W_SEC17	SEC17	chrII:125055-126191(+)	ORFS	58	7	17	48	5	31	29.7758620689655	87	54.4705882352941	31.5	51.2	54.7741935483871	27	104	60	24	50	31	25.093663184323	10	9	10	11.1	27	40.75	45	46.9	50.3	61	69.5458226229376	NA	20.5	22	23.5	104	109	111.4	116.9	128.6
6.411297561142408e-6	1.0730045084788102e-5	4.562703743258121e-6	8.276121882115913e-6	1.7601100538146316e-5	2.7935861125247172e-5	1726	YBL051C_PIN4	PIN4	chrII:122347-124843(-)	ORFS	3	2	12	6	3	2	28	14	59.1666666666667	86.8333333333333	47	95.5	18	14	67	29	48	95.5	19.516750892522	NA	8.1	9.2	10.3	18	38.5	42.6	46.7	50.8	54.9	13.856406460551	NA	12.2	12.4	12.6	14	15	15.2	15.4	15.6
4.274198374094939e-6	3.576681694929367e-6	6.844055614887181e-6	4.138060941057957e-8	2.933516756357719e-6	9.311953708415725e-8	1727	YBL052C_SAS3	SAS3	chrII:119371-122139(-)	ORFS	2	NA	2	2	NA	3	44.5	NA	42	56.5	NA	21.3333333333333	44.5	NA	42	56.5	NA	13	40.4722126896961	NA	27.85	29.7	31.55	44.5	53.75	55.6	57.45	59.3	61.15	NA	NA	NA	NA	NA	NA	NA	NA	NA	NA
3.419358699275951e-5	2.8613453559434936e-5	2.9657574331177784e-5	4.1380609410579564e-6	7.333791890894298e-6	9.311953708415724e-6	1728	YBL054W,YBL053W	NA	chrII:117487-119367(+)	ORFS	16	1	5	16	1	13	44.1875	103	56.2	42.375	30	54.6153846153846	43	103	58	36	30	30	41.2598170511338	54	23	26	28.25	43	54.5	56	59.75	65.5	70.5	103	103	103	103	103	103	103	103	103	103
5.1290380489139265e-5	3.397847610182899e-5	2.0532166844661543e-5	1.241418282317387e-5	4.400275134536579e-6	1.8623907416831448e-5	1729	YBL055C_YBL055C	YBL055C	chrII:115491-117219(-)	ORFS	24	3	3	19	2	9	54.625	15.6666666666667	78.3333333333333	29.2105263157895	8.5	39.5555555555556	40	12	23	24	8.5	42	39.6191275596318	NA	15.3	17.3	18	40	53.75	57.6	60.55	85.5	168.25	14.6868409240999	NA	11.1	11.2	11.3	12	18	19.2	20.4	21.6
1.0044366179123106e-4	1.1624215508520443e-4	7.756596363538804e-5	5.793285317481139e-5	4.546950972354465e-5	3.7247814833662896e-5	1730	YBL056W_PTC3	PTC3	chrII:113639-115559(+)	ORFS	47	14	31	65	4	34	34.2340425531915	13.9285714285714	12.4193548387097	35.1230769230769	17	28.7058823529412	33	11.5	10	31	14	31.5	28.8210353712833	NA	12	12	13	33	49	52	53.1	58.2	64	12.5044766754194	NA	6	6.6	7.9	11.5	17.75	20.2	22.05	22.7
1.5814533984151273e-4	1.2518385932252783e-4	1.0037948235167864e-4	7.034703599798527e-5	2.7868409185398335e-5	9.311953708415725e-8	1731	YBL057C_PTH2	PTH2	chrII:112739-113451(-)	ORFS	74	17	19	70	NA	44	30.8243243243243	23.5294117647059	20.9473684210526	27.5571428571429	NA	25.7954545454545	31	16	15	23.5	NA	25.5	27.2844903959682	45	11.3	14	15	31	40.5	44.4	45	47.7	56.35	18.0681781298044	NA	7	7.6	8.8	16	22	29.2	37.6	48.8
6.411297561142407e-5	4.113183949168772e-5	3.42202780744359e-5	2.0690304705289785e-5	7.333791890894298e-6	1.8623907416831448e-5	1732	YBL058W_SHP1	SHP1	chrII:111407-112823(+)	ORFS	30	5	5	23	2	15	34.2333333333333	17.4	30.2	40.7826086956522	91.5	30.8666666666667	33	13	20	30	91.5	32	30.0195231909027	NA	13	13	14.7	33	45.25	48.8	52	56.6	63.1	16.6130934519058	13	13	13	13	13	24	24	24	24
6.197587642437661e-5	2.8613453559434936e-5	4.334568556095215e-5	4.138060941057957e-8	1.4667583781788596e-6	9.311953708415725e-8	1733	YBL059C-A_YBL059C-A	YBL059C-A	chrII:109963-110571(-)	ORFS	29	NA	1	16	NA	19	35	NA	41	29.8125	NA	33.7894736842105	29	NA	41	27.5	NA	33	31.2753139028578	24	14.4	18.8	21.6	29	48	51.4	56.6	58	58.6	NA	NA	NA	NA	NA	NA	NA	NA	NA	NA
2.77822894316171e-5	1.4306726779717468e-5	9.125407486516241e-6	4.1380609410579564e-6	1.4667583781788596e-6	1.8623907416831448e-5	1734	YBL059W_YBL059W	YBL059W	chrII:110679-111407(+)	ORFS	13	1	1	8	2	4	40.8461538461538	9	35	33.625	40.5	22.75	35	9	35	38	40.5	23	33.9749721583496	19	15.2	16.4	17.6	35	52	54.4	61	76	86.6	9	9	9	9	9	9	9	9	9	9
2.350809105752216e-5	8.941704237323418e-6	9.125407486516241e-6	4.138060941057957e-8	2.933516756357719e-6	9.311953708415725e-8	1735	YBL060W_YEL1	YEL1	chrII:107687-109991(+)	ORFS	11	NA	2	5	NA	4	49.7272727272727	NA	30.5	28.2	NA	43.25	54	NA	30.5	27	NA	24.5	46.5536876123646	NA	27	39	39.5	54	58	58	60.5	63	68.5	NA	NA	NA	NA	NA	NA	NA	NA	NA	NA
2.9919388618664568e-5	3.755515779675835e-5	1.3688111229774362e-5	1.241418282317387e-5	2.933516756357719e-6	9.311953708415725e-8	1736	YBL061C_SKT5	SKT5	chrII:105227-107515(-)	ORFS	14	3	2	21	NA	6	36.8571428571429	17.3333333333333	72	25.7142857142857	NA	16.3333333333333	36.5	14	72	27	NA	12.5	30.4646056774682	59	10.9	14.2	16.8	36.5	55.25	57.8	59	59	63.9	12.3943088694823	NA	5	6	7	14	24	26	28	30
6.411297561142408e-6	1.7883408474646836e-8	2.2813518716290603e-8	4.1380609410579564e-6	1.4667583781788596e-6	9.311953708415725e-8	1737	YBL063W_KIP1	KIP1	chrII:101871-105223(+)	ORFS	3	1	1	NA	NA	NA	37	19	6	NA	NA	NA	24	19	6	NA	NA	NA	30.0974608145644	NA	16.8	17.6	18.4	24	47.5	52.2	56.9	61.6	66.3	19	19	19	19	19	19	19	19	19	19
2.77822894316171e-5	1.7883408474646836e-5	3.42202780744359e-5	2.482836564634774e-5	2.7868409185398335e-5	2.7935861125247172e-5	1738	YBL064C_PRX1	PRX1	chrII:100323-101219(-)	ORFS	13	6	19	10	3	15	39.3846153846154	54.1666666666667	25.7368421052632	36.6	33.6666666666667	41.0666666666667	37	61	19	32.5	31	34	34.0944657048695	37	10.6	14.2	23.8	37	46	51.4	57.4	64.6	71.8	49.0689767865223	NA	23.5	27	30.5	61	68.5	70	72.25	74.5
2.1370991870474694e-6	1.7883408474646835e-6	2.2813518716290603e-8	4.1380609410579564e-6	2.933516756357719e-6	9.311953708415725e-8	1740	YBL066C_SEF1	SEF1	chrII:96446-100171(-)	ORFS	1	1	2	1	NA	NA	42	8	36	84	NA	NA	42	8	36	84	NA	NA	42	42	42	42	42	42	42	42	42	42	42	8	8	8	8	8	8	8	8	8	8
2.9919388618664568e-5	3.0401794406899623e-5	1.8250814973032483e-5	8.276121882115913e-6	1.4667583781788596e-5	4.655976854207863e-5	1741	YBL067C_UBP13	UBP13	chrII:93605-96166(-)	ORFS	14	2	10	17	5	8	29.1428571428571	24	77.4	28.4117647058824	53	50.875	22	24	67	23	32	28.5	23.4589652026655	12	10.65	11.3	11.95	22	44	46.4	47.75	57.5	65.15	19.4935886896179	NA	11.4	12.8	14.2	24	31	32.4	33.8	35.2
1.4959694309332286e-4	9.120538322069886e-5	1.0266083422330771e-4	2.8966426587405696e-5	1.4667583781788596e-5	2.7935861125247172e-5	1742	YBL068W_PRS4	PRS4	chrII:92345-93577(+)	ORFS	70	7	10	51	3	45	37.3857142857143	17.4285714285714	25.1	38.0588235294118	69.6666666666667	31.4	28.5	15	18.5	33	27	27	29.4717604105375	24	12	13	15	28.5	44.75	46.6	59.65	64.3	86.25	16.4918594603532	NA	11.3	11.6	11.9	15	20	20.6	21.9	24.6
2.1370991870474694e-6	3.576681694929367e-6	9.125407486516241e-6	4.138060941057957e-8	1.4667583781788596e-6	9.311953708415725e-8	1743	YBL069W,YBL068W-A_AST1,YBL068W-A	AST1,YBL068W-A	chrII:90665-92121(+)	ORFS	1	NA	1	2	NA	4	70	NA	17	85.5	NA	46	70	NA	17	85.5	NA	37	70	70	70	70	70	70	70	70	70	70	70	NA	NA	NA	NA	NA	NA	NA	NA	NA	NA
7.052427317256648e-5	3.755515779675835e-5	3.6501629946064965e-5	4.1380609410579564e-6	1.4667583781788596e-6	9.311953708415724e-6	1745	YBL071W-A_KTI11	KTI11	chrII:89945-90465(+)	ORFS	33	1	1	21	1	16	35.8181818181818	14	34	33.5238095238095	15	23.875	32	14	34	31	15	21	32.452542937412	NA	16.6	19	19.8	32	43	50.2	57	57	60.6	14	14	14	14	14	14	14	14	14	14
0.003970730289534198	0.00406668708713469	0.004510232650210651	0.004634628253984911	0.005220193067938562	0.0052333179841296375	1746	YBL072C,YBL071C-B	NA	chrII:88365-89501(-)	ORFS	1858	1120	3559	2274	562	1977	26.6910656620022	20.4205357142857	18.9570103961787	26.3342128408091	15.6903914590747	27.2711178553364	23	19	17	22	14	24	22.5219053397873	21	9	11	12	23	34	36	41	46	56	17.7875028841218	17	7	9	10	19	26	27	29	31
1.0685495935237347e-5	1.2518385932252784e-5	2.2813518716290603e-6	4.138060941057957e-8	2.933516756357719e-6	1.8623907416831448e-5	1747	YBL075C,YBL074C_SSA3,AAR2	SSA3,AAR2	chrII:84429-87829(-)	ORFS	5	NA	2	7	2	1	28.6	NA	59.5	71.2857142857143	80	13	35	NA	59.5	39	80	13	23.9851378544475	NA	10	11	12	35	40	41	42	43	44	NA	NA	NA	NA	NA	NA	NA	NA	NA	NA
3.3766167155350015e-4	3.755515779675835e-4	3.376400770011009e-4	3.2690681434357854e-4	2.8748464212305646e-4	2.2348688900197737e-4	1748	YBL076C_ILS1	ILS1	chrII:80941-84301(-)	ORFS	158	79	196	210	24	148	35.8924050632911	21.6835443037975	25.9234693877551	34.3142857142857	22.875	33.4054054054054	31	19	17	29	16	29.5	30.9028586969995	16	14	15	16	31	43	47	50	57.9	76.45	19.5926694697175	13	11	12	13	19	25	27	27.3	28.8
6.411297561142408e-6	1.7883408474646835e-6	6.844055614887181e-6	4.138060941057957e-8	3.960247621082921e-5	5.5871722250494344e-5	1749	YBL078C_ATG8	ATG8	chrII:79901-80765(-)	ORFS	3	NA	27	1	6	3	46.6666666666667	NA	66.4814814814815	44	49	22.3333333333333	50	NA	75	44	53	15	41.2128529980856	NA	23	26	29	50	60	62	64	66	68	NA	NA	NA	NA	NA	NA	NA	NA	NA	NA
6.411297561142407e-5	4.292018033915241e-5	2.7376222459548724e-5	1.241418282317387e-5	1.9067858916325175e-5	3.7247814833662896e-5	1750	YBL079W_NUP170	NUP170	chrII:75185-79825(+)	ORFS	30	3	13	24	4	12	37.4	41.3333333333333	55.8461538461538	34.2083333333333	13.75	43.75	31.5	23	33	29.5	11.5	27.5	33.4085063507013	NA	16.25	19	20.4	31.5	46.25	53.2	61.25	64.2	68.75	33.4000884456286	NA	20.3	20.6	20.9	23	52	57.8	63.6	69.4
4.274198374094939e-6	5.365022542394051e-6	2.2813518716290603e-6	4.138060941057957e-8	1.4667583781788596e-6	9.311953708415725e-8	1751	YBL080C_PET112	PET112	chrII:73045-74741(-)	ORFS	2	NA	1	3	NA	1	32	NA	30	47.3333333333333	NA	14	32	NA	30	30	NA	14	25.7487863791675	NA	14.9	16.8	18.7	32	41.5	43.4	45.3	47.2	49.1	NA	NA	NA	NA	NA	NA	NA	NA	NA	NA
2.77822894316171e-5	3.397847610182899e-5	9.125407486516241e-6	1.241418282317387e-5	8.800550269073158e-6	9.311953708415724e-6	1752	YBL081W_YBL081W	YBL081W	chrII:71561-73057(+)	ORFS	13	3	6	19	1	4	42	62.6666666666667	70.1666666666667	37.5789473684211	49	58	40	86	56	32	49	42	33.1718570418516	NA	12.4	18.6	20.4	40	55	64.6	72.2	75.8	78.6	40.1395128384778	NA	15.8	23.6	31.4	86	90	90.8	91.6	92.4
8.548396748189878e-5	1.1624215508520443e-4	6.615920427724275e-5	7.034703599798527e-5	3.520220107629263e-5	9.311953708415724e-6	1753	YBL083C,YBL082C_YBL083C,ALG3	YBL083C,ALG3	chrII:69661-71181(-)	ORFS	40	17	24	65	1	29	35.175	19.2941176470588	45.625	28.5384615384615	18	32.6551724137931	31	13	23	28	18	31	30.8463408521888	30	12.95	13.9	16.7	31	47.25	48.4	51.15	52.3	57.2	15.0450109873607	NA	10.2	11	11	13	16	16.8	17	18.6
8.548396748189878e-6	1.6095067627182152e-5	2.2813518716290603e-8	4.138060941057957e-8	1.3200825403609736e-5	1.8623907416831448e-5	1754	YBL084C_CDC27	CDC27	chrII:67037-69565(-)	ORFS	4	NA	9	9	2	NA	21	NA	50.7777777777778	36.4444444444444	43	NA	19	NA	50	26	43	NA	19.7128759474214	NA	13.45	13.9	14.35	19	24.75	26.4	28.05	29.7	31.35	NA	NA	NA	NA	NA	NA	NA	NA	NA	NA
2.5645190244569633e-5	2.6825112711970252e-5	9.125407486516241e-6	8.276121882115913e-6	7.333791890894298e-6	2.7935861125247172e-5	1755	YBL085W_BOI1	BOI1	chrII:63537-66921(+)	ORFS	12	2	5	15	3	4	30.1666666666667	9.5	67.8	29.5333333333333	94	50.5	33	9.5	93	17	88	48	25.6058854778328	37	8.65	10.1	10.65	33	37.5	38.6	40.75	43.5	50.3	9.48683298050514	NA	9.05	9.1	9.15	9.5	9.75	9.8	9.85	9.9
8.548396748189878e-6	5.365022542394051e-6	6.844055614887181e-6	4.138060941057957e-8	2.933516756357719e-6	9.311953708415725e-8	1756	YBL086C_YBL086C	YBL086C	chrII:61213-62765(-)	ORFS	4	NA	2	3	NA	3	30.5	NA	57.5	31.6666666666667	NA	31.3333333333333	33	NA	57.5	28	NA	38	28.1834569444602	NA	16.25	18.5	20.75	33	38.25	39	39.75	40.5	41.25	NA	NA	NA	NA	NA	NA	NA	NA	NA	NA
0.0030175840521110267	0.0027361614966209657	0.003218987490868604	0.0034470047639012778	0.0038810426686612626	0.00385514883528411	1757	YBL087C_RPL23A	RPL23A	chrII:59725-60845(-)	ORFS	1412	833	2646	1530	414	1411	24.6154390934844	18.8547418967587	18.1477702191988	23.5261437908497	15.1159420289855	25.2296243798724	20	17	16	19	14	22	20.352926583671	16	8	9.09999999999999	11	20	31	34	38	43	54	15.9965033620356	13	6	8	9	17	23	25	26	29.8000000000001
1.9233892683427223e-5	8.941704237323418e-6	6.844055614887181e-6	8.276121882115913e-6	4.400275134536579e-6	1.8623907416831448e-5	1758	YBL088C_TEL1	TEL1	chrII:50909-59645(-)	ORFS	9	2	3	5	2	3	44.6666666666667	26.5	37.3333333333333	24.2	25	30	48	26.5	28	21	25	36	37.1050539632846	NA	13.4	17.8	20.2	48	58	59.6	61.2	66.8	76.4	26.3818119165458	NA	24.25	24.5	24.75	26.5	27.75	28	28.25	28.5
3.2056487805712036e-5	2.8613453559434936e-5	1.3688111229774362e-5	4.138060941057957e-8	1.4667583781788596e-6	9.311953708415725e-8	1759	YBL089W_AVT5	AVT5	chrII:49545-51025(+)	ORFS	15	NA	1	16	NA	6	43.4	NA	53	31.8125	NA	22	29	NA	53	33	NA	21.5	30.8758657755098	NA	10	11.2	13.3	29	52.5	59.4	60.8	98.8	128.8	NA	NA	NA	NA	NA	NA	NA	NA	NA	NA
5.1290380489139265e-5	3.934349864422304e-5	4.562703743258121e-5	1.241418282317387e-5	4.400275134536579e-6	9.311953708415724e-6	1760	YBL090W_MRP21	MRP21	chrII:48777-49425(+)	ORFS	24	3	3	22	1	20	29.2083333333333	39	63	46.5909090909091	22	36.1	26	37	80	25.5	22	35	23.7093056216555	NA	10	10.3	11.45	26	39.25	45	49.1	52.8	70.1499999999999	33.0421866340443	NA	17.2	19.4	21.6	37	51	53.8	56.6	59.4
9.403236423008865e-5	5.722690711886987e-5	6.84405561488718e-5	4.965673129269548e-5	5.573681837079667e-5	6.518367595891006e-5	1761	YBL091C_MAP2	MAP2	chrII:47213-48669(-)	ORFS	44	12	38	32	7	30	29.0681818181818	16.0833333333333	17.9473684210526	31.21875	11.2857142857143	25.3333333333333	26	16	18	26	10	24	26.2572820129277	NA	13.15	14.3	15.45	26	35	35.8	42.55	48.8	55.25	14.0392219451429	NA	5.65	7	7	16	20.5	23.8	25	25
6.411297561142408e-6	1.2518385932252784e-5	1.596946310140342e-5	8.276121882115913e-6	1.4667583781788597e-8	9.311953708415725e-8	1762	YBL091C-A_SCS22	SCS22	chrII:46525-47173(-)	ORFS	3	2	NA	7	NA	7	16.3333333333333	17.5	NA	21	NA	25.7142857142857	15	17.5	NA	22	NA	26	15	NA	9.6	10.2	10.8	15	20	21	22	23	24	17.1464281994822	NA	14.35	14.7	15.05	17.5	19.25	19.6	19.95	20.3
0.0043874646310084545	0.003802012641709917	0.004122402832033712	0.0042870311349360425	0.004111323734035344	0.004460425826331132	1763	YBL092W_RPL32	RPL32	chrII:45545-46481(+)	ORFS	2053	1036	2803	2126	479	1807	26.3321967851924	20.1776061776062	17.4391723153764	24.9073377234243	13.5657620041754	26.9003873824018	22	18	15	22	13	24	21.4255066296279	16	8	10	12	22	32	35	39	45	53	16.9535677170143	12	6	8	10	18	25	27	29	32
7.907266992075637e-5	5.543856627140519e-5	6.387785240561368e-5	1.241418282317387e-5	8.800550269073158e-6	9.311953708415724e-6	1764	YBL093C_ROX3	ROX3	chrII:44117-45013(-)	ORFS	37	3	6	31	1	28	33.3513513513514	27.6666666666667	24	41.7096774193548	105	26.7142857142857	32	24	22	34	105	23.5	29.7043963667779	NA	13.2	15.6	18	32	44	47	52	54.8	58.4	23.8321623410631	NA	13.2	14.4	15.6	24	35.5	37.8	40.1	42.4
2.1370991870474694e-5	1.4306726779717468e-5	6.844055614887181e-6	4.1380609410579564e-6	2.933516756357719e-6	1.8623907416831448e-5	1765	YBL095W_YBL095W	YBL095W	chrII:43145-44201(+)	ORFS	10	1	2	8	2	3	46.2	20	52.5	39.375	27.5	42.6666666666667	44	20	52.5	41	27.5	38	39.3273841259228	18	18	18	18.35	44	61.5	63.8	67.85	73.6	85.3	20	20	20	20	20	20	20	20	20	20
4.274198374094939e-5	2.8613453559434936e-5	2.7376222459548724e-5	6.207091411586935e-5	3.373544269811377e-5	2.7935861125247172e-5	1767	YBL098W_BNA4	BNA4	chrII:39121-40561(+)	ORFS	20	15	23	16	3	12	35.65	41.3333333333333	33.1739130434783	36.75	28.6666666666667	35.3333333333333	34.5	28	21	37	33	27	31.7166366852681	NA	14.85	17.7	18.85	34.5	44.25	51.6	54.3	56.8	64.65	31.8578460821667	22	12.5	16.4	20.1	28	49	68.8	92.6	96.6
1.73105034150845e-4	2.2533094678055013e-4	1.733827422438086e-4	2.565597783455933e-4	1.9361210591960947e-4	2.0486298158514592e-4	1768	YBL099W_ATP1	ATP1	chrII:36729-38929(+)	ORFS	81	62	132	126	22	76	30.679012345679	18.7903225806452	17.1439393939394	25.4444444444444	14.0454545454545	27.3684210526316	25	12	11.5	21.5	7	22.5	23.9654401623488	20	8	10	10	25	36	44	51	61	70	12.5953176214517	5	5	5	5.15	12	17.75	21	23.85	28.7
1.6241953821560765e-4	1.3233722271238657e-4	6.84405561488718e-5	1.0345152352644891e-4	2.7868409185398335e-5	1.8623907416831448e-5	1771	YBL102W_SFT2	SFT2	chrII:23993-24889(+)	ORFS	76	25	19	74	2	30	30.9078947368421	15.04	12.7894736842105	26.0945945945946	25.5	25.8666666666667	29	16	13	22.5	25.5	25.5	24.7455156882853	NA	6.75	7.5	10.25	29	41	46	52.25	58	61.25	12.7691331878874	18	4.2	5.4	6	16	20	20.2	21.4	23.2
8.548396748189878e-6	5.365022542394051e-6	2.2813518716290603e-6	4.138060941057957e-8	1.4667583781788596e-6	9.311953708415725e-8	1772	YBL103C_RTG3	RTG3	chrII:21853-23797(-)	ORFS	4	NA	1	3	NA	1	39.75	NA	21	23.3333333333333	NA	33	34	NA	21	23	NA	33	33.8155976381522	NA	17.4	19.8	22.2	34	46.75	52.6	58.45	64.3	70.15	NA	NA	NA	NA	NA	NA	NA	NA	NA	NA
8.548396748189878e-6	8.941704237323418e-6	2.2813518716290603e-8	4.1380609410579564e-6	5.867033512715438e-6	1.8623907416831448e-5	1773	YBL104C_YBL104C	YBL104C	chrII:18085-21309(-)	ORFS	4	1	4	5	2	NA	23.25	7	62	16	54.5	NA	13.5	7	73	16	54.5	NA	17.4320100473357	NA	9.45	9.9	10.35	13.5	25.5	31.8	38.1	44.4	50.7	7	7	7	7	7	7	7	7	7	7
1.9233892683427223e-5	2.3248431017040887e-5	1.596946310140342e-5	4.138060941057957e-8	7.333791890894298e-6	9.311953708415724e-6	1774	YBL105C_PKC1	PKC1	chrII:14149-17965(-)	ORFS	9	NA	5	13	1	7	34.4444444444444	NA	41.6	24.4615384615385	71	35	28	NA	28	24	71	24	27.1400589381279	9	9	9	10	28	56	58	60	61.2	61.6	NA	NA	NA	NA	NA	NA	NA	NA	NA	NA
2.1370991870474694e-6	1.7883408474646836e-8	2.2813518716290603e-8	4.138060941057957e-8	1.4667583781788597e-8	9.311953708415725e-8	1775	YBL106C_SRO77	SRO77	chrII:10869-13917(-)	ORFS	1	NA	NA	NA	NA	NA	22	NA	NA	NA	NA	NA	22	NA	NA	NA	NA	NA	22	22	22	22	22	22	22	22	22	22	22	NA	NA	NA	NA	NA	NA	NA	NA	NA	NA
5.1290380489139265e-5	4.113183949168772e-5	5.018974117583932e-5	8.276121882115913e-6	1.4667583781788597e-8	9.311953708415725e-8	1776	YBL107C_YBL107C	YBL107C	chrII:9821-10565(-)	ORFS	24	2	NA	23	NA	22	40.0416666666667	10.5	NA	35.0869565217391	NA	38.6363636363636	41.5	10.5	NA	35	NA	33.5	36.1486760477673	21	17.3	19.6	21	41.5	54.5	56.8	59.65	61.7	64.55	8.24621125123532	NA	4.65	5.3	5.95	10.5	13.75	14.4	15.05	15.7
1.9233892683427223e-5	1.967174932211152e-5	2.2813518716290603e-5	8.276121882115913e-6	1.3200825403609736e-5	2.7935861125247172e-5	1779	YBL113C	NA	chrII:279-2658(-)	ORFS	9	2	9	11	3	10	42.4444444444444	25	38.2222222222222	37	59.3333333333333	32.6	40	25	30	40	69	34	38.0582394431647	40	18.6	26.2	30.6	40	59	61	63	64.6	65.8	19.2093727122985	NA	10.6	12.2	13.8	25	33	34.6	36.2	37.8
1.4959694309332284e-5	1.0730045084788102e-5	9.125407486516241e-6	4.138060941057957e-8	1.4667583781788596e-6	1.8623907416831448e-5	1780	YBR001C_NTH2	NTH2	chrII:238796-241412(-)	ORFS	7	NA	1	6	2	4	34.1428571428571	NA	14	30	64	56	33	NA	14	18	64	55	32.1610329990688	NA	20.5	22	23.5	33	41.5	42.4	44.2	47.8	51.4	NA	NA	NA	NA	NA	NA	NA	NA	NA	NA
4.4879082927996855e-5	6.438027050872861e-5	2.2813518716290603e-6	4.138060941057957e-8	7.333791890894298e-6	9.311953708415725e-8	1781	YBR002C_RER2	RER2	chrII:241500-242604(-)	ORFS	21	NA	5	36	NA	1	45.3809523809524	NA	57.2	44.4722222222222	NA	74	42	NA	68	30.5	NA	74	40.3083998432229	NA	15	19	27	42	59	60	67	68	68	NA	NA	NA	NA	NA	NA	NA	NA	NA	NA
4.060488455390191e-5	3.0401794406899623e-5	2.2813518716290603e-5	8.276121882115913e-6	1.0267308647252017e-5	4.655976854207863e-5	1782	YBR003W_COQ1	COQ1	chrII:242792-244360(+)	ORFS	19	2	7	17	5	10	32.7894736842105	95.5	70.5714285714286	28.5882352941176	74.8	46.4	31	95.5	79	21	71	34	28.9887618044425	NA	13	18	19	31	41.5	43.8	46.2	49.6	52.2	94.678403028357	NA	84.25	85.5	86.75	95.5	101.75	103	104.25	105.5
4.4879082927996855e-5	5.3650225423940504e-5	2.0532166844661543e-5	2.482836564634774e-5	2.0534617294504033e-5	1.8623907416831448e-5	1783	YBR004C_GPI18	GPI18	chrII:244292-245708(-)	ORFS	21	6	14	30	2	9	44.4285714285714	61	61.5	44.5333333333333	31	41	44	84	62.5	39.5	31	28	41.2535098108099	NA	19	23	26	44	56	59	61	66	71	41.4677621322658	NA	8.5	10	11.5	84	87.25	88	88.5	89
4.915328130209179e-5	4.6496862034081775e-5	2.0532166844661543e-5	1.6552243764231826e-5	4.400275134536579e-6	9.311953708415725e-8	1784	YBR005W_RCR1	RCR1	chrII:245832-246672(+)	ORFS	23	4	3	26	NA	9	38.8695652173913	25	26.6666666666667	37.1153846153846	NA	29.5555555555556	40	23	18	39	NA	25	34.0671819810398	NA	15.1	16.2	18.8	40	51.5	54.6	55	57.4	66.1	22.4499443206436	NA	12.9	13.8	14.7	23	31.5	33.6	35.7	37.8
2.1370991870474694e-6	1.7883408474646836e-8	2.2813518716290603e-8	4.138060941057957e-8	1.4667583781788597e-8	9.311953708415724e-6	1785	YBR006W_UGA2	UGA2	chrII:246768-248600(+)	ORFS	1	NA	NA	NA	1	NA	33	NA	NA	NA	14	NA	33	NA	NA	NA	14	NA	33	33	33	33	33	33	33	33	33	33	33	NA	NA	NA	NA	NA	NA	NA	NA	NA	NA
1.2822595122284816e-5	1.967174932211152e-5	6.844055614887181e-6	4.138060941057957e-8	5.867033512715438e-6	9.311953708415724e-6	1786	YBR007C_DSF2	DSF2	chrII:248604-251100(-)	ORFS	6	NA	4	11	1	3	36.6666666666667	NA	49.25	20.7272727272727	14	44	34.5	NA	27.5	19	14	48	35.5414835725306	32	26.75	28.5	30.25	34.5	37.75	38	42.5	47	51.5	NA	NA	NA	NA	NA	NA	NA	NA	NA	NA
4.4879082927996855e-5	1.967174932211152e-5	2.0532166844661543e-5	9.5175401644333e-5	1.3640852917063393e-4	2.793586112524717e-4	1787	YBR008C_FLR1	FLR1	chrII:252420-255196(-)	ORFS	21	23	93	11	30	9	44.5714285714286	101.565217391304	70.0537634408602	49.9090909090909	45.4333333333333	112.222222222222	40	100	72	46	42	115	37.8211295903544	NA	15	18	25	40	62	63	66	70	82	97.3559646825793	NA	68.6	75.6	82.3	100	110.5	111	112.4	117
0.00121600943743001	0.0010837345535635982	7.802223400971386e-4	1.324179501138546e-4	7.333791890894298e-5	6.518367595891006e-5	1788	YBR009C_HHF1	HHF1	chrII:255260-255740(-)	ORFS	569	32	50	606	7	342	36.9472759226714	43.84375	50.2	35.0610561056106	42.8571428571429	32.4678362573099	32	25	47.5	30	42	26	31.2526661828382	22	12	15	17	32	49	53	58	65.2	73	30.0951717748895	25	9.55	12.1	13	25	69.5	77.8	82.05	93
0.0010236705105957377	9.692807393258584e-4	5.954328384951848e-4	2.4000753458136147e-4	3.329541518466011e-4	3.259183797945504e-4	1789	YBR010W_HHT1	HHT1	chrII:256304-256896(+)	ORFS	479	58	227	542	35	261	37.0104384133612	72.8965517241379	54.3259911894273	35.5073800738007	39.4285714285714	39.5325670498084	33	77	54	29	38	29	30.1950094439651	14	9.9	12	14	33	49	52	57	65	74.1999999999999	58.1884509700123	NA	8.7	21.4	27.1	77	94.75	98.4	104	110
3.8040365529444953e-4	4.6318027949335304e-4	4.6311442994069924e-4	6.496755677460991e-4	8.199179334019825e-4	0.0014247289173876059	1790	YBR011C_IPP1	IPP1	chrII:256900-258028(-)	ORFS	178	157	559	259	153	203	30.876404494382	23.9617834394904	21.3005366726297	28.1660231660232	18.5751633986928	30.0935960591133	26	20	19	25	17	27	26.044954189207	16	10.85	13	15.55	26	37	38	42.45	47	56.45	20.6836774700672	NA	9.8	11	12	20	29	30	33	35.4
2.1370991870474694e-6	1.7883408474646835e-6	2.2813518716290603e-8	4.138060941057957e-8	1.4667583781788596e-6	9.311953708415724e-6	1791	YBR012W-B	NA	chrII:259868-265140(+)	ORFS	1	NA	1	1	1	NA	72	NA	13	6	18	NA	72	NA	13	6	18	NA	72	72	72	72	72	72	72	72	72	72	72	NA	NA	NA	NA	NA	NA	NA	NA	NA	NA
1.1967755447465827e-4	8.584036067830481e-5	1.1863029732471114e-4	5.793285317481139e-5	4.840302647990237e-5	5.5871722250494344e-5	1792	YBR014C_GRX6	GRX6	chrII:266443-267428(-)	ORFS	56	14	33	48	6	52	31.875	16.8571428571429	25.6969696969697	32.6041666666667	11.6666666666667	30.9230769230769	28.5	16.5	17	28.5	9.5	30.5	28.4155851175759	34	12.75	14	16.5	28.5	40	43	44	49.5	60	15.7055760189375	18	9.65	10.3	10.95	16.5	19.5	22	25.1	26.4
9.189526504304117e-5	1.7168072135660963e-4	1.0494218609493677e-4	1.1586570634962278e-4	3.373544269811377e-5	2.7935861125247172e-5	1793	YBR015C_MNN2	MNN2	chrII:267588-269668(-)	ORFS	43	28	23	96	3	46	31.5813953488372	21.3928571428571	56.5652173913044	30.0208333333333	35.3333333333333	35	28	20.5	26	28	32	28.5	27.782004481625	NA	14	14.2	15	28	40.5	42.8	47.1	48.8	58	17.8723015181294	23	6.7	8.7	10.05	20.5	27	27.6	28	29.3
7.266137235961396e-5	7.332197474605203e-5	3.193892620280684e-5	5.793285317481139e-5	2.4934892429040615e-5	9.311953708415725e-8	1794	YBR016W_YBR016W	YBR016W	chrII:270208-270880(+)	ORFS	34	14	17	41	NA	14	36.8823529411765	19.9285714285714	33	30.4878048780488	NA	33.2142857142857	35.5	15	17	28	NA	31.5	32.3710186594658	19	13.3	16.6	18.95	35.5	47	48.8	58.05	61.8	67.8	15.547033052184	NA	6.95	8	8	15	18.5	23	29.65	38.1
3.633068617980698e-5	7.332197474605203e-5	4.1064333689323086e-5	4.965673129269548e-5	2.3468134050861753e-5	9.311953708415725e-8	1795	YBR017C_KAP104	KAP104	chrII:270684-273836(-)	ORFS	17	12	16	41	NA	18	41.4705882352941	51.1666666666667	33.125	34.1219512195122	NA	33.3333333333333	43	28	16	33	NA	29	38.2997512081237	55	19.6	21.2	22.4	43	53	54.6	55	55.8	61.8	31.5314220728671	25	10.1	11.3	12.95	28	50.25	59.6	68.25	76.5
2.1370991870474694e-6	3.576681694929367e-6	2.2813518716290603e-8	8.276121882115913e-6	2.6401650807219473e-5	1.8623907416831448e-5	1796	YBR018C,YBR019C_GAL7,GAL10	GAL7,GAL10	chrII:274180-278428(-)	ORFS	1	2	18	2	2	NA	26	46.5	79.1111111111111	20.5	94	NA	26	46.5	72.5	20.5	94	NA	26	26	26	26	26	26	26	26	26	26	26	33.2565782966318	NA	17.25	20.5	23.75	46.5	62.75	66	69.25	72.5
2.1370991870474694e-6	1.7883408474646836e-8	2.2813518716290603e-8	4.138060941057957e-8	1.4667583781788596e-6	9.311953708415724e-6	1797	YBR020W_GAL1	GAL1	chrII:278856-281304(+)	ORFS	1	NA	1	NA	1	NA	21	NA	26	NA	25	NA	21	NA	26	NA	25	NA	21	21	21	21	21	21	21	21	21	21	21	NA	NA	NA	NA	NA	NA	NA	NA	NA	NA
1.7096793496379755e-5	8.941704237323418e-6	2.2813518716290603e-6	4.1380609410579564e-6	4.400275134536579e-6	9.311953708415724e-6	1798	YBR021W_FUR4	FUR4	chrII:281344-283512(+)	ORFS	8	1	3	5	1	1	36.25	64	52.3333333333333	47.4	62	29	40	64	30	45	62	29	33.7126885958069	40	16.45	18.9	21.75	40	43	44.4	45.8	47.5	49.25	64	64	64	64	64	64	64	64	64	64
2.5645190244569633e-5	2.8613453559434936e-5	3.42202780744359e-5	4.138060941057957e-8	4.400275134536579e-6	9.311953708415724e-6	1799	YBR022W_POA1	POA1	chrII:283664-284392(+)	ORFS	12	NA	3	16	1	15	36.3333333333333	NA	42.3333333333333	29.125	5	39.3333333333333	25.5	NA	19	27.5	5	27	31.7313094780039	25	17.1	18.2	19.3	25.5	53.5	56.8	58.35	58.9	68.45	NA	NA	NA	NA	NA	NA	NA	NA	NA	NA
8.120976910780383e-5	1.0372376915295164e-4	3.6501629946064965e-5	4.1380609410579564e-6	1.4667583781788596e-5	1.1174344450098869e-4	1800	YBR023C_CHS3	CHS3	chrII:284244-288060(-)	ORFS	38	1	10	58	12	16	25.7105263157895	9	28.1	29.1724137931034	38.5	26.5	20.5	9	22	22	23.5	18.5	22.0622774227478	27	9.85	11	13	20.5	30	34.8	40.9	49	56.6	9	9	9	9	9	9	9	9	9	9
1.4959694309332284e-5	1.0730045084788102e-5	4.562703743258121e-6	8.276121882115913e-6	1.4667583781788597e-8	9.311953708415725e-8	1801	YBR024W_SCO2	SCO2	chrII:289344-290560(+)	ORFS	7	2	NA	6	NA	2	30	31.5	NA	20.6666666666667	NA	25	26	31.5	NA	21.5	NA	25	27.3371723921194	26	15.5	20	24.5	26	33	35.4	38.8	44.2	49.6	22.0454076850486	NA	11.25	13.5	15.75	31.5	42.75	45	47.25	49.5
7.073798309127123e-4	7.725632461047432e-4	6.684360983873146e-4	7.034703599798526e-4	6.996437463913161e-4	0.00065183675958910075	1802	YBR025C_OLA1	OLA1	chrII:290388-292076(-)	ORFS	331	170	477	432	70	293	31.3202416918429	20.7588235294118	20.5345911949686	30.9907407407407	17.2	32.7133105802048	27	19	17	27	15	29	26.5583671940713	NA	11	13	14	27	37.5	41	46	53	61	18.6289326359786	19	8.45	10	12	19	26	28	30	34
6.411297561142407e-5	6.0803588813799246e-5	2.509487058791966e-5	1.6552243764231826e-5	3.960247621082921e-5	9.311953708415724e-6	1803	YBR026C,YBR027C	NA	chrII:292732-294116(-)	ORFS	30	4	27	34	1	11	32.5	23.25	20.8888888888889	34.6470588235294	12	25.9090909090909	30	24.5	17	28	12	26	28.7710172841478	NA	13.45	14	15.35	30	43.5	45.4	47.65	52.1	62	22.1565204240418	NA	14.5	16	17.5	24.5	27.25	28	28.75	29.5
2.350809105752216e-5	1.4306726779717468e-5	2.2813518716290603e-6	4.1380609410579564e-6	7.333791890894298e-6	2.7935861125247172e-5	1804	YBR027C,YBR028C	NA	chrII:294260-296100(-)	ORFS	11	1	5	8	3	1	45.4545454545455	71	77.4	41	79.6666666666667	188	51	71	73	44	72	188	42.5551120314909	62	23	25	27	51	58	62	62	62	64.5	71	71	71	71	71	71	71	71	71	71
8.975816585599371e-5	8.047533813591076e-5	2.509487058791966e-5	8.276121882115913e-6	3.813571783265035e-5	5.5871722250494344e-5	1805	YBR029C_CDS1	CDS1	chrII:296308-297860(-)	ORFS	42	2	26	45	6	11	35.5952380952381	52	79.8076923076923	31.3777777777778	73.3333333333333	44.7272727272727	29.5	52	82	23	73	35	30.3316973773112	14	14	14	15.3	29.5	42.75	45.8	48	53.8	60.75	43.1624837098145	NA	25.9	28.8	31.7	52	66.5	69.4	72.3	75.2
3.633068617980698e-5	2.8613453559434936e-5	9.125407486516241e-6	4.1380609410579564e-6	1.4667583781788596e-6	9.311953708415725e-8	1806	YBR030W_YBR030W	YBR030W	chrII:298016-300016(+)	ORFS	17	1	1	16	NA	4	41.6470588235294	35	14	39	NA	63.5	47	35	14	38	NA	64	36.9976004765507	54	14.4	19	22.2	47	54	55.6	57.2	58.8	60.8	35	35	35	35	35	35	35	35	35	35
0.005998837418042247	0.006459487141042437	0.006574856094034951	0.0020773065924110943	2.2734754861772325e-4	2.8867056496088747e-4	1807	YBR031W_RPL4A	RPL4A	chrII:300104-301392(+)	ORFS	2807	502	155	3612	31	2882	31.2753829711436	21.1454183266932	28.8903225806452	29.4800664451827	43.4193548387097	31.3004857737682	28	19	20	26	33	29	27.2956039378215	20	12	15	17	28	38	41	45	50	58	19.04830867218	18	10	11	12	19	25	26	28	30
2.008873235824621e-4	2.1281256084829735e-4	9.125407486516241e-5	1.6552243764231826e-5	4.400275134536579e-6	9.311953708415724e-6	1809	YBR034C_HMT1	HMT1	chrII:304756-306020(-)	ORFS	94	4	3	119	1	40	40.1382978723404	59.5	53	33.4789915966387	24	40.65	36	13	54	31	24	36	33.3735841893855	36	11	15	16.95	36	51	53.4	56.1	66.7	68.7	22.1584968278312	NA	7.75	8.5	9.25	13	61.75	90.4000000000001	119.05	147.7
9.189526504304117e-5	8.941704237323418e-5	8.212866737864617e-5	8.689927976221709e-5	5.573681837079667e-5	1.8623907416831448e-5	1810	YBR035C_PDX3	PDX3	chrII:306140-306988(-)	ORFS	43	21	38	50	2	36	32.9767441860465	23.0952380952381	19.5526315789474	29.52	14.5	27.7777777777778	27	21	17	25.5	14.5	28	27.4121681576681	13	8	13	13	27	49	52.2	55.7	58.4	62.9	20.5702959158111	27	10	13	14	21	27	29	29	30
1.111291577264684e-4	0.00015379731288196277	6.84405561488718e-5	4.138060941057957e-5	1.9067858916325175e-5	5.5871722250494344e-5	1811	YBR036C_CSG2	CSG2	chrII:308860-310372(-)	ORFS	52	10	13	86	6	30	46.1538461538462	27.9	62.6153846153846	34.1976744186046	35	42.7333333333333	36.5	17	62	34	36	39	34.9674000199733	NA	13.55	15.1	17.65	36.5	52	53.8	58.7	72.1	89.7999999999999	21.2423650349598	NA	10	10	11.75	17	24.25	33.8	51.3499999999999	66.9
1.7096793496379755e-5	1.0730045084788102e-5	4.562703743258121e-6	4.1380609410579564e-6	1.4667583781788596e-6	9.311953708415724e-6	1812	YBR037C_SCO1	SCO1	chrII:310444-311500(-)	ORFS	8	1	1	6	1	2	19.25	11	84	28.1666666666667	18	25.5	19.5	11	84	24.5	18	25.5	18.5705625351671	22	12.35	12.7	13.2	19.5	22	22	22	24.1	26.55	11	11	11	11	11	11	11	11	11	11
2.5645190244569633e-5	4.6496862034081775e-5	3.42202780744359e-5	1.6552243764231826e-5	1.3200825403609736e-5	2.7935861125247172e-5	1813	YBR038W_CHS2	CHS2	chrII:311832-314960(+)	ORFS	12	4	9	26	3	15	32.1666666666667	56.5	78.2222222222222	29.7307692307692	44.3333333333333	37.7333333333333	34	51.5	88	28.5	49	33	28.7643394503075	34	13.2	15.2	16.3	34	42.5	43.6	46.45	50.3	52.35	34.4468188720976	NA	10.6	11.2	11.8	51.5	95	98.6	102.2	105.8
1.2181465366170575e-4	1.4127892694971e-4	1.0722353796656584e-4	8.276121882115914e-5	4.6936268101723506e-5	1.8623907416831448e-5	1814	YBR039W_ATP3	ATP3	chrII:315496-316656(+)	ORFS	57	20	32	79	2	47	27.2280701754386	28.4	23.96875	31.9873417721519	20.5	33.2978723404255	26	17	11.5	26	20.5	27	23.5234247908159	38	8.8	11	13	26	38	38	40.2	43.8	46.8	16.8653121953375	17	4.9	8.6	9	17	21.75	24.6	27.15	28.4
8.120976910780383e-5	6.974529305112265e-5	5.931514866235557e-5	2.8966426587405696e-5	2.3468134050861753e-5	2.7935861125247172e-5	1816	YBR041W_FAT1	FAT1	chrII:318200-320360(+)	ORFS	38	7	16	39	3	26	32.4736842105263	13	30.5	36.1794871794872	21.6666666666667	30.1923076923077	28	11	18.5	30	21	28	27.2250344768221	NA	10.85	11	13.1	28	45	48.6	52.8	61	63.9	11.6681840099932	9	6.9	7.8	8.7	11	14.5	16	18	21
1.7096793496379755e-5	3.576681694929367e-6	2.2813518716290603e-8	4.138060941057957e-8	1.4667583781788596e-6	9.311953708415725e-8	1817	YBR042C_CST26	CST26	chrII:320476-321668(-)	ORFS	8	NA	1	2	NA	NA	36.875	NA	15	47	NA	NA	35.5	NA	15	47	NA	NA	35.2077283986194	NA	23.45	25.9	28.05	35.5	41.25	47.2	53.15	54.3	54.65	NA	NA	NA	NA	NA	NA	NA	NA	NA	NA
2.1370991870474694e-5	1.0730045084788102e-5	1.3688111229774362e-5	4.138060941057957e-8	2.933516756357719e-6	9.311953708415724e-6	1818	YBR043C_QDR3	QDR3	chrII:321780-324116(-)	ORFS	10	NA	2	6	1	6	55.8	NA	22	29.3333333333333	10	33.5	52	NA	22	32	10	34	53.9767030067443	46	39.9	40.8	41.35	52	64.25	67.8	74.1	79.1	79.55	NA	NA	NA	NA	NA	NA	NA	NA	NA	NA
1.2822595122284816e-5	5.365022542394051e-6	6.844055614887181e-6	4.138060941057957e-8	7.333791890894298e-6	4.655976854207863e-5	1819	YBR044C_TCM62	TCM62	chrII:324284-326148(-)	ORFS	6	NA	5	3	5	3	40	NA	106.2	48	39.6	26	41.5	NA	92	58	44	32	34.2855329912928	NA	14.75	16.5	18.25	41.5	56.25	58	60	62	64	NA	NA	NA	NA	NA	NA	NA	NA	NA	NA
6.411297561142408e-6	3.576681694929367e-6	4.562703743258121e-6	4.138060941057957e-8	1.4667583781788597e-8	9.311953708415725e-8	1820	YBR045C_GIP1	GIP1	chrII:328148-330228(-)	ORFS	3	NA	NA	2	NA	2	35.3333333333333	NA	NA	21.5	NA	28	34	NA	NA	21.5	NA	28	35.2386412776124	NA	33.1	33.2	33.3	34	36.5	37	37.5	38	38.5	NA	NA	NA	NA	NA	NA	NA	NA	NA	NA
8.548396748189878e-6	1.7883408474646835e-6	6.844055614887181e-6	4.138060941057957e-8	1.4667583781788597e-8	9.311953708415725e-8	1821	YBR046C_ZTA1	ZTA1	chrII:330228-331556(-)	ORFS	4	NA	NA	1	NA	3	36	NA	NA	49	NA	24	36.5	NA	NA	49	NA	26	31.8300721459032	NA	16.65	18.3	19.95	36.5	49.25	50.6	51.95	53.3	54.65	NA	NA	NA	NA	NA	NA	NA	NA	NA	NA
6.411297561142408e-6	1.2518385932252784e-5	2.2813518716290603e-6	4.1380609410579564e-6	2.933516756357719e-6	2.7935861125247172e-5	1822	YBR047W_FMP23	FMP23	chrII:331784-332424(+)	ORFS	3	1	2	7	3	1	37.6666666666667	50	54.5	40	57.3333333333333	14	40	50	54.5	34	66	14	36.0984957029003	NA	25.6	27.2	28.8	40	44.5	45.4	46.3	47.2	48.1	50	50	50	50	50	50	50	50	50	50
0.0013591950829621904	0.0018652395039056651	0.002187816444892269	0.0026980157335697876	0.0030625914936374585	0.003035696908943526	1823	YBR048W_RPS11B	RPS11B	chrII:332736-334040(+)	ORFS	636	652	2088	1043	326	959	26.5896226415094	21.8757668711656	19.8706896551724	25.2051773729626	16.5460122699387	27.1616266944734	23	19	17	22	14	24	22.9954339055425	17	10	12	13	23	34	36	40	47	55	19.0973073318747	17	8	10	12	19	27	29	31	35
1.4959694309332284e-5	2.6825112711970252e-5	1.596946310140342e-5	4.1380609410579564e-6	1.4667583781788597e-8	9.311953708415724e-6	1824	YBR049C_REB1	REB1	chrII:334204-336948(-)	ORFS	7	1	NA	15	1	7	24.2857142857143	15	NA	26.2666666666667	56	39.2857142857143	18	15	NA	20	56	21	19.4278103276707	NA	8.3	8.6	8.9	18	36	42.6	47.2	47.8	48.4	15	15	15	15	15	15	15	15	15	15
9.830656260418358e-5	6.974529305112265e-5	6.615920427724275e-5	7.448509693904322e-5	1.3200825403609736e-5	1.8623907416831448e-5	1826	YBR052C_RFS1	RFS1	chrII:338668-339420(-)	ORFS	46	18	9	39	2	29	33.7173913043478	29.1111111111111	25.2222222222222	29.4871794871795	27.5	37.1379310344828	34.5	21.5	25	24	27.5	28	30.9133301167678	43	16.25	17	19.5	34.5	42.75	43	45.75	49.5	59.25	22.5689486758129	NA	11.55	12.7	14.65	21.5	25.5	27.2	31.15	38
2.1370991870474694e-5	1.967174932211152e-5	1.1406759358145302e-5	3.310448752846365e-5	1.1734067025430876e-5	9.311953708415724e-6	1827	YBR053C_YBR053C	YBR053C	chrII:339636-340772(-)	ORFS	10	8	8	11	1	5	31.6	18.625	17	35.4545454545455	23	32.8	28	18	16.5	35	23	36	27.234321964822	28	12.25	14.5	17.1	28	36.25	40.6	44.2	50	63.5	18.2822631179873	NA	14.35	14.7	15.05	18	20.75	21.8	22.85	23.6
1.2822595122284816e-5	7.153363389858734e-6	2.2813518716290603e-8	4.138060941057957e-8	5.867033512715438e-6	2.7935861125247172e-5	1828	YBR054W_YRO2	YRO2	chrII:342576-344584(+)	ORFS	6	NA	4	4	3	NA	42.8333333333333	NA	55.25	33	66	NA	44.5	NA	55.5	25.5	65	NA	41.478879232497	NA	29	30	31	44.5	49.75	50	52	54	56	NA	NA	NA	NA	NA	NA	NA	NA	NA	NA
4.060488455390191e-5	2.6825112711970252e-5	1.8250814973032483e-5	4.138060941057957e-8	8.800550269073158e-6	9.311953708415725e-8	1829	YBR055C_PRP6	PRP6	chrII:344500-347324(-)	ORFS	19	NA	6	15	NA	8	42.5789473684211	NA	45.5	29.8666666666667	NA	43.875	44	NA	38	19	NA	27	34.521586738511	28	7	14.2	20.2	44	58.5	62.6	65.3	69	82.9	NA	NA	NA	NA	NA	NA	NA	NA	NA	NA
4.060488455390191e-5	4.292018033915241e-5	3.193892620280684e-5	1.6552243764231826e-5	1.3200825403609736e-5	9.311953708415725e-8	1830	YBR056W_YBR056W	YBR056W	chrII:347816-349456(+)	ORFS	19	4	9	24	NA	14	31.6842105263158	27.5	13.8888888888889	27.2916666666667	NA	29.1428571428571	28	25	13	21	NA	25.5	28.3917313828057	NA	15	16.6	17.7	28	37.5	43.8	52.2	56.2	61.6	24.0530465260879	NA	12.8	14.6	16.4	25	32.5	35.8	39.1	42.4
8.548396748189878e-5	8.762870152576949e-5	4.7908389304210264e-5	1.6552243764231826e-5	3.373544269811377e-5	3.7247814833662896e-5	1831	YBR056W-A	NA	chrII:351064-352016(+)	ORFS	40	4	23	49	4	21	44.375	67.25	57.7391304347826	30.0408163265306	49	38.7142857142857	43.5	76.5	55	29	47.5	33	39.3396359455117	NA	15.8	17.9	23.4	43.5	55.25	59.2	61.75	71.1	73.4	41.6690103622479	NA	12.65	20.3	27.95	76.5	100.5	102.6	104.7	106.8
2.77822894316171e-5	2.1460090169576203e-5	4.562703743258121e-6	4.138060941057957e-8	1.4667583781788596e-6	9.311953708415724e-6	1832	YBR057C_MUM2	MUM2	chrII:352052-353380(-)	ORFS	13	NA	1	12	1	2	38.0769230769231	NA	70	29.1666666666667	40	13.5	32	NA	70	27	40	13.5	33.6759923369983	30	13.6	15.8	21.2	32	52	55	58.2	61.8	65	NA	NA	NA	NA	NA	NA	NA	NA	NA	NA
1.4959694309332284e-5	8.941704237323418e-6	1.8250814973032483e-5	8.276121882115913e-6	4.400275134536579e-6	9.311953708415724e-6	1833	YBR058C_UBP14	UBP14	chrII:353572-356060(-)	ORFS	7	2	3	5	1	8	41.8571428571429	18.5	46	32	99	28.375	43	18.5	46	26	99	25.5	39.8059262335573	NA	23.8	25.6	27.4	43	50	51.8	53.7	55.8	57.9	17.6635217326557	NA	13.55	14.1	14.65	18.5	21.25	21.8	22.35	22.9
1.5387114146741778e-4	1.2876054101745721e-4	2.1444707593313168e-4	1.6552243764231828e-4	7.773819404347956e-5	2.7935861125247172e-5	1834	YBR058C-A_TSC3	TSC3	chrII:356140-356628(-)	ORFS	72	40	53	72	3	94	36.4305555555556	20.725	17.9811320754717	32.3055555555556	17.6666666666667	28.1276595744681	26	21	16	30	20	28	30.9800469511375	18	14.55	18	18	26	49.5	55.2	61.4	68.8	81.35	19.7733328055316	22	11.9	13.9	15	21	24	26	27	28
2.77822894316171e-5	2.5036771864505568e-5	1.1406759358145302e-5	8.276121882115913e-6	1.1734067025430876e-5	5.5871722250494344e-5	1835	YBR059C_AKL1	AKL1	chrII:356764-360332(-)	ORFS	13	2	8	14	6	5	31.3076923076923	16.5	25.875	30.4285714285714	25.5	24.4	32	16.5	18	24.5	27.5	17	25.8812531698357	NA	8.8	10.2	10.8	32	43	44.8	46.4	47.6	54	14.1421356237309	NA	8.85	9.7	10.55	16.5	20.75	21.6	22.45	23.3
1.2822595122284816e-5	1.6095067627182152e-5	1.3688111229774362e-5	4.1380609410579564e-6	4.400275134536579e-6	9.311953708415724e-6	1836	YBR060C_ORC2	ORC2	chrII:360564-362620(-)	ORFS	6	1	3	9	1	6	40	77	57.6666666666667	36.8888888888889	17	26	44	77	73	19	17	22	37.9802820383137	44	22.25	25.5	28.75	44	48.5	50	50.25	50.5	50.75	77	77	77	77	77	77	77	77	77	77
5.9838777237329136e-5	4.6496862034081775e-5	2.7376222459548724e-5	8.276121882115913e-6	1.3200825403609736e-5	9.311953708415724e-6	1837	YBR061C_TRM7	TRM7	chrII:364604-365740(-)	ORFS	28	2	9	26	1	12	33.5357142857143	24.5	45.7777777777778	32.3461538461538	46	37.6666666666667	27.5	24.5	25	31	46	27.5	28.7256514253874	41	10.05	12.7	15.2	27.5	42.25	46.6	53.65	56.5	65.85	18.9736659610103	NA	10.55	12.1	13.65	24.5	32.25	33.8	35.35	36.9
4.060488455390191e-5	3.576681694929367e-5	2.509487058791966e-5	8.276121882115913e-6	5.867033512715438e-6	1.8623907416831448e-5	1838	YBR062C_YBR062C	YBR062C	chrII:365852-366603(-)	ORFS	19	2	4	20	2	11	42.1052631578947	17	29.5	36.7	38	25	38	17	21.5	28.5	38	25	39.1322045806007	NA	26	27	27.7	38	49	50.6	56.6	66	71.4	16.9705627484771	NA	16.1	16.2	16.3	17	17.5	17.6	17.7	17.8
8.548396748189878e-6	3.576681694929367e-6	6.844055614887181e-6	4.1380609410579564e-6	1.1734067025430876e-5	7.449562966732579e-5	1839	YBR066C_NRG2	NRG2	chrII:369963-370763(-)	ORFS	4	1	8	2	8	3	35	92	54.75	51	66.75	14.6666666666667	32.5	92	64.5	51	54	14	26.1607694091416	NA	9.55	12.1	14.65	32.5	47.75	51.8	55.85	59.9	63.95	92	92	92	92	92	92	92	92	92	92
8.548396748189878e-5	9.835874661055758e-5	5.018974117583932e-5	1.3655601105491257e-4	8.3605227556195e-5	1.3967930562623586e-4	1840	YBR067C_TIP1	TIP1	chrII:371955-372803(-)	ORFS	40	33	57	55	15	22	33.675	29.1212121212121	27.3684210526316	32.0909090909091	26	35.5454545454545	34	26	26	31	14	37.5	28.395010541125	NA	8	12	15.85	34	42.5	44.4	47.15	50.6	58.1499999999999	24.5589248785389	22	6.6	9.2	14.8	26	35	40.6	47	49.4
2.4576640651045894e-4	1.9135247067872114e-4	4.334568556095215e-5	1.0345152352644891e-4	2.4788216591222726e-4	5.028455002544491e-4	1841	YBR068C_BAP2	BAP2	chrII:373659-375747(-)	ORFS	115	25	169	107	54	19	40.2782608695652	68.32	61.1656804733728	41.3831775700935	43.6296296296296	107	40	78	61	23	39.5	102	33.6221830021875	53	11	13	14.1	40	56.5	61	65.9	68.6	73.9	55.9114159232169	81	20.2	22.6	28.6	78	87	95.8	100.2	103.8
8.762106666894624e-5	7.51103155935167e-5	3.193892620280684e-5	4.1380609410579564e-6	7.333791890894298e-6	1.8623907416831448e-5	1842	YBR069C_TAT1	TAT1	chrII:375851-378547(-)	ORFS	41	1	5	42	2	14	36	25	26.2	31.8333333333333	15	35.7857142857143	35	25	17	29	15	27.5	30.5095941353179	NA	12	15	16	35	49	53	60	64	70	25	25	25	25	25	25	25	25	25	25
2.350809105752216e-5	1.6095067627182152e-5	1.596946310140342e-5	1.6552243764231826e-5	5.867033512715438e-6	9.311953708415724e-6	1843	YBR070C_ALG14	ALG14	chrII:379179-379979(-)	ORFS	11	4	4	9	1	7	43.2727272727273	22.5	19.25	30.8888888888889	47	26.8571428571429	41	22.5	17	32	47	27	39.4810601722415	NA	17.5	18	23.5	41	55.5	56	57.5	59	65.5	21.5131926644151	NA	15.3	15.6	15.9	22.5	28.5	28.8	29.1	29.4
1.7096793496379755e-5	1.6095067627182152e-5	4.562703743258121e-6	4.1380609410579564e-6	5.867033512715438e-6	9.311953708415725e-8	1844	YBR071W_YBR071W	YBR071W	chrII:380239-381375(+)	ORFS	8	1	4	9	NA	2	45	79	66.5	34.7777777777778	NA	87.5	43.5	79	63.5	35	NA	87.5	44.4714459488615	42	35.8	38.6	41.05	43.5	49.5	50.2	50.9	52.8	54.9	79	79	79	79	79	79	79	79	79	79
2.1370991870474694e-6	1.7883408474646836e-8	6.844055614887181e-6	1.241418282317387e-5	1.3200825403609736e-5	1.1174344450098869e-4	1845	YBR072W_HSP26	HSP26	chrII:381943-382799(+)	ORFS	1	3	9	NA	12	3	37	89	58.6666666666667	NA	46.4166666666667	28.6666666666667	37	88	65	NA	51.5	22	37	37	37	37	37	37	37	37	37	37	37	88.8850090899173	NA	84.4	84.8	85.2	88	91.5	92.2	92.9	93.6
5.1290380489139265e-5	5.722690711886987e-5	2.509487058791966e-5	2.0690304705289785e-5	2.0534617294504033e-5	1.8623907416831448e-5	1846	YBR073W_RDH54	RDH54	chrII:383135-385991(+)	ORFS	24	5	14	32	2	11	35.3333333333333	40	80.0714285714286	31.625	50	48.1818181818182	33	15	90.5	27	50	29	32.4054341331632	33	17.15	18	18.45	33	46.5	49.2	54.3	57	59.55	23.0820712751285	NA	8.8	9.6	10.4	15	35	54	73	92
3.8467785366854445e-5	5.3650225423940504e-5	4.562703743258121e-5	1.6552243764231826e-5	2.0534617294504033e-5	6.518367595891006e-5	1847	YBR074W_YBR074W	YBR074W	chrII:386271-389303(+)	ORFS	18	4	14	30	7	20	35.2777777777778	39.25	27.3571428571429	34.2333333333333	31.4285714285714	41.25	33	24	15.5	29.5	25	30	31.4930360697706	NA	13.95	19.9	22.55	33	44.5	46	48.7	53.2	59.45	26.976841124554	NA	12.15	12.3	12.45	24	50.5	59.8	69.1	78.4
4.915328130209179e-5	8.047533813591076e-5	4.7908389304210264e-5	8.276121882115913e-6	2.0534617294504033e-5	1.8623907416831448e-5	1848	YBR076C-A,YBR076C-A,YBR077C	NA	chrII:391155-392347(-)	ORFS	23	2	14	45	2	21	35.6086956521739	18.5	30.5	30.1111111111111	29	26.6666666666667	26	18.5	17.5	25	29	26	28.1185755710683	16	11.2	13.4	15.3	26	39.5	47.6	59	66	99.3999999999999	18.165902124585	NA	15.35	15.7	16.05	18.5	20.25	20.6	20.95	21.3
2.1370991870474694e-6	1.7883408474646836e-8	2.2813518716290603e-8	4.138060941057957e-8	1.4667583781788596e-6	9.311953708415725e-8	1849	YBR076W	NA	chrII:390226-391291(+)	ORFS	1	NA	1	NA	NA	NA	54	NA	19	NA	NA	NA	54	NA	19	NA	NA	NA	54	54	54	54	54	54	54	54	54	54	54	NA	NA	NA	NA	NA	NA	NA	NA	NA	NA
8.356057821355604e-4	0.0013680807483104828	9.376356192395437e-4	0.0017628139608906895	0.0010311311398597384	7.449562966732581e-4	1850	YBR078W_ECM33	ECM33	chrII:392943-395295(+)	ORFS	391	426	703	765	80	411	34.6726342710997	24.131455399061	23.1038406827881	32.843137254902	19.3625	35.7080291970803	32	20	17	28	15	31	29.4293150611064	15	11	14	15	32	45	48	52.5	58	69	19.5427915741944	NA	7	9	10	20	29	32	35	39
1.1967755447465827e-4	1.2339551847506314e-4	1.1863029732471114e-4	8.276121882115914e-5	1.9067858916325175e-5	5.5871722250494344e-5	1851	YBR079C_RPG1	RPG1	chrII:395227-398299(-)	ORFS	56	20	13	69	6	52	33.3035714285714	16.65	30.3846153846154	30.9710144927536	20	37.3269230769231	28.5	14	13	27	16	26	28.2322219168702	14	12.5	14	14.25	28.5	45.75	49	52.75	57	63	14.0452328467868	12	5.9	7.8	8	14	18.5	20.2	21.6	25.8
1.9233892683427223e-5	3.755515779675835e-5	2.509487058791966e-5	8.276121882115913e-6	1.0267308647252017e-5	1.8623907416831448e-5	1852	YBR080C_SEC18	SEC18	chrII:398467-400923(-)	ORFS	9	2	7	21	2	11	54.7777777777778	11	30	34.7142857142857	81.5	32.1818181818182	35	11	19	31	81.5	22	42.3260837086144	NA	21.6	25.2	27.2	35	51	54.6	58.2	86.5999999999999	139.8	10.2469507659596	NA	7.4	7.8	8.2	11	13	13.4	13.8	14.2
1.0685495935237347e-5	1.4306726779717468e-5	1.3688111229774362e-5	8.276121882115913e-6	5.867033512715438e-6	3.7247814833662896e-5	1853	YBR081C_SPT7	SPT7	chrII:401123-405387(-)	ORFS	5	2	4	8	4	6	22.2	51.5	62.5	24.25	41.5	37.1666666666667	15	51.5	66.5	19.5	37	22.5	18.8209381725375	15	9.4	10.8	12.2	15	32	33.8	35.6	37.4	39.2	25.9229627936314	NA	11.45	15.9	20.35	51.5	73.75	78.2	82.65	87.1
8.206460878262282e-4	6.795695220365796e-4	9.604491379558343e-4	7.986457616241855e-4	8.125841415110882e-4	7.263323892564266e-4	1854	YBR082C_UBC4	UBC4	chrII:406451-407275(-)	ORFS	384	193	554	380	78	421	35.5	24.3989637305699	24.2472924187726	33.9868421052632	20	32.9026128266033	30.5	23	21	30	18	30	30.6200099725634	26	13.15	16	18	30.5	45	48	52	60	70.6999999999999	22.5536620950225	NA	12	14	15	23	30	31	34	36
1.7096793496379755e-5	3.0401794406899623e-5	9.125407486516241e-6	8.276121882115913e-6	1.6134342159967455e-5	5.5871722250494344e-5	1855	YBR083W_TEC1	TEC1	chrII:407335-410687(+)	ORFS	8	2	11	17	6	4	38.625	53.5	47.6363636363636	31.1176470588235	54.5	67	37	53.5	31	24	61	60.5	29.5957428687545	NA	7.85	11.7	15.8	37	57	58.4	59.8	62.7	65.85	45.2769256906871	NA	27.85	30.7	33.55	53.5	67.75	70.6	73.45	76.3
0.002468349561039827	0.002389223372212817	0.0024684227251026434	0.002180758115937543	0.0022837427948244845	0.0016295918989727518	1856	YBR084C-A_RPL19A	RPL19A	chrII:414083-415299(-)	ORFS	1155	527	1557	1336	175	1082	28.2242424242424	21.9354838709677	18.8439306358381	25.7342814371257	13.6685714285714	27.5637707948244	23	18	16	21	12	24	23.2038428518875	13	9	11	13	23	35	39	43	48	57.3	18.097521568787	16	7	9	11	18	26	28	31	34
1.9661312520836716e-4	1.8777578898379176e-4	1.551319272707761e-4	1.3655601105491257e-4	1.305414956579185e-4	1.3036735191782013e-4	1857	YBR084W_MIS1	MIS1	chrII:410975-414143(+)	ORFS	92	33	89	105	14	68	31.5760869565217	21.2121212121212	19.5280898876404	29.5904761904762	20.2142857142857	26.6323529411765	28	17	14	25	13	26	26.9829582102999	24	9.55	12.1	15.65	28	41	45.4	47	52.9	62.7	16.5771318774574	NA	7.2	8.2	9	17	26	27.6	28.2	29.8
1.517340422803703e-4	1.4127892694971e-4	1.7566409411543763e-4	1.5724631576020235e-4	9.827281133798358e-5	1.3036735191782013e-4	1858	YBR085C-A_YBR085C-A	YBR085C-A	chrII:418531-419267(-)	ORFS	71	38	67	79	14	77	37.1408450704225	41.3157894736842	36.5373134328358	34.2658227848101	20.6428571428571	39.8961038961039	30	21	26	30	18	32	30.0292894909706	NA	10.5	14	15.5	30	49	54	57	59	70	28.6516534989233	15	8.85	11.1	15	21	74.75	82.2	84.9	89.4
1.2822595122284816e-5	8.941704237323418e-6	1.8250814973032483e-5	4.138060941057957e-8	5.867033512715438e-6	3.7247814833662896e-5	1859	YBR085W_AAC3	AAC3	chrII:415871-417183(+)	ORFS	6	NA	4	5	4	8	54.5	NA	30.25	33.2	37	24.25	64	NA	30	34	32	22	51.2535519321423	NA	30.25	30.5	30.75	64	67.25	68	68.5	69	69.5	NA	NA	NA	NA	NA	NA	NA	NA	NA	NA
1.5387114146741778e-4	2.038708566109739e-4	1.0722353796656584e-4	7.862315788010117e-5	2.7868409185398335e-5	4.655976854207863e-5	1860	YBR086C_IST2	IST2	chrII:420075-423339(-)	ORFS	72	19	19	114	5	47	36.3055555555556	45.3157894736842	72.2631578947368	30.4035087719298	60	41.4893617021277	38	16	74	28.5	47	32	30.9101832338335	22	9.55	14.1	17.65	38	46.25	48.8	52.75	61.9	67	19.9964827432126	NA	4.9	5	5.7	16	55.5	99	121.2	124.8
1.0258076097827853e-4	7.689865644098139e-5	1.1178624170982394e-4	4.551867035163752e-5	3.226868431993491e-5	8.380758337574152e-5	1861	YBR087W_RFC5	RFC5	chrII:423743-424879(+)	ORFS	48	11	22	43	9	49	38.75	40.4545454545455	77.4545454545455	29.2093023255814	34.7777777777778	38.4489795918367	36	16	68	23	26	33	32.6023735583814	27	9.35	13	20.2	36	50	52.2	58.75	66.4	74.3	24.7602836471175	NA	8.5	11	11.5	16	60	92	94.5	97
1.3463724878399057e-4	1.8777578898379176e-4	1.665386866289214e-4	9.931346258539096e-5	6.013709350533324e-5	1.7692712045989876e-4	1862	YBR088C_POL30	POL30	chrII:424891-425811(-)	ORFS	63	24	41	105	19	73	46.6031746031746	46.875	59.3658536585366	32.7904761904762	60.4736842105263	29.8219178082192	34	20	66	28	54	29	32.9933621015061	30	12	14.2	17	34	47	50	56	62	78.8	24.6076917629572	NA	4.3	6	7.35	20	100	109.6	115.55	118.8
1.5387114146741778e-4	1.2160717762759849e-4	1.4144381604100175e-4	1.2827988917279664e-4	5.8670335127154386e-5	4.655976854207863e-5	1863	YBR089C-A,YBR090C_NHP6B,YBR090C	NHP6B,YBR090C	chrII:425940-426907(-)	ORFS	72	31	40	68	5	62	35.6527777777778	38.0967741935484	30.4	35.8970588235294	36	33.9516129032258	33	28	22	34	41	30	29.6127793652314	17	8.55	11.2	17	33	46.25	48.8	52.35	59	69.05	30.3677570474998	NA	12	13	16	28	53	66	71	76
9.189526504304117e-5	6.974529305112265e-5	3.6501629946064965e-5	8.276121882115913e-6	1.1734067025430876e-5	1.8623907416831448e-5	1864	YBR090C,YBR091C	NA	chrII:427019-427515(-)	ORFS	43	2	8	39	2	16	34.1627906976744	36.5	31.375	33.7435897435897	52	27.5	33	36.5	27.5	30	52	18.5	31.0814165020561	42	14.1	18	19	33	42.5	44.2	45.7	55	60.8	33.9116499156263	NA	24.35	25.7	27.05	36.5	43.25	44.6	45.95	47.3
7.479847154666143e-5	6.616861135619328e-5	7.300325989212993e-5	2.8966426587405696e-5	3.666895945447149e-5	2.7935861125247172e-5	1865	YBR092C_PHO3	PHO3	chrII:427555-429131(-)	ORFS	35	7	25	37	3	32	37.1714285714286	29.7142857142857	35.64	34.1621621621622	46	38.4375	35	18	14	27	60	28	31.7086053094068	21	11.7	12.4	16.1	35	52	55	59.5	62.6	67.1	20.8716035627927	NA	8.2	9.4	10.6	18	32	34.4	41.9	59.6
5.770167805028167e-5	4.113183949168772e-5	5.018974117583932e-5	5.379479223375343e-5	4.840302647990237e-5	1.8623907416831448e-5	1866	YBR093C_PHO5	PHO5	chrII:429459-430987(-)	ORFS	27	13	33	23	2	22	36.0740740740741	21.9230769230769	18.8484848484848	32.0869565217391	11.5	30.8636363636364	30	21	17	34	11.5	28.5	30.7401747926201	NA	13.3	15.8	17.9	30	43.5	45.8	52.8	71	79.6	20.7136693295662	19	12.2	13	13	21	27	27.6	28.6	30.4
2.1370991870474694e-5	1.7883408474646836e-5	2.0532166844661543e-5	8.276121882115913e-6	1.1734067025430876e-5	1.8623907416831448e-5	1867	YBR094W_PBY1	PBY1	chrII:431975-434391(+)	ORFS	10	2	8	10	2	9	35.8	36	53.875	46.1	42	28.6666666666667	32	36	65	44.5	42	31	28.6526007311117	NA	9.25	11.5	14.45	32	43	48.6	56.7	65.2	75.1	25.9036676939772	NA	13.5	16	18.5	36	48.5	51	53.5	56
2.350809105752216e-5	1.7883408474646836e-5	4.562703743258121e-6	8.276121882115913e-6	4.400275134536579e-6	9.311953708415724e-6	1868	YBR095C_RXT2	RXT2	chrII:434283-435723(-)	ORFS	11	2	3	10	1	2	32.4545454545455	89	92	27.4	63	17	27	89	92	23	63	17	27.4293701533862	23	11.5	15	15.5	27	45	46	47	48	60.5	85.7029754442633	NA	67.4	69.8	72.2	89	101	103.4	105.8	108.2
2.0516152195655706e-4	2.0029417491604454e-4	2.190097796763898e-4	2.275933517581876e-4	1.7601100538146316e-4	5.5871722250494344e-5	1869	YBR096W_YBR096W	YBR096W	chrII:435935-436775(+)	ORFS	96	55	120	112	6	96	33.2604166666667	29.4727272727273	22.6083333333333	34.9642857142857	18.3333333333333	32.4583333333333	31.5	22	17	31	17	28	29.3235400416965	38	12.75	15	17	31.5	42	46	49.75	54.5	62.25	24.6160520813918	21	11.7	13	15.1	22	29.5	31.2	36.6	50.8
2.1370991870474694e-6	3.576681694929367e-6	2.2813518716290603e-8	4.138060941057957e-8	1.4667583781788597e-8	9.311953708415725e-8	1871	YBR098W_MMS4	MMS4	chrII:441495-443743(+)	ORFS	1	NA	NA	2	NA	NA	76	NA	NA	13	NA	NA	76	NA	NA	13	NA	NA	76	76	76	76	76	76	76	76	76	76	76	NA	NA	NA	NA	NA	NA	NA	NA	NA	NA
8.33468682948513e-5	9.478206491562824e-5	3.6501629946064965e-5	1.241418282317387e-5	1.3200825403609736e-5	6.518367595891006e-5	1872	YBR101C_FES1	FES1	chrII:443739-444755(-)	ORFS	39	3	9	53	7	16	36.6410256410256	61	39.7777777777778	29.0566037735849	27.2857142857143	29	37	67	38	28	25	22.5	30.6727305774878	52	9.9	10	14.1	37	52	52.8	54.3	56.6	59.7	57.163988613175	NA	37.3	40.6	43.9	67	74.5	76	77.5	79
8.548396748189878e-6	1.0730045084788102e-5	4.562703743258121e-6	4.1380609410579564e-6	2.933516756357719e-6	9.311953708415725e-8	1873	YBR102C_EXO84	EXO84	chrII:444787-447395(-)	ORFS	4	1	2	6	NA	2	29.5	16	26.5	39	NA	23.5	27	16	26.5	35.5	NA	23.5	27.5226909085945	NA	18.45	18.9	19.35	27	36.25	38.2	40.15	42.1	44.05	16	16	16	16	16	16	16	16	16	16
2.1370991870474694e-5	2.5036771864505568e-5	2.2813518716290603e-6	4.1380609410579564e-6	2.933516756357719e-6	9.311953708415724e-6	1874	YBR103W_SIF2	SIF2	chrII:447551-449319(+)	ORFS	10	1	2	14	1	1	32.5	19	11	28.9285714285714	23	19	36	19	11	19	23	19	29.66014268759	NA	14.9	15.8	16	36	38.75	40.4	43.55	46.6	49.3	19	19	19	19	19	19	19	19	19	19
9.830656260418358e-5	9.478206491562824e-5	8.897272299353334e-5	1.241418282317387e-5	7.333791890894298e-6	2.7935861125247172e-5	1875	YBR104W_YMC2	YMC2	chrII:449575-450759(+)	ORFS	46	3	5	53	3	39	33.8260869565217	28.6666666666667	82.8	33.2264150943396	37	27.8717948717949	32	28	57	28	27	23	29.7913865658311	39	12.5	15	16	32	44.75	47	50	55	65.25	25.8372476436575	NA	15.4	16.8	18.2	28	36	37.6	39.2	40.8
4.274198374094939e-6	1.4306726779717468e-5	4.562703743258121e-6	4.1380609410579564e-6	7.333791890894298e-6	2.7935861125247172e-5	1876	YBR105C_VID24	VID24	chrII:450731-452115(-)	ORFS	2	1	5	8	3	2	35	68	47.4	54.25	69	40	35	68	50	49	73	40	32.4961536185438	NA	23.3	24.6	25.9	35	41.5	42.8	44.1	45.4	46.7	68	68	68	68	68	68	68	68	68	68
0.001079235089458972	0.001039026032376981	8.71476414962301e-4	0.0011958996119657494	0.0012775465473937868	8.566997411742466e-4	1877	YBR106W_PHO88	PHO88	chrII:452575-453511(+)	ORFS	505	289	871	581	92	382	35.2019801980198	24.2076124567474	21.4856486796785	33.473321858864	17.7065217391304	34.5366492146597	32	23	20	31	16	33	31.1041927022643	21	14	16	18	32	43	47	50	56	63	21.7794010118752	26	10	12	14	23	29	31	32	35
6.411297561142408e-6	5.365022542394051e-6	2.2813518716290603e-6	4.138060941057957e-8	1.4667583781788597e-8	9.311953708415725e-8	1878	YBR107C_IML3	IML3	chrII:453363-454683(-)	ORFS	3	NA	NA	3	NA	1	26.6666666666667	NA	NA	28.6666666666667	NA	31	18	NA	NA	25	NA	31	23.3249402920278	NA	15.3	15.6	15.9	18	32.5	35.4	38.3	41.2	44.1	NA	NA	NA	NA	NA	NA	NA	NA	NA	NA
8.548396748189878e-6	1.7883408474646835e-6	9.125407486516241e-6	4.138060941057957e-8	4.400275134536579e-6	1.8623907416831448e-5	1879	YBR108W_YBR108W	YBR108W	chrII:454807-457824(+)	ORFS	4	NA	3	1	2	4	44	NA	13	10	25.5	33.5	42	NA	16	10	25.5	25.5	42.1687246479144	NA	30.6	31.2	31.8	42	53	54.8	56.6	58.4	60.2	NA	NA	NA	NA	NA	NA	NA	NA	NA	NA
4.6375052358930085e-4	5.096771415274348e-4	6.707174502589438e-4	6.082949583355196e-4	6.336396193732674e-4	5.866530836301907e-4	1880	YBR109C_CMD1	CMD1	chrII:457716-458420(-)	ORFS	217	147	432	285	63	294	33.110599078341	24.4897959183673	20.8287037037037	30.5263157894737	17.2857142857143	31.3163265306122	29	21	18	27	15	28	28.0863404843929	28	11.8	13.6	16	29	42	44	49	55.8	68	21.1873752124622	12	10.3	12	12.9	21	28.5	32	33	36
4.915328130209179e-5	6.616861135619328e-5	4.562703743258121e-5	2.8966426587405696e-5	1.7601100538146316e-5	9.311953708415725e-8	1881	YBR109W-A,YBR110W	NA	chrII:458664-460304(+)	ORFS	23	7	12	37	NA	20	35.304347826087	21.5714285714286	41.8333333333333	38.7297297297297	NA	38.3	31	12	16.5	31	NA	35.5	32.7732894607485	NA	18.5	23.2	24	31	46.5	49.8	51	53.4	54.9	15.3669618216754	NA	7.2	8.4	9.6	12	19.5	22.8	29.8	44.2
1.9447602602131971e-4	1.8956412983125648e-4	1.5285057539914703e-4	1.5310825481914438e-4	1.4227556268334938e-4	1.2105539820940443e-4	1882	YBR111C_YSA1	YSA1	chrII:461116-461844(-)	ORFS	91	37	97	106	13	67	25.5274725274725	23.5405405405405	17.1546391752577	24.7358490566038	13.2307692307692	25.134328358209	22	20	16	22	14	24	22.6540992136519	19	10	12	13	22	32.5	35	40	45	49.5	18.9924065936132	21	7.6	9.6	10.4	20	25	27.6	30.8	33.2
5.1290380489139265e-5	5.9015247966334555e-5	5.018974117583932e-5	4.965673129269548e-5	1.6134342159967455e-5	9.311953708415724e-6	1883	YBR111W-A_SUS1	SUS1	chrII:462104-462720(+)	ORFS	24	12	11	33	1	22	32.6666666666667	25.6666666666667	71.2727272727273	33.1818181818182	84	40.2272727272727	28	17.5	63	31	84	26.5	28.0643409183992	NA	13.15	14.6	16.45	28	44.75	50.8	54.75	57	69.75	20.2379833567428	10	9.55	10	10	17.5	29	35.6	46.75	60.5
3.2056487805712036e-5	2.3248431017040887e-5	6.844055614887181e-6	4.1380609410579564e-6	1.4667583781788596e-6	3.7247814833662896e-5	1884	YBR112C_CYC8	CYC8	chrII:462636-465964(-)	ORFS	15	1	1	13	4	3	25.5333333333333	35	159	23.6153846153846	42.75	45.6666666666667	20	35	159	26	30.5	23	20.2657185961885	14	7.7	8.4	9.1	20	35	40	47	48.6	53.8	35	35	35	35	35	35	35	35	35	35
4.274198374094939e-6	3.576681694929367e-6	2.2813518716290603e-8	4.138060941057957e-8	1.4667583781788596e-6	9.311953708415725e-8	1885	YBR114W_RAD16	RAD16	chrII:467160-469664(+)	ORFS	2	NA	1	2	NA	NA	42	NA	9	44	NA	NA	42	NA	9	44	NA	NA	35.7770876399966	NA	22.2	24.4	26.6	42	53	55.2	57.4	59.6	61.8	NA	NA	NA	NA	NA	NA	NA	NA	NA	NA
7.479847154666143e-5	5.722690711886987e-5	5.018974117583932e-5	1.6552243764231826e-5	3.080192594175605e-5	2.7935861125247172e-5	1886	YBR115C_LYS2	LYS2	chrII:469644-474028(-)	ORFS	35	4	21	32	3	22	37.7714285714286	24.75	53.8571428571429	34	31.6666666666667	46.7272727272727	38	27	54	27	35	34.5	33.9316767510018	NA	14	15.2	19.1	38	48	49.2	50.9	61.2	70.2	21.0633933982043	NA	9.65	11.3	12.95	27	35.5	35.8	36.1	36.4
0.007231943648968636	0.009598025328342957	0.01004935499452601	0.013448698058438357	0.017034931804169276	0.01893120188920917	1887	YBR118W_TEF2	TEF2	chrII:477560-479128(+)	ORFS	3384	3250	11614	5367	2033	4405	24.6507092198582	20.6461538461538	19.0800757706217	24.0991242779952	16.2567634038367	26.5237230419977	20	18	16	20	14	23	20.5805466797622	16	8	10	11	20	31	34	39	44	53	17.5142446420993	13	7	9	10	18	24	26	29	33
2.9919388618664568e-5	1.6095067627182152e-5	4.562703743258121e-6	4.1380609410579564e-6	8.800550269073158e-6	4.655976854207863e-5	1888	YBR119W_MUD1	MUD1	chrII:479256-480440(+)	ORFS	14	1	6	9	5	2	32.8571428571429	20	34.8333333333333	37.3333333333333	39.2	63	32	20	24	39	48	63	26.614255328835	NA	11.2	14.3	14.95	32	45	46.2	48.1	49.4	61.9	20	20	20	20	20	20	20	20	20	20
4.060488455390191e-5	1.967174932211152e-5	1.1406759358145302e-5	4.138060941057957e-8	1.4667583781788597e-8	9.311953708415725e-8	1889	YBR120C_CBP6	CBP6	chrII:480356-481004(-)	ORFS	19	NA	NA	11	NA	5	35.7368421052632	NA	NA	57.5454545454545	NA	18.4	35	NA	NA	55	NA	20	27.2038111306037	NA	3.9	9.6	12.4	35	49	51.4	52.9	58.2	72.8999999999999	NA	NA	NA	NA	NA	NA	NA	NA	NA	NA
4.359682341576837e-4	4.8642871051039397e-4	4.1064333689323085e-4	5.089814957501287e-4	4.5176158047908875e-4	4.190379168787076e-4	1890	YBR121C,YBR121C-A_GRS1,YBR121C-A	GRS1,YBR121C-A	chrII:481212-483524(-)	ORFS	204	123	308	272	45	180	30.9705882352941	24.3252032520325	21.3376623376623	28.9191176470588	16.6666666666667	30.5444444444444	27	18	16	25	10	28	26.5835111541468	17	10.15	14	16	27	38.25	43	47	52	57.85	19.7924612717086	15	8.1	11	12	18	27	28	32	38.8
7.479847154666143e-5	7.689865644098139e-5	5.2471093047468384e-5	1.6552243764231826e-5	2.2001375672682895e-5	9.311953708415724e-6	1891	YBR122C_MRPL36	MRPL36	chrII:483756-484540(-)	ORFS	35	4	15	43	1	23	35.7142857142857	51.25	47.4	33.2558139534884	25	36.1304347826087	30	49.5	42	28	25	31	30.3221913861911	27	12.7	13.4	16.4	30	48.5	51.4	56.6	66	67.9	36.280819156089	NA	11.9	15.8	19.7	49.5	73.25	78.2	83.15	88.1
1.2822595122284816e-5	1.6095067627182152e-5	4.562703743258121e-6	4.138060941057957e-8	1.4667583781788596e-6	9.311953708415725e-8	1892	YBR123C_TFC1	TFC1	chrII:484668-486756(-)	ORFS	6	NA	1	9	NA	2	27.3333333333333	NA	21	24.3333333333333	NA	89.5	22	NA	21	18	NA	89.5	23.2704591325073	13	13	13	13	22	37.25	40	43.5	47	50.5	NA	NA	NA	NA	NA	NA	NA	NA	NA	NA
2.5645190244569633e-5	3.755515779675835e-5	2.0532166844661543e-5	4.138060941057957e-8	2.933516756357719e-6	9.311953708415724e-6	1893	YBR125C_PTC4	PTC4	chrII:486852-488556(-)	ORFS	12	NA	2	21	1	9	33.9166666666667	NA	31	38.4761904761905	29	33.3333333333333	33.5	NA	31	39	29	23	32.1031419798836	21	20.1	21	21	33.5	41	43.2	46.1	49.4	51.35	NA	NA	NA	NA	NA	NA	NA	NA	NA	NA
2.9919388618664568e-5	3.934349864422304e-5	4.334568556095215e-5	1.6552243764231826e-5	3.666895945447149e-5	9.311953708415726e-5	1894	YBR126C_TPS1	TPS1	chrII:488780-490484(-)	ORFS	14	4	25	22	10	19	30.8571428571429	55.75	47.68	22.5909090909091	53.3	38.6842105263158	34	56	63	17.5	47	32	27.9338344683382	35	14.95	16.3	16.95	34	36.75	40.6	46.2	48.8	52.1	38.9336420893302	NA	14.6	15.2	15.8	56	94.75	95.2	95.65	96.1
1.7524213333789247e-4	1.0730045084788101e-4	1.665386866289214e-4	2.0276498611183986e-4	1.4227556268334938e-4	3.7247814833662896e-5	1895	YBR126W-A,YBR126W-B	NA	chrII:490824-491200(+)	ORFS	82	49	97	60	4	73	37.6951219512195	28.530612244898	24.5567010309278	33.1333333333333	20.5	41.3561643835616	36.5	25	23	32.5	23.5	38	34.6741785554926	NA	15.15	22	23.15	36.5	44	47.6	51.85	60.9	65	25.9834345532338	24	14.4	15.8	20	25	31	34.4	36	39.2
1.9661312520836716e-4	2.4321435525519698e-4	1.323184085544855e-4	3.80701606577332e-4	3.681563529228938e-4	4.935335465460335e-4	1896	YBR127C_VMA2	VMA2	chrII:491116-492884(-)	ORFS	92	92	251	136	53	58	39.0217391304348	27.7282608695652	25.4183266932271	37.7426470588235	21.7735849056604	38.6034482758621	35.5	26	23	36	21	35	35.2009912548326	NA	19	22	24	35.5	49	54.4	58	66.4	69.9	24.9563225678224	33	9.55	15	17	26	33	33.8	38	40
4.274198374094939e-6	1.7883408474646836e-8	2.2813518716290603e-8	4.138060941057957e-8	1.4667583781788597e-8	9.311953708415725e-8	1897	YBR128C_ATG14	ATG14	chrII:493004-494196(-)	ORFS	2	NA	NA	NA	NA	NA	29.5	NA	NA	NA	NA	NA	29.5	NA	NA	NA	NA	NA	28.5306852353742	NA	22.75	23.5	24.25	29.5	33.25	34	34.75	35.5	36.25	NA	NA	NA	NA	NA	NA	NA	NA	NA	NA
2.350809105752216e-5	3.397847610182899e-5	2.0532166844661543e-5	1.241418282317387e-5	1.4667583781788596e-5	2.7935861125247172e-5	1898	YBR129C_OPY1	OPY1	chrII:494276-495372(-)	ORFS	11	3	10	19	3	9	38.6363636363636	93.3333333333333	67.1	33	48	40.6666666666667	41	95	71.5	29	51	28	32.0938726304698	NA	11	12	12.5	41	53.5	55	57	59	63.5	89.8131927714002	NA	65.3	68.6	71.9	95	109	111.8	114.6	117.4
3.419358699275951e-5	3.576681694929367e-5	2.9657574331177784e-5	1.241418282317387e-5	1.9067858916325175e-5	2.7935861125247172e-5	1899	YBR130C_SHE3	SHE3	chrII:495524-496932(-)	ORFS	16	3	13	20	3	13	43.0625	84.6666666666667	74.3846153846154	29.35	52.6666666666667	33.8461538461538	24	76	77	27	52	25	27.1924364005086	12	11.25	12	12.75	24	39.5	44	45.5	52.5	116	82.1547741104583	NA	65.2	66.4	67.6	76	95	98.8	102.6	106.4
1.4959694309332284e-5	1.7883408474646835e-6	2.2813518716290603e-8	4.138060941057957e-8	1.4667583781788596e-6	9.311953708415724e-6	1900	YBR131W_CCZ1	CCZ1	chrII:497144-499456(+)	ORFS	7	NA	1	1	1	NA	48.8571428571429	NA	33	23	12	NA	49	NA	33	23	12	NA	45.6964159172107	NA	26.1	34.2	42.3	49	56	58.4	61	64	67	NA	NA	NA	NA	NA	NA	NA	NA	NA	NA
2.1370991870474694e-6	1.7883408474646835e-6	2.2813518716290603e-8	8.276121882115913e-6	8.800550269073158e-6	5.5871722250494344e-5	1901	YBR132C_AGP2	AGP2	chrII:499292-501556(-)	ORFS	1	2	6	1	6	NA	23	96	58	69	22.6666666666667	NA	23	96	41.5	69	24	NA	23	23	23	23	23	23	23	23	23	23	23	88.1589473621367	NA	61.8	65.6	69.4	96	115	118.8	122.6	126.4
2.9919388618664568e-5	2.6825112711970252e-5	2.2813518716290603e-5	8.276121882115913e-6	7.333791890894298e-6	9.311953708415724e-6	1902	YBR133C_HSL7	HSL7	chrII:501660-504428(-)	ORFS	14	2	5	15	1	10	34.7142857142857	29.5	20.8	34.4	20	24.8	31	29.5	16	30	20	25	32.1493020018294	NA	17.3	19.2	21.8	31	45	46.6	49.3	53.2	55.7	29.1547594742265	NA	25.45	25.9	26.35	29.5	31.75	32.2	32.65	33.1
2.5645190244569633e-5	2.6825112711970252e-5	2.509487058791966e-5	2.0690304705289785e-5	5.867033512715438e-6	9.311953708415725e-8	1903	YBR135W_CKS1	CKS1	chrII:504760-505448(+)	ORFS	12	5	4	15	NA	11	26	25.6	34.75	23	NA	24	24.5	8	33	21	NA	20	22.0662772964031	NA	10.65	12.1	12.65	24.5	29.75	33.6	37.1	40.4	54.05	13.0283554279106	NA	5.2	5.4	5.6	8	17	32	47	62
4.274198374094939e-6	1.7883408474646836e-5	4.562703743258121e-6	4.138060941057957e-8	1.4667583781788596e-6	9.311953708415724e-6	1904	YBR136W_MEC1	MEC1	chrII:505624-512960(+)	ORFS	2	NA	1	10	1	2	15	NA	45	23.4	14	37	15	NA	45	27	14	37	12	NA	6.9	7.8	8.7	15	19.5	20.4	21.3	22.2	23.1	NA	NA	NA	NA	NA	NA	NA	NA	NA	NA
6.838717398551902e-5	8.226367898337545e-5	9.581677860842053e-5	5.379479223375343e-5	6.307061026169096e-5	9.311953708415724e-6	1905	YBR137W_YBR137W	YBR137W	chrII:512960-513768(+)	ORFS	32	13	43	46	1	42	27.84375	22.0769230769231	28.3255813953488	31.195652173913	13	31.8809523809524	26.5	23	18	27.5	13	28.5	24.0151281768969	36	7.55	10.3	13.65	26.5	38.5	40	41	42.8	47.9	20.6079248213722	NA	12.2	13.2	13.8	23	28	28	28.6	30.4
1.4959694309332284e-5	1.2518385932252784e-5	2.2813518716290603e-6	4.1380609410579564e-6	1.4667583781788597e-8	9.311953708415725e-8	1906	YBR138C_YBR138C	YBR138C	chrII:513652-515412(-)	ORFS	7	1	NA	7	NA	1	35.7142857142857	106	NA	27.4285714285714	NA	80	35	106	NA	20	NA	80	31.1816947223099	59	13.9	14.8	15.7	35	49	55	59	59	59	106	106	106	106	106	106	106	106	106	106
2.350809105752216e-5	3.934349864422304e-5	3.193892620280684e-5	3.310448752846365e-5	5.867033512715438e-6	9.311953708415724e-6	1907	YBR139W_YBR139W	YBR139W	chrII:515648-517352(+)	ORFS	11	8	4	22	1	14	34	23.75	20.75	27.5454545454545	34	35.6428571428571	28	16.5	13	21.5	34	30	30.5913937793102	20	17.5	20	20	28	46.5	48	53	58	59	19.9244453600897	NA	10	10	10.2	16.5	35.5	39	42.5	44.2
7.479847154666143e-5	5.722690711886987e-5	3.42202780744359e-5	8.276121882115913e-6	2.6401650807219473e-5	1.3036735191782013e-4	1908	YBR140C_IRA1	IRA1	chrII:517228-526892(-)	ORFS	35	2	18	32	14	15	33.2	80	41.6666666666667	37.375	34	36.6	25	80	39.5	33	29.5	26	27.0457466367405	17	11.7	14	15	25	40.5	50	55.8	62.8	68.9	79.7746827007166	NA	74.6	75.2	75.8	80	83	83.6	84.2	84.8
2.77822894316171e-5	1.7883408474646836e-5	1.3688111229774362e-5	4.138060941057957e-8	1.4667583781788597e-8	9.311953708415725e-8	1909	YBR141C_YBR141C	YBR141C	chrII:526892-528052(-)	ORFS	13	NA	NA	10	NA	6	25.5384615384615	NA	NA	19.8	NA	23	27	NA	NA	18	NA	22	23.5810536855408	NA	12.8	14.4	15.6	27	29	30.2	31.2	31.8	40.4	NA	NA	NA	NA	NA	NA	NA	NA	NA	NA
4.915328130209179e-5	5.9015247966334555e-5	5.475244491909745e-5	2.0690304705289785e-5	1.6134342159967455e-5	9.311953708415724e-6	1911	YBR142W_MAK5	MAK5	chrII:528240-530800(+)	ORFS	23	5	11	33	1	24	34.1739130434783	13.4	13.2727272727273	31.6363636363636	18	38.3333333333333	25	14	11	25	18	35.5	26.6973111926302	NA	8.2	10.2	12.5	25	50	51.8	53.7	65.2	85.1	11.1806878883346	NA	5.2	5.4	5.6	14	16	18	20	22
4.295569365965413e-4	4.542385752560296e-4	3.672976513322787e-4	1.6966049858337622e-4	7.040440215258527e-5	5.5871722250494344e-5	1912	YBR143C_SUP45	SUP45	chrII:530604-532260(-)	ORFS	201	41	48	254	6	161	32.6218905472637	21.3414634146341	23.25	32.0472440944882	19.8333333333333	29.7701863354037	30	15	16	29	17	28	27.6835109873501	36	9	13	15	30	41	44	49	54	63	16.0575264291145	13	5	7	9	15	24	26	28	58
1.0685495935237347e-5	1.0730045084788102e-5	2.2813518716290603e-8	4.1380609410579564e-6	1.4667583781788596e-5	3.7247814833662896e-5	1913	YBR145W_ADH5	ADH5	chrII:533600-534960(+)	ORFS	5	1	10	6	4	NA	31.6	150	66.2	61	36.25	NA	22	150	68	45.5	37	NA	28.2892252622655	NA	18.2	18.4	18.6	22	43	45.6	48.2	50.8	53.4	150	150	150	150	150	150	150	150	150	150
5.770167805028167e-5	5.722690711886987e-5	4.1064333689323086e-5	8.276121882115913e-6	2.933516756357719e-6	9.311953708415724e-6	1914	YBR146W_MRPS9	MRPS9	chrII:535192-536288(+)	ORFS	27	2	2	32	1	18	42.3333333333333	35.5	41.5	35.03125	19	32.0555555555556	43	35.5	41.5	32	19	31	37.0813312444999	NA	13.9	17.2	18.9	43	55.5	57.8	66.1	67	69.1	35.0713558335004	NA	30.55	31.1	31.65	35.5	38.25	38.8	39.35	39.9
4.274198374094939e-6	1.7883408474646836e-8	2.2813518716290603e-8	4.138060941057957e-8	1.4667583781788597e-8	9.311953708415725e-8	1915	YBR147W,YBR148W	NA	chrII:536456-537928(+)	ORFS	2	NA	NA	NA	NA	NA	46	NA	NA	NA	NA	NA	46	NA	NA	NA	NA	NA	40.9267638593622	NA	27.1	29.2	31.3	46	56.5	58.6	60.7	62.8	64.9	NA	NA	NA	NA	NA	NA	NA	NA	NA	NA
6.838717398551902e-5	8.047533813591076e-5	6.159650053398463e-5	9.103734070327504e-5	7.480467728712185e-5	2.7935861125247172e-5	1916	YBR149W_ARA1	ARA1	chrII:539816-541256(+)	ORFS	32	22	51	45	3	27	32.0625	23.6818181818182	20.1176470588235	28.6888888888889	14.3333333333333	35.7777777777778	29.5	21.5	17	28	14	30	29.2470800096608	NA	14.55	16.1	18.3	29.5	42.75	48.2	49.35	50.9	52.35	21.3010540425423	NA	12	12	12.45	21.5	30.5	31	31	31.9
[truncated: 4,757 more rows]
[truncated: 45 more columns]
