# Supplementary material for: Modeling of mRNA deadenylation rates reveal a complex relationship between mRNA deadenylation and decay
Source: EMBO J. 2024 Oct 11;43(24):6525–54. doi: 10.1038/s44318-024-00258-3 (PMC11649921; doi:10.1038/s44318-024-00258-3)
Supplement: Supplementary file 5 — Source data Fig. 1 [file 44318_2024_258_MOESM5_ESM.zip › Figure 1/Figure 1C/MTH.csv]

Type of experimet	REPEAT	rapamycin	thiolutin	Time	TDH3 total	TDH3 poly(A)+	RPS13 total	RPS13 poly(A)+	RPL21A total	RPL21A poly(A)+	RPL28 total	RPL28 poly(A)+	RPL36A total	RPL36A poly(A)+	RPL36A total tech2	RPL36A poly(A)+ tech2	RPL36A total mean	RPL36A poly(A)+ mean	PAB1 total	PAB1 poly(A)+	PMA1 total	PMA1 poly(A)+	PMA1 total tech2	PMA1 poly(A)+ tech2	PMA1 total mean	PMA1 poly(A)+ mean	RPL18B total	RPL18B poly(A)+	HHF1 total	HHF1 poly(A)+	SSA4 total	SSA4 poly(A)+	LSR1 total	S. pombe ACT1 total	S. pombe ACT1 poly(A)+	25S rRNA total	HSP104 total	HSP104 poly(A)+
Mex67-AA 25°C	1st	-	-	0	1	1	1	1	1	1	1	1	1	1	1		1	1	1	1	1	1			1	1	1	1	1	1			1	1	1		1
Mex67-AA 25°C	1st	+	-	4	0.8594628548	0.9682861082	1.2435346667	1.1317962005	0.767911307	2.5246642825	0.9216382835	0.9980893545	0.597558757	1.2431456226	0.4533996389		0.525479198	1.2431456226	0.6640126817	1.3385391572	0.7918900703	0.8590354531			0.7918900703	0.8590354531	0.8244927569	0.7898200336	0.9542634942	1.307826567			0.7781771336	0.9353037473	2.0906865518		0.7879761244
Mex67-AA 25°C	1st	+	-	8	0.9555167664	0.8361047321	1.3822802168	1.0936295355	1.6857420578	1.7221473969	0.9898762908	0.8017236677	2.1258150592	1.1054067168	1.0908065707		1.608310815	1.1054067168	0.9482139113	1.1258300333	0.924020574	0.7778361834			0.924020574	0.7778361834	1.3287804022	0.7712727517	1.043317975	0.987685004			0.8051005528	1.5271990156	1.3035186014		1.511754446
Mex67-AA 25°C	1st	+	-	16	0.8381750527	0.8728737503	0.8153219437	0.5647097533	0.5879832788	0.8599915259	0.4964326398	0.6711023454	1.1498557709	0.4392434323	1.3069741377		1.2284149543	0.4392434323	0.7812912293	1.199747339	0.7600675588	0.7437722397			0.7600675588	0.7437722397	0.8853924002	0.3435982975	0.1673160466	0.4869992044			0.8478429788	0.9594254091	1.809519095		1.7424845258
Mex67-AA 25°C	1st	+	-	30	0.9186314179	0.7259007858	1.6016780162	1.5008222869	0.938311088	2.4312478388	0.8831053975	0.732042848	1.0094938409	0.9203876408	0.3644207271		0.686957284	0.9203876408	0.9668435809	1.7827518155	0.7707474862	0.5675673075			0.7707474862	0.5675673075	0.7655080956	1.9228037658	0.3624734548	0.4101499498			0.9031803841	1.6960320261	2.3957829572		0.9722431047
Mex67-AA 25°C	1st	+	-	60	0.6729321336	0.3910505624	1.1565215003	0.2204850618	0.928453067	0.0904611658	0.9678774343	0.1386698689	1.2857062039	0.0257203505	0.5658324011		0.9257693025	0.0257203505	0.8267432434	0.3881611169	0.5380509505	0.1636376123			0.5380509505	0.1636376123	1.2725178483	0.3191414233	0.3425582993	0.3070680011			1.1393950145	1.4654925673	1.5571329378		0.8834043517
Mex67-AA 25°C	2nd	-	-	0	1	1	1	1	1	1	1	1	1	1	1	1	1	1	1	1	1	1	1	1	1	1	1	1	1	1	1	1	1	1	1		1	1
Mex67-AA 25°C	2nd	+	-	8	0.7447448408	1.0673026203	1.6809245612	0.9412299179	2.197129171	0.9195690699	1.1798026742	0.91820239	1.6037071517	0.9337475816	0.8439525345	0.9400184542	1.2238298431	0.9368830179	1.0681744275	1.1803061729	0.7423752239	0.7211155989	0.2565576569	1.0669641914	0.4994664404	0.8940398952	0.8549336559	0.7338021131	0.4102866307	0.9014037208	0.4475238791	0.4125177198	0.5140173247	1.2792323881	1.2338112761		0.65956127	0.9913382906
Mex67-AA 25°C	2nd	+	-	12	0.7474246243	1.0605413161	0.998366937	1.0904914583	0.973055296	1.0179378026	0.9162065352	0.9120788935	1.2751833737	0.9217141069	1.1706866642	0.9857685938	1.222935019	0.9537413504	1.0461917156	1.0091689072	0.6796181949	0.8169402415	0.7789401311	1.0642015692	0.729279163	0.9405709054	0.9981786897	0.5110560042	0.3930769299	0.4581427963	0.4119584038	0.2507324437	1.2121774792	0.9203543264	1.2243474725		0.6157053006	0.8422205147
Mex67-AA 25°C	2nd	+	-	14	0.7468862962	1.2603554562	0.9153581862	1.0774366333	0.9094634594	1.1328838853	0.8818135706	1.0404665077	1.2227371187	0.9188726578	0.29399186	0.8079748918	0.7583644894	0.8634237748	1.4537070858	1.2216130268	0.7918053894	1.1166435402	0.7064278861	1.5803730741	0.7491166378	1.3485083072	1.1144138267	0.5680892403	0.2633178846	0.4916043311	0.5020028619	0.269016347	0.9208770856	1.1033684683	1.821765664		0.1643767293	0.8698654371
Mex67-AA 25°C	2nd	+	-	16	0.6882003199	0.8997339083	1.1586206601	1.1791514417	1.0611434428	1.11646404	0.8283696706	0.9469243116	1.0784706003	0.6826690942	0.9420184829	0.7393760347	1.0102445416	0.7110225645	1.0753975309	0.9252756842	0.8030859153	0.7653288234	0.7006892574	1.2552738871	0.7518875864	1.0103013553	0.9085694586	0.4666958187	0.2104710484	0.2267547328	0.3605073919	0.1631748455	0.9507274558	1.1978607796	1.4586966158		0.3979211388	0.3254968817
Mex67-AA 25°C	2nd	+	-	30	0.6434731557	0.6450890798	0.8716335916	0.7131133102	0.8953934667	0.6351631739	0.7559256349	0.625892946	0.8950217841	0.3965414809	0.9036575862	0.60558972	0.8993396852	0.5010656005	0.9949914367	0.5882597241	0.7136149735	0.3843571444	0.620010837	0.8611310739	0.6668129053	0.6227441092	0.8921797606	0.3291800021	0.1559464092	0.152905985	1.476910089	0.6752136969	1.3851115358	0.648155604	1.7502683462		0.7503843777	1.3084960804
Mex67-AA 25°C	3rd	-	-	0	1	1	1	1	1	1	1	1	1	1	1	1	1	1	1	1	1	1			1	1	1	1	1	1	1	1	1	1	1		1	1
Mex67-AA 25°C	3rd	+	-	4	0.9759087269	1.1999409748	1.0882762481	1.0028393375	1.3193730243	1.1728349492	0.9794908821	0.8467453124	2.1845345248	1.2190628219	0.817831809	1.7654059926	1.5011831669	1.4922344073	2.2336049644	0.9966778517	0.9873942872	0.9683888351			0.9873942872	0.9683888351	0.5891433388	1.1835185873	1.2676318816	1.1241729105	0.823338505	1.2165472145	1.0660668019	0.9086966223	1.0068536545		1.2972824825	1.0138499123
Mex67-AA 25°C	3rd	+	-	10	0.7706194443	0.9241608571	0.8215949443	0.786811797	1.1127931718	0.8294589868	0.8950250709	0.6070722776	1.1976732993	0.9181375479	0.6924505821	1.2926135768	0.9450619407	1.1053755624	1.4646541447	0.8614375573	0.8104685811	0.7674054061			0.8104685811	0.7674054061	0.5781674699	0.6353744877	0.7763989324	0.4596764263	0.5398851479	0.3345681536	1.0199692116	1.101834039	1.1410102991		0.8189181128	0.4292827182
Mex67-AA 25°C	3rd	+	-	12	0.8402907646	0.8329604252	0.9767180809	0.8149695883	1.2925310576	0.6984180389	1.0840483627	0.6133323804	1.6968036051	0.8515278195	0.7836389805	0.7546518801	1.2402212928	0.8030898498	1.7052697835	0.7417628123	0.7960213454	0.8544356558			0.7960213454	0.8544356558	0.532888292	0.4081583902	0.6362410101	0.2863895894	0.5923231203	0.4282114421	1.174281304	1.0497166836	1.0676438523		0.6222658971	0.3430666465
Mex67-AA 25°C	3rd	+	-	14	0.7496368416	1.0764011896	0.9938564584	1.0974007704	1.1480293134	1.2931910354	0.8526348918	0.7896292512	1.625169536	1.2480696503	0.6555811305	0.2014004104	1.1403753333	0.7247350304	1.2276045694	1.4640856959	0.781769447	1.1747967425			0.781769447	1.1747967425	0.5747216936	0.7500306879	0.4369224872	0.277810564	0.4776795676	0.8395250663	1.2676459376	1.0791586224	1.4994716206		0.3915945508	0.3941152662
Mex67-AA 25°C	3rd	+	-	20	0.7693626857	1.0397350135	0.805382545	0.8854644648	0.9102214188	0.9407641841	0.700116562	0.6456532694	1.4608057441	0.9902492805	0.4964715731	0.3490019754	0.9786386586	0.669625628	0.7898447975	0.9930924954	0.7620390553	0.9312427733			0.7620390553	0.9312427733	0.4175439597	0.4438869606	0.196508933	0.1591703672	0.4614080479	0.8093843907	1.549585137	0.9515721717	1.4093534246		0.335629493	0.8094119997
Mex67-AA heat stress	-rapa HS 2nd	-	-	0	1	1	1	1	1	1	1	1	1	1	1		1	1	1	1	1	1	1		1	1	1	1	1	1	0.0030279047		1	1	1
Mex67-AA heat stress	-rapa HS 2nd	-	-	13	0.5157765651	0.9111126175	0.1702259757	0.2720989392	0.1210007235	0.150617419	0.1379900433	0.3006715714	0.112539374	0.1197366605	0.0364059592		0.0744726666	0.1197366605	0.179870867	0.2329278714	0.4244116671	1.1537400546	0.3668387106		0.3956251889	1.1537400546	0.1187723229	0.1022475816	0.3042027626	0.3880239407	1		1.0570180406	1.106581458	2.0596923719
Mex67-AA heat stress	+rapa HS 2nd	-	-	0	1	1	1	1	1	1	1	1	1	1	1	1	1	1	1	1	1	1	1	1	1	1	1	1	1	1	0.0030279047		1	1	1
Mex67-AA heat stress	+rapa HS 2nd	+	-	16	0.6074764844	0.6904942441	0.743185213	0.7033970407	1.1541134143	0.5794553783	0.8907249432	0.681492783	1.113809178	0.2532978039	0.9256984423	0.4045788635	1.0197538102	0.3289383337	1.2146140681	1.0423704607	0.6451585717	1.1958608374	0.6789340568	0.6155722067	0.6620463143	0.9057165221	0.3493380959	0.1088214345	0.1119819333	0.1358418578	0.1231629916		0.8615379473	1.5315224948	2.8935405156
Mex67-AA heat stress	-rapa HS 3rd	-	-	0	1	1	1	1	1	1	1	1	1	1	1	1	1	1	1	1	1	1			1	1	1	1	1	1	0.0019804398	0.0050153322	1	1	1
Mex67-AA heat stress	-rapa HS 3rd	-	-	13	0.885889814	1.0899838826	0.2193568947	0.2447492561	0.1358279714	0.1401163066	0.1985353606	0.1959683932	0.1726461913	0.1756230908	0.0827757823	0.1996814851	0.1277109868	0.187652288	0.3210196031	0.3151456149	0.5672725855	0.6723243143			0.5672725855	0.6723243143	0.085330429	0.1269672215	0.4537159791	0.3133943238	1	1	1.1072443398	1.1715227631	1.2791161297
Mex67-AA heat stress	+rapa HS 3rd	-	-	0	1	1	1	1	1	1	1	1	1	1	1	1	1	1	1	1	1	1			1	1	1	1	1	1	0.0019804398	0.0050153322	1	1	1
Mex67-AA heat stress	+rapa HS 3rd	+	-	16	0.6738108885	0.8568101608	0.9567553859	0.6921556777	0.9196517016	0.399602276	0.6138735753	0.3500117114	1.5393906069	0.3783475208	0.4401598464	0.6392124855	0.9897752267	0.5087800032	0.591682869	0.4678410936	0.6889118201	0.7695993515			0.6889118201	0.7695993515	0.0774806118	0.1184646065	0.0594641893	0.0919863223	0.0153591041	0.0101499313	1.0146365855	1.7356505011	2.5839607902
WT thiolutin 25°C	1st	-	-	0	1		1		1		1		1						1		1						1		1		0.0066792524					1	0.0524160295
WT thiolutin 25°C	1st	-	+	4	0.9136997633		0.3456678432		0.6713903537		0.8336435471		0.7805682592						0.4439097217		1.0506146103						0.5983709005		0.8671551176		0.00612147					1.2200542444	0.048729371
WT thiolutin 25°C	1st	-	+	8	0.8064092839		0.3158821464		0.6415008674		0.7084831404		0.6685589234						0.5517881292		1.017341774						0.4955342331		0.7359036674		0.0112076886					2.7136431647	0.1725116962
WT thiolutin 25°C	1st	-	+	12	1.1218056812		0.3630156547		0.5615267631		0.6617760416		0.4529353035						0.4576856226		1.1808113047						0.5962669401		0.572999524		0.1303833482					1.481185222	0.5782329647
WT thiolutin 25°C	1st	-	+	16	0.8836359917		0.284272127		0.4475254935		0.4703144439		0.3696803683						0.3397225473		0.8581056449						0.2254714957		0.3234884434		0.3321714535					0.8834738884	0.9944047145
WT thiolutin 25°C	1st	-	+	20	0.530391638		0.0890936836		0.1240354764		0.1684082426		0.1258422422						0.1155716417		0.4943565765						0.0616252878		0.1109580347		0.3408617707					1.8180997335	0.9236318345
WT thiolutin 25°C	1st	-	+	30	0.8465419497		0.0314933214		0.0438106883		0.0665295288		0.027592899						0.0427606881		0.2416906475						0.0171560485		0.3379269701		1					2.0127397797	1
WT thiolutin 25°C	1st	-	+	60	0.7533319887		0.0049655311		0.003671068		0.0079502536		0.0146663099						0.0405357148		0.0760068008						0.0097136185		0.0485966386		0.1821133982					1.8267078812	0.1570468266
WT thiolutin 25°C	2nd	-	+	0	1		1		1		1		1						1		1						1		1		0.0123754119					1	0.0266174894
WT thiolutin 25°C	2nd	-	+	2	1.2100740171		1.1244449808		0.9234322209		0.8980988452		0.679866948						1.2115339381		1.2925671062						1.0118992073		0.939701564		0.0333952729					1.2229339895	0.0279527829
WT thiolutin 25°C	2nd	-	+	6	1.4759179473		1.0744629301		1.0761276234		1.242062413		0.9597087836						1.3416178384		1.4370928902						1.0418259295		0.883191083		0.0310537875					0.7447984741	0.0319723461
WT thiolutin 25°C	2nd	-	+	10	1.4177838074		0.8470802619		0.8894913192		0.9340956831		0.3486964748						1.0000418551		1.3869407302						0.9860968761		0.6771310883		0.0493161951					1.1476961871	0.0908465367
WT thiolutin 25°C	2nd	-	+	14	1.2778655445		0.460800878		0.6589032411		0.542135053		0.4632940309						0.7605207328		0.7331993583						0.5041995568		0.8127015277		0.0993621945					1.1460099476	0.1394644748
WT thiolutin 25°C	2nd	-	+	18	1.3159318212		0.4668010369		0.5069344934		0.4639065549		0.3903699519						0.7746562021		0.9199700297						0.3375564505		0.570283088		0.2622957505					1.0606251809	0.2833185648
WT thiolutin 25°C	2nd	-	+	30	1.2487522295		0.2364827355		0.2269288429		0.1854248458		0.1583747973						0.2395612371		0.8249977061						0.1136763106		0.2430988239		0.8307141846					0.891880312	0.6093175614
WT thiolutin 25°C	2nd	-	+	40	0.9946672971		0.1093098753		0.1225010704		0.1260273386		0.0618657992						0.1131945131		0.5286952629						0.053260486		0.047145792		1					1.0430231702	1
WT heat stress 37°C chase	1st	-	-	0	1		1		1		1		1						1		1						1		1		0.000441258		1			1	0.0096183157
WT heat stress 37°C chase	1st	-	-	2	1.0663976373		0.9769631626		1.7028715116		1.2850289387		3.3488710994						0.8804500785		0.7609167451						1.7479119439		0.5616736137		0.0189510896		0.4582213432			0.6422590927	0.0822357494
WT heat stress 37°C chase	1st	-	-	6	1.0472229328		0.7746165844		1.0729407346		1.0249107427		1.428838965						0.4342683764		0.5862668073						0.855268975		0.9258165463		0.1554098084		0.4102645701			0.4203914187	0.4048790986
WT heat stress 37°C chase	1st	-	-	10	0.9842880491		0.4257506374		0.4522248666		0.5606469863		0.4062072846						0.1528886901		0.5728458868						0.3070603038		0.35098779		0.3533719578		0.3871924274			0.5288306722	0.7604574082
WT heat stress 37°C chase	1st	-	-	14	1.1248634626		0.2310671873		0.3523952117		0.4247277262		0.2703711769						0.5716479773		0.4671179039						0.1613692879		0.3114233047		0.6941707767		0.3456287635			0.6938212268	1
WT heat stress 37°C chase	1st	-	-	18	1.1100160581		0.2208510879		0.1938440585		0.3822064079		0.4569157251						0.1687148803		0.4475125355						0.217763551		0.0919847839		1		0.5832702432			0.8984201845	0.5747907223
WT heat stress 37°C chase	2nd	-	-	0	1		1		1		1		1						1		1						1		1		0.0050055419		1			1	0.0119539087
WT heat stress 37°C chase	2nd	-	-	4	1.3445239815		0.8526348918		0.9545859461		0.93260533		0.7801556336						0.9475713201		0.8292347688						1.097769749		1.286407794		0.2191122542		0.4803449375			1.6588090996	0.4366245324
WT heat stress 37°C chase	2nd	-	-	8	1.1915168618		0.586349878		0.3945882288		0.6075497036		0.2378475904						0.3235635183		0.5400203075						0.4076901141		0.9355917378		0.427393875		0.1618962579			0.9753424231	0.5450517422
WT heat stress 37°C chase	2nd	-	-	12	1.2868579265		0.3166308935		0.2928353148		0.4904721389		0.116893449						0.2147133791		0.5646614019						0.1621545881		0.6014437269		0.8625557067		0.6115037158			2.2207804936	1.0001153402
WT heat stress 37°C chase	2nd	-	-	16	1.4501141279		0.1478420275		0.1243439566		0.2860326739		0.0583422727						0.1347735753		0.7392584917						0.1348840894		0.3063215331		1.3411510627		1.1555156825			3.4604576125	1
WT heat stress 37°C chase	2nd	-	-	20	1.496932087		0.1885603154		0.1585371791		0.2488400228		0.0854861305						0.2463228763		0.7009878174						0.5951508465		0.3616661874		1		2.9929916232			4.1032793067	0.5445807125
