# Supplementary material for: Modeling of mRNA deadenylation rates reveal a complex relationship between mRNA deadenylation and decay
Source: EMBO J. 2024 Oct 11;43(24):6525–54. doi: 10.1038/s44318-024-00258-3 (PMC11649921; doi:10.1038/s44318-024-00258-3)
Supplement: Supplementary file 5 — Source data Fig. 1 [file 44318_2024_258_MOESM5_ESM.zip › Figure 1/Figure 1D/FIGURE 1D README.txt]

Figure 1D - ggplot2 histogram based on data frame Mex67AA_e_model_global.csv. The mean half-lives were calculated from tables Mex67repA.csv, Mex67repB.csv, Mex67repH.csv listed in FIGURE 1C folder as described in the Appendix.

To produce the plot, split the reads into coding or non-coding using the biotype column. Filter out entries with no defined half-life and sum the define of transcripts in each group. Calculate the mean for each category. For better presentation the x-axis was limited (0 to 60 min). This was justified as few transcripts with outstanding half-lives distorter the main distribution.
