# Supplementary material for: Modeling of mRNA deadenylation rates reveal a complex relationship between mRNA deadenylation and decay
Source: EMBO J. 2024 Oct 11;43(24):6525–54. doi: 10.1038/s44318-024-00258-3 (PMC11649921; doi:10.1038/s44318-024-00258-3)
Supplement: Supplementary file 5 — Source data Fig. 1 [file 44318_2024_258_MOESM5_ESM.zip › Figure 1/Figure 1E/HL_Chan2018.csv]

name	commonName	half-life_chan_2018_eLife
YDR433W	YDR433W	0.312781995
YCR054C	CTR86	1.238880842
YOL141W	PPM2	2.165785259
YDR258C	HSP78	4.485193977
YMR010W	YMR010W	2.56412556
YGR036C	CAX4	1.777602684
YEL040W	UTR2	2.478379975
YOR360C	PDE2	1.753815016
YKR039W	GAP1	3.810012936
YFL036W	RPO41	3.759224204
YLR008C	PAM18	4.60640174
YJL078C	PRY3	2.905275235
YOR344C	TYE7	2.114993002
YDR509W	YDR509W	1.402991975
YOR315W	SFG1	2.047902187
YBR068C	BAP2	1.467289392
YLR154W-E	YLR154W-E	1.788668712
YLR410W	VIP1	2.963519406
YGR014W	MSB2	2.417211802
YMR237W	BCH1	4.434127419
YDL060W	TSR1	2.768150515
YJR143C	PMT4	6.737488087
YER070W	RNR1	1.897115596
YPR149W	NCE102	6.392354904
YML059C	NTE1	2.634704994
YML123C	PHO84	1.787660132
YLR355C	ILV5	2.426540631
YOR270C	VPH1	3.886076971
YAL053W	FLC2	2.910436278
YGR138C	TPO2	2.24503059
YNL197C	WHI3	2.470621107
YOR307C	SLY41	1.814699045
YHL036W	MUP3	2.242464908
YIL048W	NEO1	3.076965821
YDR422C	SIP1	2.243231145
YGL184C	STR3	1.991939877
YNL327W	EGT2	2.185366534
YLR384C	IKI3	6.757349612
YDR408C	ADE8	3.84594472
YDL224C	WHI4	2.275962927
YIL115C	NUP159	3.311289839
YER114C	BOI2	2.3020205
YBR021W	FUR4	1.292565552
YGR047C	TFC4	0.794257508
YLR413W	YLR413W	1.933564915
YBL099W	ATP1	8.451266749
YOR316C	COT1	3.933442535
YFL005W	SEC4	7.904486126
YLR088W	GAA1	3.81590126
YKR024C	DBP7	1.548110663
YMR012W	CLU1	7.652130732
YLL011W	SOF1	1.931063658
YGR003W	CUL3	1.979428788
YPL082C	MOT1	1.24266552
YER169W	RPH1	1.680526404
YPL053C	KTR6	2.955717711
YKL014C	URB1	2.827573066
YNL263C	YIF1	4.052694673
YJL197W	UBP12	2.884640984
YDL133W	SRF1	2.324373497
YLR129W	DIP2	2.091097203
YEL022W	GEA2	3.288490915
YFL062W	COS4	3.246611461
YGL022W	STT3	6.213401838
YBL042C	FUI1	1.912395897
YHR065C	RRP3	2.836983559
YFL004W	VTC2	6.222983583
YMR093W	UTP15	1.51914066
YKL165C	MCD4	3.071425165
YBL081W	YBL081W	1.462350899
YMR080C	NAM7	3.671639747
YLR300W	EXG1	2.384756164
YAL056W	GPB2	3.182873384
YNL088W	TOP2	3.301490397
YPR089W	YPR089W	3.253047952
YIL030C	SSM4	3.237262428
YOR151C	RPB2	4.100499024
YER133W-A	YER133W-A	1.938053011
YDR021W	FAL1	1.94970668
YBR043C	QDR3	3.47284304
YLL013C	PUF3	4.283355806
YKR082W	NUP133	2.585580063
YNR067C	DSE4	1.68733795
YPL256C	CLN2	1.843704199
YOR198C	BFR1	8.443027578
YBL100C	YBL100C	4.880775879
YNL257C	SIP3	2.676421545
YHL027W	RIM101	1.926360643
YCR028C	FEN2	2.745468769
YPL195W	APL5	3.578604187
YPL244C	HUT1	4.407318543
YLL031C	GPI13	2.785379775
YGL040C	HEM2	6.548914828
YDL020C	RPN4	2.394484492
YJL098W	SAP185	1.664002963
YBR069C	TAT1	2.445952652
YGR233C	PHO81	2.446216591
YGL195W	GCN1	7.770586122
YLR396C	VPS33	2.389637727
YER007W	PAC2	2.933490193
YCR067C	SED4	3.53959638
YAL024C	LTE1	1.511359855
YOL136C	PFK27	2.337184746
YPL180W	TCO89	4.327936012
YDL155W	CLB3	2.078991609
YCR044C	PER1	3.711970558
YER056C	FCY2	2.199101744
YBL002W	HTB2	4.188840975
YML075C	HMG1	2.543093507
YOR370C	MRS6	3.397950301
YOR375C	GDH1	6.92566334
YBR033W	EDS1	1.296880546
YKR031C	SPO14	2.652684876
YOR098C	NUP1	2.789529349
YKR010C	TOF2	1.863477942
YNL101W	AVT4	2.783184375
YHR149C	SKG6	2.071247898
YEL031W	SPF1	4.921900396
YDR208W	MSS4	2.470719627
YPR164W	MMS1	1.744139826
YIL129C	TAO3	3.684848011
YDR105C	TMS1	2.601318883
YBR073W	RDH54	3.050471159
YHR098C	SFB3	3.85768211
YGL082W	YGL082W	4.671132628
YPL028W	ERG10	7.019959777
YOR219C	STE13	2.283788607
YDR103W	STE5	2.481826117
YOR085W	OST3	5.163751499
YNL238W	KEX2	2.14864056
YDR225W	HTA1	2.628495621
YJL174W	KRE9	3.591863182
YOL019W	YOL019W	1.82164742
YIL128W	MET18	2.71096949
YML127W	RSC9	2.288489763
YNL251C	NRD1	3.290277339
YDR216W	ADR1	4.548370178
YGR211W	ZPR1	3.054332629
YPR198W	SGE1	2.47309824
YDR134C	YDR134C	3.755378213
YJR138W	IML1	2.733814765
YDL031W	DBP10	2.875161735
YOR244W	ESA1	1.260722662
YLR409C	UTP21	2.364877268
YNL142W	MEP2	3.213634958
YCL030C	HIS4	5.647955387
YJL171C	YJL171C	6.137659595
YDL052C	SLC1	2.982379861
YBR041W	FAT1	3.674601051
YPL183C	RTT10	2.00583285
YNL172W	APC1	2.383460252
YOR306C	MCH5	2.639582162
YOL003C	PFA4	4.155777094
YDL055C	PSA1	6.489824167
YJR073C	OPI3	7.913854875
YNL139C	THO2	3.073211834
YBR146W	MRPS9	5.106792166
YML126C	ERG13	7.439064213
YDL205C	HEM3	3.777648512
YMR319C	FET4	2.5060991
YHR094C	HXT1	2.401252595
YMR239C	RNT1	2.310093417
YMR145C	NDE1	4.997947725
YGL201C	MCM6	3.23010477
YLR442C	SIR3	1.628917292
YLR319C	BUD6	1.271522283
YKL209C	STE6	2.260808445
YLR371W	ROM2	2.69340548
YLL028W	TPO1	2.833043081
YFL016C	MDJ1	3.792633441
YLR222C	UTP13	1.788935571
YER075C	PTP3	2.386319854
YMR062C	ARG7	6.488835496
YDR033W	MRH1	6.235539675
YLR332W	MID2	2.056382162
YCR021C	HSP30	1.183084442
YLR340W	RPP0	12.06514786
YKL182W	FAS1	8.026565186
YLR403W	SFP1	2.067577216
YML031W	NDC1	2.4880869
YJL117W	PHO86	4.214005552
YGL055W	OLE1	3.080665505
YBR112C	CYC8	2.399433247
YEL036C	ANP1	2.719279637
YPL058C	PDR12	3.014324153
YBR155W	CNS1	4.266085744
YPL061W	ALD6	6.117401876
YLR459W	GAB1	2.747968601
YKR060W	UTP30	1.156612062
YCR093W	CDC39	3.043622561
YML038C	YMD8	2.092703723
YCR079W	PTC6	2.08219845
YDR075W	PPH3	1.490251391
YHL029C	OCA5	1.664751673
YOR058C	ASE1	1.670912254
YBR102C	EXO84	3.610653218
YKL175W	ZRT3	2.087945866
YMR015C	ERG5	1.66023511
YDR381W	YRA1	7.068210027
YDR283C	GCN2	1.890608023
YGR250C	YGR250C	3.262194803
YKL016C	ATP7	5.145005135
YBR202W	MCM7	2.484809641
YML004C	GLO1	11.18732236
YNL001W	DOM34	2.684876456
YMR014W	BUD22	2.169589593
YPR144C	NOC4	2.491217834
YKR008W	RSC4	2.474327261
YEL046C	GLY1	2.861585257
YOR093C	YOR093C	2.083424586
YLR310C	CDC25	2.139549601
YCL041C	YCL041C	10.10058514
YGL026C	TRP5	10.48882381
YJL111W	CCT7	5.165875726
YOL020W	TAT2	2.031474719
YDR135C	YCF1	5.57797474
YIL130W	ASG1	1.544376054
YAL022C	FUN26	4.057275116
YKR028W	SAP190	2.992889225
YEL032W	MCM3	3.389475855
YBR074W	YBR074W	5.155130997
YCR016W	YCR016W	2.767501736
YLR103C	CDC45	1.458198635
YLR073C	RFU1	1.899405192
YOR079C	ATX2	3.287618924
YGL008C	PMA1	6.446744544
YKL120W	OAC1	2.029059749
YDR127W	ARO1	7.180035136
YKR095W	MLP1	4.038214106
YLR059C	REX2	2.906241568
YBR275C	RIF1	2.170201243
YOR317W	FAA1	5.3360253
YDR294C	DPL1	4.579492986
YOR063W	RPL3	9.121445695
YHR143W	DSE2	2.844282379
YCR077C	PAT1	5.489355735
YLR407W	YLR407W	0.772521022
YER107C	GLE2	4.354387015
YBR158W	AMN1	1.518578648
YER143W	DDI1	7.775014945
YHR085W	IPI1	2.683555132
YDR056C	YDR056C	4.443161794
YLR277C	YSH1	1.420008262
YDR346C	SVF1	3.774605502
YOR160W	MTR10	2.404036889
YDR303C	RSC3	2.325612821
YGL028C	SCW11	1.85198745
YLR143W	YLR143W	1.538681176
YGR089W	NNF2	1.55308673
YBL104C	SEA4	3.279119161
YGL077C	HNM1	3.044346033
YEL077C	YEL077C	3.416732468
YJL207C	LAA1	3.025624417
YBR172C	SMY2	1.828443735
YJR045C	SSC1	11.09163434
YOR296W	YOR296W	2.63529769
YER166W	DNF1	4.311089065
YIL140W	AXL2	3.624716638
YGL097W	SRM1	5.045150157
YIL111W	COX5B	0.735322564
YBR187W	GDT1	3.801419183
YER124C	DSE1	2.815825044
YCR072C	RSA4	1.371331758
YGL255W	ZRT1	2.454253425
YGR227W	DIE2	3.543122006
YLR087C	CSF1	3.025942053
YJR161C	COS5	4.296822989
YLR357W	RSC2	2.709051189
YKL001C	MET14	3.291209222
YKR013W	PRY2	5.888201058
YDL084W	SUB2	9.936632529
YBR235W	VHC1	3.401472097
YGL151W	NUT1	2.815773461
YHR165C	PRP8	3.634595348
YBL045C	COR1	4.768427754
YAL017W	PSK1	3.66734222
YGR158C	MTR3	2.431256752
YOL045W	PSK2	2.231376774
YLR450W	HMG2	4.252862729
YPL221W	FLC1	2.027998461
YLR084C	RAX2	1.786984637
YOR230W	WTM1	8.069343188
YJL087C	TRL1	2.30527727
YHR201C	PPX1	3.125548173
YIL047C-A	YIL047C-A	2.201274305
YDR481C	PHO8	3.487789294
YDR527W	RBA50	2.499616146
YML072C	TCB3	6.676483306
YML103C	NUP188	3.146635519
YDR077W	SED1	8.604001967
YAL002W	VPS8	3.887796662
YMR088C	VBA1	3.305044147
YGR240C	PFK1	8.420553927
YNL207W	RIO2	2.924296519
YEL029C	BUD16	2.541966197
YDR456W	NHX1	6.271664234
YLR291C	GCD7	4.514366978
YIR033W	MGA2	2.739263594
YGR083C	GCD2	2.757301781
YER069W	ARG5,6	5.390822442
YDR052C	DBF4	1.397665373
YJL061W	NUP82	2.283436435
YPL075W	GCR1	1.790909613
YHR117W	TOM71	5.680201839
YDR028C	REG1	3.314520361
YER172C	BRR2	2.741223974
YOR147W	MDM32	1.44400308
YNR053C	NOG2	1.466101127
YDR326C	YSP2	2.141469494
YJR016C	ILV3	6.136844772
YMR300C	ADE4	4.337360849
YOR061W	CKA2	3.593119442
YKR054C	DYN1	3.679258561
YER155C	BEM2	3.208198905
YOL123W	HRP1	3.960377538
YML057W	CMP2	3.981382985
YKL164C	PIR1	3.504295294
YDR463W	STP1	1.67780303
YIL090W	ICE2	2.939831019
YLR244C	MAP1	5.110236557
YNL163C	RIA1	2.799666351
YKL033W	TTI1	2.219929389
YJL005W	CYR1	2.919751561
YML115C	VAN1	3.823767462
YDL117W	CYK3	1.624666752
YML065W	ORC1	2.014475807
YIL119C	RPI1	2.511218322
YHR182C-A	YHR182C-A	6.579632901
YGR276C	RNH70	4.141660169
YJR124C	YJR124C	1.8276493
YPR137W	RRP9	1.971508942
YIL015W	BAR1	2.698323257
YOR027W	STI1	7.884752787
YDR302W	GPI11	3.626172445
YJR092W	BUD4	1.375468421
YNL126W	SPC98	1.691780521
YDR457W	TOM1	5.067469791
YDL167C	NRP1	2.309504739
YPL179W	PPQ1	3.25797545
YJR009C	TDH2	13.61849377
YHR074W	QNS1	4.978777367
YGR282C	BGL2	9.855674566
YDL150W	RPC53	1.711098561
YOR112W	CEX1	2.749488303
YBR208C	DUR1,2	6.361427797
YBR196C	PGI1	14.16062554
YPR104C	FHL1	1.706898424
YGL228W	SHE10	5.765824981
YDL095W	PMT1	5.66287101
YDR464W	SPP41	2.165665593
YNL322C	KRE1	3.907608885
YDR206W	EBS1	2.702984711
YIL137C	TMA108	4.696837297
YKL068W	NUP100	3.007834922
YDR372C	VPS74	4.591059236
YKR063C	LAS1	3.016331072
YHR005C	GPA1	1.867949299
YHR019C	DED81	16.17944753
YML056C	IMD4	5.139609198
YIL073C	SPO22	2.485211514
YOR109W	INP53	3.768748144
YER021W	RPN3	4.604250962
YPR119W	CLB2	1.368453619
YMR277W	FCP1	2.095272199
YOL029C	YOL029C	2.897221585
YPL197C	YPL197C	2.162970041
YNL330C	RPD3	4.141758683
YIR017C	MET28	2.253358881
YLR164W	SHH4	2.253359399
YIL165C	YIL165C	2.253359816
YMR310C	YMR310C	2.016169296
YOL034W	SMC5	2.126758683
YHR197W	RIX1	2.531879041
YOL103W	ITR2	3.401454889
YGR077C	PEX8	3.766566021
YBR115C	LYS2	5.164488655
YGL114W	YGL114W	3.158040946
YOR256C	TRE2	5.13671109
YHR020W	YHR020W	9.139377114
YOL031C	SIL1	2.775160342
YMR205C	PFK2	6.93643592
YGR134W	CAF130	2.872903068
YHR009C	TDA3	4.524621185
YDR492W	IZH1	2.581740842
YCL054W	SPB1	2.358644166
YBR245C	ISW1	3.406955078
YKL054C	DEF1	6.065191411
YDR307W	PMT7	3.456290256
YKL046C	DCW1	5.772864829
YNL049C	SFB2	5.363330698
YDR458C	HEH2	2.987828104
YBR023C	CHS3	2.834462959
YNL268W	LYP1	2.605593766
YLR327C	TMA10	2.102938739
YKL146W	AVT3	3.516802713
YCR017C	CWH43	5.616549177
YMR216C	SKY1	2.322747124
YHR183W	GND1	8.52977714
YNL186W	UBP10	1.61755949
YPL019C	VTC3	4.904071803
YFR040W	SAP155	1.869368118
YJR077C	MIR1	11.59594149
YMR221C	YMR221C	4.509446778
YNL154C	YCK2	4.388081861
YIL067C	YIL067C	1.851551678
YHR032W	ERC1	1.849306415
YOR359W	VTS1	1.110521276
YMR297W	PRC1	12.10782303
YGL027C	CWH41	6.497209202
YIL023C	YKE4	4.198170284
YLR045C	STU2	2.890142535
YGR280C	PXR1	2.489012932
YML107C	PML39	0.945993218
YNR016C	ACC1	7.599334747
YNR043W	MVD1	7.128607443
YJL084C	ALY2	2.428560745
YKL116C	PRR1	2.765953145
YPL007C	TFC8	1.617474531
YGR117C	YGR117C	2.473591763
YNL221C	POP1	2.503742791
YBR136W	MEC1	2.419681581
YOR304W	ISW2	3.495336135
YDR334W	SWR1	1.905900595
YDR091C	RLI1	3.910194256
YHL011C	PRS3	4.864823477
YER113C	TMN3	2.175920655
YPL235W	RVB2	4.36754702
YGR285C	ZUO1	10.27794453
YBR243C	ALG7	3.714328572
YKL106W	AAT1	3.053570343
YOR321W	PMT3	4.057117704
YJL194W	CDC6	1.236442924
YNL262W	POL2	3.104766416
YDL140C	RPO21	3.963736528
YER126C	NSA2	2.975181683
YKL105C	SEG2	2.478543113
YMR214W	SCJ1	5.355710227
YDR484W	VPS52	2.740868245
YLR383W	SMC6	2.980963666
YHR172W	SPC97	1.450867695
YBR031W	RPL4A	10.0555521
YKL092C	BUD2	3.281115302
YDR449C	UTP6	2.169203217
YLR436C	ECM30	2.507961368
YDR186C	YDR186C	2.204016433
YNL192W	CHS1	2.62563568
YHR088W	RPF1	2.759432077
YBL076C	ILS1	8.788595398
YNR051C	BRE5	2.367923913
YOR140W	SFL1	1.622113789
YJL076W	NET1	4.208158311
YLR144C	ACF2	3.770634708
YNL287W	SEC21	5.834359894
YOR362C	PRE10	10.28548589
YPL030W	TRM44	2.204288683
YOL030W	GAS5	6.195946187
YNL095C	YNL095C	2.445845773
YOR342C	YOR342C	1.576446817
YNL336W	COS1	4.416974455
YDL116W	NUP84	2.830125741
YHR073W	OSH3	4.120417257
YOR336W	KRE5	5.414429993
YBR267W	REI1	1.230422087
YKR021W	ALY1	2.115183365
YLR210W	CLB4	1.16145972
YMR177W	MMT1	2.660086536
YGL140C	YGL140C	3.913871995
YDR158W	HOM2	17.58890419
YAL049C	AIM2	5.848294843
YIL133C	RPL16A	11.29888004
YDR452W	PPN1	5.824884406
YNR044W	AGA1	3.705633719
YHL007C	STE20	3.004122073
YNL077W	APJ1	0.982446893
YOR033C	EXO1	1.570068045
YNL112W	DBP2	4.832918153
YFR025C	HIS2	5.480118505
YLL040C	VPS13	5.824802579
YKL081W	TEF4	9.426088464
YDR280W	RRP45	3.207219878
YJL094C	KHA1	3.342234075
YOL137W	BSC6	2.788581698
YHR186C	KOG1	3.019211087
YPL155C	KIP2	1.959164729
YLR223C	IFH1	1.069694923
YLR422W	YLR422W	2.84591475
YPR041W	TIF5	5.010778322
YCL036W	GFD2	0.994166736
YBL030C	PET9	11.09802351
YLR454W	FMP27	3.822294375
YNL084C	END3	3.616341315
YNL267W	PIK1	3.749635486
YNL233W	BNI4	2.72827292
YOL130W	ALR1	3.201038746
YMR155W	YMR155W	4.560419575
YLL051C	FRE6	2.333018056
YLR024C	UBR2	2.594473758
YDL042C	SIR2	3.060615025
YBR218C	PYC2	7.596085023
YML018C	YML018C	2.560911528
YDR507C	GIN4	4.252126449
YKR064W	OAF3	1.994536081
YLR447C	VMA6	9.991422596
YHL030W	ECM29	5.180010256
YNL182C	IPI3	3.219806604
YNL277W	MET2	2.897352463
YKR001C	VPS1	6.913974371
YOR337W	TEA1	2.589287796
YNL029C	KTR5	3.011788526
YNL096C	RPS7B	8.199788234
YMR019W	STB4	2.092085687
YLR154W-F	YLR154W-F	1.700305906
YHR196W	UTP9	2.091043083
YAL029C	MYO4	3.468621589
YFL026W	STE2	2.759712375
YOR129C	AFI1	1.593792712
YPR159W	KRE6	3.524046351
YBR028C	YPK3	4.082163461
YGL207W	SPT16	5.792462018
YBR094W	PBY1	3.288698917
YHR046C	INM1	2.229806563
YEL024W	RIP1	3.964542703
YLR373C	VID22	2.303718654
YPL160W	CDC60	8.929294624
YLR430W	SEN1	2.432485384
YDR479C	PEX29	3.337882811
YPL057C	SUR1	1.254161416
YJL168C	SET2	2.052016907
YOL155C	HPF1	8.078703182
YOR142W	LSC1	9.115322779
YDR214W	AHA1	9.451781348
YML052W	SUR7	2.449551686
YBR229C	ROT2	4.25586592
YBR132C	AGP2	3.305457192
YPL265W	DIP5	2.392451937
YDR352W	YDR352W	2.577227671
YHR023W	MYO1	2.336230431
YPL190C	NAB3	4.062336538
YMR047C	NUP116	3.954537633
YJR056C	YJR056C	1.686147122
YOL070C	NBA1	3.417333744
YDL058W	USO1	3.179276395
YIR002C	MPH1	4.427607775
YEL026W	SNU13	6.446213964
YJL140W	RPB4	3.013371307
YCL025C	AGP1	2.085119555
YER022W	SRB4	3.137319978
YDR324C	UTP4	2.764188805
YOR254C	SEC63	4.327503934
YKR099W	BAS1	1.591164644
YNL278W	CAF120	1.610577931
YJL072C	PSF2	2.579130547
YDR110W	FOB1	2.180636248
YGR060W	ERG25	4.787384458
YMR186W	HSC82	11.66470263
YGL246C	RAI1	1.794292909
YGL016W	KAP122	5.249663067
YLR256W	HAP1	2.267759807
YLR197W	NOP56	5.943285681
YBR133C	HSL7	3.000637839
YJL152W	YJL152W	8.443488204
YDR497C	ITR1	3.613569275
YNR012W	URK1	3.175518214
YJR132W	NMD5	2.874234751
YBL036C	YBL036C	5.114702799
YER132C	PMD1	1.515501726
YER073W	ALD5	2.146626421
YKR081C	RPF2	3.239990421
YHR204W	MNL1	2.110191796
YML029W	USA1	3.140736396
YOR326W	MYO2	4.709232229
YER091C	MET6	11.28164062
YPL270W	MDL2	3.780195593
YDR143C	SAN1	2.044225435
YKL039W	PTM1	4.568972355
YIL142W	CCT2	4.582091387
YGR090W	UTP22	2.561101709
YDR200C	VPS64	2.735032146
YKL034W	TUL1	4.072657371
YLR278C	YLR278C	3.214028457
YPR019W	MCM4	3.441207083
YHR103W	SBE22	3.786419972
YGR189C	CRH1	3.809744634
YGL065C	ALG2	3.725012741
YOR226C	ISU2	1.688215687
YGL021W	ALK1	2.216206347
YBL019W	APN2	3.420436656
YLR248W	RCK2	6.01212468
YKL025C	PAN3	2.374053028
YKL125W	RRN3	1.586517362
YOR222W	ODC2	6.36988749
YJL129C	TRK1	2.831236667
YGR271W	SLH1	3.209991661
YPR029C	APL4	3.535092929
YGR271C-A	EFG1	2.120502077
YMR235C	RNA1	7.654086251
YDR406W	PDR15	2.902469385
YNL271C	BNI1	3.295891892
YDR454C	GUK1	24.01548344
YDR264C	AKR1	3.979745834
YBR061C	TRM7	1.815493339
YLR191W	PEX13	4.476778775
YOR287C	RRP36	1.403797352
YFR031C	SMC2	1.456478179
YDR062W	LCB2	5.065052155
YLR452C	SST2	3.897757096
YGR217W	CCH1	2.656450619
YLR023C	IZH3	1.681157633
YLR287C	YLR287C	2.766467151
YFR028C	CDC14	3.022312963
YOR146W	YOR146W	2.470001645
YKL101W	HSL1	3.884643283
YER174C	GRX4	4.131445545
YGL178W	MPT5	1.728268824
YBL051C	PIN4	3.202219572
YML010W	SPT5	5.012417791
YLR347C	KAP95	3.53704716
YNL026W	SAM50	4.153407494
YMR032W	HOF1	2.037813857
YCR011C	ADP1	4.323530777
YML016C	PPZ1	3.429736896
YDR115W	YDR115W	1.853306469
YFL041W	FET5	4.165013836
YPR032W	SRO7	3.408342811
YPL169C	MEX67	2.598023241
YDR117C	TMA64	3.39774211
YLL048C	YBT1	5.543939174
YLR034C	SMF3	3.397474404
YML082W	YML082W	1.680216665
YGL214W	YGL214W	2.287562981
YPR004C	AIM45	5.467001914
YPR079W	MRL1	3.668301183
YKL204W	EAP1	4.473354987
YBL066C	SEF1	1.950073503
YBL054W	TOD6	2.194112527
YMR176W	ECM5	2.700779499
YJR140C	HIR3	3.023911283
YLR449W	FPR4	6.420993063
YKL064W	MNR2	4.011924041
YBL008W	HIR1	3.829271374
YPR035W	GLN1	2.469339836
YGR100W	MDR1	2.91441984
YLR241W	YLR241W	3.452481448
YMR061W	RNA14	3.18953111
YPL204W	HRR25	2.633498782
YPL250C	ICY2	2.781395469
YJR031C	GEA1	2.450523811
YHR024C	MAS2	4.143268905
YER076W-A	YER076W-A	2.42083276
YKL202W	YKL202W	2.420834547
YMR227C	TAF7	2.420836986
YDR149C	YDR149C	3.163572411
YHR071W	PCL5	3.457881723
YNL169C	PSD1	3.869656575
YOL041C	NOP12	3.097916485
YDL190C	UFD2	3.858937628
YFL018C	LPD1	8.035421302
YMR153W	NUP53	3.648755545
YIL151C	YIL151C	2.272144957
YOL144W	NOP8	2.329927373
YPL009C	TAE2	3.473516855
YBR203W	COS111	1.645617891
YDL043C	PRP11	2.84873203
YBR256C	RIB5	5.13289521
YIL116W	HIS5	9.154447649
YMR246W	FAA4	3.454405486
YDL212W	SHR3	7.297986993
YMR308C	PSE1	3.804187797
YPL262W	FUM1	12.55564704
YBL011W	SCT1	4.53020805
YPR110C	RPC40	5.232084609
YDR205W	MSC2	3.123142161
YJL071W	ARG2	3.405692854
YLR014C	PPR1	1.535148017
YAL026C	DRS2	4.062886478
YKL112W	ABF1	3.121903412
YEL027W	VMA3	11.94392869
YKR053C	YSR3	4.466337841
YGR054W	YGR054W	4.362178419
YOR188W	MSB1	1.874065588
YJL060W	BNA3	6.023273016
YML093W	UTP14	2.908463132
YPR036W	VMA13	9.250619216
YHR013C	ARD1	4.754621485
YDL040C	NAT1	6.7468165
YBR079C	RPG1	6.83577563
YDL019C	OSH2	4.999453061
YOR131C	YOR131C	2.021555366
YMR086W	SEG1	4.767383854
YMR149W	SWP1	3.290670464
YLR321C	SFH1	3.632888764
YLR083C	EMP70	4.339449422
YER001W	MNN1	3.176929325
YPR074C	TKL1	8.219195549
YEL060C	PRB1	8.284513064
YNL118C	DCP2	2.901203322
YJL156C	SSY5	2.85497533
YNR021W	YNR021W	7.19775124
YPL115C	BEM3	2.770062039
YAR002C-A	ERP1	10.55823895
YNL119W	NCS2	1.719981655
YDR050C	TPI1	13.17485758
YGL048C	RPT6	7.264993791
YLR113W	HOG1	5.225993298
YOL013C	HRD1	2.167953156
YPL141C	FRK1	1.707652646
YDR159W	SAC3	1.414912502
YLR060W	FRS1	8.044786627
YOR165W	SEY1	2.939684142
YOL021C	DIS3	3.952876662
YOR145C	PNO1	2.329277162
YBL004W	UTP20	4.087692533
YDR351W	SBE2	1.068470479
YCR012W	PGK1	20.72345222
YDR238C	SEC26	6.357944285
YDL128W	VCX1	4.341802463
YLR194C	YLR194C	3.400726499
YGL206C	CHC1	9.613492437
YKL148C	SDH1	3.525822583
YDR055W	PST1	3.353391586
YOR196C	LIP5	2.675893332
YDR023W	SES1	10.13107257
YML035C	AMD1	4.058928239
YCR026C	NPP1	2.51054382
YFR055W	IRC7	2.676486143
YOR087W	YVC1	3.553726308
YJL130C	URA2	6.045890532
YDR448W	ADA2	2.31153936
YDR505C	PSP1	4.772238109
YAR014C	BUD14	4.445888273
YKR071C	DRE2	4.818880029
YDL077C	VAM6	1.673190698
YNL048W	ALG11	3.61899718
YHR169W	DBP8	2.637002296
YKL150W	MCR1	6.853889075
YKL057C	NUP120	3.174747395
YHR051W	COX6	6.8506631
YGL186C	TPN1	4.554798539
YKL083W	YKL083W	2.741388468
YJR110W	YMR1	1.914306154
YMR208W	ERG12	6.600559261
YOR095C	RKI1	5.148968655
YCR106W	RDS1	1.408574876
YPL189W	GUP2	1.792626582
YJL073W	JEM1	2.331727456
YFL038C	YPT1	8.85397152
YBR199W	KTR4	3.496613246
YLR206W	ENT2	2.415316504
YPL126W	NAN1	3.382590321
YGL095C	VPS45	2.152428088
YNR052C	POP2	3.618506332
YOL002C	IZH2	2.850215777
YNR039C	ZRG17	2.246518404
YHR037W	PUT2	5.743222296
YMR124W	YMR124W	2.612364489
YOR119C	RIO1	2.661725916
YJL154C	VPS35	4.650831487
YCR030C	SYP1	5.907840166
YKL154W	SRP102	2.783409206
YDL147W	RPN5	3.98007036
YLR274W	MCM5	2.486277533
YPL161C	BEM4	3.367187727
YNR054C	ESF2	2.593832091
YDL131W	LYS21	5.98448879
YCL005W	LDB16	3.209192712
YGR193C	PDX1	3.818801813
YML049C	RSE1	3.179043415
YDR409W	SIZ1	5.265895049
YPL032C	SVL3	3.827495209
YFL021W	GAT1	2.593445337
YLR047C	FRE8	2.675281539
YML111W	BUL2	1.724653458
YDR012W	RPL4B	9.785742469
YGR098C	ESP1	1.909328467
YLR337C	VRP1	4.288193183
YKR072C	SIS2	2.385354454
YGR097W	ASK10	4.321351479
YPR010C	RPA135	5.337226934
YOR281C	PLP2	3.589952811
YER026C	CHO1	4.993175809
YNL236W	SIN4	1.984469858
YDR524W-C	YDR524W-C	7.256606971
YGR281W	YOR1	2.083168351
YNL131W	TOM22	8.006705385
YPR156C	TPO3	2.382266123
YGR040W	KSS1	1.431074359
YML046W	PRP39	2.298448207
YIL033C	BCY1	9.217383514
YOR116C	RPO31	3.404188797
YKR067W	GPT2	3.090908879
YER008C	SEC3	3.885480678
YIL047C	SYG1	2.923102952
YER088C	DOT6	3.227037823
YOR081C	TGL5	2.618653997
YPL137C	GIP3	2.319237112
YJR066W	TOR1	2.535012764
YML081W	TDA9	2.152248342
YBR265W	TSC10	2.85811088
YPR091C	NVJ2	4.177742084
YGL009C	LEU1	4.427104942
YER033C	ZRG8	4.46473657
YNL258C	DSL1	3.603764333
YBL017C	PEP1	5.017187813
YDR322W	MRPL35	3.893775701
YNL123W	NMA111	2.533833064
YPR065W	ROX1	2.789947585
YLR051C	FCF2	1.631378019
YER017C	AFG3	3.242579822
YJR052W	RAD7	2.754072579
YLL027W	ISA1	1.742623821
YPR109W	YPR109W	2.920924587
YDR251W	PAM1	3.863938121
YJL012C	VTC4	6.458721749
YDR508C	GNP1	3.139421601
YKL203C	TOR2	2.641980048
YBR140C	IRA1	3.613364739
YLR276C	DBP9	3.215601644
YIL021W	RPB3	2.707156701
YOR233W	KIN4	0.582164609
YNL043C	YNL043C	2.494989608
YFR001W	LOC1	3.502117395
YJR142W	YJR142W	3.867755575
YPL158C	AIM44	1.518327987
YGR165W	MRPS35	4.617862014
YOR245C	DGA1	2.238793997
YMR089C	YTA12	5.72546974
YIL109C	SEC24	6.675213088
YCR098C	GIT1	1.935503321
YDR026C	NSI1	2.10495439
YBL079W	NUP170	3.165071287
YPL229W	YPL229W	3.73548352
YIL038C	NOT3	2.764243449
YOR207C	RET1	4.007710805
YER003C	PMI40	12.63051662
YOL010W	RCL1	1.416379336
YLR029C	RPL15A	11.14184061
YOR153W	PDR5	4.091745289
YLR108C	YLR108C	4.365789802
YOL004W	SIN3	3.402889848
YLR286C	CTS1	6.115610527
YLR203C	MSS51	7.060192176
YOR071C	NRT1	5.015755649
YAL023C	PMT2	5.128223946
YGL004C	RPN14	3.125904511
YDR325W	YCG1	3.193183064
YMR305C	SCW10	7.294337846
YBR042C	CST26	2.379651108
YJL139C	YUR1	4.869192958
YLR221C	RSA3	2.318421917
YDL231C	BRE4	4.137705703
YLL035W	GRC3	2.897809259
YBR114W	RAD16	1.024404706
YLR055C	SPT8	2.998784675
YER064C	VHR2	2.280494467
YDR198C	RKM2	2.905096076
YDR261C	EXG2	4.468046732
YPL217C	BMS1	4.775135932
YPR125W	YLH47	1.172968085
YIR006C	PAN1	5.403118766
YNR055C	HOL1	3.40578848
YLR076C	YLR076C	11.32269429
YPL218W	SAR1	10.24573996
YKR105C	VBA5	1.452889733
YGR287C	IMA1	3.231409372
YJL080C	SCP160	7.947391864
YML013W	UBX2	4.334263119
YJL091C	GWT1	3.242672723
YCR092C	MSH3	1.891207107
YML060W	OGG1	2.759600411
YDL082W	RPL13A	12.69194155
YNL153C	GIM3	3.939364899
YBL034C	STU1	1.845129483
YDL151C	BUD30	1.468381004
YDR118W	APC4	1.899438295
YJL029C	VPS53	2.621712774
YBR296C	PHO89	3.756172506
YJL165C	HAL5	2.282620469
YLL024C	SSA2	11.89533826
YGR108W	CLB1	0.957864584
YHR066W	SSF1	1.926335966
YMR013C	SEC59	3.944791959
YNL170W	YNL170W	2.884483958
YPL259C	APM1	1.877771976
YHL050C	YHL050C	3.427911059
YDR088C	SLU7	3.595513816
YLR096W	KIN2	2.69121767
YPL145C	KES1	5.626850528
YPL093W	NOG1	3.34953451
YDR400W	URH1	4.940588612
YIL026C	IRR1	1.514911597
YGL125W	MET13	7.558825324
YKR038C	KAE1	3.186516389
YLR075W	RPL10	11.98519691
YOR161C	PNS1	6.502452481
YLR424W	SPP382	1.273672013
YLR432W	IMD3	10.59367379
YGR157W	CHO2	6.508802624
YJL157C	FAR1	0.892210961
YPR194C	OPT2	2.530385117
YIL056W	VHR1	2.668160984
YBR086C	IST2	4.626404377
YDL092W	SRP14	3.067849154
YLR258W	GSY2	2.697662183
YIL075C	RPN2	5.135416435
YER060W	FCY21	4.098881021
YNL075W	IMP4	3.03198697
YNL216W	RAP1	3.916065088
YER164W	CHD1	3.756287958
YDR160W	SSY1	2.388011789
YCR043C	YCR043C	5.24301752
YKL007W	CAP1	6.287760616
YOR253W	NAT5	7.349807988
YNL159C	ASI2	1.905118447
YPL037C	EGD1	10.5635697
YFR013W	IOC3	4.046730102
YDR047W	HEM12	3.923398018
YOL139C	CDC33	7.2673293
YDR233C	RTN1	7.303622555
YLR166C	SEC10	2.0670766
YJL006C	CTK2	1.223948381
YOL007C	CSI2	1.836439072
YIL091C	UTP25	2.476534814
YOR274W	MOD5	3.005981133
YJL048C	UBX6	6.024581726
YOR294W	RRS1	2.764065608
YDR348C	PAL1	4.093876691
YNL007C	SIS1	4.97191589
YBR283C	SSH1	5.204589399
YKL205W	LOS1	3.353324997
YBR288C	APM3	4.188776504
YLR425W	TUS1	1.651399482
YDR502C	SAM2	9.037211055
YPL112C	PEX25	2.248850583
YNL066W	SUN4	3.875990674
YBR065C	ECM2	1.756107214
YMR120C	ADE17	4.986218264
YHL035C	VMR1	2.085932999
YML124C	TUB3	7.992176223
YLR305C	STT4	3.695905362
YOR335C	ALA1	8.365351883
YNR013C	PHO91	4.226991817
YOR303W	CPA1	6.03888242
YLR106C	MDN1	5.184642257
YGL160W	AIM14	2.922854337
YPR018W	RLF2	1.932919393
YEL061C	CIN8	1.754747091
YOR101W	RAS1	3.654795218
YER129W	SAK1	1.746526996
YGL135W	RPL1B	8.374783612
YKL027W	YKL027W	3.259666187
YOL090W	MSH2	4.000347571
YGR187C	HGH1	2.929510904
YBR009C	HHF1	3.445662536
YML058W	SML1	4.444376542
YAL048C	GEM1	1.111650785
YJL208C	NUC1	3.503983584
YDL073W	YDL073W	2.944413528
YDR266C	HEL2	2.770479468
YOR369C	RPS12	9.346015101
YHR086W	NAM8	3.847874864
YFR050C	PRE4	6.122645926
YCL028W	RNQ1	11.36568675
YOR138C	RUP1	2.058392267
YDR310C	SUM1	2.788810471
YJR131W	MNS1	6.485175447
YOR275C	RIM20	4.10741066
YGL157W	ARI1	11.03808121
YDR398W	UTP5	3.014620929
YOL081W	IRA2	4.950872037
YOR204W	DED1	4.866251754
YEL053C	MAK10	2.934893316
YDR430C	CYM1	5.195901564
YPL049C	DIG1	3.581567722
YCR053W	THR4	9.928637791
YGL197W	MDS3	3.40005973
YJL167W	ERG20	9.405600407
YPR124W	CTR1	3.450619195
YNR069C	BSC5	3.373478691
YLR335W	NUP2	4.942819337
YLR028C	ADE16	6.626950441
YGL231C	EMC4	3.239455062
YGL167C	PMR1	4.303667935
YOR310C	NOP58	5.378277245
YER157W	COG3	2.407578545
YMR043W	MCM1	2.431286435
YPL022W	RAD1	2.782748497
YGR123C	PPT1	5.637196961
YMR122W-A	YMR122W-A	3.777340584
YDR311W	TFB1	2.81729078
YLR056W	ERG3	3.3753391
YNR063W	YNR063W	1.256597396
YDL006W	PTC1	1.181253242
YHR083W	SAM35	9.758521538
YLR328W	NMA1	3.362351829
YMR226C	YMR226C	19.93921616
YOR154W	SLP1	1.508589447
YMR209C	YMR209C	4.110579514
YNL329C	PEX6	2.51930774
YER123W	YCK3	2.607410162
YDR227W	SIR4	2.403429668
YFL007W	BLM10	5.553591687
YDL164C	CDC9	3.437307418
YBR081C	SPT7	3.614692334
YNL085W	MKT1	7.010733375
YKL073W	LHS1	5.502886991
YLR039C	RIC1	2.306855653
YDR335W	MSN5	4.202548674
YGR254W	ENO1	17.3234581
YCR052W	RSC6	5.242954929
YNL125C	ESBP6	3.965439388
YIL145C	PAN6	5.362572339
YDL112W	TRM3	4.449833305
YDL145C	COP1	7.775441575
YOR176W	HEM15	8.25552484
YEL034C-A	YEL034C-A	7.523690888
YFL023W	BUD27	1.592219633
YGL111W	NSA1	5.169405872
YDR169C	STB3	3.286046697
YHR131C	YHR131C	2.168560113
YMR315W	YMR315W	5.253823565
YPL111W	CAR1	3.276379947
YFR039C	YFR039C	5.982858589
YLR389C	STE23	4.452977408
YIL143C	SSL2	3.402473365
YLL026W	HSP104	6.588377802
YDR414C	ERD1	2.451109848
YLR026C	SED5	3.798935958
YPL065W	VPS28	3.396683657
YPR070W	MED1	2.45107811
YPR042C	PUF2	2.038718399
YLR196W	PWP1	3.879258782
YML106W	URA5	8.270338214
YER038C	KRE29	1.568045315
YKL010C	UFD4	3.945212786
YIL158W	AIM20	1.870838063
YHR132C	ECM14	4.198206947
YHR188C	GPI16	5.822048445
YBR036C	CSG2	3.859822902
YAL058W	CNE1	3.721933255
YDR179W-A	YDR179W-A	1.876228491
YMR288W	HSH155	3.256680198
YPL202C	AFT2	1.627995698
YOR238W	YOR238W	2.376029368
YKR066C	CCP1	5.264376703
YGR044C	RME1	4.472996946
YKL078W	DHR2	2.525186368
YDL203C	ACK1	3.086366529
YAL041W	CDC24	3.663936081
YLR033W	RSC58	3.003134299
YJR042W	NUP85	3.853317806
YNL052W	COX5A	4.535142391
YPR097W	YPR097W	2.947702323
YNL138W	SRV2	9.702639439
YGR175C	ERG1	3.912180745
YDL093W	PMT5	3.61750516
YHL012W	YHL012W	1.406286518
YNL078W	NIS1	1.932944802
YEL055C	POL5	4.853940451
YIL058W	YIL058W	2.612586894
YCR073C	SSK22	1.637895685
YIL019W	FAF1	3.278132587
YOL142W	RRP40	3.196175777
YOR035C	SHE4	3.34377737
YNR047W	FPK1	2.994082439
YPL081W	RPS9A	2.680225315
YOL027C	MDM38	5.471581861
YGL116W	CDC20	1.670924229
YIL118W	RHO3	4.03789767
YLR320W	MMS22	1.939768845
YER086W	ILV1	8.599608287
YLR133W	CKI1	3.937772015
YBL009W	ALK2	2.724456839
YDR217C	RAD9	2.629226571
YIL069C	RPS24B	7.028099296
YGL012W	ERG4	6.715820194
YEL065W	SIT1	2.342545978
YIL041W	GVP36	15.50803794
YBR078W	ECM33	9.606352302
YGR204W	ADE3	7.537118174
YML008C	ERG6	7.421928475
YLR304C	ACO1	4.92216144
YMR241W	YHM2	6.03534047
YPL181W	CTI6	2.920652085
YHR129C	ARP1	1.063391425
YDR235W	PRP42	2.081158453
YOR291W	YPK9	3.418657398
YDR153C	ENT5	3.845574339
YJR118C	ILM1	2.660601192
YOR236W	DFR1	2.933904621
YBR058C	UBP14	5.770449239
YBR287W	YBR287W	4.48118089
YHR137W	ARO9	5.022779267
YLL036C	PRP19	3.346994298
YGR188C	BUB1	1.592524278
YOR361C	PRT1	7.533881841
YDR376W	ARH1	4.696665101
YGL129C	RSM23	7.043493871
YGR194C	XKS1	4.892262729
YAL021C	CCR4	4.442461408
YJR041C	URB2	2.883372386
YHR206W	SKN7	3.329482041
YKL173W	SNU114	3.007335003
YKL210W	UBA1	10.21847263
YNR001C	CIT1	5.479364078
YDR243C	PRP28	2.298769449
YJL039C	NUP192	3.838874774
YOL158C	ENB1	5.179915771
YNL219C	ALG9	3.7468274
YCR032W	BPH1	3.190454832
YPL045W	VPS16	2.347635757
YNL273W	TOF1	2.274757786
YGL137W	SEC27	6.752738673
YPL132W	COX11	1.986544182
YER168C	CCA1	4.510559017
YLL032C	YLL032C	2.623534697
YBL023C	MCM2	3.985952438
YDR339C	FCF1	2.609721997
YIL014W	MNT3	1.971888883
YGL038C	OCH1	2.850201475
YPR060C	ARO7	3.02915168
YER060W-A	FCY22	2.068015465
YKR059W	TIF1	14.49106496
YMR212C	EFR3	3.602323717
YFR051C	RET2	7.267448678
YBR029C	CDS1	3.334444965
YHR070W	TRM5	4.175062032
YGR143W	SKN1	2.120122374
YHR170W	NMD3	4.453144646
YOL059W	GPD2	3.564919067
YFR033C	QCR6	4.796427522
YKL033W-A	YKL033W-A	6.859040339
YGL092W	NUP145	3.323228081
YBL056W	PTC3	5.097907752
YKL145W	RPT1	6.99708953
YGL257C	MNT2	2.267545596
YEL047C	FRD1	9.078425584
YLR127C	APC2	2.07522997
YER109C	FLO8	1.633120366
YHR151C	MTC6	1.342257668
YHR123W	EPT1	3.998306777
YBR276C	PPS1	4.05935545
YHR052W	CIC1	3.39810218
YLR354C	TAL1	10.95457477
YOR390W	YOR390W	2.156746853
YBR251W	MRPS5	3.532054515
YPL044C	YPL044C	3.190711684
YFL008W	SMC1	3.066412832
YPL140C	MKK2	2.649677741
YGR106C	VOA1	4.351598264
YDL001W	RMD1	1.46765698
YKL022C	CDC16	2.71265098
YGR119C	NUP57	3.84709144
YNL055C	POR1	22.9660805
YDL054C	MCH1	4.936106061
YNL158W	PGA1	1.994295518
YPL036W	PMA2	5.78961526
YMR260C	TIF11	7.784920633
YBL067C	UBP13	3.499664111
YOR264W	DSE3	3.008619841
YER032W	FIR1	2.015244645
YGL256W	ADH4	13.42159996
YOR144C	ELG1	1.453936268
YER062C	HOR2	4.737930091
YLR401C	DUS3	3.640161363
YJL125C	GCD14	3.620148269
YPR008W	HAA1	2.294202868
YLR182W	SWI6	1.186539702
YJL169W	YJL169W	3.472516947
YDR301W	CFT1	3.231700705
YML117W	NAB6	3.731117986
YDR072C	IPT1	3.706236966
YLR379W	YLR379W	6.414575626
YBL088C	TEL1	2.54594126
YIL001W	YIL001W	0.992502598
YLR005W	SSL1	3.80126465
YPL210C	SRP72	3.893222041
YHR119W	SET1	3.058521882
YDR244W	PEX5	2.135408506
YGR128C	UTP8	3.234623597
YJR051W	OSM1	5.551909577
YGL200C	EMP24	8.228494775
YPL184C	MRN1	4.451530056
YLR139C	SLS1	2.600222042
YMR261C	TPS3	6.281175183
YOR195W	SLK19	2.951915403
YLR249W	YEF3	10.17995929
YMR240C	CUS1	3.175730306
YOR034C	AKR2	2.879636043
YGL202W	ARO8	13.81765099
YDR272W	GLO2	5.701181099
YBR105C	VID24	4.676064191
YNL080C	EOS1	2.707548553
YDR017C	KCS1	1.781234732
YLR420W	URA4	5.358513162
YDL138W	RGT2	2.371599471
YOL076W	MDM20	3.159821573
YBL003C	HTA2	5.466830221
YJR015W	YJR015W	6.303875204
YGR295C	COS6	5.895448728
YNL059C	ARP5	3.614727319
YEL002C	WBP1	7.282649309
YPL231W	FAS2	11.26561274
YMR290C	HAS1	6.533670558
YKR048C	NAP1	9.692382255
YBR034C	HMT1	3.506664082
YOR267C	HRK1	5.019845609
YLR350W	ORM2	2.411163549
YCR089W	FIG2	4.086510531
YOL154W	ZPS1	11.64746476
YML014W	TRM9	2.921342664
YOR269W	PAC1	1.929519195
YGL199C	YGL199C	3.496212945
YPL131W	RPL5	11.91861847
YLR048W	RPS0B	13.76240754
YGL211W	NCS6	3.540876546
YPL279C	YPL279C	1.883982514
YGR071C	ENV11	3.537509219
YER068W	MOT2	2.612921624
YFL025C	BST1	2.724059525
YCL044C	MGR1	3.591716858
YPL215W	CBP3	1.834776639
YPL214C	THI6	2.943689446
YNL291C	MID1	2.46966099
YJL002C	OST1	6.524471441
YMR037C	MSN2	2.554412907
YOR373W	NUD1	1.955490082
YBR177C	EHT1	7.04717396
YOR187W	TUF1	11.26902604
YNL068C	FKH2	2.28465208
YLL061W	MMP1	3.144218583
YJR090C	GRR1	3.198712502
YMR283C	RIT1	1.765017661
YCR002C	CDC10	6.946374276
YLL015W	BPT1	3.110986724
YNL227C	JJJ1	2.360098885
YDL122W	UBP1	3.791785218
YDR057W	YOS9	2.235503083
YGR163W	GTR2	3.015621611
YNL087W	TCB2	5.75791148
YKL053W	YKL053W	2.433654276
YMR217W	GUA1	12.12182728
YPR086W	SUA7	7.138168971
YGR208W	SER2	3.187819234
YNR031C	SSK2	2.498053788
YDR111C	ALT2	3.040886187
YKR093W	PTR2	3.707531019
YHR018C	ARG4	4.66008957
YDR184C	ATC1	1.845064002
YEL034W	HYP2	7.759703793
YFR016C	YFR016C	4.207525539
YMR038C	CCS1	7.033673638
YDR336W	YDR336W	2.573941988
YDR046C	BAP3	3.792964797
YIL104C	SHQ1	1.814803757
YCR057C	PWP2	2.882608071
YBR236C	ABD1	2.21240014
YPR176C	BET2	5.445479867
YOR014W	RTS1	5.576562157
YDR093W	DNF2	3.871831552
YDR146C	SWI5	3.013462597
YOR132W	VPS17	4.172418681
YER013W	PRP22	1.928641523
YPR175W	DPB2	2.290847795
YAL003W	EFB1	8.800048188
YML119W	YML119W	1.010223247
YMR006C	PLB2	2.441197892
YNL261W	ORC5	3.565583642
YMR257C	PET111	1.693832127
YBR107C	IML3	3.590744972
YCR013C	YCR013C	17.74914023
YBR049C	REB1	3.566101897
YER105C	NUP157	4.07402345
YMR168C	CEP3	3.434895899
YBL068W	PRS4	4.72218107
YMR179W	SPT21	2.301493456
YMR189W	GCV2	5.724237671
YBL063W	KIP1	1.672511487
YGR234W	YHB1	8.592100347
YFL042C	YFL042C	2.576856103
YBR189W	RPS9B	6.551810348
YHL013C	OTU2	2.617626532
YER156C	YER156C	4.360905206
YIL094C	LYS12	4.787630385
YNL201C	PSY2	1.89200582
YJR117W	STE24	5.810657176
YNL249C	MPA43	2.962110917
YLR375W	STP3	5.230397971
YDR349C	YPS7	5.037370822
YML110C	COQ5	10.55413982
YDR224C	HTB1	3.293758673
YPL242C	IQG1	2.911096237
YMR146C	TIF34	8.34361489
YNR041C	COQ2	2.638421352
YMR076C	PDS5	2.712974446
YML076C	WAR1	3.526579513
YLR057W	MNL2	1.298737166
YLR448W	RPL6B	10.57404289
YKL130C	SHE2	1.88305642
YDR477W	SNF1	3.849907031
YPR022C	YPR022C	2.558995496
YGL056C	SDS23	1.872837857
YNR011C	PRP2	2.919816758
YLR309C	IMH1	3.625043562
YDR006C	SOK1	1.595160752
YOL022C	TSR4	5.237397586
YOL138C	RTC1	3.532270689
YMR129W	POM152	3.552108463
YNL178W	RPS3	10.13398899
YML074C	FPR3	8.997614433
YKL100C	YKL100C	4.930622475
YDR069C	DOA4	2.42292735
YER055C	HIS1	8.071658225
YLR180W	SAM1	16.53853043
YER072W	VTC1	7.010519393
YOL001W	PHO80	2.066726742
YEL075W-A	YEL075W-A	1.892521471
YMR280C	CAT8	2.065863322
YOR086C	TCB1	4.659695227
YGL020C	GET1	4.516540976
YGR099W	TEL2	2.947270277
YNL297C	MON2	2.598892653
YCR035C	RRP43	3.78156864
YIL167W	SDL1	5.42131227
YHR064C	SSZ1	15.59698834
YHR028C	DAP2	6.652136764
YDL010W	GRX6	3.553945997
YGL066W	SGF73	2.663907085
YMR304C-A	YMR304C-A	5.139199266
YPL128C	TBF1	3.348233552
YCL024W	KCC4	2.019149409
YDL028C	MPS1	2.097595476
YOR346W	REV1	2.739066363
YDL063C	YDL063C	3.113519757
YLR316C	TAD3	3.25918754
YER080W	AIM9	5.481215157
YHR181W	SVP26	3.751761886
YJL052W	TDH1	15.7917916
YBL014C	RRN6	2.615490033
YDR483W	KRE2	7.546886426
YBR215W	HPC2	3.75698548
YML097C	VPS9	1.326044855
YPR165W	RHO1	9.367992558
YKL176C	LST4	3.354030108
YNL031C	HHT2	4.119805497
YGR061C	ADE6	8.740796047
YNL022C	YNL022C	3.603301044
YAR042W	SWH1	4.450911557
YLR067C	PET309	2.039630655
YGR253C	PUP2	6.461909364
YMR270C	RRN9	1.516984722
YMR198W	CIK1	1.618035686
YKL077W	YKL077W	5.071458889
YMR287C	DSS1	2.065833124
YLR181C	VTA1	2.392091544
YGL093W	SPC105	3.541546944
YLR405W	DUS4	1.964023252
YKR018C	YKR018C	6.635034623
YDR257C	RKM4	2.924051431
YDR054C	CDC34	4.262264914
YHL023C	NPR3	3.855778482
YHR079C	IRE1	1.439788972
YMR031C	EIS1	5.510859953
YOR091W	TMA46	1.405592893
YLR115W	CFT2	2.000157609
YMR309C	NIP1	4.22137497
YNL247W	YNL247W	7.460307019
YOR271C	FSF1	5.520413772
YKL080W	VMA5	11.54777773
YDR441C	APT2	4.243783626
YBR289W	SNF5	2.74881766
YNL244C	SUI1	6.537536045
YOR354C	MSC6	4.619959004
YDR275W	BSC2	2.621551517
YLR367W	RPS22B	7.181114313
YHR007C	ERG11	3.845639625
YJR109C	CPA2	8.930033536
YJR007W	SUI2	5.665980245
YKL215C	OXP1	3.110819023
YBR249C	ARO4	12.9311305
YER161C	SPT2	3.102808674
YLR212C	TUB4	4.375903248
YNL067W	RPL9B	5.862183635
YJR151C	DAN4	3.95511884
YBR002C	RER2	1.116212758
YPR016C	TIF6	4.46384864
YGR182C	YGR182C	2.559036956
YIL103W	DPH1	2.8783167
YPL125W	KAP120	3.153826092
YLR237W	THI7	2.511255852
YPR191W	QCR2	5.689272469
YBL103C	RTG3	3.691867054
YGL112C	TAF6	4.894416077
YML023C	NSE5	1.129850387
YDR060W	MAK21	3.647705626
YLL034C	RIX7	3.322047767
YOL058W	ARG1	9.067810078
YJL159W	HSP150	4.715911149
YFR037C	RSC8	3.15556059
YNL183C	NPR1	3.344045858
YJR068W	RFC2	5.125249669
YKL140W	TGL1	4.57313137
YCL031C	RRP7	2.810740337
YMR033W	ARP9	4.173951891
YIL027C	EMC5	9.284172591
YNL325C	FIG4	2.532911687
YNL280C	ERG24	5.922962288
YNL272C	SEC2	2.274232121
YLR268W	SEC22	6.215056068
YGL190C	CDC55	2.457860212
YEL043W	YEL043W	4.132802761
YPR095C	SYT1	2.719126972
YGL219C	MDM34	3.511372824
YMR231W	PEP5	2.161039075
YNL256W	FOL1	4.272278141
YOR234C	RPL33B	8.089687859
YLR097C	HRT3	3.955225883
YGL238W	CSE1	4.907676444
YNL302C	RPS19B	9.674168794
YHR096C	HXT5	1.867442126
YOR141C	ARP8	1.931698482
YDL089W	NUR1	3.24776941
YER152C	YER152C	8.240930791
YOR322C	LDB19	2.684232394
YDL143W	CCT4	5.446549127
YML012W	ERV25	7.19754414
YGL063W	PUS2	2.219861945
YJR145C	RPS4A	14.85542558
YGR057C	LST7	1.858297505
YCR048W	ARE1	4.77441712
YHR187W	IKI1	2.386252281
YNL076W	MKS1	2.874883631
YBR104W	YMC2	2.919665569
YIL079C	AIR1	3.213448587
YIL147C	SLN1	2.947746697
YJR121W	ATP2	10.81644724
YGL119W	COQ8	4.339132116
YNL306W	MRPS18	7.743146041
YHL004W	MRP4	4.566799991
YBR248C	HIS7	3.883752616
YMR275C	BUL1	3.349536009
YJR106W	ECM27	2.773487949
YEL077W-A	YEL077W-A	3.072370064
YBR141C	YBR141C	1.177949033
YDR133C	YDR133C	2.534166634
YMR058W	FET3	4.975508932
YKL174C	TPO5	2.948939043
YOR006C	TSR3	2.556461958
YJR060W	CBF1	2.013294365
YDL086C-A	YDL086C-A	10.8989779
YOR328W	PDR10	4.612264333
YJL069C	UTP18	2.724227652
YHR089C	GAR1	6.39664531
YDR514C	YDR514C	2.426925186
YPL118W	MRP51	6.317155607
YBR113W	YBR113W	2.953757987
YNL035C	YNL035C	2.311971546
YDR013W	PSF1	3.527207663
YLR393W	ATP10	2.258586169
YER110C	KAP123	9.989693147
YCR037C	PHO87	3.480266468
YGL176C	YGL176C	2.567812231
YBR204C	LDH1	1.159212439
YOL032W	OPI10	2.72043506
YPR113W	PIS1	5.906534364
YDR164C	SEC1	2.994620848
YGR121C	MEP1	2.876006723
YGR270W	YTA7	4.917404926
YMR109W	MYO5	4.797528228
YIL034C	CAP2	10.53461071
YLR071C	RGR1	3.173827059
YIL135C	VHS2	4.016946461
YIL107C	PFK26	3.29251391
YGR085C	RPL11B	8.204663138
YNL301C	RPL18B	5.560186995
YPL012W	RRP12	3.712317943
YER127W	LCP5	3.671830074
YBR205W	KTR3	7.588321192
YOR212W	STE4	1.93446547
YOR175C	ALE1	5.603702201
YDL018C	ERP3	5.444937972
YJL097W	PHS1	6.94115342
YGL087C	MMS2	5.121732174
YNL165W	YNL165W	1.648923837
YBR007C	DSF2	1.238735669
YNL137C	NAM9	6.749153149
YDR407C	TRS120	3.047292419
YGL133W	ITC1	3.183983898
YLR446W	YLR446W	2.798746581
YNL176C	TDA7	4.089070795
YDR237W	MRPL7	6.927955971
YPL208W	RKM1	5.228911904
YBR098W	MMS4	0.976323611
YDR362C	TFC6	3.450781087
YDR221W	GTB1	4.056052748
YDR170C	SEC7	7.841494904
YHR057C	CPR2	1.878403335
YMR314W	PRE5	8.626332057
YLR360W	VPS38	4.527852342
YBR039W	ATP3	8.308031078
YGR146C	ECL1	3.197930267
YOL036W	YOL036W	3.818160854
YJL153C	INO1	11.54540611
YML091C	RPM2	3.394554092
YJR003C	YJR003C	2.675538888
YOR277C	YOR277C	3.976513404
YOR247W	SRL1	10.28988201
YER144C	UBP5	3.411966501
YDR308C	SRB7	4.478896159
YLR153C	ACS2	7.11743066
YGL107C	RMD9	3.549244365
YLR146C	SPE4	4.832944092
YNL294C	RIM21	2.095157753
YJL121C	RPE1	12.44399448
YJL198W	PHO90	3.2478551
YLR386W	VAC14	2.935510446
YGR135W	PRE9	9.056019936
YOR329C	SCD5	4.388455521
YDR194C	MSS116	5.939847604
YHR158C	KEL1	3.317104164
YER145C	FTR1	4.396319552
YNL307C	MCK1	8.346264945
YLR257W	YLR257W	4.335079948
YML050W	AIM32	2.98261937
YDL225W	SHS1	5.254019908
YDL111C	RRP42	4.363371315
YDR395W	SXM1	5.243348123
YMR001C	CDC5	0.90313114
YKL201C	MNN4	3.747477799
YGL058W	RAD6	5.317396847
YGR200C	ELP2	4.179064738
YGR238C	KEL2	2.564079049
YLR398C	SKI2	3.695734787
YKL072W	STB6	1.649830184
YNL177C	MRPL22	6.785633178
YOR123C	LEO1	5.163317957
YML092C	PRE8	8.509510439
YDL078C	MDH3	13.56442411
YOR089C	VPS21	4.47147366
YNL130C	CPT1	6.074283558
YEL013W	VAC8	5.702330178
YBR286W	APE3	11.34666229
YMR218C	TRS130	2.895827862
YHR039C	MSC7	4.433055602
YOL122C	SMF1	4.290174108
YJR107W	YJR107W	2.083565845
YJR033C	RAV1	2.944491594
YLR272C	YCS4	3.58896713
YMR125W	STO1	4.760082691
YKL019W	RAM2	10.25926532
YJR127C	RSF2	2.350162333
YOR080W	DIA2	2.039245658
YNL141W	AAH1	4.102703867
YPR145W	ASN1	5.002089429
YHR122W	YHR122W	2.007171355
YBR059C	AKL1	3.479155536
YNL212W	VID27	4.265429169
YCL011C	GBP2	7.073605046
YFR046C	CNN1	3.699543072
YKL020C	SPT23	2.391031494
YPR118W	MRI1	5.989223013
YEL042W	GDA1	7.233940878
YFL048C	EMP47	4.957947647
YDR081C	PDC2	3.133712558
YIL085C	KTR7	4.109336787
YAL059C-A	YAL059C-A	2.755108517
YEL064C	AVT2	1.332528912
YDL048C	STP4	2.261751442
YDR025W	RPS11A	16.44611583
YHL049C	YHL049C	2.564323357
YBR281C	DUG2	4.859637727
YGR251W	NOP19	1.964656887
YPL063W	TIM50	7.660277326
YGR058W	PEF1	2.597622039
YLR043C	TRX1	8.301006535
YNL321W	VNX1	4.065523848
YNL062C	GCD10	5.116873934
YDR364C	CDC40	4.214254933
YDR529C	QCR7	5.015630176
YAL005C	SSA1	13.53078559
YPL042C	SSN3	1.490704796
YBR088C	POL30	2.655253189
YBL061C	SKT5	1.904764302
YNR017W	TIM23	5.035212256
YDL174C	DLD1	6.280366902
YBR053C	YBR053C	9.449017686
YHR050W	SMF2	3.796199981
YLR049C	YLR049C	1.743678867
YDR126W	SWF1	1.441572235
YCR033W	SNT1	2.370794378
YMR164C	MSS11	0.781737248
YDR293C	SSD1	3.254806235
YHL017W	YHL017W	3.49111659
YFL034C-A	RPL22B	3.626593522
YOR288C	MPD1	4.292648425
YPL178W	CBC2	4.329217833
YJL051W	IRC8	1.385557034
YHR164C	DNA2	2.326245875
YHR205W	SCH9	4.056394634
YLR247C	IRC20	2.021214231
YMR215W	GAS3	7.391614756
YKL191W	DPH2	5.977064163
YFL009W	CDC4	3.468881979
YJL112W	MDV1	3.781345642
YMR187C	YMR187C	2.306162792
YMR102C	YMR102C	1.463242229
YBL047C	EDE1	6.048506777
YAL040C	CLN3	2.341014938
YBR295W	PCA1	2.967856635
YDR144C	MKC7	3.965386643
YMR070W	MOT3	3.715718104
YDL215C	GDH2	5.717354662
YPR131C	NAT3	4.090879236
YNL058C	YNL058C	4.641592921
YIL105C	SLM1	3.077806141
YLR192C	HCR1	8.707583534
YLR183C	TOS4	3.065283636
YIR026C	YVH1	5.882838077
YJR040W	GEF1	4.754208143
YNR008W	LRO1	4.799168457
YCL018W	LEU2	1.45804543
YMR299C	DYN3	3.585826611
YOL121C	RPS19A	8.547595904
YLR120C	YPS1	3.895012202
YLR062C	BUD28	6.746194261
YNL323W	LEM3	5.650313869
YPL010W	RET3	7.914350551
YOL006C	TOP1	2.535992483
YHR058C	MED6	2.897423795
YML067C	ERV41	5.175798161
YPL154C	PEP4	12.66590557
YNL006W	LST8	3.926284973
YOL157C	IMA2	5.043888955
YDR451C	YHP1	1.120600758
YIL124W	AYR1	5.572808389
YGL252C	RTG2	4.198112739
YLL008W	DRS1	3.245341417
YMR203W	TOM40	9.648670015
YMR162C	DNF3	4.047800402
YDR284C	DPP1	4.500169167
YHR115C	DMA1	4.659498129
YKL181W	PRS1	6.464246115
YGR195W	SKI6	3.087074415
YHR166C	CDC23	1.963087788
YKL110C	KTI12	3.366733908
YMR313C	TGL3	3.236986536
YLR342W	FKS1	6.43464407
YLR382C	NAM2	4.532422526
YGR116W	SPT6	5.49768659
YPR189W	SKI3	3.731814243
YNL229C	URE2	4.633637576
YKL161C	KDX1	4.566584844
YDR089W	YDR089W	1.95362083
YDR297W	SUR2	4.292104203
YJL059W	YHC3	3.237691425
YPR140W	TAZ1	1.347702469
YDR309C	GIC2	3.645169976
YPL018W	CTF19	2.495191804
YIL149C	MLP2	3.373329687
YOR048C	RAT1	5.628535497
YER099C	PRS2	3.781390504
YOR340C	RPA43	4.443228497
YJL191W	RPS14B	7.018708494
YDL173W	PAR32	4.175218262
YHR004C	NEM1	3.218862053
YKL172W	EBP2	3.812068304
YKL099C	UTP11	3.275045945
YGR277C	CAB4	3.661345574
YBR159W	IFA38	6.611771712
YJR075W	HOC1	5.781224486
YJL050W	MTR4	4.820517238
YGL142C	GPI10	3.644884324
YKL216W	URA1	5.916193231
YLL012W	YEH1	1.739544159
YLR294C	YLR294C	4.797149947
YIL068W-A	YIL068W-A	2.843139506
YOR135C	IRC14	2.843141494
YCL055W	KAR4	2.90429573
YFR048W	RMD8	3.347310642
YHR045W	YHR045W	3.295334996
YJL016W	YJL016W	2.672434077
YOR349W	CIN1	1.840040116
YDR007W	TRP1	2.860105168
YGR176W	YGR176W	2.860108879
YMR190C	SGS1	3.486455861
YPR105C	COG4	4.109763554
YDR236C	FMN1	3.003288789
YLR440C	SEC39	2.032140151
YKR065C	PAM17	6.16026168
YHR056C	RSC30	3.795311999
YMR229C	RRP5	6.312265485
YIL009W	FAA3	2.699701761
YPL157W	TGS1	1.035837349
YCL057W	PRD1	9.308764016
YMR259C	TRM732	3.216265226
YER189W	YER189W	4.095554433
YCR081W	SRB8	1.662942394
YNL121C	TOM70	7.14330683
YIL127C	RRT14	1.702667563
YGR266W	YGR266W	4.177202846
YDL126C	CDC48	12.03184982
YEL044W	IES6	4.664694303
YHR048W	YHK8	2.623573547
YKL062W	MSN4	2.398815512
YOR299W	BUD7	3.149116315
YML062C	MFT1	2.467659948
YJL075C	APQ13	1.964204533
YMR042W	ARG80	2.082424507
YMR091C	NPL6	4.93010743
YLR312W-A	MRPL15	2.151362083
YEL056W	HAT2	4.556430522
YPR173C	VPS4	4.322865896
YDL080C	THI3	1.631797445
YOR171C	LCB4	4.613052054
YCR065W	HCM1	1.839027276
YNL248C	RPA49	4.994969787
YKR090W	PXL1	2.37157567
YNL069C	RPL16B	11.09606321
YDL200C	MGT1	2.481804974
YPL100W	ATG21	2.931203731
YBR263W	SHM1	8.115881293
YBR194W	AIM4	2.490062404
YNL116W	DMA2	2.217383668
YMR238W	DFG5	5.381809534
YHR112C	YHR112C	8.015421441
YDL056W	MBP1	0.872998008
YJL193W	YJL193W	1.71285362
YDR211W	GCD6	5.48704712
YGR191W	HIP1	3.721229445
YDR108W	TRS85	4.254394232
YJL108C	PRM10	4.907933863
YJR126C	VPS70	2.241468012
YOR143C	THI80	1.750345267
YMR303C	ADH2	17.92582024
YKR088C	TVP38	4.614766346
YDR083W	RRP8	2.848556676
YPR154W	PIN3	8.185261349
YIL106W	MOB1	2.006358658
YDR166C	SEC5	3.289360456
YDL240W	LRG1	1.758973442
YLR130C	ZRT2	3.323434055
YMR171C	EAR1	2.856034802
YDR171W	HSP42	4.330852621
YMR307C-A	YMR307C-A	4.878161779
YLR187W	SKG3	3.431286953
YGR214W	RPS0A	12.2804402
YPL146C	NOP53	3.137543976
YHR102W	KIC1	3.038763419
YNL240C	NAR1	5.649142539
YAR002W	NUP60	2.97723433
YDR538W	PAD1	5.92659555
YHR193C	EGD2	13.38062888
YBR030W	RKM3	2.205525172
YGL120C	PRP43	4.743700127
YBR179C	FZO1	4.551670439
YJL085W	EXO70	3.593705226
YGL073W	HSF1	3.832134232
YNL232W	CSL4	3.484603972
YDL141W	BPL1	5.069422579
YGL213C	SKI8	1.524250676
YBR038W	CHS2	3.186832109
YCL032W	STE50	3.690976009
YGR268C	HUA1	6.305525839
YER095W	RAD51	5.453785519
YER147C-A	YER147C-A	1.458292021
YOR037W	CYC2	5.037057724
YBR044C	TCM62	5.269693814
YPL176C	TRE1	3.78993813
YLR020C	YEH2	2.278527767
YCR042C	TAF2	3.679056979
YOR309C	YOR309C	5.019754449
YOR174W	MED4	1.217066564
YMR207C	HFA1	2.910247941
YGR249W	MGA1	3.094313627
YGL123W	RPS2	9.846979606
YGL150C	INO80	4.061035404
YBR234C	ARC40	8.335680838
YOL054W	PSH1	1.272747387
YNL298W	CLA4	3.94694237
YCR005C	CIT2	2.029986628
YDR517W	GRH1	6.426157014
YLR117C	CLF1	1.228645487
YJL109C	UTP10	4.590575909
YDL181W	INH1	5.613596814
YDR361C	BCP1	4.984980715
YOR149C	SMP3	4.151501648
YPR133C	SPN1	5.787391739
YOR105W	YOR105W	0.892129202
YPL129W	TAF14	5.608780204
YGR140W	CBF2	2.079837088
YLR462W	YLR462W	4.278895935
YGR275W	RTT102	3.491591732
YJL047C	RTT101	3.186096702
YIL112W	HOS4	2.993419103
YJR035W	RAD26	2.829049927
YGL131C	SNT2	2.166954764
YHR180W	YHR180W	2.469907931
YPL240C	HSP82	6.612612986
YGL006W	PMC1	4.566203647
YDR138W	HPR1	1.366253287
YOR067C	ALG8	4.388361971
YML051W	GAL80	5.720341622
YBR082C	UBC4	13.09977005
YDR370C	YDR370C	1.391992928
YJL186W	MNN5	5.382770267
YBR093C	PHO5	9.915554237
YPR179C	HDA3	2.033697348
YDR387C	YDR387C	1.714513304
YMR016C	SOK2	3.572024782
YOL161C	PAU20	1.265190015
YBR106W	PHO88	8.980610335
YPL212C	PUS1	3.105259425
YDR410C	STE14	2.361973871
YBL085W	BOI1	3.795701755
YOR205C	GEP3	2.333937947
YLR419W	YLR419W	3.040120682
YBR015C	MNN2	6.338024669
YBL084C	CDC27	3.897392892
YGR178C	PBP1	5.138020007
YPL147W	PXA1	5.570738393
YHR036W	BRL1	1.87186112
YLR002C	NOC3	3.76849378
YJR005W	APL1	3.277551596
YDR382W	RPP2B	12.11267664
YER016W	BIM1	2.339172376
YER119C	AVT6	4.299949927
YPL175W	SPT14	3.165885254
YIL064W	SEE1	6.23289366
YNL313C	EMW1	3.502690774
YNL288W	CAF40	4.038698395
YGR007W	ECT1	5.801559757
YPL029W	SUV3	4.734707792
YNL010W	YNL010W	11.0277567
YPL252C	YAH1	3.534681372
YOR252W	TMA16	3.984770072
YFL013W-A	YFL013W-A	3.094844781
YCL014W	BUD3	4.202164451
YLR429W	CRN1	6.403605762
YDR267C	CIA1	2.641049115
YJL204C	RCY1	4.143799022
YOR352W	TFB6	3.304459901
YPR055W	SEC8	2.753720941
YJL031C	BET4	1.497248898
YDR371W	CTS2	1.734749637
YLR259C	HSP60	16.82662289
YNL094W	APP1	4.048174899
YPR024W	YME1	6.098327458
YFR045W	YFR045W	2.964123285
YOR157C	PUP1	6.148086595
YER027C	GAL83	3.385800531
YMR100W	MUB1	2.575832533
YFR052W	RPN12	6.057731168
YIL096C	YIL096C	1.572867346
YEL037C	RAD23	6.414563017
YNL300W	TOS6	3.286744708
YLR361C	DCR2	4.322317236
YJL148W	RPA34	3.00086338
YPL085W	SEC16	5.034107503
YJR141W	YJR141W	2.876722208
YHL040C	ARN1	5.766211453
YBL041W	PRE7	3.503228172
YHR194W	MDM31	2.339725007
YJL128C	PBS2	3.825015494
YJR013W	GPI14	2.512068658
YPL070W	MUK1	3.728840178
YDR112W	IRC2	2.106112709
YFL037W	TUB2	12.58298002
YER059W	PCL6	3.85061655
YGL094C	PAN2	4.649700212
YGR082W	TOM20	7.367077458
YJL053W	PEP8	4.378900503
YDR347W	MRP1	6.049523252
YBL105C	PKC1	3.716229412
YGR232W	NAS6	6.357959585
YDL119C	YDL119C	2.318379611
YLR286W-A	YLR286W-A	5.442081728
YOL148C	SPT20	4.310397979
YIL153W	RRD1	5.913604647
YGL030W	RPL30	9.815397853
YBR087W	RFC5	5.269850311
YEL058W	PCM1	9.998939778
YCL009C	ILV6	17.63886941
YML025C	YML6	2.944481665
YNL016W	PUB1	9.498843768
YGR180C	RNR4	26.96252805
YLR207W	HRD3	3.417122117
YCR095C	OCA4	2.96594355
YJL019W	MPS3	2.291858997
YDL102W	POL3	4.000331403
YPL105C	SYH1	2.828866271
YHR108W	GGA2	7.338514322
YGL124C	MON1	2.276666638
YFL056C	AAD6	5.149820199
YLR439W	MRPL4	4.596220068
YJL093C	TOK1	2.897115703
YJL020W-A	YJL020W-A	3.759521872
YBL025W	RRN10	3.75951054
YDR539W	FDC1	6.321270829
YLR100W	ERG27	5.254885478
YDL047W	SIT4	3.310682346
YNL255C	GIS2	7.643389289
YER182W	FMP10	2.917336982
YJR055W	HIT1	1.822428142
YLL005C	SPO75	2.187118552
YGL060W	YBP2	2.671414042
YFL045C	SEC53	9.909267867
YGR274C	TAF1	2.096673159
YHR078W	YHR078W	4.198776908
YMR142C	RPL13B	7.907444823
YMR255W	GFD1	4.048765422
YJR134C	SGM1	1.962155668
YBR247C	ENP1	3.575765144
YPR190C	RPC82	3.786004276
YGR186W	TFG1	6.879074041
	-	1.39527377
YOR201C	MRM1	5.035552055
YBR242W	YBR242W	3.301495591
YHL034C	SBP1	13.50755175
YGL242C	YGL242C	5.377136691
YDR471W	RPL27B	6.775745481
YIL044C	AGE2	3.539090008
YDR202C	RAV2	4.602491675
YHR003C	YHR003C	3.229076137
YJL105W	SET4	3.22479801
YGL225W	VRG4	5.204232282
YLR437C-A	YLR437C-A	7.293191855
YKL004W	AUR1	4.494871468
YML096W	YML096W	4.900391985
YKR104W	YKR104W	1.827030274
YDR180W	SCC2	1.032463761
YOR272W	YTM1	4.045186551
YER131W	RPS26B	11.36517444
YIL053W	RHR2	6.779989134
YOL086C	ADH1	19.23532996
YOR124C	UBP2	4.695093366
YDL171C	GLT1	6.625538126
YMR222C	FSH2	2.50680575
YDL076C	RXT3	2.371743593
YOL100W	PKH2	1.971964672
YJL079C	PRY1	7.574903511
YDL179W	PCL9	1.801680724
YFL039C	ACT1	20.58527445
YFR014C	CMK1	4.459045169
YML099C	ARG81	1.93134561
YLR288C	MEC3	3.37326707
YNL209W	SSB2	10.86954244
YPL254W	HFI1	3.92140609
YMR064W	AEP1	2.511081451
YCR036W	RBK1	4.348029488
YMR078C	CTF18	3.385436185
YPR135W	CTF4	1.953619742
YGR229C	SMI1	4.072327938
YDR500C	RPL37B	6.716093214
YLR441C	RPS1A	11.79376125
YDL229W	SSB1	12.44543671
YJL132W	YJL132W	1.072766038
YJL095W	BCK1	3.560829011
YHR150W	PEX28	1.177874797
YML116W	ATR1	3.872994805
YPR023C	EAF3	7.131764454
YNR038W	DBP6	3.262186655
YPR048W	TAH18	4.215715903
YPR076W	YPR076W	1.231952775
YMR163C	INP2	3.06239357
YHR208W	BAT1	5.701190029
YOR001W	RRP6	4.467929057
YMR026C	PEX12	2.677807623
YAL051W	OAF1	1.949952248
YGL110C	CUE3	3.357316229
YFL057C	AAD16	3.763308057
YDR145W	TAF12	4.747197994
YKL133C	YKL133C	1.887100783
YGL143C	MRF1	5.146124741
YBR089W	YBR089W	2.908933594
YOR312C	RPL20B	8.770932048
YNL190W	YNL190W	7.406583456
YHR068W	DYS1	7.095590198
YDR242W	AMD2	0.782024199
YPL220W	RPL1A	7.434393604
YNL253W	TEX1	4.093854479
YPR073C	LTP1	6.243303777
YIL115W-A	YIL115W-A	2.361753471
YMR066W	1.05.2001	1.971702795
YMR284W	YKU70	1.952673255
YLR167W	RPS31	7.375497653
YNL231C	PDR16	3.815870904
YKL139W	CTK1	2.484966909
YOR099W	KTR1	6.891457091
YPL263C	KEL3	4.595246947
YEL007W	MIT1	2.290441361
YDR051C	DET1	5.045245415
YDR104C	SPO71	1.470326734
YJL187C	SWE1	1.822287233
YNR035C	ARC35	9.251084874
YGR161C	RTS3	4.394935348
YJL092W	SRS2	2.405629048
YMR170C	ALD2	5.761516438
YBR197C	YBR197C	2.379000989
YMR157C	AIM36	3.379162855
YDR354W	TRP4	6.623670794
[truncated: 2,817 more rows]
