# Supplementary material for: Modeling of mRNA deadenylation rates reveal a complex relationship between mRNA deadenylation and decay
Source: EMBO J. 2024 Oct 11;43(24):6525–54. doi: 10.1038/s44318-024-00258-3 (PMC11649921; doi:10.1038/s44318-024-00258-3)
Supplement: Supplementary file 5 — Source data Fig. 1 [file 44318_2024_258_MOESM5_ESM.zip › Figure 1/Figure 1E/HLtxnAnnot.csv]

transcript	name	commonName	chrom	type	start	end	strand	id	HalfLife_CramerLab	SynthesisRate_CramerLab	HalfLife_pA_RNA_CollerLab	HalfLife_total_RNA_CollerLab	HalfLife_RATEseq	SynthesisRate_RATEseq	TranscriptionRate_Pelechano	RNAPII_density_perkb_Pelechano	RNAPII_density_perGene_Pelechano
SUT001_NA	SUT001	NA	chr01	SUTs	9369	9601	0	ST0001	NA	NA	NA	NA	NA	NA	NA	NA	NA
CUT001_NA	CUT001	NA	chr01	CUTs	30073	30905	0	ST0002	NA	NA	NA	NA	NA	NA	NA	NA	NA
YAL062W_GDH3	YAL062W	GDH3	chr01	ORF-T	31153	32985	0	ST0003	NA	NA	NA	NA	17.5	0.084	0.0702	0.0468	0.0643
YAL061W_NA	YAL061W	NA	chr01	ORF-T	33361	34897	0	ST0004	NA	NA	NA	NA	9.6	0.095	0.0592	0.0395	0.0494
YAL060W_BDH1	YAL060W	BDH1	chr01	ORF-T	35097	36393	0	ST0005	16.17	8.86	NA	NA	11.5	0.259	NA	NA	NA
YAL059W_ECM1	YAL059W	ECM1	chr01	ORF-T	36545	37329	0	ST0006	12.43	27.5	1.1	2.1	10.2	0.311	0.1675	0.1117	0.0713
YAL058W_CNE1	YAL058W	CNE1	chr01	ORF-T	37409	39033	0	ST0007	23.46	4.78	3.6	9.9	14.1	0.086	NA	NA	NA
YAL056W_GPB2	YAL056W	GPB2	chr01	ORF-T	39217	41969	0	ST0008	9.78	11.39	3.5	4.9	10.3	0.22	NA	NA	NA
YAL055W_PEX22	YAL055W	PEX22	chr01	ORF-T	42161	42833	0	ST0009	9.66	11.4	4.5	6.8	10.6	0.237	0.0917	0.0611	0.0331
SUT002_NA	SUT002	NA	chr01	SUTs	43441	45329	0	ST0010	NA	NA	NA	NA	NA	NA	NA	NA	NA
YAL053W_FLC2	YAL053W	FLC2	chr01	ORF-T	45761	48305	0	ST0011	10.58	11.53	2.6	5.3	8.3	0.609	0.1	0.0666	0.1567
YAL051W_OAF1	YAL051W	OAF1	chr01	ORF-T	48513	51799	0	ST0012	5.51	16.95	2.3	6	8.3	0.18	0.0409	0.0273	0.0857
YAL044W-A_NA	YAL044W-A	NA	chr01	ORF-T	57503	57959	0	ST0013	37.42	9.54	NA	NA	31	0.124	NA	NA	NA
YAL042W_ERV46	YAL042W	ERV46	chr01	ORF-T	61279	62647	0	ST0014	41.44	16.78	4.6	15.5	14.7	0.528	0.2442	0.1628	0.203
YAL041W_CDC24	YAL041W	CDC24	chr01	ORF-T	62791	65607	0	ST0015	7.33	20.26	NA	NA	4.2	0.651	0.1361	0.0907	0.2326
SUT003_NA	SUT003	NA	chr01	SUTs	68719	69487	0	ST0016	NA	NA	NA	NA	NA	NA	NA	NA	NA
YAL038W_CDC19	YAL038W	CDC19	chr01	ORF-T	71679	73447	0	ST0017	66.95	165.59	NA	NA	NA	NA	NA	NA	NA
YAL037W_NA	YAL037W	NA	chr01	ORF-T	73935	74959	0	ST0018	NA	NA	NA	NA	14.7	0.036	0.0274	0.0183	0.0147
YAL035W_FUN12	YAL035W	FUN12	chr01	ORF-T	76383	79535	0	ST0019	27.31	59.08	2.4	21.4	NA	NA	0.2599	0.1733	0.5212
YAL035W_FUN12	YAL035W	FUN12	chr01	ORF-T	76383	79535	0	ST0019	27.31	59.08	2.4	21.4	NA	NA	0.2599	0.1733	0.5212
YAL034W-A_MTW1	YAL034W-A	MTW1	chr01	ORF-T	79695	80647	0	ST0020	4.82	9.07	2.7	3.4	10.5	0.102	0.2561	0.1708	0.1484
YAL033W_POP5	YAL033W	POP5	chr01	ORF-T	82695	83311	0	ST0021	15.37	18.81	2	4.2	21.9	0.08	0.1009	0.0673	0.035
YAL030W_SNC1	YAL030W	SNC1	chr01	ORF-T	87263	87783	0	ST0022	33.42	8.99	12.4	28.5	35.9	0.16	0.0972	0.0648	0.0302
YAL028W_FRT2	YAL028W	FRT2	chr01	ORF-T	92855	94487	0	ST0023	NA	NA	NA	NA	9.9	0.139	NA	NA	NA
YAL027W_NA	YAL027W	NA	chr01	ORF-T	94607	95543	0	ST0024	5.75	5.86	2.5	4.8	18.6	0.072	0.0737	0.0491	0.0385
YAL019W-A, YAL019W_NA	YAL019W-A, YAL019W	NA	chr01	other	114815	118391	0	ST0025	NA	NA	NA	NA	NA	NA	NA	NA	NA
YAL017W_PSK1	YAL017W	PSK1	chr01	ORF-T	119863	124447	0	ST0026	11.08	12.38	NA	NA	8.1	0.224	0.0688	0.0459	0.1867
YAL016W_TPD3	YAL016W	TPD3	chr01	ORF-T	124799	126863	0	ST0027	19.88	33.45	6.9	28.3	10.8	0.472	0.1889	0.126	0.2402
YAL013W_DEP1	YAL013W	DEP1	chr01	ORF-T	129239	130567	0	ST0028	5.31	18.96	3.7	4.3	8.1	0.271	0.2534	0.1689	0.2132
YAL012W_CYS3	YAL012W	CYS3	chr01	ORF-T	130703	132087	0	ST0029	35.97	48.86	5.5	55.9	9.1	2.666	NA	NA	NA
YAL011W_SWC3	YAL011W	SWC3	chr01	ORF-T	132199	134111	0	ST0030	7.24	8.56	1.9	4.8	6.5	0.277	0.1106	0.0737	0.1383
YAL009W_SPO7	YAL009W	SPO7	chr01	ORF-T	135823	136703	0	ST0031	17.99	3.49	2.4	4.4	18.2	0.085	NA	NA	NA
YAL008W_FUN14	YAL008W	FUN14	chr01	ORF-T	136863	137639	0	ST0032	23.48	2.17	12.5	27.5	25.7	0.169	0.0379	0.0253	0.0151
CUT002_NA	CUT002	NA	chr01	CUTs	138607	138831	0	ST0033	NA	NA	NA	NA	NA	NA	NA	NA	NA
YAL003W, snR18_NA	YAL003W, snR18	NA	chr01	ORF-T	142127	143439	0	ST0034	NA	NA	NA	NA	NA	NA	NA	NA	NA
CUT003_NA	CUT003	NA	chr01	CUTs	143439	143599	0	ST0035	NA	NA	NA	NA	NA	NA	NA	NA	NA
YAL002W_VPS8	YAL002W	VPS8	chr01	ORF-T	143599	147599	0	ST0036	5.11	12.41	NA	NA	6	0.305	0.0609	0.0406	0.1553
YAR002W_NUP60	YAR002W	NUP60	chr01	ORF-T	152215	153991	0	ST0037	10.01	34.81	2.4	5.4	7	0.523	0.1768	0.1178	0.1908
YAR003W_SWD1	YAR003W	SWD1	chr01	ORF-T	154935	156807	0	ST0038	9.6	7.89	2.4	4.9	9.6	0.162	0.0948	0.0632	0.0809
YAR008W_SEN34	YAR008W	SEN34	chr01	ORF-T	158863	159871	0	ST0039	6.66	16.73	1.9	3.1	7.8	0.197	0.0281	0.0188	0.0155
YAR015W_ADE1	YAR015W	ADE1	chr01	ORF-T	169255	170479	0	ST0040	27.2	13.98	2.9	5.2	16.5	0.874	0.159	0.106	0.0975
CUT004_NA	CUT004	NA	chr01	CUTs	170495	172447	0	ST0041	NA	NA	NA	NA	NA	NA	NA	NA	NA
YAR019W-A_NA	YAR019W-A	NA	chr01	other	175303	176223	0	ST0042	NA	NA	NA	NA	NA	NA	NA	NA	NA
CUT005_NA	CUT005	NA	chr01	CUTs	180255	180511	0	ST0043	NA	NA	NA	NA	NA	NA	NA	NA	NA
YAR028W, YAR029W_NA	YAR028W, YAR029W	NA	chr01	ORF-T	184831	186735	0	ST0044	NA	NA	NA	NA	NA	NA	NA	NA	NA
YAR035W_YAT1	YAR035W	YAT1	chr01	ORF-T	189991	192391	0	ST0045	NA	NA	NA	NA	20.8	0	NA	NA	NA
YAR042W_SWH1	YAR042W	SWH1	chr01	ORF-T	192583	196255	0	ST0046	8.35	7.82	NA	NA	7.5	0	0.1885	0.1256	0.4481
SUT004_NA	SUT004	NA	chr01	SUTs	198775	199895	0	ST0047	NA	NA	NA	NA	NA	NA	NA	NA	NA
YBL102W_SFT2	YBL102W	SFT2	chr02	ORF-T	23993	24889	0	ST0048	23.9	17.66	4.3	8.5	24	0.262	0.0668	0.0445	0.0288
YBL099W_ATP1	YBL099W	ATP1	chr02	ORF-T	36729	38929	0	ST0049	34.65	60.35	4	34.8	NA	NA	0.2148	0.1432	0.2344
YBL098W_BNA4	YBL098W	BNA4	chr02	ORF-T	39121	40561	0	ST0050	73.76	1.78	NA	NA	32.7	0.1	NA	NA	NA
YBL097W_BRN1	YBL097W	BRN1	chr02	ORF-T	40785	43145	0	ST0051	NA	NA	25.2	5.3	5.6	0.007	NA	NA	NA
YBL095W_NA	YBL095W	NA	chr02	ORF-T	43145	44201	0	ST0052	5.72	29.67	NA	NA	12.5	0.152	0.1673	0.1115	0.0906
YBL092W_RPL32	YBL092W	RPL32	chr02	ORF-T	45545	46481	0	ST0053	28.81	216.38	4.5	28.7	NA	NA	0.4991	0.3327	0.1304
SUT005_NA	SUT005	NA	chr02	SUTs	46785	47129	0	ST0054	NA	NA	NA	NA	NA	NA	NA	NA	NA
YBL090W_MRP21	YBL090W	MRP21	chr02	ORF-T	48777	49425	0	ST0055	5.8	12.17	2.7	3.7	32.4	0.106	0.1521	0.1014	0.0541
YBL089W_AVT5	YBL089W	AVT5	chr02	ORF-T	49545	51025	0	ST0056	6.73	13.96	3.7	4.9	9.5	0.145	NA	NA	NA
YBL085W_BOI1	YBL085W	BOI1	chr02	ORF-T	63537	66921	0	ST0057	11.3	20.79	4.3	7.9	6.1	0.463	NA	NA	NA
YBL081W_NA	YBL081W	NA	chr02	ORF-T	71561	73057	0	ST0058	2.97	35.77	NA	NA	1.5	2.326	NA	NA	NA
YBL079W_NUP170	YBL079W	NUP170	chr02	ORF-T	75185	79825	0	ST0059	12.47	27.93	3.5	7.1	NA	NA	0.1124	0.0749	0.3378
snR56_NA	snR56	NA	chr02	SNR	88041	88393	0	ST0060	NA	NA	NA	NA	19.7	NA	NA	NA	NA
YBL071W-A_KTI11	YBL071W-A	KTI11	chr02	ORF-T	89945	90465	0	ST0061	NA	NA	4.4	9.3	9.1	0.475	0.1185	0.079	0.0196
YBL069W, YBL068W-A_NA	YBL069W, YBL068W-A	NA	chr02	ORF-T	90665	92121	0	ST0062	NA	NA	NA	NA	NA	NA	NA	NA	NA
YBL068W_PRS4	YBL068W	PRS4	chr02	ORF-T	92345	93577	0	ST0063	16.1	36.7	2	4.5	17.5	0.211	0.0564	0.0376	0.0369
CUT006_NA	CUT006	NA	chr02	CUTs	96354	96570	0	ST0064	NA	NA	NA	NA	NA	NA	NA	NA	NA
YBL063W_KIP1	YBL063W	KIP1	chr02	ORF-T	101871	105223	0	ST0065	8.29	7.12	NA	NA	7.8	0.115	0.067	0.0447	0.149
YBL060W_NA	YBL060W	NA	chr02	ORF-T	107687	109991	0	ST0066	NA	NA	3.4	5	9.3	0.151	0.0829	0.0553	0.114
YBL059W_NA	YBL059W	NA	chr02	ORF-T	110679	111407	0	ST0067	10.23	3.17	NA	NA	16.4	0.065	0.1151	0.0768	0.0499
YBL058W_SHP1	YBL058W	SHP1	chr02	ORF-T	111407	112823	0	ST0068	14.81	20.34	8.2	18.2	10.8	0.601	0.3883	0.2589	0.329
YBL056W_PTC3	YBL056W	PTC3	chr02	ORF-T	113639	115559	0	ST0069	18.17	16.7	3.6	8.6	12.3	0.819	0.2166	0.1444	0.203
YBL054W, YBL053W_NA	YBL054W, YBL053W	NA	chr02	other	117487	119367	0	ST0070	NA	NA	NA	NA	NA	NA	NA	NA	NA
YBL050W_SEC17	YBL050W	SEC17	chr02	ORF-T	125055	126191	0	ST0071	21.12	18.71	5.1	8.3	16.8	0.391	NA	NA	NA
YBL049W, YBL048W_NA	YBL049W, YBL048W	NA	chr02	other	126607	127663	0	ST0072	NA	NA	NA	NA	NA	NA	NA	NA	NA
YBL046W_PSY4	YBL046W	PSY4	chr02	ORF-T	132423	133871	0	ST0073	6.42	8.87	NA	NA	7.6	0.191	0.1128	0.0752	0.0997
YBL043W_ECM13	YBL043W	ECM13	chr02	ORF-T	136567	137599	0	ST0074	NA	NA	NA	NA	7.1	0.195	NA	NA	NA
YBL041W_PRE7	YBL041W	PRE7	chr02	ORF-T	140991	142119	0	ST0075	13.21	44.95	4.4	13.4	14.5	0.932	0.3362	0.2241	0.1625
YBL039W-B_NA	YBL039W-B	NA	chr02	ORF-T	143103	143647	0	ST0076	NA	NA	NA	NA	115.6	0.029	NA	NA	NA
YBL038W_MRPL16	YBL038W	MRPL16	chr02	ORF-T	146119	146903	0	ST0077	6.64	31.52	4.4	6.7	37.7	0.114	NA	NA	NA
YBL037W_APL3	YBL037W	APL3	chr02	ORF-T	147119	150383	0	ST0078	8.99	7.8	NA	NA	7.7	0.224	0.0474	0.0316	0.0972
YBL032W_HEK2	YBL032W	HEK2	chr02	ORF-T	160103	161447	0	ST0079	31.31	15.61	2.2	3.3	12.9	0.496	0.1974	0.1316	0.1507
YBL031W_SHE1	YBL031W	SHE1	chr02	ORF-T	161679	162783	0	ST0080	5.32	8.74	2	2.7	13.8	0.066	0.0437	0.0291	0.0296
SUT006_NA	SUT006	NA	chr02	SUTs	164471	165007	0	ST0081	NA	NA	NA	NA	NA	NA	NA	NA	NA
YBL029W_NA	YBL029W	NA	chr02	ORF-T	166095	167359	0	ST0082	NA	NA	NA	NA	9.3	0.123	NA	NA	NA
YBL027W_RPL19B	YBL027W	RPL19B	chr02	ORF-T	168375	169511	0	ST0083	67.14	86.4	3.7	13.4	183.7	1.097	0.6037	0.4025	0.3836
YBL026W_LSM2	YBL026W	LSM2	chr02	ORF-T	170551	171135	0	ST0084	13.85	75.9	2.2	4.4	NA	NA	0.122	0.0814	0.0338
YBL025W_RRN10	YBL025W	RRN10	chr02	ORF-T	171423	172207	0	ST0085	NA	NA	4.4	3.7	16.3	0.06	0.1339	0.0892	0.039
YBL024W_NCL1	YBL024W	NCL1	chr02	ORF-T	172503	174687	0	ST0086	18.75	53.41	1.3	4.7	11.1	0.422	0.2767	0.1845	0.3789
YBL020W_RFT1	YBL020W	RFT1	chr02	ORF-T	182335	184207	0	ST0087	14.25	10.13	2	5.2	12.6	0.201	0.0736	0.0491	0.0846
YBL019W_APN2	YBL019W	APN2	chr02	ORF-T	184263	185975	0	ST0088	NA	NA	4.7	9.1	11.8	0.064	0.0548	0.0366	0.0571
CUT007_NA	CUT007	NA	chr02	CUTs	191991	192343	0	ST0089	NA	NA	NA	NA	NA	NA	NA	NA	NA
YBL015W_ACH1	YBL015W	ACH1	chr02	ORF-T	194031	195863	0	ST0090	11.37	8.32	4	9.7	12	0.129	0.0769	0.0513	0.081
SUT007_NA	SUT007	NA	chr02	SUTs	196311	196735	0	ST0091	NA	NA	NA	NA	NA	NA	NA	NA	NA
YBL013W_FMT1	YBL013W	FMT1	chr02	ORF-T	202015	203440	0	ST0092	NA	NA	NA	NA	8.1	0.019	NA	NA	NA
YBL011W_SCT1	YBL011W	SCT1	chr02	ORF-T	203440	205952	0	ST0093	9.15	19.51	2.3	4.6	9.4	0.339	0.1205	0.0803	0.183
YBL009W_NA	YBL009W	NA	chr02	ORF-T	207160	209312	0	ST0094	NA	NA	1.7	3.7	6.3	0.276	0.0584	0.039	0.0791
YBL008W-A, YBL008W_NA	YBL008W-A, YBL008W	NA	chr02	other	209568	212224	0	ST0095	NA	NA	NA	NA	NA	NA	NA	NA	NA
YBL006W-A_NA	YBL006W-A	NA	chr02	other	216704	217256	0	ST0096	NA	NA	NA	NA	NA	NA	NA	NA	NA
YBL005W, YBLWdelta8_NA	YBL005W, YBLWdelta8	NA	chr02	other	217408	220984	0	ST0097	NA	NA	NA	NA	NA	NA	NA	NA	NA
YBL004W_UTP20	YBL004W	UTP20	chr02	ORF-T	227528	235216	0	ST0098	12.73	33.8	2.6	10.6	NA	NA	0.1677	0.1118	0.8362
YBL002W_HTB2	YBL002W	HTB2	chr02	ORF-T	236056	237152	0	ST0099	12.25	167.14	2	3.7	9.5	5.362	0.6167	0.4112	0.1624
CUT008_NA	CUT008	NA	chr02	CUTs	237744	237928	0	ST0100	NA	NA	NA	NA	NA	NA	NA	NA	NA
SUT008_NA	SUT008	NA	chr02	SUTs	238400	238896	0	ST0101	NA	NA	NA	NA	NA	NA	NA	NA	NA
SUT009_NA	SUT009	NA	chr02	SUTs	241688	242792	0	ST0102	NA	NA	NA	NA	NA	NA	NA	NA	NA
YBR003W_COQ1	YBR003W	COQ1	chr02	ORF-T	242792	244360	0	ST0103	10.32	17.22	6.6	7.9	9	0.28	0.0641	0.0427	0.0607
YBR005W_RCR1	YBR005W	RCR1	chr02	ORF-T	245832	246672	0	ST0104	6.13	4.8	2.4	5	20.2	0.122	NA	NA	NA
YBR006W_UGA2	YBR006W	UGA2	chr02	ORF-T	246768	248600	0	ST0105	20.63	2.56	5.3	17.1	16.7	0.137	0.0726	0.0484	0.0723
SUT010_NA	SUT010	NA	chr02	SUTs	251616	252104	0	ST0106	NA	NA	NA	NA	NA	NA	NA	NA	NA
SUT011_NA	SUT011	NA	chr02	SUTs	254640	254872	0	ST0107	NA	NA	NA	NA	NA	NA	NA	NA	NA
CUT009_NA	CUT009	NA	chr02	CUTs	254872	255056	0	ST0108	NA	NA	NA	NA	NA	NA	NA	NA	NA
YBR010W_HHT1	YBR010W	HHT1	chr02	ORF-T	256304	256896	0	ST0109	11.9	161.7	1.9	3.6	20.7	3.983	1.8579	1.2386	0.5078
SUT012_NA	SUT012	NA	chr02	SUTs	269792	270208	0	ST0110	NA	NA	NA	NA	NA	NA	NA	NA	NA
YBR016W_NA	YBR016W	NA	chr02	ORF-T	270208	270880	0	ST0111	12.79	51.01	NA	NA	10.8	0.788	0.3117	0.2078	0.0802
SUT013_NA	SUT013	NA	chr02	SUTs	276760	278816	0	ST0112	NA	NA	NA	NA	NA	NA	NA	NA	NA
YBR020W_GAL1	YBR020W	GAL1	chr02	ORF-T	278856	281304	0	ST0113	NA	NA	NA	NA	8.9	0.038	0.0615	0.041	0.0651
YBR021W_FUR4	YBR021W	FUR4	chr02	ORF-T	281344	283512	0	ST0114	5.2	7.36	NA	NA	4.3	0.354	0.0543	0.0362	0.0688
YBR022W_POA1	YBR022W	POA1	chr02	ORF-T	283664	284392	0	ST0115	10.72	8.07	NA	NA	36	0.05	0.0853	0.0568	0.0303
YBR024W_SCO2	YBR024W	SCO2	chr02	ORF-T	289344	290560	0	ST0116	10.7	7.13	NA	NA	13.3	0.184	0.0814	0.0543	0.0491
CUT010_NA	CUT010	NA	chr02	CUTs	296288	296576	0	ST0117	NA	NA	NA	NA	NA	NA	NA	NA	NA
YBR030W_NA	YBR030W	NA	chr02	ORF-T	298016	300016	0	ST0118	5.22	13.24	1.8	3.3	8.7	0.173	0.129	0.086	0.1426
YBR031W_RPL4A	YBR031W	RPL4A	chr02	ORF-T	300104	301392	0	ST0119	50.99	148.41	3.1	12.8	12.5	7.488	NA	NA	NA
YBR032W, YBR033W_NA	YBR032W, YBR033W	NA	chr02	other	301808	304840	0	ST0120	NA	NA	NA	NA	NA	NA	NA	NA	NA
CUT011_NA	CUT011	NA	chr02	CUTs	306288	306696	0	ST0121	NA	NA	NA	NA	NA	NA	NA	NA	NA
CUT012_NA	CUT012	NA	chr02	CUTs	306696	307104	0	ST0122	NA	NA	NA	NA	NA	NA	NA	NA	NA
TLC1_NA	TLC1	NA	chr02	other	307568	308896	0	ST0123	NA	NA	NA	NA	NA	NA	NA	NA	NA
CUT013_NA	CUT013	NA	chr02	CUTs	310632	310952	0	ST0124	NA	NA	NA	NA	NA	NA	NA	NA	NA
YBR038W_CHS2	YBR038W	CHS2	chr02	ORF-T	311832	314960	0	ST0125	9.4	14.12	3.7	5.4	6.8	0.37	0.0401	0.0268	0.0773
YBR039W_ATP3	YBR039W	ATP3	chr02	ORF-T	315496	316656	0	ST0126	23.02	31.57	3.7	8.1	20.6	0.58	0.1356	0.0904	0.0845
YBR041W_FAT1	YBR041W	FAT1	chr02	ORF-T	318200	320360	0	ST0127	20.66	10.68	6.1	6.8	11.6	0.308	0.1324	0.0883	0.1773
CUT014_NA	CUT014	NA	chr02	CUTs	324512	325360	0	ST0128	NA	NA	NA	NA	NA	NA	NA	NA	NA
CUT015_NA	CUT015	NA	chr02	CUTs	326296	326776	0	ST0129	NA	NA	NA	NA	NA	NA	NA	NA	NA
YBR047W_NA	YBR047W	NA	chr02	ORF-T	331784	332424	0	ST0130	24.97	1.31	NA	NA	9	0.322	NA	NA	NA
YBR048W_RPS11B	YBR048W	RPS11B	chr02	ORF-T	332736	334040	0	ST0131	29.67	119.7	4.3	25.3	41.7	1.344	0.4026	0.2684	0.2633
CUT016_NA	CUT016	NA	chr02	CUTs	339600	339944	0	ST0132	NA	NA	NA	NA	NA	NA	NA	NA	NA
CUT017_NA	CUT017	NA	chr02	CUTs	341016	342576	0	ST0133	NA	NA	NA	NA	NA	NA	NA	NA	NA
YBR054W_YRO2	YBR054W	YRO2	chr02	ORF-T	342576	344584	0	ST0134	NA	NA	NA	NA	28	0.142	0.078	0.052	0.0538
YBR056W_NA	YBR056W	NA	chr02	ORF-T	347816	349456	0	ST0135	34.43	3.34	44.3	27.2	14.5	0.226	NA	NA	NA
YBR056W-A_NA	YBR056W-A	NA	chr02	other	351064	352016	0	ST0136	NA	NA	NA	NA	NA	NA	NA	NA	NA
CUT018_NA	CUT018	NA	chr02	CUTs	360616	360968	0	ST0137	NA	NA	NA	NA	NA	NA	NA	NA	NA
SUT014_NA	SUT014	NA	chr02	SUTs	362864	364592	0	ST0138	NA	NA	NA	NA	NA	NA	NA	NA	NA
CUT019_NA	CUT019	NA	chr02	CUTs	365896	366655	0	ST0139	NA	NA	NA	NA	NA	NA	NA	NA	NA
CUT020_NA	CUT020	NA	chr02	CUTs	370071	370543	0	ST0140	NA	NA	NA	NA	NA	NA	NA	NA	NA
SUT015_NA	SUT015	NA	chr02	SUTs	370543	370871	0	ST0141	NA	NA	NA	NA	NA	NA	NA	NA	NA
SUT016_NA	SUT016	NA	chr02	SUTs	371271	373727	0	ST0142	NA	NA	NA	NA	NA	NA	NA	NA	NA
CUT021_NA	CUT021	NA	chr02	CUTs	376375	376831	0	ST0143	NA	NA	NA	NA	NA	NA	NA	NA	NA
CUT022_NA	CUT022	NA	chr02	CUTs	379151	379447	0	ST0144	NA	NA	NA	NA	NA	NA	NA	NA	NA
YBR071W_NA	YBR071W	NA	chr02	ORF-T	380239	381375	0	ST0145	2.52	41.99	25.1	16.8	6.1	0.214	0.2542	0.1694	0.1076
CUT023_NA	CUT023	NA	chr02	CUTs	381375	381639	0	ST0146	NA	NA	NA	NA	NA	NA	NA	NA	NA
YBR072W_HSP26	YBR072W	HSP26	chr02	ORF-T	381943	382799	0	ST0147	230.39	0.19	NA	NA	NA	NA	0.0309	0.0206	0.0133
YBR073W_RDH54	YBR073W	RDH54	chr02	ORF-T	383135	385991	0	ST0148	15.75	17.36	3.2	7.1	8.9	0.341	0.075	0.05	0.1386
YBR074W_NA	YBR074W	NA	chr02	ORF-T	386271	389303	0	ST0149	17.51	14.69	2.4	12	10.2	0.278	0.0813	0.0542	0.1588
YBR078W_ECM33	YBR078W	ECM33	chr02	ORF-T	392943	395295	0	ST0150	37.55	74	3.6	32.8	10.4	6.271	0.9949	0.6633	1.1514
YBR083W_TEC1	YBR083W	TEC1	chr02	ORF-T	407335	410687	0	ST0151	6.2	51.14	10.3	13.1	2.5	1.559	NA	NA	NA
YBR084W_MIS1	YBR084W	MIS1	chr02	ORF-T	410975	414143	0	ST0152	45.04	18.67	4.3	34.7	12.5	0.611	0.1791	0.1194	0.3495
YBR085W_AAC3	YBR085W	AAC3	chr02	ORF-T	415871	417183	0	ST0153	13.62	3.6	NA	NA	13.9	0.172	NA	NA	NA
CUT024_NA	CUT024	NA	chr02	CUTs	423511	423743	0	ST0154	NA	NA	NA	NA	NA	NA	NA	NA	NA
YBR087W_RFC5	YBR087W	RFC5	chr02	ORF-T	423743	424879	0	ST0155	12.21	14.1	2.6	3.9	32.6	0.13	NA	NA	NA
CUT025_NA	CUT025	NA	chr02	CUTs	429663	431775	0	ST0156	NA	NA	NA	NA	NA	NA	NA	NA	NA
YBR094W_NA	YBR094W	NA	chr02	ORF-T	431975	434391	0	ST0157	14.44	13.67	2.7	11.5	8.5	0.266	0.0639	0.0426	0.0963
YBR096W_NA	YBR096W	NA	chr02	ORF-T	435935	436775	0	ST0158	27.72	20.67	NA	NA	29.2	0.221	0.0469	0.0313	0.0216
YBR097W_VPS15	YBR097W	VPS15	chr02	ORF-T	436903	441287	0	ST0159	10.45	10.04	NA	NA	10.1	0.152	0.0748	0.0499	0.2178
YBR098W_MMS4	YBR098W	MMS4	chr02	ORF-T	441495	443743	0	ST0160	NA	NA	NA	NA	8.2	0.06	NA	NA	NA
YBR103W_SIF2	YBR103W	SIF2	chr02	ORF-T	447551	449319	0	ST0161	8.31	14.68	9.8	15.1	12	0.102	0.1342	0.0894	0.1437
YBR104W_YMC2	YBR104W	YMC2	chr02	ORF-T	449575	450759	0	ST0162	11.61	35.36	1	2.2	9.8	0.401	0.0628	0.0418	0.0414
YBR106W_PHO88	YBR106W	PHO88	chr02	ORF-T	452575	453511	0	ST0163	43.54	63.33	3.5	9.5	26.2	1.602	0.7488	0.4992	0.2825
SUT017_NA	SUT017	NA	chr02	SUTs	453551	454695	0	ST0164	NA	NA	NA	NA	NA	NA	NA	NA	NA
YBR108W_NA	YBR108W	NA	chr02	ORF-T	454807	457824	0	ST0165	NA	NA	NA	NA	7.9	0.157	0.0894	0.0596	0.1695
YBR109W-A, YBR110W_NA	YBR109W-A, YBR110W	NA	chr02	other	458664	460304	0	ST0166	NA	NA	NA	NA	NA	NA	NA	NA	NA
YBR111W-A_SUS1	YBR111W-A	SUS1	chr02	ORF-T	462104	462720	0	ST0167	7.02	12.72	NA	NA	NA	NA	NA	NA	NA
YBR114W_RAD16	YBR114W	RAD16	chr02	ORF-T	467160	469664	0	ST0168	NA	NA	4.4	11	9.1	0.254	0.0629	0.042	0.0995
SUT018_NA	SUT018	NA	chr02	SUTs	474280	476888	0	ST0169	NA	NA	NA	NA	NA	NA	NA	NA	NA
YBR118W_TEF2	YBR118W	TEF2	chr02	ORF-T	477560	479128	0	ST0170	61.48	191.37	NA	NA	NA	NA	0.3142	0.2095	0.2883
YBR119W_MUD1	YBR119W	MUD1	chr02	ORF-T	479256	480440	0	ST0171	5.27	23.63	3.6	7.1	6.3	0.57	0.1544	0.103	0.1014
CUT026_NA	CUT026	NA	chr02	CUTs	483728	484024	0	ST0172	NA	NA	NA	NA	NA	NA	NA	NA	NA
YBR126W-A, YBR126W-B_NA	YBR126W-A, YBR126W-B	NA	chr02	other	490824	491200	0	ST0173	NA	NA	NA	NA	NA	NA	NA	NA	NA
CUT027_NA	CUT027	NA	chr02	CUTs	493088	493680	0	ST0174	NA	NA	NA	NA	NA	NA	NA	NA	NA
YBR131W_CCZ1	YBR131W	CCZ1	chr02	ORF-T	497144	499456	0	ST0175	7.14	11.64	NA	NA	7.2	0.244	0.0416	0.0277	0.0586
YBR135W_CKS1	YBR135W	CKS1	chr02	ORF-T	504760	505448	0	ST0176	11.78	19.67	4.3	11.1	11.7	0.335	0.1225	0.0817	0.0369
YBR136W_MEC1	YBR136W	MEC1	chr02	ORF-T	505624	512960	0	ST0177	11.39	5.67	13.7	30.9	7.2	0.163	0.0569	0.038	0.2698
YBR137W_NA	YBR137W	NA	chr02	ORF-T	512960	513768	0	ST0178	31.49	10.83	14.2	9.1	60	0.095	0.0762	0.0508	0.0274
YBR139W_NA	YBR139W	NA	chr02	ORF-T	515648	517352	0	ST0179	27.93	8.37	NA	NA	11.8	0.299	0.0846	0.0564	0.0861
YBR141W-A_NA	YBR141W-A	NA	chr02	other	527144	527784	0	ST0180	NA	NA	NA	NA	23.8	0.014	NA	NA	NA
YBR142W_MAK5	YBR142W	MAK5	chr02	ORF-T	528240	530800	0	ST0181	13.33	39.81	1.9	4.8	6.7	0.528	0.1573	0.1049	0.2435
SUT019_NA	SUT019	NA	chr02	SUTs	532512	533192	0	ST0182	NA	NA	NA	NA	NA	NA	NA	NA	NA
YBR145W_ADH5	YBR145W	ADH5	chr02	ORF-T	533600	534960	0	ST0183	13.77	19.72	1	2	13.3	0.692	0.0564	0.0376	0.0397
YBR146W_MRPS9	YBR146W	MRPS9	chr02	ORF-T	535192	536288	0	ST0184	10.2	28.5	3.5	4.9	10	0.359	0.1158	0.0772	0.0645
YBR147W, YBR148W_NA	YBR147W, YBR148W	NA	chr02	other	536456	537928	0	ST0185	NA	NA	NA	NA	NA	NA	NA	NA	NA
YBR148W_YSW1	YBR148W	YSW1	chr02	ORF-T	537928	539632	0	ST0186	NA	NA	NA	NA	29.8	0.042	NA	NA	NA
YBR149W_ARA1	YBR149W	ARA1	chr02	ORF-T	539816	541256	0	ST0187	42.75	7.73	9	22.9	15.6	0.432	0.0957	0.0638	0.0659
YBR151W_APD1	YBR151W	APD1	chr02	ORF-T	544880	546168	0	ST0188	34.67	13.36	3.7	5.2	14.5	0.328	0.124	0.0827	0.0786
YBR152W, YBR153W_NA	YBR152W, YBR153W	NA	chr02	ORF-T	546312	548360	0	ST0189	NA	NA	NA	NA	NA	NA	NA	NA	NA
YBR155W_CNS1	YBR155W	CNS1	chr02	ORF-T	549704	551040	0	ST0190	18.25	14.2	2.7	5.7	8.3	0.484	NA	NA	NA
SUT020_NA	SUT020	NA	chr02	SUTs	553472	556200	0	ST0191	NA	NA	NA	NA	NA	NA	NA	NA	NA
YBR158W_AMN1	YBR158W	AMN1	chr02	ORF-T	556280	558336	0	ST0192	10.67	104.19	3.6	4	5	1.529	0.4168	0.2779	0.4582
YBR159W_NA	YBR159W	NA	chr02	ORF-T	558632	559848	0	ST0193	36.46	19.5	4.3	8.5	18.8	0.573	0.0894	0.0596	0.0622
YBR160W_CDC28	YBR160W	CDC28	chr02	ORF-T	559960	561056	0	ST0194	6.6	17.59	11.9	13.5	12.9	0.204	0.1449	0.0966	0.0866
YBR161W_CSH1	YBR161W	CSH1	chr02	ORF-T	561488	562912	0	ST0195	4.37	13.96	12.8	16.1	10.9	0.136	0.0447	0.0298	0.0337
YBR162W-A_YSY6	YBR162W-A	YSY6	chr02	ORF-T	565176	565520	0	ST0196	9.74	47.78	4.5	13	30.1	1.189	NA	NA	NA
YBR163W_DEM1	YBR163W	DEM1	chr02	ORF-T	565624	567816	0	ST0197	8.23	16.54	4.5	13.5	10.7	0.186	0.0478	0.0319	0.056
YBR165W_UBS1	YBR165W	UBS1	chr02	ORF-T	568768	569808	0	ST0198	3.24	12.05	4.9	4.7	5.4	0.329	0.0724	0.0483	0.0402
CUT028_NA	CUT028	NA	chr02	CUTs	571440	572000	0	ST0199	NA	NA	NA	NA	NA	NA	NA	NA	NA
YBR168W_PEX32	YBR168W	PEX32	chr02	ORF-T	572000	573776	0	ST0200	7.98	6.85	NA	NA	12.9	0.079	0.0319	0.0213	0.0264
CUT029_NA	CUT029	NA	chr02	CUTs	576344	576768	0	ST0201	NA	NA	NA	NA	NA	NA	NA	NA	NA
YBR171W_SEC66	YBR171W	SEC66	chr02	ORF-T	578320	579120	0	ST0202	17.45	13.38	4.2	5.8	15.1	0.511	0.0801	0.0534	0.0331
YBR175W_SWD3	YBR175W	SWD3	chr02	ORF-T	582384	583456	0	ST0203	7.94	12.32	NA	NA	14.7	0.102	0.0983	0.0655	0.0621
YBR176W_ECM31	YBR176W	ECM31	chr02	ORF-T	583632	584744	0	ST0204	9.59	7.88	NA	NA	17.8	0.111	0.0434	0.0289	0.0272
YBR183W_YPC1	YBR183W	YPC1	chr02	ORF-T	595904	597128	0	ST0205	NA	NA	4	7.1	12	0.241	0.048	0.032	0.0304
YBR184W_NA	YBR184W	NA	chr02	ORF-T	597344	598936	0	ST0206	NA	NA	NA	NA	10.7	0.03	NA	NA	NA
YBR187W_NA	YBR187W	NA	chr02	ORF-T	602504	603656	0	ST0207	35.41	46.48	2.1	4.1	22.8	0.373	0.2823	0.1882	0.1585
YBR189W_RPS9B	YBR189W	RPS9B	chr02	ORF-T	604464	605568	0	ST0208	44.9	144.4	4.2	13.2	NA	NA	NA	NA	NA
YBR190W, YBR191W, YBR191W-A_NA	YBR190W, YBR191W, YBR191W-A	NA	chr02	other	606208	607240	0	ST0209	NA	NA	NA	NA	NA	NA	NA	NA	NA
YBR192W_RIM2	YBR192W	RIM2	chr02	ORF-T	607456	609024	0	ST0210	5.9	15.16	2.1	3.3	11.7	0.18	0.1823	0.1215	0.1377
YBR194W_NA	YBR194W	NA	chr02	ORF-T	609912	610576	0	ST0211	NA	NA	3.6	3.4	30.6	0.045	0.2384	0.1589	0.059
CUT030_NA	CUT030	NA	chr02	CUTs	614424	614880	0	ST0212	NA	NA	NA	NA	NA	NA	NA	NA	NA
YBR199W_KTR4	YBR199W	KTR4	chr02	ORF-T	618816	620424	0	ST0213	18.13	26.66	7.7	18.7	10.7	0.527	0.1062	0.0708	0.0987
YBR200W_BEM1	YBR200W	BEM1	chr02	ORF-T	620816	622712	0	ST0214	8.23	9.61	NA	NA	10.6	0.227	NA	NA	NA
YBR201W_DER1	YBR201W	DER1	chr02	ORF-T	623432	624304	0	ST0215	5.37	13.67	3.8	6.9	16.8	0.125	0.0794	0.053	0.0336
CUT031_NA	CUT031	NA	chr02	CUTs	625304	625688	0	ST0216	NA	NA	NA	NA	NA	NA	NA	NA	NA
YBR202W_CDC47	YBR202W	CDC47	chr02	ORF-T	625688	628424	0	ST0217	6.19	25.64	2.2	4	7.8	0.452	0.2106	0.1404	0.3562
YBR203W_COS111	YBR203W	COS111	chr02	ORF-T	628936	631896	0	ST0218	NA	NA	6.9	13.3	7.2	0.223	0.0355	0.0237	0.0656
YBR205W, YBR206W_NA	YBR205W, YBR206W	NA	chr02	ORF-T	633576	635016	0	ST0219	NA	NA	NA	NA	NA	NA	NA	NA	NA
YBR207W_FTH1	YBR207W	FTH1	chr02	ORF-T	635064	636664	0	ST0220	9.32	18.25	3.9	6.8	11.4	0.314	0.1533	0.1022	0.1428
YBR210W_ERV15	YBR210W	ERV15	chr02	ORF-T	645336	646176	0	ST0221	12.71	14.69	4.8	5.9	20.8	0.177	0.0582	0.0388	0.0166
YBR212W_NGR1	YBR212W	NGR1	chr02	ORF-T	647448	650056	0	ST0222	4.97	9.2	8	38.5	4.8	0.363	0.104	0.0694	0.14
YBR213W_MET8	YBR213W	MET8	chr02	ORF-T	650248	651320	0	ST0223	4.14	8.76	3.7	3.4	9	0.08	0.0469	0.0312	0.0257
YBR214W_SDS24	YBR214W	SDS24	chr02	ORF-T	651320	653128	0	ST0224	9.79	2.63	NA	NA	7.4	0.348	0.1127	0.0751	0.1189
YBR215W_HPC2	YBR215W	HPC2	chr02	ORF-T	653288	655424	0	ST0225	5.97	13.52	NA	NA	4.4	0.314	0.1065	0.071	0.1392
CUT032_NA	CUT032	NA	chr02	CUTs	655424	655776	0	ST0226	NA	NA	NA	NA	NA	NA	NA	NA	NA
YBR217W_ATG12	YBR217W	ATG12	chr02	ORF-T	657776	658680	0	ST0227	5.49	9.72	4.3	12	8.2	0.159	0.0736	0.0491	0.0275
CUT033_NA	CUT033	NA	chr02	CUTs	662888	663176	0	ST0228	NA	NA	NA	NA	NA	NA	NA	NA	NA
YBR224W, YBR225W_NA	YBR224W, YBR225W	NA	chr02	ORF-T	670488	673520	0	ST0229	NA	NA	NA	NA	NA	NA	NA	NA	NA
YBR228W_SLX1	YBR228W	SLX1	chr02	ORF-T	675312	676344	0	ST0230	6.29	12.84	6.4	16.8	21	0.08	NA	NA	NA
YBR230W-A_NA	YBR230W-A	NA	chr02	ORF-T	680280	680704	0	ST0231	24.48	4.93	NA	NA	11.3	0.094	NA	NA	NA
CUT034_NA	CUT034	NA	chr02	CUTs	682208	682528	0	ST0232	NA	NA	NA	NA	NA	NA	NA	NA	NA
YBR233W_PBP2	YBR233W	PBP2	chr02	ORF-T	683304	684792	0	ST0233	12.68	5.04	4.6	7.6	8.7	0.246	0.0663	0.0442	0.0548
YBR233W-A_DAD3	YBR233W-A	DAD3	chr02	ORF-T	684936	685504	0	ST0234	NA	NA	1.9	2.2	36.6	0.132	NA	NA	NA
YBR235W_NA	YBR235W	NA	chr02	ORF-T	686816	690328	0	ST0235	10.41	4.74	4.2	9.8	10.2	0.181	0.0953	0.0636	0.2137
YBR237W_PRP5	YBR237W	PRP5	chr02	ORF-T	691920	694632	0	ST0236	6.62	11.7	7.9	20.7	5.5	0.31	0.1102	0.0735	0.1872
SUT021_NA	SUT021	NA	chr02	SUTs	697840	698440	0	ST0237	NA	NA	NA	NA	NA	NA	NA	NA	NA
CUT035_NA	CUT035	NA	chr02	CUTs	698440	698768	0	ST0238	NA	NA	NA	NA	NA	NA	NA	NA	NA
YBR242W_NA	YBR242W	NA	chr02	ORF-T	704512	705448	0	ST0239	6.23	19.91	NA	NA	16.3	0.174	0.1497	0.0998	0.0715
CUT036_NA	CUT036	NA	chr02	CUTs	707024	707312	0	ST0240	NA	NA	NA	NA	NA	NA	NA	NA	NA
YBR244W_GPX2	YBR244W	GPX2	chr02	ORF-T	707312	708160	0	ST0241	12.53	18.83	3.8	10.3	29.5	0.294	NA	NA	NA
YBR246W_NA	YBR246W	NA	chr02	ORF-T	711552	712896	0	ST0242	11.58	14.86	2.7	7.1	11.5	0.297	0.047	0.0313	0.0364
CUT037_NA	CUT037	NA	chr02	CUTs	714680	715472	0	ST0243	NA	NA	NA	NA	NA	NA	NA	NA	NA
YBR250W_NA	YBR250W	NA	chr02	ORF-T	718328	720624	0	ST0244	NA	NA	NA	NA	14.2	0.039	NA	NA	NA
YBR251W_MRPS5	YBR251W	MRPS5	chr02	ORF-T	721320	722392	0	ST0245	17.63	9.21	2.6	4.1	19.9	0.114	0.1703	0.1135	0.1048
YBR252W_DUT1	YBR252W	DUT1	chr02	ORF-T	722576	723120	0	ST0246	17.38	21.71	3.3	6.9	40.9	0.132	0.2938	0.1959	0.0868
YBR253W_SRB6	YBR253W	SRB6	chr02	ORF-T	723216	723712	0	ST0247	7.81	24.64	4.2	9.8	24.7	0.168	0.2049	0.1366	0.0499
YBR255W_NA	YBR255W	NA	chr02	ORF-T	724392	726672	0	ST0248	8.49	7.93	3.8	8.4	7.6	0.171	0.1026	0.0684	0.1426
YBR257W_POP4	YBR257W	POP4	chr02	ORF-T	728840	729856	0	ST0249	6.76	13.92	1.3	2	7.3	0.203	0.075	0.05	0.0419
YBR259W_NA	YBR259W	NA	chr02	ORF-T	730336	732592	0	ST0250	NA	NA	NA	NA	9.2	0.139	NA	NA	NA
CUT038_NA	CUT038	NA	chr02	CUTs	734824	736184	0	ST0251	NA	NA	NA	NA	NA	NA	NA	NA	NA
YBR263W_SHM1	YBR263W	SHM1	chr02	ORF-T	736184	737808	0	ST0252	67.9	25.21	5.5	54.3	20.4	0.286	0.1736	0.1157	0.1704
YBR265W_TSC10	YBR265W	TSC10	chr02	ORF-T	738520	739624	0	ST0253	14.66	29.79	2.1	2.9	12.6	0.307	0.2564	0.1709	0.1644
YBR267W_REI1	YBR267W	REI1	chr02	ORF-T	739816	741104	0	ST0254	11.84	15.84	0.7	0.9	9.2	0.489	0.5557	0.3705	0.4375
YBR268W_MRPL37	YBR268W	MRPL37	chr02	ORF-T	741272	741752	0	ST0255	7.97	20.5	2.2	4.8	26.8	0.239	0.2252	0.1501	0.0476
SUT022_NA	SUT022	NA	chr02	SUTs	741824	742000	0	ST0256	NA	NA	NA	NA	NA	NA	NA	NA	NA
YBR271W_NA	YBR271W	NA	chr02	ORF-T	744824	746208	0	ST0257	6.77	12.13	1.4	2.9	11.4	0.177	0.0751	0.05	0.063
YBR274W_CHK1	YBR274W	CHK1	chr02	ORF-T	749544	751384	0	ST0258	10.1	13.12	2.2	4.4	14.8	0.178	0.0425	0.0283	0.0448
YBR278W_DPB3	YBR278W	DPB3	chr02	ORF-T	760256	761064	0	ST0259	9.44	6.73	6.4	8.4	23.8	0.061	0.1264	0.0843	0.051
YBR279W_PAF1	YBR279W	PAF1	chr02	ORF-T	761216	762736	0	ST0260	7.96	33.66	7.9	18.5	7.8	0.614	0.1851	0.1234	0.165
YBR282W_MRPL27	YBR282W	MRPL27	chr02	ORF-T	768208	768760	0	ST0261	7.28	27.89	4.2	8.3	28.1	0.108	0.0934	0.0622	0.0274
YBR284W_NA	YBR284W	NA	chr02	ORF-T	770888	773776	0	ST0262	NA	NA	NA	NA	9.1	0.048	0.0213	0.0142	0.034
YBR285W_NA	YBR285W	NA	chr02	ORF-T	773776	774368	0	ST0263	NA	NA	NA	NA	NA	NA	NA	NA	NA
YBR286W_APE3	YBR286W	APE3	chr02	ORF-T	774664	776376	0	ST0264	75.12	31.34	8.3	30	NA	NA	0.4557	0.3038	0.49
YBR287W_NA	YBR287W	NA	chr02	ORF-T	776496	778016	0	ST0265	13.12	13.07	NA	NA	11.4	0.364	0.2541	0.1694	0.2174
YBR289W_SNF5	YBR289W	SNF5	chr02	ORF-T	779648	782408	0	ST0266	6.36	12.14	NA	NA	5.6	0.294	0.1654	0.1103	0.2996
YBR290W_BSD2	YBR290W	BSD2	chr02	ORF-T	782560	783672	0	ST0267	5.58	22.3	7.1	16.7	16.9	0.204	0.2213	0.1475	0.1424
CUT039_NA	CUT039	NA	chr02	CUTs	785048	785368	0	ST0268	NA	NA	NA	NA	NA	NA	NA	NA	NA
SUT023_NA	SUT023	NA	chr02	SUTs	785448	786472	0	ST0269	NA	NA	NA	NA	NA	NA	NA	NA	NA
YBR293W_VBA2	YBR293W	VBA2	chr02	ORF-T	787088	788656	0	ST0270	8.4	6.4	NA	NA	10.8	0.165	0.0512	0.0341	0.0486
YBR295W_PCA1	YBR295W	PCA1	chr02	ORF-T	792792	796600	0	ST0271	5.9	6.44	2	3.5	8.9	0.101	0.0655	0.0437	0.1594
SUT024_NA	SUT024	NA	chr02	SUTs	798992	800424	0	ST0272	NA	NA	NA	NA	NA	NA	NA	NA	NA
YBR297W_MAL33	YBR297W	MAL33	chr02	ORF-T	800480	802144	0	ST0273	NA	NA	4.6	8.2	15.8	0.198	NA	NA	NA
YCL063W_VAC17	YCL063W	VAC17	chr03	ORF-T	17249	18649	0	ST0274	5.06	10.1	2.3	2.3	9	0.475	0.118	0.0787	0.1
YCL058W-A_NA	YCL058W-A	NA	chr03	ORF-T	23561	23977	0	ST0275	NA	NA	NA	NA	24.9	0.216	NA	NA	NA
YCL057W_PRD1	YCL057W	PRD1	chr03	ORF-T	24753	27033	0	ST0276	35.7	13.64	5	29.2	11.4	1.025	0.143	0.0953	0.2038
YCL055W_KAR4	YCL055W	KAR4	chr03	ORF-T	27897	28945	0	ST0277	6.84	12.31	2.4	6.4	25.3	0.659	0.1386	0.0924	0.0931
YCL054W_SPB1	YCL054W	SPB1	chr03	ORF-T	31433	34065	0	ST0278	12.45	40.25	1.2	3.1	4.4	2.256	0.3236	0.2157	0.5447
YCL051W_LRE1	YCL051W	LRE1	chr03	ORF-T	35569	37689	0	ST0279	6.38	9.24	8.3	11.3	5.2	0.47	0.1661	0.1108	0.1939
CUT040_NA	CUT040	NA	chr03	CUTs	39049	39425	0	ST0280	NA	NA	NA	NA	NA	NA	NA	NA	NA
SUT025_NA	SUT025	NA	chr03	SUTs	39569	41313	0	ST0281	NA	NA	NA	NA	NA	NA	NA	NA	NA
YCL048W-A_NA	YCL048W-A	NA	chr03	ORF-T	41417	41809	0	ST0282	NA	NA	NA	NA	NA	NA	NA	NA	NA
SUT026_NA	SUT026	NA	chr03	SUTs	50409	50793	0	ST0283	NA	NA	NA	NA	NA	NA	NA	NA	NA
YCL042W, YCL040W_NA	YCL042W, YCL040W	NA	chr03	ORF-T	50793	52537	0	ST0284	NA	NA	NA	NA	NA	NA	NA	NA	NA
YCL039W_GID7	YCL039W	GID7	chr03	ORF-T	52625	54905	0	ST0285	10.26	6.35	NA	NA	7.7	0.691	NA	NA	NA
YCL036W_GFD2	YCL036W	GFD2	chr03	ORF-T	58969	60809	0	ST0286	7.43	23.1	0.8	2.7	8.5	0.298	NA	NA	NA
YCL034W_LSB5	YCL034W	LSB5	chr03	ORF-T	61617	62745	0	ST0287	11.63	12.39	8.2	21.1	11.4	0.473	0.1455	0.097	0.1032
YCL032W_STE50	YCL032W	STE50	chr03	ORF-T	63401	64689	0	ST0288	8	3.73	2	3.4	10.2	0.265	NA	NA	NA
CUT041_NA	CUT041	NA	chr03	CUTs	68881	69425	0	ST0289	NA	NA	NA	NA	NA	NA	NA	NA	NA
YCL028W_RNQ1	YCL028W	RNQ1	chr03	ORF-T	70089	71457	0	ST0290	43.66	7.73	5.8	40.7	12.6	0.78	0.1058	0.0705	0.0858
YCL024W_KCC4	YCL024W	KCC4	chr03	ORF-T	79106	82322	0	ST0291	7.56	5.68	2.6	3.6	8	0.287	0.0479	0.0319	0.0993
YCL018W_LEU2	YCL018W	LEU2	chr03	ORF-T	91114	92586	0	ST0292	35.91	224.81	2.2	3.6	12.2	0.246	NA	NA	NA
YCL014W_BUD3	YCL014W	BUD3	chr03	ORF-T	96186	101258	0	ST0293	13.95	8.81	3.6	15	7.8	0.213	0.0507	0.0338	0.1659
CUT042_NA	CUT042	NA	chr03	CUTs	105794	106258	0	ST0294	NA	NA	NA	NA	NA	NA	NA	NA	NA
SUT027_NA	SUT027	NA	chr03	SUTs	106258	106402	0	ST0295	NA	NA	NA	NA	NA	NA	NA	NA	NA
YCL005W-A_VMA9	YCL005W-A	VMA9	chr03	ORF-T	106962	107530	0	ST0296	24.94	38.91	NA	NA	18.8	1.368	NA	NA	NA
YCL005W_LDB16	YCL005W	LDB16	chr03	ORF-T	107970	108866	0	ST0297	6.21	13.78	2	5.1	10.7	0.225	0.0865	0.0577	0.0444
YCL004W_PGS1	YCL004W	PGS1	chr03	ORF-T	109018	111810	0	ST0298	5.93	11.94	4.6	12	6.2	0.187	0.0699	0.0466	0.0729
YCL001W_RER1	YCL001W	RER1	chr03	ORF-T	111842	112514	0	ST0299	20.23	28.21	3.4	6.8	38.4	0.207	NA	NA	NA
SUT028_NA	SUT028	NA	chr03	SUTs	114562	115010	0	ST0300	NA	NA	NA	NA	NA	NA	NA	NA	NA
SUT029_NA	SUT029	NA	chr03	SUTs	116394	117306	0	ST0301	NA	NA	NA	NA	NA	NA	NA	NA	NA
YCR003W_MRPL32	YCR003W	MRPL32	chr03	ORF-T	118602	119290	0	ST0302	4.43	35.29	3.5	4.5	31	0.092	0.1381	0.092	0.0507
CUT043_NA	CUT043	NA	chr03	CUTs	120474	121082	0	ST0303	NA	NA	NA	NA	NA	NA	NA	NA	NA
SUT030_NA	SUT030	NA	chr03	SUTs	123306	124066	0	ST0304	NA	NA	NA	NA	NA	NA	NA	NA	NA
SUT031_NA	SUT031	NA	chr03	SUTs	125242	126026	0	ST0305	NA	NA	NA	NA	NA	NA	NA	NA	NA
YCR008W_SAT4	YCR008W	SAT4	chr03	ORF-T	128010	130538	0	ST0306	13.35	25.16	3.9	6.8	7.4	0.513	0.1536	0.1024	0.1854
CUT044_NA	CUT044	NA	chr03	CUTs	131826	132242	0	ST0307	NA	NA	NA	NA	NA	NA	NA	NA	NA
YCR012W_PGK1	YCR012W	PGK1	chr03	ORF-T	137674	139058	0	ST0308	72.74	132.91	NA	NA	NA	NA	1.3338	0.8892	1.1115
CUT045_NA	CUT045	NA	chr03	CUTs	139306	139986	0	ST0309	NA	NA	NA	NA	NA	NA	NA	NA	NA
YCR016W_NA	YCR016W	NA	chr03	ORF-T	143602	144674	0	ST0310	9.3	22.16	NA	NA	12.7	0.401	0.1172	0.0781	0.0681
YCR019W_MAK32	YCR019W	MAK32	chr03	ORF-T	152698	154018	0	ST0311	4.84	8.69	3.7	4.8	18.8	0.068	0.0369	0.0246	0.0268
YCR020W-B_HTL1	YCR020W-B	HTL1	chr03	ORF-T	155274	155914	0	ST0312	NA	NA	NA	NA	NA	NA	NA	NA	NA
CUT046_NA	CUT046	NA	chr03	CUTs	155914	156042	0	ST0313	NA	NA	NA	NA	NA	NA	NA	NA	NA
SUT032_NA	SUT032	NA	chr03	SUTs	157722	159258	0	ST0314	NA	NA	NA	NA	NA	NA	NA	NA	NA
CUT047_NA	CUT047	NA	chr03	CUTs	163922	164314	0	ST0315	NA	NA	NA	NA	NA	NA	NA	NA	NA
SUT033_NA	SUT033	NA	chr03	SUTs	173642	175706	0	ST0316	NA	NA	NA	NA	NA	NA	NA	NA	NA
snR65_NA	snR65	NA	chr03	SNR	177170	177354	0	ST0317	NA	NA	NA	NA	NA	NA	NA	NA	NA
CUT048_NA	CUT048	NA	chr03	CUTs	179034	179410	0	ST0318	NA	NA	NA	NA	NA	NA	NA	NA	NA
YCR032W_BPH1	YCR032W	BPH1	chr03	ORF-T	179410	186050	0	ST0319	8.04	6.27	14	36.4	6.6	0.257	NA	NA	NA
YCR033W_SNT1	YCR033W	SNT1	chr03	ORF-T	186282	190330	0	ST0320	6.03	29.34	10.2	15.5	5.7	0.435	0.2101	0.1401	0.5154
YCR034W_FEN1	YCR034W	FEN1	chr03	ORF-T	190546	191874	0	ST0321	26.28	26.67	2.6	7.9	14.9	0.704	0.0538	0.0359	0.0374
YCR036W_RBK1	YCR036W	RBK1	chr03	ORF-T	193258	194378	0	ST0322	13.76	8.09	4.1	8.5	16.1	0.202	0.2107	0.1405	0.1406
SUT034_NA	SUT034	NA	chr03	SUTs	202698	204442	0	ST0323	NA	NA	NA	NA	NA	NA	NA	NA	NA
SUT035_NA	SUT035	NA	chr03	SUTs	205762	205938	0	ST0324	NA	NA	NA	NA	NA	NA	NA	NA	NA
SUT036_NA	SUT036	NA	chr03	SUTs	206826	208042	0	ST0325	NA	NA	NA	NA	NA	NA	NA	NA	NA
YCR045W-A_NA	YCR045W-A	NA	chr03	other	208090	209858	0	ST0326	NA	NA	NA	NA	7.7	0.031	NA	NA	NA
YCR048W_ARE1	YCR048W	ARE1	chr03	ORF-T	211842	213858	0	ST0327	17.76	9.81	3.1	5.5	9.1	0.19	0.1053	0.0702	0.1286
YCR051W_NA	YCR051W	NA	chr03	ORF-T	214050	214882	0	ST0328	16.59	15.78	NA	NA	11.1	0.436	NA	NA	NA
YCR052W_RSC6	YCR052W	RSC6	chr03	ORF-T	214882	216634	0	ST0329	18.81	10.35	2.8	5.3	11.2	0.263	0.1521	0.1014	0.1471
YCR053W_THR4	YCR053W	THR4	chr03	ORF-T	216634	218314	0	ST0330	41.47	43.26	3.6	39.3	13.2	1.752	0.1382	0.0921	0.1422
SUT037_NA	SUT037	NA	chr03	SUTs	223498	224210	0	ST0331	NA	NA	NA	NA	NA	NA	NA	NA	NA
YCR060W_TAH1	YCR060W	TAH1	chr03	ORF-T	224378	224746	0	ST0332	20.89	10.1	2.4	5.1	21.3	0.192	0.2278	0.1519	0.0509
YCR061W_NA	YCR061W	NA	chr03	ORF-T	225514	227794	0	ST0333	28.69	1.74	NA	NA	9.8	0.42	0.0459	0.0306	0.058
YCR063W_BUD31	YCR063W	BUD31	chr03	ORF-T	228290	229274	0	ST0334	NA	NA	1.2	3	5.4	0.087	0.3681	0.2454	0.1161
YCR065W_HCM1	YCR065W	HCM1	chr03	ORF-T	229274	231314	0	ST0335	6.91	25.45	2.1	3.7	6.8	0.271	0.1996	0.133	0.2254
YCR066W_RAD18	YCR066W	RAD18	chr03	ORF-T	231450	233082	0	ST0336	5.74	5.94	NA	NA	6.7	0.142	0.0635	0.0423	0.0619
YCR068W_ATG15	YCR068W	ATG15	chr03	ORF-T	237074	238890	0	ST0337	NA	NA	8	21.5	9.5	0.06	0.1134	0.0756	0.118
YCR069W_CPR4	YCR069W	CPR4	chr03	ORF-T	238890	240098	0	ST0338	18.8	7.33	4.4	8.7	10	0.468	0.1457	0.0971	0.0928
SUT038_NA	SUT038	NA	chr03	SUTs	242594	244122	0	ST0339	NA	NA	NA	NA	NA	NA	NA	NA	NA
YCR073W-A_SOL2	YCR073W-A	SOL2	chr03	ORF-T	246930	247914	0	ST0340	23.33	12.4	6.2	14	14.3	0.187	NA	NA	NA
YCR075W-A_NA	YCR075W-A	NA	chr03	ORF-T	248946	249290	0	ST0341	20.6	10.98	NA	NA	93.1	0.046	NA	NA	NA
YCR079W_NA	YCR079W	NA	chr03	ORF-T	252794	254202	0	ST0342	3.9	10.05	3.9	5.3	10.5	0.092	0.1538	0.1026	0.1362
YCR081W_SRB8	YCR081W	SRB8	chr03	ORF-T	254322	258842	0	ST0343	18.97	6.46	NA	NA	8.6	0.13	NA	NA	NA
YCR082W_AHC2	YCR082W	AHC2	chr03	ORF-T	258842	259370	0	ST0344	12.45	43.7	8	13	14.2	0.584	0.1482	0.0988	0.0381
YCR083W_TRX3	YCR083W	TRX3	chr03	ORF-T	259554	260074	0	ST0345	36.94	4.94	7.7	21.5	29	0.111	0.1498	0.0999	0.0383
YCR086W_CSM1	YCR086W	CSM1	chr03	ORF-T	263298	263970	0	ST0346	5.05	12.21	2	1.8	14.8	0.08	0.1116	0.0744	0.0425
YCR088W_ABP1	YCR088W	ABP1	chr03	ORF-T	265026	266938	0	ST0347	38.69	6.41	NA	NA	10.9	0.877	0.3312	0.2208	0.3926
YCR089W_FIG2	YCR089W	FIG2	chr03	ORF-T	267146	272290	0	ST0348	3.32	11.13	NA	NA	1.5	8.405	NA	NA	NA
SUT039_NA	SUT039	NA	chr03	SUTs	273090	274354	0	ST0349	NA	NA	NA	NA	NA	NA	NA	NA	NA
YCR091W_KIN82	YCR091W	KIN82	chr03	ORF-T	274354	277474	0	ST0350	NA	NA	NA	NA	6.8	0.122	0.0447	0.0298	0.0645
YCR093W_CDC39	YCR093W	CDC39	chr03	ORF-T	280042	286522	0	ST0351	5.79	47.7	8.9	46.7	NA	NA	NA	NA	NA
YCR094W_CDC50	YCR094W	CDC50	chr03	ORF-T	286706	288202	0	ST0352	30	6.99	3.8	5.4	15.7	0.173	0.0521	0.0347	0.0408
YCR095W-A_NA	YCR095W-A	NA	chr03	ORF-T	289498	291202	0	ST0353	NA	NA	NA	NA	NA	NA	NA	NA	NA
YCR097W_HMRA1	YCR097W	HMRA1	chr03	other	293826	294338	0	ST0354	NA	NA	7	16.7	NA	NA	NA	NA	NA
SUT040_NA	SUT040	NA	chr03	SUTs	298642	299522	0	ST0355	NA	NA	NA	NA	NA	NA	NA	NA	NA
YDL241W_NA	YDL241W	NA	chr04	ORF-T	20193	21761	0	ST0356	12.68	6.59	NA	NA	5.6	0.27	0.2429	0.1619	0.0601
YDL240W_LRG1	YDL240W	LRG1	chr04	ORF-T	22641	26185	0	ST0357	6.03	17.46	NA	NA	6.8	0.319	NA	NA	NA
YDL237W_NA	YDL237W	NA	chr04	ORF-T	30625	32065	0	ST0358	53.72	5.17	6.2	20.4	30.9	0.129	0.1275	0.085	0.0996
YDL236W_PHO13	YDL236W	PHO13	chr04	ORF-T	32249	33409	0	ST0359	22.96	35.39	2.1	4	46.8	0.172	0.1606	0.1071	0.1004
YDL233W_NA	YDL233W	NA	chr04	ORF-T	36777	38377	0	ST0360	16.35	5.81	NA	NA	8.2	0.136	0.0583	0.0389	0.0535
YDL232W_OST4	YDL232W	OST4	chr04	ORF-T	38465	38889	0	ST0361	NA	NA	NA	NA	21.8	0.627	NA	NA	NA
YDL230W_PTP1	YDL230W	PTP1	chr04	ORF-T	42657	43713	0	ST0362	9.48	7.55	NA	NA	11.1	0.153	0.1797	0.1198	0.1207
YDL229W_SSB1	YDL229W	SSB1	chr04	ORF-T	44041	46009	0	ST0363	66.76	125.77	2.9	51.6	NA	NA	0.2228	0.1485	0.2735
YDL225W_SHS1	YDL225W	SHS1	chr04	ORF-T	52393	54193	0	ST0364	7.47	25.71	2.5	5.4	8.9	0.312	0.1137	0.0758	0.1255
CUT049_NA	CUT049	NA	chr04	CUTs	57033	57337	0	ST0365	NA	NA	NA	NA	NA	NA	NA	NA	NA
SUT041_NA	SUT041	NA	chr04	SUTs	59129	60697	0	ST0366	NA	NA	NA	NA	NA	NA	NA	NA	NA
YDL219W_DTD1	YDL219W	DTD1	chr04	ORF-T	65201	65985	0	ST0367	27.23	9.82	5.5	16.1	NA	NA	0.0631	0.0421	0.022
CUT050_NA	CUT050	NA	chr04	CUTs	73601	74785	0	ST0368	NA	NA	NA	NA	NA	NA	NA	NA	NA
YDL212W_SHR3	YDL212W	SHR3	chr04	ORF-T	78361	79249	0	ST0369	42.45	27.23	2.6	5	86.7	0.177	NA	NA	NA
SUT042_NA	SUT042	NA	chr04	SUTs	80713	82585	0	ST0370	NA	NA	NA	NA	NA	NA	NA	NA	NA
YDL210W_UGA4	YDL210W	UGA4	chr04	ORF-T	84537	85937	0	ST0371	NA	NA	2.4	9.3	89.7	0.008	0.0442	0.0295	0.0505
YDL208W_NHP2	YDL208W	NHP2	chr04	ORF-T	87465	88097	0	ST0372	13.24	161.84	1.5	2.4	16.4	1.327	0.4651	0.31	0.1457
YDL207W_GLE1	YDL207W	GLE1	chr04	ORF-T	88217	89905	0	ST0373	8.82	16.55	2.1	3.3	7.9	0.339	0.1473	0.0982	0.1587
YDL206W_NA	YDL206W	NA	chr04	ORF-T	90025	92457	0	ST0374	NA	NA	NA	NA	12.3	0.106	0.023	0.0154	0.0352
YDL204W_RTN2	YDL204W	RTN2	chr04	ORF-T	94121	94609	0	ST0375	NA	NA	NA	NA	10.2	0.072	0.0617	0.0411	0.0486
YDL204W_RTN2	YDL204W	RTN2	chr04	ORF-T	94609	95785	0	ST0376	NA	NA	NA	NA	10.2	0.072	0.0617	0.0411	0.0486
YDL202W_MRPL11	YDL202W	MRPL11	chr04	ORF-T	98425	99321	0	ST0377	5.11	23.81	3.5	5.2	13.1	0.219	0.1038	0.0692	0.0518
YDL201W_TRM8	YDL201W	TRM8	chr04	ORF-T	99497	100449	0	ST0378	19.4	20.98	2	3.2	8.3	0.518	0.0949	0.0633	0.0544
YDL195W_SEC31	YDL195W	SEC31	chr04	ORF-T	107089	111169	0	ST0379	13.13	20.83	NA	NA	NA	NA	0.1421	0.0947	0.3619
YDL194W_SNF3	YDL194W	SNF3	chr04	ORF-T	111369	114273	0	ST0380	NA	NA	NA	NA	9.2	0.147	0.0271	0.0181	0.048
YDL193W_NUS1	YDL193W	NUS1	chr04	ORF-T	114569	116001	0	ST0381	12.42	8.7	29.9	41	12.4	0.174	0.1189	0.0792	0.0893
YDL192W_ARF1	YDL192W	ARF1	chr04	ORF-T	116265	117041	0	ST0382	40.31	73.37	4.7	21.9	NA	NA	0.3453	0.2302	0.1255
YDL191W_RPL35A	YDL191W	RPL35A	chr04	ORF-T	117617	118705	0	ST0383	21.29	233.48	NA	NA	NA	NA	0.5384	0.3589	0.30620000000000003
YDL189W_RBS1	YDL189W	RBS1	chr04	ORF-T	121969	123769	0	ST0384	10.93	20.02	1.9	3.2	8.3	0.419	NA	NA	NA
YDL185W_TFP1	YDL185W	TFP1	chr04	ORF-T	126681	130169	0	ST0385	55.93	45.86	NA	NA	NA	NA	0.2632	0.1755	0.5642
YDL182W_LYS20	YDL182W	LYS20	chr04	ORF-T	133409	134761	0	ST0386	19.28	51.39	1.7	3.5	7.2	4.604	0.3445	0.2297	0.2953
YDL181W_INH1	YDL181W	INH1	chr04	ORF-T	135009	135537	0	ST0387	17.49	10.4	NA	NA	14.8	0.197	0.1228	0.0819	0.021
YDL180W_NA	YDL180W	NA	chr04	ORF-T	135729	137633	0	ST0388	6.42	12.51	NA	NA	5.6	0.459	0.0468	0.0312	0.0513
YDL179W_PCL9	YDL179W	PCL9	chr04	ORF-T	138105	139329	0	ST0389	4.2	27.84	2.6	4.8	5.5	0.369	0.1828	0.1219	0.1114
YDL178W_DLD2	YDL178W	DLD2	chr04	ORF-T	139489	141137	0	ST0390	10.12	17.65	2.5	5.7	18	0.251	0.1485	0.099	0.1576
YDL176W_NA	YDL176W	NA	chr04	ORF-T	141953	144281	0	ST0391	4.86	8.24	3.6	3	6.8	0.216	0.0679	0.0453	0.0963
YDL173W_NA	YDL173W	NA	chr04	ORF-T	148153	149097	0	ST0392	14.9	18.09	3.8	6.3	11.3	0.409	0.181	0.1207	0.107
YDL170W_UGA3	YDL170W	UGA3	chr04	ORF-T	156313	157961	0	ST0393	4.57	20.5	3.4	4.8	9.7	0.211	NA	NA	NA
YDL168W_SFA1	YDL168W	SFA1	chr04	ORF-T	159537	160913	0	ST0394	39.59	12.76	NA	NA	14.2	0.412	0.1706	0.1138	0.132
CUT051_NA	CUT051	NA	chr04	CUTs	163433	163753	0	ST0395	NA	NA	NA	NA	NA	NA	NA	NA	NA
YDL165W_CDC36	YDL165W	CDC36	chr04	ORF-T	164241	164937	0	ST0396	8.03	13.15	2.9	7.6	43.5	0.05	0.0947	0.0632	0.0363
YDL161W_ENT1	YDL161W	ENT1	chr04	ORF-T	167697	169249	0	ST0397	8.92	10.62	4.5	9.7	7.8	0.399	0.2355	0.157	0.2141
YDL159W_STE7	YDL159W	STE7	chr04	ORF-T	172433	174145	0	ST0398	6.77	8.55	4.6	6.4	11.9	0.119	0.0747	0.0498	0.077
YDL156W_NA	YDL156W	NA	chr04	ORF-T	174825	176633	0	ST0399	3.15	12.94	2.1	4.8	6.8	0.061	NA	NA	NA
YDL155W_CLB3	YDL155W	CLB3	chr04	ORF-T	176633	178201	0	ST0400	4.95	25.59	2.4	6.4	7.1	0.268	0.0791	0.0527	0.0676
YDL154W_MSH5	YDL154W	MSH5	chr04	ORF-T	180009	181097	0	ST0402	NA	NA	11.2	25	10.7	0.055	0.0456	0.0304	0.0823
YDL154W_MSH5	YDL154W	MSH5	chr04	ORF-T	178201	180009	0	ST0401	NA	NA	11.2	25	10.7	0.055	0.0456	0.0304	0.0823
YDL150W_RPC53	YDL150W	RPC53	chr04	ORF-T	183233	184713	0	ST0403	8.68	20.5	2.3	4.1	7.6	0.415	0.0955	0.0636	0.0807
YDL149W_ATG9	YDL149W	ATG9	chr04	ORF-T	184897	187977	0	ST0404	NA	NA	9	15	9.8	0.067	NA	NA	NA
YDL147W_RPN5	YDL147W	RPN5	chr04	ORF-T	190873	192401	0	ST0405	15.67	39.66	6.6	14.8	9.1	1.146	0.4231	0.282	0.3771
CUT052_NA	CUT052	NA	chr04	CUTs	192401	192569	0	ST0406	NA	NA	NA	NA	NA	NA	NA	NA	NA
YDL146W_LDB17	YDL146W	LDB17	chr04	ORF-T	192569	194425	0	ST0407	NA	NA	NA	NA	14.5	0.091	0.0893	0.0595	0.0878
YDL143W_CCT4	YDL143W	CCT4	chr04	ORF-T	199961	201697	0	ST0408	29.67	57.41	3.5	13	10.2	0.923	0.2404	0.1602	0.2542
YDL141W_BPL1	YDL141W	BPL1	chr04	ORF-T	202809	205345	0	ST0409	16.6	9.64	2.7	7.7	8.2	0.312	0.078	0.052	0.10780000000000001
YDL138W_RGT2	YDL138W	RGT2	chr04	ORF-T	213065	215753	0	ST0410	4.01	12.2	4.8	8.8	8.1	0.114	NA	NA	NA
YDL137W_ARF2	YDL137W	ARF2	chr04	ORF-T	216009	217217	0	ST0411	33.56	29.24	5.9	11.6	51	0.15	0.2772	0.1848	0.1007
YDL136W_RPL35B	YDL136W	RPL35B	chr04	ORF-T	217529	218497	0	ST0412	20.7	239.3	3.9	19.9	NA	NA	0.4248	0.2832	0.2172
YDL133W_NA	YDL133W	NA	chr04	ORF-T	222281	223833	0	ST0413	7.65	17.01	4	5.1	10.9	0.175	NA	NA	NA
YDL132W_CDC53	YDL132W	CDC53	chr04	ORF-T	224001	226785	0	ST0414	16.54	10.2	NA	NA	8.5	0.298	0.1322	0.0881	0.21560000000000001
YDL131W_LYS21	YDL131W	LYS21	chr04	ORF-T	227313	228785	0	ST0415	21.16	38.35	2.9	8.4	9.5	2.021	NA	NA	NA
YDL130W-A_STF1	YDL130W-A	STF1	chr04	ORF-T	229113	229593	0	ST0416	18.46	2.5	10.3	27.1	18.7	0.602	NA	NA	NA
YDL130W_RPP1B	YDL130W	RPP1B	chr04	ORF-T	229809	230625	0	ST0417	27.44	175.99	4.6	22.6	NA	NA	0.4951	0.3301	0.205
YDL129W_NA	YDL129W	NA	chr04	ORF-T	230897	232241	0	ST0418	NA	NA	2.2	2.2	7	0.11	0.1385	0.0923	0.0808
YDL128W_VCX1	YDL128W	VCX1	chr04	ORF-T	232569	234033	0	ST0419	17.85	28.92	2.4	4.4	11.4	0.557	0.1807	0.1204	0.1487
YDL127W_PCL2	YDL127W	PCL2	chr04	ORF-T	234865	236001	0	ST0420	NA	NA	NA	NA	5.2	0.58	0.1086	0.0724	0.067
YDL124W_NA	YDL124W	NA	chr04	ORF-T	240177	241217	0	ST0421	12.48	13.82	22.3	15.6	12.6	0.813	0.1154	0.0769	0.0721
YDL123W_SNA4	YDL123W	SNA4	chr04	ORF-T	241385	242241	0	ST0422	2.91	20.93	4.1	10.2	6.8	0.554	0.1576	0.1051	0.0443
YDL122W_UBP1	YDL122W	UBP1	chr04	ORF-T	242241	244993	0	ST0423	9.31	23.65	2.4	5.3	6.1	0.745	NA	NA	NA
YDL120W_YFH1	YDL120W	YFH1	chr04	ORF-T	245841	246601	0	ST0424	21.88	8.18	5	7.6	11.2	0.443	0.0766	0.0511	0.0268
YDL117W_CYK3	YDL117W	CYK3	chr04	ORF-T	248201	251305	0	ST0425	6.08	25.34	2	3.4	6.9	0.256	0.1638	0.1092	0.2901
YDL116W_NUP84	YDL116W	NUP84	chr04	ORF-T	251513	253785	0	ST0426	8.77	35.64	3.5	6.6	10.2	0.238	0.104	0.0694	0.1512
YDL112W_TRM3	YDL112W	TRM3	chr04	ORF-T	258849	263377	0	ST0427	14.14	25.44	2.2	18.7	7.1	0.436	0.1503	0.1002	0.4318
YDL108W_KIN28	YDL108W	KIN28	chr04	ORF-T	267649	268753	0	ST0428	12.25	5.23	NA	NA	13.4	0.124	0.2043	0.1362	0.1364
YDL107W_MSS2	YDL107W	MSS2	chr04	ORF-T	268881	270113	0	ST0429	8.1	3.56	NA	NA	25.5	0.048	0.1626	0.1084	0.1144
YDL105W_NSE4	YDL105W	NSE4	chr04	ORF-T	272345	273665	0	ST0430	NA	NA	2.1	4.5	10	0.022	0.1496	0.0997	0.1205
YDL102W_CDC2	YDL102W	CDC2	chr04	ORF-T	276785	280337	0	ST0431	9.86	10.2	2.4	30.5	6.2	0.297	NA	NA	NA
YDL099W_BUG1	YDL099W	BUG1	chr04	ORF-T	283361	284529	0	ST0432	9.03	25.65	6.4	15.5	9.4	1.266	0.2542	0.1695	0.1737
YDL095W_PMT1	YDL095W	PMT1	chr04	ORF-T	286993	289601	0	ST0433	26.76	14.88	4.6	18.3	10.3	0.814	0.2337	0.1558	0.3823
YDL093W_PMT5	YDL093W	PMT5	chr04	ORF-T	289881	292353	0	ST0434	21.72	2.6	NA	NA	9.3	0.223	0.0486	0.0324	0.0724
YDL092W_SRP14	YDL092W	SRP14	chr04	ORF-T	292769	293329	0	ST0435	16.21	19.35	3.5	5.6	26.8	0.315	0.2162	0.1442	0.0634
YDL089W_NA	YDL089W	NA	chr04	ORF-T	296537	298329	0	ST0436	14.33	7.35	9.1	13.9	15.2	0.1	0.0387	0.0258	0.0375
CUT053_NA	CUT053	NA	chr04	CUTs	300161	300545	0	ST0437	NA	NA	NA	NA	NA	NA	NA	NA	NA
YDL086W_NA	YDL086W	NA	chr04	ORF-T	301393	302305	0	ST0438	40.31	11.32	NA	NA	18.7	0.317	0.1414	0.0943	0.0774
YDL085W_NDE2	YDL085W	NDE2	chr04	ORF-T	303145	305073	0	ST0439	NA	NA	NA	NA	14	0.015	0.044	0.0293	0.048
YDL084W_SUB2	YDL084W	SUB2	chr04	ORF-T	305073	306673	0	ST0440	75.32	54.02	4.5	28.4	81.9	0.417	0.1596	0.1064	0.1426
YDL082W_RPL13A	YDL082W	RPL13A	chr04	ORF-T	308369	309505	0	ST0441	38.03	98.08	2.6	8.1	23.8	3.233	0.4024	0.2683	0.2586
CUT054_NA	CUT054	NA	chr04	CUTs	310457	311153	0	ST0442	NA	NA	NA	NA	NA	NA	NA	NA	NA
SUT043_NA	SUT043	NA	chr04	SUTs	312881	314161	0	ST0443	NA	NA	NA	NA	NA	NA	NA	NA	NA
SUT044_NA	SUT044	NA	chr04	SUTs	314921	316961	0	ST0444	NA	NA	NA	NA	NA	NA	NA	NA	NA
SUT045_NA	SUT045	NA	chr04	SUTs	320249	321009	0	ST0445	NA	NA	NA	NA	NA	NA	NA	NA	NA
YDL075W_RPL31A	YDL075W	RPL31A	chr04	ORF-T	322193	323041	0	ST0446	25.63	204.82	NA	NA	NA	NA	0.604	0.4027	0.3068
SUT046_NA	SUT046	NA	chr04	SUTs	323785	324457	0	ST0447	NA	NA	NA	NA	NA	NA	NA	NA	NA
YDL073W_NA	YDL073W	NA	chr04	ORF-T	326441	329585	0	ST0448	7.88	11.3	NA	NA	4.4	0.541	0.0813	0.0542	0.16
CUT055_NA	CUT055	NA	chr04	CUTs	329585	329697	0	ST0449	NA	NA	NA	NA	NA	NA	NA	NA	NA
SUT047_NA	SUT047	NA	chr04	SUTs	330601	330993	0	ST0450	NA	NA	NA	NA	NA	NA	NA	NA	NA
YDL070W_BDF2	YDL070W	BDF2	chr04	ORF-T	330993	333113	0	ST0451	9.3	40.32	1.9	3.1	7.9	1.562	0.5151	0.3434	0.658
YDL066W_IDP1	YDL066W	IDP1	chr04	ORF-T	334681	336185	0	ST0452	148.43	23.04	3.7	59.2	26	0.359	0.0621	0.0414	0.0532
YDL064W_UBC9	YDL064W	UBC9	chr04	ORF-T	337441	338233	0	ST0453	28.01	9.92	2.3	4.5	22.7	0.3	NA	NA	NA
YDL060W_TSR1	YDL060W	TSR1	chr04	ORF-T	341601	344041	0	ST0454	14.24	28.74	1.8	5	7.6	0.505	0.2065	0.1377	0.3257
YDL058W_USO1	YDL058W	USO1	chr04	ORF-T	345601	351137	0	ST0455	9.51	16.04	2.9	29.7	6.9	0.343	NA	NA	NA
YDL057W_NA	YDL057W	NA	chr04	ORF-T	351401	352433	0	ST0456	NA	NA	NA	NA	11.2	0.045	0.1117	0.0745	0.0734
YDL056W_MBP1	YDL056W	MBP1	chr04	ORF-T	352769	355433	0	ST0457	6.8	10.79	5.1	7.5	6.1	0.321	0.1191	0.0794	0.1986
YDL051W_LHP1	YDL051W	LHP1	chr04	ORF-T	363913	365001	0	ST0458	21.89	24.95	3.3	10.4	24.7	0.368	NA	NA	NA
YDL047W_SIT4	YDL047W	SIT4	chr04	ORF-T	369313	370953	0	ST0459	5.66	49.94	2.6	5	10	0.584	0.3922	0.2614	0.2444
YDL046W_NPC2	YDL046W	NPC2	chr04	ORF-T	371161	372009	0	ST0460	17.78	25	7.3	14.2	12.4	0.737	0.1867	0.1245	0.0648
YDL045W-A_MRP10	YDL045W-A	MRP10	chr04	ORF-T	372201	372649	0	ST0461	NA	NA	4.2	6	21.8	0.267	0.1198	0.0799	0.0229
SUT048_NA	SUT048	NA	chr04	SUTs	381593	386505	0	ST0462	NA	NA	NA	NA	NA	NA	NA	NA	NA
YDL031W_DBP10	YDL031W	DBP10	chr04	ORF-T	394177	397281	0	ST0463	12.3	41.53	2.1	7.1	5.4	0.929	NA	NA	NA
YDL030W_PRP9	YDL030W	PRP9	chr04	ORF-T	397457	399169	0	ST0464	6.78	6.9	2.2	3.5	6.5	0.225	NA	NA	NA
YDL029W_ARP2	YDL029W	ARP2	chr04	ORF-T	399297	400897	0	ST0465	29.88	24.19	7	20.2	18	0.569	0.1287	0.0858	0.1114
SUT049_NA	SUT049	NA	chr04	SUTs	407601	408201	0	ST0466	NA	NA	NA	NA	NA	NA	NA	NA	NA
YDL022W_GPD1	YDL022W	GPD1	chr04	ORF-T	411761	413217	0	ST0467	17.28	19.8	NA	NA	11.3	0.991	0.6101	0.4067	0.4779
CUT056_NA	CUT056	NA	chr04	CUTs	413569	413945	0	ST0468	NA	NA	NA	NA	NA	NA	NA	NA	NA
YDL021W_GPM2	YDL021W	GPM2	chr04	ORF-T	413945	415081	0	ST0469	NA	NA	NA	NA	19.9	0.083	0.0653	0.0435	0.0407
CUT057_NA	CUT057	NA	chr04	CUTs	417273	417633	0	ST0470	NA	NA	NA	NA	NA	NA	NA	NA	NA
CUT058_NA	CUT058	NA	chr04	CUTs	421937	422529	0	ST0471	NA	NA	NA	NA	NA	NA	NA	NA	NA
CUT059_NA	CUT059	NA	chr04	CUTs	423721	424097	0	ST0472	NA	NA	NA	NA	NA	NA	NA	NA	NA
YDL017W_CDC7	YDL017W	CDC7	chr04	ORF-T	424097	425785	0	ST0473	6.64	6.56	3.2	8.1	8.5	0.137	NA	NA	NA
YDL014W_NOP1	YDL014W	NOP1	chr04	ORF-T	427217	428585	0	ST0474	26.87	89.49	1.7	4.6	10.1	2.906	0.1295	0.0863	0.0849
YDL013W_HEX3	YDL013W	HEX3	chr04	ORF-T	428929	431009	0	ST0475	5.01	18.8	NA	NA	6.4	0.197	0.1555	0.1037	0.1927
YDL010W_NA	YDL010W	NA	chr04	ORF-T	432281	433273	0	ST0476	9.38	16.78	5.2	14	8.5	0.459	0.0864	0.0576	0.04
YDL008W_APC11	YDL008W	APC11	chr04	ORF-T	433473	434057	0	ST0477	16.97	7.96	2.5	4.4	28.5	0.07	0.1739	0.1159	0.0576
YDL007W_RPT2	YDL007W	RPT2	chr04	ORF-T	438009	439369	0	ST0478	16.66	29.58	6.6	12.2	9.8	1.097	0.1439	0.0959	0.1259
YDL006W_PTC1	YDL006W	PTC1	chr04	ORF-T	439569	440777	0	ST0479	6.32	11.92	6	7.5	14.9	0.076	0.1336	0.0891	0.0753
CUT060_NA	CUT060	NA	chr04	CUTs	442625	442841	0	ST0480	NA	NA	NA	NA	NA	NA	NA	NA	NA
YDL004W_ATP16	YDL004W	ATP16	chr04	ORF-T	442985	443753	0	ST0481	21.96	34.52	5.5	15.3	30.5	0.583	0.0685	0.0457	0.022
YDL003W_MCD1	YDL003W	MCD1	chr04	ORF-T	444561	446489	0	ST0482	7.55	19.77	2.4	3.7	8.7	0.288	0.1642	0.1094	0.1861
YDL001W_RMD1	YDL001W	RMD1	chr04	ORF-T	447913	449377	0	ST0483	6.36	17.43	2.7	3.9	9.2	0.194	0.0692	0.0461	0.0596
YDR002W_YRB1	YDR002W	YRB1	chr04	ORF-T	452977	453825	0	ST0484	40.23	42.21	7.6	30.4	60.4	0.6	0.498	0.332	0.2009
CUT061_NA	CUT061	NA	chr04	CUTs	453825	454065	0	ST0485	NA	NA	NA	NA	NA	NA	NA	NA	NA
YDR003W, YDR003W-A_NA	YDR003W, YDR003W-A	NA	chr04	other	454065	455017	0	ST0486	NA	NA	NA	NA	NA	NA	NA	NA	NA
YDR004W_RAD57	YDR004W	RAD57	chr04	ORF-T	455225	456729	0	ST0487	5.88	12.3	6.5	22.7	9.4	0.196	0.0962	0.0642	0.0887
SUT050_NA	SUT050	NA	chr04	SUTs	460577	460721	0	ST0488	NA	NA	NA	NA	NA	NA	NA	NA	NA
YDR007W_TRP1	YDR007W	TRP1	chr04	ORF-T	461649	462817	0	ST0489	23.55	10.57	5.3	12.8	10.9	0.327	0.0724	0.0483	0.0325
YDR009W_GAL3	YDR009W	GAL3	chr04	ORF-T	463249	465601	0	ST0490	NA	NA	7.5	7.7	10.7	0.035	0.0443	0.0296	0.0462
YDR011W_SNQ2	YDR011W	SNQ2	chr04	ORF-T	465601	470593	0	ST0491	11.79	18.15	10.4	26.2	7.5	3.406	NA	NA	NA
YDR012W_RPL4B	YDR012W	RPL4B	chr04	ORF-T	471809	473017	0	ST0492	39.21	92.96	3.7	13.8	11.9	4.979	NA	NA	NA
YDR013W_PSF1	YDR013W	PSF1	chr04	ORF-T	473153	473857	0	ST0493	5.92	18.68	2.4	5.9	107.7	0.045	NA	NA	NA
YDR014W_RAD61	YDR014W	RAD61	chr04	ORF-T	473993	476033	0	ST0494	NA	NA	2.2	3.7	17.5	0.046	NA	NA	NA
YDR014W-A_HED1	YDR014W-A	HED1	chr04	ORF-T	477753	478306	0	ST0495	NA	NA	NA	NA	NA	NA	NA	NA	NA
CUT062_NA	CUT062	NA	chr04	CUTs	482602	483810	0	ST0496	NA	NA	NA	NA	NA	NA	NA	NA	NA
SUT051_NA	SUT051	NA	chr04	SUTs	485482	486114	0	ST0497	NA	NA	NA	NA	NA	NA	NA	NA	NA
CUT063_NA	CUT063	NA	chr04	CUTs	486114	486402	0	ST0498	NA	NA	NA	NA	NA	NA	NA	NA	NA
YDR021W_FAL1	YDR021W	FAL1	chr04	ORF-T	486706	488058	0	ST0499	6.6	16.23	1.9	3.2	7.5	0.195	0.1128	0.0752	0.0901
YDR023W, YDR024W_NA	YDR023W, YDR024W	NA	chr04	other	489466	491034	0	ST0500	NA	NA	NA	NA	NA	NA	NA	NA	NA
YDR024W, YDR025W_NA	YDR024W, YDR025W	NA	chr04	other	491474	492490	0	ST0501	NA	NA	NA	NA	NA	NA	NA	NA	NA
SUT052_NA	SUT052	NA	chr04	SUTs	501458	501674	0	ST0502	NA	NA	NA	NA	NA	NA	NA	NA	NA
CUT064_NA	CUT064	NA	chr04	CUTs	501674	502362	0	ST0503	NA	NA	NA	NA	NA	NA	NA	NA	NA
YDR031W_NA	YDR031W	NA	chr04	ORF-T	503474	503915	0	ST0504	7.5	8.3	5.4	8.6	NA	NA	NA	NA	NA
SUT053_NA	SUT053	NA	chr04	SUTs	506331	507771	0	ST0505	NA	NA	NA	NA	NA	NA	NA	NA	NA
YDR033W_MRH1	YDR033W	MRH1	chr04	ORF-T	507811	509587	0	ST0506	36.47	88.17	2.5	10.9	NA	NA	0.5278	0.3519	0.3385
YDR034W-B_NA	YDR034W-B	NA	chr04	ORF-T	521275	521563	0	ST0507	NA	NA	NA	NA	NA	NA	NA	NA	NA
YDR035W_ARO3	YDR035W	ARO3	chr04	ORF-T	521779	523131	0	ST0508	35.92	26.3	3.1	14.7	11	1.926	0.228	0.152	0.169
YDR037W_KRS1	YDR037W	KRS1	chr04	ORF-T	525387	527267	0	ST0509	41.43	69.41	3.7	27.6	NA	NA	0.5161	0.344	0.6107
YDR041W_RSM10	YDR041W	RSM10	chr04	ORF-T	539771	540571	0	ST0510	6.44	23.38	3.7	5.6	26.7	0.131	0.1142	0.0761	0.0465
SUT054_NA	SUT054	NA	chr04	SUTs	542179	542523	0	ST0511	NA	NA	NA	NA	NA	NA	NA	NA	NA
CUT065_NA	CUT065	NA	chr04	CUTs	542547	543243	0	ST0512	NA	NA	NA	NA	NA	NA	NA	NA	NA
SUT055_NA	SUT055	NA	chr04	SUTs	544043	544730	0	ST0513	NA	NA	NA	NA	NA	NA	NA	NA	NA
YDR044W_HEM13	YDR044W	HEM13	chr04	ORF-T	546411	547731	0	ST0514	18.15	11.81	2.3	7.1	18.3	0.558	0.3011	0.2008	0.1979
YDR047W_HEM12	YDR047W	HEM12	chr04	ORF-T	551427	552987	0	ST0515	10.45	21.29	2.7	4.5	10.6	0.386	0.4184	0.2789	0.3035
YDR049W_NA	YDR049W	NA	chr04	ORF-T	553227	555211	0	ST0516	6.97	8.63	1.4	3.2	6.5	0.252	0.1022	0.0682	0.1294
SUT056_NA	SUT056	NA	chr04	SUTs	556739	557099	0	ST0517	NA	NA	NA	NA	NA	NA	NA	NA	NA
CUT066_NA	CUT066	NA	chr04	CUTs	563195	563459	0	ST0518	NA	NA	NA	NA	NA	NA	NA	NA	NA
YDR055W_PST1	YDR055W	PST1	chr04	ORF-T	563459	565019	0	ST0519	8.59	21.71	2.6	6.3	7.5	1.138	0.1524	0.1016	0.1356
YDR057W_YOS9	YDR057W	YOS9	chr04	ORF-T	565883	567563	0	ST0520	NA	NA	2.4	6.9	8.6	0.218	0.074	0.0494	0.0804
YDR060W_MAK21	YDR060W	MAK21	chr04	ORF-T	570571	573795	0	ST0521	18.79	56.98	1.9	7.6	7.6	1.098	NA	NA	NA
YDR061W_NA	YDR061W	NA	chr04	ORF-T	574155	575811	0	ST0522	8.6	10.71	NA	NA	9.1	0.198	0.212	0.1413	0.2288
YDR062W_LCB2	YDR062W	LCB2	chr04	ORF-T	576075	578363	0	ST0523	29.41	35.91	2.4	5.8	10.1	0.629	0.1692	0.1128	0.1901
YDR063W_NA	YDR063W	NA	chr04	ORF-T	578539	579227	0	ST0524	16.92	24.2	6.5	11.4	16.8	0.306	0.1387	0.0925	0.0415
YDR064W_RPS13	YDR064W	RPS13	chr04	ORF-T	579419	580539	0	ST0525	32.63	217.48	4.8	29.3	NA	NA	2.1246	1.4164	1.4079
YDR065W_NA	YDR065W	NA	chr04	ORF-T	580643	582331	0	ST0526	NA	NA	NA	NA	26.8	0.059	0.191	0.1273	0.1397
YDR068W_DOS2	YDR068W	DOS2	chr04	ORF-T	583659	584771	0	ST0527	9.72	12.42	3.9	5.9	9.4	0.361	0.1516	0.1011	0.0942
CUT067_NA	CUT067	NA	chr04	CUTs	587971	588659	0	ST0528	NA	NA	NA	NA	NA	NA	NA	NA	NA
YDR073W_SNF11	YDR073W	SNF11	chr04	ORF-T	592195	593155	0	ST0529	4.42	33.99	2.5	3.9	10.9	0.356	0.3188	0.2125	0.1082
YDR074W_TPS2	YDR074W	TPS2	chr04	ORF-T	593659	596771	0	ST0530	8.76	10.52	NA	NA	NA	NA	0.1354	0.0902	0.2428
YDR075W_PPH3	YDR075W	PPH3	chr04	ORF-T	596971	598227	0	ST0531	4.95	17.81	1.1	1.3	7	0.414	0.0655	0.0437	0.0405
YDR076W_RAD55	YDR076W	RAD55	chr04	ORF-T	598419	600675	0	ST0532	NA	NA	11.9	14.5	6.6	0.08	0.0784	0.0522	0.0637
YDR077W_SED1	YDR077W	SED1	chr04	ORF-T	600747	602131	0	ST0533	34.04	65.54	NA	NA	NA	NA	0.6789	0.4526	0.4598
YDR079W_PET100	YDR079W	PET100	chr04	ORF-T	603035	603603	0	ST0534	5.36	15.66	3.7	5.7	57.3	0.061	0.131	0.0874	0.0293
YDR080W_VPS41	YDR080W	VPS41	chr04	ORF-T	603971	607451	0	ST0535	10.28	4.1	NA	NA	7.7	0.459	NA	NA	NA
YDR082W_STN1	YDR082W	STN1	chr04	ORF-T	610339	611971	0	ST0536	5.33	8.86	NA	NA	8.3	0.113	0.0642	0.0428	0.0635
YDR083W_RRP8	YDR083W	RRP8	chr04	ORF-T	612059	613332	0	ST0537	10.09	31.72	1.2	2.3	14.1	0.265	0.1917	0.1278	0.1506
SUT057_NA	SUT057	NA	chr04	SUTs	614196	616916	0	ST0538	NA	NA	NA	NA	NA	NA	NA	NA	NA
YDR089W_NA	YDR089W	NA	chr04	ORF-T	621988	624788	0	ST0539	8.61	15.55	NA	NA	8.6	0.335	0.0576	0.0384	0.1002
YDR092W_UBC13	YDR092W	UBC13	chr04	ORF-T	629804	630692	0	ST0540	16.21	30.17	4.6	7.5	13.7	0.451	0.2794	0.1862	0.1358
YDR093W, YDR094W_NA	YDR093W, YDR094W	NA	chr04	ORF-T	631012	636116	0	ST0541	NA	NA	NA	NA	NA	NA	NA	NA	NA
YDR096W_GIS1	YDR096W	GIS1	chr04	ORF-T	636580	639844	0	ST0542	7.15	11.45	5.4	9.1	4.7	0.436	0.0656	0.0437	0.1173
YDR099W_BMH2	YDR099W	BMH2	chr04	ORF-T	652660	654596	0	ST0543	26.51	35.84	6.1	29.4	12	0.728	0.1161	0.0774	0.0636
YDR100W_TVP15	YDR100W	TVP15	chr04	ORF-T	654980	655580	0	ST0544	18.25	11.59	8.1	10.1	52.3	0.15	0.0756	0.0504	0.0217
YDR103W_STE5	YDR103W	STE5	chr04	ORF-T	657788	661148	0	ST0545	7.62	10.52	8.9	16.7	4.6	0.506	NA	NA	NA
YDR108W_GSG1	YDR108W	GSG1	chr04	ORF-T	671228	673436	0	ST0546	7.7	9.04	2.5	3.4	7	0.185	0.0601	0.04	0.0839
YDR110W_FOB1	YDR110W	FOB1	chr04	ORF-T	676044	677988	0	ST0547	9.59	10.73	3.9	6.7	16.3	0.072	0.1694	0.113	0.192
SUT058_NA	SUT058	NA	chr04	SUTs	680212	680420	0	ST0548	NA	NA	NA	NA	NA	NA	NA	NA	NA
YDR115W_NA	YDR115W	NA	chr04	ORF-T	682132	682700	0	ST0549	6.41	28.54	4.8	4.1	84.8	0.08	0.1767	0.1178	0.0373
YDR118W, YDR118W-A_NA	YDR118W, YDR118W-A	NA	chr04	ORF-T	685852	687988	0	ST0550	NA	NA	NA	NA	NA	NA	NA	NA	NA
YDR119W_NA	YDR119W	NA	chr04	ORF-T	688140	690588	0	ST0551	18.85	24.14	NA	NA	9.8	0.503	0.1475	0.0983	0.2268
YDR119W-A_NA	YDR119W-A	NA	chr04	ORF-T	690980	691428	0	ST0552	NA	NA	NA	NA	11	0.105	NA	NA	NA
YDR121W_DPB4	YDR121W	DPB4	chr04	ORF-T	693452	694220	0	ST0553	9.83	23.28	2.7	5.7	12.6	0.27	0.1394	0.0929	0.0548
YDR122W_KIN1	YDR122W	KIN1	chr04	ORF-T	694404	698036	0	ST0554	10.02	9.03	11.3	37.6	9.1	0.269	0.0927	0.0618	0.1974
YDR124W_NA	YDR124W	NA	chr04	ORF-T	699740	701380	0	ST0555	NA	NA	NA	NA	8.3	0.054	0.0431	0.0288	0.028
YDR126W_SWF1	YDR126W	SWF1	chr04	ORF-T	703220	704404	0	ST0556	NA	NA	3.5	4.6	12.2	0.095	0.1729	0.1153	0.1164
YDR127W_ARO1	YDR127W	ARO1	chr04	ORF-T	704404	709284	0	ST0557	26.55	56.35	3.4	40.6	10.2	0.984	0.1255	0.0837	0.3989
YDR128W_NA	YDR128W	NA	chr04	ORF-T	709516	713236	0	ST0558	16.47	15.49	4.5	44.1	8.4	0.258	0.1234	0.0822	0.2834
CUT068_NA	CUT068	NA	chr04	CUTs	715644	716188	0	ST0559	NA	NA	NA	NA	NA	NA	NA	NA	NA
SUT059_NA	SUT059	NA	chr04	SUTs	718644	719788	0	ST0560	NA	NA	NA	NA	NA	NA	NA	NA	NA
SUT060_NA	SUT060	NA	chr04	SUTs	722292	726500	0	ST0561	NA	NA	NA	NA	NA	NA	NA	NA	NA
CUT069_NA	CUT069	NA	chr04	CUTs	727860	728156	0	ST0562	NA	NA	NA	NA	NA	NA	NA	NA	NA
YDR137W_RGP1	YDR137W	RGP1	chr04	ORF-T	728156	730372	0	ST0563	5.89	24.69	NA	NA	7.4	0.218	0.0906	0.0604	0.1202
YDR138W_HPR1	YDR138W	HPR1	chr04	ORF-T	730556	733436	0	ST0564	NA	NA	NA	NA	5.6	0.233	NA	NA	NA
YDR140W_MTQ2	YDR140W	MTQ2	chr04	ORF-T	734132	734860	0	ST0565	8	20.43	NA	NA	21.3	0.113	0.1073	0.0715	0.0476
YDR145W_TAF12	YDR145W	TAF12	chr04	ORF-T	746652	748436	0	ST0566	10.04	20.15	5	8.9	7.9	0.423	0.3184	0.2123	0.3437
YDR147W_EKI1	YDR147W	EKI1	chr04	ORF-T	751204	753244	0	ST0567	6.98	12.51	2.3	4.4	9.4	0.152	NA	NA	NA
YDR150W_NUM1	YDR150W	NUM1	chr04	ORF-T	755572	763868	0	ST0568	11.39	19.76	14.4	39.4	8.6	0.42	0.1338	0.0892	0.7355
YDR152W_GIR2	YDR152W	GIR2	chr04	ORF-T	765644	766540	0	ST0569	11.35	52.52	4	8	10.5	0.681	0.3094	0.2063	0.1644
YDR156W, YDR157W_NA	YDR156W, YDR157W	NA	chr04	ORF-T	769484	769996	0	ST0570	NA	NA	NA	NA	NA	NA	NA	NA	NA
YDR158W_HOM2	YDR158W	HOM2	chr04	ORF-T	770340	771612	0	ST0571	84	51.5	4.8	42.1	42.8	1.158	0.3408	0.2272	0.2492
YDR159W_SAC3	YDR159W	SAC3	chr04	ORF-T	771772	775804	0	ST0572	5.17	16.65	4.1	6.6	5.6	0.399	NA	NA	NA
YDR160W_SSY1	YDR160W	SSY1	chr04	ORF-T	775988	778708	0	ST0573	NA	NA	8.1	13.7	10.1	0.175	0.0569	0.0379	0.097
YDR161W_NA	YDR161W	NA	chr04	ORF-T	778996	780340	0	ST0574	19.03	26.73	NA	NA	10.3	0.308	0.2667	0.1778	0.2068
YDR163W_CWC15	YDR163W	CWC15	chr04	ORF-T	781356	782012	0	ST0575	4.16	15.42	4.9	10.3	9.2	0.187	0.1217	0.0811	0.0428
YDR165W_TRM82	YDR165W	TRM82	chr04	ORF-T	784836	786332	0	ST0576	16.97	33.23	2.1	4.3	15.7	0.268	NA	NA	NA
YDR167W_TAF10	YDR167W	TAF10	chr04	ORF-T	789412	790180	0	ST0577	11.58	25.36	2.8	4.8	16.3	0.228	0.1578	0.1052	0.0652
YDR168W_CDC37	YDR168W	CDC37	chr04	ORF-T	790292	791884	0	ST0578	23.91	18.06	7.6	53.7	12.2	0.484	0.179	0.1193	0.1814
CUT070_NA	CUT070	NA	chr04	CUTs	791956	792108	0	ST0579	NA	NA	NA	NA	NA	NA	NA	NA	NA
CUT071_NA	CUT071	NA	chr04	CUTs	794484	795252	0	ST0580	NA	NA	NA	NA	NA	NA	NA	NA	NA
CUT072_NA	CUT072	NA	chr04	CUTs	795252	796068	0	ST0581	NA	NA	NA	NA	NA	NA	NA	NA	NA
YDR171W_HSP42	YDR171W	HSP42	chr04	ORF-T	806556	807828	0	ST0582	19.92	1.75	NA	NA	8.5	0.368	NA	NA	NA
YDR172W_SUP35	YDR172W	SUP35	chr04	ORF-T	808260	810548	0	ST0583	25.45	43.12	3.7	30.5	9.9	1.068	0.4406	0.2938	0.6043
YDR174W_HMO1	YDR174W	HMO1	chr04	ORF-T	812084	813028	0	ST0584	18.01	42.73	3.4	9.4	14	1.406	0.3971	0.2647	0.1959
YDR176W_NGG1	YDR176W	NGG1	chr04	ORF-T	814404	816596	0	ST0585	4.9	28.3	2.5	3.6	8.1	0.282	0.1946	0.1298	0.2735
YDR177W_UBC1	YDR177W	UBC1	chr04	ORF-T	816764	817620	0	ST0586	7.98	54.94	9.1	20.4	24.3	0.449	0.1091	0.0728	0.0471
YDR178W_SDH4	YDR178W	SDH4	chr04	ORF-T	817836	818604	0	ST0587	13.95	17.58	9.1	17.6	10.6	0.621	0.0415	0.0277	0.0151
YDR179W-A_NA	YDR179W-A	NA	chr04	ORF-T	819332	820909	0	ST0588	7.58	9.39	NA	NA	18.7	0.066	NA	NA	NA
YDR180W_SCC2	YDR180W	SCC2	chr04	ORF-T	821157	825789	0	ST0589	10.09	16.48	2.8	7.9	9.2	0.169	NA	NA	NA
YDR182W, YDR182W-A_NA	YDR182W, YDR182W-A	NA	chr04	other	827525	829157	0	ST0590	NA	NA	NA	NA	NA	NA	NA	NA	NA
YDR183W_PLP1	YDR183W	PLP1	chr04	ORF-T	829589	830293	0	ST0591	10.03	10.8	NA	NA	29	0.067	0.0939	0.0626	0.0433
SUT061_NA	SUT061	NA	chr04	SUTs	831709	832749	0	ST0592	NA	NA	NA	NA	NA	NA	NA	NA	NA
YDR188W_CCT6	YDR188W	CCT6	chr04	ORF-T	836365	838165	0	ST0593	25.44	44.97	2.2	8.1	11.9	1.025	0.4393	0.2928	0.4803
YDR189W_SLY1	YDR189W	SLY1	chr04	ORF-T	838341	840493	0	ST0594	8.29	28.65	4.4	21.3	8.7	0.427	0.1182	0.0788	0.1576
YDR191W_HST4	YDR191W	HST4	chr04	ORF-T	842301	843469	0	ST0595	4.04	10.43	2.3	4.6	15.7	0.061	0.0771	0.0514	0.0572
YDR195W_REF2	YDR195W	REF2	chr04	ORF-T	848349	850205	0	ST0596	5.87	21.22	22.1	21.4	6.7	0.421	NA	NA	NA
YDR197W_CBS2	YDR197W	CBS2	chr04	ORF-T	851181	852493	0	ST0597	6.73	7.67	6.3	9.9	6.9	0.199	0.0995	0.0663	0.0776
YDR201W_SPC19	YDR201W	SPC19	chr04	ORF-T	856285	856981	0	ST0598	9.96	11.07	4	5.9	19.4	0.146	0.0719	0.0479	0.0238
YDR204W_COQ4	YDR204W	COQ4	chr04	ORF-T	858093	859237	0	ST0599	26.92	3.51	15.7	27	14.5	0.12	0.2086	0.1391	0.14
YDR205W_MSC2	YDR205W	MSC2	chr04	ORF-T	859317	861573	0	ST0600	4.98	8.52	2.3	6.4	5.9	0.305	NA	NA	NA
YDR206W_EBS1	YDR206W	EBS1	chr04	ORF-T	861717	864861	0	ST0601	8.72	14.82	NA	NA	9.5	0.251	0.0952	0.0635	0.1685
YDR208W_MSS4	YDR208W	MSS4	chr04	ORF-T	868045	870541	0	ST0602	6.93	30.34	4.6	7.6	6.7	0.351	0.1924	0.1283	0.3001
YDR210W_NA	YDR210W	NA	chr04	ORF-T	871013	871589	0	ST0603	10	59.16	NA	NA	51.7	0.12	0.4629	0.3086	0.0701
YDR211W_GCD6	YDR211W	GCD6	chr04	ORF-T	884661	886973	0	ST0604	19.32	27.63	2.5	8.2	9.9	0.445	0.2021	0.1347	0.2881
YDR212W_TCP1	YDR212W	TCP1	chr04	ORF-T	887149	888989	0	ST0605	34.29	29.04	3.1	11.2	14.8	0.575	0.1525	0.1017	0.1707
YDR213W_UPC2	YDR213W	UPC2	chr04	ORF-T	889525	892613	0	ST0606	NA	NA	19.6	25.5	6.8	0.072	NA	NA	NA
YDR214W_AHA1	YDR214W	AHA1	chr04	ORF-T	892749	893989	0	ST0607	17.92	20.11	NA	NA	9.3	0.719	0.5161	0.3441	0.3619
YDR216W_ADR1	YDR216W	ADR1	chr04	ORF-T	894509	899453	0	ST0608	6	4.74	NA	NA	7.8	0.085	0.0342	0.0228	0.0906
YDR221W_GTB1	YDR221W	GTB1	chr04	ORF-T	907317	909645	0	ST0609	18.51	4.06	4.1	15.6	8.2	0.083	0.1184	0.0789	0.1664
YDR222W_NA	YDR222W	NA	chr04	ORF-T	910029	911445	0	ST0610	9.1	23.32	NA	NA	9.7	0.09	0.0607	0.0405	0.0505
YDR223W_CRF1	YDR223W	CRF1	chr04	ORF-T	911637	913701	0	ST0611	NA	NA	NA	NA	11.8	0.015	0.0529	0.0353	0.0495
CUT073_NA	CUT073	NA	chr04	CUTs	915309	915429	0	ST0612	NA	NA	NA	NA	NA	NA	NA	NA	NA
YDR225W_HTA1	YDR225W	HTA1	chr04	ORF-T	915429	916085	0	ST0613	14.84	224.72	1	2.3	33.5	2.209	1.098	0.732	0.2913
YDR226W_ADK1	YDR226W	ADK1	chr04	ORF-T	916421	917285	0	ST0614	43.11	74.66	4	16.5	21.1	2.111	0.3612	0.2408	0.1608
YDR227W_SIR4	YDR227W	SIR4	chr04	ORF-T	917453	921845	0	ST0615	8.99	12.29	3	5.1	6.6	0.272	0.1066	0.0711	0.2897
YDR229W_IVY1	YDR229W	IVY1	chr04	ORF-T	924685	926189	0	ST0616	6.71	9.45	4.7	6.7	8.9	0.23	0.1823	0.1215	0.1654
YDR232W_HEM1	YDR232W	HEM1	chr04	ORF-T	927197	929261	0	ST0617	18.14	27.55	2	4.3	9.3	0.515	0.3245	0.2163	0.3561
YDR234W_LYS4	YDR234W	LYS4	chr04	ORF-T	931005	933309	0	ST0618	25.96	12.62	2.3	12.2	10.9	0.835	0.1359	0.0906	0.1885
YDR235W_PRP42	YDR235W	PRP42	chr04	ORF-T	933485	935381	0	ST0619	9.39	15.77	3.5	3.9	27.8	0.089	NA	NA	NA
YDR237W_MRPL7	YDR237W	MRPL7	chr04	ORF-T	936461	937653	0	ST0620	7.8	16.95	3.6	5.3	12.6	0.134	0.0827	0.0552	0.0484
YDR242W_AMD2	YDR242W	AMD2	chr04	ORF-T	946717	948557	0	ST0621	2.7	15.93	2.7	4.6	9.8	0.176	0.1205	0.0804	0.1325
YDR244W_PEX5	YDR244W	PEX5	chr04	ORF-T	950549	952533	0	ST0622	7.32	15.01	11.1	27.3	8	0.192	NA	NA	NA
YDR245W_MNN10	YDR245W	MNN10	chr04	ORF-T	952717	954133	0	ST0623	10.65	38.17	2.3	3.5	12.7	0.41	NA	NA	NA
YDR246W_TRS23	YDR246W	TRS23	chr04	ORF-T	954269	955101	0	ST0624	NA	NA	7	10.6	10.4	0.15	NA	NA	NA
YDR247W_VHS1	YDR247W	VHS1	chr04	ORF-T	955661	957749	0	ST0625	NA	NA	17.8	13.8	4.2	0.216	NA	NA	NA
SUT062_NA	SUT062	NA	chr04	SUTs	957789	958597	0	ST0626	NA	NA	NA	NA	NA	NA	NA	NA	NA
YDR251W_PAM1	YDR251W	PAM1	chr04	ORF-T	960309	963245	0	ST0627	6.58	22.73	3.8	6.1	6.9	0.418	0.1266	0.0844	0.2103
CUT074_NA	CUT074	NA	chr04	CUTs	963277	963405	0	ST0628	NA	NA	NA	NA	NA	NA	NA	NA	NA
YDR252W_BTT1	YDR252W	BTT1	chr04	ORF-T	963405	964757	0	ST0629	NA	NA	3.4	5	30.1	0.03	NA	NA	NA
YDR254W_CHL4	YDR254W	CHL4	chr04	ORF-T	965037	967013	0	ST0630	8.72	5.86	NA	NA	14.5	0.091	0.0717	0.0478	0.0657
SUT063_NA	SUT063	NA	chr04	SUTs	968029	969693	0	ST0631	NA	NA	NA	NA	NA	NA	NA	NA	NA
CUT075_NA	CUT075	NA	chr04	CUTs	974581	975013	0	ST0632	NA	NA	NA	NA	NA	NA	NA	NA	NA
SUT064_NA	SUT064	NA	chr04	SUTs	977053	977309	0	ST0633	NA	NA	NA	NA	NA	NA	NA	NA	NA
YDR262W_NA	YDR262W	NA	chr04	ORF-T	993117	994133	0	ST0634	8.89	21.15	NA	NA	20.4	0.244	0.1101	0.0734	0.0601
YDR265W_PEX10	YDR265W	PEX10	chr04	ORF-T	998637	999973	0	ST0635	5.66	12.8	NA	NA	8.4	0.184	0.1865	0.1243	0.1259
YDR268W_MSW1	YDR268W	MSW1	chr04	ORF-T	1003957	1005173	0	ST0636	10.82	4.55	2.4	4.5	19	0.059	0.1259	0.0839	0.0956
YDR270W_CCC2	YDR270W	CCC2	chr04	ORF-T	1005581	1008725	0	ST0637	5.19	12.35	3.6	5.1	7.4	0.185	NA	NA	NA
YDR272W_GLO2	YDR272W	GLO2	chr04	ORF-T	1008949	1009901	0	ST0638	26.06	10.41	5.1	13.7	17.4	0.256	0.1278	0.0852	0.0702
YDR273W_DON1	YDR273W	DON1	chr04	ORF-T	1009901	1011301	0	ST0639	NA	NA	NA	NA	8.5	0.054	0.0879	0.0586	0.0643
YDR275W_BSC2	YDR275W	BSC2	chr04	ORF-T	1011589	1013197	0	ST0640	5.14	31.16	3.5	5.1	15.7	0.127	0.3608	0.2405	0.1701
SUT065_NA	SUT065	NA	chr04	SUTs	1014357	1016877	0	ST0641	NA	NA	NA	NA	NA	NA	NA	NA	NA
YDR279W_RNH202	YDR279W	RNH202	chr04	ORF-T	1019237	1020413	0	ST0642	14.05	5.89	2.1	4	12.9	0.108	0.1484	0.0989	0.1041
YDR280W_RRP45	YDR280W	RRP45	chr04	ORF-T	1020613	1021693	0	ST0643	5.8	45.78	2	2.4	12.4	0.324	0.1884	0.1256	0.1152
CUT076_NA	CUT076	NA	chr04	CUTs	1030509	1030877	0	ST0644	NA	NA	NA	NA	NA	NA	NA	NA	NA
YDR285W_ZIP1	YDR285W	ZIP1	chr04	ORF-T	1033389	1035221	0	ST0645	NA	NA	7.7	9.9	15.8	0.033	NA	NA	NA
YDR287W_NA	YDR287W	NA	chr04	ORF-T	1035773	1036933	0	ST0646	32.12	2.84	7.5	16.4	15.7	0.111	0.0374	0.025	0.0219
YDR288W_NSE3	YDR288W	NSE3	chr04	ORF-T	1037141	1038221	0	ST0647	9.69	9.84	5.3	6.9	13.5	0.146	0.1565	0.1044	0.0951
YDR291W_NA	YDR291W	NA	chr04	ORF-T	1039717	1043165	0	ST0648	10.53	6	2.1	4.4	7.6	0.19	NA	NA	NA
YDR296W_MHR1	YDR296W	MHR1	chr04	ORF-T	1055149	1055965	0	ST0649	8.52	13.19	4	5.8	16.3	0.136	NA	NA	NA
YDR297W_SUR2	YDR297W	SUR2	chr04	ORF-T	1056397	1057741	0	ST0650	11.12	18.66	2	4	16.9	0.671	0.3814	0.2543	0.2667
YDR299W_BFR2	YDR299W	BFR2	chr04	ORF-T	1059573	1061301	0	ST0651	9.33	46.6	1.7	3.8	5.1	0.876	0.3213	0.2142	0.3436
CUT077_NA	CUT077	NA	chr04	CUTs	1061301	1061485	0	ST0652	NA	NA	NA	NA	NA	NA	NA	NA	NA
YDR301W_CFT1	YDR301W	CFT1	chr04	ORF-T	1063277	1067517	0	ST0653	7.86	10.33	NA	NA	6.7	0.364	0.0863	0.0575	0.2344
YDR302W_GPI11	YDR302W	GPI11	chr04	ORF-T	1067669	1068477	0	ST0654	12.02	14.82	1.9	3.3	62.4	0.083	0.031	0.0207	0.0136
CUT078_NA	CUT078	NA	chr04	CUTs	1072749	1073285	0	ST0655	NA	NA	NA	NA	NA	NA	NA	NA	NA
YDR307W_NA	YDR307W	NA	chr04	ORF-T	1075813	1077965	0	ST0656	14.24	7.46	NA	NA	8.9	0.175	0.055	0.0367	0.0729
SUT066_NA	SUT066	NA	chr04	SUTs	1080797	1081045	0	ST0657	NA	NA	NA	NA	NA	NA	NA	NA	NA
YDR311W_TFB1	YDR311W	TFB1	chr04	ORF-T	1085061	1087085	0	ST0658	6.12	19.52	1.2	3	9	0.162	0.1505	0.1003	0.1935
YDR312W_SSF2	YDR312W	SSF2	chr04	ORF-T	1087541	1089061	0	ST0659	7.6	11.24	1.7	3.4	11.3	0.161	0.1325	0.0883	0.1202
CUT079_NA	CUT079	NA	chr04	CUTs	1090389	1091397	0	ST0660	NA	NA	NA	NA	NA	NA	NA	NA	NA
CUT080_NA	CUT080	NA	chr04	CUTs	1092757	1093253	0	ST0661	NA	NA	NA	NA	NA	NA	NA	NA	NA
YDR316W_OMS1	YDR316W	OMS1	chr04	ORF-T	1093733	1095133	0	ST0662	5.97	15.36	3.7	4.6	8.7	0.177	0.1676	0.1118	0.1581
YDR317W_HIM1	YDR317W	HIM1	chr04	ORF-T	1102133	1103461	0	ST0663	NA	NA	NA	NA	25.8	0.033	0.0323	0.0215	0.0267
YDR318W_MCM21	YDR318W	MCM21	chr04	ORF-T	1103653	1105077	0	ST0664	8.77	7.31	7.6	27	6	0.167	0.0671	0.0447	0.0532
CUT081_NA	CUT081	NA	chr04	CUTs	1106077	1106853	0	ST0665	NA	NA	NA	NA	NA	NA	NA	NA	NA
YDR321W_ASP1	YDR321W	ASP1	chr04	ORF-T	1108661	1109957	0	ST0666	43.35	37.59	3.3	15.5	26.4	0.308	0.1396	0.0931	0.1066
YDR322W_MRPL35	YDR322W	MRPL35	chr04	ORF-T	1110573	1111829	0	ST0667	7.65	15.31	2.2	3.6	18.6	0.18	0.1726	0.1151	0.1269
YDR325W_YCG1	YDR325W	YCG1	chr04	ORF-T	1117109	1120245	0	ST0668	9.08	13.77	2.8	8	7.2	0.174	0.1012	0.0675	0.2097
YDR330W_UBX5	YDR330W	UBX5	chr04	ORF-T	1127805	1129469	0	ST0669	8.79	3.49	10.8	21.1	9.1	0.255	0.0821	0.0547	0.0822
YDR331W_GPI8	YDR331W	GPI8	chr04	ORF-T	1129469	1130853	0	ST0670	6.05	18.64	3.5	4.4	14.3	0.14	0.0643	0.0428	0.0529
YDR332W_NA	YDR332W	NA	chr04	ORF-T	1130965	1133117	0	ST0671	8.25	6.24	4.9	6.4	14.2	0.096	0.0641	0.0427	0.0884
YDR334W_SWR1	YDR334W	SWR1	chr04	ORF-T	1135725	1140509	0	ST0672	7.67	15.17	6.5	6.9	6.4	0.455	0.2119	0.1413	0.642
SUT067_NA	SUT067	NA	chr04	SUTs	1140661	1140701	0	ST0673	NA	NA	NA	NA	NA	NA	NA	NA	NA
YDR335W_MSN5	YDR335W	MSN5	chr04	ORF-T	1140805	1144933	0	ST0674	9.6	21.11	NA	NA	8.4	0.517	0.1944	0.1296	0.4762
YDR336W_NA	YDR336W	NA	chr04	ORF-T	1145077	1146093	0	ST0675	9.04	8.17	NA	NA	27.9	0.066	0.09	0.06	0.0566
YDR337W_MRPS28	YDR337W	MRPS28	chr04	ORF-T	1146269	1147245	0	ST0676	7.79	13.22	3.4	4.7	18.8	0.165	0.208	0.1387	0.1192
CUT082_NA	CUT082	NA	chr04	CUTs	1149677	1149981	0	ST0677	NA	NA	NA	NA	NA	NA	NA	NA	NA
CUT083_NA	CUT083	NA	chr04	CUTs	1153877	1154069	0	ST0678	NA	NA	NA	NA	NA	NA	NA	NA	NA
CUT084_NA	CUT084	NA	chr04	CUTs	1156637	1157357	0	ST0679	NA	NA	NA	NA	NA	NA	NA	NA	NA
SUT068_NA	SUT068	NA	chr04	SUTs	1157357	1158989	0	ST0680	NA	NA	NA	NA	NA	NA	NA	NA	NA
SUT069_NA	SUT069	NA	chr04	SUTs	1162349	1165893	0	ST0681	NA	NA	NA	NA	NA	NA	NA	NA	NA
CUT085_NA	CUT085	NA	chr04	CUTs	1165893	1166141	0	ST0682	NA	NA	NA	NA	NA	NA	NA	NA	NA
SUT070_NA	SUT070	NA	chr04	SUTs	1166653	1167021	0	ST0683	NA	NA	NA	NA	NA	NA	NA	NA	NA
YDR347W_MRP1	YDR347W	MRP1	chr04	ORF-T	1169069	1170205	0	ST0684	9.2	21.7	4.1	6.8	13.1	0.224	0.1204	0.0803	0.0775
SUT071_NA	SUT071	NA	chr04	SUTs	1174461	1174853	0	ST0685	NA	NA	NA	NA	NA	NA	NA	NA	NA
YDR351W_SBE2	YDR351W	SBE2	chr04	ORF-T	1178437	1181397	0	ST0686	7.18	18.42	NA	NA	4.6	0.649	0.1381	0.0921	0.2389
YDR352W_NA	YDR352W	NA	chr04	ORF-T	1181621	1182949	0	ST0687	5.86	11.36	3.7	7.9	13	0.161	0.2355	0.157	0.1496
YDR353W_TRR1	YDR353W	TRR1	chr04	ORF-T	1183229	1184485	0	ST0688	25.99	54.11	3.6	12.8	13.9	1.429	0.2806	0.187	0.1794
YDR354W_TRP4	YDR354W	TRP4	chr04	ORF-T	1184629	1185949	0	ST0689	13.38	18.3	2.1	4.4	11	0.441	0.1021	0.068	0.0777
YDR356W_SPC110	YDR356W	SPC110	chr04	ORF-T	1186069	1189213	0	ST0690	8.78	7.2	2.4	3.7	5.6	0.23	NA	NA	NA
CUT086_NA	CUT086	NA	chr04	CUTs	1189213	1189605	0	ST0691	NA	NA	NA	NA	NA	NA	NA	NA	NA
YDR358W_GGA1	YDR358W	GGA1	chr04	ORF-T	1190005	1191853	0	ST0692	9.33	4.42	NA	NA	9.4	0.164	0.1201	0.0801	0.134
SUT072_NA	SUT072	NA	chr04	SUTs	1196541	1197693	0	ST0693	NA	NA	NA	NA	NA	NA	NA	NA	NA
YDR363W_ESC2	YDR363W	ESC2	chr04	ORF-T	1198981	1201485	0	ST0694	NA	NA	1.9	3.2	5.4	0.178	NA	NA	NA
YDR363W-A_SEM1	YDR363W-A	SEM1	chr04	ORF-T	1202093	1202653	0	ST0695	10.99	42.58	5	11.7	16.8	0.876	NA	NA	NA
YDR367W_NA	YDR367W	NA	chr04	ORF-T	1212773	1213629	0	ST0696	31.43	10.12	2.1	3.1	NA	NA	0.0415	0.0277	0.0212
YDR368W_YPR1	YDR368W	YPR1	chr04	ORF-T	1213837	1214997	0	ST0697	46.76	10.3	6.4	57.9	15.2	0.372	NA	NA	NA
YDR371W_CTS2	YDR371W	CTS2	chr04	ORF-T	1219341	1221045	0	ST0698	10.01	2.65	NA	NA	12.6	0.162	0.0887	0.0592	0.0908
YDR373W_FRQ1	YDR373W	FRQ1	chr04	ORF-T	1222677	1223373	0	ST0699	22.59	20.17	4.7	14.3	41.3	0.172	0.138	0.092	0.0526
YDR374W-A_NA	YDR374W-A	NA	chr04	ORF-T	1224733	1225189	0	ST0700	NA	NA	4.3	9	31.5	0.131	NA	NA	NA
YDR376W_ARH1	YDR376W	ARH1	chr04	ORF-T	1226741	1228293	0	ST0701	24.96	7.97	6.6	12.2	17.8	0.125	NA	NA	NA
YDR377W_ATP17	YDR377W	ATP17	chr04	ORF-T	1228525	1229317	0	ST0702	15.64	29.89	6.2	10.1	183.5	0.137	NA	NA	NA
YDR379W_RGA2	YDR379W	RGA2	chr04	ORF-T	1230053	1233245	0	ST0703	6.94	16.12	4.6	7.3	6.1	0.332	NA	NA	NA
YDR380W_ARO10	YDR380W	ARO10	chr04	ORF-T	1234117	1236245	0	ST0704	21.64	65.35	NA	NA	20.7	0.751	NA	NA	NA
YDR381W_YRA1	YDR381W	YRA1	chr04	ORF-T	1236445	1238205	0	ST0705	15.66	70.01	2.3	5.1	18.1	0.614	NA	NA	NA
CUT087_NA	CUT087	NA	chr04	CUTs	1238333	1239397	0	ST0706	NA	NA	NA	NA	NA	NA	NA	NA	NA
YDR382W_RPP2B	YDR382W	RPP2B	chr04	ORF-T	1239397	1239973	0	ST0707	27.02	189.14	5.7	22.8	NA	NA	1.1242	0.7495	0.2488
CUT088_NA	CUT088	NA	chr04	CUTs	1239997	1241021	0	ST0708	NA	NA	NA	NA	NA	NA	NA	NA	NA
CUT089_NA	CUT089	NA	chr04	CUTs	1242725	1243149	0	ST0709	NA	NA	NA	NA	NA	NA	NA	NA	NA
YDR385W_EFT2	YDR385W	EFT2	chr04	ORF-T	1243149	1245917	0	ST0710	69.13	111.59	NA	NA	30.7	2.783	0.2997	0.1998	0.5051
YDR386W_MUS81	YDR386W	MUS81	chr04	ORF-T	1246069	1248085	0	ST0711	NA	NA	3.7	5.7	8.1	0.444	0.0676	0.0451	0.0855
YDR388W_RVS167	YDR388W	RVS167	chr04	ORF-T	1250133	1251749	0	ST0712	46.73	12.89	10.7	44.6	11	0.735	0.2104	0.1403	0.2031
YDR389W_SAC7	YDR389W	SAC7	chr04	ORF-T	1252005	1254693	0	ST0713	6.9	18.34	2.1	3.6	5.6	0.34	0.1547	0.1031	0.2025
YDR392W_SPT3	YDR392W	SPT3	chr04	ORF-T	1258629	1259717	0	ST0714	4.73	22.92	4.5	6.7	8.2	0.178	0.223	0.1487	0.1506
YDR393W_SHE9	YDR393W	SHE9	chr04	ORF-T	1259845	1261413	0	ST0715	NA	NA	3.8	6.2	11.6	0.106	NA	NA	NA
YDR394W_RPT3	YDR394W	RPT3	chr04	ORF-T	1261557	1263045	0	ST0716	10.85	35.15	5	13.6	10.1	0.817	0.2349	0.1566	0.2014
YDR395W_SXM1	YDR395W	SXM1	chr04	ORF-T	1263197	1266269	0	ST0717	14.71	31.45	3.9	51.5	NA	NA	0.1838	0.1226	0.3473
SUT073_NA	SUT073	NA	chr04	SUTs	1266965	1267341	0	ST0718	NA	NA	NA	NA	NA	NA	NA	NA	NA
YDR398W_UTP5	YDR398W	UTP5	chr04	ORF-T	1267341	1269517	0	ST0719	12.68	40.2	1.7	2.9	8.3	0.955	0.2976	0.1984	0.3831
YDR399W_HPT1	YDR399W	HPT1	chr04	ORF-T	1269997	1270797	0	ST0720	8.85	47.61	1.1	1.6	17.6	1.208	0.425	0.2833	0.1884
CUT090_NA	CUT090	NA	chr04	CUTs	1270837	1270997	0	ST0721	NA	NA	NA	NA	NA	NA	NA	NA	NA
YDR400W_URH1	YDR400W	URH1	chr04	ORF-T	1270997	1272205	0	ST0722	19.48	6.96	3.2	5.2	14.5	0.173	0.1325	0.0883	0.0903
YDR403W_DIT1	YDR403W	DIT1	chr04	ORF-T	1275381	1276309	0	ST0723	NA	NA	NA	NA	10.2	0.064	NA	NA	NA
YDR405W_MRP20	YDR405W	MRP20	chr04	ORF-T	1277573	1278517	0	ST0724	4.35	11.21	3.4	6.6	10.2	0.276	0.1031	0.0687	0.0544
YDR406W, YDR406W-A_NA	YDR406W, YDR406W-A	NA	chr04	ORF-T	1279101	1283797	0	ST0725	NA	NA	NA	NA	NA	NA	NA	NA	NA
YDR409W_SIZ1	YDR409W	SIZ1	chr04	ORF-T	1289373	1292357	0	ST0726	NA	NA	12.5	19.7	4.2	0.341	0.0777	0.0518	0.1405
YDR412W_NA	YDR412W	NA	chr04	ORF-T	1294621	1295549	0	ST0727	8.8	20.45	1.4	2.5	10	0.341	0.1722	0.1148	0.0812
SUT074_NA	SUT074	NA	chr04	SUTs	1295757	1296693	0	ST0728	NA	NA	NA	NA	NA	NA	NA	NA	NA
YDR416W_SYF1	YDR416W	SYF1	chr04	ORF-T	1298349	1300965	0	ST0729	NA	NA	2.1	4.8	8.1	0.158	0.1459	0.0972	0.2508
YDR418W_RPL12B	YDR418W	RPL12B	chr04	ORF-T	1301557	1302221	0	ST0730	34.98	151.04	3.7	18.3	99.8	1.554	0.3789	0.2526	0.1255
CUT091_NA	CUT091	NA	chr04	CUTs	1302221	1302709	0	ST0731	NA	NA	NA	NA	NA	NA	NA	NA	NA
YDR419W_RAD30	YDR419W	RAD30	chr04	ORF-T	1303157	1305381	0	ST0732	NA	NA	1.3	2.2	9.4	0.097	0.0583	0.0389	0.0738
YDR420W_HKR1	YDR420W	HKR1	chr04	ORF-T	1305885	1311749	0	ST0733	9.86	22.28	2.5	5.4	3.2	0.888	0.1428	0.0952	0.5147
YDR421W_ARO80	YDR421W	ARO80	chr04	ORF-T	1311957	1315077	0	ST0734	12.86	4.76	4.3	21.7	9.9	0.124	0.0866	0.0577	0.1646
CUT092_NA	CUT092	NA	chr04	CUTs	1319445	1319757	0	ST0735	NA	NA	NA	NA	NA	NA	NA	NA	NA
YDR425W_SNX41	YDR425W	SNX41	chr04	ORF-T	1319973	1321949	0	ST0736	4.19	5.47	24.6	38.6	3.6	0.511	NA	NA	NA
YDR427W_RPN9	YDR427W	RPN9	chr04	ORF-T	1322165	1323445	0	ST0737	11.38	33.59	6.9	44.8	14.5	0.643	0.1826	0.1217	0.1437
CUT093_NA	CUT093	NA	chr04	CUTs	1323461	1324421	0	ST0738	NA	NA	NA	NA	NA	NA	NA	NA	NA
YDR432W, YDR433W_NA	YDR432W, YDR433W	NA	chr04	ORF-T	1328757	1330677	0	ST0739	NA	NA	NA	NA	NA	NA	NA	NA	NA
YDR434W_GPI17	YDR434W	GPI17	chr04	ORF-T	1331125	1332933	0	ST0740	18.74	14.79	4.6	9.4	31.8	0.126	0.051	0.034	0.0545
CUT094_NA	CUT094	NA	chr04	CUTs	1334205	1334573	0	ST0741	NA	NA	NA	NA	NA	NA	NA	NA	NA
YDR436W_PPZ2	YDR436W	PPZ2	chr04	ORF-T	1334573	1336981	0	ST0742	5.36	4.5	4.6	8.3	7.8	0.152	0.0999	0.0666	0.1421
YDR437W, YDR438W, YDR439W_NA	YDR437W, YDR438W, YDR439W	NA	chr04	ORF-T	1337269	1340813	0	ST0743	NA	NA	NA	NA	NA	NA	NA	NA	NA
YDR440W_DOT1	YDR440W	DOT1	chr04	ORF-T	1342397	1344309	0	ST0744	8.74	10.28	1.9	2.8	7	0.263	0.0678	0.0452	0.079
YDR444W_NA	YDR444W	NA	chr04	ORF-T	1350205	1352341	0	ST0745	6.84	13.54	NA	NA	9.5	0.193	0.1193	0.0795	0.1641
YDR448W_ADA2	YDR448W	ADA2	chr04	ORF-T	1355965	1357429	0	ST0746	4.82	22.85	8.7	17.8	7.6	0.012	0.2063	0.1376	0.1794
CUT095_NA	CUT095	NA	chr04	CUTs	1359157	1359485	0	ST0747	NA	NA	NA	NA	NA	NA	NA	NA	NA
YDR450W_RPS18A	YDR450W	RPS18A	chr04	ORF-T	1359885	1360901	0	ST0748	35.24	173.42	5.9	29.4	NA	NA	0.2856	0.1904	0.1666
CUT096_NA	CUT096	NA	chr04	CUTs	1360941	1361045	0	ST0749	NA	NA	NA	NA	NA	NA	NA	NA	NA
YDR452W_PPN1	YDR452W	PPN1	chr04	ORF-T	1362733	1365045	0	ST0750	20.99	16.45	6.1	8.1	10.2	0.732	0.095	0.0633	0.1282
CUT097_NA	CUT097	NA	chr04	CUTs	1367021	1367429	0	ST0751	NA	NA	NA	NA	NA	NA	NA	NA	NA
YDR456W_NHX1	YDR456W	NHX1	chr04	ORF-T	1367429	1369461	0	ST0752	17.18	12.12	3.7	8.6	11.6	0.337	NA	NA	NA
YDR457W_TOM1	YDR457W	TOM1	chr04	ORF-T	1369653	1379693	0	ST0753	23.21	34.35	NA	NA	NA	NA	0.0814	0.0543	0.5322
YDR460W_TFB3	YDR460W	TFB3	chr04	ORF-T	1383669	1384893	0	ST0754	15.84	26.78	4	5.2	8.7	0.196	0.165	0.11	0.1061
YDR461W_MFA1	YDR461W	MFA1	chr04	ORF-T	1385109	1385237	0	ST0755	NA	NA	NA	NA	36.9	0.006	NA	NA	NA
YDR462W_MRPL28	YDR462W	MRPL28	chr04	ORF-T	1386021	1386613	0	ST0756	5.17	22.45	6.5	11.7	12.4	0.208	0.1851	0.1234	0.0547
YDR463W_STP1	YDR463W	STP1	chr04	ORF-T	1386765	1388533	0	ST0757	6.88	10.83	4.5	6.5	8.2	0.325	0.1273	0.0849	0.1323
YDR464W_SPP41	YDR464W	SPP41	chr04	ORF-T	1388741	1393309	0	ST0758	6.55	15.77	2.7	5.5	5.8	0.37	NA	NA	NA
YDR466W_PKH3	YDR466W	PKH3	chr04	ORF-T	1395013	1398061	0	ST0759	3.48	29.49	5.2	11.2	5.6	0.319	NA	NA	NA
YDR469W_SDC1	YDR469W	SDC1	chr04	ORF-T	1398997	1399797	0	ST0760	10.12	14.61	2.5	6.6	17	0.171	0.1097	0.0731	0.0385
YDR471W_RPL27B	YDR471W	RPL27B	chr04	ORF-T	1401693	1402677	0	ST0761	19.7	174.81	1.8	5.2	44.8	1.489	0.6291	0.4194	0.333
snR13_NA	snR13	NA	chr04	SNR	1402941	1403053	0	ST0762	NA	NA	NA	NA	NA	NA	NA	NA	NA
YDR472W_TRS31	YDR472W	TRS31	chr04	ORF-T	1403205	1404277	0	ST0763	5.88	20.7	1.1	2.6	14.3	0.21	NA	NA	NA
SUT075_NA	SUT075	NA	chr04	SUTs	1406085	1408117	0	ST0764	NA	NA	NA	NA	NA	NA	NA	NA	NA
SUT076_NA	SUT076	NA	chr04	SUTs	1410509	1411909	0	ST0765	NA	NA	NA	NA	NA	NA	NA	NA	NA
YDR477W_SNF1	YDR477W	SNF1	chr04	ORF-T	1412077	1414381	0	ST0766	11.02	15.73	3.9	6.4	8.5	0.38	0.136	0.0907	0.1724
YDR478W_SNM1	YDR478W	SNM1	chr04	ORF-T	1414541	1416357	0	ST0767	3.6	19.96	NA	NA	4.6	0.21	0.097	0.0647	0.0385
YDR480W_DIG2	YDR480W	DIG2	chr04	ORF-T	1417333	1418437	0	ST0768	NA	NA	4.5	4	7.7	0.148	0.0811	0.054	0.0525
YDR483W_KRE2	YDR483W	KRE2	chr04	ORF-T	1421117	1422589	0	ST0769	52.45	22.88	5.4	32	13.2	0.759	0.1202	0.0801	0.1064
YDR484W_VPS52	YDR484W	VPS52	chr04	ORF-T	1422733	1424709	0	ST0770	NA	NA	4.1	4.9	12.4	0.109	0.0691	0.0461	0.0887
CUT098_NA	CUT098	NA	chr04	CUTs	1427405	1427893	0	ST0771	NA	NA	NA	NA	NA	NA	NA	NA	NA
YDR489W_SLD5	YDR489W	SLD5	chr04	ORF-T	1430997	1432261	0	ST0772	4.74	11.33	3.8	14.6	7.8	0.162	0.0716	0.0477	0.0422
YDR492W_IZH1	YDR492W	IZH1	chr04	ORF-T	1434709	1435941	0	ST0773	9.33	10.26	4	7.3	10	0.795	0.1261	0.0841	0.0798
YDR493W_NA	YDR493W	NA	chr04	ORF-T	1436109	1436693	0	ST0774	NA	NA	2.2	3.4	38.5	0.048	0.1862	0.1241	0.0461
YDR494W_RSM28	YDR494W	RSM28	chr04	ORF-T	1436837	1438101	0	ST0775	8.3	11.97	4.3	4.7	9.5	0.26	0.1272	0.0848	0.092
SUT077_NA	SUT077	NA	chr04	SUTs	1445765	1446149	0	ST0776	NA	NA	NA	NA	NA	NA	NA	NA	NA
YDR499W_LCD1	YDR499W	LCD1	chr04	ORF-T	1447805	1450101	0	ST0777	5.79	8.96	4.9	6.6	7.6	0.138	0.0571	0.0381	0.0854
YDR501W_PLM2	YDR501W	PLM2	chr04	ORF-T	1451229	1453069	0	ST0778	NA	NA	NA	NA	5.7	0.125	0.0529	0.0352	0.0551
SUT078_NA	SUT078	NA	chr04	SUTs	1456069	1456677	0	ST0779	NA	NA	NA	NA	NA	NA	NA	NA	NA
SUT079_NA	SUT079	NA	chr04	SUTs	1459749	1460565	0	ST0780	NA	NA	NA	NA	NA	NA	NA	NA	NA
CUT099_NA	CUT099	NA	chr04	CUTs	1460565	1460757	0	ST0781	NA	NA	NA	NA	NA	NA	NA	NA	NA
SUT080_NA	SUT080	NA	chr04	SUTs	1466205	1466373	0	ST0782	NA	NA	NA	NA	NA	NA	NA	NA	NA
YDR510W_SMT3	YDR510W	SMT3	chr04	ORF-T	1469317	1469781	0	ST0783	19.98	78.18	5.3	11.3	59.8	0.437	NA	NA	NA
YDR511W_ACN9	YDR511W	ACN9	chr04	ORF-T	1469989	1470445	0	ST0784	5.59	22.56	4.9	7.6	33.5	0.074	0.1714	0.1143	0.0458
YDR513W_GRX2	YDR513W	GRX2	chr04	ORF-T	1470957	1471533	0	ST0785	24.16	29.73	12	20.5	26.4	0.762	NA	NA	NA
YDR515W_SLF1	YDR515W	SLF1	chr04	ORF-T	1473205	1474733	0	ST0786	4.96	8.2	NA	NA	5.1	0.211	0.0589	0.0393	0.0527
YDR517W_GRH1	YDR517W	GRH1	chr04	ORF-T	1477117	1478437	0	ST0787	16.17	20.78	6.2	13.9	14.5	0.284	0.2023	0.1348	0.1508
YDR518W_EUG1	YDR518W	EUG1	chr04	ORF-T	1478573	1480205	0	ST0788	33.79	8.38	4	17.1	17.3	0.238	0.0429	0.0286	0.0444
YDR519W_FPR2	YDR519W	FPR2	chr04	ORF-T	1480365	1480997	0	ST0789	28.19	16.53	3	9.1	85.1	0.121	0.1206	0.0804	0.0327
SUT081_NA	SUT081	NA	chr04	SUTs	1483725	1484309	0	ST0790	NA	NA	NA	NA	NA	NA	NA	NA	NA
CUT100_NA	CUT100	NA	chr04	CUTs	1484309	1485581	0	ST0791	NA	NA	NA	NA	NA	NA	NA	NA	NA
SUT082_NA	SUT082	NA	chr04	SUTs	1487541	1488709	0	ST0792	NA	NA	NA	NA	NA	NA	NA	NA	NA
YDR525W-A, YDR527W_NA	YDR525W-A, YDR527W	NA	chr04	ORF-T	1490517	1492517	0	ST0793	NA	NA	NA	NA	NA	NA	NA	NA	NA
YDR528W_HLR1	YDR528W	HLR1	chr04	ORF-T	1494277	1495949	0	ST0794	4.63	27.73	2	3.7	2.2	0.293	0.0554	0.0369	0.0469
CUT101_NA	CUT101	NA	chr04	CUTs	1496805	1497181	0	ST0795	NA	NA	NA	NA	NA	NA	NA	NA	NA
YDR531W_NA	YDR531W	NA	chr04	ORF-T	1498165	1499405	0	ST0796	22.64	31.55	2.3	6.2	22.4	0.211	0.1644	0.1096	0.1209
SUT083_NA	SUT083	NA	chr04	SUTs	1500709	1501021	0	ST0797	NA	NA	NA	NA	NA	NA	NA	NA	NA
YDR536W_STL1	YDR536W	STL1	chr04	ORF-T	1507941	1509757	0	ST0798	NA	NA	2.6	7.7	NA	NA	0.0414	0.0276	0.0471
YDR538W_PAD1	YDR538W	PAD1	chr04	ORF-T	1510005	1511773	0	ST0799	7.69	10.44	3.1	8.5	7.1	0.245	NA	NA	NA
YDR539W_NA	YDR539W	NA	chr04	ORF-T	1511981	1513933	0	ST0800	17.11	6.1	4.8	22.9	14.2	0.172	0.0639	0.0426	0.0644
SUT084_NA	SUT084	NA	chr04	SUTs	1514341	1515357	0	ST0801	NA	NA	NA	NA	NA	NA	NA	NA	NA
YDRWdelta31_NA	YDRWdelta31	NA	chr04	other	1518269	1518749	0	ST0802	NA	NA	NA	NA	NA	NA	NA	NA	NA
SUT085_NA	SUT085	NA	chr04	SUTs	1521093	1522253	0	ST0803	NA	NA	NA	NA	NA	NA	NA	NA	NA
SUT086_NA	SUT086	NA	chr05	SUTs	7713	8089	0	ST0804	NA	NA	NA	NA	NA	NA	NA	NA	NA
CUT102_NA	CUT102	NA	chr05	CUTs	8089	8297	0	ST0805	NA	NA	NA	NA	NA	NA	NA	NA	NA
CUT103_NA	CUT103	NA	chr05	CUTs	9969	10497	0	ST0806	NA	NA	NA	NA	NA	NA	NA	NA	NA
SUT087_NA	SUT087	NA	chr05	SUTs	11545	11929	0	ST0807	NA	NA	NA	NA	NA	NA	NA	NA	NA
YEL072W_RMD6	YEL072W	RMD6	chr05	ORF-T	13569	14745	0	ST0808	3.97	7.65	18.8	22.1	29.8	0.044	0.039	0.026	0.0181
YEL071W_DLD3	YEL071W	DLD3	chr05	ORF-T	16177	17881	0	ST0809	28.27	39.46	2.9	10.1	14.9	1.169	0.4569	0.3046	0.4538
YEL066W_HPA3	YEL066W	HPA3	chr05	ORF-T	26137	27625	0	ST0810	46.51	2.34	5.1	19.3	23.7	0.049	0.062	0.0413	0.0223
YEL065W_SIT1	YEL065W	SIT1	chr05	ORF-T	27625	29601	0	ST0811	12.34	20.48	2.2	5.3	6.7	0.5	NA	NA	NA
CUT104_NA	CUT104	NA	chr05	CUTs	34145	34321	0	ST0812	NA	NA	NA	NA	NA	NA	NA	NA	NA
YEL062W_NPR2	YEL062W	NPR2	chr05	ORF-T	34321	36401	0	ST0813	5.66	9.32	8.2	14.2	7.3	0.134	0.1065	0.071	0.1312
YEL058W_PCM1	YEL058W	PCM1	chr05	ORF-T	43217	44993	0	ST0814	34.46	16.07	5	23.7	11.6	0.511	0.2867	0.1911	0.3198
CUT105_NA	CUT105	NA	chr05	CUTs	45065	45809	0	ST0815	NA	NA	NA	NA	NA	NA	NA	NA	NA
YEL056W_HAT2	YEL056W	HAT2	chr05	ORF-T	47105	48457	0	ST0816	10.65	20.62	NA	NA	8.1	0.33	NA	NA	NA
YEL052W_AFG1	YEL052W	AFG1	chr05	ORF-T	56537	58105	0	ST0817	16.29	15.88	3.4	6.2	11.9	0.231	NA	NA	NA
YEL051W_VMA8	YEL051W	VMA8	chr05	ORF-T	58321	59297	0	ST0818	65.57	15.99	5.1	18.1	31.4	0.712	0.2294	0.1529	0.1178
snR67_NA	snR67	NA	chr05	SNR	61329	61401	0	ST0819	NA	NA	NA	NA	50.1	NA	NA	NA	NA
YEL044W_IES6	YEL044W	IES6	chr05	ORF-T	69049	70385	0	ST0820	11.21	16.09	2.5	5.5	14.8	0.25	0.229	0.1527	0.0763
YEL043W_NA	YEL043W	NA	chr05	ORF-T	70433	73449	0	ST0821	7.24	14.46	17.3	12.2	5.9	0.455	NA	NA	NA
YEL042W_GDA1	YEL042W	GDA1	chr05	ORF-T	73585	75473	0	ST0822	25.61	18.21	2.5	5	11.9	0.532	0.116	0.0773	0.1203
YEL041W_YEF1	YEL041W	YEF1	chr05	ORF-T	75665	77585	0	ST0823	NA	NA	8.1	13.2	12.3	0.045	NA	NA	NA
YEL040W_UTR2	YEL040W	UTR2	chr05	ORF-T	78033	79585	0	ST0824	13.32	124.71	2.3	4.8	NA	NA	0.6036	0.4024	0.5646
YEL038W_UTR4	YEL038W	UTR4	chr05	ORF-T	80377	81185	0	ST0825	36.06	7.39	4.6	9.5	18.6	0.21	0.0838	0.0559	0.0382
YEL034W, YEL033W_NA	YEL034W, YEL033W	NA	chr05	other	85593	86361	0	ST0826	NA	NA	NA	NA	NA	NA	NA	NA	NA
YEL033W_NA	YEL033W	NA	chr05	other	86441	86553	0	ST0827	NA	NA	NA	NA	13.7	0.35	0.2017	0.1345	0.0563
YEL032W_MCM3	YEL032W	MCM3	chr05	ORF-T	86897	90049	0	ST0828	7.8	20.92	1.2	4.6	8.6	0.487	0.173	0.1153	0.3362
YEL031W_SPF1	YEL031W	SPF1	chr05	ORF-T	90233	94017	0	ST0829	42.09	20.72	2.6	8.6	10.1	0.987	NA	NA	NA
YEL030W_ECM10	YEL030W	ECM10	chr05	ORF-T	94209	96577	0	ST0830	NA	NA	3.8	17.5	8.1	0.068	0.0454	0.0303	0.0586
YEL028W_NA	YEL028W	NA	chr05	other	98073	99481	0	ST0831	NA	NA	NA	NA	6.8	0.04	0.1066	0.071	0.0328
YEL027W_CUP5	YEL027W	CUP5	chr05	ORF-T	100697	101513	0	ST0832	55.68	70.63	4.8	20.7	49.9	1.609	0.0877	0.0585	0.0282
YEL026W_SNU13	YEL026W	SNU13	chr05	ORF-T	101785	102393	0	ST0833	23.96	161.09	3.3	11.3	58.1	0.796	NA	NA	NA
YEL024W_RIP1	YEL024W	RIP1	chr05	ORF-T	107161	108425	0	ST0834	7.3	11.67	4.1	5.7	17.9	0.268	0.0455	0.0303	0.0196
YEL022W_GEA2	YEL022W	GEA2	chr05	ORF-T	111337	115873	0	ST0835	11.85	21.23	4.6	28	6.8	0.495	NA	NA	NA
YEL021W_URA3	YEL021W	URA3	chr05	ORF-T	116121	117049	0	ST0836	NA	NA	4.7	31.8	11.7	1.952	NA	NA	NA
YEL020W-A_TIM9	YEL020W-A	TIM9	chr05	ORF-T	117145	117577	0	ST0837	6.89	30.54	2.6	7.2	84.4	0.224	NA	NA	NA
SUT088_NA	SUT088	NA	chr05	SUTs	118097	118673	0	ST0838	NA	NA	NA	NA	NA	NA	NA	NA	NA
YEL018W_EAF5	YEL018W	EAF5	chr05	ORF-T	121449	122385	0	ST0839	5.67	17.09	2.4	4.2	6	0.348	0.2119	0.1412	0.1185
YEL017W_GTT3	YEL017W	GTT3	chr05	ORF-T	123193	124721	0	ST0840	11.73	22.25	4	5.6	10.2	0.267	0.0724	0.0483	0.0489
YEL015W_EDC3	YEL015W	EDC3	chr05	ORF-T	126593	128417	0	ST0841	9.77	18.46	3.4	7.8	7.6	0.442	0.1446	0.0964	0.1595
YEL013W_VAC8	YEL013W	VAC8	chr05	ORF-T	128585	130945	0	ST0842	31.52	13.58	6.9	49.2	11.8	0.257	0.1801	0.1201	0.2085
YEL012W_UBC8	YEL012W	UBC8	chr05	ORF-T	131641	132657	0	ST0843	5.17	10.71	8.3	9.8	9.4	0.32	0.0801	0.0534	0.0416
YEL011W_GLC3	YEL011W	GLC3	chr05	ORF-T	133089	135313	0	ST0844	17.17	1.29	NA	NA	10.4	0.233	NA	NA	NA
YELWdelta5_NA	YELWdelta5	NA	chr05	other	137129	138049	0	ST0845	NA	NA	NA	NA	NA	NA	NA	NA	NA
YEL007W_NA	YEL007W	NA	chr05	ORF-T	141497	144033	0	ST0846	4.99	41.06	2.1	4.9	3.1	1.578	NA	NA	NA
YEL006W_YEA6	YEL006W	YEA6	chr05	ORF-T	144281	145681	0	ST0847	7.69	21.98	3.5	4.7	13.3	0.176	NA	NA	NA
YEL004W_YEA4	YEL004W	YEA4	chr05	ORF-T	146905	148121	0	ST0848	10.78	9.38	4.4	8.2	25.2	0.06	NA	NA	NA
YEL003W_GIM4	YEL003W	GIM4	chr05	ORF-T	148121	148705	0	ST0849	4.81	34.71	3.6	9.6	199.2	0.114	0.1527	0.1018	0.0431
CUT106_NA	CUT106	NA	chr05	CUTs	150289	151761	0	ST0850	NA	NA	NA	NA	NA	NA	NA	NA	NA
YER001W_MNN1	YER001W	MNN1	chr05	ORF-T	153473	156033	0	ST0851	13.26	17.07	1.5	2.9	8.4	0.367	NA	NA	NA
YER002W_NOP16	YER002W	NOP16	chr05	ORF-T	156769	157593	0	ST0852	10.15	48.63	2.4	3.4	6.2	1.07	0.3265	0.2177	0.1513
YER004W_NA	YER004W	NA	chr05	ORF-T	159337	160489	0	ST0853	26.31	17.3	9.7	36.6	14.5	0.305	0.2415	0.161	0.1119
YER005W_YND1	YER005W	YND1	chr05	ORF-T	160489	162505	0	ST0854	9.84	8.13	3.4	5.9	9.2	0.25	0.1391	0.0927	0.1754
YER006W_NUG1	YER006W	NUG1	chr05	ORF-T	162681	164385	0	ST0855	19.92	39.6	2.5	7.3	8.2	1.057	0.2448	0.1632	0.2549
YER007W_PAC2	YER007W	PAC2	chr05	ORF-T	164449	166161	0	ST0856	8.5	6.79	NA	NA	11	0.09	0.0545	0.0363	0.0565
YER009W_NTF2	YER009W	NTF2	chr05	ORF-T	172065	172665	0	ST0857	48.72	64.17	7	26.4	NA	NA	0.1471	0.098	0.037
SUT089_NA	SUT089	NA	chr05	SUTs	173473	173769	0	ST0858	NA	NA	NA	NA	NA	NA	NA	NA	NA
YER011W_TIR1	YER011W	TIR1	chr05	ORF-T	175209	176113	0	ST0859	41.77	1.12	NA	NA	13.5	0.564	NA	NA	NA
YER012W_PRE1	YER012W	PRE1	chr05	ORF-T	177761	178577	0	ST0860	17.78	38.25	4.6	8.5	20	0.648	0.1807	0.1205	0.0718
YER013W_PRP22	YER013W	PRP22	chr05	ORF-T	178817	182273	0	ST0861	7.64	22.31	2.4	6.5	6.5	0.189	0.0648	0.0432	0.1484
YER014W_HEM14	YER014W	HEM14	chr05	ORF-T	182561	184313	0	ST0862	16.25	4.54	6.3	16.4	15.6	0.117	NA	NA	NA
YER015W_FAA2	YER015W	FAA2	chr05	ORF-T	184473	186977	0	ST0863	NA	NA	NA	NA	14.1	0.051	0.0273	0.0182	0.0406
YER016W_BIM1	YER016W	BIM1	chr05	ORF-T	188233	189337	0	ST0864	14.59	12.99	2.4	6.6	9.9	0.23	NA	NA	NA
SUT090_NA	SUT090	NA	chr05	SUTs	191977	192681	0	ST0865	NA	NA	NA	NA	NA	NA	NA	NA	NA
YER019W_ISC1	YER019W	ISC1	chr05	ORF-T	192849	194297	0	ST0866	14.2	10.86	3.5	5.8	11.2	0.209	0.1486	0.0991	0.142
YER020W_GPA2	YER020W	GPA2	chr05	ORF-T	195065	196553	0	ST0867	5.72	21.85	3.7	6.5	8.7	0.257	NA	NA	NA
YER021W_RPN3	YER021W	RPN3	chr05	ORF-T	196889	198585	0	ST0868	NA	NA	6.6	12.6	12.8	0.718	0.2568	0.1712	0.269
YER022W_SRB4	YER022W	SRB4	chr05	ORF-T	198785	200913	0	ST0869	NA	NA	2.6	6.5	14.9	0.097	0.0916	0.061	0.1259
YER023W_PRO3	YER023W	PRO3	chr05	ORF-T	201033	202081	0	ST0870	72.1	21.11	6.7	57.6	19.1	0.726	NA	NA	NA
YER024W_YAT2	YER024W	YAT2	chr05	ORF-T	202161	205025	0	ST0871	7.98	2.27	NA	NA	9.4	0.231	0.097	0.0647	0.1792
YER025W_GCD11	YER025W	GCD11	chr05	ORF-T	205193	207089	0	ST0872	32.2	51.64	1.8	5.3	NA	NA	0.2489	0.1659	0.2627
CUT107_NA	CUT107	NA	chr05	CUTs	208761	209065	0	ST0873	NA	NA	NA	NA	NA	NA	NA	NA	NA
CUT108_NA	CUT108	NA	chr05	CUTs	210489	210833	0	ST0874	NA	NA	NA	NA	NA	NA	NA	NA	NA
YER030W_NA	YER030W	NA	chr05	ORF-T	213369	214025	0	ST0875	19.58	15.28	5.7	20.5	13.1	0.702	0.2145	0.143	0.0659
YER032W_FIR1	YER032W	FIR1	chr05	ORF-T	214993	217889	0	ST0876	7.67	21.26	3.3	3.6	2.2	0.874	0.0574	0.0382	0.1006
YER034W, YER035W_NA	YER034W, YER035W	NA	chr05	other	221825	223225	0	ST0877	NA	NA	NA	NA	NA	NA	NA	NA	NA
YER037W_PHM8	YER037W	PHM8	chr05	ORF-T	225817	227049	0	ST0878	NA	NA	NA	NA	13.4	0.102	0.1112	0.0742	0.0716
YER038W-A_NA	YER038W-A	NA	chr05	other	228393	229449	0	ST0879	NA	NA	NA	NA	2	0.057	NA	NA	NA
YER040W_GLN3	YER040W	GLN3	chr05	ORF-T	229713	232217	0	ST0880	5.93	9.95	2.3	5.1	4.3	0.365	0.069	0.046	0.1008
YER041W_YEN1	YER041W	YEN1	chr05	ORF-T	232393	234849	0	ST0881	NA	NA	4	5.4	7.7	0.139	NA	NA	NA
YER042W_MXR1	YER042W	MXR1	chr05	ORF-T	234849	235545	0	ST0882	29.77	7.46	NA	NA	65.7	0.11	0.0513	0.0342	0.019
CUT109_NA	CUT109	NA	chr05	CUTs	238649	239161	0	ST0883	NA	NA	NA	NA	NA	NA	NA	NA	NA
YER046W_SPO73	YER046W	SPO73	chr05	ORF-T	242497	243689	0	ST0884	7.16	7.5	NA	NA	95.3	0.032	0.0934	0.0623	0.0268
YER048W-A_ISD11	YER048W-A	ISD11	chr05	ORF-T	250633	251329	0	ST0885	5.7	49.34	3.5	10.7	29.2	0.201	NA	NA	NA
YER049W_NA	YER049W	NA	chr05	ORF-T	251649	253689	0	ST0886	20.87	26.46	2.2	4.5	14.7	0.48	0.2929	0.1952	0.3776
YER051W_NA	YER051W	NA	chr05	ORF-T	254641	256297	0	ST0887	9.06	4.05	2.5	4.7	16.8	0.06	0.0504	0.0336	0.0497
CUT110_NA	CUT110	NA	chr05	CUTs	261953	262801	0	ST0888	NA	NA	NA	NA	NA	NA	NA	NA	NA
SUT091_NA	SUT091	NA	chr05	SUTs	268857	269425	0	ST0889	NA	NA	NA	NA	NA	NA	NA	NA	NA
SUT092_NA	SUT092	NA	chr05	SUTs	270689	271569	0	ST0890	NA	NA	NA	NA	NA	NA	NA	NA	NA
YER058W_PET117	YER058W	PET117	chr05	ORF-T	271729	272209	0	ST0891	6.46	4.46	4.6	6.6	11.1	0.212	0.1312	0.0875	0.0283
YER059W_PCL6	YER059W	PCL6	chr05	ORF-T	272465	274001	0	ST0892	5.44	9.81	6	5.9	17.3	0.115	0.0841	0.0561	0.0708
YER060W_FCY21	YER060W	FCY21	chr05	ORF-T	274433	276473	0	ST0893	NA	NA	4.9	10.3	6.4	0.291	0.1086	0.0724	0.1148
YER060W_FCY21	YER060W	FCY21	chr05	ORF-T	274433	276473	0	ST0893	NA	NA	4.9	10.3	6.4	0.291	0.1086	0.0724	0.1148
YER063W_THO1	YER063W	THO1	chr05	ORF-T	281633	282545	0	ST0894	22.98	12.99	3.6	5.3	16.4	0.336	0.1263	0.0842	0.0553
SUT093_NA	SUT093	NA	chr05	SUTs	284417	287441	0	ST0895	NA	NA	NA	NA	NA	NA	NA	NA	NA
YER066W_NA	YER066W	NA	chr05	ORF-T	289353	290961	0	ST0896	NA	NA	NA	NA	11.1	0.035	0.078	0.052	0.029
YER067W_NA	YER067W	NA	chr05	ORF-T	291777	292641	0	ST0897	5.82	16.5	NA	NA	12.5	0.791	0.0799	0.0533	0.0258
YER068W_MOT2	YER068W	MOT2	chr05	ORF-T	292969	294913	0	ST0898	6.05	31.17	4.8	11.3	3.4	0.816	0.1951	0.13	0.2293
YER069W_ARG5,6	YER069W	ARG5,6	chr05	ORF-T	295353	298145	0	ST0899	18.24	8.09	1.9	13.4	10.5	1.244	0.0766	0.0511	0.1323
YER070W_RNR1	YER070W	RNR1	chr05	ORF-T	298737	301977	0	ST0900	9.14	64.02	2	4.9	6.3	1.93	0.5321	0.3547	0.9456
YER072W_VTC1	YER072W	VTC1	chr05	ORF-T	302713	303345	0	ST0901	22.81	41.78	2.8	5.7	17.4	0.795	0.2041	0.1361	0.0529
YER073W_ALD5	YER073W	ALD5	chr05	ORF-T	303513	305785	0	ST0902	17.77	100.38	1.2	2.4	6.9	0.884	0.2245	0.1497	0.2338
YER074W_RPS24A	YER074W	RPS24A	chr05	ORF-T	306265	307305	0	ST0903	26.08	182.84	4.8	30.1	NA	NA	NA	NA	NA
YER074W-A_YOS1	YER074W-A	YOS1	chr05	ORF-T	307593	308169	0	ST0904	15	23.65	NA	NA	18.5	0.436	0.0632	0.0422	0.0198
SUT094_NA	SUT094	NA	chr05	SUTs	309001	309041	0	ST0905	NA	NA	NA	NA	NA	NA	NA	NA	NA
CUT111_NA	CUT111	NA	chr05	CUTs	316769	317145	0	ST0906	NA	NA	NA	NA	NA	NA	NA	NA	NA
YER079W_NA	YER079W	NA	chr05	ORF-T	318849	319721	0	ST0907	4.05	8.51	NA	NA	9.7	0.389	0.0752	0.0502	0.0317
YER080W_NA	YER080W	NA	chr05	ORF-T	319929	321881	0	ST0908	28.68	10.76	7	37.1	12.5	0.284	0.1158	0.0772	0.1453
SRG1, YER081W_NA	SRG1, YER081W	NA	chr05	ORF-T	322217	324201	0	ST0909	NA	NA	NA	NA	NA	NA	NA	NA	NA
CUT112_NA	CUT112	NA	chr05	CUTs	326169	326545	0	ST0910	NA	NA	NA	NA	NA	NA	NA	NA	NA
YER086W_ILV1	YER086W	ILV1	chr05	ORF-T	328385	330329	0	ST0911	47.88	23.99	2.8	9.4	NA	NA	0.123	0.082	0.1419
YER087W_NA	YER087W	NA	chr05	ORF-T	330513	332433	0	ST0912	9.67	5.3	4.9	9.5	9.5	0.111	0.1083	0.0722	0.1249
SUT095_NA	SUT095	NA	chr05	SUTs	335585	335729	0	ST0913	NA	NA	NA	NA	NA	NA	NA	NA	NA
YER090W_TRP2	YER090W	TRP2	chr05	ORF-T	337865	339593	0	ST0914	50.36	20.3	6	29.3	21	0.486	0.0588	0.0392	0.0597
YER092W_IES5	YER092W	IES5	chr05	ORF-T	342817	343481	0	ST0915	5.97	20.6	3.1	6.9	31.2	0.102	0.2174	0.1449	0.0546
CUT113_NA	CUT113	NA	chr05	CUTs	343481	343889	0	ST0916	NA	NA	NA	NA	NA	NA	NA	NA	NA
CUT114_NA	CUT114	NA	chr05	CUTs	347777	348481	0	ST0917	NA	NA	NA	NA	NA	NA	NA	NA	NA
YER095W_RAD51	YER095W	RAD51	chr05	ORF-T	349921	351385	0	ST0918	6.84	24.3	6.1	19.8	10.1	0.233	0.0702	0.0468	0.0563
YER096W_SHC1	YER096W	SHC1	chr05	ORF-T	351577	353225	0	ST0919	NA	NA	NA	NA	10.4	0.019	NA	NA	NA
YER097W, YER098W_NA	YER097W, YER098W	NA	chr05	ORF-T	355225	357985	0	ST0920	NA	NA	NA	NA	NA	NA	NA	NA	NA
YER100W_UBC6	YER100W	UBC6	chr05	ORF-T	359281	360393	0	ST0921	11.52	15.12	5.1	17.7	12	0.402	0.1526	0.1017	0.0765
YER102W_RPS8B	YER102W	RPS8B	chr05	ORF-T	362705	363849	0	ST0922	40.55	166.13	3.8	18.1	59.1	0.97	0.2779	0.1853	0.1115
YER103W_SSA4	YER103W	SSA4	chr05	ORF-T	364513	366545	0	ST0923	9.96	3.92	NA	NA	9.1	0.192	0.0792	0.0528	0.1018
YER104W_RTT105	YER104W	RTT105	chr05	ORF-T	366769	367793	0	ST0924	NA	NA	NA	NA	10.6	0.039	0.0608	0.0405	0.0254
SUT096_NA	SUT096	NA	chr05	SUTs	377945	378705	0	ST0925	NA	NA	NA	NA	NA	NA	NA	NA	NA
YER112W_LSM4	YER112W	LSM4	chr05	ORF-T	387145	387777	0	ST0926	8.11	28.61	3.4	3.5	26.7	0.207	0.1627	0.1084	0.0611
CUT115_NA	CUT115	NA	chr05	CUTs	395281	395513	0	ST0927	NA	NA	NA	NA	NA	NA	NA	NA	NA
YER117W_RPL23B	YER117W	RPL23B	chr05	ORF-T	396673	397825	0	ST0928	34.36	145.91	4.2	27.2	NA	NA	0.6349	0.4233	0.3742
YER120W_SCS2	YER120W	SCS2	chr05	ORF-T	401097	402041	0	ST0929	28.76	54.03	4.9	18.9	18.2	0.847	0.19	0.1267	0.093
YER121W_NA	YER121W	NA	chr05	ORF-T	402193	402833	0	ST0930	NA	NA	NA	NA	60.2	0.014	NA	NA	NA
YER123W_YCK3	YER123W	YCK3	chr05	ORF-T	404625	406777	0	ST0931	7.59	15.26	NA	NA	8.1	0.301	0.1241	0.0827	0.1302
YER125W_RSP5	YER125W	RSP5	chr05	ORF-T	409673	413009	0	ST0932	19.47	25.06	4.6	20.6	NA	NA	0.2149	0.1433	0.348
YER127W_LCP5	YER127W	LCP5	chr05	ORF-T	414457	415625	0	ST0933	5.73	34.57	1.5	2.7	10.1	0.404	NA	NA	NA
YER128W_NA	YER128W	NA	chr05	ORF-T	415825	416601	0	ST0934	9.32	2.97	2.7	3.2	10.3	0.127	0.0783	0.0522	0.0319
YER129W_SAK1	YER129W	SAK1	chr05	ORF-T	416769	420985	0	ST0935	NA	NA	4.4	4.7	5.9	0.337	0.1308	0.0872	0.2989
CUT116_NA	CUT116	NA	chr05	CUTs	422185	422609	0	ST0936	NA	NA	NA	NA	NA	NA	NA	NA	NA
YER131W_RPS26B	YER131W	RPS26B	chr05	ORF-T	423513	424377	0	ST0937	27.15	206.83	2.5	7	30.3	1.012	0.399	0.266	0.0955
snR4_NA	snR4	NA	chr05	SNR	424705	424849	0	ST0938	NA	NA	NA	NA	NA	NA	NA	NA	NA
CUT117_NA	CUT117	NA	chr05	CUTs	425233	425529	0	ST0939	NA	NA	NA	NA	NA	NA	NA	NA	NA
YER133W_GLC7	YER133W	GLC7	chr05	ORF-T	432417	434273	0	ST0940	19.6	33.8	4.4	11.7	15.4	0.719	0.3156	0.2104	0.3078
YER136W_GDI1	YER136W	GDI1	chr05	ORF-T	439489	441225	0	ST0941	21.72	19.08	4.7	36.2	13.2	0.584	NA	NA	NA
SCR1_NA	SCR1	NA	chr05	other	441993	442497	0	ST0942	NA	NA	NA	NA	NA	NA	NA	NA	NA
YER140W_NA	YER140W	NA	chr05	ORF-T	451521	453297	0	ST0943	NA	NA	NA	NA	12.5	0.11	0.1012	0.0674	0.1126
YER141W_COX15	YER141W	COX15	chr05	ORF-T	453401	455121	0	ST0944	16.64	18.27	6.8	20.3	11.7	0.409	0.09	0.06	0.0876
YER143W_DDI1	YER143W	DDI1	chr05	ORF-T	456273	457801	0	ST0945	7.42	5.02	11.5	25.1	10.3	0.266	0.1343	0.0895	0.1151
YER146W_LSM5	YER146W	LSM5	chr05	ORF-T	461921	462929	0	ST0946	24.95	25.57	3.5	5.1	43.1	0.247	0.2867	0.1911	0.0537
YER148W_SPT15	YER148W	SPT15	chr05	ORF-T	465097	466121	0	ST0947	16.89	38.54	4.7	8.9	13.1	0.6	0.1786	0.1191	0.086
YER150W_SPI1	YER150W	SPI1	chr05	ORF-T	468345	468953	0	ST0948	7.1	4.94	NA	NA	9.6	0.219	0.0519	0.0346	0.0154
YER154W_OXA1	YER154W	OXA1	chr05	ORF-T	475001	476289	0	ST0949	10.25	18.29	2.2	9.5	9.3	0.381	0.1762	0.1175	0.1419
CUT118_NA	CUT118	NA	chr05	CUTs	483313	484513	0	ST0950	NA	NA	NA	NA	NA	NA	NA	NA	NA
YER157W_COG3	YER157W	COG3	chr05	ORF-T	484513	487273	0	ST0951	8.63	8.28	4.3	7.9	9.5	0.192	0.0857	0.0571	0.1374
SUT097_NA	SUT097	NA	chr05	SUTs	489921	491257	0	ST0952	NA	NA	NA	NA	NA	NA	NA	NA	NA
CUT119_NA	CUT119	NA	chr05	CUTs	500633	501329	0	ST0953	NA	NA	NA	NA	NA	NA	NA	NA	NA
SUT098_NA	SUT098	NA	chr05	SUTs	504001	504945	0	ST0954	NA	NA	NA	NA	NA	NA	NA	NA	NA
YER164W_CHD1	YER164W	CHD1	chr05	ORF-T	505089	509889	0	ST0955	11.76	13.76	5.1	50.5	8.1	0.271	0.086	0.0573	0.2525
YER165W_PAB1	YER165W	PAB1	chr05	ORF-T	510225	512265	0	ST0956	70.75	57.95	3.3	41.7	NA	NA	0.628	0.4187	0.7255
YER166W_DNF1	YER166W	DNF1	chr05	ORF-T	512377	517544	0	ST0957	14.55	14.79	3.8	10.1	NA	NA	NA	NA	NA
YER167W_BCK2	YER167W	BCK2	chr05	ORF-T	517937	520905	0	ST0958	9.17	29.78	NA	NA	6.6	0.666	0.2151	0.1434	0.3665
YER169W_RPH1	YER169W	RPH1	chr05	ORF-T	523097	525881	0	ST0959	4.11	14.8	2.7	3.4	6.6	0.385	0.1372	0.0915	0.2186
YER170W_ADK2	YER170W	ADK2	chr05	ORF-T	525881	526865	0	ST0960	6.91	2.36	4.2	4.1	12.7	0.105	0.0713	0.0475	0.0322
YER171W_RAD3	YER171W	RAD3	chr05	ORF-T	526929	529513	0	ST0961	9.87	15.42	2.2	4	9.7	0.331	NA	NA	NA
YER173W_RAD24	YER173W	RAD24	chr05	ORF-T	536281	538337	0	ST0962	7.18	8.12	2.3	3.2	9.8	0.11	0.0735	0.049	0.0969
YER176W_ECM32	YER176W	ECM32	chr05	ORF-T	541649	545353	0	ST0963	11.61	13.7	NA	NA	6	0.423	0.1832	0.1221	0.4109
YER177W_BMH1	YER177W	BMH1	chr05	ORF-T	545569	546601	0	ST0964	37.38	96.75	7.8	15.5	NA	NA	0.8355	0.557	0.4473
YER178W_PDA1	YER178W	PDA1	chr05	ORF-T	546785	548209	0	ST0965	105.68	38.9	NA	NA	NA	NA	0.145	0.0967	0.122
YER179W_DMC1	YER179W	DMC1	chr05	ORF-T	548817	549441	0	ST0966	NA	NA	4.6	7	17.3	0.02	0.0265	0.0176	0.0193
YER182W_NA	YER182W	NA	chr05	ORF-T	552481	553337	0	ST0967	7.69	9.86	NA	NA	19.6	0.091	0.0714	0.0476	0.0349
SUT099_NA	SUT099	NA	chr05	SUTs	554129	556025	0	ST0968	NA	NA	NA	NA	NA	NA	NA	NA	NA
YER185W_NA	YER185W	NA	chr05	ORF-T	559305	560401	0	ST0969	NA	NA	NA	NA	42.6	0.017	0.0115	0.0077	0.007
SUT100_NA	SUT100	NA	chr05	SUTs	562945	564457	0	ST0970	NA	NA	NA	NA	NA	NA	NA	NA	NA
YER187W_NA	YER187W	NA	chr05	ORF-T	565593	566697	0	ST0971	NA	NA	NA	NA	NA	NA	0.1114	0.0742	0.0316
YER188W, YERWomega2_NA	YER188W, YERWomega2	NA	chr05	other	567833	568961	0	ST0972	NA	NA	NA	NA	NA	NA	NA	NA	NA
YFL055W_AGP3	YFL055W	AGP3	chr06	ORF-T	16681	19921	0	ST0973	NA	NA	8.3	21.6	10.3	0.045	0.0266	0.0177	0.0297
CUT120_NA	CUT120	NA	chr06	CUTs	23105	23329	0	ST0974	NA	NA	NA	NA	NA	NA	NA	NA	NA
YFL052W_NA	YFL052W	NA	chr06	ORF-T	28217	32577	0	ST0975	NA	NA	NA	NA	9.1	0.086	0.0144	0.0096	0.0134
YFL049W_SWP82	YFL049W	SWP82	chr06	ORF-T	36697	38745	0	ST0976	7.4	9.63	5	5.3	10	0.16	0.1595	0.1063	0.199
YFL047W_RGD2	YFL047W	RGD2	chr06	ORF-T	40425	42609	0	ST0977	11.88	11.07	6.9	11.8	7.9	0.359	0.0964	0.0643	0.1378
YFL046W_NA	YFL046W	NA	chr06	ORF-T	42745	43593	0	ST0978	12.47	10.48	NA	NA	9.5	0.259	0.0834	0.0556	0.0346
CUT121_NA	CUT121	NA	chr06	CUTs	44745	46121	0	ST0979	NA	NA	NA	NA	NA	NA	NA	NA	NA
YFL041W-A_NA	YFL041W-A	NA	chr06	ORF-T	47841	48929	0	ST0980	NA	NA	NA	NA	31	0.009	NA	NA	NA
YFL041W_FET5	YFL041W	FET5	chr06	ORF-T	49113	51169	0	ST0981	16.47	6.45	2	4.4	13.1	0.208	0.129	0.086	0.1607
SUT101_NA	SUT101	NA	chr06	SUTs	54577	55273	0	ST0982	NA	NA	NA	NA	NA	NA	NA	NA	NA
YFL037W_TUB2	YFL037W	TUB2	chr06	ORF-T	56265	57937	0	ST0983	45.94	28.18	4.7	49	NA	NA	0.1044	0.0696	0.0956
YFL036W_RPO41	YFL036W	RPO41	chr06	ORF-T	58545	62841	0	ST0984	7.03	12.3	NA	NA	7.4	0.434	0.1465	0.0976	0.3959
YFL034W_NA	YFL034W	NA	chr06	ORF-T	65305	68833	0	ST0985	11.32	5.26	NA	NA	7.9	0.24	0.0426	0.0284	0.0914
YFL032W, YFL031W_NA	YFL032W, YFL031W	NA	chr06	ORF-T	75121	76633	0	ST0986	NA	NA	NA	NA	NA	NA	NA	NA	NA
YFL030W_AGX1	YFL030W	AGX1	chr06	ORF-T	76729	78001	0	ST0987	NA	NA	4.6	10.5	16.2	0.052	NA	NA	NA
SUT102_NA	SUT102	NA	chr06	SUTs	78049	79329	0	ST0988	NA	NA	NA	NA	NA	NA	NA	NA	NA
YFL026W_STE2	YFL026W	STE2	chr06	ORF-T	82073	83945	0	ST0989	18.54	118.74	2.2	4.7	NA	NA	0.5699	0.3799	0.492
SUT103_NA	SUT103	NA	chr06	SUTs	89577	90769	0	ST0990	NA	NA	NA	NA	NA	NA	NA	NA	NA
YFL023W_BUD27	YFL023W	BUD27	chr06	ORF-T	90985	93465	0	ST0991	9.14	14.45	1.7	2.9	7.2	0.237	0.1834	0.1222	0.2921
YFL021W_GAT1	YFL021W	GAT1	chr06	ORF-T	96025	97601	0	ST0993	5.43	21.42	NA	NA	3.4	0.582	0.0397	0.0265	0.0406
YFL021W_GAT1	YFL021W	GAT1	chr06	ORF-T	95569	96025	0	ST0992	5.43	21.42	NA	NA	3.4	0.582	0.0397	0.0265	0.0406
YFL017W-A_SMX2	YFL017W-A	SMX2	chr06	ORF-T	103649	103969	0	ST0994	NA	NA	2.8	6	57.2	0.158	NA	NA	NA
SUT104_NA	SUT104	NA	chr06	SUTs	105809	105865	0	ST0995	NA	NA	NA	NA	NA	NA	NA	NA	NA
CUT122_NA	CUT122	NA	chr06	CUTs	106921	107209	0	ST0996	NA	NA	NA	NA	NA	NA	NA	NA	NA
YFL014W_HSP12	YFL014W	HSP12	chr06	ORF-T	107209	107745	0	ST0997	NA	0.17	NA	NA	18.6	0.148	NA	NA	NA
SUT105_NA	SUT105	NA	chr06	SUTs	110185	110553	0	ST0998	NA	NA	NA	NA	NA	NA	NA	NA	NA
YFL009W_CDC4	YFL009W	CDC4	chr06	ORF-T	115969	118545	0	ST0999	12.1	20.31	3.9	7.5	8.6	0.311	0.1045	0.0697	0.163
YFL008W_SMC1	YFL008W	SMC1	chr06	ORF-T	119385	123241	0	ST1000	7.58	18.78	4.8	18.6	6.4	0.298	0.0859	0.0573	0.2105
YFL007W_BLM10	YFL007W	BLM10	chr06	ORF-T	123345	129985	0	ST1001	22.64	14.75	NA	NA	8.7	0.434	0.0701	0.0467	0.3004
YFL005W_SEC4	YFL005W	SEC4	chr06	ORF-T	130145	131201	0	ST1002	28.02	17.83	4.2	12.1	21.9	0.387	0.2079	0.1386	0.0897
YFL004W_VTC2	YFL004W	VTC2	chr06	ORF-T	131657	134489	0	ST1003	32.82	23.68	3.3	14.1	9.5	0.46	0.2695	0.1797	0.4466
YFL001W_DEG1	YFL001W	DEG1	chr06	ORF-T	147097	148481	0	ST1004	7.65	10.13	1.5	3	11.6	0.237	0.1151	0.0767	0.1019
YFR001W_LOC1	YFR001W	LOC1	chr06	ORF-T	148985	149817	0	ST1005	11.39	39.73	2	2.9	23	0.397	0.1349	0.0899	0.0552
YFR002W_NIC96	YFR002W	NIC96	chr06	ORF-T	149993	152601	0	ST1006	8.44	22.62	NA	NA	8.7	0.368	0.1878	0.1252	0.3154
YFR004W_RPN11	YFR004W	RPN11	chr06	ORF-T	153345	154353	0	ST1007	11.89	29.49	4.2	8.9	11.2	0.956	0.3257	0.2171	0.1998
YFR006W_NA	YFR006W	NA	chr06	ORF-T	156121	157801	0	ST1008	40.56	10.99	NA	NA	15.6	0.366	0.1103	0.0736	0.1182
YFR007W_NA	YFR007W	NA	chr06	ORF-T	159273	160417	0	ST1009	13.74	4.26	4.7	9	11.4	0.12	0.0875	0.0583	0.0619
YFR008W_FAR7	YFR008W	FAR7	chr06	ORF-T	160505	161545	0	ST1010	NA	NA	4.8	10.1	12.3	0.065	0.058	0.0387	0.0257
YFR009W, YFR009W-A_NA	YFR009W, YFR009W-A	NA	chr06	ORF-T	162425	164889	0	ST1011	NA	NA	NA	NA	NA	NA	NA	NA	NA
YFR010W_UBP6	YFR010W	UBP6	chr06	ORF-T	164985	166641	0	ST1012	14.46	20.11	13.4	39.3	17	0.278	0.1811	0.1207	0.181
YFR012W, YFR012W-A_NA	YFR012W, YFR012W-A	NA	chr06	ORF-T	167977	169297	0	ST1013	NA	NA	NA	NA	NA	NA	NA	NA	NA
YFR013W_IOC3	YFR013W	IOC3	chr06	ORF-T	169857	172393	0	ST1014	13.03	8.13	1.9	5.3	8.3	0.286	0.0849	0.0566	0.1338
YFR019W_FAB1	YFR019W	FAB1	chr06	ORF-T	184481	191385	0	ST1015	12.28	7.62	6.3	27.3	5.6	0.419	0.0769	0.0512	0.3503
YFR020W_NA	YFR020W	NA	chr06	other	191769	193817	0	ST1016	NA	NA	NA	NA	7.9	0.118	NA	NA	NA
YFR021W_ATG18	YFR021W	ATG18	chr06	ORF-T	194705	196345	0	ST1017	5.04	8.15	3.7	11.2	8.3	0.167	0.142	0.0946	0.1422
YFR022W_ROG3	YFR022W	ROG3	chr06	ORF-T	196569	199153	0	ST1018	NA	NA	4.2	8.1	8.1	0.14	0.0503	0.0335	0.0738
YFR023W_PES4	YFR023W	PES4	chr06	ORF-T	200281	201473	0	ST1019	NA	NA	NA	NA	NA	NA	NA	NA	NA
YFR027W_ECO1	YFR027W	ECO1	chr06	ORF-T	207249	208329	0	ST1020	2.39	6.85	3.6	3.8	12.7	0.057	0.0439	0.0292	0.0247
YFR029W_PTR3	YFR029W	PTR3	chr06	ORF-T	210857	212953	0	ST1021	5.28	7.64	2.4	4.5	3.8	0.257	0.0499	0.0333	0.0677
YFR030W_MET10	YFR030W	MET10	chr06	ORF-T	213193	216457	0	ST1022	10.58	7.55	4	41.5	7.4	0.468	0.0437	0.0291	0.0905
YFR034W-A_NA	YFR034W-A	NA	chr06	other	226185	226617	0	ST1023	NA	NA	NA	NA	22.4	0.21	NA	NA	NA
YFR036W_CDC26	YFR036W	CDC26	chr06	ORF-T	226921	227377	0	ST1024	NA	NA	2	4	7.9	0.111	0.1566	0.1044	0.039
SUT106_NA	SUT106	NA	chr06	SUTs	229065	229105	0	ST1025	NA	NA	NA	NA	NA	NA	NA	NA	NA
YFR038W_NA	YFR038W	NA	chr06	ORF-T	229361	231929	0	ST1026	9.33	7.37	1.8	3.4	8.9	0.293	0.0644	0.0429	0.1099
YFR040W_SAP155	YFR040W	SAP155	chr06	ORF-T	233929	237321	0	ST1027	6.43	17.31	2.7	6.2	6.2	0.653	0.1154	0.077	0.2315
YFR042W_NA	YFR042W	NA	chr06	ORF-T	238409	239129	0	ST1028	12.3	8.37	4.1	9.4	22.7	0.087	0.039	0.026	0.0156
YFR045W_NA	YFR045W	NA	chr06	ORF-T	241921	243049	0	ST1029	5.08	5.59	NA	NA	9.3	0.121	0.0972	0.0648	0.0649
YFR048W_RMD8	YFR048W	RMD8	chr06	ORF-T	246081	248145	0	ST1030	9.94	17.76	2.3	3.6	8.4	0.235	NA	NA	NA
YFR049W_YMR31	YFR049W	YMR31	chr06	ORF-T	248337	248985	0	ST1031	21.86	16.14	7	11.1	10.1	0.499	0.0928	0.0619	0.023
YFR052W_RPN12	YFR052W	RPN12	chr06	ORF-T	252457	253473	0	ST1032	11.04	29.01	6.7	14	26.9	0.394	0.2373	0.1582	0.1304
SUT107_NA	SUT107	NA	chr06	SUTs	256457	257401	0	ST1033	NA	NA	NA	NA	NA	NA	NA	NA	NA
CUT123_NA	CUT123	NA	chr06	CUTs	261473	262257	0	ST1034	NA	NA	NA	NA	NA	NA	NA	NA	NA
CUT124_NA	CUT124	NA	chr06	CUTs	263305	263857	0	ST1035	NA	NA	NA	NA	NA	NA	NA	NA	NA
YFR055W_NA	YFR055W	NA	chr06	ORF-T	264145	265689	0	ST1036	9.65	25.81	NA	NA	19.8	0.149	NA	NA	NA
YGL263W_COS12	YGL263W	COS12	chr07	ORF-T	2777	3969	0	ST1037	NA	NA	2.2	4.8	NA	NA	NA	NA	NA
YGL256W_ADH4	YGL256W	ADH4	chr07	ORF-T	14625	16441	0	ST1038	13.56	21.18	2	3.9	NA	NA	0.229	0.1527	0.1753
SUT108_NA	SUT108	NA	chr07	SUTs	16441	17017	0	ST1039	NA	NA	NA	NA	NA	NA	NA	NA	NA
YGL255W_ZRT1	YGL255W	ZRT1	chr07	ORF-T	18905	22137	0	ST1040	31.74	110.63	2.7	6.3	NA	NA	NA	NA	NA
YGL254W_FZF1	YGL254W	FZF1	chr07	ORF-T	22305	23897	0	ST1041	NA	NA	2.9	4.5	5.9	0.133	0.1578	0.1052	0.0946
YGL253W_HXK2	YGL253W	HXK2	chr07	ORF-T	23897	25601	0	ST1042	44.55	85.09	2.6	19.6	12.4	4.336	0.7733	0.5155	0.7527
SUT109_NA	SUT109	NA	chr07	SUTs	27777	29729	0	ST1043	NA	NA	NA	NA	NA	NA	NA	NA	NA
YGL250W_NA	YGL250W	NA	chr07	ORF-T	31881	32857	0	ST1044	NA	NA	10.7	12.1	14.3	0.058	0.0427	0.0285	0.0206
YGL249W_ZIP2	YGL249W	ZIP2	chr07	ORF-T	33969	35337	0	ST1045	NA	NA	21.4	51.9	6.7	0.015	NA	NA	NA
YGL248W_PDE1	YGL248W	PDE1	chr07	ORF-T	35497	36841	0	ST1046	8.66	13.11	3.8	7.3	10.7	0.198	0.0586	0.0391	0.0434
YGL247W_BRR6	YGL247W	BRR6	chr07	ORF-T	36921	37593	0	ST1047	4.7	23.02	8.4	27	16.8	0.128	0.0623	0.0415	0.0246
YGL245W_GUS1	YGL245W	GUS1	chr07	ORF-T	39001	41209	0	ST1048	90.54	51.62	8.3	56.7	NA	NA	0.306	0.204	0.4338
YGL244W_RTF1	YGL244W	RTF1	chr07	ORF-T	41441	43185	0	ST1049	19.17	18.82	4.8	13.6	8.3	0.464	0.1205	0.0804	0.1347
YGL243W_TAD1	YGL243W	TAD1	chr07	ORF-T	43273	44593	0	ST1050	12.94	11.22	1.7	2.7	16.6	0.117	0.0379	0.0253	0.0304
YGL241W_KAP114	YGL241W	KAP114	chr07	ORF-T	45417	48489	0	ST1051	9.72	16.64	2.6	11.1	8.8	0.175	NA	NA	NA
YGL240W_DOC1	YGL240W	DOC1	chr07	ORF-T	48593	49545	0	ST1052	NA	NA	NA	NA	10.5	0.027	0.1261	0.0841	0.0632
YGL238W_CSE1	YGL238W	CSE1	chr07	ORF-T	49545	52537	0	ST1053	17.22	38.37	NA	NA	9.4	0.628	NA	NA	NA
YGL234W_ADE5,7	YGL234W	ADE5,7	chr07	ORF-T	56386	58986	0	ST1054	30	34.15	3.1	49.9	8.5	1.681	NA	NA	NA
YGL233W_SEC15	YGL233W	SEC15	chr07	ORF-T	59082	61882	0	ST1055	11.15	14.95	NA	NA	8.2	0.366	0.0754	0.0503	0.1374
YGL232W_TAN1	YGL232W	TAN1	chr07	ORF-T	62074	63058	0	ST1056	26.36	9.61	4.2	12.8	76.8	0.109	NA	NA	NA
SUT110_NA	SUT110	NA	chr07	SUTs	63754	64306	0	ST1057	NA	NA	NA	NA	NA	NA	NA	NA	NA
CUT125_NA	CUT125	NA	chr07	CUTs	64306	64426	0	ST1058	NA	NA	NA	NA	NA	NA	NA	NA	NA
YGL228W_SHE10	YGL228W	SHE10	chr07	ORF-T	67546	69426	0	ST1059	15.92	16.78	4.9	8.3	9	0.471	0.1359	0.0906	0.157
YGL227W_VID30	YGL227W	VID30	chr07	ORF-T	69634	72650	0	ST1060	7.87	5.73	8.4	20.5	7.9	0.201	0.0454	0.0302	0.087
YGL226W_NA	YGL226W	NA	chr07	ORF-T	73330	73818	0	ST1061	7.87	6.79	2.7	5.9	19.6	0.049	0.2223	0.1482	0.055
SUT111_NA	SUT111	NA	chr07	SUTs	74442	76698	0	ST1062	NA	NA	NA	NA	NA	NA	NA	NA	NA
YGL225W_VRG4	YGL225W	VRG4	chr07	ORF-T	76802	78034	0	ST1063	41.22	41.64	2	10.2	NA	NA	0.0782	0.0521	0.0528
YGL220W_NA	YGL220W	NA	chr07	ORF-T	82442	82914	0	ST1064	17	41.49	4.1	9.4	12.2	0.588	0.2636	0.1757	0.0636
YGL216W_KIP3	YGL216W	KIP3	chr07	ORF-T	84626	87346	0	ST1065	5.8	12.8	2.5	4.7	7.4	0.159	0.1787	0.1191	0.2879
YGL215W_CLG1	YGL215W	CLG1	chr07	ORF-T	87506	89858	0	ST1066	15.74	35.64	NA	NA	7.8	1.141	0.1418	0.0945	0.1284
YGL212W_VAM7	YGL212W	VAM7	chr07	ORF-T	91426	92426	0	ST1067	NA	NA	NA	NA	7.8	0.066	0.2202	0.1468	0.1395
YGL211W_NCS6	YGL211W	NCS6	chr07	ORF-T	92426	93707	0	ST1068	8.22	7.6	2.5	4.3	14	0.137	0.3559	0.2372	0.256
YGL210W_YPT32	YGL210W	YPT32	chr07	ORF-T	93762	94571	0	ST1069	7.08	18.01	2.6	5.4	13.1	0.234	0.1385	0.0923	0.0617
CUT126_NA	CUT126	NA	chr07	CUTs	95147	95755	0	ST1070	NA	NA	NA	NA	NA	NA	NA	NA	NA
YGL209W_MIG2	YGL209W	MIG2	chr07	ORF-T	95819	97107	0	ST1071	4.02	16.6	3.4	4	1.5	6.996	NA	NA	NA
CUT127_NA	CUT127	NA	chr07	CUTs	97163	97307	0	ST1072	NA	NA	NA	NA	NA	NA	NA	NA	NA
YGL208W_SIP2	YGL208W	SIP2	chr07	ORF-T	97307	98675	0	ST1073	NA	NA	NA	NA	9.9	0.061	0.086	0.0573	0.0715
YGL207W_SPT16	YGL207W	SPT16	chr07	ORF-T	98883	102315	0	ST1074	20.63	24.52	NA	NA	9.3	0.7	0.1475	0.0984	0.3056
YGL205W_POX1	YGL205W	POX1	chr07	ORF-T	107979	110595	0	ST1075	NA	NA	NA	NA	14.4	0.01	0.0319	0.0213	0.0478
YGL202W_ARO8	YGL202W	ARO8	chr07	ORF-T	115931	117683	0	ST1076	37.83	32	NA	NA	NA	NA	0.1308	0.0872	0.131
YGL198W_YIP4	YGL198W	YIP4	chr07	ORF-T	123587	124371	0	ST1077	19.26	16.13	4.3	7.3	19.4	0.186	0.257	0.1713	0.1211
YGL197W_MDS3	YGL197W	MDS3	chr07	ORF-T	124371	129739	0	ST1078	11.34	11.44	9	33	6.8	0.265	NA	NA	NA
YGL196W_NA	YGL196W	NA	chr07	ORF-T	129867	131283	0	ST1079	13.7	9.05	8.3	33.8	10.8	0.264	0.2122	0.1415	0.1819
YGL195W_GCN1	YGL195W	GCN1	chr07	ORF-T	131499	139619	0	ST1080	29.9	25.63	NA	NA	NA	NA	NA	NA	NA
YGL192W_IME4	YGL192W	IME4	chr07	ORF-T	142139	144107	0	ST1081	NA	NA	6.6	8.4	NA	NA	0.1059	0.0706	0.1272
YGL191W_COX13	YGL191W	COX13	chr07	ORF-T	144715	145451	0	ST1082	13.87	33.41	6.3	31.5	45.9	0.526	0.1248	0.0832	0.0324
CUT128_NA	CUT128	NA	chr07	CUTs	147843	148235	0	ST1083	NA	NA	NA	NA	NA	NA	NA	NA	NA
CUT129_NA	CUT129	NA	chr07	CUTs	153155	154227	0	ST1084	NA	NA	NA	NA	NA	NA	NA	NA	NA
YGL181W_GTS1	YGL181W	GTS1	chr07	ORF-T	157867	159211	0	ST1085	11.02	6.17	6.6	13.2	8.7	0.385	NA	NA	NA
YGL180W_ATG1	YGL180W	ATG1	chr07	ORF-T	159523	163011	0	ST1086	8.66	2.87	4.3	5.7	7.5	0.167	0.0493	0.0328	0.0885
CUT130_NA	CUT130	NA	chr07	CUTs	166731	166907	0	ST1087	NA	NA	NA	NA	NA	NA	NA	NA	NA
YGL178W, YGL177W_NA	YGL178W, YGL177W	NA	chr07	ORF-T	166907	171155	0	ST1088	NA	NA	NA	NA	NA	NA	NA	NA	NA
YGL174W_BUD13	YGL174W	BUD13	chr07	ORF-T	174523	175467	0	ST1089	6.86	8.12	3.9	34.1	8.6	0.096	0.124	0.0826	0.0661
YGL172W_NUP49	YGL172W	NUP49	chr07	ORF-T	180675	182211	0	ST1090	13.22	27.18	4.4	9.9	10.2	0.259	NA	NA	NA
YGL171W_ROK1	YGL171W	ROK1	chr07	ORF-T	182379	184179	0	ST1091	10.4	26.94	1.9	4.3	7.5	0.501	0.2085	0.139	0.2354
CUT131_NA	CUT131	NA	chr07	CUTs	184179	185067	0	ST1092	NA	NA	NA	NA	NA	NA	NA	NA	NA
YGL169W, YGL168W_NA	YGL169W, YGL168W	NA	chr07	ORF-T	185995	187491	0	ST1093	NA	NA	NA	NA	NA	NA	NA	NA	NA
YGL166W_CUP2	YGL166W	CUP2	chr07	ORF-T	191123	191923	0	ST1094	6.2	9.95	3.6	7.4	12.7	0.086	0.1616	0.1077	0.0729
SUT112_NA	SUT112	NA	chr07	SUTs	193539	193691	0	ST1095	NA	NA	NA	NA	NA	NA	NA	NA	NA
YGL162W_SUT1	YGL162W	SUT1	chr07	ORF-T	198019	199115	0	ST1096	3.85	21.91	4.7	5.6	1.5	1.683	NA	NA	NA
YGL160W_NA	YGL160W	NA	chr07	ORF-T	200443	202371	0	ST1097	12.48	4.91	4.7	7	8.5	0.2	NA	NA	NA
YGL159W_NA	YGL159W	NA	chr07	ORF-T	202707	204027	0	ST1098	9.38	8.91	NA	NA	41.4	0.051	NA	NA	NA
YGLWtau2_NA	YGLWtau2	NA	chr07	other	204027	205227	0	ST1099	NA	NA	NA	NA	NA	NA	NA	NA	NA
YGL158W_RCK1	YGL158W	RCK1	chr07	ORF-T	206651	208659	0	ST1100	NA	NA	NA	NA	4.5	0.032	NA	NA	NA
YGL157W_NA	YGL157W	NA	chr07	ORF-T	208915	210131	0	ST1101	40.08	12.62	NA	NA	15.8	0.33	NA	NA	NA
YGL156W_AMS1	YGL156W	AMS1	chr07	ORF-T	210339	213803	0	ST1102	NA	NA	NA	NA	14.4	0.042	0.034	0.0227	0.0737
YGL155W_CDC43	YGL155W	CDC43	chr07	ORF-T	213947	215603	0	ST1103	13.11	9.74	2.5	5.2	15.3	0.218	0.0636	0.0424	0.0479
YGL153W_PEX14	YGL153W	PEX14	chr07	ORF-T	216235	217307	0	ST1104	17.14	8.64	5.2	10.6	14.6	0.16	NA	NA	NA
YGL151W_NUT1	YGL151W	NUT1	chr07	ORF-T	217483	221011	0	ST1105	10.67	13.26	NA	NA	5.5	0.503	0.0858	0.0572	0.1944
CUT132_NA	CUT132	NA	chr07	CUTs	225915	226331	0	ST1106	NA	NA	NA	NA	NA	NA	NA	NA	NA
YGL148W_ARO2	YGL148W	ARO2	chr07	ORF-T	226331	227627	0	ST1107	65.21	25.92	3.7	9.7	15.6	0.841	0.1034	0.0689	0.0779
CUT133_NA	CUT133	NA	chr07	CUTs	228835	229563	0	ST1108	NA	NA	NA	NA	NA	NA	NA	NA	NA
YGL145W_TIP20	YGL145W	TIP20	chr07	ORF-T	230187	232451	0	ST1109	7.84	9.92	2	4.2	6.9	0.351	0.0811	0.0541	0.1138
YGL141W_HUL5	YGL141W	HUL5	chr07	ORF-T	238307	241179	0	ST1110	7.76	7.29	NA	NA	8.7	0.183	0.0994	0.0662	0.181
YGL139W_FLC3	YGL139W	FLC3	chr07	ORF-T	245403	248443	0	ST1111	11.7	7.62	2.5	4.5	8.5	0.25	0.1037	0.0691	0.1664
YGL137W_SEC27	YGL137W	SEC27	chr07	ORF-T	249827	252899	0	ST1112	35.54	14.89	NA	NA	11.5	0.467	NA	NA	NA
YGL135W_RPL1B	YGL135W	RPL1B	chr07	ORF-T	254539	255411	0	ST1113	45.1	181.61	NA	NA	NA	NA	0.2009	0.1339	0.0875
YGL134W_PCL10	YGL134W	PCL10	chr07	ORF-T	255563	257043	0	ST1114	5.92	12.19	NA	NA	8.9	0.159	0.0919	0.0613	0.0797
YGL133W, YGL132W_NA	YGL133W, YGL132W	NA	chr07	other	257523	261603	0	ST1115	NA	NA	NA	NA	NA	NA	NA	NA	NA
YGL130W_CEG1	YGL130W	CEG1	chr07	ORF-T	266099	267675	0	ST1116	12.47	9.41	NA	NA	9.8	0.177	0.093	0.062	0.0855
CUT134_NA	CUT134	NA	chr07	CUTs	269307	269731	0	ST1117	NA	NA	NA	NA	NA	NA	NA	NA	NA
YGL126W_SCS3	YGL126W	SCS3	chr07	ORF-T	270939	272283	0	ST1118	20.1	7.43	4.7	12.8	13.6	0.14	NA	NA	NA
YGL125W_MET13	YGL125W	MET13	chr07	ORF-T	272387	274683	0	ST1119	NA	NA	3.5	7.7	7	0.221	0.0716	0.0478	0.0861
YGL123W_RPS2	YGL123W	RPS2	chr07	ORF-T	277491	278475	0	ST1120	48	151.84	3.5	15.3	NA	NA	0.3106	0.2071	0.1582
CUT135_NA	CUT135	NA	chr07	CUTs	280795	281315	0	ST1121	NA	NA	NA	NA	NA	NA	NA	NA	NA
YGL119W_ABC1	YGL119W	ABC1	chr07	ORF-T	284403	285963	0	ST1122	15.54	11.25	3.6	5.6	9.9	0.158	0.048	0.032	0.0482
CUT136_NA	CUT136	NA	chr07	CUTs	286051	287003	0	ST1123	NA	NA	NA	NA	NA	NA	NA	NA	NA
YGL117W_NA	YGL117W	NA	chr07	ORF-T	288443	289419	0	ST1124	17.81	18.23	NA	NA	34.8	0.368	0.0891	0.0594	0.0473
YGL116W_CDC20	YGL116W	CDC20	chr07	ORF-T	289667	291707	0	ST1125	3.84	22.85	4.4	8	6.4	0.438	NA	NA	NA
YGL115W_SNF4	YGL115W	SNF4	chr07	ORF-T	291923	293067	0	ST1126	18.92	17.16	6	8	19.8	0.297	NA	NA	NA
YGL114W_NA	YGL114W	NA	chr07	ORF-T	293219	295667	0	ST1127	13.3	8.98	NA	NA	10.1	0.279	0.1158	0.0772	0.168
YGL113W_SLD3	YGL113W	SLD3	chr07	ORF-T	295883	298179	0	ST1128	NA	NA	1	2.8	5.3	0.203	0.0836	0.0557	0.1118
YGL111W_NSA1	YGL111W	NSA1	chr07	ORF-T	299947	301539	0	ST1129	11.15	34.28	3.7	7	10.7	0.305	0.1532	0.1021	0.1421
YGL106W_MLC1	YGL106W	MLC1	chr07	ORF-T	306515	307147	0	ST1130	16.92	34.2	5.5	22.3	14.4	0.974	0.2518	0.1679	0.0754
YGL105W_ARC1	YGL105W	ARC1	chr07	ORF-T	307387	308691	0	ST1131	39.76	51.94	7	37.6	22.2	1.096	0.1437	0.0958	0.1083
SUT113_NA	SUT113	NA	chr07	SUTs	308803	310035	0	ST1132	NA	NA	NA	NA	NA	NA	NA	NA	NA
YGL103W_RPL28	YGL103W	RPL28	chr07	ORF-T	310923	312019	0	ST1133	25.8	220.82	NA	NA	NA	NA	1.6267	1.0844	1.0411
YGL101W_NA	YGL101W	NA	chr07	ORF-T	312163	313075	0	ST1134	8.86	14.24	NA	NA	12.1	0.4	0.2819	0.188	0.1216
YGL100W_SEH1	YGL100W	SEH1	chr07	ORF-T	313195	314371	0	ST1135	20.71	11.69	2.8	4.5	19.1	0.211	NA	NA	NA
YGL099W_LSG1	YGL099W	LSG1	chr07	ORF-T	314587	316555	0	ST1136	19.37	23.48	1.7	6.8	10	0.379	0.1431	0.0954	0.1834
snR82_NA	snR82	NA	chr07	SNR	316795	316995	0	ST1137	NA	NA	NA	NA	NA	NA	NA	NA	NA
YGL098W_USE1	YGL098W	USE1	chr07	ORF-T	317299	318659	0	ST1138	8.28	4.55	NA	NA	9	0.168	0.1572	0.1048	0.0772
SUT114_NA	SUT114	NA	chr07	SUTs	320027	320531	0	ST1139	NA	NA	NA	NA	NA	NA	NA	NA	NA
YGL097W_SRM1	YGL097W	SRM1	chr07	ORF-T	321731	323347	0	ST1140	20.37	19.54	2.8	8.4	12.1	0.296	0.1777	0.1185	0.1716
SUT115_NA	SUT115	NA	chr07	SUTs	324171	325235	0	ST1141	NA	NA	NA	NA	NA	NA	NA	NA	NA
YGL096W_TOS8	YGL096W	TOS8	chr07	ORF-T	325235	327883	0	ST1142	NA	NA	NA	NA	7.9	0.292	0.1203	0.0802	0.0666
tE(UUC)G1_NA	tE(UUC)G1	NA	chr07	other	328644	328771	0	ST1143	NA	NA	NA	NA	NA	NA	NA	NA	NA
YGL093W_SPC105	YGL093W	SPC105	chr07	ORF-T	334787	337667	0	ST1144	10.53	16.33	6.2	13.1	9.3	0.122	0.0953	0.0635	0.1748
YGL092W_NUP145	YGL092W	NUP145	chr07	ORF-T	337811	341915	0	ST1145	11.91	29.26	2.3	13.1	7.6	0.518	0.1883	0.1256	0.4963
YGL090W_LIF1	YGL090W	LIF1	chr07	ORF-T	343291	345275	0	ST1146	NA	NA	NA	NA	6.4	0.073	0.107	0.0714	0.0903
YGL088W, snR10_NA	YGL088W, snR10	NA	chr07	other	345987	346123	0	ST1147	NA	NA	NA	NA	NA	NA	NA	NA	NA
CUT137_NA	CUT137	NA	chr07	CUTs	346515	346651	0	ST1148	NA	NA	NA	NA	NA	NA	NA	NA	NA
CUT138_NA	CUT138	NA	chr07	CUTs	346651	346915	0	ST1149	NA	NA	NA	NA	NA	NA	NA	NA	NA
YGL086W_MAD1	YGL086W	MAD1	chr07	ORF-T	347171	349443	0	ST1150	6.43	18.57	2.8	5.1	7.9	0.26	0.0863	0.0575	0.1294
YGL085W_NA	YGL085W	NA	chr07	ORF-T	349571	350571	0	ST1151	5.98	10.66	NA	NA	14.1	0.088	0.0783	0.0522	0.043
YGL083W_SCY1	YGL083W	SCY1	chr07	ORF-T	352987	355555	0	ST1152	11.27	5.19	6.5	7.4	6.2	0.219	0.086	0.0574	0.1385
YGL082W_NA	YGL082W	NA	chr07	ORF-T	355755	357123	0	ST1153	8.98	23.8	NA	NA	8.8	0.293	NA	NA	NA
YGL081W_NA	YGL081W	NA	chr07	ORF-T	357315	358443	0	ST1154	NA	NA	NA	NA	12.1	0.044	NA	NA	NA
YGL080W_NA	YGL080W	NA	chr07	ORF-T	358555	359243	0	ST1155	9	16.76	6.8	7.3	7.2	0.756	0.0882	0.0588	0.0231
YGL079W_NA	YGL079W	NA	chr07	ORF-T	359411	360211	0	ST1156	20.66	6.88	NA	NA	17.1	0.104	0.125	0.0833	0.0547
CUT139_NA	CUT139	NA	chr07	CUTs	360227	361675	0	ST1157	NA	NA	NA	NA	NA	NA	NA	NA	NA
SUT116_NA	SUT116	NA	chr07	SUTs	362091	363899	0	ST1158	NA	NA	NA	NA	NA	NA	NA	NA	NA
CUT140_NA	CUT140	NA	chr07	CUTs	366883	367299	0	ST1159	NA	NA	NA	NA	NA	NA	NA	NA	NA
YGL073W_HSF1	YGL073W	HSF1	chr07	ORF-T	368459	371355	0	ST1160	8.97	11.76	6.3	11.9	6.4	0.305	0.1888	0.1259	0.3148
YGL071W_AFT1	YGL071W	AFT1	chr07	ORF-T	371547	374243	0	ST1161	3.81	28.4	3.5	4.6	3.8	0.472	0.1954	0.1303	0.2699
YGL068W_MNP1	YGL068W	MNP1	chr07	ORF-T	375043	375851	0	ST1162	10.62	23.15	3.2	5.5	34.8	0.289	0.358	0.2387	0.1394
CUT141_NA	CUT141	NA	chr07	CUTs	375851	376011	0	ST1163	NA	NA	NA	NA	NA	NA	NA	NA	NA
YGL067W_NPY1	YGL067W	NPY1	chr07	ORF-T	376011	377291	0	ST1164	26.46	11.64	4.8	10.7	19.9	0.104	NA	NA	NA
YGL066W_SGF73	YGL066W	SGF73	chr07	ORF-T	377427	379827	0	ST1165	5.59	15.07	4.1	7.4	5.8	0.313	0.1256	0.0837	0.1652
YGL063W_PUS2	YGL063W	PUS2	chr07	ORF-T	383411	385155	0	ST1166	NA	NA	2.1	2.7	10.8	0.056	NA	NA	NA
YGL062W_PYC1	YGL062W	PYC1	chr07	ORF-T	385155	388811	0	ST1167	36.54	32.17	3.9	46.1	NA	NA	0.1209	0.0806	0.2849
SUT117_NA	SUT117	NA	chr07	SUTs	388931	389467	0	ST1168	NA	NA	NA	NA	NA	NA	NA	NA	NA
YGL060W_YBP2	YGL060W	YBP2	chr07	ORF-T	389947	392091	0	ST1169	10.16	11.83	4.2	8.2	10.1	0.137	0.0445	0.0296	0.0571
YGL059W_NA	YGL059W	NA	chr07	ORF-T	392123	393731	0	ST1170	8.15	9.67	6.8	14	12.7	0.174	NA	NA	NA
YGL058W_RAD6	YGL058W	RAD6	chr07	ORF-T	393923	394827	0	ST1171	7.25	26.44	7.1	23.4	12.8	0.233	0.2556	0.1704	0.0883
YGL055W_OLE1	YGL055W	OLE1	chr07	ORF-T	398547	400427	0	ST1172	16.45	41.44	1.5	9.2	35.5	1.196	1.0865	0.7243	1.1096
YGL050W_TYW3	YGL050W	TYW3	chr07	ORF-T	405747	406707	0	ST1173	9.78	16.19	2.1	3.3	8.4	0.401	NA	NA	NA
YGL047W_ALG13	YGL047W	ALG13	chr07	ORF-T	411499	412203	0	ST1174	21.64	3.3	NA	NA	26.2	0.028	0.1257	0.0838	0.051
YGL045W_RIM8	YGL045W	RIM8	chr07	ORF-T	413987	415883	0	ST1175	NA	NA	4.2	8.1	10	0.079	NA	NA	NA
YGL043W_DST1	YGL043W	DST1	chr07	ORF-T	417467	418659	0	ST1176	15.84	22.36	4	8.1	13.8	0.274	NA	NA	NA
YGL041W-A_NA	YGL041W-A	NA	chr07	other	418787	419435	0	ST1177	NA	NA	NA	NA	25.8	0.11	NA	NA	NA
CUT142_NA	CUT142	NA	chr07	CUTs	420907	421355	0	ST1178	NA	NA	NA	NA	NA	NA	NA	NA	NA
SUT118_NA	SUT118	NA	chr07	SUTs	422139	422947	0	ST1179	NA	NA	NA	NA	NA	NA	NA	NA	NA
YGL039W_NA	YGL039W	NA	chr07	ORF-T	423875	425131	0	ST1180	15.67	8.51	6.3	4.7	16.5	0.264	NA	NA	NA
CUT143_NA	CUT143	NA	chr07	CUTs	427243	427643	0	ST1181	NA	NA	NA	NA	NA	NA	NA	NA	NA
YGL036W_NA	YGL036W	NA	chr07	ORF-T	428531	431347	0	ST1182	6.88	15.92	NA	NA	6.7	0.382	NA	NA	NA
SUT119_NA	SUT119	NA	chr07	SUTs	433507	435067	0	ST1183	NA	NA	NA	NA	NA	NA	NA	NA	NA
YGL030W_RPL30	YGL030W	RPL30	chr07	ORF-T	439003	439723	0	ST1184	25.2	254.07	5	16.2	NA	NA	0.8698	0.5799	0.3172
YGL029W_CGR1	YGL029W	CGR1	chr07	ORF-T	440003	440555	0	ST1185	NA	NA	2.1	2.6	8	0.805	NA	NA	NA
YGL022W_STT3	YGL022W	STT3	chr07	ORF-T	452331	454723	0	ST1186	45.89	22.03	4.6	12	NA	NA	0.2844	0.1896	0.4088
YGL021W_ALK1	YGL021W	ALK1	chr07	ORF-T	454835	457115	0	ST1187	8.02	30.77	NA	NA	7.1	0.372	NA	NA	NA
YGL019W_CKB1	YGL019W	CKB1	chr07	ORF-T	458059	459075	0	ST1188	23.49	18.36	3.8	10.1	11.9	0.418	0.1876	0.1251	0.1046
YGL017W_ATE1	YGL017W	ATE1	chr07	ORF-T	459843	461499	0	ST1189	8.94	6.71	1.8	3.5	13.2	0.101	0.0945	0.063	0.0952
YGL016W_KAP122	YGL016W	KAP122	chr07	ORF-T	461619	465067	0	ST1190	27.96	6.92	2.3	17.2	10.5	0.24	NA	NA	NA
YGL014W_PUF4	YGL014W	PUF4	chr07	ORF-T	465739	468851	0	ST1191	13.83	28.74	3.6	5.8	4.9	0.839	NA	NA	NA
YGL012W_ERG4	YGL012W	ERG4	chr07	ORF-T	472819	474371	0	ST1192	52.73	26.75	3	7.5	NA	NA	0.0732	0.0488	0.0693
YGL010W_NA	YGL010W	NA	chr07	ORF-T	475483	476211	0	ST1193	4.27	7.98	NA	NA	34	0.065	0.0482	0.0321	0.0168
SUT120_NA	SUT120	NA	chr07	SUTs	483971	484195	0	ST1194	NA	NA	NA	NA	NA	NA	NA	NA	NA
CUT144_NA	CUT144	NA	chr07	CUTs	484195	484987	0	ST1195	NA	NA	NA	NA	NA	NA	NA	NA	NA
YGL006W-A, YGL006W_NA	YGL006W-A, YGL006W	NA	chr07	other	485491	489523	0	ST1196	NA	NA	NA	NA	NA	NA	NA	NA	NA
YGL002W_ERP6	YGL002W	ERP6	chr07	ORF-T	494443	495347	0	ST1197	17.82	8.19	4.7	7.9	30.2	0.125	0.1167	0.0778	0.0506
YGR003W_CUL3	YGR003W	CUL3	chr07	ORF-T	500123	502619	0	ST1198	7.86	6.02	3.4	6.4	6.4	0.156	0.0712	0.0475	0.106
YGR004W_PEX31	YGR004W	PEX31	chr07	ORF-T	502875	504555	0	ST1199	8.82	8.53	2	3.4	11.7	0.092	0.0663	0.0442	0.0613
YGR006W_PRP18	YGR006W	PRP18	chr07	ORF-T	506067	506955	0	ST1200	NA	NA	4	6	8.4	0.065	0.1171	0.0781	0.059
YGR007W_MUQ1	YGR007W	MUQ1	chr07	ORF-T	506955	508075	0	ST1201	12.63	21.97	2.7	4.7	14.1	0.237	NA	NA	NA
CUT145_NA	CUT145	NA	chr07	CUTs	508771	509059	0	ST1202	NA	NA	NA	NA	NA	NA	NA	NA	NA
YGR010W, YGR011W_NA	YGR010W, YGR011W	NA	chr07	ORF-T	511515	512915	0	ST1203	NA	NA	NA	NA	NA	NA	NA	NA	NA
YGR012W_NA	YGR012W	NA	chr07	ORF-T	513147	514379	0	ST1204	12.52	8.6	13.2	11.4	10.2	0.223	0.0876	0.0584	0.0689
YGR013W_SNU71	YGR013W	SNU71	chr07	ORF-T	514499	516571	0	ST1205	NA	NA	3.5	6.8	7.6	0.209	0.1604	0.1069	0.1991
YGR014W_MSB2	YGR014W	MSB2	chr07	ORF-T	516683	520971	0	ST1206	11.69	23.12	1.4	3.6	4.6	1.839	0.2556	0.1704	0.6679
YGR016W_NA	YGR016W	NA	chr07	ORF-T	522251	523619	0	ST1207	NA	NA	NA	NA	16	0.04	0.0373	0.0249	0.0142
YGR017W_NA	YGR017W	NA	chr07	ORF-T	523627	524755	0	ST1208	10.29	21.18	NA	NA	8.9	0.729	NA	NA	NA
SUT121_NA	SUT121	NA	chr07	SUTs	524907	525091	0	ST1209	NA	NA	NA	NA	NA	NA	NA	NA	NA
YGR019W_UGA1	YGR019W	UGA1	chr07	ORF-T	525195	526675	0	ST1210	18.9	7	2.4	6.2	14.4	0.379	NA	NA	NA
YGR021W_NA	YGR021W	NA	chr07	ORF-T	527579	528579	0	ST1211	4.32	6.22	NA	NA	10.5	0.157	0.2991	0.1994	0.1738
YGR023W_MTL1	YGR023W	MTL1	chr07	ORF-T	529051	531187	0	ST1212	NA	NA	NA	NA	1.5	0.865	0.0402	0.0268	0.0443
YGR025W, YGR026W_NA	YGR025W, YGR026W	NA	chr07	other	532835	534011	0	ST1213	NA	NA	NA	NA	NA	NA	NA	NA	NA
YGR028W_MSP1	YGR028W	MSP1	chr07	ORF-T	542075	543411	0	ST1214	8.26	4.18	2.5	4.5	17.6	0.12	0.0775	0.0517	0.0562
YGR029W_ERV1	YGR029W	ERV1	chr07	ORF-T	543571	544323	0	ST1215	34.08	3.83	3.5	9.1	23.8	0.166	0.1406	0.0937	0.0611
CUT146_NA	CUT146	NA	chr07	CUTs	545139	545355	0	ST1216	NA	NA	NA	NA	NA	NA	NA	NA	NA
snR46_NA	snR46	NA	chr07	SNR	545355	545835	0	ST1217	NA	NA	NA	NA	NA	NA	NA	NA	NA
CUT147_NA	CUT147	NA	chr07	CUTs	545835	546059	0	ST1218	NA	NA	NA	NA	NA	NA	NA	NA	NA
YGR031W_NA	YGR031W	NA	chr07	ORF-T	546363	547931	0	ST1219	9.59	9.72	3.8	7	13	0.113	NA	NA	NA
YGR032W_GSC2	YGR032W	GSC2	chr07	ORF-T	547931	554003	0	ST1220	11.71	15.27	7.6	29.1	NA	NA	0.0567	0.0378	0.2149
YGR034W_RPL26B	YGR034W	RPL26B	chr07	ORF-T	555739	556803	0	ST1221	38.71	113.98	3.2	14.7	NA	NA	0.7989	0.5326	0.458
SUT122_NA	SUT122	NA	chr07	SUTs	559203	559379	0	ST1222	NA	NA	NA	NA	NA	NA	NA	NA	NA
CUT148_NA	CUT148	NA	chr07	CUTs	559379	559571	0	ST1223	NA	NA	NA	NA	NA	NA	NA	NA	NA
YGR038W_ORM1	YGR038W	ORM1	chr07	ORF-T	560531	561539	0	ST1224	13.47	23.02	2.5	5	13.8	0.293	0.1769	0.1179	0.0788
YGR039W, YGR040W_NA	YGR039W, YGR040W	NA	chr07	other	574931	575403	0	ST1225	NA	NA	NA	NA	NA	NA	NA	NA	NA
YGR040W_KSS1	YGR040W	KSS1	chr07	ORF-T	575403	576883	0	ST1226	NA	NA	3.4	3.8	10.7	0.134	0.1835	0.1224	0.1353
YGR041W_BUD9	YGR041W	BUD9	chr07	ORF-T	577147	579187	0	ST1227	6.57	12.41	2.2	4.7	5.5	0.251	0.1529	0.1019	0.1674
YGR042W_NA	YGR042W	NA	chr07	ORF-T	579451	580387	0	ST1228	5.31	5.13	4.9	3.9	10.6	0.155	0.0957	0.0638	0.052
YGR046W_TAM41	YGR046W	TAM41	chr07	ORF-T	584779	586387	0	ST1229	6.82	13.03	6.8	7.8	9.3	0.169	NA	NA	NA
YGR048W_UFD1	YGR048W	UFD1	chr07	ORF-T	589763	590963	0	ST1230	5.36	4.84	4.6	6.4	12.9	0.24	NA	NA	NA
YGR049W_SCM4	YGR049W	SCM4	chr07	ORF-T	591179	592051	0	ST1231	10.06	4.74	4	9	10.1	0.237	0.0858	0.0572	0.0322
YGR052W_NA	YGR052W	NA	chr07	ORF-T	593123	594835	0	ST1232	NA	NA	NA	NA	5	0.129	NA	NA	NA
YGR054W_NA	YGR054W	NA	chr07	ORF-T	596531	598779	0	ST1233	8.03	19.13	9.7	7.1	6	1.228	0.3279	0.2186	0.4214
YGR055W_MUP1	YGR055W	MUP1	chr07	ORF-T	599395	601259	0	ST1234	11.77	59.12	NA	NA	NA	NA	0.1429	0.0953	0.1643
YGR056W_RSC1	YGR056W	RSC1	chr07	ORF-T	601611	604475	0	ST1235	5.38	16.26	2.4	3.5	2.2	0.772	NA	NA	NA
CUT149_NA	CUT149	NA	chr07	CUTs	605755	606123	0	ST1236	NA	NA	NA	NA	NA	NA	NA	NA	NA
YGR058W_NA	YGR058W	NA	chr07	ORF-T	606123	607307	0	ST1237	NA	NA	2.2	3.8	5.5	0.207	0.0507	0.0338	0.034
YGR059W_SPR3	YGR059W	SPR3	chr07	ORF-T	607587	609139	0	ST1238	NA	NA	NA	NA	NA	NA	NA	NA	NA
snR48_NA	snR48	NA	chr07	SNR	609603	609691	0	ST1239	NA	NA	NA	NA	85.2	NA	NA	NA	NA
CUT150_NA	CUT150	NA	chr07	CUTs	609803	609931	0	ST1240	NA	NA	NA	NA	NA	NA	NA	NA	NA
YGR060W_ERG25	YGR060W	ERG25	chr07	ORF-T	610507	611811	0	ST1241	24.55	70.08	2.7	17.9	NA	NA	NA	NA	NA
CUT151_NA	CUT151	NA	chr07	CUTs	616331	617579	0	ST1242	NA	NA	NA	NA	NA	NA	NA	NA	NA
SUT123_NA	SUT123	NA	chr07	SUTs	622051	622283	0	ST1243	NA	NA	NA	NA	NA	NA	NA	NA	NA
SUT124_NA	SUT124	NA	chr07	SUTs	625235	625571	0	ST1244	NA	NA	NA	NA	NA	NA	NA	NA	NA
YGR070W_ROM1	YGR070W	ROM1	chr07	ORF-T	627779	631419	0	ST1245	NA	NA	NA	NA	7.1	0.151	0.029	0.0194	0.0671
YGR072W_UPF3	YGR072W	UPF3	chr07	ORF-T	634251	635483	0	ST1246	8.65	12.06	2.5	3.5	8.2	0.385	NA	NA	NA
YGR074W_SMD1	YGR074W	SMD1	chr07	ORF-T	635699	636411	0	ST1247	NA	NA	1.3	4.1	9.6	0.138	0.2498	0.1665	0.0733
YGR079W_NA	YGR079W	NA	chr07	ORF-T	640819	641899	0	ST1248	7.86	15.47	NA	NA	10.2	0.52	NA	NA	NA
YGR080W_TWF1	YGR080W	TWF1	chr07	ORF-T	641987	643083	0	ST1249	11.21	5.29	7.9	16.7	10.1	0.456	0.0649	0.0432	0.0432
YGR082W_TOM20	YGR082W	TOM20	chr07	ORF-T	644011	644731	0	ST1250	10.21	53.92	1.9	2.9	17.9	0.579	0.2328	0.1552	0.0855
SUT125_NA	SUT125	NA	chr07	SUTs	650859	651163	0	ST1251	NA	NA	NA	NA	NA	NA	NA	NA	NA
YGR088W_CTT1	YGR088W	CTT1	chr07	ORF-T	654619	656411	0	ST1252	NA	NA	NA	NA	12.3	0.066	0.0601	0.0401	0.0677
YGR089W_NNF2	YGR089W	NNF2	chr07	ORF-T	656699	659827	0	ST1253	7.26	8.36	2.2	4.5	2.8	0.974	NA	NA	NA
SUT126_NA	SUT126	NA	chr07	SUTs	660091	661403	0	ST1254	NA	NA	NA	NA	NA	NA	NA	NA	NA
YGR090W_UTP22	YGR090W	UTP22	chr07	ORF-T	662083	666139	0	ST1255	9.41	28.09	NA	NA	4.6	0.939	0.1377	0.0918	0.3408
YGR091W_PRP31	YGR091W	PRP31	chr07	ORF-T	666283	667947	0	ST1256	8.88	6.74	3.5	5.3	13.6	0.082	0.1088	0.0726	0.1077
YGR092W_DBF2	YGR092W	DBF2	chr07	ORF-T	668115	670059	0	ST1257	5.31	17.67	5.2	8.4	8.1	0.266	0.1665	0.111	0.1907
YGR093W_NA	YGR093W	NA	chr07	ORF-T	670331	671931	0	ST1258	9.06	21.31	NA	NA	21.3	0.116	0.0995	0.0663	0.101
YGR094W_VAS1	YGR094W	VAS1	chr07	ORF-T	672195	675563	0	ST1259	72.22	29.12	3	35.1	NA	NA	NA	NA	NA
YGR096W_TPC1	YGR096W	TPC1	chr07	ORF-T	676571	677611	0	ST1260	NA	NA	2.7	4.8	12.3	0.067	0.0662	0.0441	0.0417
CUT152_NA	CUT152	NA	chr07	CUTs	678251	678459	0	ST1261	NA	NA	NA	NA	NA	NA	NA	NA	NA
YGR097W_ASK10	YGR097W	ASK10	chr07	ORF-T	678459	682347	0	ST1262	12.18	14.12	2.5	9.8	5.4	0.656	0.0845	0.0563	0.1938
YGR099W_TEL2	YGR099W	TEL2	chr07	ORF-T	687843	689987	0	ST1263	7.35	16.59	NA	NA	8.4	0.129	0.0896	0.0597	0.1234
YGR100W_MDR1	YGR100W	MDR1	chr07	ORF-T	690179	693195	0	ST1264	14.07	6.86	5.1	18.9	9.3	0.197	0.0544	0.0363	0.1035
YGR101W_PCP1	YGR101W	PCP1	chr07	ORF-T	693299	694475	0	ST1265	5.59	13.31	NA	NA	9.7	0.186	NA	NA	NA
YGR103W_NOP7	YGR103W	NOP7	chr07	ORF-T	695387	697403	0	ST1266	20.43	35.25	2.1	5.6	17.9	0.731	NA	NA	NA
YGR105W_VMA21	YGR105W	VMA21	chr07	ORF-T	698555	698971	0	ST1267	19.78	32.38	3.1	7.5	NA	NA	0.1454	0.0969	0.0226
CUT153_NA	CUT153	NA	chr07	CUTs	700099	700675	0	ST1268	NA	NA	NA	NA	NA	NA	NA	NA	NA
tL(GAG)G_NA	tL(GAG)G	NA	chr07	other	700675	700763	0	ST1269	NA	NA	NA	NA	NA	NA	NA	NA	NA
YGR107W_NA	YGR107W	NA	chr07	other	702859	703411	0	ST1270	NA	NA	NA	NA	8.5	0.013	NA	NA	NA
YGR108W_CLB1	YGR108W	CLB1	chr07	ORF-T	703411	705187	0	ST1271	7.45	33.89	1	1.9	15.1	0.161	NA	NA	NA
YGR110W_NA	YGR110W	NA	chr07	ORF-T	713659	715083	0	ST1272	NA	NA	2.3	3.5	15.5	0.022	0.0768	0.0512	0.0684
YGR111W_NA	YGR111W	NA	chr07	ORF-T	715763	717107	0	ST1273	17.32	4.58	NA	NA	19.8	0.114	0.036	0.024	0.0288
YGR112W_SHY1	YGR112W	SHY1	chr07	ORF-T	717307	718731	0	ST1274	5.33	3.34	3.6	6.3	11.5	0.107	NA	NA	NA
YGR113W_DAM1	YGR113W	DAM1	chr07	ORF-T	718843	720227	0	ST1275	3.63	21.33	4.8	7	9.3	0.162	NA	NA	NA
YGR116W_SPT6	YGR116W	SPT6	chr07	ORF-T	720347	724955	0	ST1276	24.04	16.1	4.4	38.4	NA	NA	0.189	0.126	0.5488
YGR118W_RPS23A	YGR118W	RPS23A	chr07	ORF-T	726923	728003	0	ST1277	33.34	165.82	3.7	16.6	NA	NA	0.7837	0.5224	0.3955
SUT127_NA	SUT127	NA	chr07	SUTs	729971	730555	0	ST1278	NA	NA	NA	NA	NA	NA	NA	NA	NA
CUT154_NA	CUT154	NA	chr07	CUTs	730555	730811	0	ST1279	NA	NA	NA	NA	NA	NA	NA	NA	NA
SUT128_NA	SUT128	NA	chr07	SUTs	731355	733019	0	ST1280	NA	NA	NA	NA	NA	NA	NA	NA	NA
YGR121W-A_NA	YGR121W-A	NA	chr07	ORF-T	733251	733635	0	ST1281	NA	NA	NA	NA	NA	NA	NA	NA	NA
YGR122W_NA	YGR122W	NA	chr07	ORF-T	733787	735491	0	ST1282	9.31	8.63	3.4	2.6	10	0.116	NA	NA	NA
SUT129_NA	SUT129	NA	chr07	SUTs	738427	738883	0	ST1283	NA	NA	NA	NA	NA	NA	NA	NA	NA
CUT155_NA	CUT155	NA	chr07	CUTs	739403	739899	0	ST1284	NA	NA	NA	NA	NA	NA	NA	NA	NA
YGR124W_ASN2	YGR124W	ASN2	chr07	ORF-T	739899	741883	0	ST1285	72.49	41.63	3.5	21.8	14.5	1.342	NA	NA	NA
YGR125W_NA	YGR125W	NA	chr07	ORF-T	742227	745555	0	ST1286	10.61	10.42	NA	NA	8.3	0.251	0.0642	0.0428	0.1332
YGR126W_NA	YGR126W	NA	chr07	ORF-T	745715	746579	0	ST1287	NA	NA	NA	NA	7.8	0.061	0.111	0.074	0.0512
YGR127W_NA	YGR127W	NA	chr07	ORF-T	746579	747891	0	ST1288	3.75	20.55	NA	NA	8.6	0.121	NA	NA	NA
YGR129W_SYF2	YGR129W	SYF2	chr07	ORF-T	750379	751379	0	ST1289	3.61	11.22	NA	NA	7.1	0.166	0.1245	0.083	0.0537
SUT130_NA	SUT130	NA	chr07	SUTs	751419	752435	0	ST1290	NA	NA	NA	NA	NA	NA	NA	NA	NA
YGR131W_NA	YGR131W	NA	chr07	ORF-T	754163	755235	0	ST1291	NA	NA	NA	NA	28.1	0.057	0.1724	0.1149	0.0602
YGR133W_PEX4	YGR133W	PEX4	chr07	ORF-T	756939	757587	0	ST1292	NA	NA	3.1	8.2	29.7	0.053	0.0848	0.0565	0.0311
YGR134W_CAF130	YGR134W	CAF130	chr07	ORF-T	757587	761331	0	ST1293	5.68	12.27	11.1	7	9	0.156	NA	NA	NA
YGR135W_PRE9	YGR135W	PRE9	chr07	ORF-T	761331	762267	0	ST1294	19.57	28.81	6.2	10.9	18.2	0.808	0.3631	0.242	0.1878
YGR136W, YGR137W_NA	YGR136W, YGR137W	NA	chr07	ORF-T	762419	763355	0	ST1295	NA	NA	NA	NA	NA	NA	NA	NA	NA
YGR140W_CBF2	YGR140W	CBF2	chr07	ORF-T	767483	770347	0	ST1296	7.55	11.48	12.4	15.6	5.8	0.227	NA	NA	NA
YGR141W_VPS62	YGR141W	VPS62	chr07	ORF-T	770539	772051	0	ST1297	11.37	4.6	NA	NA	8.9	0.121	0.1176	0.0784	0.11
YGR142W_BTN2	YGR142W	BTN2	chr07	ORF-T	772331	773739	0	ST1298	7.61	19.96	NA	NA	4.9	0.305	0.6114	0.4076	0.5022
YGR143W_SKN1	YGR143W	SKN1	chr07	ORF-T	774747	777835	0	ST1299	9.53	13.79	3.9	6.4	8.2	0.307	0.1433	0.0956	0.2212
SUT131_NA	SUT131	NA	chr07	SUTs	778171	778619	0	ST1300	NA	NA	NA	NA	NA	NA	NA	NA	NA
YGR144W_THI4	YGR144W	THI4	chr07	ORF-T	780171	781403	0	ST1301	NA	NA	NA	NA	25.3	0.056	NA	NA	NA
YGR145W_ENP2	YGR145W	ENP2	chr07	ORF-T	781731	783971	0	ST1302	16.04	32.85	2.3	6.2	5.4	0.626	0.1544	0.1029	0.2186
SUT132_NA	SUT132	NA	chr07	SUTs	784195	786027	0	ST1303	NA	NA	NA	NA	NA	NA	NA	NA	NA
CUT156_NA	CUT156	NA	chr07	CUTs	786027	786331	0	ST1304	NA	NA	NA	NA	NA	NA	NA	NA	NA
YGR149W_NA	YGR149W	NA	chr07	ORF-T	788643	790515	0	ST1305	6.99	9.7	NA	NA	6.7	0.216	0.2109	0.1406	0.1825
YGRWdelta26_NA	YGRWdelta26	NA	chr07	other	793315	794003	0	ST1306	NA	NA	NA	NA	NA	NA	NA	NA	NA
CUT157_NA	CUT157	NA	chr07	CUTs	795955	796083	0	ST1307	NA	NA	NA	NA	NA	NA	NA	NA	NA
YGR153W_NA	YGR153W	NA	chr07	ORF-T	796083	796771	0	ST1308	NA	NA	NA	NA	28.4	0.032	NA	NA	NA
YGR155W_CYS4	YGR155W	CYS4	chr07	ORF-T	798483	800195	0	ST1309	29.42	74.09	2.7	24.2	9.8	3.329	NA	NA	NA
YGR156W_1.01.2001	YGR156W	PTI1	chr07	ORF-T	800403	801867	0	ST1310	10.68	9.47	11.4	22.1	4.6	0.366	0.1439	0.0959	0.1225
YGR157W_CHO2	YGR157W	CHO2	chr07	ORF-T	802203	805155	0	ST1311	32	72.8	4.8	15.8	NA	NA	0.091	0.0606	0.1582
CUT158_NA	CUT158	NA	chr07	CUTs	805219	806251	0	ST1312	NA	NA	NA	NA	NA	NA	NA	NA	NA
SUT133_NA	SUT133	NA	chr07	SUTs	806507	806611	0	ST1313	NA	NA	NA	NA	NA	NA	NA	NA	NA
YGR161W-C_NA	YGR161W-C	NA	chr07	ORF-T	810003	810739	0	ST1314	NA	NA	NA	NA	11.9	0.25	NA	NA	NA
YGR162W_TIF4631	YGR162W	TIF4631	chr07	ORF-T	824003	827339	0	ST1315	25.69	21.8	1.4	4.7	NA	NA	0.0825	0.055	0.1572
YGR163W, YGR164W_NA	YGR163W, YGR164W	NA	chr07	other	827499	828643	0	ST1316	NA	NA	NA	NA	NA	NA	NA	NA	NA
YGR165W_MRPS35	YGR165W	MRPS35	chr07	ORF-T	829075	830291	0	ST1317	7.48	9.26	2.6	3.7	20.9	0.112	0.0681	0.0454	0.0471
YGR166W_KRE11	YGR166W	KRE11	chr07	ORF-T	830427	832227	0	ST1318	5.75	12.59	NA	NA	10.9	0.178	0.0501	0.0334	0.0562
YGR167W_CLC1	YGR167W	CLC1	chr07	ORF-T	832387	833355	0	ST1319	29.59	26.95	7.5	17.3	10.4	0.802	0.1335	0.089	0.0624
YGR170W_PSD2	YGR170W	PSD2	chr07	ORF-T	837091	840835	0	ST1320	7.99	17.95	4.2	8	7.1	0.335	0.0904	0.0603	0.2059
YGR173W_RBG2	YGR173W	RBG2	chr07	ORF-T	843819	845131	0	ST1321	16.36	15.98	2.4	5.7	8.9	0.407	NA	NA	NA
YGR174W-A_NA	YGR174W-A	NA	chr07	ORF-T	846523	846747	0	ST1322	NA	NA	NA	NA	NA	NA	NA	NA	NA
SUT134_NA	SUT134	NA	chr07	SUTs	849579	850411	0	ST1323	NA	NA	NA	NA	NA	NA	NA	NA	NA
SUT135_NA	SUT135	NA	chr07	SUTs	856683	857035	0	ST1324	NA	NA	NA	NA	NA	NA	NA	NA	NA
YGR181W_TIM13	YGR181W	TIM13	chr07	ORF-T	858227	858747	0	ST1325	16.41	36.95	3.5	7.9	28.9	0.268	0.125	0.0833	0.0264
CUT159_NA	CUT159	NA	chr07	CUTs	859827	860107	0	ST1326	NA	NA	NA	NA	NA	NA	NA	NA	NA
SUT136_NA	SUT136	NA	chr07	SUTs	865875	866251	0	ST1327	NA	NA	NA	NA	NA	NA	NA	NA	NA
YGR186W_TFG1	YGR186W	TFG1	chr07	ORF-T	867763	870107	0	ST1328	12.77	19.23	4.9	13.8	8.6	0.51	NA	NA	NA
YGRWdelta31_NA	YGRWdelta31	NA	chr07	other	875331	876020	0	ST1329	NA	NA	NA	NA	NA	NA	NA	NA	NA
YGR191W_HIP1	YGR191W	HIP1	chr07	ORF-T	880195	882587	0	ST1330	14.35	18.04	2.1	3.5	8.6	0.721	0.2382	0.1588	0.2875
CUT160_NA	CUT160	NA	chr07	CUTs	884475	885075	0	ST1331	NA	NA	NA	NA	NA	NA	NA	NA	NA
YGR195W_SKI6	YGR195W	SKI6	chr07	ORF-T	888771	889699	0	ST1332	10.93	36.53	2.6	4.9	7.9	0.378	0.1837	0.1225	0.0906
YGR198W_NA	YGR198W	NA	chr07	ORF-T	894635	897243	0	ST1333	10.69	14.46	5.3	18.7	7.8	0.424	NA	NA	NA
CUT161_NA	CUT161	NA	chr07	CUTs	897291	897475	0	ST1334	NA	NA	NA	NA	NA	NA	NA	NA	NA
YGR199W_PMT6	YGR199W	PMT6	chr07	ORF-T	897475	900115	0	ST1335	12.03	19.13	NA	NA	13.4	0.23	0.1128	0.0752	0.1714
SUT137_NA	SUT137	NA	chr07	SUTs	902547	903491	0	ST1336	NA	NA	NA	NA	NA	NA	NA	NA	NA
YGR203W_NA	YGR203W	NA	chr07	ORF-T	905139	905827	0	ST1337	10.08	9	3.2	8.8	32	0.038	NA	NA	NA
YGR204W_ADE3	YGR204W	ADE3	chr07	ORF-T	905891	908883	0	ST1338	44.96	33.7	3.4	40.7	NA	NA	NA	NA	NA
YGR205W_NA	YGR205W	NA	chr07	ORF-T	909083	910203	0	ST1339	21.35	3.94	NA	NA	13.1	0.041	0.0704	0.0469	0.0409
YGR206W_NA	YGR206W	NA	chr07	ORF-T	910419	910779	0	ST1340	9.88	14.22	4.5	11.5	60.4	0.056	0.0954	0.0636	0.0194
YGR208W_SER2	YGR208W	SER2	chr07	ORF-T	911771	912851	0	ST1341	16.89	16.65	2.2	3.6	10.9	0.407	0.3688	0.2459	0.2284
YGR211W_ZPR1	YGR211W	ZPR1	chr07	ORF-T	915139	916883	0	ST1342	11.54	54.59	NA	NA	8	0.684	0.7707	0.5138	0.7502
YGR212W_SLI1	YGR212W	SLI1	chr07	ORF-T	917035	919539	0	ST1343	NA	NA	NA	NA	5.8	0.124	0.0487	0.0324	0.0456
CUT162_NA	CUT162	NA	chr07	CUTs	920419	920555	0	ST1344	NA	NA	NA	NA	NA	NA	NA	NA	NA
YGR214W_RPS0A	YGR214W	RPS0A	chr07	ORF-T	920555	921891	0	ST1345	68.22	70.2	4.9	28.8	27.9	2.592	0.2473	0.1649	0.2
YGR215W_RSM27	YGR215W	RSM27	chr07	ORF-T	922115	922603	0	ST1346	3.72	26.3	2.6	7.8	30	0.164	NA	NA	NA
YGR217W_CCH1	YGR217W	CCH1	chr07	ORF-T	924659	930843	0	ST1347	11.91	12.96	3.5	7.3	6.6	0.243	0.0922	0.0615	0.3761
YGR218W_CRM1	YGR218W	CRM1	chr07	ORF-T	932251	936011	0	ST1348	18.31	15.53	NA	NA	NA	NA	NA	NA	NA
SUT138_NA	SUT138	NA	chr07	SUTs	937147	938291	0	ST1349	NA	NA	NA	NA	NA	NA	NA	NA	NA
YGR222W_PET54	YGR222W	PET54	chr07	ORF-T	939931	940875	0	ST1350	5.9	41.36	4.8	7	10.1	0.228	0.1064	0.0709	0.0625
YGR225W_AMA1	YGR225W	AMA1	chr07	ORF-T	945043	947076	0	ST1351	NA	NA	NA	NA	9.3	0.025	NA	NA	NA
YGR227W_DIE2	YGR227W	DIE2	chr07	ORF-T	947348	949236	0	ST1352	9.22	12.43	1.9	4	5.5	0.345	NA	NA	NA
YGR230W_BNS1	YGR230W	BNS1	chr07	ORF-T	951756	952428	0	ST1353	8.74	2.95	2.6	4	24.7	0.05	NA	NA	NA
YGR232W_NAS6	YGR232W	NAS6	chr07	ORF-T	953947	954675	0	ST1354	33.27	12.65	6.4	13.9	43.2	0.174	0.1061	0.0708	0.0485
YGR234W_YHB1	YGR234W	YHB1	chr07	ORF-T	959843	961387	0	ST1355	32.79	49.18	2.7	12.4	21.8	0.729	0.2567	0.1711	0.2052
CUT163_NA	CUT163	NA	chr07	CUTs	962331	962834	0	ST1356	NA	NA	NA	NA	NA	NA	NA	NA	NA
SUT139_NA	SUT139	NA	chr07	SUTs	968794	969170	0	ST1357	NA	NA	NA	NA	NA	NA	NA	NA	NA
SUT140_NA	SUT140	NA	chr07	SUTs	969410	970682	0	ST1358	NA	NA	NA	NA	NA	NA	NA	NA	NA
SUT141_NA	SUT141	NA	chr07	SUTs	974266	974850	0	ST1359	NA	NA	NA	NA	NA	NA	NA	NA	NA
CUT164_NA	CUT164	NA	chr07	CUTs	974938	975762	0	ST1360	NA	NA	NA	NA	NA	NA	NA	NA	NA
YGR243W_NA	YGR243W	NA	chr07	ORF-T	977250	977818	0	ST1361	NA	NA	NA	NA	13	0.252	NA	NA	NA
YGR247W_CPD1	YGR247W	CPD1	chr07	ORF-T	984818	985690	0	ST1362	14.17	4.38	NA	NA	19.3	0.008	0.0866	0.0577	0.0415
YGR248W_SOL4	YGR248W	SOL4	chr07	ORF-T	985954	986794	0	ST1363	NA	NA	NA	NA	10.4	0.046	NA	NA	NA
YGR249W_MGA1	YGR249W	MGA1	chr07	ORF-T	987874	989930	0	ST1364	NA	NA	NA	NA	3.3	0.052	NA	NA	NA
SUT142_NA	SUT142	NA	chr07	SUTs	994314	994954	0	ST1365	NA	NA	NA	NA	NA	NA	NA	NA	NA
CUT165_NA	CUT165	NA	chr07	CUTs	995034	995610	0	ST1366	NA	NA	NA	NA	NA	NA	NA	NA	NA
YGR251W_NA	YGR251W	NA	chr07	ORF-T	995610	996762	0	ST1367	4.55	11.27	2	2.7	6.9	0.302	0.2309	0.1539	0.0908
YGR252W_GCN5	YGR252W	GCN5	chr07	ORF-T	996826	998346	0	ST1368	9.27	13.22	NA	NA	7.5	0.273	0.1982	0.1321	0.1743
CUT166_NA	CUT166	NA	chr07	CUTs	1000698	1000890	0	ST1369	NA	NA	NA	NA	NA	NA	NA	NA	NA
YGR254W_ENO1	YGR254W	ENO1	chr07	ORF-T	1000890	1002402	0	ST1370	85.46	31.92	3.4	43	NA	NA	0.571	0.3806	0.4998
tT(UGU)G2, YGR256W_NA	tT(UGU)G2, YGR256W	NA	chr07	other	1004290	1006154	0	ST1371	NA	NA	NA	NA	NA	NA	NA	NA	NA
SUT143_NA	SUT143	NA	chr07	SUTs	1012282	1012490	0	ST1372	NA	NA	NA	NA	NA	NA	NA	NA	NA
YGR260W_TNA1	YGR260W	TNA1	chr07	ORF-T	1012490	1014202	0	ST1373	24.25	14.34	2.2	3.6	14.1	0.994	0.1125	0.075	0.1203
CUT167_NA	CUT167	NA	chr07	CUTs	1017970	1019554	0	ST1374	NA	NA	NA	NA	NA	NA	NA	NA	NA
YGR266W_NA	YGR266W	NA	chr07	ORF-T	1022594	1024914	0	ST1375	12.76	13.8	34.8	25.4	10.9	0.116	0.0545	0.0364	0.0765
YGR269W, YGR270W_NA	YGR269W, YGR270W	NA	chr07	other	1026898	1031578	0	ST1376	NA	NA	NA	NA	NA	NA	NA	NA	NA
YGR271W_SLH1	YGR271W	SLH1	chr07	ORF-T	1031778	1037802	0	ST1377	8.68	11.73	5.3	43.7	8.2	0.304	0.0744	0.0496	0.293
CUT168_NA	CUT168	NA	chr07	CUTs	1038794	1039298	0	ST1378	NA	NA	NA	NA	NA	NA	NA	NA	NA
YGR275W_RTT102	YGR275W	RTT102	chr07	ORF-T	1043250	1043858	0	ST1379	9.85	16.69	4.2	6.1	10.8	0.379	NA	NA	NA
YGR278W_CWC22	YGR278W	CWC22	chr07	ORF-T	1046722	1048530	0	ST1380	5.16	7.16	3.3	4.8	7.2	0.133	0.1013	0.0675	0.117
SUT144_NA	SUT144	NA	chr07	SUTs	1049498	1049930	0	ST1381	NA	NA	NA	NA	NA	NA	NA	NA	NA
YGR281W_YOR1	YGR281W	YOR1	chr07	ORF-T	1052594	1057466	0	ST1382	11.15	14.33	NA	NA	8.9	2.869	0.1075	0.0717	0.3178
SUT145_NA	SUT145	NA	chr07	SUTs	1059058	1059650	0	ST1383	NA	NA	NA	NA	NA	NA	NA	NA	NA
SUT146_NA	SUT146	NA	chr07	SUTs	1060298	1060746	0	ST1384	NA	NA	NA	NA	NA	NA	NA	NA	NA
CUT169_NA	CUT169	NA	chr07	CUTs	1060746	1060962	0	ST1385	NA	NA	NA	NA	NA	NA	NA	NA	NA
CUT170_NA	CUT170	NA	chr07	CUTs	1065490	1065882	0	ST1386	NA	NA	NA	NA	NA	NA	NA	NA	NA
YGR288W_MAL13	YGR288W	MAL13	chr07	ORF-T	1070266	1072162	0	ST1387	NA	NA	8.3	12.9	13.3	0.05	0.0483	0.0322	0.0458
SUT147_NA	SUT147	NA	chr08	SUTs	10697	11569	0	ST1388	NA	NA	NA	NA	NA	NA	NA	NA	NA
YHL044W_NA	YHL044W	NA	chr08	ORF-T	13537	14497	0	ST1389	NA	NA	NA	NA	12.3	0.131	NA	NA	NA
YHL042W_NA	YHL042W	NA	chr08	ORF-T	15841	17041	0	ST1390	NA	NA	NA	NA	95.8	0.008	NA	NA	NA
YHL039W_NA	YHL039W	NA	chr08	ORF-T	21721	23561	0	ST1391	15.37	24.27	2.3	5.2	7.6	0.321	0.0708	0.0472	0.0829
YHL036W_MUP3	YHL036W	MUP3	chr08	ORF-T	26057	27953	0	ST1392	3.04	6.79	2.1	2.7	9.8	0.089	NA	NA	NA
YHL030W-A_NA	YHL030W-A	NA	chr08	other	38929	39529	0	ST1393	NA	NA	NA	NA	NA	NA	NA	NA	NA
YHL030W_ECM29	YHL030W	ECM29	chr08	ORF-T	40065	45777	0	ST1394	18.03	6.38	NA	NA	NA	NA	NA	NA	NA
YHL028W_WSC4	YHL028W	WSC4	chr08	ORF-T	48217	50625	0	ST1395	NA	NA	5	9.1	1.8	0.348	0.1311	0.0874	0.1588
YHL027W_RIM101	YHL027W	RIM101	chr08	ORF-T	50993	53193	0	ST1396	10.34	12.4	3.7	6.6	8.3	0.369	0.1406	0.0937	0.1759
YHL025W_SNF6	YHL025W	SNF6	chr08	ORF-T	54794	55946	0	ST1397	8.39	24.27	NA	NA	10.4	0.226	0.2488	0.1659	0.1655
YHL024W_RIM4	YHL024W	RIM4	chr08	ORF-T	56490	59042	0	ST1398	NA	NA	NA	NA	9.2	0.016	0.0653	0.0435	0.0932
SUT148_NA	SUT148	NA	chr08	SUTs	59138	60218	0	ST1399	NA	NA	NA	NA	NA	NA	NA	NA	NA
YHL018W, YHL017W_NA	YHL018W, YHL017W	NA	chr08	ORF-T	69682	71874	0	ST1400	NA	NA	NA	NA	NA	NA	NA	NA	NA
CUT171_NA	CUT171	NA	chr08	CUTs	74810	75370	0	ST1401	NA	NA	NA	NA	NA	NA	NA	NA	NA
YHL015W_RPS20	YHL015W	RPS20	chr08	ORF-T	75370	76066	0	ST1402	26.47	216.06	7.2	22.1	NA	NA	1.0766	0.7177	0.262
SUT149_NA	SUT149	NA	chr08	SUTs	76162	77298	0	ST1403	NA	NA	NA	NA	NA	NA	NA	NA	NA
CUT172_NA	CUT172	NA	chr08	CUTs	77298	77418	0	ST1404	NA	NA	NA	NA	NA	NA	NA	NA	NA
YHL012W_NA	YHL012W	NA	chr08	ORF-T	79690	80522	0	ST1405	NA	NA	NA	NA	NA	NA	0.0179	0.012	0.0177
SUT150_NA	SUT150	NA	chr08	SUTs	96114	96482	0	ST1406	NA	NA	NA	NA	NA	NA	NA	NA	NA
SUT151_NA	SUT151	NA	chr08	SUTs	98362	98930	0	ST1407	NA	NA	NA	NA	NA	NA	NA	NA	NA
YHL004W_MRP4	YHL004W	MRP4	chr08	ORF-T	99138	100530	0	ST1408	3.75	19.42	2.2	4.4	9	0.297	NA	NA	NA
YHL002W_HSE1	YHL002W	HSE1	chr08	ORF-T	102138	104010	0	ST1409	21.88	30.56	3.9	5.4	7.1	0.43	0.2428	0.1619	0.2198
YHL001W_RPL14B	YHL001W	RPL14B	chr08	ORF-T	104218	105218	0	ST1410	31.02	125.39	3.4	22.6	NA	NA	0.6387	0.4258	0.3466
YHR001W_OSH7	YHR001W	OSH7	chr08	ORF-T	106002	107498	0	ST1411	14.87	9.45	6.2	14.4	14.5	0.165	0.1292	0.0861	0.1131
YHR001W_OSH7	YHR001W	OSH7	chr08	ORF-T	106002	107498	0	ST1411	14.87	9.45	6.2	14.4	14.5	0.165	0.1292	0.0861	0.1131
YHR001W-A_QCR10	YHR001W-A	QCR10	chr08	ORF-T	107754	108434	0	ST1412	7.28	39.74	4.8	10.7	48	0.277	NA	NA	NA
YHR002W_LEU5	YHR002W	LEU5	chr08	ORF-T	108658	109954	0	ST1413	NA	NA	NA	NA	5.1	0.228	NA	NA	NA
SUT152_NA	SUT152	NA	chr08	SUTs	111386	111650	0	ST1414	NA	NA	NA	NA	NA	NA	NA	NA	NA
CUT173_NA	CUT173	NA	chr08	CUTs	115506	115754	0	ST1415	NA	NA	NA	NA	NA	NA	NA	NA	NA
YHR006W_STP2	YHR006W	STP2	chr08	ORF-T	117770	119530	0	ST1416	4.87	18.47	4.8	8.4	7.6	0.276	0.1448	0.0965	0.1569
SUT153_NA	SUT153	NA	chr08	SUTs	121890	124018	0	ST1417	NA	NA	NA	NA	NA	NA	NA	NA	NA
YHR010W_RPL27A	YHR010W	RPL27A	chr08	ORF-T	126466	127610	0	ST1418	41.95	108.52	3.7	16.7	NA	NA	0.9402	0.6268	0.6086
YHR011W_DIA4	YHR011W	DIA4	chr08	ORF-T	127674	129098	0	ST1419	5.36	8.11	2.8	2.5	8.2	0.152	NA	NA	NA
YHR012W_VPS29	YHR012W	VPS29	chr08	ORF-T	129450	130762	0	ST1420	13.87	13.28	3.4	7.4	20.9	0.164	NA	NA	NA
YHR015W_MIP6	YHR015W	MIP6	chr08	ORF-T	135226	136442	0	ST1421	NA	NA	NA	NA	NA	NA	NA	NA	NA
YHR017W_YSC83	YHR017W	YSC83	chr08	ORF-T	138690	139890	0	ST1422	9.64	11.64	8.3	10.1	12.4	0.135	NA	NA	NA
YHR020W_NA	YHR020W	NA	chr08	ORF-T	143858	146130	0	ST1423	44.37	60.1	20.5	15.7	NA	NA	NA	NA	NA
YHRWtau3_NA	YHRWtau3	NA	chr08	other	146330	147746	0	ST1424	NA	NA	NA	NA	NA	NA	NA	NA	NA
YHR021W-A_ECM12	YHR021W-A	ECM12	chr08	ORF-T	149458	150418	0	ST1425	NA	NA	NA	NA	2.9	0.054	NA	NA	NA
SUT154_NA	SUT154	NA	chr08	SUTs	150994	151362	0	ST1426	NA	NA	NA	NA	NA	NA	NA	NA	NA
YHR023W_MYO1	YHR023W	MYO1	chr08	ORF-T	151618	157570	0	ST1427	9.31	15.37	3.6	15.3	6.5	0.334	NA	NA	NA
YHR025W_THR1	YHR025W	THR1	chr08	ORF-T	159402	160570	0	ST1428	60.25	29.78	5.5	25.3	13.4	1.043	0.062	0.0414	0.0444
YHR026W_PPA1	YHR026W	PPA1	chr08	ORF-T	160698	161682	0	ST1429	55.81	36.36	4.7	14	34	0.633	0.076	0.0507	0.0325
SUT155_NA	SUT155	NA	chr08	SUTs	164978	166594	0	ST1430	NA	NA	NA	NA	NA	NA	NA	NA	NA
YHR028W-A_NA	YHR028W-A	NA	chr08	other	167554	168290	0	ST1431	NA	NA	NA	NA	NA	NA	NA	NA	NA
CUT174_NA	CUT174	NA	chr08	CUTs	168290	168674	0	ST1432	NA	NA	NA	NA	NA	NA	NA	NA	NA
CUT175_NA	CUT175	NA	chr08	CUTs	170714	171410	0	ST1433	NA	NA	NA	NA	NA	NA	NA	NA	NA
CUT176_NA	CUT176	NA	chr08	CUTs	171410	171762	0	ST1434	NA	NA	NA	NA	NA	NA	NA	NA	NA
YHR032W, YHR032W-A_NA	YHR032W, YHR032W-A	NA	chr08	other	173210	175450	0	ST1435	NA	NA	NA	NA	NA	NA	NA	NA	NA
YHR033W_NA	YHR033W	NA	chr08	ORF-T	175498	177090	0	ST1436	NA	NA	NA	NA	9.7	0.037	0.0604	0.0403	0.0512
YHR035W_NA	YHR035W	NA	chr08	ORF-T	178186	180218	0	ST1437	NA	NA	NA	NA	7.4	0.077	NA	NA	NA
YHR036W_BRL1	YHR036W	BRL1	chr08	ORF-T	180218	181938	0	ST1438	NA	NA	2.8	4.6	7.1	0.203	0.0937	0.0624	0.0884
YHR037W_PUT2	YHR037W	PUT2	chr08	ORF-T	181938	183866	0	ST1439	17.1	11.16	4.6	16.4	12.1	0.295	0.075	0.05	0.0864
YHR038W_RRF1	YHR038W	RRF1	chr08	ORF-T	184034	184802	0	ST1440	4.35	9.83	4.5	4.7	26.7	0.053	0.0805	0.0537	0.0371
YHR040W_BCD1	YHR040W	BCD1	chr08	ORF-T	187890	189074	0	ST1441	5.34	19.54	1.7	2.9	7.2	0.282	NA	NA	NA
SUT156_NA	SUT156	NA	chr08	SUTs	189138	190226	0	ST1442	NA	NA	NA	NA	NA	NA	NA	NA	NA
YHR042W_NCP1	YHR042W	NCP1	chr08	ORF-T	190490	192786	0	ST1443	37.19	31.19	3.3	13.2	10.9	0.699	NA	NA	NA
CUT177_NA	CUT177	NA	chr08	CUTs	193826	194169	0	ST1444	NA	NA	NA	NA	NA	NA	NA	NA	NA
YHR045W_NA	YHR045W	NA	chr08	ORF-T	195402	197626	0	ST1445	13.7	21.35	NA	NA	20.8	0.112	0.1364	0.0909	0.1529
CUT178_NA	CUT178	NA	chr08	CUTs	198578	199106	0	ST1446	NA	NA	NA	NA	NA	NA	NA	NA	NA
SUT157_NA	SUT157	NA	chr08	SUTs	201626	203522	0	ST1447	NA	NA	NA	NA	NA	NA	NA	NA	NA
YHR048W_NA	YHR048W	NA	chr08	ORF-T	204538	206418	0	ST1448	NA	NA	NA	NA	7.6	0.103	0.1111	0.0741	0.1143
YHR049W_FSH1	YHR049W	FSH1	chr08	ORF-T	206418	207306	0	ST1449	63.33	14.75	NA	NA	16.1	0.474	0.2175	0.145	0.106
YHR050W_SMF2	YHR050W	SMF2	chr08	ORF-T	207466	209290	0	ST1450	NA	NA	3.8	6.3	10.7	0.223	NA	NA	NA
YHR050W-A, YHR051W_NA	YHR050W-A, YHR051W	NA	chr08	other	209546	210602	0	ST1451	NA	NA	NA	NA	NA	NA	NA	NA	NA
YHR052W_CIC1	YHR052W	CIC1	chr08	ORF-T	210802	212050	0	ST1452	11.19	62.9	1	1.8	22.4	0.386	0.2418	0.1612	0.1822
CUT179_NA	CUT179	NA	chr08	CUTs	219009	219513	0	ST1453	NA	NA	NA	NA	NA	NA	NA	NA	NA
YHR059W_FYV4	YHR059W	FYV4	chr08	ORF-T	220057	220585	0	ST1454	NA	NA	2.1	3.8	24.3	0.103	0.12	0.08	0.0314
YHR060W_VMA22	YHR060W	VMA22	chr08	ORF-T	220729	221273	0	ST1455	17.27	16.16	4.8	11	17.3	0.36	NA	NA	NA
SUT158_NA	SUT158	NA	chr08	SUTs	221425	222337	0	ST1456	NA	NA	NA	NA	NA	NA	NA	NA	NA
SUT159_NA	SUT159	NA	chr08	SUTs	222969	223753	0	ST1457	NA	NA	NA	NA	NA	NA	NA	NA	NA
YHR066W_SSF1	YHR066W	SSF1	chr08	ORF-T	229305	230753	0	ST1458	8.47	20.86	1.2	2.9	9.2	0.454	0.269	0.1793	0.244
YHR067W_HTD2	YHR067W	HTD2	chr08	ORF-T	230921	232081	0	ST1459	12.83	6.81	4.1	7.6	15.3	0.073	0.1887	0.1258	0.1059
YHR068W_DYS1	YHR068W	DYS1	chr08	ORF-T	232081	233537	0	ST1460	50.26	36.47	3.2	8.6	17.4	1.008	0.1407	0.0938	0.1091
YHR070W_TRM5	YHR070W	TRM5	chr08	ORF-T	234809	236609	0	ST1461	5.93	12.43	3.1	7.7	8.2	0.196	0.323	0.2153	0.3227
YHR071W_PCL5	YHR071W	PCL5	chr08	ORF-T	236625	237697	0	ST1462	11.74	41.24	6.7	23	12.8	0.29	0.1286	0.0858	0.0591
YHR072W_ERG7	YHR072W	ERG7	chr08	ORF-T	239017	241337	0	ST1463	41.12	21.52	2.3	5.5	11.4	0.311	0.0864	0.0576	0.1264
YHR072W-A_NOP10	YHR072W-A	NOP10	chr08	ORF-T	241593	242025	0	ST1464	NA	NA	3.2	5.9	123	0.517	0.3523	0.2349	0.0413
YHR073W, YHR073W-A_NA	YHR073W, YHR073W-A	NA	chr08	ORF-T	242481	245721	0	ST1465	NA	NA	NA	NA	NA	NA	NA	NA	NA
YHR074W_QNS1	YHR074W	QNS1	chr08	ORF-T	246145	248473	0	ST1466	36.37	10.7	4.6	22.4	15.5	0.238	NA	NA	NA
YHR076W_PTC7	YHR076W	PTC7	chr08	ORF-T	251065	252337	0	ST1467	25.59	8.52	5.4	18.2	11.5	0.143	NA	NA	NA
YHR078W_NA	YHR078W	NA	chr08	ORF-T	256121	258161	0	ST1468	18.33	3.86	NA	NA	12.4	0.193	0.0485	0.0323	0.0536
SUT160_NA	SUT160	NA	chr08	SUTs	266985	267481	0	ST1469	NA	NA	NA	NA	NA	NA	NA	NA	NA
YHR081W_LRP1	YHR081W	LRP1	chr08	ORF-T	267481	268289	0	ST1470	9.79	38.37	2.7	4.4	8.1	0.7	0.097	0.0646	0.0358
SUT161_NA	SUT161	NA	chr08	SUTs	272113	272617	0	ST1471	NA	NA	NA	NA	NA	NA	NA	NA	NA
YHR083W_SAM35	YHR083W	SAM35	chr08	ORF-T	272617	273673	0	ST1472	32.86	16.56	4.7	7.9	13.9	0.239	0.0713	0.0475	0.047
YHR084W_STE12	YHR084W	STE12	chr08	ORF-T	273857	276417	0	ST1473	9.56	17.41	1.3	2.2	4.4	1.645	0.1088	0.0726	0.1499
YHR085W_IPI1	YHR085W	IPI1	chr08	ORF-T	276737	277937	0	ST1474	6.61	29.45	1	1.3	4.7	0.409	0.3053	0.2035	0.2043
YHR086W_NAM8	YHR086W	NAM8	chr08	ORF-T	277937	280041	0	ST1475	9.25	10.31	3.2	5.3	7.3	0.326	0.1115	0.0743	0.1168
YHR087W_NA	YHR087W	NA	chr08	ORF-T	280745	281329	0	ST1476	NA	NA	NA	NA	14.3	0.342	NA	NA	NA
YHR088W_RPF1	YHR088W	RPF1	chr08	ORF-T	281465	282529	0	ST1477	8.41	40.73	3.4	5.8	10.7	0.302	0.1775	0.1183	0.105
SUT162_NA	SUT162	NA	chr08	SUTs	286401	286961	0	ST1478	NA	NA	NA	NA	NA	NA	NA	NA	NA
SUT163_NA	SUT163	NA	chr08	SUTs	291097	292785	0	ST1479	NA	NA	NA	NA	NA	NA	NA	NA	NA
SUT164_NA	SUT164	NA	chr08	SUTs	293969	296201	0	ST1480	NA	NA	NA	NA	NA	NA	NA	NA	NA
YHR099W_TRA1	YHR099W	TRA1	chr08	ORF-T	302673	314065	0	ST1481	9.21	18.17	15.4	22	8.4	0.409	NA	NA	NA
SUT165_NA	SUT165	NA	chr08	SUTs	314249	314753	0	ST1482	NA	NA	NA	NA	NA	NA	NA	NA	NA
YHR102W_KIC1	YHR102W	KIC1	chr08	ORF-T	316401	319905	0	ST1483	6.73	7.44	NA	NA	6.4	0.22	0.1274	0.0849	0.2754
YHR103W_SBE22	YHR103W	SBE22	chr08	ORF-T	320209	323081	0	ST1484	11.95	21.3	3.7	7.3	9.2	0.333	NA	NA	NA
YHR104W_GRE3	YHR104W	GRE3	chr08	ORF-T	323321	324553	0	ST1485	20.56	11.11	NA	NA	11.6	0.412	NA	NA	NA
YHR105W, YHR106W_NA	YHR105W, YHR106W	NA	chr08	ORF-T	324673	326777	0	ST1486	NA	NA	NA	NA	NA	NA	NA	NA	NA
YHR108W_GGA2	YHR108W	GGA2	chr08	ORF-T	328257	330169	0	ST1487	26.84	22.22	10.5	23.1	10.9	0.609	0.1208	0.0805	0.1415
YHR109W_CTM1	YHR109W	CTM1	chr08	ORF-T	330305	332049	0	ST1488	NA	NA	NA	NA	7.6	0.088	0.0571	0.0381	0.0669
YHR110W_ERP5	YHR110W	ERP5	chr08	ORF-T	332265	333009	0	ST1489	20.42	11.48	5	10.9	20.1	0.231	0.0699	0.0466	0.0297
YHR111W_UBA4	YHR111W	UBA4	chr08	ORF-T	333057	334401	0	ST1490	6.05	11.38	3.3	10.6	12	0.134	0.1455	0.097	0.1282
SUT166_NA	SUT166	NA	chr08	SUTs	334481	336057	0	ST1491	NA	NA	NA	NA	NA	NA	NA	NA	NA
YHR113W_NA	YHR113W	NA	chr08	ORF-T	336337	337921	0	ST1492	37.22	7.15	7.9	22.8	13.4	0.214	0.1527	0.1018	0.1499
YHR114W_BZZ1	YHR114W	BZZ1	chr08	ORF-T	337969	340049	0	ST1493	13.57	8.67	5	18.9	10.1	0.22	0.1025	0.0684	0.13
YHR116W, YHR117W_NA	YHR116W, YHR117W	NA	chr08	ORF-T	341729	344425	0	ST1494	NA	NA	NA	NA	NA	NA	NA	NA	NA
YHR119W_SET1	YHR119W	SET1	chr08	ORF-T	345761	349393	0	ST1495	8.01	12.59	2.9	4.4	7.6	0.297	0.1245	0.083	0.2691
YHR120W_MSH1	YHR120W	MSH1	chr08	ORF-T	349553	352457	0	ST1496	7.63	5.93	2.3	6	7	0.194	0.1304	0.0869	0.2503
YHR121W_LSM12	YHR121W	LSM12	chr08	ORF-T	352689	353425	0	ST1497	22.65	19.16	4.1	6.4	40.7	0.217	0.0981	0.0654	0.0368
YHR122W_NA	YHR122W	NA	chr08	ORF-T	353561	354521	0	ST1498	16.04	6.24	3.1	5.5	35.7	0.122	0.0874	0.0583	0.0405
YHR123W_EPT1	YHR123W	EPT1	chr08	ORF-T	354793	356233	0	ST1499	15.98	21.41	3.4	6.7	14.1	0.127	0.0502	0.0335	0.0424
YHR124W_NDT80	YHR124W	NDT80	chr08	ORF-T	357689	358473	0	ST1500	NA	NA	2.7	4.9	40.3	0.014	0.0752	0.0501	0.0944
YHR127W_NA	YHR127W	NA	chr08	ORF-T	360881	361841	0	ST1501	7.07	30.26	2.8	2.6	10.7	0.271	0.1518	0.1012	0.074
YHR128W_FUR1	YHR128W	FUR1	chr08	ORF-T	362073	362993	0	ST1502	24.99	70.69	2.6	6.2	25.6	0.461	0.3304	0.2203	0.1432
SUT167_NA	SUT167	NA	chr08	SUTs	364369	365009	0	ST1503	NA	NA	NA	NA	NA	NA	NA	NA	NA
YHR132W-A_NA	YHR132W-A	NA	chr08	ORF-T	369986	370706	0	ST1504	10.91	19.24	4.9	5.9	21.9	0.195	NA	NA	NA
YHR134W_WSS1	YHR134W	WSS1	chr08	ORF-T	371770	372658	0	ST1505	NA	NA	2.1	5.2	9.2	0.126	NA	NA	NA
SUT168_NA	SUT168	NA	chr08	SUTs	372698	373338	0	ST1506	NA	NA	NA	NA	NA	NA	NA	NA	NA
YHR137W_ARO9	YHR137W	ARO9	chr08	ORF-T	375418	377346	0	ST1507	22.41	79.63	NA	NA	13.3	1.317	0.0318	0.0212	0.0327
SUT169_NA	SUT169	NA	chr08	SUTs	377986	380082	0	ST1508	NA	NA	NA	NA	NA	NA	NA	NA	NA
YHR140W_NA	YHR140W	NA	chr08	ORF-T	380562	381290	0	ST1509	NA	NA	NA	NA	9.4	0.058	0.0525	0.035	0.0252
snR32_NA	snR32	NA	chr08	SNR	381554	381690	0	ST1510	NA	NA	NA	NA	NA	NA	NA	NA	NA
YHR142W_CHS7	YHR142W	CHS7	chr08	ORF-T	383282	384570	0	ST1511	14.1	25.16	2.1	2.6	16.4	0.291	0.0968	0.0645	0.0613
YHR143W_DSE2	YHR143W	DSE2	chr08	ORF-T	385002	386674	0	ST1512	7.49	118.01	2.1	7.2	1.6	6.875	0.4471	0.2981	0.2912
YHR143W_DSE2	YHR143W	DSE2	chr08	ORF-T	385002	386674	0	ST1512	7.49	118.01	2.1	7.2	1.6	6.875	0.4471	0.2981	0.2912
YHR143W-A_RPC10	YHR143W-A	RPC10	chr08	ORF-T	387186	387698	0	ST1513	6.84	77.83	2.6	2.5	20.8	0.772	0.3509	0.234	0.0496
YHR146W_CRP1	YHR146W	CRP1	chr08	ORF-T	390274	391794	0	ST1514	22.5	20.45	10.4	26.2	14	0.642	0.1886	0.1258	0.1757
SUT170_NA	SUT170	NA	chr08	SUTs	392250	392514	0	ST1515	NA	NA	NA	NA	NA	NA	NA	NA	NA
YHR148W_IMP3	YHR148W	IMP3	chr08	ORF-T	393506	394426	0	ST1516	7.85	42.25	1.2	2.7	13.3	0.239	0.0862	0.0575	0.0317
YHR150W_PEX28	YHR150W	PEX28	chr08	ORF-T	397202	399210	0	ST1517	4.75	6.71	2.1	4.2	12.4	0.091	NA	NA	NA
YHR152W_SPO12	YHR152W	SPO12	chr08	ORF-T	401338	402058	0	ST1518	6.34	22.13	5	17.1	8.3	0.72	0.1955	0.1303	0.0679
YHR154W_RTT107	YHR154W	RTT107	chr08	ORF-T	402930	406218	0	ST1519	12.16	7.05	3.2	20.9	8.9	0.288	0.071	0.0473	0.1521
YHR155W_YSP1	YHR155W	YSP1	chr08	ORF-T	407018	410930	0	ST1520	6.84	10.26	13.8	33.3	6.6	0.246	0.0623	0.0415	0.1532
snR71_NA	snR71	NA	chr08	SNR	411090	411546	0	ST1521	NA	NA	NA	NA	127.3	NA	NA	NA	NA
CUT180_NA	CUT180	NA	chr08	CUTs	411546	411650	0	ST1522	NA	NA	NA	NA	NA	NA	NA	NA	NA
CUT181_NA	CUT181	NA	chr08	CUTs	411650	412330	0	ST1523	NA	NA	NA	NA	NA	NA	NA	NA	NA
YHR157W_REC104	YHR157W	REC104	chr08	ORF-T	412330	413418	0	ST1524	NA	NA	NA	NA	20.6	0.014	0.0419	0.0279	0.0153
YHR159W_NA	YHR159W	NA	chr08	ORF-T	417386	420026	0	ST1525	NA	NA	NA	NA	9.2	0.062	0.0748	0.0499	0.0755
YHR162W_NA	YHR162W	NA	chr08	ORF-T	422634	423578	0	ST1526	20.91	119.8	3.8	6.3	25.7	1.901	0.4893	0.3262	0.1269
YHR163W_SOL3	YHR163W	SOL3	chr08	ORF-T	423714	424610	0	ST1527	35.83	21.16	6.2	17.5	22.9	0.321	NA	NA	NA
SUT171_NA	SUT171	NA	chr08	SUTs	429450	429714	0	ST1528	NA	NA	NA	NA	NA	NA	NA	NA	NA
YHR167W_THP2	YHR167W	THP2	chr08	ORF-T	439266	440202	0	ST1529	5.93	8.54	2.7	6.4	23.1	0.095	0.1355	0.0903	0.0709
YHR168W_MTG2	YHR168W	MTG2	chr08	ORF-T	440202	442026	0	ST1530	NA	NA	2.1	3.7	10	0.091	0.1032	0.0688	0.1032
YHR169W_DBP8	YHR169W	DBP8	chr08	ORF-T	442138	443626	0	ST1531	9.64	21.3	1.5	3	6.9	0.419	0.2673	0.1782	0.2308
YHR170W_NMD3	YHR170W	NMD3	chr08	ORF-T	443770	445522	0	ST1532	19.9	41.46	1.7	3.6	10.2	0.812	0.2371	0.1581	0.246
YHR171W_ATG7	YHR171W	ATG7	chr08	ORF-T	445714	447682	0	ST1533	NA	NA	8.6	14.6	10.9	0.083	0.0592	0.0395	0.0747
YHR172W_SPC97	YHR172W	SPC97	chr08	ORF-T	448146	451298	0	ST1534	NA	NA	3.7	4.9	7.1	0.107	NA	NA	NA
YHR174W_ENO2	YHR174W	ENO2	chr08	ORF-T	451298	452762	0	ST1535	41.35	46.52	NA	NA	NA	NA	NA	NA	NA
YHR175W, YHR175W-A_NA	YHR175W, YHR175W-A	NA	chr08	other	452906	453706	0	ST1536	NA	NA	NA	NA	NA	NA	NA	NA	NA
YHR176W_FMO1	YHR176W	FMO1	chr08	ORF-T	454114	455596	0	ST1537	NA	NA	NA	NA	12.5	0.07	0.0398	0.0266	0.0345
YHR177W_NA	YHR177W	NA	chr08	ORF-T	456564	458332	0	ST1538	NA	NA	NA	NA	2.2	0.145	0.0522	0.0348	0.0474
YHR178W_STB5	YHR178W	STB5	chr08	ORF-T	459252	461884	0	ST1539	NA	NA	NA	NA	9.9	0.08	0.0628	0.0419	0.0934
CUT182_NA	CUT182	NA	chr08	CUTs	461884	462132	0	ST1540	NA	NA	NA	NA	NA	NA	NA	NA	NA
YHR179W_OYE2	YHR179W	OYE2	chr08	ORF-T	462404	463804	0	ST1541	45.49	41.58	NA	NA	23.2	1.608	NA	NA	NA
YHR180W_NA	YHR180W	NA	chr08	other	464644	465892	0	ST1542	NA	NA	NA	NA	16.2	0.054	0.0495	0.033	0.0162
YHR181W_SVP26	YHR181W	SVP26	chr08	ORF-T	467180	467996	0	ST1543	16.85	24.31	3.6	7.1	103.9	0.057	0.0506	0.0337	0.0231
YHR182W_NA	YHR182W	NA	chr08	ORF-T	468148	470748	0	ST1544	NA	NA	4.9	3.8	5	0.2	NA	NA	NA
YHR183W_GND1	YHR183W	GND1	chr08	ORF-T	470884	472532	0	ST1545	40.7	60.41	NA	NA	15.5	2.495	0.6534	0.4356	0.6399
YHR184W_SSP1	YHR184W	SSP1	chr08	ORF-T	473924	474620	0	ST1546	NA	NA	0.9	1.1	22.3	0.055	NA	NA	NA
YHR187W_IKI1	YHR187W	IKI1	chr08	ORF-T	480956	482012	0	ST1547	8.97	11.46	2.1	2.9	13.4	0.166	0.0859	0.0573	0.0532
YHR189W_PTH1	YHR189W	PTH1	chr08	ORF-T	484004	484804	0	ST1548	NA	NA	5.8	10.6	10	0.034	NA	NA	NA
YHR190W_ERG9	YHR190W	ERG9	chr08	ORF-T	484804	486252	0	ST1549	26.18	19.98	6.1	27.8	15.1	0.564	0.2001	0.1334	0.1779
YHR192W_NA	YHR192W	NA	chr08	ORF-T	486796	487724	0	ST1550	11.32	8.86	3.7	5.7	18.1	0.085	0.1233	0.0822	0.0687
YHR194W_MDM31	YHR194W	MDM31	chr08	ORF-T	488604	490476	0	ST1551	5.7	10.71	4.2	13.9	9.4	0.152	NA	NA	NA
YHR195W_NVJ1	YHR195W	NVJ1	chr08	ORF-T	490564	491668	0	ST1552	7.42	8.14	6.7	10.1	9.2	0.245	0.1654	0.1103	0.1064
YHR196W_UTP9	YHR196W	UTP9	chr08	ORF-T	491796	493708	0	ST1553	6.77	53.9	1.1	2.4	14.7	0.432	0.486	0.324	0.5596
YHR197W_RIX1	YHR197W	RIX1	chr08	ORF-T	493884	496268	0	ST1554	9.54	32.35	1.5	4.8	10	0.306	NA	NA	NA
SUT172_NA	SUT172	NA	chr08	SUTs	498628	499044	0	ST1555	NA	NA	NA	NA	NA	NA	NA	NA	NA
YHR200W_RPN10	YHR200W	RPN10	chr08	ORF-T	499044	499948	0	ST1556	20.13	29.51	4.1	10.2	10.3	0.8	NA	NA	NA
CUT183_NA	CUT183	NA	chr08	CUTs	501324	501956	0	ST1557	NA	NA	NA	NA	NA	NA	NA	NA	NA
CUT184_NA	CUT184	NA	chr08	CUTs	501956	502356	0	ST1558	NA	NA	NA	NA	NA	NA	NA	NA	NA
YHR202W_NA	YHR202W	NA	chr08	ORF-T	502356	504356	0	ST1559	NA	NA	NA	NA	12.9	0.066	0.063	0.042	0.0759
YHR204W_MNL1	YHR204W	MNL1	chr08	ORF-T	506132	508756	0	ST1560	8.33	23.75	2.2	4.4	7.6	0.312	0.0969	0.0646	0.1545
YHR205W_SCH9	YHR205W	SCH9	chr08	ORF-T	508908	511956	0	ST1561	8.07	21.11	2.5	6.8	6	0.499	0.2028	0.1352	0.3345
YHR206W_SKN7	YHR206W	SKN7	chr08	ORF-T	512452	514884	0	ST1562	8.69	22.06	1.8	2.4	6.5	0.398	0.1786	0.119	0.2224
SUT173_NA	SUT173	NA	chr08	SUTs	516596	517260	0	ST1563	NA	NA	NA	NA	NA	NA	NA	NA	NA
YHR208W_BAT1	YHR208W	BAT1	chr08	ORF-T	517484	518828	0	ST1564	27.66	70.92	2.7	8.6	9.9	1.124	NA	NA	NA
YHR209W_NA	YHR209W	NA	chr08	ORF-T	518996	520316	0	ST1565	NA	NA	4.5	14.9	24.8	0.056	0.0435	0.029	0.0254
SUT174_NA	SUT174	NA	chr08	SUTs	522204	522596	0	ST1566	NA	NA	NA	NA	NA	NA	NA	NA	NA
YHR211W_FLO5	YHR211W	FLO5	chr08	ORF-T	523060	525436	0	ST1567	6.02	8.6	NA	NA	2.6	0.492	0.0554	0.0369	0.1192
YIL168W, YIL167W_NA	YIL168W, YIL167W	NA	chr09	other	28889	30361	0	ST1568	NA	NA	NA	NA	NA	NA	NA	NA	NA
SUT175_NA	SUT175	NA	chr09	SUTs	30993	32601	0	ST1569	NA	NA	NA	NA	NA	NA	NA	NA	NA
CUT185_NA	CUT185	NA	chr09	CUTs	32601	32721	0	ST1570	NA	NA	NA	NA	NA	NA	NA	NA	NA
SUT176_NA	SUT176	NA	chr09	SUTs	35105	37217	0	ST1571	NA	NA	NA	NA	NA	NA	NA	NA	NA
YIL162W_SUC2	YIL162W	SUC2	chr09	ORF-T	37345	39137	0	ST1572	29.09	4.56	10	16.5	13.3	0.387	0.0377	0.0252	0.0402
YIL161W_NA	YIL161W	NA	chr09	ORF-T	39425	40129	0	ST1573	6.33	23.01	NA	NA	7.9	0.197	0.1421	0.0947	0.067
SUT177_NA	SUT177	NA	chr09	SUTs	40209	41633	0	ST1574	NA	NA	NA	NA	NA	NA	NA	NA	NA
YIL159W_BNR1	YIL159W	BNR1	chr09	ORF-T	41793	46025	0	ST1575	7.1	7.11	NA	NA	4	0.341	0.0712	0.0475	0.1959
YIL158W_NA	YIL158W	NA	chr09	ORF-T	46193	46889	0	ST1576	5.79	32.43	2.1	2.1	7.6	0.328	0.1812	0.1208	0.0742
YIL156W-A, YIL156W-B_NA	YIL156W-A, YIL156W-B	NA	chr09	other	47673	48057	0	ST1577	NA	NA	NA	NA	NA	NA	NA	NA	NA
YIL156W_UBP7	YIL156W	UBP7	chr09	ORF-T	48105	51601	0	ST1578	NA	NA	3.6	7.4	8	0.235	0.0993	0.0662	0.2128
YIL153W_RRD1	YIL153W	RRD1	chr09	ORF-T	55177	56401	0	ST1579	8.39	14.35	5.3	7.4	12.4	0.152	0.0936	0.0624	0.0737
YIL152W_NA	YIL152W	NA	chr09	ORF-T	56481	57377	0	ST1580	7.01	10.15	NA	NA	8.6	0.301	0.1092	0.0728	0.0514
YIL148W_RPL40A	YIL148W	RPL40A	chr09	ORF-T	68433	69601	0	ST1581	26.77	241.98	4.8	20.9	NA	NA	0.505	0.3367	0.2761
SUT178_NA	SUT178	NA	chr09	SUTs	76329	76937	0	ST1582	NA	NA	NA	NA	NA	NA	NA	NA	NA
YIL144W_TID3	YIL144W	TID3	chr09	ORF-T	77985	80249	0	ST1583	4.58	11.72	10.4	13.1	5.2	0.219	NA	NA	NA
YIL142W_CCT2	YIL142W	CCT2	chr09	ORF-T	83265	84921	0	ST1584	20.93	40.93	3.5	11.1	10.8	0.812	0.3802	0.2535	0.4013
YIL141W, YIL140W_NA	YIL141W, YIL140W	NA	chr09	ORF-T	85121	87945	0	ST1585	NA	NA	NA	NA	NA	NA	NA	NA	NA
YIL136W_OM45	YIL136W	OM45	chr09	ORF-T	93577	94961	0	ST1586	NA	NA	NA	NA	9.6	0.207	NA	NA	NA
snR68_NA	snR68	NA	chr09	SNR	96857	97217	0	ST1587	NA	NA	NA	NA	NA	NA	NA	NA	NA
YIL134W_FLX1	YIL134W	FLX1	chr09	ORF-T	97361	98433	0	ST1588	10.93	6.53	NA	NA	16.3	0.088	0.0994	0.0663	0.062
CUT186_NA	CUT186	NA	chr09	CUTs	100001	100385	0	ST1589	NA	NA	NA	NA	NA	NA	NA	NA	NA
CUT187_NA	CUT187	NA	chr09	CUTs	100385	100897	0	ST1590	NA	NA	NA	NA	NA	NA	NA	NA	NA
YIL130W_NA	YIL130W	NA	chr09	ORF-T	102657	105753	0	ST1591	5.71	29.42	3.5	5.8	3.5	0.853	0.0824	0.055	0.159
YIL128W_MET18	YIL128W	MET18	chr09	ORF-T	113729	116993	0	ST1592	7.59	33.27	NA	NA	5.5	0.332	0.0561	0.0374	0.1159
YIL126W_STH1	YIL126W	STH1	chr09	ORF-T	117809	122201	0	ST1593	13.84	21.85	1.9	7.5	7.7	0.529	0.219	0.146	0.5956
YIL125W_KGD1	YIL125W	KGD1	chr09	ORF-T	122417	125929	0	ST1594	27.82	5.11	6.2	30	NA	NA	0.0731	0.0487	0.1483
YIL124W_AYR1	YIL124W	AYR1	chr09	ORF-T	126153	127169	0	ST1595	36.74	14.17	NA	NA	16.7	0.385	0.1979	0.1319	0.1178
YIL123W_SIM1	YIL123W	SIM1	chr09	ORF-T	127457	129889	0	ST1596	52.99	30.98	NA	NA	NA	NA	0.2236	0.1491	0.2127
YIL122W_POG1	YIL122W	POG1	chr09	ORF-T	130337	131745	0	ST1597	NA	NA	2.1	3.3	6	0.199	0.0876	0.0584	0.0616
YIL121W_QDR2	YIL121W	QDR2	chr09	ORF-T	132193	133993	0	ST1598	30.31	13.18	16.7	32.4	11	0.627	0.0854	0.0569	0.0927
YIL120W_QDR1	YIL120W	QDR1	chr09	ORF-T	135249	136185	0	ST1599	NA	NA	6.1	18	19.4	0.058	0.0829	0.0553	0.0935
SUT179_NA	SUT179	NA	chr09	SUTs	136417	137105	0	ST1600	NA	NA	NA	NA	NA	NA	NA	NA	NA
YIL118W_RHO3	YIL118W	RHO3	chr09	ORF-T	139617	140569	0	ST1601	10.41	31.85	2.6	3.6	10.8	0.574	0.2339	0.1559	0.1084
YIL116W_HIS5	YIL116W	HIS5	chr09	ORF-T	142857	144161	0	ST1602	26.22	9.88	5.9	28.7	NA	NA	NA	NA	NA
SUT180_NA	SUT180	NA	chr09	SUTs	150225	150529	0	ST1603	NA	NA	NA	NA	NA	NA	NA	NA	NA
YIL113W_SDP1	YIL113W	SDP1	chr09	ORF-T	150529	151249	0	ST1604	NA	NA	NA	NA	10.7	0.03	0.0963	0.0642	0.0404
YIL112W_HOS4	YIL112W	HOS4	chr09	ORF-T	151561	154825	0	ST1605	3.8	14.69	3.8	9.5	7.5	0.447	0.1094	0.0729	0.237
YIL111W_COX5B	YIL111W	COX5B	chr09	ORF-T	155145	155849	0	ST1606	19.92	4.09	7.1	17.3	30	0.258	0.1469	0.0979	0.0532
YIL110W_NA	YIL110W	NA	chr09	ORF-T	156001	157337	0	ST1607	10.66	30.6	NA	NA	22.1	0.128	NA	NA	NA
YIL108W_NA	YIL108W	NA	chr09	ORF-T	160657	163025	0	ST1608	12.72	7.7	20.3	13.3	9.9	0.24	0.121	0.0806	0.1686
YIL106W_MOB1	YIL106W	MOB1	chr09	ORF-T	166313	167561	0	ST1609	8.86	30.38	NA	NA	10.3	0.228	0.1349	0.0899	0.0926
YIL103W_DPH1	YIL103W	DPH1	chr09	ORF-T	171649	173097	0	ST1610	11.39	14.39	2.1	2.6	17	0.134	0.1619	0.1079	0.1378
SUT181_NA	SUT181	NA	chr09	SUTs	173849	174713	0	ST1611	NA	NA	NA	NA	NA	NA	NA	NA	NA
YIL100W_NA	YIL100W	NA	chr09	other	175257	177441	0	ST1612	NA	NA	NA	NA	11	0.018	NA	NA	NA
YIL100W, YIL099W_NA	YIL100W, YIL099W	NA	chr09	other	177561	179681	0	ST1613	NA	NA	NA	NA	NA	NA	NA	NA	NA
YIL097W_FYV10	YIL097W	FYV10	chr09	ORF-T	180337	182097	0	ST1614	NA	NA	NA	NA	7.6	0.097	NA	NA	NA
YIL095W_PRK1	YIL095W	PRK1	chr09	ORF-T	183697	186457	0	ST1615	4.71	7.15	NA	NA	3.9	0.335	0.0581	0.0387	0.0942
CUT188_NA	CUT188	NA	chr09	CUTs	187953	188457	0	ST1616	NA	NA	NA	NA	NA	NA	NA	NA	NA
YIL092W_NA	YIL092W	NA	chr09	ORF-T	189001	191097	0	ST1617	NA	NA	NA	NA	6	0.127	0.0829	0.0552	0.105
YIL090W_ICE2	YIL090W	ICE2	chr09	ORF-T	193425	195369	0	ST1618	10.04	21.65	1.9	3.3	13	0.25	0.0637	0.0425	0.0627
YIL089W_NA	YIL089W	NA	chr09	ORF-T	195569	196664	0	ST1619	NA	NA	NA	NA	18.5	0.019	NA	NA	NA
SUT182_NA	SUT182	NA	chr09	SUTs	202249	202849	0	ST1620	NA	NA	NA	NA	NA	NA	NA	NA	NA
CUT189_NA	CUT189	NA	chr09	CUTs	202849	204145	0	ST1621	NA	NA	NA	NA	NA	NA	NA	NA	NA
CUT190_NA	CUT190	NA	chr09	CUTs	212193	212449	0	ST1622	NA	NA	NA	NA	NA	NA	NA	NA	NA
YIL078W_THS1	YIL078W	THS1	chr09	ORF-T	212449	214769	0	ST1623	65.02	55.54	3.3	33.1	NA	NA	NA	NA	NA
YIL076W_SEC28	YIL076W	SEC28	chr09	ORF-T	216625	217713	0	ST1624	33.98	22.2	5	13.8	36.6	0.281	0.0579	0.0386	0.0343
CUT191_NA	CUT191	NA	chr09	CUTs	220969	221361	0	ST1625	NA	NA	NA	NA	NA	NA	NA	NA	NA
SUT183_NA	SUT183	NA	chr09	SUTs	222865	224409	0	ST1626	NA	NA	NA	NA	NA	NA	NA	NA	NA
SUT184_NA	SUT184	NA	chr09	SUTs	224409	226489	0	ST1627	NA	NA	NA	NA	NA	NA	NA	NA	NA
YIL064W_NA	YIL064W	NA	chr09	ORF-T	242001	242777	0	ST1628	18.2	17.65	2.2	5.2	19.6	0.149	0.1181	0.0787	0.0609
CUT192_NA	CUT192	NA	chr09	CUTs	249473	249697	0	ST1629	NA	NA	NA	NA	NA	NA	NA	NA	NA
YIL056W_VHR1	YIL056W	VHR1	chr09	ORF-T	249697	252041	0	ST1630	6.25	12.16	4.9	7.9	1.9	5.441	0.1435	0.0957	0.1839
YIL053W_RHR2	YIL053W	RHR2	chr09	ORF-T	254977	256137	0	ST1631	30.53	159.07	1.5	4.5	10.6	4.987	NA	NA	NA
YIL050W_PCL7	YIL050W	PCL7	chr09	ORF-T	258537	259889	0	ST1632	5.56	22.56	4.2	4.6	5.7	0.355	0.1004	0.0669	0.0574
YIL049W_DFG10	YIL049W	DFG10	chr09	ORF-T	260121	260953	0	ST1633	9.86	8	6.5	8.4	6.6	0.426	0.0454	0.0303	0.0231
YIL048W_NEO1	YIL048W	NEO1	chr09	ORF-T	261113	264937	0	ST1634	11.53	16.24	4.7	16.3	8.5	0.251	0.0672	0.0448	0.1547
CUT193_NA	CUT193	NA	chr09	CUTs	264937	265057	0	ST1635	NA	NA	NA	NA	NA	NA	NA	NA	NA
YIL046W-A_NA	YIL046W-A	NA	chr09	ORF-T	268017	268585	0	ST1636	NA	NA	NA	NA	21.4	0.003	NA	NA	NA
YIL046W_MET30	YIL046W	MET30	chr09	ORF-T	268585	270721	0	ST1637	6.17	22.47	NA	NA	10.9	0.122	0.1591	0.1061	0.2039
YIL045W_PIG2	YIL045W	PIG2	chr09	ORF-T	270777	272921	0	ST1638	6.48	5.43	NA	NA	11	0.129	NA	NA	NA
CUT194_NA	CUT194	NA	chr09	CUTs	274089	274537	0	ST1639	NA	NA	NA	NA	NA	NA	NA	NA	NA
YIL041W_GVP36	YIL041W	GVP36	chr09	ORF-T	276505	277633	0	ST1640	21.75	31.33	5.6	32.2	21	0.624	0.2452	0.1635	0.1602
YIL040W_APQ12	YIL040W	APQ12	chr09	ORF-T	277705	278169	0	ST1641	7.85	52.89	2.2	4.7	11.9	0.407	NA	NA	NA
YIL039W_NA	YIL039W	NA	chr09	ORF-T	278377	280009	0	ST1642	22.24	14.44	3.8	10.2	18.6	0.209	0.0875	0.0583	0.0829
SUT185_NA	SUT185	NA	chr09	SUTs	281153	281257	0	ST1643	NA	NA	NA	NA	NA	NA	NA	NA	NA
SUT186_NA	SUT186	NA	chr09	SUTs	283089	284777	0	ST1644	NA	NA	NA	NA	NA	NA	NA	NA	NA
YIL036W_CST6	YIL036W	CST6	chr09	ORF-T	285505	287553	0	ST1645	9.42	14.62	7.5	12.3	7.5	0.337	NA	NA	NA
SUT187_NA	SUT187	NA	chr09	SUTs	289257	290385	0	ST1646	NA	NA	NA	NA	NA	NA	NA	NA	NA
SUT188_NA	SUT188	NA	chr09	SUTs	290425	292265	0	ST1647	NA	NA	NA	NA	NA	NA	NA	NA	NA
YIL031W, YIL030W-A_NA	YIL031W, YIL030W-A	NA	chr09	ORF-T	292465	295977	0	ST1648	NA	NA	NA	NA	NA	NA	NA	NA	NA
YIL028W_NA	YIL028W	NA	chr09	other	301545	303425	0	ST1649	NA	NA	NA	NA	9.7	0.015	NA	NA	NA
YIL022W_TIM44	YIL022W	TIM44	chr09	ORF-T	311057	312769	0	ST1650	9.52	35.5	2.7	5	9.2	0.545	0.444	0.296	0.3833
YIL021W_RPB3	YIL021W	RPB3	chr09	ORF-T	312817	314049	0	ST1651	10.02	31.79	2.3	3.9	10.9	0.553	0.2475	0.165	0.1577
YIL019W_FAF1	YIL019W	FAF1	chr09	ORF-T	315073	316225	0	ST1652	11.71	15.81	3.1	8	6	0.188	0.12	0.08	0.0832
YIL018W_RPL2B	YIL018W	RPL2B	chr09	ORF-T	316705	318161	0	ST1653	50.48	140.65	4.8	24.9	NA	NA	0.5002	0.3334	0.3881
YIL016W_SNL1	YIL016W	SNL1	chr09	ORF-T	321225	321985	0	ST1654	21.72	5.36	1.9	3.3	11.8	0.335	0.3371	0.2248	0.1077
YIL015W_BAR1	YIL015W	BAR1	chr09	ORF-T	323321	324209	0	ST1655	11.65	52.29	2	7	6.6	0.108	0.445	0.2967	0.5231
YIL014W_MNT3	YIL014W	MNT3	chr09	ORF-T	325937	328041	0	ST1656	10.29	12.6	2.5	7.8	10.3	0.301	0.1558	0.1039	0.1966
SUT189_NA	SUT189	NA	chr09	SUTs	328057	331585	0	ST1657	NA	NA	NA	NA	NA	NA	NA	NA	NA
YIL011W_TIR3	YIL011W	TIR3	chr09	ORF-T	333657	334849	0	ST1658	26.41	1.21	NA	NA	9	1.276	0.0327	0.0218	0.0176
YIL010W_DOT5	YIL010W	DOT5	chr09	ORF-T	334849	335705	0	ST1659	27.35	5.29	6.2	15.2	24.7	0.19	0.0616	0.041	0.0266
SUT190_NA	SUT190	NA	chr09	SUTs	337185	339337	0	ST1660	NA	NA	NA	NA	NA	NA	NA	NA	NA
YIL009W_FAA3	YIL009W	FAA3	chr09	ORF-T	339337	341681	0	ST1661	11.78	16.58	2	3.5	8.2	0.555	0.274	0.1827	0.3807
YIL008W_URM1	YIL008W	URM1	chr09	ORF-T	342433	343017	0	ST1662	13.83	30.21	4.7	13.8	10	0.445	NA	NA	NA
YIL006W_YIA6	YIL006W	YIA6	chr09	ORF-T	343785	345369	0	ST1663	3.06	9.96	7.2	7.1	8.3	0.058	0.1002	0.0668	0.0749
YIL005W_EPS1	YIL005W	EPS1	chr09	ORF-T	345545	347985	0	ST1664	12.32	8.77	2.2	3.3	8.6	0.299	0.0676	0.045	0.0948
YIL003W_CFD1	YIL003W	CFD1	chr09	ORF-T	349065	350081	0	ST1665	29.67	8.53	2.9	5.1	14.5	0.115	0.1243	0.0829	0.073
YIL002W-A_NA	YIL002W-A	NA	chr09	ORF-T	350257	350721	0	ST1666	14.27	27.27	NA	NA	34.4	0.703	NA	NA	NA
YIL001W_NA	YIL001W	NA	chr09	ORF-T	353817	355553	0	ST1667	4.05	8.18	NA	NA	6.4	0.113	0.0827	0.0551	0.0849
CUT195_NA	CUT195	NA	chr09	CUTs	355553	356321	0	ST1668	NA	NA	NA	NA	NA	NA	NA	NA	NA
SUT191_NA	SUT191	NA	chr09	SUTs	357097	357465	0	ST1669	NA	NA	NA	NA	NA	NA	NA	NA	NA
YIR003W_NA	YIR003W	NA	chr09	ORF-T	360745	363025	0	ST1670	13.19	6.66	7.5	16.6	8.7	0.204	0.2031	0.1354	0.276
YIR004W_DJP1	YIR004W	DJP1	chr09	ORF-T	363129	364609	0	ST1671	11.21	9.66	2.5	4.7	8.6	0.332	0.2057	0.1372	0.178
YIR005W_IST3	YIR005W	IST3	chr09	ORF-T	364849	365497	0	ST1672	NA	NA	3.9	5.3	NA	NA	0.0626	0.0417	0.0186
YIR007W_NA	YIR007W	NA	chr09	ORF-T	370689	373089	0	ST1673	NA	NA	NA	NA	9.4	0.138	0.0504	0.0336	0.077
YIR009W_MSL1	YIR009W	MSL1	chr09	ORF-T	374409	375329	0	ST1674	NA	NA	2.3	5.1	13.6	0.053	0.0926	0.0617	0.0207
YIR010W_DSN1	YIR010W	DSN1	chr09	ORF-T	375345	377417	0	ST1675	7.08	24.12	4.4	6.3	6.7	0.226	0.1146	0.0764	0.1322
YIR012W_SQT1	YIR012W	SQT1	chr09	ORF-T	378449	379881	0	ST1676	17.19	29.64	2	6.9	14.9	0.381	0.2652	0.1768	0.2289
YIR014W_NA	YIR014W	NA	chr09	ORF-T	381057	381921	0	ST1677	NA	NA	NA	NA	9.4	0.027	0.1025	0.0683	0.0497
YIR015W, YIR016W, YIR017W-A_NA	YIR015W, YIR016W, YIR017W-A	NA	chr09	other	381921	383569	0	ST1678	NA	NA	NA	NA	NA	NA	NA	NA	NA
SUT192_NA	SUT192	NA	chr09	SUTs	384177	384601	0	ST1679	NA	NA	NA	NA	NA	NA	NA	NA	NA
YIR018W_YAP5	YIR018W	YAP5	chr09	ORF-T	384601	385881	0	ST1680	4.45	5.91	8.6	12.8	9	0.02	0.2284	0.1523	0.1122
SUT193_NA	SUT193	NA	chr09	SUTs	387001	388449	0	ST1681	NA	NA	NA	NA	NA	NA	NA	NA	NA
SUT194_NA	SUT194	NA	chr09	SUTs	389241	393065	0	ST1682	NA	NA	NA	NA	NA	NA	NA	NA	NA
YIR021W_MRS1	YIR021W	MRS1	chr09	ORF-T	397145	398465	0	ST1683	NA	NA	2.3	3.4	10.9	0.22	0.0984	0.0656	0.0716
YIR021W-A, YIR022W_NA	YIR021W-A, YIR022W	NA	chr09	other	398689	399337	0	ST1684	NA	NA	NA	NA	NA	NA	NA	NA	NA
YIR023W_DAL81	YIR023W	DAL81	chr09	ORF-T	399729	402753	0	ST1685	6.93	9.17	2.5	4.2	4	0.634	0.148	0.0987	0.2874
YIR025W_MND2	YIR025W	MND2	chr09	ORF-T	403585	404993	0	ST1686	NA	NA	NA	NA	8.5	0.078	0.1645	0.1097	0.1213
SUT195_NA	SUT195	NA	chr09	SUTs	406593	407841	0	ST1687	NA	NA	NA	NA	NA	NA	NA	NA	NA
YIR028W_DAL4	YIR028W	DAL4	chr09	ORF-T	410009	410497	0	ST1688	NA	NA	4.3	15.8	18.6	0.072	0.0424	0.0282	0.053900000000000003
YIR029W_DAL2	YIR029W	DAL2	chr09	ORF-T	410673	411841	0	ST1689	NA	NA	4.4	10.1	7.8	0.104	0.067	0.0446	0.046
SUT196_NA	SUT196	NA	chr09	SUTs	412081	412721	0	ST1690	NA	NA	NA	NA	NA	NA	NA	NA	NA
YIR033W_MGA2	YIR033W	MGA2	chr09	ORF-T	415977	419569	0	ST1691	10.51	20.74	4.2	10.4	9.5	0.34	0.1469	0.0979	0.3272
SUT197_NA	SUT197	NA	chr09	SUTs	421041	421793	0	ST1692	NA	NA	NA	NA	NA	NA	NA	NA	NA
YIR036W-A, YIR037W_NA	YIR036W-A, YIR037W	NA	chr09	other	423001	423801	0	ST1693	NA	NA	NA	NA	NA	NA	NA	NA	NA
YJL218W_NA	YJL218W	NA	chr10	ORF-T	21897	22681	0	ST1694	27.09	1.66	NA	NA	14.1	0.082	NA	NA	NA
YJL217W_NA	YJL217W	NA	chr10	ORF-T	22953	23889	0	ST1695	64.89	5.84	NA	NA	48.6	0.142	0.2099	0.14	0.0834
YJL214W_HXT8	YJL214W	HXT8	chr10	ORF-T	28369	29284	0	ST1696	NA	NA	NA	NA	15.5	0.03	0.0391	0.026	0.0445
CUT196_NA	CUT196	NA	chr10	CUTs	31425	31825	0	ST1697	NA	NA	NA	NA	NA	NA	NA	NA	NA
YJL213W_NA	YJL213W	NA	chr10	ORF-T	31825	33457	0	ST1698	9.54	2.52	NA	NA	12.7	0.086	0.2445	0.163	0.1622
SUT198_NA	SUT198	NA	chr10	SUTs	33537	36529	0	ST1699	NA	NA	NA	NA	NA	NA	NA	NA	NA
YJL210W_PEX2	YJL210W	PEX2	chr10	ORF-T	36529	37841	0	ST1700	9.45	8.08	2.7	5.3	14.4	0.188	0.1036	0.0691	0.0563
YJL209W_CBP1	YJL209W	CBP1	chr10	ORF-T	37913	40049	0	ST1701	6.06	14.38	2.5	4.2	6.7	0.269	0.1177	0.0785	0.1541
SUT199_NA	SUT199	NA	chr10	SUTs	50113	50665	0	ST1702	NA	NA	NA	NA	NA	NA	NA	NA	NA
YJL203W_PRP21	YJL203W	PRP21	chr10	ORF-T	53297	54265	0	ST1703	3.35	14.71	2.1	3.4	8.5	0.16	0.1197	0.0798	0.0672
YJL201W_ECM25	YJL201W	ECM25	chr10	ORF-T	54337	56385	0	ST1704	4.88	21.46	8.1	13.9	3.5	0.493	NA	NA	NA
YJL198W_PHO90	YJL198W	PHO90	chr10	ORF-T	60801	63609	0	ST1705	14.47	34.58	1.8	3.7	7.4	0.496	0.1159	0.0772	0.2043
YJL197W_UBP12	YJL197W	UBP12	chr10	ORF-T	63729	67697	0	ST1706	8.12	17.14	NA	NA	7.4	0.321	0.0946	0.0631	0.2375
SUT200_NA	SUT200	NA	chr10	SUTs	67809	68929	0	ST1707	NA	NA	NA	NA	NA	NA	NA	NA	NA
YJL194W_CDC6	YJL194W	CDC6	chr10	ORF-T	69305	71201	0	ST1708	4.04	18.11	1.1	2.6	8	0.228	0.1062	0.0708	0.1091
YJL193W_NA	YJL193W	NA	chr10	ORF-T	71361	72657	0	ST1709	4.42	18.85	NA	NA	5.5	0.297	NA	NA	NA
YJL191W_RPS14B	YJL191W	RPS14B	chr10	ORF-T	73753	74745	0	ST1710	23.24	76.79	NA	NA	25.1	0.592	NA	NA	NA
YJL189W_RPL39	YJL189W	RPL39	chr10	ORF-T	75897	76609	0	ST1711	NA	NA	7.2	18.6	NA	NA	1.3232	0.8821	0.4772
SUT201_NA	SUT201	NA	chr10	SUTs	76761	80081	0	ST1712	NA	NA	NA	NA	NA	NA	NA	NA	NA
YJL186W_MNN5	YJL186W	MNN5	chr10	ORF-T	80113	82057	0	ST1713	15.08	19.78	2.6	7.2	10.3	0.535	0.2003	0.1335	0.235
YJL184W_GON7	YJL184W	GON7	chr10	ORF-T	83241	83825	0	ST1714	13.89	14.8	4	8.2	16.8	0.281	0.2543	0.1695	0.0629
YJL183W_MNN11	YJL183W	MNN11	chr10	ORF-T	84009	85441	0	ST1715	25.37	31.68	2.2	3.7	15.7	0.202	0.0885	0.059	0.0748
YJL181W_NA	YJL181W	NA	chr10	ORF-T	85569	87609	0	ST1716	5.58	25.33	NA	NA	9.9	0.105	NA	NA	NA
YJL179W_PFD1	YJL179W	PFD1	chr10	ORF-T	88705	89233	0	ST1717	NA	NA	2.9	6.3	20.5	0.233	NA	NA	NA
YJL177W_RPL17B	YJL177W	RPL17B	chr10	ORF-T	90633	91833	0	ST1718	42.98	88.13	3.8	31.2	27.2	1.484	NA	NA	NA
YJL174W_KRE9	YJL174W	KRE9	chr10	ORF-T	94961	96225	0	ST1719	10.24	44.33	8.1	28.5	10.6	0.719	NA	NA	NA
YJL172W_CPS1	YJL172W	CPS1	chr10	ORF-T	97625	99601	0	ST1720	201.16	4.93	NA	NA	16.8	0.02	0.0985	0.0657	0.1136
SUT202_NA	SUT202	NA	chr10	SUTs	101001	101665	0	ST1721	NA	NA	NA	NA	NA	NA	NA	NA	NA
YJL167W_ERG20	YJL167W	ERG20	chr10	ORF-T	104858	106114	0	ST1722	37.32	31.96	8.4	48.1	25.3	0.601	NA	NA	NA
YJL166W_QCR8	YJL166W	QCR8	chr10	ORF-T	106330	106826	0	ST1723	10.87	71.3	6.5	9.5	32.2	0.728	NA	NA	NA
CUT197_NA	CUT197	NA	chr10	CUTs	109802	110506	0	ST1724	NA	NA	NA	NA	NA	NA	NA	NA	NA
SUT203_NA	SUT203	NA	chr10	SUTs	111474	113842	0	ST1725	NA	NA	NA	NA	NA	NA	NA	NA	NA
CUT198_NA	CUT198	NA	chr10	CUTs	116690	117138	0	ST1726	NA	NA	NA	NA	NA	NA	NA	NA	NA
YJL161W_NA	YJL161W	NA	chr10	ORF-T	117138	117938	0	ST1727	NA	NA	NA	NA	11.1	0.073	0.0806	0.0537	0.0291
CUT199_NA	CUT199	NA	chr10	CUTs	117986	118954	0	ST1728	NA	NA	NA	NA	NA	NA	NA	NA	NA
YJL159W_HSP150	YJL159W	HSP150	chr10	ORF-T	120266	121992	0	ST1729	23.85	116.11	2	7.7	NA	NA	NA	NA	NA
SUT204_NA	SUT204	NA	chr10	SUTs	123800	126464	0	ST1730	NA	NA	NA	NA	NA	NA	NA	NA	NA
CUT200_NA	CUT200	NA	chr10	CUTs	134192	134664	0	ST1731	NA	NA	NA	NA	NA	NA	NA	NA	NA
CUT201_NA	CUT201	NA	chr10	CUTs	134664	134872	0	ST1732	NA	NA	NA	NA	NA	NA	NA	NA	NA
YJL150W, YJL149W_NA	YJL150W, YJL149W	NA	chr10	ORF-T	137344	139408	0	ST1733	NA	NA	NA	NA	NA	NA	NA	NA	NA
YJL148W_RPA34	YJL148W	RPA34	chr10	ORF-T	140368	141392	0	ST1734	9.88	96.14	1.1	1.5	18.6	0.655	0.185	0.1234	0.0865
CUT202_NA	CUT202	NA	chr10	CUTs	141392	141840	0	ST1735	NA	NA	NA	NA	NA	NA	NA	NA	NA
CUT203_NA	CUT203	NA	chr10	CUTs	141840	142680	0	ST1736	NA	NA	NA	NA	NA	NA	NA	NA	NA
YJL146W_IDS2	YJL146W	IDS2	chr10	ORF-T	143152	144888	0	ST1737	6.7	14.64	10.3	12.9	10.1	0.096	0.0821	0.0547	0.0771
YJL145W_SFH5	YJL145W	SFH5	chr10	ORF-T	145072	146104	0	ST1738	19.03	1.84	6.4	21.9	19.3	0.208	NA	NA	NA
YJL144W_NA	YJL144W	NA	chr10	ORF-T	146328	146880	0	ST1739	NA	NA	NA	NA	9.4	0.044	0.6438	0.4292	0.1348
YJL143W_TIM17	YJL143W	TIM17	chr10	ORF-T	147056	147944	0	ST1740	14.3	42.17	3.3	8	10.1	0.664	0.2668	0.1779	0.0847
YJL140W_RPB4	YJL140W	RPB4	chr10	ORF-T	150856	151712	0	ST1741	13.57	35.41	4.8	9.9	8.8	0.897	0.2579	0.1719	0.1143
CUT204_NA	CUT204	NA	chr10	CUTs	155008	155856	0	ST1742	NA	NA	NA	NA	NA	NA	NA	NA	NA
YJL135W, YJL134W_NA	YJL135W, YJL134W	NA	chr10	ORF-T	158136	159568	0	ST1743	NA	NA	NA	NA	NA	NA	NA	NA	NA
YJL133W_MRS3	YJL133W	MRS3	chr10	ORF-T	160440	161688	0	ST1744	3.1	34.62	2	3.5	6	0.539	NA	NA	NA
YJL132W_NA	YJL132W	NA	chr10	ORF-T	161904	164264	0	ST1745	12.49	3.14	NA	NA	23.3	0.032	0.0395	0.0263	0.0593
SUT205_NA	SUT205	NA	chr10	SUTs	180488	180800	0	ST1746	NA	NA	NA	NA	NA	NA	NA	NA	NA
CUT205_NA	CUT205	NA	chr10	CUTs	180800	180936	0	ST1747	NA	NA	NA	NA	NA	NA	NA	NA	NA
CUT206_NA	CUT206	NA	chr10	CUTs	182256	183208	0	ST1748	NA	NA	NA	NA	NA	NA	NA	NA	NA
YJL126W_NIT2	YJL126W	NIT2	chr10	ORF-T	184456	185480	0	ST1749	14.04	3.44	5.9	18.4	27.9	0.046	0.1028	0.0685	0.0632
CUT207_NA	CUT207	NA	chr10	CUTs	186888	187208	0	ST1750	NA	NA	NA	NA	NA	NA	NA	NA	NA
YJL122W_ALB1	YJL122W	ALB1	chr10	ORF-T	189680	190368	0	ST1751	7.47	71.8	0.8	1.3	16.9	0.407	0.1647	0.1098	0.0578
YJL118W_NA	YJL118W	NA	chr10	ORF-T	191616	192464	0	ST1752	4.35	8.48	3.4	2.6	6.2	0.189	0.1175	0.0783	0.0516
YJL117W_PHO86	YJL117W	PHO86	chr10	ORF-T	192464	193592	0	ST1753	16.06	29.49	4.8	15.6	12.5	0.348	0.2344	0.1563	0.1461
SUT206_NA	SUT206	NA	chr10	SUTs	193744	195184	0	ST1754	NA	NA	NA	NA	NA	NA	NA	NA	NA
YJL115W_ASF1	YJL115W	ASF1	chr10	ORF-T	196208	197304	0	ST1755	5.79	14.2	3.7	9.6	9.2	0.576	0.0909	0.0606	0.0508
tD(GUC)J1_NA	tD(GUC)J1	NA	chr10	other	204799	205256	0	ST1756	NA	NA	NA	NA	NA	NA	NA	NA	NA
YJL112W_MDV1	YJL112W	MDV1	chr10	ORF-T	205256	207576	0	ST1757	8.75	6.07	4.3	6.4	10.5	0.199	0.1248	0.0832	0.1783
YJL111W_CCT7	YJL111W	CCT7	chr10	ORF-T	207816	209728	0	ST1758	24.37	39.61	2.2	5.3	10	1.108	0.2004	0.1336	0.2207
CUT208_NA	CUT208	NA	chr10	CUTs	209728	209888	0	ST1759	NA	NA	NA	NA	NA	NA	NA	NA	NA
SUT207_NA	SUT207	NA	chr10	SUTs	217600	218888	0	ST1760	NA	NA	NA	NA	NA	NA	NA	NA	NA
YJL106W_IME2	YJL106W	IME2	chr10	ORF-T	220488	223448	0	ST1761	NA	NA	1.9	2.3	8.2	0.04	0.0375	0.025	0.0484
YJL105W_SET4	YJL105W	SET4	chr10	ORF-T	223608	226704	0	ST1762	NA	NA	NA	NA	19.8	0.006	0.0292	0.0195	0.0328
YJL104W_PAM16	YJL104W	PAM16	chr10	ORF-T	227272	228008	0	ST1763	5.69	19.79	3.8	7.9	11.4	0.412	0.1974	0.1316	0.0591
YJL102W_MEF2	YJL102W	MEF2	chr10	ORF-T	231136	233840	0	ST1764	10.54	5.84	NA	NA	8.9	0.096	NA	NA	NA
YJL100W_LSB6	YJL100W	LSB6	chr10	ORF-T	236816	239176	0	ST1765	NA	NA	5	14	9.4	0.106	NA	NA	NA
YJL099W_CHS6	YJL099W	CHS6	chr10	ORF-T	239280	241896	0	ST1766	NA	NA	NA	NA	9.8	0.166	0.1013	0.0675	0.1513
YJL098W_SAP185	YJL098W	SAP185	chr10	ORF-T	241896	245256	0	ST1767	3.27	36.38	NA	NA	4.6	0.629	0.1735	0.1157	0.3673
YJL097W_PHS1	YJL097W	PHS1	chr10	ORF-T	245528	246312	0	ST1768	18.97	13.87	3.9	7.6	36.4	0.28	0.0637	0.0425	0.0277
YJL096W_MRPL49	YJL096W	MRPL49	chr10	ORF-T	246448	247064	0	ST1769	7.72	19.39	4.8	4.7	56.6	0.088	0.1064	0.0709	0.0344
YJL095W_BCK1	YJL095W	BCK1	chr10	ORF-T	247144	251808	0	ST1770	9.19	8.09	2.3	6	7.4	0.248	0.0853	0.0568	0.2522
YJL092W_HPR5	YJL092W	HPR5	chr10	ORF-T	257136	261072	0	ST1771	9.23	11.01	7	18.3	7.5	0.227	0.107	0.0714	0.2515
SUT208_NA	SUT208	NA	chr10	SUTs	261112	262424	0	ST1772	NA	NA	NA	NA	NA	NA	NA	NA	NA
YJL089W_SIP4	YJL089W	SIP4	chr10	ORF-T	265808	268760	0	ST1773	NA	NA	NA	NA	10.3	0.016	NA	NA	NA
YJL088W_ARG3	YJL088W	ARG3	chr10	ORF-T	268776	269936	0	ST1774	25.96	1.92	2	4.4	11	1.093	NA	NA	NA
YJL085W_EXO70	YJL085W	EXO70	chr10	ORF-T	272736	274752	0	ST1775	8.25	7.35	4.4	7.7	12.6	0.125	0.12	0.08	0.1496
YJL083W_TAX4	YJL083W	TAX4	chr10	ORF-T	278760	280976	0	ST1776	NA	NA	7.1	25	7.4	0.078	0.196	0.1307	0.237
YJL082W_IML2	YJL082W	IML2	chr10	ORF-T	281080	283584	0	ST1777	3.3	12.96	NA	NA	7.8	0.726	0.1049	0.07	0.1536
SUT209_NA	SUT209	NA	chr10	SUTs	289648	291064	0	ST1778	NA	NA	NA	NA	NA	NA	NA	NA	NA
YJL077W-B, YJL077W-A_NA	YJL077W-B, YJL077W-A	NA	chr10	other	291480	295048	0	ST1779	NA	NA	NA	NA	NA	NA	NA	NA	NA
YJL076W_NET1	YJL076W	NET1	chr10	ORF-T	295136	299136	0	ST1780	16.2	20.94	3.8	27.7	8.1	0.551	0.2217	0.1478	0.5276
YJL073W_JEM1	YJL073W	JEM1	chr10	ORF-T	303056	305208	0	ST1781	11.63	4.44	2.1	4.5	7.7	0.17	0.0632	0.0421	0.0816
YJL071W_ARG2	YJL071W	ARG2	chr10	ORF-T	305952	308000	0	ST1782	12.12	7.81	2.5	5	11	0.143	0.0275	0.0184	0.0317
YJL062W-A_NA	YJL062W-A	NA	chr10	ORF-T	316688	317160	0	ST1783	7.9	31.61	4.5	11.4	21.6	0.325	0.2619	0.1746	0.0449
YJL062W_LAS21	YJL062W	LAS21	chr10	ORF-T	317256	319920	0	ST1784	16.94	9.69	2.8	7.5	9	0.302	0.0574	0.0382	0.0953
YJL061W_NUP82	YJL061W	NUP82	chr10	ORF-T	319968	323192	0	ST1785	9.12	18.28	2.3	5.6	10.4	0.21	0.1157	0.0771	0.1651
YJL060W_BNA3	YJL060W	BNA3	chr10	ORF-T	323352	324800	0	ST1786	28.12	11.62	NA	NA	10	0.352	0.0353	0.0235	0.0314
YJL059W_YHC3	YJL059W	YHC3	chr10	ORF-T	324936	326256	0	ST1787	12.6	6.56	13.1	20.2	16.8	0.104	0.038	0.0253	0.031
YJL055W_NA	YJL055W	NA	chr10	ORF-T	333328	334208	0	ST1788	20.04	37.04	NA	NA	16	0.431	0.1597	0.1064	0.0784
YJL054W_TIM54	YJL054W	TIM54	chr10	ORF-T	334264	335800	0	ST1789	13.08	14.56	2	4.5	12.2	0.279	0.1735	0.1157	0.1661
YJL053W_PEP8	YJL053W	PEP8	chr10	ORF-T	335800	337216	0	ST1790	3.97	13.1	8.2	15.4	7.5	0.339	0.0974	0.0649	0.074
CUT209_NA	CUT209	NA	chr10	CUTs	337528	338056	0	ST1791	NA	NA	NA	NA	NA	NA	NA	NA	NA
CUT210_NA	CUT210	NA	chr10	CUTs	338056	338192	0	ST1792	NA	NA	NA	NA	NA	NA	NA	NA	NA
YJL052W_TDH1	YJL052W	TDH1	chr10	ORF-T	338192	339392	0	ST1793	110.64	5.76	NA	NA	NA	NA	NA	NA	NA
YJL051W_NA	YJL051W	NA	chr10	ORF-T	339704	342328	0	ST1794	8.42	4.6	3.7	7.2	6.3	0.075	0.057	0.038	0.0938
YJL050W_MTR4	YJL050W	MTR4	chr10	ORF-T	342464	345792	0	ST1795	15.82	26.29	1.6	7.4	8.7	0.633	0.1792	0.1195	0.3848
YJL049W_NA	YJL049W	NA	chr10	ORF-T	345896	347432	0	ST1796	3.56	10.88	NA	NA	10	0.214	0.0606	0.0404	0.0546
CUT211_NA	CUT211	NA	chr10	CUTs	349296	349984	0	ST1797	NA	NA	NA	NA	NA	NA	NA	NA	NA
YJL046W_NA	YJL046W	NA	chr10	ORF-T	352344	353856	0	ST1798	8.56	4.99	NA	NA	9.4	0.122	0.0677	0.0451	0.0555
YJL045W_NA	YJL045W	NA	chr10	ORF-T	355744	358120	0	ST1799	NA	NA	NA	NA	26.6	0.016	0.0936	0.0624	0.1188
YJL043W_NA	YJL043W	NA	chr10	ORF-T	360224	361008	0	ST1800	NA	NA	NA	NA	22.4	0.006	NA	NA	NA
YJL042W_MHP1	YJL042W	MHP1	chr10	ORF-T	361136	365528	0	ST1801	17.66	13.83	NA	NA	NA	NA	0.1001	0.0668	0.2801
YJL041W_NSP1	YJL041W	NSP1	chr10	ORF-T	365712	368488	0	ST1802	24.29	24.82	NA	NA	8.4	0.582	0.192	0.128	0.3314
SUT210_NA	SUT210	NA	chr10	SUTs	375040	375760	0	ST1803	NA	NA	NA	NA	NA	NA	NA	NA	NA
YJL037W_NA	YJL037W	NA	chr10	ORF-T	377112	377416	0	ST1804	NA	NA	NA	NA	NA	NA	NA	NA	NA
YJL036W_SNX4	YJL036W	SNX4	chr10	ORF-T	378568	380240	0	ST1805	6.41	9.59	8.1	11.6	11.6	0.191	NA	NA	NA
YJL034W_KAR2	YJL034W	KAR2	chr10	ORF-T	381288	383568	0	ST1806	42.15	63.4	NA	NA	NA	NA	1.1602	0.7735	1.5841
YJL033W_HCA4	YJL033W	HCA4	chr10	ORF-T	383800	386240	0	ST1807	8.68	18.17	2.1	6.9	6.6	0.713	0.1419	0.0946	0.2188
YJL030W_MAD2	YJL030W	MAD2	chr10	ORF-T	387568	388424	0	ST1808	9.77	13.85	4.1	9.7	17.4	0.171	0.0767	0.0511	0.0302
YJL026W_RNR2	YJL026W	RNR2	chr10	ORF-T	392336	393736	0	ST1809	67.44	15.32	NA	NA	30.2	0.466	0.1836	0.1224	0.1467
YJL025W_RRN7	YJL025W	RRN7	chr10	ORF-T	393864	395688	0	ST1810	5.02	10.4	1.2	3.1	5.6	0.168	0.0801	0.0534	0.0824
YJL022W_NA	YJL022W	NA	chr10	other	398216	398896	0	ST1811	NA	NA	NA	NA	NA	NA	NA	NA	NA
CUT212_NA	CUT212	NA	chr10	CUTs	398896	399048	0	ST1812	NA	NA	NA	NA	NA	NA	NA	NA	NA
YJL019W, YJL016W_NA	YJL019W, YJL016W	NA	chr10	other	402792	407376	0	ST1813	NA	NA	NA	NA	NA	NA	NA	NA	NA
YJL014W_CCT3	YJL014W	CCT3	chr10	ORF-T	407504	409440	0	ST1814	26.45	25.13	2	7.8	11	0.884	0.3107	0.2071	0.3322
CUT213_NA	CUT213	NA	chr10	CUTs	413672	414088	0	ST1815	NA	NA	NA	NA	NA	NA	NA	NA	NA
SUT211_NA	SUT211	NA	chr10	SUTs	415136	415384	0	ST1816	NA	NA	NA	NA	NA	NA	NA	NA	NA
YJLWtau4, YJLWdelta10_NA	YJLWtau4, YJLWdelta10	NA	chr10	other	421912	422784	0	ST1817	NA	NA	NA	NA	NA	NA	NA	NA	NA
YJL005W_CYR1	YJL005W	CYR1	chr10	ORF-T	424992	431320	0	ST1818	14.75	9.19	14	32.7	8	0.432	0.0929	0.0619	0.3764
YJL003W_COX16	YJL003W	COX16	chr10	ORF-T	432488	433216	0	ST1819	9.83	9.93	6.5	6.3	169.8	0.037	NA	NA	NA
SUT212_NA	SUT212	NA	chr10	SUTs	434920	435112	0	ST1820	NA	NA	NA	NA	NA	NA	NA	NA	NA
YJL001W_PRE3	YJL001W	PRE3	chr10	ORF-T	435112	436128	0	ST1821	18.23	37.28	5.1	10.6	32	0.548	0.2495	0.1663	0.1269
YJR001W_AVT1	YJR001W	AVT1	chr10	ORF-T	436736	438744	0	ST1822	26.08	19.61	3.2	5.3	12.1	0.376	0.1047	0.0698	0.1262
YJR002W_MPP10	YJR002W	MPP10	chr10	ORF-T	438840	441008	0	ST1823	14.32	11.71	2.1	4.4	8.5	0.457	0.2147	0.1432	0.255
YJR005W_APL1	YJR005W	APL1	chr10	ORF-T	445864	448280	0	ST1824	7.22	23.88	4.4	7.5	7.3	0.425	0.1129	0.0753	0.1583
YJR006W_HYS2	YJR006W	HYS2	chr10	ORF-T	449184	450736	0	ST1825	13.28	6.85	4.4	9.3	10.3	0.189	0.0721	0.048	0.0703
YJR007W_SUI2	YJR007W	SUI2	chr10	ORF-T	450904	452128	0	ST1826	14.26	47.68	3.2	6.7	15.8	0.87	0.1823	0.1215	0.1111
YJR008W_NA	YJR008W	NA	chr10	ORF-T	452216	453656	0	ST1827	5.83	5.87	16	26.5	9.7	0.105	0.0949	0.0632	0.0643
YJR010W_MET3	YJR010W	MET3	chr10	ORF-T	456024	457824	0	ST1828	8.34	5.23	NA	NA	16.8	0.188	0.0385	0.0257	0.0394
SUT213_NA	SUT213	NA	chr10	SUTs	457928	458640	0	ST1829	NA	NA	NA	NA	NA	NA	NA	NA	NA
CUT214_NA	CUT214	NA	chr10	CUTs	458640	458856	0	ST1830	NA	NA	NA	NA	NA	NA	NA	NA	NA
SUT214_NA	SUT214	NA	chr10	SUTs	459440	459832	0	ST1831	NA	NA	NA	NA	NA	NA	NA	NA	NA
YJR013W_GPI14	YJR013W	GPI14	chr10	ORF-T	460312	461680	0	ST1832	14.22	6.8	3.6	5	13.8	0.153	0.099	0.066	0.0799
YJR014W_TMA22	YJR014W	TMA22	chr10	ORF-T	461776	462552	0	ST1833	20.3	33.84	7.3	16.9	15.8	0.595	0.2756	0.1837	0.1095
YJR015W_NA	YJR015W	NA	chr10	ORF-T	462688	464400	0	ST1834	26.99	11.47	NA	NA	11.1	0.355	0.0847	0.0565	0.0865
YJR018W, YJR020W_NA	YJR018W, YJR020W	NA	chr10	other	466328	468976	0	ST1835	NA	NA	NA	NA	NA	NA	NA	NA	NA
YJR022W_LSM8	YJR022W	LSM8	chr10	ORF-T	469656	470224	0	ST1836	NA	NA	2.2	4.3	38.2	0.058	0.1411	0.0941	0.031
CUT215_NA	CUT215	NA	chr10	CUTs	486560	486792	0	ST1837	NA	NA	NA	NA	NA	NA	NA	NA	NA
YJR032W_CPR7	YJR032W	CPR7	chr10	ORF-T	490992	492312	0	ST1838	13.75	12.08	2.4	6.9	13.2	0.228	0.1107	0.0738	0.0872
YJR034W_PET191	YJR034W	PET191	chr10	ORF-T	496544	497080	0	ST1839	10.16	10.76	2.7	5.3	28.2	0.089	NA	NA	NA
YJR035W_RAD26	YJR035W	RAD26	chr10	ORF-T	497232	500728	0	ST1840	NA	NA	3.8	6.6	6.3	0.209	NA	NA	NA
YJR039W_NA	YJR039W	NA	chr10	ORF-T	503696	507304	0	ST1841	5.62	4.96	NA	NA	7.5	0.145	0.0422	0.0281	0.0946
YJR040W_GEF1	YJR040W	GEF1	chr10	ORF-T	507568	510104	0	ST1842	16.61	9.62	3.6	7.3	10.2	0.201	0.0801	0.0534	0.1248
YJR042W_NUP85	YJR042W	NUP85	chr10	ORF-T	514024	516384	0	ST1843	8.5	18.6	3.2	6.8	8.2	0.403	0.1558	0.1039	0.2321
YJR046W_TAH11	YJR046W	TAH11	chr10	ORF-T	521984	523928	0	ST1844	14.25	6.88	NA	NA	9.2	0.345	0.1494	0.0996	0.1807
SUT215_NA	SUT215	NA	chr10	SUTs	525984	526272	0	ST1845	NA	NA	NA	NA	NA	NA	NA	NA	NA
YJR048W_CYC1	YJR048W	CYC1	chr10	ORF-T	526272	526848	0	ST1846	16.56	19.08	2.3	4.9	22.8	0.4	0.1647	0.1098	0.0361
YJR050W_ISY1	YJR050W	ISY1	chr10	ORF-T	528656	529648	0	ST1847	1.32	35.45	2.3	4.7	8.3	0.197	0.2276	0.1517	0.1073
YJR051W_OSM1	YJR051W	OSM1	chr10	ORF-T	529800	531432	0	ST1848	23.6	7.47	3.1	9	13.3	0.221	0.1042	0.0694	0.1045
YJR052W_RAD7	YJR052W	RAD7	chr10	ORF-T	531928	533784	0	ST1849	5.3	12.69	2.5	4.8	6.9	0.289	0.105	0.07	0.1188
YJR053W_BFA1	YJR053W	BFA1	chr10	ORF-T	533968	536008	0	ST1850	NA	NA	3.9	4	8.1	0.026	0.0809	0.054	0.093
YJR054W_NA	YJR054W	NA	chr10	ORF-T	536008	537696	0	ST1851	4.6	15.11	2.4	5.1	13.8	0.169	0.109	0.0727	0.1085
YJR055W_HIT1	YJR055W	HIT1	chr10	ORF-T	538760	539672	0	ST1852	3.96	8.32	1.1	0.8	12.7	0.086	0.2229	0.1486	0.0734
YJR057W_CDC8	YJR057W	CDC8	chr10	ORF-T	544040	544776	0	ST1853	11.62	7.97	2.9	5.6	17.3	0.127	0.121	0.0807	0.0524
YJR059W_PTK2	YJR059W	PTK2	chr10	ORF-T	545688	548424	0	ST1854	9.06	11.74	9.5	16.2	8.7	0.326	NA	NA	NA
YJR060W_CBF1	YJR060W	CBF1	chr10	ORF-T	548592	550408	0	ST1855	4.49	12.45	4.8	24	8.3	0.06	0.1556	0.1037	0.1094
YJR061W_NA	YJR061W	NA	chr10	ORF-T	550408	553432	0	ST1856	NA	NA	NA	NA	13.2	0.067	0.0455	0.0303	0.0851
YJR063W_RPA12	YJR063W	RPA12	chr10	ORF-T	555040	555720	0	ST1857	6.6	54.81	0.9	1.7	17.5	0.381	0.1088	0.0725	0.0273
YJR064W_CCT5	YJR064W	CCT5	chr10	ORF-T	555848	557688	0	ST1858	37.76	41.21	3.5	9.1	16.5	0.625	0.1375	0.0916	0.1547
YJR066W_TOR1	YJR066W	TOR1	chr10	ORF-T	559376	566904	0	ST1859	9.17	12.89	NA	NA	7.4	0.377	0.0658	0.0438	0.325
YJR068W_RFC2	YJR068W	RFC2	chr10	ORF-T	567584	568768	0	ST1860	15.28	16.43	3.6	7	13.9	0.209	0.0944	0.0629	0.0668
YJR074W_MOG1	YJR074W	MOG1	chr10	ORF-T	573168	573872	0	ST1861	25.58	18.1	3.7	11	21.7	0.091	0.0671	0.0447	0.0293
YJR075W_HOC1	YJR075W	HOC1	chr10	ORF-T	573928	575344	0	ST1862	20.55	16.26	3.6	7.8	15.9	0.436	0.1121	0.0747	0.0889
YJR078W, YJR079W_NA	YJR078W, YJR079W	NA	chr10	other	578856	580280	0	ST1863	NA	NA	NA	NA	NA	NA	NA	NA	NA
CUT216_NA	CUT216	NA	chr10	CUTs	581792	582856	0	ST1864	NA	NA	NA	NA	NA	NA	NA	NA	NA
YJR084W_CSN12	YJR084W	CSN12	chr10	ORF-T	583696	585264	0	ST1865	6.07	18.12	4.9	4.1	14.4	0.123	0.1314	0.0876	0.1114
CUT217_NA	CUT217	NA	chr10	CUTs	585648	585904	0	ST1866	NA	NA	NA	NA	NA	NA	NA	NA	NA
YJR089W_BIR1	YJR089W	BIR1	chr10	ORF-T	587528	590864	0	ST1867	8.38	8.73	NA	NA	7.1	0.197	0.062	0.0413	0.1183
YJR092W_BUD4	YJR092W	BUD4	chr10	ORF-T	598624	603360	0	ST1868	9.02	27.37	5.8	39.5	6.4	0.373	0.2382	0.1588	0.6896
CUT218_NA	CUT218	NA	chr10	CUTs	604480	604912	0	ST1869	NA	NA	NA	NA	NA	NA	NA	NA	NA
YJR094W-A_RPL43B	YJR094W-A	RPL43B	chr10	ORF-T	608192	608992	0	ST1870	22.01	195.83	3.4	10.4	NA	NA	NA	NA	NA
SUT216_NA	SUT216	NA	chr10	SUTs	608992	609496	0	ST1871	NA	NA	NA	NA	NA	NA	NA	NA	NA
YJR095W_SFC1	YJR095W	SFC1	chr10	ORF-T	609600	611024	0	ST1872	NA	NA	NA	NA	NA	NA	0.0113	0.0075	0.0073
YJR096W_NA	YJR096W	NA	chr10	ORF-T	611040	612144	0	ST1873	17.63	1.54	36.6	23.9	13.6	0.163	NA	NA	NA
YJR097W_JJJ3	YJR097W	JJJ3	chr10	ORF-T	612288	613040	0	ST1874	2.79	26.38	NA	NA	3.6	0.307	0.053900000000000003	0.036	0.0186
CUT219_NA	CUT219	NA	chr10	CUTs	613040	613592	0	ST1875	NA	NA	NA	NA	NA	NA	NA	NA	NA
YJR099W_YUH1	YJR099W	YUH1	chr10	ORF-T	615480	616432	0	ST1876	19.8	6.66	3.5	6.6	27.9	0.083	0.049	0.0327	0.0232
YJR101W_RSM26	YJR101W	RSM26	chr10	ORF-T	618144	619176	0	ST1877	12.34	17.04	2.8	4.5	15.1	0.254	0.1298	0.0865	0.0692
YJR103W_URA8	YJR103W	URA8	chr10	ORF-T	620568	622552	0	ST1878	16.37	12.6	NA	NA	10.6	0.349	0.1773	0.1182	0.2002
SUT217_NA	SUT217	NA	chr10	SUTs	623184	623528	0	ST1879	NA	NA	NA	NA	NA	NA	NA	NA	NA
YJR105W_ADO1	YJR105W	ADO1	chr10	ORF-T	623528	624640	0	ST1880	50.01	58.07	5.4	37.3	NA	NA	0.2423	0.1616	0.1651
YJR106W, YJR107W_NA	YJR106W, YJR107W	NA	chr10	other	624688	628400	0	ST1881	NA	NA	NA	NA	NA	NA	NA	NA	NA
YJR108W_ABM1	YJR108W	ABM1	chr10	ORF-T	628840	629552	0	ST1882	NA	NA	NA	NA	10.4	0.046	0.0754	0.0503	0.0186
YJR110W_YMR1	YJR110W	YMR1	chr10	ORF-T	633464	635808	0	ST1883	6.26	14.95	2.3	3.5	7.9	0.181	0.0618	0.0412	0.0851
YJR112W_NNF1	YJR112W	NNF1	chr10	ORF-T	636896	637712	0	ST1884	11.96	11.21	2.3	2.2	12.2	0.11	0.1647	0.1098	0.0664
YJR112W-A_NA	YJR112W-A	NA	chr10	ORF-T	637776	638264	0	ST1885	15.6	9.27	NA	NA	36.1	0.072	NA	NA	NA
YJR115W, YJR116W_NA	YJR115W, YJR116W	NA	chr10	ORF-T	639280	641792	0	ST1886	NA	NA	NA	NA	NA	NA	NA	NA	NA
YJR117W_STE24	YJR117W	STE24	chr10	ORF-T	641976	643488	0	ST1887	20.52	22.18	15.6	26.9	6.9	0.808	0.1057	0.0705	0.0959
CUT220_NA	CUT220	NA	chr10	CUTs	643504	645104	0	ST1888	NA	NA	NA	NA	NA	NA	NA	NA	NA
YJR120W, YJR121W_NA	YJR120W, YJR121W	NA	chr10	ORF-T	647400	649464	0	ST1889	NA	NA	NA	NA	NA	NA	NA	NA	NA
YJR122W_CAF17	YJR122W	CAF17	chr10	ORF-T	649712	651360	0	ST1890	6.47	11.14	NA	NA	10.1	0.141	0.1064	0.0709	0.1059
YJR123W_RPS5	YJR123W	RPS5	chr10	ORF-T	651848	652736	0	ST1891	47.3	139.77	3.3	16.1	NA	NA	0.7638	0.5092	0.3447
snR3_NA	snR3	NA	chr10	SNR	663344	664048	0	ST1892	NA	NA	NA	NA	NA	NA	NA	NA	NA
CUT221_NA	CUT221	NA	chr10	CUTs	664048	664456	0	ST1893	NA	NA	NA	NA	NA	NA	NA	NA	NA
CUT222_NA	CUT222	NA	chr10	CUTs	664456	664704	0	ST1894	NA	NA	NA	NA	NA	NA	NA	NA	NA
CUT223_NA	CUT223	NA	chr10	CUTs	664704	664896	0	ST1895	NA	NA	NA	NA	NA	NA	NA	NA	NA
YJR131W_MNS1	YJR131W	MNS1	chr10	ORF-T	667408	669464	0	ST1896	24.45	4.09	3.2	13.8	14.3	0.095	0.0629	0.042	0.0692
YJR132W_NMD5	YJR132W	NMD5	chr10	ORF-T	669464	672896	0	ST1897	6.63	25.57	2.5	20.6	8.5	0.288	0.1754	0.117	0.3679
YJR133W_XPT1	YJR133W	XPT1	chr10	ORF-T	672896	673672	0	ST1898	25.95	24.41	4.4	10.4	22.1	0.143	0.1065	0.071	0.0447
YJR135W-A_TIM8	YJR135W-A	TIM8	chr10	ORF-T	676952	677520	0	ST1899	17.3	16.46	2.8	8.8	NA	NA	NA	NA	NA
YJR138W_IML1	YJR138W	IML1	chr10	ORF-T	684536	689512	0	ST1900	7.54	10.19	NA	NA	7.6	0.232	NA	NA	NA
YJR141W_NA	YJR141W	NA	chr10	ORF-T	695856	697072	0	ST1901	5.86	7.31	NA	NA	34.2	0.044	0.0906	0.0604	0.063
YJR142W_NA	YJR142W	NA	chr10	ORF-T	697072	698456	0	ST1902	20.49	8.12	12.4	10.3	17	0.161	0.1166	0.0778	0.0799
YJR144W_MGM101	YJR144W	MGM101	chr10	ORF-T	700808	701736	0	ST1903	10.02	21.99	1.2	3.3	18.6	0.224	0.2592	0.1728	0.1398
YJR146W, YJR147W_NA	YJR146W, YJR147W	NA	chr10	ORF-T	704072	705672	0	ST1904	NA	NA	NA	NA	NA	NA	NA	NA	NA
YJR148W_BAT2	YJR148W	BAT2	chr10	ORF-T	705672	706880	0	ST1905	46.61	14.11	7.2	53	15.1	0.824	0.1713	0.1142	0.1291
YJR149W_NA	YJR149W	NA	chr10	ORF-T	706880	708672	0	ST1906	NA	NA	NA	NA	11.5	0.143	0.0296	0.0197	0.0239
YJR152W_DAL5	YJR152W	DAL5	chr10	ORF-T	718160	721312	0	ST1907	NA	NA	NA	NA	17.4	0.039	0.0631	0.042	0.0686
YJR153W_PGU1	YJR153W	PGU1	chr10	ORF-T	722448	723976	0	ST1908	NA	NA	NA	NA	NA	NA	0.0618	0.0412	0.0447
YKL221W_MCH2	YKL221W	MCH2	chr11	ORF-T	6097	7593	0	ST1909	NA	NA	NA	NA	NA	NA	0.019	0.0126	0.018
YKL219W_COS9	YKL219W	COS9	chr11	ORF-T	14537	15881	0	ST1910	22.87	3.01	8.2	13.2	15	0.103	NA	NA	NA
CUT224_NA	CUT224	NA	chr11	CUTs	15881	16201	0	ST1911	NA	NA	NA	NA	NA	NA	NA	NA	NA
SUT218_NA	SUT218	NA	chr11	SUTs	18569	19681	0	ST1912	NA	NA	NA	NA	NA	NA	NA	NA	NA
SUT219_NA	SUT219	NA	chr11	SUTs	19681	21145	0	ST1913	NA	NA	NA	NA	NA	NA	NA	NA	NA
SUT220_NA	SUT220	NA	chr11	SUTs	21233	22073	0	ST1914	NA	NA	NA	NA	NA	NA	NA	NA	NA
YKL217W_JEN1	YKL217W	JEN1	chr11	ORF-T	22081	24193	0	ST1915	NA	NA	NA	NA	13.6	0.088	0.0577	0.0385	0.0712
YKL216W_URA1	YKL216W	URA1	chr11	ORF-T	25145	26457	0	ST1916	18.04	76.11	2.8	11.8	26	0.381	0.8107	0.5405	0.5102
CUT225_NA	CUT225	NA	chr11	CUTs	30921	31153	0	ST1917	NA	NA	NA	NA	NA	NA	NA	NA	NA
YKL212W_SAC1	YKL212W	SAC1	chr11	ORF-T	34265	36649	0	ST1918	29.07	22.09	4.3	17.7	NA	NA	0.2387	0.1591	0.2977
snR64_NA	snR64	NA	chr11	SNR	38817	38905	0	ST1919	NA	NA	NA	NA	29.2	NA	NA	NA	NA
CUT226_NA	CUT226	NA	chr11	CUTs	38961	39121	0	ST1920	NA	NA	NA	NA	NA	NA	NA	NA	NA
YKL210W_UBA1	YKL210W	UBA1	chr11	ORF-T	39121	42369	0	ST1921	38.77	17.32	NA	NA	NA	NA	0.3472	0.2315	0.7116
YKL208W_CBT1	YKL208W	CBT1	chr11	ORF-T	47121	48161	0	ST1922	NA	NA	2.4	4.8	22	0.036	0.0641	0.0428	0.0348
YKL207W_NA	YKL207W	NA	chr11	ORF-T	48161	49049	0	ST1923	42	12.73	3.9	7.9	21	0.351	0.1495	0.0997	0.0759
YKL205W_LOS1	YKL205W	LOS1	chr11	ORF-T	50025	53569	0	ST1924	9.04	30.42	NA	NA	6.9	0.487	0.0513	0.0342	0.113
YKL204W_EAP1	YKL204W	EAP1	chr11	ORF-T	53681	55745	0	ST1925	7.46	20	NA	NA	6.4	0.701	0.1679	0.1119	0.2124
SUT221_NA	SUT221	NA	chr11	SUTs	66460	67740	0	ST1926	NA	NA	NA	NA	NA	NA	NA	NA	NA
SUT222_NA	SUT222	NA	chr11	SUTs	69684	70444	0	ST1927	NA	NA	NA	NA	NA	NA	NA	NA	NA
YKL195W_MIA40	YKL195W	MIA40	chr11	ORF-T	75788	77196	0	ST1928	11.61	16.96	4.3	6.8	12.4	0.563	0.4713	0.3142	0.3805
YKL191W_DPH2	YKL191W	DPH2	chr11	ORF-T	81020	82724	0	ST1929	12.46	27.11	3	8	12.1	0.251	0.1282	0.0855	0.1371
YKL190W_CNB1	YKL190W	CNB1	chr11	ORF-T	82916	83908	0	ST1930	19.16	33.19	4.8	9.6	17.2	0.372	0.1686	0.1124	0.0678
YKL189W_HYM1	YKL189W	HYM1	chr11	ORF-T	84580	86156	0	ST1931	5.53	12.77	4.2	9.7	15.4	0.142	0.0567	0.0378	0.0453
SUT223_NA	SUT223	NA	chr11	SUTs	88716	92260	0	ST1932	NA	NA	NA	NA	NA	NA	NA	NA	NA
SUT224_NA	SUT224	NA	chr11	SUTs	92284	92652	0	ST1933	NA	NA	NA	NA	NA	NA	NA	NA	NA
SUT225_NA	SUT225	NA	chr11	SUTs	92652	93364	0	ST1934	NA	NA	NA	NA	NA	NA	NA	NA	NA
YKL185W_ASH1	YKL185W	ASH1	chr11	ORF-T	94148	96356	0	ST1935	9.35	43.27	1.8	4	3.2	1.037	0.382	0.2547	0.4497
YKL184W_SPE1	YKL184W	SPE1	chr11	ORF-T	96564	98348	0	ST1936	23.98	22.43	3.4	31.6	14.3	0.327	0.1737	0.1158	0.1621
YKL183W_LOT5	YKL183W	LOT5	chr11	ORF-T	98524	100020	0	ST1937	10.8	7.86	3.2	6	11	0.156	0.3383	0.2255	0.2075
YKL182W_FAS1	YKL182W	FAS1	chr11	ORF-T	100124	106908	0	ST1938	42.84	93.48	2.7	33.8	9.1	2.752	0.7149	0.4766	2.9336
YKL181W_PRS1	YKL181W	PRS1	chr11	ORF-T	107116	108772	0	ST1939	25.68	44.51	2.7	5.7	8.4	1.443	0.5338	0.3559	0.4566
YKL180W_RPL17A	YKL180W	RPL17A	chr11	ORF-T	109204	110268	0	ST1940	40.09	112.84	3.7	16.4	88.2	1.727	0.5008	0.3338	0.2871
SUT226_NA	SUT226	NA	chr11	SUTs	115100	115556	0	ST1941	NA	NA	NA	NA	NA	NA	NA	NA	NA
YKL175W_ZRT3	YKL175W	ZRT3	chr11	ORF-T	118740	120468	0	ST1942	22.54	39.35	2.1	4.6	NA	NA	NA	NA	NA
YKL173W_SNU114	YKL173W	SNU114	chr11	ORF-T	122420	125652	0	ST1943	7.5	12.2	2.4	7.8	6.9	0.257	0.1102	0.0735	0.2223
YKL172W_EBP2	YKL172W	EBP2	chr11	ORF-T	125740	127180	0	ST1944	16.3	46.85	1.4	2.5	6.7	3.122	0.4163	0.2775	0.3561
YKL171W_NA	YKL171W	NA	chr11	ORF-T	127316	130468	0	ST1945	3.46	9.53	4.6	11.1	7.6	0.126	0.0767	0.0511	0.1424
YKL170W_MRPL38	YKL170W	MRPL38	chr11	ORF-T	130540	131228	0	ST1946	6.08	34.98	4.2	3.3	36	0.098	0.2396	0.1598	0.0665
SUT227_NA	SUT227	NA	chr11	SUTs	141266	142828	0	ST1947	NA	NA	NA	NA	NA	NA	NA	NA	NA
SUT228_NA	SUT228	NA	chr11	SUTs	143188	144324	0	ST1948	NA	NA	NA	NA	NA	NA	NA	NA	NA
YKL163W_PIR3	YKL163W	PIR3	chr11	ORF-T	144324	145820	0	ST1949	NA	NA	NA	NA	9.6	0.221	NA	NA	NA
SUT229_NA	SUT229	NA	chr11	SUTs	151140	152924	0	ST1950	NA	NA	NA	NA	NA	NA	NA	NA	NA
YKL160W_ELF1	YKL160W	ELF1	chr11	ORF-T	153204	153772	0	ST1951	33.56	25.48	3.8	21.8	34.8	0.228	0.2698	0.1799	0.0786
SUT230_NA	SUT230	NA	chr11	SUTs	153780	154308	0	ST1952	NA	NA	NA	NA	NA	NA	NA	NA	NA
YKL157W_APE2	YKL157W	APE2	chr11	ORF-T	154964	158420	0	ST1953	36.96	9.62	NA	NA	20.5	0.188	0.0444	0.0296	0.0944
YKL156W_RPS27A	YKL156W	RPS27A	chr11	ORF-T	158572	159388	0	ST1954	12.1	279.64	1.2	2.7	12.8	3.011	0.6463	0.4309	0.2577
YKL154W_SRP102	YKL154W	SRP102	chr11	ORF-T	161516	162388	0	ST1955	11.98	15.56	1.2	2.5	20.1	0.223	0.0854	0.0569	0.0418
YKL150W_MCR1	YKL150W	MCR1	chr11	ORF-T	164844	167564	0	ST1956	15.05	11.61	15.8	34.7	21.8	0.403	0.0923	0.0616	0.0559
YKL146W_AVT3	YKL146W	AVT3	chr11	ORF-T	171628	173956	0	ST1957	9.05	17.66	4.1	8.5	NA	NA	0.1043	0.0695	0.1445
YKL145W, YKL145W-A_NA	YKL145W, YKL145W-A	NA	chr11	ORF-T	174140	175764	0	ST1958	NA	NA	NA	NA	NA	NA	NA	NA	NA
YKL143W_LTV1	YKL143W	LTV1	chr11	ORF-T	176740	178324	0	ST1959	12.08	23.5	2.9	6.1	9.4	0.324	0.2444	0.1629	0.2266
YKL142W_MRP8	YKL142W	MRP8	chr11	ORF-T	178420	179244	0	ST1960	30.77	14.39	15.2	36.3	39.3	0.303	0.4671	0.3114	0.2052
CUT227_NA	CUT227	NA	chr11	CUTs	179316	179636	0	ST1961	NA	NA	NA	NA	NA	NA	NA	NA	NA
YKL141W_SDH3	YKL141W	SDH3	chr11	ORF-T	179636	180396	0	ST1962	22.28	19.64	6.3	11.3	18.7	0.488	0.2263	0.1508	0.0899
YKL140W_TGL1	YKL140W	TGL1	chr11	ORF-T	180484	182652	0	ST1963	16.33	9.16	6.4	14.3	10.2	0.226	0.0574	0.0382	0.0629
YKL139W_CTK1	YKL139W	CTK1	chr11	ORF-T	182716	184580	0	ST1964	5.92	9.96	NA	NA	9.5	0.187	0.1123	0.0749	0.1187
YKL137W, YKL136W_NA	YKL137W, YKL136W	NA	chr11	other	185900	186482	0	ST1965	NA	NA	NA	NA	NA	NA	NA	NA	NA
SUT231_NA	SUT231	NA	chr11	SUTs	195194	195722	0	ST1966	NA	NA	NA	NA	NA	NA	NA	NA	NA
SUT232_NA	SUT232	NA	chr11	SUTs	200314	201634	0	ST1967	NA	NA	NA	NA	NA	NA	NA	NA	NA
tK(CUU)K_NA	tK(CUU)K	NA	chr11	other	201642	202826	0	ST1968	NA	NA	NA	NA	NA	NA	NA	NA	NA
YKL127W_PGM1	YKL127W	PGM1	chr11	ORF-T	203146	205050	0	ST1969	29.13	9.62	3.6	19.7	17.2	0.276	NA	NA	NA
YKL126W_YPK1	YKL126W	YPK1	chr11	ORF-T	205138	207426	0	ST1970	20.97	13.73	5.9	12.8	11.1	0.496	0.1066	0.0711	0.1452
YKL125W_RRN3	YKL125W	RRN3	chr11	ORF-T	207746	209930	0	ST1971	5.46	27.28	NA	NA	6.6	0.557	0.2189	0.1459	0.2747
YKL124W, YKL123W_NA	YKL124W, YKL123W	NA	chr11	ORF-T	210018	212122	0	ST1972	NA	NA	NA	NA	NA	NA	NA	NA	NA
YKL121W_NA	YKL121W	NA	chr11	ORF-T	213538	216514	0	ST1973	7.67	7.18	NA	NA	8.3	0.126	0.0287	0.0191	0.049
YKL120W_OAC1	YKL120W	OAC1	chr11	ORF-T	216826	218218	0	ST1974	12.93	61.95	1.7	3.4	7.3	0.465	0.2523	0.1682	0.1638
YKL117W_SBA1	YKL117W	SBA1	chr11	ORF-T	219770	220834	0	ST1975	52.45	26.81	NA	NA	35.3	1.053	0.3209	0.2139	0.1391
CUT228_NA	CUT228	NA	chr11	CUTs	222842	224778	0	ST1976	NA	NA	NA	NA	NA	NA	NA	NA	NA
YKL112W_ABF1	YKL112W	ABF1	chr11	ORF-T	226026	228434	0	ST1977	10.25	21.47	8.7	44.7	8.8	0.324	0.1044	0.0696	0.1528
SUT233_NA	SUT233	NA	chr11	SUTs	229946	231434	0	ST1978	NA	NA	NA	NA	NA	NA	NA	NA	NA
YKL109W_HAP4	YKL109W	HAP4	chr11	ORF-T	231546	233898	0	ST1979	2.58	29.33	5	5.7	5.1	1.827	0.3749	0.2499	0.4159
YKL108W_SLD2	YKL108W	SLD2	chr11	ORF-T	233994	235530	0	ST1980	NA	NA	3.9	5	8.1	0.17	0.0974	0.065	0.0884
YKL107W_NA	YKL107W	NA	chr11	ORF-T	235602	236794	0	ST1981	NA	NA	NA	NA	NA	NA	0.0424	0.0283	0.0263
YKL106W_AAT1	YKL106W	AAT1	chr11	ORF-T	237058	238602	0	ST1982	10.63	29.03	2.2	3.3	11.1	0.209	0.1508	0.1005	0.1362
CUT229_NA	CUT229	NA	chr11	CUTs	245738	246274	0	ST1983	NA	NA	NA	NA	NA	NA	NA	NA	NA
YKL101W_HSL1	YKL101W	HSL1	chr11	ORF-T	248178	253122	0	ST1984	16.93	23.02	8.1	20.6	NA	NA	0.1332	0.0888	0.4045
CUT230_NA	CUT230	NA	chr11	CUTs	255386	255659	0	ST1985	NA	NA	NA	NA	NA	NA	NA	NA	NA
YKL098W_NA	YKL098W	NA	chr11	ORF-T	256363	257683	0	ST1986	7.69	11.42	2.7	6.8	9.6	0.177	0.0813	0.0542	0.0582
YKL096W-A_CWP2	YKL096W-A	CWP2	chr11	ORF-T	258811	259347	0	ST1987	16.01	330.26	4.4	27.5	NA	NA	NA	NA	NA
YKL096W_CWP1	YKL096W	CWP1	chr11	ORF-T	260739	261587	0	ST1988	24.76	20.7	NA	NA	9.6	0.696	0.1934	0.129	0.0927
YKL096W_CWP1	YKL096W	CWP1	chr11	ORF-T	260739	261587	0	ST1988	24.76	20.7	NA	NA	9.6	0.696	0.1934	0.129	0.0927
YKL095W_YJU2	YKL095W	YJU2	chr11	ORF-T	261755	262971	0	ST1989	NA	NA	3.4	5.2	7.6	0.083	0.1107	0.0738	0.0617
YKL094W_YJU3	YKL094W	YJU3	chr11	ORF-T	262971	264091	0	ST1990	9.37	39.76	5.1	12.7	12.7	0.345	0.2527	0.1685	0.1585
YKL093W_MBR1	YKL093W	MBR1	chr11	ORF-T	264323	265763	0	ST1991	NA	NA	NA	NA	9.7	0.043	0.1262	0.0841	0.0857
YKL090W_CUE2	YKL090W	CUE2	chr11	ORF-T	271499	272883	0	ST1992	6.9	5.87	4.7	13.2	23.6	0.05	0.0661	0.044	0.0586
YKL089W_MIF2	YKL089W	MIF2	chr11	ORF-T	272987	274907	0	ST1993	7.8	11.64	NA	NA	7.4	0.176	0.0882	0.0588	0.097
YKL088W_NA	YKL088W	NA	chr11	ORF-T	274907	276851	0	ST1994	7.13	11.76	NA	NA	6.9	0.223	0.1578	0.1052	0.1804
[truncated: 5,293 more rows]
