# Supplementary material for: Modeling of mRNA deadenylation rates reveal a complex relationship between mRNA deadenylation and decay
Source: EMBO J. 2024 Oct 11;43(24):6525–54. doi: 10.1038/s44318-024-00258-3 (PMC11649921; doi:10.1038/s44318-024-00258-3)
Supplement: Supplementary file 5 — Source data Fig. 1 [file 44318_2024_258_MOESM5_ESM.zip › Figure 1/Figure 1F/FIGURE 1F README.txt]

Figure 1F - Rstudio standard scatterplot using Mex67AA_e_model_global.csv* and HLtxnAnnot.csv data frames. The spearman rho factor was calculated with pairwise.complete.obs method. The y- and x-axes are displayed in ‚log’. Note that in file HLtxnnnot.csv** the Miller et al. 2011 data is the „Cramer’ data column.

*The mean half-lives were calculated from tables Mex67repA.csv, Mex67repB.csv, Mex67repH.csv listed in FIGURE 1C folder as described in the Appendix.

**The tables: HLtxnAnnot.csv or HL_Chan2018.csv summarize data from Chan et al., 2018; Neymotin et al., 2014, Miller et al., 2011; Presnyak et al., 2015.
