# Supplementary material for: Modeling of mRNA deadenylation rates reveal a complex relationship between mRNA deadenylation and decay
Source: EMBO J. 2024 Oct 11;43(24):6525–54. doi: 10.1038/s44318-024-00258-3 (PMC11649921; doi:10.1038/s44318-024-00258-3)
Supplement: Supplementary file 6 — Source data Fig. 2 [file 44318_2024_258_MOESM6_ESM.zip]

Archive with 70 entries (57 files):
- Figure 2/
- Figure 2/.DS_Store
- __MACOSX/
- __MACOSX/Figure 2/
- __MACOSX/Figure 2/._.DS_Store
- Figure 2/Figure 2A/
- Figure 2/Figure 2A/FIGURE 2A README.txt
- __MACOSX/Figure 2/Figure 2A/
- __MACOSX/Figure 2/Figure 2A/._FIGURE 2A README.txt
- Figure 2/Figure 2A/ORFs_repA.csv
- __MACOSX/Figure 2/Figure 2A/._ORFs_repA.csv
- Figure 2/Figure 2A/ORFs_repB.csv
- __MACOSX/Figure 2/Figure 2A/._ORFs_repB.csv
- Figure 2/Figure 2A/ORFs_repH.csv
- __MACOSX/Figure 2/Figure 2A/._ORFs_repH.csv
- Figure 2/Figure 2B/
- Figure 2/Figure 2B/FIGURE 2B README.txt
- __MACOSX/Figure 2/Figure 2B/
- __MACOSX/Figure 2/Figure 2B/._FIGURE 2B README.txt
- Figure 2/Figure 2B/Mex67 time course greyscale for quantification (1).tif
- __MACOSX/Figure 2/Figure 2B/._Mex67 time course greyscale for quantification (1).tif
- Figure 2/Figure 2C/
- Figure 2/Figure 2C/.DS_Store
- __MACOSX/Figure 2/Figure 2C/
- __MACOSX/Figure 2/Figure 2C/._.DS_Store
- Figure 2/Figure 2C/FIGURE 2C README.txt
- __MACOSX/Figure 2/Figure 2C/._FIGURE 2C README.txt
- Figure 2/Figure 2C/Mex67AA_e_model_global.csv
- Figure 2/Figure 2C/Mex67repA.csv
- __MACOSX/Figure 2/Figure 2C/._Mex67repA.csv
- Figure 2/Figure 2C/Mex67repB.csv
- __MACOSX/Figure 2/Figure 2C/._Mex67repB.csv
- Figure 2/Figure 2C/Mex67repH.csv
- __MACOSX/Figure 2/Figure 2C/._Mex67repH.csv
- Figure 2/Figure 2C/VinyaRepressed_Mex67list.csv
- __MACOSX/Figure 2/Figure 2C/._VinyaRepressed_Mex67list.csv
- Figure 2/Figure 2D/
- Figure 2/Figure 2D/FIGURE 2D README.txt
- __MACOSX/Figure 2/Figure 2D/
- __MACOSX/Figure 2/Figure 2D/._FIGURE 2D README.txt
- Figure 2/Figure 2D/Mex67_low_abundance_ORFS_.csv
- __MACOSX/Figure 2/Figure 2D/._Mex67_low_abundance_ORFS_.csv
- Figure 2/Figure 2D/Mex67_low_abundance_ORFS_repB.csv
- __MACOSX/Figure 2/Figure 2D/._Mex67_low_abundance_ORFS_repB.csv
- Figure 2/Figure 2E/
- Figure 2/Figure 2E/FIGURE 2E README.txt
- __MACOSX/Figure 2/Figure 2E/
- __MACOSX/Figure 2/Figure 2E/._FIGURE 2E README.txt
- Figure 2/Figure 2E/Mex67_high_abundance_ORFS_.csv
- __MACOSX/Figure 2/Figure 2E/._Mex67_high_abundance_ORFS_.csv
- Figure 2/Figure 2E/Mex67_high_abundance_ORFS_repB.csv
- __MACOSX/Figure 2/Figure 2E/._Mex67_high_abundance_ORFS_repB.csv
- Figure 2/Figure 2E/Mex67_low_abundance_ORFS_.csv
- __MACOSX/Figure 2/Figure 2E/._Mex67_low_abundance_ORFS_.csv
- Figure 2/Figure 2E/Mex67_low_abundance_ORFS_repB.csv
- __MACOSX/Figure 2/Figure 2E/._Mex67_low_abundance_ORFS_repB.csv
- Figure 2/Figure 2E/Mex67_NON_RPG_ORFS_.csv
- __MACOSX/Figure 2/Figure 2E/._Mex67_NON_RPG_ORFS_.csv
- Figure 2/Figure 2E/Mex67_NON_RPG_ORFS_repB.csv
- __MACOSX/Figure 2/Figure 2E/._Mex67_NON_RPG_ORFS_repB.csv
- Figure 2/Figure 2E/Mex67_RPG_ORFS_.csv
- __MACOSX/Figure 2/Figure 2E/._Mex67_RPG_ORFS_.csv
- Figure 2/Figure 2E/Mex67_RPG_ORFS_repB.csv
- __MACOSX/Figure 2/Figure 2E/._Mex67_RPG_ORFS_repB.csv
- Figure 2/Figure 2E/ORFs_repA.csv
- __MACOSX/Figure 2/Figure 2E/._ORFs_repA.csv
- Figure 2/Figure 2E/ORFs_repB.csv
- __MACOSX/Figure 2/Figure 2E/._ORFs_repB.csv
- Figure 2/Figure 2E/ORFs_repH.csv
- __MACOSX/Figure 2/Figure 2E/._ORFs_repH.csv
