# Supplementary material for: Modeling of mRNA deadenylation rates reveal a complex relationship between mRNA deadenylation and decay
Source: EMBO J. 2024 Oct 11;43(24):6525–54. doi: 10.1038/s44318-024-00258-3 (PMC11649921; doi:10.1038/s44318-024-00258-3)
Supplement: Supplementary file 6 — Source data Fig. 2 [file 44318_2024_258_MOESM6_ESM.zip › Figure 2/Figure 2A/FIGURE 2A README.txt]

Figure 2A - ggplot density and ggplot violin plots prepared using data frames: ORFs_repA.csv, ORFs_repB.csv, ORFs_repH.csv. The quantiles were calculated using the quantile() function in R after conversion of the distribution to a discreet vector (by multiplying the pA-tail length by the number of times it occurs). Note that where possible the replicates were merged to display on Figure 2A, but all replicates are also shown separately in Figure EV1E.
