# Supplementary material for: Modeling of mRNA deadenylation rates reveal a complex relationship between mRNA deadenylation and decay
Source: EMBO J. 2024 Oct 11;43(24):6525–54. doi: 10.1038/s44318-024-00258-3 (PMC11649921; doi:10.1038/s44318-024-00258-3)
Supplement: Supplementary file 6 — Source data Fig. 2 [file 44318_2024_258_MOESM6_ESM.zip › Figure 2/Figure 2A/ORFs_repA.csv]

group	Mex67_AA_25C_0min	Mex67_AA_25C_12min	Mex67_AA_25C_14min	Mex67_AA_25C_16min	Mex67_AA_25C_30min	Mex67_AA_25C_8min
0	54	6	33	38	42	7
1	115	17	98	157	164	20
2	442	126	623	836	989	101
3	1636	529	2386	3104	3774	424
4	3749	1157	4779	5715	8072	712
5	5806	1668	6405	7915	10980	1009
6	8881	2343	8778	10513	14796	1403
7	11860	2882	11082	13350	18781	1809
8	16992	3936	15116	17846	24286	2506
9	21997	4687	18111	21409	29167	3100
10	29006	5825	22823	26794	36565	3941
11	33251	6813	25567	30588	41019	4377
12	40846	7765	29671	35261	47688	4989
13	44119	8233	31037	37083	50024	5467
14	50271	8859	33767	41054	54879	5878
15	51757	8870	33632	40722	54066	5928
16	56030	9498	35080	43051	56552	6354
17	55382	8922	33603	41484	54220	6184
18	57699	9135	34756	42342	54414	6272
19	56596	8869	32532	39992	50619	5851
20	58848	8820	32999	40051	50051	5942
21	55297	8108	30656	36812	45658	5472
22	57050	8163	30685	37067	43766	5678
23	52958	7515	28337	34145	39002	5182
24	54320	7666	27982	33752	37031	5177
25	50883	6940	25700	30884	32005	4875
26	52309	6886	25709	30297	29961	4779
27	49172	6425	23570	27629	25691	4409
28	49889	6492	22734	26540	23588	4514
29	45902	5832	20805	23627	19591	4078
30	47387	5727	20418	23221	17799	4153
31	44262	5196	18099	20408	14760	3773
32	44779	5076	17585	19396	13299	3755
33	41569	4553	15355	16828	11055	3541
34	42341	4384	14539	15561	9646	3540
35	39588	3930	12722	13400	7861	3072
36	39636	3614	11842	12456	6934	2856
37	36834	3158	10223	10452	5743	2704
38	37471	2993	9355	9607	5114	2675
39	34088	2474	7860	7953	4003	2522
40	33963	2422	7159	7045	3752	2340
41	31668	2015	5992	5948	3058	1987
42	32077	1887	5347	5364	2793	1861
43	29460	1573	4413	4356	2332	1593
44	28827	1388	3966	3748	2076	1558
45	26552	1135	3334	3175	1810	1353
46	26760	1021	2968	2841	1739	1309
47	24770	844	2363	2410	1593	1109
48	23846	779	2273	2095	1537	1013
49	21725	652	1764	1709	1409	812
50	21960	631	1668	1568	1420	814
51	19439	477	1404	1368	1205	659
52	19531	435	1250	1222	1285	650
53	17666	369	1046	1020	1250	524
54	16961	295	1021	991	1243	505
55	15560	273	808	849	1191	408
56	14799	245	806	795	1238	329
57	13323	223	683	730	1207	346
58	13047	211	667	684	1226	322
59	11651	178	517	593	1204	255
60	11239	172	565	615	1184	221
61	10053	153	514	540	1154	212
62	9651	139	495	538	1223	182
63	8189	134	435	487	1195	171
64	7915	128	411	453	1275	148
65	7440	118	375	491	1257	135
66	6880	105	406	452	1254	133
67	5885	98	353	424	1170	103
68	5843	104	368	447	1275	110
69	5258	92	354	406	1276	87
70	4730	93	331	428	1269	86
71	4231	86	344	383	1188	80
72	3902	74	324	407	1241	84
73	3478	75	283	396	1188	70
74	3200	71	285	375	1178	72
75	2762	73	330	348	1110	76
76	2706	82	335	427	1140	74
77	2517	81	284	359	1132	58
78	2211	62	297	402	1176	70
79	2054	61	274	340	1025	59
80	1829	68	308	339	1095	48
81	1612	63	272	361	1101	64
82	1637	66	284	376	1029	48
83	1348	77	260	300	927	50
84	1253	62	287	343	988	49
85	1157	54	272	328	956	50
86	1083	58	255	331	874	48
87	988	63	254	318	834	42
88	967	68	256	305	937	52
89	875	60	261	304	833	33
90	802	59	238	311	789	34
91	777	62	249	281	712	36
92	636	38	267	289	768	42
93	588	60	219	251	685	42
94	717	48	226	281	736	43
95	645	41	240	274	630	30
96	517	46	224	267	623	44
97	583	49	219	262	566	36
98	459	49	246	248	588	35
99	526	41	198	250	516	27
100	390	41	197	225	565	36
101	406	55	194	228	472	34
102	381	40	197	196	483	22
103	273	34	202	223	459	29
104	306	41	184	183	403	21
105	342	25	152	191	387	22
106	358	38	138	211	375	23
107	362	32	131	173	358	22
108	321	42	147	153	340	19
109	328	39	126	183	333	16
110	283	36	135	147	325	27
111	225	36	120	172	344	29
112	331	31	123	158	260	29
113	258	23	118	125	252	24
114	223	29	121	135	277	19
115	268	28	105	123	254	17
116	231	24	117	105	228	16
117	202	23	99	134	211	21
118	217	33	105	99	249	20
119	243	27	86	107	199	7
120	238	32	101	111	207	19
121	186	28	101	86	154	11
122	192	25	100	93	171	15
123	193	22	87	99	142	10
124	151	20	95	87	171	17
125	147	12	64	90	141	9
126	165	19	90	79	145	18
127	154	19	60	72	150	13
128	179	21	84	80	118	15
129	148	12	52	79	118	8
130	155	16	67	74	125	6
131	147	14	54	74	103	18
132	183	14	51	79	92	8
133	127	9	54	57	115	9
134	118	15	55	73	95	12
135	117	8	55	58	107	9
136	153	11	53	69	113	8
137	156	5	34	50	69	6
138	150	12	43	63	86	9
139	127	8	34	45	89	5
140	142	11	51	65	80	7
141	141	9	62	54	74	9
142	141	9	33	47	79	8
143	117	11	46	43	62	9
144	129	6	36	44	81	13
145	102	9	42	41	66	10
146	111	7	40	62	61	6
147	115	10	37	44	51	4
148	129	9	37	55	56	9
149	117	7	29	54	61	9
150	93	12	28	40	56	10
151	72	3	41	34	61	8
152	90	3	26	33	50	4
153	90	10	33	44	54	6
154	66	12	35	29	54	12
155	75	8	37	34	53	4
156	108	4	35	37	42	6
157	84	7	24	41	42	9
158	72	5	32	29	46	7
159	93	8	29	45	45	4
160	70	4	44	31	69	5
161	57	12	31	34	32	4
162	102	8	31	24	38	6
163	60	3	14	29	48	6
164	69	7	28	32	44	8
165	63	4	22	34	31	5
166	78	10	29	33	29	6
167	93	4	16	18	33	4
168	51	6	25	18	24	6
169	60	5	24	29	35	4
170	81	8	15	23	42	4
171	51	6	22	38	42	4
172	57	5	22	19	35	6
173	51	2	13	22	33	6
174	67	3	20	28	28	3
175	60	3	22	21	23	3
176	69	2	24	25	28	7
177	31	8	16	20	34	1
178	45	7	20	16	25	5
179	66	6	22	25	28	4
180	54	6	16	22	36	4
181	45	4	10	22	16	3
182	63	3	17	20	28	3
183	51	2	20	28	30	4
184	36	3	18	15	31	7
185	30	2	11	16	26	5
186	46	1	25	25	26	1
187	27	3	14	14	17	4
188	45	5	16	20	32	6
189	72	4	16	12	24	2
190	45	2	25	15	27	7
191	66	2	10	14	24	10
192	18	4	27	18	15	5
193	33	5	15	13	23	6
194	36	5	16	8	17	3
195	21	3	17	14	22	2
196	42	1	19	21	17	NA
197	46	4	10	17	24	3
198	36	3	11	9	17	3
199	48	NA	6	14	22	3
200	36	1	9	23	18	4
201	33	3	12	9	14	NA
202	57	4	7	11	18	3
203	30	2	8	28	18	1
204	46	5	16	23	13	2
205	27	3	10	13	18	5
206	48	3	4	8	22	2
207	31	3	9	15	9	1
208	27	3	13	16	18	NA
209	27	2	12	17	12	NA
210	9	2	17	9	15	6
211	21	5	11	8	15	1
212	24	3	14	17	11	3
213	34	1	9	16	25	7
214	21	2	11	19	16	3
215	27	4	15	7	13	1
216	27	3	4	9	14	2
217	21	2	3	14	9	2
218	9	NA	7	14	14	NA
219	22	5	11	23	11	1
220	30	NA	8	14	19	2
221	18	2	7	9	17	5
222	24	1	15	15	21	5
223	24	NA	7	9	12	3
224	24	4	9	6	9	4
225	24	4	8	16	8	NA
226	30	4	10	5	16	6
227	18	NA	5	9	18	2
228	21	4	5	11	6	5
229	21	1	4	13	10	1
230	12	4	11	13	8	1
231	24	2	4	6	14	2
232	24	2	6	8	10	NA
233	12	NA	4	5	13	2
234	45	NA	9	12	16	1
235	24	1	11	3	18	1
236	24	4	8	14	14	5
237	19	2	6	12	13	1
238	24	3	8	11	7	NA
239	6	2	6	7	8	NA
240	6	1	7	11	16	NA
241	27	2	3	7	6	NA
242	18	2	8	11	12	NA
243	18	3	5	8	8	2
244	18	NA	10	20	10	2
245	10	1	5	8	6	2
246	21	NA	11	6	7	1
247	15	2	6	12	10	1
248	18	1	7	7	20	3
249	6	1	2	8	8	2
250	30	3	7	10	8	2
251	24	2	9	8	10	1
252	24	NA	8	9	11	2
253	18	NA	5	3	7	2
254	13	1	9	12	9	2
255	9	4	5	6	11	2
256	9	1	1	8	8	NA
257	9	2	6	4	9	NA
258	24	1	6	3	16	1
259	24	NA	5	7	11	2
260	24	2	3	3	12	2
261	12	NA	7	4	10	2
262	9	NA	8	10	10	1
263	9	1	6	5	5	1
264	9	1	7	3	10	1
265	12	3	4	5	5	NA
266	15	NA	6	4	5	1
267	9	1	11	7	6	NA
268	18	2	2	6	10	2
269	33	NA	12	4	7	NA
270	15	1	6	4	7	3
271	3	1	5	5	8	3
272	3	NA	3	4	4	1
273	18	NA	16	7	8	1
274	6	NA	4	8	9	NA
275	12	NA	6	4	7	NA
276	9	1	3	7	6	2
277	24	1	5	8	6	1
278	12	NA	6	4	10	1
279	9	NA	3	5	5	NA
280	6	1	7	4	8	3
281	9	NA	1	7	8	NA
282	15	1	5	9	7	1
283	15	1	1	4	6	1
284	19	3	3	9	6	NA
285	12	NA	7	6	6	1
286	12	1	NA	7	5	NA
288	9	3	4	5	6	2
289	9	NA	3	3	7	NA
290	6	2	7	3	7	2
291	12	1	4	3	6	NA
292	15	NA	7	8	3	NA
293	15	2	3	4	7	NA
294	9	2	5	8	10	NA
295	18	1	4	10	7	2
296	9	2	3	7	8	1
297	15	1	3	10	6	NA
298	12	NA	3	1	4	2
299	12	1	3	8	5	3
300	6	NA	2	3	5	NA
301	9	NA	3	4	6	NA
302	15	NA	1	4	5	NA
303	3	NA	4	5	2	3
304	12	NA	5	5	5	NA
305	9	3	3	3	4	1
306	9	NA	5	1	7	1
307	12	NA	3	6	6	NA
308	3	2	2	6	7	1
309	12	NA	3	6	5	NA
310	12	NA	1	6	4	1
311	6	2	3	6	2	NA
312	10	NA	3	2	3	NA
313	12	1	1	NA	7	3
314	6	2	3	4	5	1
315	9	NA	3	4	3	NA
316	6	NA	2	2	5	NA
317	3	NA	4	2	5	NA
319	9	1	2	3	6	NA
320	15	1	7	1	4	2
321	6	1	8	4	3	NA
322	6	NA	6	5	2	NA
323	3	3	4	3	4	NA
324	18	NA	3	8	4	1
325	3	1	NA	5	6	2
326	6	3	3	3	6	NA
327	7	1	3	4	5	NA
329	9	NA	1	1	4	NA
330	6	1	3	3	5	NA
331	12	NA	3	5	3	NA
332	6	1	4	NA	5	1
333	6	NA	2	2	3	1
334	13	NA	4	2	3	NA
335	9	NA	3	2	6	NA
336	9	NA	2	7	3	NA
337	9	1	2	3	1	NA
339	12	NA	NA	5	2	NA
340	6	1	4	1	3	NA
341	15	1	3	2	4	1
342	6	NA	2	NA	NA	NA
343	3	NA	NA	2	6	NA
344	3	NA	3	2	2	NA
345	3	1	2	5	6	NA
346	3	NA	5	2	3	NA
347	12	NA	NA	5	4	NA
348	15	1	3	2	5	NA
349	6	1	2	2	3	NA
351	6	1	4	4	8	NA
354	6	1	6	2	NA	NA
355	4	NA	4	2	4	NA
356	3	NA	1	2	6	NA
357	3	NA	6	2	2	NA
358	6	1	1	1	4	NA
359	6	2	2	5	7	1
360	6	1	3	3	5	1
361	12	NA	2	2	2	NA
362	4	NA	2	NA	4	1
363	3	NA	4	5	2	NA
364	4	NA	2	NA	3	NA
366	6	NA	1	4	2	1
369	9	1	NA	4	3	1
370	9	NA	2	NA	4	NA
371	3	NA	1	1	1	NA
372	9	NA	3	2	NA	1
373	6	1	2	4	3	NA
374	3	NA	NA	3	4	2
375	3	NA	1	1	2	1
377	3	NA	1	2	3	NA
378	15	NA	NA	NA	1	NA
379	6	NA	2	1	1	1
380	6	1	3	2	2	1
381	9	NA	1	1	3	NA
383	3	NA	1	3	1	NA
384	12	NA	1	1	5	NA
386	3	NA	NA	NA	2	NA
387	3	NA	3	NA	2	NA
389	6	1	2	1	4	1
390	6	NA	1	3	2	NA
391	6	NA	1	1	2	NA
392	6	1	3	NA	1	1
393	9	NA	1	2	1	NA
394	3	NA	NA	2	1	NA
395	1	NA	NA	NA	4	NA
398	3	NA	1	1	3	NA
399	6	1	NA	1	4	1
400	3	NA	2	NA	2	NA
403	3	1	2	3	2	NA
404	3	NA	3	1	1	1
405	3	NA	1	NA	3	NA
406	3	NA	1	1	2	NA
407	6	NA	1	2	NA	NA
408	3	NA	1	1	NA	NA
409	3	1	2	1	5	NA
413	6	NA	1	3	1	NA
415	6	1	NA	NA	1	NA
418	6	NA	1	2	NA	NA
420	6	NA	1	1	2	NA
421	3	NA	1	NA	1	NA
422	3	NA	1	2	2	NA
423	3	1	1	1	NA	NA
424	3	NA	NA	1	2	1
425	1	1	2	NA	1	NA
428	4	NA	NA	1	2	NA
430	3	NA	1	1	2	NA
431	3	NA	NA	NA	2	NA
432	6	NA	1	1	NA	NA
435	3	1	1	1	2	NA
436	3	NA	2	NA	1	NA
439	3	NA	1	NA	1	NA
440	6	NA	1	1	1	NA
443	3	NA	NA	1	2	NA
445	6	NA	NA	1	2	NA
450	3	1	1	NA	2	NA
451	3	NA	1	NA	3	NA
460	6	NA	1	1	1	NA
463	3	NA	NA	1	NA	NA
464	3	NA	NA	2	NA	NA
469	3	NA	NA	2	NA	NA
470	1	1	3	NA	2	1
483	3	NA	1	2	NA	NA
488	3	1	1	2	1	NA
489	3	NA	NA	NA	NA	NA
494	9	NA	1	2	1	NA
500	3	NA	NA	NA	1	1
501	3	NA	NA	NA	1	NA
505	3	NA	1	2	1	NA
508	3	NA	NA	NA	NA	NA
511	3	NA	NA	NA	NA	NA
523	3	NA	NA	1	1	NA
525	3	NA	NA	NA	1	NA
527	3	NA	1	NA	1	NA
531	3	NA	NA	NA	NA	NA
537	3	NA	NA	NA	NA	NA
538	1	NA	NA	1	1	NA
539	3	NA	NA	NA	NA	NA
543	3	1	NA	1	NA	NA
546	3	NA	NA	NA	NA	NA
555	6	NA	NA	NA	NA	NA
563	3	NA	NA	NA	1	NA
568	3	NA	NA	NA	1	NA
571	3	NA	NA	NA	NA	NA
575	3	NA	1	NA	NA	NA
577	3	NA	NA	NA	NA	NA
591	3	NA	NA	NA	NA	NA
597	3	NA	NA	NA	NA	NA
601	3	NA	NA	NA	NA	NA
613	3	NA	NA	NA	NA	NA
634	3	NA	NA	NA	NA	NA
671	3	NA	NA	NA	NA	NA
672	3	NA	NA	NA	NA	NA
684	3	NA	NA	NA	NA	NA
762	3	NA	NA	NA	NA	NA
287	NA	2	2	6	4	1
338	NA	4	1	3	2	2
352	NA	1	1	4	5	1
368	NA	1	3	2	3	1
396	NA	1	NA	NA	1	NA
401	NA	1	3	NA	3	NA
411	NA	1	NA	NA	4	NA
437	NA	1	1	1	NA	NA
452	NA	1	NA	NA	1	NA
461	NA	1	NA	NA	1	NA
472	NA	1	NA	NA	NA	NA
473	NA	1	1	1	NA	NA
479	NA	1	NA	NA	1	NA
492	NA	1	NA	NA	NA	NA
510	NA	1	NA	1	1	NA
529	NA	1	1	NA	NA	NA
533	NA	1	1	NA	NA	NA
547	NA	1	1	NA	NA	NA
590	NA	1	NA	NA	NA	NA
328	NA	NA	3	5	4	NA
350	NA	NA	2	2	2	NA
353	NA	NA	1	1	3	1
365	NA	NA	2	1	2	NA
367	NA	NA	1	4	3	NA
376	NA	NA	3	2	1	1
382	NA	NA	1	1	1	NA
385	NA	NA	2	3	NA	1
388	NA	NA	1	3	2	1
410	NA	NA	2	NA	1	NA
416	NA	NA	1	1	3	1
417	NA	NA	1	NA	NA	NA
419	NA	NA	1	4	2	1
426	NA	NA	3	2	2	NA
429	NA	NA	1	NA	NA	NA
438	NA	NA	2	1	NA	NA
442	NA	NA	1	NA	1	NA
444	NA	NA	1	1	1	2
449	NA	NA	1	NA	NA	NA
455	NA	NA	1	NA	2	NA
459	NA	NA	1	1	NA	NA
462	NA	NA	1	NA	1	NA
465	NA	NA	1	NA	1	NA
467	NA	NA	2	NA	NA	NA
471	NA	NA	1	1	NA	NA
476	NA	NA	1	NA	1	NA
485	NA	NA	1	NA	1	NA
487	NA	NA	1	NA	1	NA
491	NA	NA	1	NA	2	NA
493	NA	NA	2	NA	1	NA
495	NA	NA	1	NA	1	NA
503	NA	NA	1	NA	NA	NA
504	NA	NA	1	NA	2	NA
506	NA	NA	1	NA	NA	NA
519	NA	NA	1	1	3	1
520	NA	NA	1	1	NA	NA
522	NA	NA	1	NA	NA	NA
526	NA	NA	1	1	1	NA
532	NA	NA	2	1	NA	NA
540	NA	NA	1	NA	NA	1
544	NA	NA	1	NA	NA	1
562	NA	NA	1	1	NA	NA
574	NA	NA	1	NA	NA	NA
631	NA	NA	1	NA	NA	NA
633	NA	NA	1	NA	NA	NA
664	NA	NA	1	NA	NA	NA
685	NA	NA	1	NA	NA	NA
318	NA	NA	NA	4	5	NA
397	NA	NA	NA	4	1	NA
402	NA	NA	NA	1	1	NA
412	NA	NA	NA	2	1	NA
427	NA	NA	NA	2	3	NA
434	NA	NA	NA	1	NA	NA
441	NA	NA	NA	2	2	NA
446	NA	NA	NA	1	1	NA
454	NA	NA	NA	1	1	NA
468	NA	NA	NA	1	NA	NA
475	NA	NA	NA	1	1	NA
478	NA	NA	NA	1	2	NA
482	NA	NA	NA	1	1	NA
490	NA	NA	NA	2	NA	NA
507	NA	NA	NA	1	1	NA
509	NA	NA	NA	1	1	NA
516	NA	NA	NA	1	NA	NA
517	NA	NA	NA	1	1	NA
530	NA	NA	NA	1	NA	NA
542	NA	NA	NA	1	NA	NA
545	NA	NA	NA	2	NA	NA
551	NA	NA	NA	1	1	NA
572	NA	NA	NA	1	NA	NA
586	NA	NA	NA	2	NA	NA
589	NA	NA	NA	1	NA	NA
592	NA	NA	NA	1	NA	NA
606	NA	NA	NA	1	NA	NA
627	NA	NA	NA	1	NA	NA
655	NA	NA	NA	1	NA	NA
662	NA	NA	NA	1	NA	NA
715	NA	NA	NA	1	NA	NA
878	NA	NA	NA	1	NA	NA
895	NA	NA	NA	1	NA	NA
433	NA	NA	NA	NA	1	NA
447	NA	NA	NA	NA	4	NA
457	NA	NA	NA	NA	3	NA
474	NA	NA	NA	NA	1	NA
477	NA	NA	NA	NA	1	NA
486	NA	NA	NA	NA	1	NA
497	NA	NA	NA	NA	2	NA
512	NA	NA	NA	NA	1	NA
513	NA	NA	NA	NA	1	NA
515	NA	NA	NA	NA	1	NA
518	NA	NA	NA	NA	1	NA
521	NA	NA	NA	NA	1	NA
528	NA	NA	NA	NA	1	NA
535	NA	NA	NA	NA	1	NA
536	NA	NA	NA	NA	1	NA
548	NA	NA	NA	NA	2	NA
550	NA	NA	NA	NA	1	NA
554	NA	NA	NA	NA	1	NA
556	NA	NA	NA	NA	1	NA
560	NA	NA	NA	NA	2	NA
565	NA	NA	NA	NA	2	NA
581	NA	NA	NA	NA	1	NA
593	NA	NA	NA	NA	1	NA
595	NA	NA	NA	NA	1	NA
599	NA	NA	NA	NA	2	NA
600	NA	NA	NA	NA	1	NA
621	NA	NA	NA	NA	1	NA
632	NA	NA	NA	NA	1	NA
649	NA	NA	NA	NA	1	NA
651	NA	NA	NA	NA	1	NA
668	NA	NA	NA	NA	1	NA
673	NA	NA	NA	NA	1	NA
713	NA	NA	NA	NA	1	NA
736	NA	NA	NA	NA	1	NA
414	NA	NA	NA	NA	NA	1
456	NA	NA	NA	NA	NA	1
480	NA	NA	NA	NA	NA	1
