# Supplementary material for: Modeling of mRNA deadenylation rates reveal a complex relationship between mRNA deadenylation and decay
Source: EMBO J. 2024 Oct 11;43(24):6525–54. doi: 10.1038/s44318-024-00258-3 (PMC11649921; doi:10.1038/s44318-024-00258-3)
Supplement: Supplementary file 6 — Source data Fig. 2 [file 44318_2024_258_MOESM6_ESM.zip › Figure 2/Figure 2A/ORFs_repB.csv]

group	Mex67_AA_25C_0min	Mex67_AA_25C_10min	Mex67_AA_25C_12min	Mex67_AA_25C_14min	Mex67_AA_25C_20min	Mex67_AA_25C_4min
0	18	32	36	43	51	13
1	44	91	149	161	165	35
2	239	403	648	831	900	206
3	825	1724	2696	3125	3676	834
4	2257	4381	6196	7633	7714	2206
5	4062	6823	9010	11724	10292	3638
6	6458	9687	13197	16872	14321	5531
7	8582	12724	16776	21284	18181	7639
8	12000	17397	22998	29327	24550	10808
9	14847	21014	27871	35397	29890	13589
10	19055	27060	35383	44567	37418	17462
11	21607	29781	39973	49694	41718	19786
12	25728	35303	46757	58377	49212	23508
13	27122	36212	48672	61090	51670	24908
14	30103	39661	53076	67217	56669	27736
15	30160	38608	53439	65854	56570	27319
16	32216	41075	55829	70074	59347	29651
17	30938	38961	53976	66409	56825	28544
18	32348	39841	54686	68408	58479	29788
19	30320	37672	51787	64253	55093	28363
20	31379	37771	52584	65640	55804	29119
21	28669	35583	48873	60723	51068	26928
22	29288	35767	49165	61317	50997	27668
23	26954	32857	45251	56458	46856	25902
24	27385	32875	45484	56102	45869	25743
25	25517	30208	42395	51336	41027	23879
26	25313	30286	42088	51437	40396	24195
27	23257	28153	38785	47331	36011	22573
28	23676	27596	38469	45850	34078	22718
29	21685	25521	35309	41516	30372	21317
30	21969	25242	34581	40728	28962	21159
31	20246	23377	31797	36203	24803	19975
32	20395	22841	30864	34895	23227	19866
33	18805	20575	27528	30886	19916	18342
34	18756	20046	26939	29002	18224	18536
35	17643	17878	23597	25063	15619	17057
36	17586	17369	22462	23892	14097	17214
37	16075	15272	19288	20312	11776	15912
38	15973	14299	18314	18869	10683	15798
39	14856	12431	15570	15861	8899	14224
40	14830	11665	14611	14775	7973	14317
41	13335	10191	12470	12095	6825	13014
42	13393	9586	11377	11157	6089	13051
43	12212	8257	9613	9365	5051	11822
44	12044	7400	8854	8579	4646	11636
45	10801	6357	7343	7216	3983	10609
46	10929	5919	6670	6494	3630	10328
47	9781	4862	5599	5295	3151	9199
48	9668	4512	5208	4894	2815	9058
49	8821	3794	4310	4150	2511	7932
50	8465	3508	3888	3742	2302	7669
51	7809	2966	3307	3220	2075	6950
52	7614	2686	2989	2905	1986	6583
53	6763	2322	2623	2458	1718	5865
54	6530	2109	2375	2461	1668	5719
55	5991	1814	2083	2109	1481	4980
56	5832	1645	1851	1907	1404	4859
57	5077	1396	1648	1704	1357	4153
58	4888	1345	1592	1737	1218	4004
59	4303	1165	1359	1368	1172	3480
60	4227	1079	1323	1342	1169	3244
61	3831	988	1088	1279	1097	2846
62	3648	894	1108	1261	979	2805
63	3192	802	1004	1044	1039	2397
64	3135	779	996	1092	909	2146
65	2754	683	921	975	852	1942
66	2650	636	876	1002	915	1851
67	2188	634	719	925	831	1637
68	2146	603	784	901	840	1538
69	1883	535	711	803	822	1347
70	1808	544	697	838	789	1293
71	1571	485	667	754	733	1124
72	1488	480	678	782	744	1108
73	1312	456	642	771	795	971
74	1268	447	558	729	711	900
75	1055	410	596	690	740	778
76	1085	440	586	672	632	800
77	915	396	500	657	667	718
78	857	392	521	661	702	726
79	779	342	555	650	651	648
80	730	393	537	612	672	607
81	656	332	445	644	611	570
82	619	338	486	620	617	560
83	531	377	479	579	581	489
84	530	332	472	599	686	556
85	495	302	481	548	602	494
86	465	362	462	572	654	447
87	409	345	455	531	595	426
88	394	322	436	545	533	408
89	377	289	419	506	533	375
90	362	309	430	507	574	394
91	325	265	383	488	523	359
92	333	300	428	500	528	348
93	285	255	374	451	498	345
94	293	250	408	545	518	331
95	268	273	363	431	465	325
96	262	230	379	427	470	270
97	210	229	366	422	439	265
98	248	251	366	432	449	289
99	217	206	342	387	396	265
100	211	223	322	432	432	265
101	223	210	294	345	394	247
102	195	186	313	368	393	226
103	181	195	275	361	381	205
104	195	165	294	351	345	217
105	160	198	269	330	302	182
106	164	158	247	323	321	207
107	173	176	259	301	339	182
108	170	160	238	328	325	195
109	143	159	224	282	291	165
110	146	146	252	277	290	186
111	145	156	193	254	302	159
112	129	134	231	244	252	159
113	132	134	169	249	232	152
114	153	128	201	248	257	168
115	125	110	176	209	204	122
116	109	136	190	246	217	150
117	103	121	177	208	207	128
118	113	119	157	206	205	140
119	101	94	180	185	199	120
120	96	106	139	203	193	125
121	90	108	172	171	168	99
122	93	89	148	164	200	104
123	97	87	139	165	171	84
124	96	95	147	167	172	109
125	116	83	113	153	138	99
126	95	91	123	136	150	105
127	91	71	130	125	140	97
128	94	57	118	155	127	81
129	78	82	94	125	104	83
130	69	83	111	112	127	77
131	65	61	92	130	141	86
132	73	88	110	115	128	104
133	89	51	105	107	107	90
134	77	59	128	100	111	71
135	80	64	95	97	85	65
136	90	70	95	105	120	83
137	69	53	91	96	103	69
138	70	63	92	99	94	70
139	62	46	92	81	85	74
140	67	54	98	95	85	71
141	67	64	73	86	97	67
142	58	52	80	74	96	66
143	57	50	63	88	83	61
144	57	55	63	88	77	55
145	58	47	62	77	85	82
146	44	44	58	84	83	70
147	54	49	70	71	46	58
148	62	49	81	70	78	56
149	46	37	66	80	75	56
150	42	45	68	77	70	51
151	50	42	64	73	63	34
152	41	52	74	63	70	43
153	47	45	32	70	65	48
154	60	38	61	69	60	57
155	44	38	44	56	65	45
156	44	31	57	71	57	44
157	37	38	59	67	75	46
158	53	42	41	67	62	33
159	42	36	58	45	45	37
160	35	42	50	41	42	43
161	38	29	43	59	44	29
162	37	35	53	53	61	65
163	39	28	43	47	61	42
164	38	28	45	53	43	39
165	33	29	43	52	45	30
166	28	23	42	42	62	32
167	37	20	39	43	36	42
168	38	27	38	50	53	41
169	26	27	42	59	42	32
170	34	26	39	34	54	45
171	37	41	36	34	37	36
172	40	23	31	43	42	43
173	32	27	41	43	37	40
174	28	28	40	38	33	41
175	44	29	36	42	46	25
176	30	17	32	40	36	38
177	27	31	36	35	35	20
178	35	22	20	33	51	23
179	26	29	35	32	37	23
180	19	37	43	42	27	34
181	19	24	26	32	41	24
182	26	19	31	38	40	21
183	21	14	19	50	37	28
184	26	20	26	38	27	26
185	21	18	26	35	27	21
186	21	21	26	22	27	31
187	28	20	15	38	38	31
188	30	23	24	30	35	26
189	31	21	24	33	35	24
190	18	19	23	35	37	30
191	26	25	29	31	31	40
192	26	13	27	25	30	34
193	19	18	34	29	28	17
194	22	23	31	24	31	24
195	25	21	19	28	28	21
196	29	14	20	30	26	24
197	35	19	19	35	20	17
198	27	19	20	28	33	22
199	17	20	15	27	24	20
200	21	20	30	23	25	25
201	17	17	24	33	26	20
202	27	15	26	30	45	25
203	30	20	23	28	21	23
204	25	13	17	39	37	32
205	26	22	16	21	29	16
206	20	16	18	19	25	22
207	22	9	25	18	25	14
208	22	15	26	23	21	25
209	17	13	23	28	19	26
210	7	20	14	17	29	14
211	23	10	17	19	15	19
212	20	13	20	28	28	12
213	20	16	19	25	22	18
214	21	15	14	29	18	17
215	14	14	16	19	28	17
216	14	14	25	20	24	14
217	19	18	12	11	21	18
218	19	8	19	22	17	18
219	16	11	23	22	14	13
220	16	13	14	24	25	11
221	18	18	12	24	19	7
222	11	11	18	7	21	11
223	15	12	6	14	23	13
224	15	14	18	24	17	12
225	16	8	16	13	13	19
226	11	24	17	17	11	8
227	16	8	17	18	19	14
228	11	10	21	13	18	16
229	12	9	15	18	23	15
230	23	9	24	14	14	13
231	16	15	9	22	13	12
232	18	5	11	24	17	7
233	18	19	14	19	27	8
234	10	5	15	20	20	12
235	8	12	17	14	13	13
236	12	12	9	12	20	8
237	12	6	13	17	13	9
238	6	12	12	19	13	11
239	15	10	18	15	18	13
240	15	15	11	11	14	13
241	18	14	15	15	17	16
242	15	7	16	12	21	17
243	14	8	8	12	16	9
244	18	4	9	15	10	12
245	15	15	17	12	12	8
246	13	10	12	19	13	15
247	11	5	12	14	18	20
248	13	14	15	16	13	12
249	11	8	10	12	7	9
250	6	6	6	13	6	6
251	6	6	15	15	11	6
252	13	4	17	10	17	7
253	5	5	7	8	12	10
254	6	11	13	13	12	12
255	9	9	6	7	12	8
256	6	4	12	13	20	11
257	8	8	10	10	8	14
258	11	7	7	9	11	9
259	10	11	13	13	13	10
260	9	7	10	11	10	9
261	2	14	12	7	9	12
262	11	10	10	11	13	9
263	15	10	10	15	6	3
264	13	16	19	11	11	6
265	6	11	10	13	6	4
266	7	6	5	8	13	10
267	10	9	11	10	11	9
268	8	8	5	9	11	10
269	18	12	6	8	9	12
270	8	9	8	9	7	4
271	12	10	7	11	16	14
272	11	10	10	7	12	5
273	8	9	9	15	5	10
274	3	8	10	9	13	7
275	4	11	10	6	7	9
276	5	5	14	9	9	4
277	5	4	8	9	9	9
278	10	9	10	14	9	5
279	5	6	6	10	7	4
280	5	6	4	10	7	9
281	11	7	6	14	8	5
282	9	4	7	8	5	5
283	6	8	8	3	10	7
284	6	5	14	9	5	6
285	2	8	6	7	6	7
286	5	8	7	7	10	6
287	8	7	3	12	11	6
288	8	6	6	12	5	5
289	5	5	10	10	8	5
290	10	7	7	8	5	8
291	5	7	8	8	14	5
292	6	5	3	8	13	10
293	7	8	7	8	5	5
294	6	5	12	6	7	3
295	2	5	9	4	9	4
296	6	4	11	11	7	7
297	5	4	15	8	10	4
298	4	6	8	4	5	4
299	8	4	7	10	12	6
300	4	5	4	6	13	4
301	5	10	4	8	5	8
302	2	4	7	7	6	5
303	5	5	2	9	7	7
304	4	5	7	6	5	6
305	6	7	13	12	6	4
306	4	5	6	1	8	3
307	5	2	10	6	8	9
308	7	4	10	6	8	4
309	6	7	6	3	7	5
310	4	4	5	3	4	5
311	5	5	6	6	5	3
312	5	3	2	5	1	2
313	9	1	5	6	5	3
314	4	4	7	9	3	3
315	3	7	3	4	9	4
316	9	7	8	8	8	6
317	4	9	2	5	9	3
318	5	4	11	8	4	1
319	2	4	6	5	6	6
320	7	5	3	3	5	6
321	6	4	2	11	9	5
322	3	5	8	6	5	2
323	3	5	8	3	4	4
324	5	5	7	5	4	1
325	1	2	5	3	3	7
326	4	5	5	4	4	5
327	3	8	5	9	10	4
328	5	4	6	7	4	3
329	4	6	4	6	4	6
330	8	2	3	4	8	2
331	3	3	4	2	4	2
332	3	2	9	4	3	4
333	5	2	4	8	2	1
334	3	2	6	4	6	5
335	5	NA	4	2	7	4
336	4	7	2	8	1	8
337	5	2	6	4	1	5
338	2	5	6	6	3	3
339	1	2	3	5	5	8
340	2	5	10	8	5	NA
341	3	5	1	4	3	5
342	4	4	8	3	1	4
343	1	5	5	8	3	6
345	7	1	6	4	6	1
346	3	NA	4	5	3	7
347	1	2	1	2	2	3
348	7	5	6	4	4	2
349	4	1	2	4	4	4
350	5	3	6	2	4	2
351	4	4	4	9	6	6
352	6	6	7	4	3	4
353	1	2	4	4	5	3
354	2	5	5	3	6	5
355	4	5	4	6	4	1
356	2	2	3	3	4	5
357	2	3	1	3	2	NA
358	4	3	3	2	4	1
359	4	3	5	3	2	4
360	1	NA	4	6	8	6
361	2	6	7	5	5	2
362	2	2	2	2	3	2
363	4	3	7	1	1	1
364	3	1	4	5	2	3
365	3	4	4	7	7	3
366	3	5	3	6	5	2
368	4	6	2	1	1	5
369	1	2	NA	4	3	2
370	5	5	2	3	1	5
371	6	3	3	1	2	4
372	5	2	3	2	3	3
373	4	4	NA	6	3	1
374	3	3	3	4	3	3
375	3	2	1	5	4	1
376	4	2	NA	5	5	3
377	4	4	3	1	3	NA
378	2	5	2	2	4	3
379	4	3	4	2	2	4
380	3	3	2	2	4	3
382	1	1	2	4	1	4
383	1	4	4	4	2	3
384	1	4	1	1	2	2
385	1	1	2	4	2	2
386	1	1	3	2	3	1
387	7	NA	1	2	3	2
388	3	3	4	4	3	3
389	2	5	1	5	1	1
390	3	4	1	3	1	1
391	2	3	4	1	3	3
392	3	1	2	4	2	3
393	1	1	4	2	1	3
394	2	1	3	5	3	5
395	2	NA	6	3	3	2
396	1	3	4	1	3	3
398	2	NA	2	1	2	3
399	1	2	2	3	2	2
400	1	2	1	5	2	1
401	1	1	NA	1	3	3
402	1	2	1	2	1	1
404	6	NA	3	5	4	3
405	1	1	2	2	4	3
406	2	3	3	7	NA	1
408	2	2	1	1	4	2
409	3	1	2	2	2	4
410	1	5	6	3	1	2
412	1	1	4	1	3	3
413	2	1	5	3	1	2
414	2	NA	2	NA	1	1
415	1	1	2	1	2	3
416	4	1	NA	1	2	1
417	1	3	2	NA	2	4
418	1	NA	1	2	1	2
419	1	2	4	1	NA	2
420	4	NA	4	2	3	NA
421	3	1	1	1	NA	NA
422	3	1	3	4	NA	1
423	2	1	2	3	3	NA
426	2	NA	4	2	1	1
429	2	NA	NA	5	NA	1
430	3	NA	3	1	1	1
431	2	NA	NA	1	3	2
432	3	1	1	2	2	3
433	1	2	1	2	2	2
434	2	NA	1	2	1	NA
435	1	4	2	2	2	NA
436	3	2	3	3	1	1
437	3	NA	3	NA	1	3
439	1	1	1	1	2	1
440	1	NA	NA	2	NA	3
441	3	1	2	1	1	2
442	2	NA	NA	3	1	1
443	2	1	1	1	1	NA
444	2	NA	NA	1	NA	NA
445	1	3	1	1	NA	NA
446	3	2	1	1	1	NA
447	1	NA	1	3	NA	NA
448	1	2	1	3	2	1
449	1	NA	2	2	NA	1
450	1	NA	NA	2	1	1
451	1	NA	1	2	1	2
452	1	NA	NA	2	1	2
455	2	2	NA	1	NA	2
458	2	1	1	3	1	NA
459	1	NA	2	1	3	2
461	1	3	NA	1	2	NA
463	3	NA	1	2	NA	NA
464	1	1	1	4	1	1
466	1	1	NA	1	1	NA
468	2	NA	NA	2	NA	NA
475	1	NA	1	NA	1	NA
476	2	NA	NA	4	2	1
477	2	1	2	NA	NA	2
479	1	2	2	2	NA	NA
480	3	NA	NA	2	NA	NA
481	1	2	NA	1	2	NA
484	1	NA	3	1	2	1
488	1	NA	1	4	3	NA
489	2	NA	1	1	NA	2
490	3	NA	NA	2	NA	NA
493	1	NA	NA	1	NA	NA
495	1	NA	NA	NA	NA	NA
499	1	NA	1	NA	NA	NA
500	2	1	NA	1	1	2
502	1	3	2	1	NA	NA
504	1	1	NA	1	NA	NA
505	2	2	NA	NA	2	NA
509	2	2	1	NA	1	1
512	1	NA	NA	NA	NA	NA
513	2	NA	1	NA	1	NA
515	2	NA	1	NA	1	NA
518	1	1	NA	NA	NA	NA
524	2	NA	1	NA	2	NA
525	1	NA	NA	1	1	NA
527	2	2	1	2	NA	NA
531	2	NA	NA	1	NA	1
535	1	1	1	1	1	NA
537	2	NA	1	NA	NA	NA
539	2	NA	NA	NA	NA	NA
540	1	2	NA	NA	NA	NA
543	1	NA	NA	1	1	NA
544	1	NA	NA	1	NA	2
552	1	NA	NA	NA	NA	1
553	1	1	1	1	NA	NA
557	1	NA	1	NA	NA	NA
561	1	NA	NA	1	NA	NA
568	2	1	NA	NA	NA	1
571	1	NA	1	NA	NA	NA
574	1	NA	NA	NA	NA	NA
577	1	NA	NA	2	NA	NA
582	1	NA	1	NA	NA	NA
586	1	NA	NA	NA	NA	1
590	1	NA	NA	NA	NA	NA
598	1	NA	1	NA	NA	NA
614	1	NA	NA	NA	NA	NA
617	1	NA	NA	NA	NA	NA
628	1	NA	NA	NA	NA	NA
634	1	NA	NA	1	2	NA
645	1	NA	NA	NA	NA	NA
652	1	NA	NA	NA	NA	NA
655	1	NA	NA	NA	NA	1
664	1	NA	NA	NA	NA	NA
674	1	NA	NA	NA	NA	NA
701	1	NA	NA	NA	NA	NA
712	1	NA	1	NA	NA	NA
738	1	NA	NA	NA	NA	NA
740	1	NA	NA	NA	NA	NA
834	1	NA	NA	NA	NA	NA
344	NA	6	10	2	3	3
367	NA	1	5	2	1	4
381	NA	2	4	3	2	3
397	NA	2	2	4	4	2
403	NA	1	7	NA	3	4
407	NA	2	1	1	1	NA
411	NA	1	5	2	4	1
453	NA	1	3	1	1	1
460	NA	1	1	1	NA	2
465	NA	2	1	2	1	NA
467	NA	1	1	1	1	1
471	NA	1	2	1	NA	NA
482	NA	1	1	NA	1	NA
483	NA	1	NA	3	NA	1
486	NA	1	2	NA	1	1
492	NA	1	3	NA	NA	1
494	NA	2	NA	NA	NA	1
496	NA	1	NA	1	NA	1
507	NA	2	NA	2	NA	1
530	NA	1	2	NA	NA	1
532	NA	1	1	1	1	1
533	NA	1	1	NA	1	NA
534	NA	2	1	NA	1	1
536	NA	1	NA	NA	NA	2
562	NA	1	NA	NA	1	NA
585	NA	1	NA	NA	NA	NA
596	NA	1	NA	NA	NA	NA
613	NA	1	NA	NA	NA	NA
615	NA	1	NA	NA	NA	NA
624	NA	1	NA	NA	NA	NA
651	NA	1	NA	NA	NA	NA
656	NA	1	NA	NA	NA	NA
665	NA	1	NA	NA	NA	NA
702	NA	1	NA	NA	NA	NA
766	NA	1	NA	NA	NA	NA
424	NA	NA	2	3	NA	2
427	NA	NA	1	1	1	4
428	NA	NA	1	3	3	2
454	NA	NA	3	1	1	1
456	NA	NA	3	2	NA	1
457	NA	NA	1	3	NA	NA
462	NA	NA	2	1	1	2
469	NA	NA	1	NA	1	4
474	NA	NA	3	2	NA	1
478	NA	NA	1	NA	1	NA
485	NA	NA	2	1	NA	NA
487	NA	NA	1	4	2	NA
491	NA	NA	3	1	NA	NA
498	NA	NA	2	3	NA	1
506	NA	NA	1	1	NA	NA
508	NA	NA	1	2	1	1
523	NA	NA	1	NA	2	NA
528	NA	NA	1	NA	NA	2
545	NA	NA	1	NA	NA	NA
547	NA	NA	1	NA	NA	NA
549	NA	NA	1	1	1	NA
550	NA	NA	1	NA	NA	NA
556	NA	NA	2	NA	1	1
565	NA	NA	1	NA	NA	NA
566	NA	NA	1	NA	NA	NA
567	NA	NA	1	NA	NA	1
597	NA	NA	1	NA	1	NA
599	NA	NA	1	NA	NA	NA
601	NA	NA	1	NA	NA	NA
602	NA	NA	1	NA	NA	NA
638	NA	NA	1	NA	NA	NA
640	NA	NA	1	NA	NA	NA
647	NA	NA	1	NA	NA	NA
677	NA	NA	1	NA	NA	NA
699	NA	NA	1	NA	1	NA
708	NA	NA	1	NA	NA	NA
719	NA	NA	1	NA	NA	NA
730	NA	NA	1	NA	NA	NA
425	NA	NA	NA	3	1	2
438	NA	NA	NA	1	1	3
472	NA	NA	NA	2	2	NA
473	NA	NA	NA	1	NA	NA
497	NA	NA	NA	1	NA	NA
501	NA	NA	NA	1	NA	NA
503	NA	NA	NA	1	NA	2
514	NA	NA	NA	1	NA	NA
517	NA	NA	NA	1	2	1
519	NA	NA	NA	1	NA	1
529	NA	NA	NA	1	1	NA
542	NA	NA	NA	1	NA	NA
546	NA	NA	NA	1	NA	NA
551	NA	NA	NA	1	NA	NA
554	NA	NA	NA	1	NA	NA
559	NA	NA	NA	1	NA	NA
563	NA	NA	NA	1	NA	1
564	NA	NA	NA	2	NA	NA
578	NA	NA	NA	1	NA	NA
594	NA	NA	NA	1	NA	NA
604	NA	NA	NA	1	NA	NA
607	NA	NA	NA	1	NA	NA
611	NA	NA	NA	1	NA	NA
620	NA	NA	NA	1	NA	NA
644	NA	NA	NA	1	NA	NA
649	NA	NA	NA	1	NA	NA
653	NA	NA	NA	1	NA	NA
667	NA	NA	NA	1	NA	NA
668	NA	NA	NA	1	NA	NA
670	NA	NA	NA	1	NA	NA
676	NA	NA	NA	1	NA	NA
680	NA	NA	NA	1	NA	NA
686	NA	NA	NA	1	NA	NA
688	NA	NA	NA	1	NA	NA
693	NA	NA	NA	1	NA	NA
723	NA	NA	NA	1	NA	NA
726	NA	NA	NA	1	NA	NA
796	NA	NA	NA	1	NA	NA
849	NA	NA	NA	1	NA	NA
931	NA	NA	NA	1	NA	NA
470	NA	NA	NA	NA	2	2
510	NA	NA	NA	NA	1	NA
520	NA	NA	NA	NA	1	NA
526	NA	NA	NA	NA	1	NA
541	NA	NA	NA	NA	1	1
580	NA	NA	NA	NA	1	NA
581	NA	NA	NA	NA	2	NA
591	NA	NA	NA	NA	1	1
605	NA	NA	NA	NA	1	NA
621	NA	NA	NA	NA	1	NA
629	NA	NA	NA	NA	1	NA
632	NA	NA	NA	NA	1	NA
744	NA	NA	NA	NA	1	NA
765	NA	NA	NA	NA	1	NA
848	NA	NA	NA	NA	1	NA
860	NA	NA	NA	NA	1	NA
1093	NA	NA	NA	NA	1	NA
538	NA	NA	NA	NA	NA	1
548	NA	NA	NA	NA	NA	1
570	NA	NA	NA	NA	NA	1
583	NA	NA	NA	NA	NA	1
603	NA	NA	NA	NA	NA	2
626	NA	NA	NA	NA	NA	1
637	NA	NA	NA	NA	NA	1
643	NA	NA	NA	NA	NA	1
684	NA	NA	NA	NA	NA	1
781	NA	NA	NA	NA	NA	1
