# Supplementary material for: Modeling of mRNA deadenylation rates reveal a complex relationship between mRNA deadenylation and decay
Source: EMBO J. 2024 Oct 11;43(24):6525–54. doi: 10.1038/s44318-024-00258-3 (PMC11649921; doi:10.1038/s44318-024-00258-3)
Supplement: Supplementary file 6 — Source data Fig. 2 [file 44318_2024_258_MOESM6_ESM.zip › Figure 2/Figure 2A/ORFs_repH.csv]

group	Mex67_AA_25C_0min	Mex67_AA_25C_16min	Mex67_AA_25C_30min	Mex67_AA_25C_4min	Mex67_AA_25C_60min	Mex67_AA_25C_8min
0	51	9	24	16	8	12
1	67	28	96	40	18	20
2	352	209	467	225	217	138
3	1136	782	1982	833	795	444
4	2413	1758	5534	1889	1528	931
5	3293	2380	8708	2826	2039	1365
6	4655	3119	11795	3946	2553	2028
7	6213	3952	14477	5070	2972	2805
8	8467	5180	18754	6984	3591	3978
9	10651	6067	21975	8732	4195	4957
10	13870	7403	26669	11019	4802	6596
11	15706	8226	28623	12592	4959	7545
12	18411	9379	32021	14908	5471	9391
13	19856	9685	32460	15756	5240	10135
14	22616	10621	34506	17153	5367	11692
15	22352	10320	33387	17153	4898	11775
16	23783	10727	34032	18337	4728	12883
17	23092	10136	31194	17656	4229	12823
18	23690	10380	30963	18142	3928	13559
19	22418	9433	27838	17083	3447	13339
20	23145	9574	26953	17349	3050	13781
21	21614	8724	23862	15967	2519	13151
22	21284	8609	22028	16084	2248	13517
23	20164	7620	19158	14704	1900	12855
24	19870	7466	17788	14732	1643	13166
25	18120	6795	14663	13676	1402	12503
26	18444	6483	13641	13510	1161	12795
27	17053	5620	11385	12483	979	11972
28	16566	5329	10357	12171	833	12270
29	15351	4751	8416	11366	674	11399
30	15736	4493	7433	10931	645	11590
31	13966	3901	5935	10250	485	10764
32	14110	3539	5546	10486	499	10770
33	12807	2930	4535	9442	444	10051
34	12866	2661	3887	9518	359	9890
35	11988	2272	3138	8581	330	8879
36	11957	2049	2908	8611	318	8759
37	10847	1654	2319	7920	269	8002
38	10735	1473	2140	7750	244	7374
39	9962	1195	1715	7067	215	6655
40	9633	1057	1621	6834	245	6332
41	9019	941	1378	6253	217	5636
42	8681	782	1271	6193	228	5221
43	7935	646	1116	5682	196	4448
44	7908	558	1075	5523	228	4256
45	7285	454	937	4864	198	3599
46	6884	422	993	4641	212	3375
47	6541	347	825	4257	201	2900
48	6359	313	828	4053	220	2600
49	5624	275	819	3628	198	2248
50	5569	270	792	3442	211	2039
51	4908	228	733	2974	207	1693
52	4961	228	752	2794	195	1609
53	4414	201	700	2505	186	1250
54	4361	201	662	2422	208	1167
55	3861	187	732	2084	190	977
56	3802	171	717	1971	216	902
57	3282	152	686	1730	166	752
58	3132	158	724	1647	183	748
59	2873	140	705	1396	191	620
60	2737	146	759	1267	174	554
61	2429	134	649	1181	190	509
62	2415	141	638	1044	175	469
63	1963	151	732	942	160	412
64	1917	157	677	867	161	450
65	1845	153	630	736	175	361
66	1627	125	699	739	164	341
67	1554	147	655	650	167	315
68	1417	130	642	635	139	306
69	1330	131	628	527	147	277
70	1197	150	630	549	135	294
71	1019	108	610	440	137	293
72	936	137	625	432	126	265
73	907	122	560	431	111	275
74	885	129	603	384	119	278
75	777	132	535	361	110	266
76	725	158	526	333	108	282
77	616	117	534	300	108	269
78	613	126	551	319	104	286
79	534	127	494	280	84	230
80	498	143	531	289	93	285
81	440	139	472	290	76	266
82	412	116	477	257	77	249
83	396	120	442	231	66	245
84	371	146	419	213	83	279
85	292	124	418	230	70	262
86	338	126	355	271	75	245
87	281	131	382	189	63	253
88	254	119	335	222	67	230
89	210	94	311	174	53	261
90	236	125	348	207	66	266
91	251	108	313	191	48	254
92	205	111	274	214	38	243
93	167	122	291	174	50	240
94	212	92	296	172	38	244
95	181	116	210	163	41	239
96	204	102	228	174	34	243
97	152	109	239	158	34	218
98	161	81	220	174	27	241
99	127	94	225	126	26	198
100	160	80	230	145	26	181
101	147	69	190	107	24	201
102	152	90	194	126	32	218
103	112	78	175	124	36	180
104	122	75	156	126	21	178
105	122	70	155	111	29	151
106	125	71	169	129	17	160
107	98	78	135	90	9	155
108	75	58	132	117	21	156
109	101	60	134	84	17	157
110	112	57	128	106	24	139
111	99	58	133	108	19	154
112	104	57	120	95	14	122
113	96	64	120	92	9	106
114	90	44	114	95	16	115
115	71	38	105	62	17	136
116	98	38	75	80	10	119
117	77	42	96	76	16	117
118	85	37	96	72	14	105
119	105	41	75	74	8	100
120	90	44	82	76	15	85
121	62	40	71	69	10	93
122	72	32	91	65	8	86
123	74	30	78	59	5	84
124	78	30	76	58	11	74
125	74	39	66	43	13	94
126	69	22	62	61	8	78
127	50	30	68	50	10	58
128	56	19	57	63	6	51
129	66	31	74	53	8	83
130	55	31	71	36	5	70
131	57	23	60	33	7	73
132	78	24	60	41	7	56
133	63	24	40	39	9	67
134	64	24	53	54	8	58
135	57	18	54	47	11	58
136	60	27	53	26	4	50
137	53	16	47	36	4	60
138	59	21	54	38	3	39
139	54	29	48	43	3	46
140	56	16	58	34	11	44
141	55	16	34	28	7	44
142	44	14	38	47	4	39
143	40	17	52	25	3	37
144	39	14	31	29	7	39
145	47	14	49	41	4	27
146	45	12	35	31	5	37
147	46	15	31	29	4	31
148	35	14	47	31	2	36
149	33	13	35	19	2	30
150	50	8	41	31	4	40
151	45	13	32	16	3	29
152	30	12	35	20	5	32
153	26	10	29	36	6	33
154	40	14	36	22	2	32
155	45	12	41	26	7	35
156	30	12	39	22	2	22
157	34	6	30	19	2	21
158	49	11	37	19	7	27
159	39	6	30	30	7	16
160	39	10	28	26	2	22
161	43	10	22	24	3	26
162	43	9	29	21	3	24
163	32	10	30	30	2	25
164	37	6	26	26	2	23
165	32	11	25	15	3	24
166	41	12	27	20	4	19
167	31	11	16	19	1	21
168	25	10	23	18	3	15
169	40	5	20	10	3	13
170	17	6	16	11	1	21
171	22	5	27	22	4	23
172	40	4	12	15	3	18
173	13	8	18	17	1	24
174	28	13	24	20	NA	16
175	20	5	22	14	2	17
176	22	3	24	17	3	19
177	13	5	17	17	1	20
178	29	7	19	13	3	21
179	22	4	21	12	3	11
180	19	9	16	19	2	14
181	29	10	14	18	4	22
182	28	1	15	20	NA	9
183	36	5	19	4	3	18
184	20	9	15	11	NA	21
185	20	7	20	20	2	11
186	18	3	15	11	2	15
187	19	5	23	13	2	7
188	25	6	23	16	3	13
189	28	3	16	15	NA	12
190	16	7	19	11	2	14
191	13	5	10	10	1	16
192	29	4	12	10	2	10
193	27	4	22	8	4	5
194	16	2	25	10	1	11
195	15	9	17	9	4	19
196	16	4	15	8	2	16
197	20	6	15	6	NA	8
198	13	5	9	12	NA	17
199	17	8	16	11	1	10
200	21	4	12	4	1	8
201	37	3	16	8	1	12
202	23	1	11	7	1	13
203	9	5	12	10	2	12
204	19	3	11	13	2	6
205	18	3	10	9	1	8
206	14	5	10	12	2	9
207	15	2	15	13	1	10
208	16	4	12	4	NA	13
209	12	3	15	5	2	15
210	13	5	13	7	NA	5
211	16	9	11	10	2	10
212	19	1	16	10	1	16
213	19	8	9	3	NA	11
214	22	3	10	5	NA	8
215	14	3	12	6	NA	11
216	8	3	12	10	1	3
217	15	3	8	12	1	9
218	12	NA	13	4	2	7
219	7	2	12	3	2	9
220	10	5	11	3	3	9
221	19	2	6	6	2	7
222	14	2	10	6	NA	5
223	13	1	14	3	2	7
224	14	8	9	3	NA	7
225	12	2	14	4	NA	6
226	12	4	13	4	NA	3
227	12	4	15	9	2	8
228	10	3	9	4	NA	8
229	5	3	7	2	1	3
230	15	6	6	1	2	7
231	8	3	5	9	2	7
232	8	3	8	10	1	4
233	8	2	12	6	1	3
234	14	3	10	8	NA	5
235	11	1	10	8	2	7
236	6	5	5	4	1	13
237	5	1	10	3	1	4
238	11	1	10	3	1	3
239	8	1	8	9	1	5
240	8	3	7	5	NA	11
241	11	3	6	5	NA	1
242	12	5	10	7	NA	6
243	21	2	9	10	NA	7
244	11	3	11	4	NA	7
245	14	1	9	7	1	5
246	13	4	10	7	1	4
247	12	1	3	4	2	4
248	5	1	6	7	NA	4
249	6	1	4	6	NA	9
250	5	2	7	5	NA	9
251	10	3	8	1	NA	6
252	7	3	2	4	1	6
253	4	2	6	3	NA	4
254	13	3	2	3	2	6
255	8	1	7	5	2	4
256	8	1	2	9	1	2
257	6	1	12	4	1	2
258	12	NA	6	3	NA	7
259	4	2	3	3	1	7
260	10	3	6	4	NA	2
261	9	2	6	4	NA	1
262	7	2	2	6	NA	3
263	6	2	3	5	1	3
264	9	1	8	2	3	3
265	2	1	4	1	1	7
266	6	5	4	1	NA	5
267	6	3	4	6	NA	2
269	14	1	2	4	NA	3
270	7	3	4	6	NA	5
271	5	5	5	3	NA	4
272	13	NA	3	7	NA	4
273	6	1	7	4	NA	2
274	8	1	9	6	2	3
275	2	1	7	3	3	5
276	4	2	6	11	NA	5
277	4	NA	6	1	NA	3
278	6	1	5	2	NA	1
280	8	NA	5	2	1	3
281	7	4	4	5	NA	6
282	4	2	4	9	4	2
283	8	2	1	5	NA	1
284	14	3	11	4	1	3
285	3	1	4	4	NA	2
286	6	NA	6	3	NA	3
287	2	1	6	4	1	2
288	5	2	2	3	1	4
289	8	1	6	1	NA	3
290	6	1	5	3	NA	2
291	4	2	5	2	NA	5
295	2	2	6	2	2	1
296	7	1	3	3	NA	1
297	5	2	4	3	2	NA
298	4	1	2	6	NA	3
300	7	1	5	1	NA	5
301	2	1	4	3	NA	3
302	10	2	2	2	NA	3
304	4	NA	7	4	NA	5
305	4	1	2	1	NA	2
306	2	1	5	2	NA	2
308	1	1	3	4	NA	1
309	5	3	1	3	NA	1
310	1	NA	6	NA	2	1
311	7	2	5	5	NA	2
312	3	1	1	4	NA	1
313	2	1	4	3	1	NA
314	2	3	3	3	NA	NA
315	6	1	2	5	NA	2
316	2	2	2	NA	NA	1
317	4	NA	8	1	1	3
318	4	1	1	4	NA	3
321	5	1	5	1	NA	3
322	2	NA	NA	1	NA	2
324	2	NA	2	2	1	2
325	1	NA	3	2	NA	1
326	6	1	3	1	1	1
327	7	1	3	NA	1	3
328	3	1	5	NA	NA	2
329	4	NA	6	2	NA	1
330	2	NA	5	NA	NA	2
331	3	1	5	3	NA	4
332	5	1	NA	1	NA	NA
333	7	NA	3	1	NA	3
334	3	1	4	3	NA	NA
336	1	3	1	1	NA	2
337	2	1	NA	NA	NA	1
338	6	1	2	1	3	1
340	4	1	3	4	NA	2
341	2	1	3	2	NA	2
342	2	NA	7	1	NA	1
344	4	2	1	NA	NA	2
346	8	NA	NA	NA	NA	1
348	3	2	1	2	1	4
349	2	NA	2	1	NA	1
350	4	1	2	3	NA	2
352	3	1	1	3	NA	NA
353	4	NA	2	NA	1	2
355	4	1	5	2	NA	NA
356	5	1	3	2	NA	NA
357	4	NA	2	3	NA	NA
358	2	1	3	2	NA	3
360	1	NA	3	2	NA	NA
361	2	1	1	1	NA	1
362	5	NA	1	2	NA	2
363	3	1	1	1	NA	3
364	1	NA	2	NA	NA	1
365	3	NA	3	NA	NA	1
367	2	1	2	1	NA	NA
368	2	1	2	2	NA	1
369	1	NA	2	NA	NA	1
370	8	NA	1	2	1	2
371	4	NA	3	1	NA	2
373	2	NA	2	2	NA	NA
376	2	1	NA	1	1	1
377	1	NA	2	NA	NA	2
378	2	NA	2	NA	NA	1
380	4	NA	4	1	NA	NA
381	4	NA	1	1	NA	2
383	1	NA	2	NA	NA	NA
384	4	1	NA	NA	NA	1
385	3	1	2	NA	NA	1
386	2	1	3	2	NA	NA
387	2	2	4	1	NA	1
389	2	2	4	NA	NA	1
390	2	NA	3	NA	NA	NA
391	6	1	1	3	NA	NA
392	4	NA	1	1	NA	3
394	4	NA	2	NA	NA	NA
398	2	1	1	1	NA	NA
399	2	1	NA	1	NA	1
400	3	NA	NA	1	NA	NA
404	2	NA	1	1	NA	2
407	4	NA	1	1	NA	NA
409	2	NA	3	1	NA	NA
410	2	NA	2	1	1	NA
418	1	NA	2	2	NA	NA
420	2	2	2	NA	NA	NA
424	2	NA	NA	3	NA	NA
425	1	NA	NA	NA	NA	2
426	1	1	1	1	NA	2
430	2	NA	1	1	NA	2
432	1	NA	2	NA	NA	2
435	2	NA	NA	NA	NA	NA
441	3	NA	NA	NA	NA	1
442	1	NA	2	NA	NA	2
446	5	1	1	2	NA	NA
452	6	1	1	1	NA	1
456	2	NA	NA	NA	NA	NA
458	4	NA	NA	NA	NA	NA
467	2	NA	NA	NA	NA	NA
473	2	1	1	NA	NA	NA
484	2	NA	NA	NA	NA	NA
502	2	NA	NA	1	NA	NA
504	1	NA	NA	NA	NA	1
513	1	NA	NA	NA	NA	NA
518	1	NA	NA	NA	NA	NA
534	2	NA	1	NA	NA	NA
550	2	NA	NA	NA	NA	NA
566	1	NA	NA	NA	NA	NA
573	2	NA	NA	NA	NA	NA
578	2	NA	NA	NA	NA	NA
609	1	NA	NA	NA	NA	NA
643	1	NA	NA	NA	NA	NA
654	1	NA	NA	NA	NA	NA
690	2	NA	NA	NA	NA	NA
705	2	NA	NA	NA	NA	NA
776	2	NA	NA	NA	NA	NA
840	1	NA	NA	NA	NA	NA
268	NA	3	6	2	1	5
279	NA	2	3	2	1	2
292	NA	2	5	2	2	4
294	NA	1	4	3	NA	1
303	NA	3	3	NA	2	3
320	NA	1	4	2	NA	2
323	NA	4	2	1	NA	1
339	NA	1	2	NA	NA	NA
345	NA	1	2	2	NA	2
347	NA	2	4	3	NA	1
372	NA	1	1	NA	NA	3
375	NA	2	1	1	NA	NA
393	NA	2	2	1	NA	1
395	NA	1	NA	1	NA	2
396	NA	2	4	NA	NA	NA
406	NA	1	NA	1	NA	NA
415	NA	1	NA	NA	NA	2
421	NA	1	NA	NA	NA	1
422	NA	1	1	NA	NA	2
427	NA	2	3	1	NA	1
434	NA	1	3	NA	NA	2
437	NA	1	NA	1	NA	NA
443	NA	1	NA	NA	NA	1
450	NA	1	NA	2	NA	1
462	NA	1	NA	NA	NA	NA
466	NA	1	1	1	NA	NA
476	NA	1	1	NA	NA	1
481	NA	1	1	3	NA	NA
482	NA	1	NA	NA	NA	NA
559	NA	1	NA	NA	NA	NA
662	NA	1	NA	1	NA	NA
668	NA	1	NA	NA	NA	NA
669	NA	1	NA	NA	NA	NA
293	NA	NA	10	2	1	4
299	NA	NA	3	3	1	4
307	NA	NA	5	4	1	1
319	NA	NA	2	NA	NA	NA
335	NA	NA	2	1	NA	3
343	NA	NA	2	NA	1	NA
354	NA	NA	2	NA	1	3
366	NA	NA	2	1	NA	NA
374	NA	NA	2	1	NA	1
379	NA	NA	3	1	NA	1
382	NA	NA	2	1	1	1
388	NA	NA	3	NA	NA	NA
397	NA	NA	1	1	NA	NA
401	NA	NA	3	NA	NA	NA
402	NA	NA	3	2	NA	NA
408	NA	NA	2	NA	NA	NA
412	NA	NA	1	2	NA	NA
413	NA	NA	3	1	NA	NA
414	NA	NA	3	NA	NA	1
416	NA	NA	1	NA	NA	2
417	NA	NA	2	NA	NA	NA
428	NA	NA	3	1	NA	NA
429	NA	NA	4	1	NA	1
431	NA	NA	1	NA	NA	NA
433	NA	NA	1	NA	NA	NA
436	NA	NA	1	NA	NA	NA
438	NA	NA	1	NA	NA	NA
444	NA	NA	2	1	NA	NA
448	NA	NA	2	NA	NA	1
451	NA	NA	1	1	NA	1
453	NA	NA	2	NA	NA	1
454	NA	NA	2	1	NA	NA
457	NA	NA	1	NA	NA	NA
463	NA	NA	1	NA	NA	NA
468	NA	NA	2	NA	NA	1
472	NA	NA	1	NA	NA	NA
477	NA	NA	2	NA	NA	1
479	NA	NA	1	NA	NA	NA
483	NA	NA	1	NA	NA	NA
485	NA	NA	1	NA	NA	NA
486	NA	NA	1	NA	NA	1
487	NA	NA	2	3	NA	NA
489	NA	NA	1	NA	NA	NA
492	NA	NA	2	1	NA	NA
500	NA	NA	1	NA	NA	NA
501	NA	NA	3	NA	NA	NA
505	NA	NA	1	NA	NA	NA
507	NA	NA	1	NA	NA	NA
508	NA	NA	2	NA	NA	NA
514	NA	NA	1	NA	NA	1
516	NA	NA	1	NA	NA	1
521	NA	NA	3	NA	NA	NA
527	NA	NA	1	NA	NA	NA
541	NA	NA	1	1	NA	NA
545	NA	NA	1	NA	NA	NA
551	NA	NA	1	NA	NA	NA
555	NA	NA	2	NA	NA	NA
556	NA	NA	1	NA	NA	NA
561	NA	NA	1	NA	NA	NA
562	NA	NA	1	NA	NA	1
580	NA	NA	1	NA	NA	1
581	NA	NA	1	NA	NA	NA
588	NA	NA	1	NA	NA	NA
590	NA	NA	1	NA	NA	NA
597	NA	NA	1	NA	NA	NA
604	NA	NA	1	NA	NA	NA
611	NA	NA	1	NA	NA	NA
626	NA	NA	1	NA	NA	NA
632	NA	NA	2	NA	NA	NA
663	NA	NA	1	NA	NA	NA
665	NA	NA	1	NA	NA	NA
672	NA	NA	1	NA	NA	NA
696	NA	NA	1	NA	NA	NA
725	NA	NA	1	NA	NA	NA
770	NA	NA	1	NA	NA	NA
791	NA	NA	1	NA	NA	NA
877	NA	NA	1	NA	NA	NA
359	NA	NA	NA	2	NA	NA
403	NA	NA	NA	1	NA	1
411	NA	NA	NA	1	NA	NA
423	NA	NA	NA	1	1	NA
439	NA	NA	NA	1	NA	NA
449	NA	NA	NA	2	NA	NA
455	NA	NA	NA	3	NA	NA
464	NA	NA	NA	1	NA	NA
465	NA	NA	NA	2	NA	NA
470	NA	NA	NA	1	NA	NA
471	NA	NA	NA	1	NA	NA
491	NA	NA	NA	1	NA	NA
499	NA	NA	NA	1	NA	NA
522	NA	NA	NA	1	NA	NA
524	NA	NA	NA	1	NA	NA
525	NA	NA	NA	2	NA	1
536	NA	NA	NA	1	NA	NA
565	NA	NA	NA	1	NA	NA
584	NA	NA	NA	1	NA	NA
613	NA	NA	NA	1	NA	NA
661	NA	NA	NA	1	NA	NA
478	NA	NA	NA	NA	1	NA
480	NA	NA	NA	NA	1	NA
594	NA	NA	NA	NA	1	NA
351	NA	NA	NA	NA	NA	2
419	NA	NA	NA	NA	NA	1
460	NA	NA	NA	NA	NA	1
461	NA	NA	NA	NA	NA	1
474	NA	NA	NA	NA	NA	1
488	NA	NA	NA	NA	NA	1
497	NA	NA	NA	NA	NA	1
512	NA	NA	NA	NA	NA	1
519	NA	NA	NA	NA	NA	1
528	NA	NA	NA	NA	NA	2
540	NA	NA	NA	NA	NA	1
549	NA	NA	NA	NA	NA	1
625	NA	NA	NA	NA	NA	1
646	NA	NA	NA	NA	NA	1
671	NA	NA	NA	NA	NA	1
692	NA	NA	NA	NA	NA	1
