# Supplementary material for: Modeling of mRNA deadenylation rates reveal a complex relationship between mRNA deadenylation and decay
Source: EMBO J. 2024 Oct 11;43(24):6525–54. doi: 10.1038/s44318-024-00258-3 (PMC11649921; doi:10.1038/s44318-024-00258-3)
Supplement: Supplementary file 6 — Source data Fig. 2 [file 44318_2024_258_MOESM6_ESM.zip › Figure 2/Figure 2B/FIGURE 2B README.txt]

Figure 2B - image of Northern blot. All lanes were shown. Contrast was applied to highlight the long pA-tailed RNAs.
