# Supplementary material for: Modeling of mRNA deadenylation rates reveal a complex relationship between mRNA deadenylation and decay
Source: EMBO J. 2024 Oct 11;43(24):6525–54. doi: 10.1038/s44318-024-00258-3 (PMC11649921; doi:10.1038/s44318-024-00258-3)
Supplement: Supplementary file 6 — Source data Fig. 2 [file 44318_2024_258_MOESM6_ESM.zip › Figure 2/Figure 2C/FIGURE 2C README.txt]

Figure 2C - standard Rstudio scatterplot and bar plot produced using Mex67AA_e_model_global.csv* data frame. Control data was used (0min rapamycin). To subset RPG mRNAs the VinyaRepressed_Mex67list.csv data frame was used. To define the high abundance mRNA group the log2 mean of normalized counts in all three control replicates had to be larger than -10. Note that such scatterplots are shown in Appendix Figure 3 for all chase samples. 

*the underlying tables are: Mex67repA.csv, Mex67repB.csv and Mex67repH.csv.
