# Supplementary material for: Modeling of mRNA deadenylation rates reveal a complex relationship between mRNA deadenylation and decay
Source: EMBO J. 2024 Oct 11;43(24):6525–54. doi: 10.1038/s44318-024-00258-3 (PMC11649921; doi:10.1038/s44318-024-00258-3)
Supplement: Supplementary file 6 — Source data Fig. 2 [file 44318_2024_258_MOESM6_ESM.zip › Figure 2/Figure 2C/VinyaRepressed_Mex67list.csv]

transcript	SystName	symbol	RPG
YJL200C_ACO2	YJL200C	ACO2	NO
YOL086C_ADH1	YOL086C	ADH1	NO
YOR335C_ALA1	YOR335C	ALA1	NO
YJL122W_ALB1	YJL122W	ALB1	NO
YBR158W_AMN1	YBR158W	AMN1	NO
YEL036C_ANP1	YEL036C	ANP1	NO
YDR441C_APT2	YDR441C	APT2	NO
YER036C_ARB1	YER036C	ARB1	NO
YDR127W_ARO1	YDR127W	ARO1	NO
YLR242C_ARV1	YLR242C	ARV1	NO
YDR101C_ARX1	YDR101C	ARX1	NO
YPR145W_ASN1	YPR145W	ASN1	NO
YAL020C_ATS1	YAL020C	ATS1	NO
YBR068C_BAP2	YBR068C	BAP2	NO
YDR046C_BAP3	YDR046C	BAP3	NO
YHR208W_BAT1	YHR208W	BAT1	NO
YDR361C_BCP1	YDR361C	BCP1	NO
YDR299W_BFR2	YDR299W	BFR2	NO
YPL217C_BMS1	YPL217C	BMS1	NO
YOL077C_BRX1	YOL077C	BRX1	NO
YLR074C_BUD20	YLR074C	BUD20	NO
YOR078W_BUD21	YOR078W	BUD21	NO
YCR047C_BUD23	YCR047C	BUD23	NO
YNL161W_CBK1	YNL161W	CBK1	NO
YER168C_CCA1	YER168C	CCA1	NO
YOL139C_CDC33	YOL139C	CDC33	NO
YLR229C_CDC42	YLR229C	CDC42	NO
YLR274W_CDC46	YLR274W	CDC46	NO
YPL160W_CDC60	YPL160W	CDC60	NO
YIL035C_CKA1	YIL035C	CKA1	NO
YPR120C_CLB5	YPR120C	CLB5	NO
YPL018W_CTF19	YPL018W	CTF19	NO
YDL209C_CWC2	YDL209C	CWC2	NO
YGR155W_CYS4	YGR155W	CYS4	NO
YML113W_DAT1	YML113W	DAT1	NO
YDL031W_DBP10	YDL031W	DBP10	NO
YNL112W_DBP2	YNL112W	DBP2	NO
YKR024C_DBP7	YKR024C	DBP7	NO
YLR276C_DBP9	YLR276C	DBP9	NO
YHR144C_DCD1	YHR144C	DCD1	NO
YHR019C_DED81	YHR019C	DED81	NO
YFL001W_DEG1	YFL001W	DEG1	NO
YLR129W_DIP2	YLR129W	DIP2	NO
YOL021C_DIS3	YOL021C	DIS3	NO
YNL001W_DOM34	YNL001W	DOM34	NO
YIL103W_DPH1	YIL103W	DPH1	NO
YLR172C_DPH5	YLR172C	DPH5	NO
YLL008W_DRS1	YLL008W	DRS1	NO
YER124C_DSE1	YER124C	DSE1	NO
YLR401C_DUS3	YLR401C	DUS3	NO
YKL172W_EBP2	YKL172W	EBP2	NO
YBR078W_ECM33	YBR078W	ECM33	NO
YOR133W_EFT1	YOR133W	EFT1	NO
YDR385W_EFT2	YDR385W	EFT2	NO
YPL037C_EGD1	YPL037C	EGD1	NO
YPL086C_ELP3	YPL086C	ELP3	NO
YLR186W_EMG1	YLR186W	EMG1	NO
YLR083C_EMP70	YLR083C	EMP70	NO
YBR247C_ENP1	YBR247C	ENP1	NO
YGR145W_ENP2	YGR145W	ENP2	NO
YHR007C_ERG11	YHR007C	ERG11	NO
YMR208W_ERG12	YMR208W	ERG12	NO
YML126C_ERG13	YML126C	ERG13	NO
YGR060W_ERG25	YGR060W	ERG25	NO
YLR100W_ERG27	YLR100W	ERG27	NO
YLR056W_ERG3	YLR056W	ERG3	NO
YMR015C_ERG5	YMR015C	ERG5	NO
YLR300W_EXG1	YLR300W	EXG1	NO
YIL009W_FAA3	YIL009W	FAA3	NO
YMR246W_FAA4	YMR246W	FAA4	NO
YIL019W_FAF1	YIL019W	FAF1	NO
YDR021W_FAL1	YDR021W	FAL1	NO
YKL060C_FBA1	YKL060C	FBA1	NO
YDR339C_FCF1	YDR339C	FCF1	NO
YER056C_FCY2	YER056C	FCY2	NO
YMR058W_FET3	YMR058W	FET3	NO
YLR214W_FRE1	YLR214W	FRE1	NO
YLR060W_FRS1	YLR060W	FRS1	NO
YOR271C_FSF1	YOR271C	FSF1	NO
YER145C_FTR1	YER145C	FTR1	NO
YBL042C_FUI1	YBL042C	FUI1	NO
YAL035W_FUN12	YAL035W	FUN12	NO
YHR128W_FUR1	YHR128W	FUR1	NO
YBR021W_FUR4	YBR021W	FUR4	NO
YHR089C_GAR1	YHR089C	GAR1	NO
YOR260W_GCD1	YOR260W	GCD1	NO
YNL062C_GCD10	YNL062C	GCD10	NO
YER025W_GCD11	YER025W	GCD11	NO
YJL125C_GCD14	YJL125C	GCD14	NO
YKR026C_GCN3	YKR026C	GCN3	NO
YEL009C_GCN4	YEL009C	GCN4	NO
YOR375C_GDH1	YOR375C	GDH1	NO
YOR355W_GDS1	YOR355W	GDS1	NO
YCL036W_GFD2	YCL036W	GFD2	NO
YDR309C_GIC2	YDR309C	GIC2	NO
YDR152W_GIR2	YDR152W	GIR2	NO
YNL255C_GIS2	YNL255C	GIS2	NO
YDL171C_GLT1	YDL171C	GLT1	NO
YLR293C_GSP1	YLR293C	GSP1	NO
YMR217W_GUA1	YMR217W	GUA1	NO
YGR187C_HGH1	YGR187C	HGH1	NO
YBR009C_HHF1	YBR009C	HHF1	NO
YNL030W_HHF2	YNL030W	HHF2	NO
YER055C_HIS1	YER055C	HIS1	NO
YBR248C_HIS7	YBR248C	HIS7	NO
YBR034C_HMT1	YBR034C	HMT1	NO
YDR399W_HPT1	YDR399W	HPT1	NO
YOR311C_HSD1	YOR311C	HSD1	NO
YDR225W_HTA1	YDR225W	HTA1	NO
YBL003C_HTA2	YBL003C	HTA2	NO
YPR033C_HTS1	YPR033C	HTS1	NO
YDR345C_HXT3	YDR345C	HXT3	NO
YIL090W_ICE2	YIL090W	ICE2	NO
YLR052W_IES3	YLR052W	IES3	NO
YLR384C_IKI3	YLR384C	IKI3	NO
YER086W_ILV1	YER086W	ILV1	NO
YJR016C_ILV3	YJR016C	ILV3	NO
YLR355C_ILV5	YLR355C	ILV5	NO
YLR432W_IMD3	YLR432W	IMD3	NO
YHR046C_INM1	YHR046C	INM1	NO
YLL033W_IRC19	YLL033W	IRC19	NO
YDR497C_ITR1	YDR497C	ITR1	NO
YDR492W_IZH1	YDR492W	IZH1	NO
YER110C_KAP123	YER110C	KAP123	NO
YPL263C_KEL3	YPL263C	KEL3	NO
YNL132W_KRE33	YNL132W	KRE33	NO
YNL308C_KRI1	YNL308C	KRI1	NO
YDR037W_KRS1	YDR037W	KRS1	NO
YER127W_LCP5	YER127W	LCP5	NO
YNL104C_LEU4	YNL104C	LEU4	NO
YOR108W_LEU9	YOR108W	LEU9	NO
YDL051W_LHP1	YDL051W	LHP1	NO
YJR070C_LIA1	YJR070C	LIA1	NO
YFR001W_LOC1	YFR001W	LOC1	NO
YIL094C_LYS12	YIL094C	LYS12	NO
YDL182W_LYS20	YDL182W	LYS20	NO
YNR050C_LYS9	YNR050C	LYS9	NO
YKL029C_MAE1	YKL029C	MAE1	NO
YAL025C_MAK16	YAL025C	MAK16	NO
YDR060W_MAK21	YDR060W	MAK21	NO
YIL070C_MAM33	YIL070C	MAM33	NO
YDL003W_MCD1	YDL003W	MCD1	NO
YOL126C_MDH2	YOL126C	MDH2	NO
YLR188W_MDL1	YLR188W	MDL1	NO
YGR121C_MEP1	YGR121C	MEP1	NO
YNL142W_MEP2	YNL142W	MEP2	NO
YGR264C_MES1	YGR264C	MES1	NO
YER091C_MET6	YER091C	MET6	NO
YGL209W_MIG2	YGL209W	MIG2	NO
YDR144C_MKC7	YDR144C	MKC7	NO
YJR002W_MPP10	YJR002W	MPP10	NO
YPR112C_MRD1	YPR112C	MRD1	NO
YGL076C_mRNA	YGL076C	mRNA	NO
YHR005C-A_MRS11	YHR005C-A	MRS11	NO
YGR055W_MUP1	YGR055W	MUP1	NO
YHL033C	YHL033C	NA	NO
YPL126W_NAN1	YPL126W	NAN1	NO
YBL024W_NCL1	YBL024W	NCL1	NO
YPL226W_NEW1	YPL226W	NEW1	NO
YMR309C_NIP1	YMR309C	NIP1	NO
YPL211W_NIP7	YPL211W	NIP7	NO
YDR383C_NKP1	YDR383C	NKP1	NO
YHR170W_NMD3	YHR170W	NMD3	NO
YOR056C_NOB1	YOR056C	NOB1	NO
YOR206W_NOC2	YOR206W	NOC2	NO
YLR002C_NOC3	YLR002C	NOC3	NO
YDL014W_NOP1	YDL014W	NOP1	NO
YHR072W-A_NOP10	YHR072W-A	NOP10	NO
YOL041C_NOP12	YOL041C	NOP12	NO
YDL148C_NOP14	YDL148C	NOP14	NO
YNL110C_NOP15	YNL110C	NOP15	NO
YNL061W_NOP2	YNL061W	NOP2	NO
YPL043W_NOP4	YPL043W	NOP4	NO
YDL167C_NRP1	YDL167C	NRP1	NO
YGL111W_NSA1	YGL111W	NSA1	NO
YER126C_NSA2	YER126C	NSA2	NO
YLR007W_NSE1	YLR007W	NSE1	NO
YGR159C_NSR1	YGR159C	NSR1	NO
YER006W_NUG1	YER006W	NUG1	NO
YOR098C_NUP1	YOR098C	NUP1	NO
YJL212C_OPT1	YJL212C	OPT1	NO
YER165W_PAB1	YER165W	PAB1	NO
YLR008C_PAM18	YLR008C	PAM18	NO
YNL289W_PCL1	YNL289W	PCL1	NO
YLR044C_PDC1	YLR044C	PDC1	NO
YOR153W_PDR5	YOR153W	PDR5	NO
YNL149C_PGA2	YNL149C	PGA2	NO
YDL236W_PHO13	YDL236W	PHO13	NO
YDR481C_PHO8	YDR481C	PHO8	NO
YGR233C_PHO81	YGR233C	PHO81	NO
YJL117W_PHO86	YJL117W	PHO86	NO
YOR145C_PNO1	YOR145C	PNO1	NO
YPL144W_POC4	YPL144W	POC4	NO
YBR088C_POL30	YBR088C	POL30	NO
YBR257W_POP4	YBR257W	POP4	NO
YAL033W_POP5	YAL033W	POP5	NO
YDL134C_PPH21	YDL134C	PPH21	NO
YGR123C_PPT1	YGR123C	PPT1	NO
YDR300C_PRO1	YDR300C	PRO1	NO
YGL120C_PRP43	YGL120C	PRP43	NO
YHL011C_PRS3	YHL011C	PRS3	NO
YBL068W_PRS4	YBL068W	PRS4	NO
YOR361C_PRT1	YOR361C	PRT1	NO
YDL055C_PSA1	YDL055C	PSA1	NO
YDR496C_PUF6	YDR496C	PUF6	NO
YPL212C_PUS1	YPL212C	PUS1	NO
YOR243C_PUS7	YOR243C	PUS7	NO
YLR196W_PWP1	YLR196W	PWP1	NO
YIL121W_QDR2	YIL121W	QDR2	NO
YPL246C_RBD2	YPL246C	RBD2	NO
YAL036C_RBG1	YAL036C	RBG1	NO
YDR195W_REF2	YDR195W	REF2	NO
YBR267W_REI1	YBR267W	REI1	NO
YOR207C_RET1	YOR207C	RET1	NO
YNL290W_RFC3	YNL290W	RFC3	NO
YIL053W_RHR2	YIL053W	RHR2	NO
YBR192W_RIM2	YBR192W	RIM2	NO
YMR283C_RIT1	YMR283C	RIT1	NO
YHR197W_RIX1	YHR197W	RIX1	NO
YLL034C_RIX7	YLL034C	RIX7	NO
YLR009W_RLP24	YLR009W	RLP24	NO
YNL002C_RLP7	YNL002C	RLP7	NO
YDR465C_RMT2	YDR465C	RMT2	NO
YPR010C_RPA135	YPR010C	RPA135	NO
YJL148W_RPA34	YJL148W	RPA34	NO
YOR340C_RPA43	YOR340C	RPA43	NO
YNL248C_RPA49	YNL248C	RPA49	NO
YBR154C_RPB5	YBR154C	RPB5	NO
YJL011C_RPC17	YJL011C	RPC17	NO
YNL113W_RPC19	YNL113W	RPC19	NO
YNL151C_RPC31	YNL151C	RPC31	NO
YNR003C_RPC34	YNR003C	RPC34	NO
YPR110C_RPC40	YPR110C	RPC40	NO
YDL150W_RPC53	YDL150W	RPC53	NO
YKR081C_RPF2	YKR081C	RPF2	NO
YLR075W_RPL10	YLR075W	RPL10	YES
YPR102C_RPL11A	YPR102C	RPL11A	YES
YGR085C_RPL11B	YGR085C	RPL11B	YES
YEL054C_RPL12A	YEL054C	RPL12A	YES
YDR418W_RPL12B	YDR418W	RPL12B	YES
YDL082W_RPL13A	YDL082W	RPL13A	YES
YMR142C_RPL13B	YMR142C	RPL13B	YES
YKL006W_RPL14A	YKL006W	RPL14A	YES
YHL001W_RPL14B	YHL001W	RPL14B	YES
YLR029C_RPL15A	YLR029C	RPL15A	YES
YMR121C_RPL15B	YMR121C	RPL15B	YES
YIL133C_RPL16A	YIL133C	RPL16A	YES
YNL069C_RPL16B	YNL069C	RPL16B	YES
YKL180W_RPL17A	YKL180W	RPL17A	YES
YJL177W_RPL17B	YJL177W	RPL17B	YES
YOL120C_RPL18A	YOL120C	RPL18A	YES
YNL301C_RPL18B	YNL301C	RPL18B	YES
YBR084C-A_RPL19A	YBR084C-A	RPL19A	YES
YBL027W_RPL19B	YBL027W	RPL19B	YES
YPL220W_RPL1A	YPL220W	RPL1A	YES
YGL135W_RPL1B	YGL135W	RPL1B	YES
YMR242C_RPL20A	YMR242C	RPL20A	YES
YOR312C_RPL20B	YOR312C	RPL20B	YES
YPL079W_RPL21B	YPL079W	RPL21B	YES
YLR061W_RPL22A	YLR061W	RPL22A	YES
YFL034C-A_RPL22B	YFL034C-A	RPL22B	YES
YBL087C_RPL23A	YBL087C	RPL23A	YES
YER117W_RPL23B	YER117W	RPL23B	YES
YGL031C_RPL24A	YGL031C	RPL24A	YES
YGR148C_RPL24B	YGR148C	RPL24B	YES
YOL127W_RPL25	YOL127W	RPL25	YES
YLR344W_RPL26A	YLR344W	RPL26A	YES
YGR034W_RPL26B	YGR034W	RPL26B	YES
YHR010W_RPL27A	YHR010W	RPL27A	YES
YDR471W_RPL27B	YDR471W	RPL27B	YES
YGL103W_RPL28	YGL103W	RPL28	YES
YFR031C-A_RPL2A	YFR031C-A	RPL2A	YES
YIL018W_RPL2B	YIL018W	RPL2B	YES
YOR063W_RPL3	YOR063W	RPL3	YES
YGL030W_RPL30	YGL030W	RPL30	YES
YDL075W_RPL31A	YDL075W	RPL31A	YES
YLR406C_RPL31B	YLR406C	RPL31B	YES
YBL092W_RPL32	YBL092W	RPL32	YES
YPL143W_RPL33A	YPL143W	RPL33A	YES
YOR234C_RPL33B	YOR234C	RPL33B	YES
YER056C-A_RPL34A	YER056C-A	RPL34A	YES
YIL052C_RPL34B	YIL052C	RPL34B	YES
YDL191W_RPL35A	YDL191W	RPL35A	YES
YDL136W_RPL35B	YDL136W	RPL35B	YES
YMR194W_RPL36A	YMR194W	RPL36A	YES
YPL249C-A_RPL36B	YPL249C-A	RPL36B	YES
YLR185W_RPL37A	YLR185W	RPL37A	YES
YDR500C_RPL37B	YDR500C	RPL37B	YES
YLR325C_RPL38	YLR325C	RPL38	YES
YJL189W_RPL39	YJL189W	RPL39	YES
YIL148W_RPL40A	YIL148W	RPL40A	YES
YKR094C_RPL40B	YKR094C	RPL40B	YES
YDL184C_RPL41A	YDL184C	RPL41A	YES
YDL133C-A_RPL41B	YDL133C-A	RPL41B	YES
YNL162W_RPL42A	YNL162W	RPL42A	YES
YHR141C_RPL42B	YHR141C	RPL42B	YES
YPR043W_RPL43A	YPR043W	RPL43A	YES
YJR094W-A_RPL43B	YJR094W-A	RPL43B	YES
YBR031W_RPL4A	YBR031W	RPL4A	YES
YDR012W_RPL4B	YDR012W	RPL4B	YES
YPL131W_RPL5	YPL131W	RPL5	YES
YML073C_RPL6A	YML073C	RPL6A	YES
YLR448W_RPL6B	YLR448W	RPL6B	YES
YHL033C_RPL8A	YHL033C	RPL8A	YES
YLL045C_RPL8B	YLL045C	RPL8B	YES
YGL147C_RPL9A	YGL147C	RPL9A	YES
YNL067W_RPL9B	YNL067W	RPL9B	YES
YPR187W_RPO26	YPR187W	RPO26	NO
YOR116C_RPO31	YOR116C	RPO31	NO
YLR340W_RPP0	YLR340W	RPP0	YES
YDL081C_RPP1A	YDL081C	RPP1A	YES
YDL130W_RPP1B	YDL130W	RPP1B	YES
YOL039W_RPP2A	YOL039W	RPP2A	YES
YDR382W_RPP2B	YDR382W	RPP2B	YES
YGR214W_RPS0A	YGR214W	RPS0A	YES
YLR048W_RPS0B	YLR048W	RPS0B	YES
YOR293W_RPS10A	YOR293W	RPS10A	YES
YMR230W_RPS10B	YMR230W	RPS10B	YES
YBR048W_RPS11B	YBR048W	RPS11B	YES
YOR369C_RPS12	YOR369C	RPS12	YES
YDR064W_RPS13	YDR064W	RPS13	YES
YCR031C_RPS14A	YCR031C	RPS14A	YES
YJL191W_RPS14B	YJL191W	RPS14B	YES
YOL040C_RPS15	YOL040C	RPS15	YES
YMR143W_RPS16A	YMR143W	RPS16A	YES
YDL083C_RPS16B	YDL083C	RPS16B	YES
YML024W_RPS17A	YML024W	RPS17A	YES
YDR447C_RPS17B	YDR447C	RPS17B	YES
YDR450W_RPS18A	YDR450W	RPS18A	YES
YML026C_RPS18B	YML026C	RPS18B	YES
YOL121C_RPS19A	YOL121C	RPS19A	YES
YNL302C_RPS19B	YNL302C	RPS19B	YES
YLR441C_RPS1A	YLR441C	RPS1A	YES
YML063W_RPS1B	YML063W	RPS1B	YES
YGL123W_RPS2	YGL123W	RPS2	YES
YHL015W_RPS20	YHL015W	RPS20	YES
YKR057W_RPS21A	YKR057W	RPS21A	YES
YJL136C_RPS21B	YJL136C	RPS21B	YES
YJL190C_RPS22A	YJL190C	RPS22A	YES
YGR118W_RPS23A	YGR118W	RPS23A	YES
YPR132W_RPS23B	YPR132W	RPS23B	YES
YER074W_RPS24A	YER074W	RPS24A	YES
YIL069C_RPS24B	YIL069C	RPS24B	YES
YGR027C_RPS25A	YGR027C	RPS25A	YES
YLR333C_RPS25B	YLR333C	RPS25B	YES
YER131W_RPS26B	YER131W	RPS26B	YES
YKL156W_RPS27A	YKL156W	RPS27A	YES
YHR021C_RPS27B	YHR021C	RPS27B	YES
YOR167C_RPS28A	YOR167C	RPS28A	YES
YLR264W_RPS28B	YLR264W	RPS28B	YES
YLR388W_RPS29A	YLR388W	RPS29A	YES
YDL061C_RPS29B	YDL061C	RPS29B	YES
YNL178W_RPS3	YNL178W	RPS3	YES
YLR287C-A_RPS30A	YLR287C-A	RPS30A	YES
YOR182C_RPS30B	YOR182C	RPS30B	YES
YLR167W_RPS31	YLR167W	RPS31	YES
YJR145C_RPS4A	YJR145C	RPS4A	YES
YHR203C_RPS4B	YHR203C	RPS4B	YES
YJR123W_RPS5	YJR123W	RPS5	YES
YPL090C_RPS6A	YPL090C	RPS6A	YES
YBR181C_RPS6B	YBR181C	RPS6B	YES
YOR096W_RPS7A	YOR096W	RPS7A	YES
YNL096C_RPS7B	YNL096C	RPS7B	YES
YER102W_RPS8B	YER102W	RPS8B	YES
YPL081W_RPS9A	YPL081W	RPS9A	YES
YBR189W_RPS9B	YBR189W	RPS9B	YES
YMR131C_RRB1	YMR131C	RRB1	NO
YKL125W_RRN3	YKL125W	RRN3	NO
YPL012W_RRP12	YPL012W	RRP12	NO
YKL082C_RRP14	YKL082C	RRP14	NO
YPR143W_RRP15	YPR143W	RRP15	NO
YHR065C_RRP3	YHR065C	RRP3	NO
YHR069C_RRP4	YHR069C	RRP4	NO
YDR280W_RRP45	YDR280W	RRP45	NO
YMR229C_RRP5	YMR229C	RRP5	NO
YOR001W_RRP6	YOR001W	RRP6	NO
YCL031C_RRP7	YCL031C	RRP7	NO
YOR294W_RRS1	YOR294W	RRS1	NO
YLR221C_RSA3	YLR221C	RSA3	NO
YKL155C_RSM22	YKL155C	RSM22	NO
YDR233C_RTN1	YDR233C	RTN1	NO
YFR005C_SAD1	YFR005C	SAD1	NO
YPL273W_SAM4	YPL273W	SAM4	NO
YJL098W_SAP185	YJL098W	SAP185	NO
YDL153C_SAS10	YDL153C	SAS10	NO
YHR205W_SCH9	YHR205W	SCH9	NO
YGL028C_SCW11	YGL028C	SCW11	NO
YGR279C_SCW4	YGR279C	SCW4	NO
YGR245C_SDA1	YGR245C	SDA1	NO
YMR079W_SEC14	YMR079W	SEC14	NO
YLR440C_SEC39	YLR440C	SEC39	NO
YJL168C_SET2	YJL168C	SET2	NO
YOR315W_SFG1	YOR315W	SFG1	NO
YJL145W_SFH5	YJL145W	SFH5	NO
YKL006C-A_SFT1	YKL006C-A	SFT1	NO
YIL104C_SHQ1	YIL104C	SHQ1	NO
YLR197W_SIK1	YLR197W	SIK1	NO
YEL065W_SIT1	YEL065W	SIT1	NO
YHR149C_SKG6	YHR149C	SKG6	NO
YBL061C_SKT5	YBL061C	SKT5	NO
YFR031C_SMC2	YFR031C	SMC2	NO
YLR275W_SMD2	YLR275W	SMD2	NO
YKL006C-A_mRNA_snR87	YKL006C-A	snR87	NO
YEL026W_SNU13	YEL026W	SNU13	NO
YLL011W_SOF1	YLL011W	SOF1	NO
YMR016C_SOK2	YMR016C	SOK2	NO
YCL054W_SPB1	YCL054W	SPB1	NO
YOL052C_SPE2	YOL052C	SPE2	NO
YHR136C_SPL2	YHR136C	SPL2	NO
YER148W_SPT15	YER148W	SPT15	NO
YIR012W_SQT1	YIR012W	SQT1	NO
YCL037C_SRO9	YCL037C	SRO9	NO
YPL243W_SRP68	YPL243W	SRP68	NO
YNL209W_SSB2	YNL209W	SSB2	NO
YDR312W_SSF2	YDR312W	SSF2	NO
YPL092W_SSU1	YPL092W	SSU1	NO
YHR064C_SSZ1	YHR064C	SSZ1	NO
YNL244C_SUI1	YNL244C	SUI1	NO
YJR007W_SUI2	YJR007W	SUI2	NO
YNL066W_SUN4	YNL066W	SUN4	NO
YBR143C_SUP45	YBR143C	SUP45	NO
YDR297W_SUR2	YDR297W	SUR2	NO
YML052W_SUR7	YML052W	SUR7	NO
YGL162W_SUT1	YGL162W	SUT1	NO
YJL035C_TAD2	YJL035C	TAD2	NO
YBR069C_TAT1	YBR069C	TAT1	NO
YJR009C_TDH2	YJR009C	TDH2	NO
YPR080W_TEF1	YPR080W	TEF1	NO
YBL088C_TEL1	YBL088C	TEL1	NO
YPL157W_TGS1	YPL157W	TGS1	NO
YIL078W_THS1	YIL078W	THS1	NO
YPR163C_TIF3	YPR163C	TIF3	NO
YMR146C_TIF34	YMR146C	TIF34	NO
YPR016C_TIF6	YPR016C	TIF6	NO
YPR074C_TKL1	YPR074C	TKL1	NO
YKL056C_TMA19	YKL056C	TMA19	NO
YMR269W_TMA23	YMR269W	TMA23	NO
YGR082W_TOM20	YGR082W	TOM20	NO
YOL006C_TOP1	YOL006C	TOP1	NO
YER049W_TPA1	YER049W	TPA1	NO
YNL299W_TRF5	YNL299W	TRF5	NO
YOL093W_TRM10	YOL093W	TRM10	NO
YOL125W_TRM13	YOL125W	TRM13	NO
YKR056W_TRM2	YKR056W	TRM2	NO
YDL201W_TRM8	YDL201W	TRM8	NO
YKR079C_TRZ1	YKR079C	TRZ1	NO
YDL060W_TSR1	YDL060W	TSR1	NO
YLR435W_TSR2	YLR435W	TSR2	NO
YPL207W_TYW1	YPL207W	TYW1	NO
YNL186W_UBP10	YNL186W	UBP10	NO
YKL216W_URA1	YKL216W	URA1	NO
YJL130C_URA2	YJL130C	URA2	NO
YLR420W_URA4	YLR420W	URA4	NO
YML106W_URA5	YML106W	URA5	NO
YKL014C_URB1	YKL014C	URB1	NO
YJR041C_URB2	YJR041C	URB2	NO
YDR400W_URH1	YDR400W	URH1	NO
YNR012W_URK1	YNR012W	URK1	NO
YLR222C_UTP13	YLR222C	UTP13	NO
YJL069C_UTP18	YJL069C	UTP18	NO
YBL004W_UTP20	YBL004W	UTP20	NO
YLR409C_UTP21	YLR409C	UTP21	NO
YDR324C_UTP4	YDR324C	UTP4	NO
YDR398W_UTP5	YDR398W	UTP5	NO
YDR449C_UTP6	YDR449C	UTP6	NO
YGR128C_UTP8	YGR128C	UTP8	NO
YHR196W_UTP9	YHR196W	UTP9	NO
YEL040W_UTR2	YEL040W	UTR2	NO
YGL225W_VRG4	YGL225W	VRG4	NO
YER072W_VTC1	YER072W	VTC1	NO
YJL012C_VTC4	YJL012C	VTC4	NO
YOR359W_VTS1	YOR359W	VTS1	NO
YBL028C_YBL028C	YBL028C	YBL028C	NO
YBR191W_mRNA_YBR190W	YBR191W_YBR190W	YBR191W_YBR190W	NO
YBR238C_YBR238C	YBR238C	YBR238C	NO
YBR242W_YBR242W	YBR242W	YBR242W	NO
YBR271W_YBR271W	YBR271W	YBR271W	NO
YCR016W_YCR016W	YCR016W	YCR016W	NO
YCR023C_YCR023C	YCR023C	YCR023C	NO
YCR051W_YCR051W	YCR051W	YCR051W	NO
YDL063C_YDL063C	YDL063C	YDL063C	NO
YDL121C_YDL121C	YDL121C	YDL121C	NO
YDL129W_YDL129W	YDL129W	YDL129W	NO
YDR025W_mRNA_YDR024W	YDR025W_YDR024W	YDR025W_YDR024W	NO
YDR065W_YDR065W	YDR065W	YDR065W	NO
YDR514C_YDR514C	YDR514C	YDR514C	NO
YLR249W_YEF3	YLR249W	YEF3	NO
YGL101W_YGL101W	YGL101W	YGL101W	NO
YGR054W_YGR054W	YGR054W	YGR054W	NO
YGR079W_YGR079W	YGR079W	YGR079W	NO
YMR241W_YHM2	YMR241W	YHM2	NO
YDR451C_YHP1	YDR451C	YHP1	NO
YHR020W_YHR020W	YHR020W	YHR020W	NO
YHR100C_YHR100C	YHR100C	YHR100C	NO
YIL064W_YIL064W	YIL064W	YIL064W	NO
YIL091C_YIL091C	YIL091C	YIL091C	NO
YKR043C_YKR043C	YKR043C	YKR043C	NO
YLR040C_YLR040C	YLR040C	YLR040C	NO
YLR073C_YLR073C	YLR073C	YLR073C	NO
YLR243W_YLR243W	YLR243W	YLR243W	NO
YLR364W_YLR364W	YLR364W	YLR364W	NO
YML018C_YML018C	YML018C	YML018C	NO
YML082W_YML082W	YML082W	YML082W	NO
YMR185W_YMR185W	YMR185W	YMR185W	NO
YMR259C_YMR259C	YMR259C	YMR259C	NO
YMR310C_YMR310C	YMR310C	YMR310C	NO
YNL247W_YNL247W	YNL247W	YNL247W	NO
YNL300W_YNL300W	YNL300W	YNL300W	NO
YNL313C_YNL313C	YNL313C	YNL313C	NO
YOL019W_YOL019W	YOL019W	YOL019W	NO
YOR021C_YOR021C	YOR021C	YOR021C	NO
YOR246C_YOR246C	YOR246C	YOR246C	NO
YOR342C_YOR342C	YOR342C	YOR342C	NO
YML027W_YOX1	YML027W	YOX1	NO
YPL067C_YPL067C	YPL067C	YPL067C	NO
YPL183C_YPL183C	YPL183C	YPL183C	NO
YGL210W_YPT32	YGL210W	YPT32	NO
YBR162W-A_YSY6	YBR162W-A	YSY6	NO
YOR272W_YTM1	YOR272W	YTM1	NO
YOL109W_ZEO1	YOL109W	ZEO1	NO
YMR243C_ZRC1	YMR243C	ZRC1	NO
YGR285C_ZUO1	YGR285C	ZUO1	NO
