# Supplementary material for: Modeling of mRNA deadenylation rates reveal a complex relationship between mRNA deadenylation and decay
Source: EMBO J. 2024 Oct 11;43(24):6525–54. doi: 10.1038/s44318-024-00258-3 (PMC11649921; doi:10.1038/s44318-024-00258-3)
Supplement: Supplementary file 6 — Source data Fig. 2 [file 44318_2024_258_MOESM6_ESM.zip › Figure 2/Figure 2D/Mex67_low_abundance_ORFS_.csv]

pA.tail	Mex67_AA_25C_0min	Mex67_AA_25C_8min	Mex67_AA_25C_12min	Mex67_AA_25C_14min	Mex67_AA_25C_16min	Mex67_AA_25C_30min
0	33	4	3	14	16	22
1	42	10	7	35	74	63
2	187	51	66	291	392	424
3	700	207	258	1110	1483	1711
4	1715	347	574	2190	2707	3481
5	2499	481	773	2829	3664	4606
6	3879	649	1073	3835	4541	5817
7	4968	823	1238	4715	5682	7114
8	7092	1122	1693	6174	7185	8614
9	9380	1271	1943	7183	8586	10035
10	12090	1658	2347	9005	10604	12317
11	14151	1865	2730	9736	11755	13456
12	17168	2056	2989	11201	13299	15443
13	18897	2355	3284	11708	14136	15854
14	20949	2425	3534	12792	15456	17365
15	21953	2466	3492	12743	15260	17077
16	23745	2662	3744	13295	16299	17694
17	23594	2623	3556	12806	15790	16946
18	25319	2744	3619	13261	16071	16848
19	24816	2472	3497	12472	15280	15599
20	25645	2566	3544	12848	15287	15327
21	23939	2351	3223	12015	14010	13915
22	25436	2538	3286	12027	14276	13416
23	23736	2257	3100	10984	12873	11808
24	24626	2277	3115	11231	12720	11258
25	23223	2225	2874	10001	11872	9650
26	24129	2090	2778	9969	11529	8789
27	22682	1946	2710	9151	10509	7658
28	23370	2082	2704	8895	10056	7043
29	21729	1865	2445	8230	8857	5642
30	22756	1902	2422	7960	8677	5188
31	21755	1786	2127	7015	7686	4461
32	22036	1761	2105	6747	7163	4051
33	20489	1692	1961	5914	6313	3482
34	21160	1682	1780	5503	5833	3125
35	20341	1479	1638	4785	4930	2592
36	20420	1341	1417	4598	4602	2223
37	19444	1296	1339	3959	3857	1889
38	19901	1303	1242	3600	3616	1777
39	18408	1257	1011	2978	2912	1457
40	18571	1159	1009	2761	2584	1383
41	17589	946	865	2316	2273	1196
42	17744	896	817	2127	2099	1158
43	16684	824	714	1712	1667	949
44	16641	773	601	1603	1431	882
45	15370	666	494	1386	1296	833
46	15884	646	429	1227	1095	845
47	14669	565	380	1005	981	827
48	14711	527	347	963	877	817
49	13391	442	275	754	721	760
50	13574	436	266	710	682	806
51	12288	317	223	626	580	689
52	12293	343	202	553	505	738
53	11276	268	180	478	459	786
54	10972	287	127	484	464	781
55	10120	226	136	382	398	719
56	9511	185	114	402	357	764
57	8680	194	108	306	354	775
58	8773	184	92	310	323	811
59	7752	138	94	254	290	827
60	7642	126	91	268	286	807
61	6646	111	98	249	267	823
62	6699	106	63	243	276	859
63	5740	95	73	234	243	856
64	5394	75	68	207	233	957
65	5079	71	69	198	226	956
66	4770	58	63	193	231	948
67	4070	65	57	177	229	890
68	4054	44	57	200	248	950
69	3853	42	54	186	211	973
70	3244	48	51	178	243	991
71	2999	40	47	200	209	907
72	2757	49	41	167	232	970
73	2443	42	41	177	225	940
74	2272	40	38	176	234	937
75	1994	40	37	190	194	873
76	1964	42	51	194	263	913
77	1767	31	46	165	211	917
78	1583	32	41	168	235	948
79	1484	37	30	170	204	835
80	1291	28	37	190	198	871
81	1150	41	40	175	236	884
82	1139	29	41	172	244	854
83	925	27	45	162	189	750
84	814	28	38	188	215	811
85	755	29	26	180	204	777
86	790	23	34	171	209	696
87	670	28	39	175	212	679
88	670	34	49	170	198	778
89	591	22	35	160	200	674
90	541	26	37	146	203	640
91	523	20	35	148	179	563
92	402	26	21	174	205	627
93	383	29	38	144	169	552
94	451	24	32	159	177	600
95	381	18	27	161	197	522
96	310	26	31	159	173	502
97	412	20	29	135	181	448
98	258	22	31	173	161	471
99	340	19	29	132	157	410
100	225	26	23	138	157	459
101	256	20	37	134	179	394
102	232	13	27	143	133	396
103	183	17	25	152	141	369
104	195	10	28	125	123	316
105	213	12	15	95	131	313
106	208	15	25	102	143	300
107	245	13	22	88	118	287
108	204	12	30	104	99	276
109	190	10	23	84	121	278
110	159	13	20	89	95	272
111	156	14	23	81	116	268
112	199	16	22	76	105	212
113	154	12	13	85	85	181
114	142	14	17	86	80	204
115	156	8	16	67	87	196
116	150	9	16	74	69	180
117	124	13	13	67	95	159
118	127	12	23	77	61	181
119	147	5	21	56	64	148
120	154	12	22	64	72	165
121	123	8	12	61	56	111
122	123	11	13	56	59	135
123	96	6	10	66	61	97
124	91	11	16	57	49	124
125	93	6	8	35	59	108
126	90	9	11	61	51	103
127	100	8	12	39	47	109
128	109	9	12	53	45	87
129	76	5	8	36	60	83
130	79	4	12	36	47	87
131	84	12	12	35	40	76
132	111	2	7	34	50	62
133	67	3	6	33	32	88
134	73	8	8	33	44	69
135	81	4	7	34	36	72
136	90	4	7	34	38	83
137	108	3	4	16	28	48
138	84	4	6	22	32	57
139	102	1	5	19	27	59
140	75	5	3	33	37	51
141	78	8	6	37	33	55
142	84	4	3	18	24	49
143	72	9	9	31	17	40
144	81	8	3	18	22	54
145	54	5	4	23	24	43
146	57	2	3	30	37	41
147	54	2	7	20	19	32
148	75	7	3	14	22	41
149	72	5	5	17	28	41
150	39	7	5	16	20	44
151	51	7	2	22	16	37
152	57	1	1	14	15	31
153	60	4	4	16	17	35
154	30	6	8	14	13	33
155	42	2	2	16	21	37
156	84	2	1	22	18	33
157	42	4	4	12	17	29
158	42	5	2	17	17	24
159	54	2	5	17	20	23
160	34	3	4	27	16	39
161	30	1	3	10	17	19
162	60	2	3	15	13	26
163	21	2	3	2	17	32
164	42	5	4	16	15	24
165	39	3	2	12	17	19
166	45	3	9	18	17	17
167	60	2	3	4	6	23
168	24	4	2	14	6	17
169	30	1	2	13	16	25
170	51	2	4	8	12	22
171	27	2	4	11	20	23
172	27	1	3	9	10	19
173	36	3	1	5	16	22
174	42	2	1	9	13	18
175	33	2	2	12	13	15
176	27	3	NA	11	14	13
177	6	NA	3	12	8	20
178	36	2	2	11	5	13
179	54	1	3	16	9	16
180	30	1	3	5	15	25
181	24	1	3	5	12	7
182	45	1	2	4	10	18
183	21	2	1	10	14	20
184	12	3	2	9	9	18
185	12	3	NA	6	5	14
186	34	1	NA	9	13	10
187	9	2	NA	8	6	13
188	18	3	3	8	12	19
189	33	NA	2	7	4	10
190	21	3	NA	9	5	16
191	45	6	2	7	6	13
192	12	2	3	11	9	10
193	18	2	3	10	7	11
194	21	1	5	8	3	10
195	18	NA	2	9	7	10
196	15	NA	1	10	6	9
197	15	2	1	4	9	11
198	18	2	1	7	4	7
199	33	2	NA	3	6	11
200	21	3	NA	4	9	11
201	24	NA	1	5	3	5
202	33	1	2	2	8	9
203	9	NA	1	2	14	11
204	31	1	3	8	13	8
205	18	1	NA	3	6	8
206	27	NA	3	1	5	9
207	21	NA	2	4	8	5
208	15	NA	1	7	10	11
209	9	NA	2	7	8	7
210	3	3	2	8	4	6
211	3	1	3	4	7	4
212	15	2	1	6	9	4
213	21	4	NA	5	5	14
214	9	2	1	3	8	9
215	18	1	1	5	2	5
216	18	1	1	3	4	6
217	6	1	NA	1	6	6
218	9	NA	NA	4	4	5
219	10	1	3	5	8	10
220	12	1	NA	5	10	6
221	12	3	NA	4	6	4
222	12	2	1	7	5	14
223	12	1	NA	2	3	3
224	12	1	1	5	2	4
225	21	NA	1	5	8	6
226	21	3	2	3	4	9
227	9	1	NA	3	6	12
228	12	2	NA	NA	5	3
229	9	1	1	NA	7	7
230	NA	1	2	6	3	2
231	18	1	1	1	4	8
232	12	NA	NA	3	3	4
233	3	1	NA	NA	2	6
234	24	NA	NA	1	7	9
235	6	1	1	6	NA	6
236	12	2	1	3	5	9
237	12	NA	NA	3	6	6
238	12	NA	3	4	3	4
239	3	NA	NA	5	1	2
240	6	NA	1	3	6	7
241	15	NA	NA	2	5	4
242	12	NA	1	4	7	6
243	15	2	1	2	3	4
244	6	1	NA	4	7	5
245	NA	1	1	2	5	4
246	12	1	NA	8	4	4
247	6	NA	2	2	8	3
248	15	3	NA	2	4	8
249	3	NA	NA	1	4	2
250	18	NA	1	4	5	6
251	12	NA	1	2	2	5
252	15	2	NA	3	4	5
253	12	2	NA	2	2	3
254	7	1	1	2	2	4
255	3	2	2	3	4	7
256	3	NA	1	NA	3	4
257	3	NA	2	2	2	3
258	12	1	1	1	2	10
259	18	2	NA	2	3	4
260	21	NA	NA	1	3	5
261	3	NA	NA	4	3	4
262	6	NA	NA	4	4	5
263	6	1	NA	2	4	4
264	3	1	NA	3	1	1
265	9	NA	1	1	NA	3
266	12	1	NA	3	1	3
267	9	NA	NA	5	5	4
268	9	1	NA	1	1	4
269	21	NA	NA	7	3	3
270	6	NA	NA	2	2	2
271	3	2	1	2	2	2
272	3	1	NA	1	2	1
273	12	NA	NA	3	1	3
274	NA	NA	NA	1	3	4
275	6	NA	NA	4	1	4
276	6	2	NA	1	1	3
277	15	NA	1	4	3	4
278	12	NA	NA	4	2	5
279	6	NA	NA	1	4	2
280	NA	2	NA	NA	1	4
281	3	NA	NA	NA	3	4
282	15	1	NA	2	2	3
283	9	NA	NA	1	2	2
284	10	NA	2	2	4	2
285	9	NA	NA	NA	5	1
286	3	NA	NA	NA	3	2
287	NA	1	NA	2	2	2
288	NA	1	2	2	1	2
289	9	NA	NA	3	2	3
290	3	1	2	2	1	5
291	6	NA	NA	2	1	4
292	12	NA	NA	1	5	1
293	12	NA	1	NA	3	3
294	9	NA	NA	2	4	6
295	15	1	1	1	5	4
296	9	NA	NA	1	5	3
297	9	NA	1	NA	2	3
298	6	NA	NA	NA	NA	3
299	NA	NA	1	1	5	2
300	NA	NA	NA	1	NA	4
301	6	NA	NA	2	2	1
302	3	NA	NA	NA	1	NA
303	3	2	NA	1	2	NA
304	9	NA	NA	1	2	1
305	NA	1	1	1	NA	NA
306	6	1	NA	3	NA	2
307	6	NA	NA	1	4	2
308	3	NA	1	NA	3	3
309	3	NA	NA	NA	1	2
310	6	1	NA	1	2	NA
311	3	NA	NA	NA	5	2
312	7	NA	NA	1	1	1
313	9	1	NA	NA	NA	3
314	6	NA	2	1	1	3
315	9	NA	NA	1	2	1
316	3	NA	NA	2	1	NA
317	NA	NA	NA	3	2	1
318	NA	NA	NA	NA	2	3
319	3	NA	1	NA	2	1
320	6	2	1	2	1	2
321	6	NA	NA	3	2	2
322	3	NA	NA	4	2	2
323	3	NA	2	1	1	1
324	3	NA	NA	NA	3	1
325	3	1	1	NA	3	2
326	3	NA	2	2	1	3
327	3	NA	NA	1	NA	4
328	NA	NA	NA	2	3	1
329	6	NA	NA	NA	1	2
330	6	NA	NA	3	2	1
331	6	NA	NA	2	3	1
332	NA	1	1	2	NA	2
333	3	NA	NA	NA	2	1
334	7	NA	NA	NA	NA	2
335	9	NA	NA	2	NA	NA
336	6	NA	NA	1	2	2
337	9	NA	NA	1	1	1
338	NA	1	NA	NA	3	NA
339	9	NA	NA	NA	1	NA
340	3	NA	NA	3	NA	3
341	6	NA	1	2	NA	1
342	3	NA	NA	NA	NA	NA
343	NA	NA	NA	NA	1	4
344	NA	NA	NA	3	1	NA
345	NA	NA	1	1	4	2
346	NA	NA	NA	2	1	2
347	9	NA	NA	NA	3	2
348	9	NA	1	NA	1	3
349	NA	NA	1	NA	1	NA
350	NA	NA	NA	1	1	1
351	3	NA	1	3	1	6
352	NA	NA	1	NA	NA	2
353	NA	NA	NA	NA	1	1
354	3	NA	1	3	NA	NA
355	1	NA	NA	2	1	2
356	3	NA	NA	1	NA	3
357	3	NA	NA	2	1	NA
358	3	NA	NA	NA	NA	2
359	NA	NA	1	NA	NA	1
360	NA	1	NA	NA	1	2
361	12	NA	NA	2	1	2
362	4	NA	NA	1	NA	2
363	3	NA	NA	2	1	1
364	4	NA	NA	NA	NA	1
365	NA	NA	NA	1	NA	1
366	3	NA	NA	1	1	2
367	NA	NA	NA	1	3	NA
368	NA	NA	NA	1	2	2
369	6	1	1	NA	NA	NA
370	NA	NA	NA	NA	NA	1
371	3	NA	NA	1	1	1
372	6	NA	NA	1	1	NA
373	NA	NA	NA	NA	2	3
374	3	1	NA	NA	2	NA
375	NA	1	NA	NA	1	1
376	NA	NA	NA	2	1	1
377	NA	NA	NA	1	1	2
378	12	NA	NA	NA	NA	1
379	NA	1	NA	1	NA	NA
380	6	NA	1	NA	NA	1
381	3	NA	NA	NA	NA	3
382	NA	NA	NA	NA	NA	1
383	NA	NA	NA	1	1	NA
384	9	NA	NA	NA	NA	2
385	NA	NA	NA	1	NA	NA
386	3	NA	NA	NA	NA	1
387	3	NA	NA	2	NA	NA
388	NA	NA	NA	NA	2	2
389	6	1	NA	NA	NA	2
390	3	NA	NA	NA	1	1
391	3	NA	NA	NA	NA	NA
392	NA	NA	NA	1	NA	1
393	6	NA	NA	1	1	1
394	NA	NA	NA	NA	1	NA
395	1	NA	NA	NA	NA	2
396	NA	NA	1	NA	NA	1
397	NA	NA	NA	NA	3	NA
398	3	NA	NA	NA	NA	2
399	NA	NA	NA	NA	NA	2
400	3	NA	NA	2	NA	NA
401	NA	NA	NA	1	NA	1
403	NA	NA	NA	1	2	1
404	3	NA	NA	3	NA	1
405	3	NA	NA	1	NA	2
406	3	NA	NA	NA	NA	2
407	6	NA	NA	1	2	NA
408	3	NA	NA	NA	NA	NA
409	NA	NA	NA	2	1	2
411	NA	NA	NA	NA	NA	1
412	NA	NA	NA	NA	1	NA
413	NA	NA	NA	1	1	1
415	3	NA	NA	NA	NA	NA
416	NA	1	NA	1	1	2
418	6	NA	NA	NA	2	NA
419	NA	NA	NA	1	2	1
420	3	NA	NA	NA	1	1
421	3	NA	NA	NA	NA	1
422	NA	NA	NA	1	1	1
423	3	NA	NA	NA	1	NA
424	3	NA	NA	NA	NA	1
425	1	NA	1	NA	NA	1
426	NA	NA	NA	1	NA	1
427	NA	NA	NA	NA	NA	1
428	1	NA	NA	NA	NA	1
429	NA	NA	NA	1	NA	NA
430	3	NA	NA	NA	1	1
431	3	NA	NA	NA	NA	1
432	3	NA	NA	NA	1	NA
434	NA	NA	NA	NA	1	NA
435	NA	NA	1	NA	NA	NA
436	3	NA	NA	2	NA	1
438	NA	NA	NA	1	1	NA
439	3	NA	NA	1	NA	1
440	NA	NA	NA	1	NA	1
441	NA	NA	NA	NA	2	NA
442	NA	NA	NA	NA	NA	1
443	3	NA	NA	NA	NA	NA
444	NA	2	NA	1	NA	NA
445	3	NA	NA	NA	1	1
446	NA	NA	NA	NA	1	NA
447	NA	NA	NA	NA	NA	2
450	3	NA	1	NA	NA	NA
451	3	NA	NA	1	NA	1
452	NA	NA	NA	NA	NA	1
456	NA	1	NA	NA	NA	NA
457	NA	NA	NA	NA	NA	1
460	3	NA	NA	NA	NA	1
461	NA	NA	1	NA	NA	NA
463	3	NA	NA	NA	1	NA
464	3	NA	NA	NA	1	NA
465	NA	NA	NA	1	NA	1
469	3	NA	NA	NA	1	NA
470	1	NA	NA	1	NA	1
471	NA	NA	NA	NA	1	NA
472	NA	NA	1	NA	NA	NA
475	NA	NA	NA	NA	NA	1
478	NA	NA	NA	NA	1	1
479	NA	NA	NA	NA	NA	1
480	NA	1	NA	NA	NA	NA
483	NA	NA	NA	1	NA	NA
485	NA	NA	NA	NA	NA	1
486	NA	NA	NA	NA	NA	1
487	NA	NA	NA	NA	NA	1
488	NA	NA	NA	NA	1	NA
489	3	NA	NA	NA	NA	NA
490	NA	NA	NA	NA	1	NA
491	NA	NA	NA	NA	NA	1
492	NA	NA	1	NA	NA	NA
493	NA	NA	NA	1	NA	NA
494	3	NA	NA	1	1	1
495	NA	NA	NA	NA	NA	1
497	NA	NA	NA	NA	NA	1
500	3	NA	NA	NA	NA	NA
501	3	NA	NA	NA	NA	NA
503	NA	NA	NA	1	NA	NA
504	NA	NA	NA	1	NA	1
505	3	NA	NA	NA	1	1
507	NA	NA	NA	NA	1	1
510	NA	NA	NA	NA	1	NA
511	3	NA	NA	NA	NA	NA
515	NA	NA	NA	NA	NA	1
519	NA	NA	NA	NA	NA	2
520	NA	NA	NA	1	NA	NA
522	NA	NA	NA	1	NA	NA
523	NA	NA	NA	NA	1	NA
525	3	NA	NA	NA	NA	NA
526	NA	NA	NA	1	1	NA
527	NA	NA	NA	1	NA	NA
529	NA	NA	NA	1	NA	NA
530	NA	NA	NA	NA	1	NA
532	NA	NA	NA	1	NA	NA
535	NA	NA	NA	NA	NA	1
536	NA	NA	NA	NA	NA	1
540	NA	1	NA	NA	NA	NA
543	3	NA	NA	NA	NA	NA
545	NA	NA	NA	NA	1	NA
547	NA	NA	1	NA	NA	NA
548	NA	NA	NA	NA	NA	1
550	NA	NA	NA	NA	NA	1
551	NA	NA	NA	NA	1	NA
554	NA	NA	NA	NA	NA	1
560	NA	NA	NA	NA	NA	1
563	3	NA	NA	NA	NA	NA
568	NA	NA	NA	NA	NA	1
571	3	NA	NA	NA	NA	NA
572	NA	NA	NA	NA	1	NA
574	NA	NA	NA	1	NA	NA
575	3	NA	NA	NA	NA	NA
577	3	NA	NA	NA	NA	NA
589	NA	NA	NA	NA	1	NA
591	3	NA	NA	NA	NA	NA
595	NA	NA	NA	NA	NA	1
597	3	NA	NA	NA	NA	NA
599	NA	NA	NA	NA	NA	2
613	3	NA	NA	NA	NA	NA
621	NA	NA	NA	NA	NA	1
631	NA	NA	NA	1	NA	NA
633	NA	NA	NA	1	NA	NA
634	3	NA	NA	NA	NA	NA
651	NA	NA	NA	NA	NA	1
655	NA	NA	NA	NA	1	NA
664	NA	NA	NA	1	NA	NA
668	NA	NA	NA	NA	NA	1
671	3	NA	NA	NA	NA	NA
684	3	NA	NA	NA	NA	NA
713	NA	NA	NA	NA	NA	1
