# Supplementary material for: Modeling of mRNA deadenylation rates reveal a complex relationship between mRNA deadenylation and decay
Source: EMBO J. 2024 Oct 11;43(24):6525–54. doi: 10.1038/s44318-024-00258-3 (PMC11649921; doi:10.1038/s44318-024-00258-3)
Supplement: Supplementary file 6 — Source data Fig. 2 [file 44318_2024_258_MOESM6_ESM.zip › Figure 2/Figure 2D/Mex67_low_abundance_ORFS_repB.csv]

pA_tail	Mex67_AA_25C_0min	Mex67_AA_25C_10min	Mex67_AA_25C_12min	Mex67_AA_25C_14min	Mex67_AA_25C_20min	Mex67_AA_25C_4min
0	6	12	14	16	24	4
1	17	32	59	63	66	11
2	103	175	295	371	371	89
3	345	799	1187	1412	1665	347
4	932	1991	2966	3458	3368	961
5	1672	3098	4069	5193	4498	1514
6	2720	4178	5683	7204	5851	2305
7	3590	5231	7040	8931	7182	3127
8	4981	7187	9428	11725	9305	4405
9	6129	8491	11085	13935	11153	5536
10	7879	10764	13909	17175	13771	7088
11	8907	11815	15579	18904	15075	7974
12	10782	13748	18019	22233	17701	9574
13	11276	14295	18736	23153	18312	10073
14	12611	15572	20588	25578	20167	11487
15	12652	15169	20751	24893	19959	11255
16	13457	16334	21625	26664	21060	12184
17	13198	15352	21108	25232	19941	11829
18	13707	15808	21285	26127	20766	12504
19	13094	15237	20538	24569	19733	11947
20	13604	15141	20828	25386	19805	12400
21	12557	14472	19478	23623	18105	11547
22	12654	14619	19616	23875	17912	11830
23	11841	13751	18129	22236	16223	11351
24	12223	13602	18332	22103	16014	11133
25	11561	12687	17103	19985	14225	10670
26	11402	12626	17160	19951	13947	10792
27	10646	11630	15698	18450	12351	10259
28	10925	11615	15479	17709	11804	10308
29	10127	10672	14256	16046	10406	9801
30	10203	10638	14039	15762	9888	9768
31	9610	9930	12845	13797	8450	9357
32	9601	9594	12578	13466	8000	9417
33	8926	8690	10950	11824	6787	8769
34	9099	8422	10854	11005	6213	8888
35	8742	7574	9617	9576	5315	8371
36	8668	7411	9195	9114	4939	8451
37	8100	6493	7708	7777	4099	7910
38	8216	6051	7305	7309	3739	7914
39	7608	5365	6249	6238	3300	7280
40	7781	5027	5933	5733	2984	7390
41	7085	4340	5182	4847	2561	6824
42	7200	4195	4715	4412	2360	6855
43	6628	3595	3968	3748	2029	6356
44	6537	3324	3707	3483	1874	6258
45	6031	2828	3168	3035	1650	5805
46	6225	2590	2858	2705	1534	5703
47	5589	2242	2381	2278	1341	5213
48	5619	2053	2246	2167	1241	5039
49	5210	1709	1884	1863	1111	4457
50	4985	1637	1736	1674	1055	4328
51	4713	1424	1446	1453	995	4023
52	4615	1248	1382	1351	968	3829
53	4183	1147	1198	1163	855	3462
54	4060	1021	1147	1146	861	3367
55	3661	922	997	1008	784	3017
56	3659	807	888	891	745	2903
57	3168	707	829	899	717	2480
58	3138	678	780	871	654	2412
59	2768	582	702	697	661	2199
60	2708	554	660	689	612	1997
61	2449	522	552	665	608	1732
62	2334	470	573	660	538	1734
63	2074	423	523	571	557	1478
64	2087	404	522	585	500	1347
65	1813	368	495	493	502	1198
66	1749	342	483	560	565	1185
67	1474	333	366	509	481	1030
68	1455	326	397	507	524	985
69	1312	315	387	469	497	844
70	1211	296	364	475	488	822
71	1102	269	351	443	449	738
72	1030	250	385	454	480	704
73	894	260	374	465	505	626
74	845	247	315	427	456	557
75	722	231	368	412	469	505
76	722	226	320	404	433	521
77	627	223	282	385	422	448
78	563	234	300	400	467	458
79	521	197	343	405	442	419
80	488	225	304	368	443	370
81	439	182	247	397	401	372
82	403	202	300	400	427	352
83	338	216	291	344	395	314
84	340	200	292	380	473	355
85	311	188	298	333	432	311
86	289	220	279	397	451	259
87	269	208	284	354	424	268
88	247	203	277	379	360	251
89	235	183	259	336	364	230
90	231	185	278	311	398	236
91	212	168	241	318	375	227
92	213	164	265	329	373	207
93	185	134	246	303	350	210
94	179	146	266	357	363	197
95	160	167	244	285	338	198
96	162	136	246	284	323	169
97	128	135	212	271	313	162
98	141	153	237	281	322	176
99	148	126	222	266	261	157
100	129	132	208	290	303	169
101	131	136	175	224	281	164
102	126	112	207	232	280	136
103	107	111	176	227	274	128
104	107	112	187	233	249	134
105	99	127	162	213	203	94
106	95	89	155	214	209	113
107	96	104	161	196	239	103
108	103	104	145	213	225	116
109	86	94	140	179	201	102
110	84	85	151	183	203	120
111	86	94	132	160	203	101
112	79	70	151	156	174	92
113	74	88	97	156	153	88
114	94	76	129	160	167	102
115	66	68	108	125	141	71
116	65	74	120	148	147	85
117	61	64	117	125	148	70
118	61	71	82	120	129	81
119	59	49	120	113	125	69
120	49	63	77	130	122	71
121	47	62	117	100	99	59
122	53	33	81	94	127	55
123	56	47	79	95	102	49
124	60	55	75	105	108	56
125	69	49	72	95	85	59
126	54	48	79	84	89	61
127	41	38	77	75	86	53
128	48	30	67	89	77	54
129	40	53	55	68	73	48
130	42	47	64	66	82	46
131	41	37	58	70	77	54
132	38	44	59	67	81	55
133	45	22	62	64	62	39
134	48	31	63	62	57	38
135	41	26	56	49	55	37
136	50	41	49	56	69	42
137	39	26	48	57	57	48
138	31	35	58	64	47	41
139	38	21	49	43	47	37
140	31	25	54	49	54	42
141	37	37	44	47	49	44
142	40	21	45	36	54	38
143	31	31	35	40	47	29
144	29	30	30	40	47	32
145	38	32	32	50	39	45
146	20	19	32	39	35	38
147	33	25	36	34	24	25
148	36	21	51	35	42	35
149	20	19	33	49	45	30
150	26	21	40	49	42	33
151	25	18	31	41	39	18
152	21	27	35	39	35	20
153	25	21	14	37	31	20
154	29	21	23	36	36	35
155	27	18	21	26	32	22
156	23	16	27	34	25	21
157	19	18	38	29	31	27
158	30	19	19	33	26	18
159	21	22	27	23	25	21
160	14	22	28	22	17	17
161	19	13	15	32	25	14
162	23	15	25	21	34	33
163	19	10	18	17	26	21
164	20	13	23	27	22	20
165	19	13	19	19	27	13
166	16	14	16	21	27	16
167	16	11	16	20	16	23
168	23	10	22	20	29	19
169	15	12	22	31	23	14
170	16	11	17	14	31	19
171	20	23	18	12	9	19
172	23	10	10	17	21	16
173	17	9	23	18	10	16
174	12	13	19	23	23	20
175	21	17	15	19	19	13
176	15	6	14	22	21	23
177	12	13	16	15	19	9
178	16	17	8	15	24	10
179	13	16	20	15	18	8
180	9	20	24	15	13	18
181	12	9	13	16	17	13
182	16	10	19	24	21	9
183	10	3	12	23	19	15
184	15	12	12	16	16	13
185	8	5	14	18	14	9
186	14	9	15	12	10	15
187	17	6	8	19	14	17
188	16	14	6	14	16	6
189	16	10	10	21	15	9
190	7	10	9	16	17	14
191	12	11	12	14	16	27
192	13	5	11	9	15	17
193	11	10	13	14	14	6
194	10	14	17	10	11	14
195	10	10	9	12	15	8
196	15	12	10	14	12	11
197	19	8	6	21	8	12
198	13	10	13	11	15	9
199	10	9	7	15	16	10
200	12	9	9	13	11	12
201	10	9	13	14	15	11
202	14	4	15	15	15	8
203	18	8	14	12	12	13
204	13	5	12	20	16	14
205	11	15	9	10	15	7
206	7	6	8	12	10	13
207	10	4	9	8	12	4
208	9	7	12	12	14	11
209	12	5	6	14	11	15
210	2	9	9	8	8	8
211	7	7	11	12	4	10
212	11	6	10	14	12	6
213	12	5	6	16	11	8
214	15	4	6	10	8	8
215	11	5	9	5	13	10
216	6	4	8	9	7	4
217	10	7	6	6	8	13
218	8	4	6	8	9	6
219	8	6	7	9	3	9
220	8	6	5	13	14	8
221	10	10	9	13	7	3
222	7	2	7	3	7	7
223	5	3	2	4	11	7
224	9	3	7	12	7	7
225	10	4	9	6	7	13
226	9	15	8	8	4	5
227	5	3	9	7	5	7
228	6	6	9	7	5	6
229	9	4	6	9	18	8
230	12	2	11	3	4	9
231	6	8	4	8	4	6
232	7	1	6	14	5	2
233	11	11	7	6	17	2
234	6	2	4	9	8	6
235	5	5	4	6	7	4
236	9	7	3	6	4	1
237	7	4	4	6	6	7
238	4	5	5	9	3	5
239	9	7	8	9	9	7
240	8	5	8	4	7	7
241	7	4	5	6	9	10
242	7	1	7	6	12	7
243	5	3	3	9	8	6
244	9	1	3	5	3	7
245	9	7	7	6	6	5
246	3	2	7	7	3	9
247	7	2	5	4	10	15
248	4	9	8	9	5	6
249	4	4	2	6	3	5
250	2	2	5	8	4	3
251	1	1	8	6	5	4
252	9	3	10	5	7	4
254	5	3	6	6	6	5
255	5	4	3	1	4	4
256	2	1	6	6	11	7
257	5	5	6	4	4	5
258	5	4	3	1	3	7
259	3	3	4	7	5	4
260	6	2	5	7	5	7
261	1	7	3	4	2	8
262	5	6	1	5	7	5
263	9	3	5	8	2	2
264	6	4	8	6	5	4
265	1	5	4	6	2	4
266	1	3	1	3	5	4
267	4	4	7	4	4	4
268	6	3	4	3	7	8
269	8	5	1	4	2	6
270	5	3	4	2	2	3
271	9	6	1	5	5	7
272	5	5	4	1	4	2
273	3	4	5	6	3	4
274	1	5	7	2	4	2
275	1	3	3	3	1	6
276	4	2	6	8	1	2
277	2	2	3	4	6	4
278	4	5	5	1	5	3
279	1	3	1	6	3	1
280	4	1	1	3	2	5
281	7	2	2	7	3	1
282	3	3	1	3	2	2
283	2	1	6	1	4	5
284	2	NA	6	2	1	2
285	1	5	3	4	NA	5
286	3	3	3	5	5	3
287	4	4	1	5	3	4
288	2	4	4	9	NA	3
289	2	1	5	3	1	4
290	5	1	4	2	3	4
291	4	5	3	2	7	4
292	4	2	NA	6	4	3
293	5	7	4	4	1	2
294	4	3	7	2	1	3
295	1	2	2	3	5	NA
296	3	2	7	5	2	4
297	4	2	7	5	2	2
298	2	4	3	1	3	3
299	5	2	2	3	7	2
300	2	3	NA	5	3	3
301	2	7	3	1	3	5
303	2	4	2	4	4	5
304	4	2	4	NA	1	2
305	3	3	2	5	3	2
306	1	2	1	1	3	1
307	1	1	6	1	2	7
308	4	2	4	3	3	1
309	4	2	4	2	3	3
310	1	1	2	NA	2	2
311	5	2	4	3	2	2
312	2	1	2	2	NA	NA
313	4	NA	2	3	3	2
314	2	1	3	3	2	1
316	6	3	3	2	2	3
317	1	4	1	3	4	2
318	3	1	3	1	1	NA
319	1	1	1	4	3	2
320	3	3	2	2	NA	3
321	1	1	2	6	6	3
322	1	4	4	4	2	1
323	1	1	4	3	3	1
324	1	2	2	1	2	1
325	1	1	NA	1	2	4
326	2	NA	NA	2	2	1
327	2	3	1	4	1	1
328	2	1	3	3	4	1
329	2	4	4	2	2	5
330	3	1	3	3	3	NA
331	1	NA	1	2	NA	2
332	1	NA	2	2	2	2
333	3	1	2	4	NA	NA
334	3	1	1	3	3	2
335	3	NA	3	2	2	2
336	3	2	NA	3	1	4
338	1	1	2	4	1	NA
339	1	2	3	1	3	2
340	2	2	4	5	2	NA
341	1	3	1	1	1	2
342	3	3	2	NA	1	3
343	1	3	3	NA	NA	3
345	3	1	NA	NA	3	NA
346	1	NA	1	2	NA	2
347	1	NA	NA	NA	NA	NA
348	3	2	2	3	2	1
349	3	NA	1	2	1	1
350	3	2	4	NA	2	NA
351	2	1	NA	5	4	1
352	3	5	3	2	3	1
354	1	2	3	1	3	3
355	3	2	2	3	3	NA
356	1	NA	1	1	1	2
358	3	2	NA	2	NA	1
359	2	2	3	1	1	2
361	1	3	4	4	2	1
362	1	NA	1	NA	1	1
363	2	2	2	1	NA	NA
365	1	1	3	6	3	2
368	3	1	NA	NA	NA	2
370	2	2	NA	1	NA	3
371	3	2	2	NA	2	2
372	2	1	1	1	NA	2
373	1	2	NA	3	1	1
374	2	1	NA	1	1	3
375	1	1	NA	1	1	1
376	3	NA	NA	2	1	1
379	2	1	3	1	2	3
380	1	NA	1	1	1	1
382	1	1	NA	1	NA	3
383	1	1	1	1	1	1
384	1	2	NA	NA	1	2
385	1	NA	2	NA	NA	NA
386	1	NA	1	1	1	1
387	5	NA	NA	1	2	2
388	1	1	2	1	NA	1
389	2	1	NA	1	1	1
391	2	3	4	1	3	1
392	3	NA	NA	2	NA	1
393	1	1	1	1	NA	1
394	1	1	1	3	NA	2
395	2	NA	4	3	1	2
396	1	2	2	1	1	3
398	2	NA	2	NA	1	1
399	1	1	1	NA	NA	1
400	1	1	NA	3	NA	NA
401	1	NA	NA	NA	NA	1
402	1	2	NA	NA	NA	NA
404	2	NA	2	1	1	1
405	1	NA	NA	NA	1	2
406	1	1	3	5	NA	NA
408	1	1	NA	NA	4	1
409	1	1	NA	NA	1	NA
410	1	NA	NA	1	NA	NA
413	1	1	3	NA	1	1
414	1	NA	NA	NA	1	1
416	2	1	NA	NA	1	1
417	1	1	NA	NA	1	NA
419	1	NA	1	1	NA	NA
420	1	NA	1	2	NA	NA
421	2	NA	NA	NA	NA	NA
422	2	NA	NA	1	NA	NA
423	1	NA	NA	1	NA	NA
426	1	NA	1	1	1	NA
429	2	NA	NA	2	NA	NA
430	1	NA	2	NA	1	1
431	2	NA	NA	1	1	NA
432	2	NA	1	1	NA	2
434	2	NA	1	NA	NA	NA
436	3	NA	1	2	NA	NA
437	2	NA	1	NA	NA	NA
441	2	NA	1	1	NA	NA
442	2	NA	NA	1	NA	NA
444	1	NA	NA	NA	NA	NA
449	1	NA	NA	1	NA	NA
451	1	NA	NA	NA	1	1
452	1	NA	NA	1	NA	NA
455	1	1	NA	NA	NA	2
458	2	NA	NA	NA	NA	NA
459	1	NA	1	1	1	NA
463	3	NA	NA	NA	NA	NA
464	1	NA	NA	NA	1	NA
468	2	NA	NA	1	NA	NA
476	2	NA	NA	NA	1	1
477	1	1	1	NA	NA	2
480	3	NA	NA	NA	NA	NA
481	1	2	NA	NA	1	NA
489	1	NA	NA	NA	NA	1
490	2	NA	NA	1	NA	NA
493	1	NA	NA	NA	NA	NA
495	1	NA	NA	NA	NA	NA
500	1	NA	NA	NA	1	NA
504	1	NA	NA	NA	NA	NA
509	1	1	NA	NA	NA	NA
513	2	NA	NA	NA	NA	NA
515	2	NA	NA	NA	NA	NA
518	1	NA	NA	NA	NA	NA
524	1	NA	NA	NA	1	NA
527	2	1	1	NA	NA	NA
531	2	NA	NA	NA	NA	NA
535	1	NA	1	NA	NA	NA
537	2	NA	NA	NA	NA	NA
540	1	1	NA	NA	NA	NA
557	1	NA	1	NA	NA	NA
568	2	1	NA	NA	NA	NA
571	1	NA	1	NA	NA	NA
586	1	NA	NA	NA	NA	1
598	1	NA	NA	NA	NA	NA
645	1	NA	NA	NA	NA	NA
655	1	NA	NA	NA	NA	1
664	1	NA	NA	NA	NA	NA
712	1	NA	1	NA	NA	NA
738	1	NA	NA	NA	NA	NA
740	1	NA	NA	NA	NA	NA
834	1	NA	NA	NA	NA	NA
253	NA	2	4	4	3	3
302	NA	2	2	3	1	3
315	NA	2	1	3	3	2
344	NA	2	4	2	2	2
357	NA	2	1	1	1	NA
364	NA	1	3	5	2	1
366	NA	4	2	1	1	NA
367	NA	1	1	2	NA	3
377	NA	3	2	1	2	NA
378	NA	3	1	1	1	1
381	NA	2	3	1	1	1
390	NA	1	NA	1	1	NA
397	NA	1	1	1	2	NA
411	NA	1	2	NA	3	NA
412	NA	1	1	NA	NA	1
415	NA	1	1	1	2	2
435	NA	1	1	1	1	NA
439	NA	1	1	NA	NA	NA
443	NA	1	NA	NA	NA	NA
446	NA	1	NA	NA	NA	NA
460	NA	1	NA	NA	NA	1
461	NA	1	NA	NA	NA	NA
465	NA	1	NA	NA	1	NA
466	NA	1	NA	NA	NA	NA
467	NA	1	NA	NA	1	1
471	NA	1	1	NA	NA	NA
479	NA	2	NA	NA	NA	NA
496	NA	1	NA	1	NA	NA
502	NA	2	1	1	NA	NA
505	NA	2	NA	NA	2	NA
532	NA	1	NA	NA	1	NA
533	NA	1	NA	NA	NA	NA
536	NA	1	NA	NA	NA	1
613	NA	1	NA	NA	NA	NA
615	NA	1	NA	NA	NA	NA
624	NA	1	NA	NA	NA	NA
665	NA	1	NA	NA	NA	NA
702	NA	1	NA	NA	NA	NA
766	NA	1	NA	NA	NA	NA
337	NA	NA	1	2	1	3
353	NA	NA	2	NA	4	3
360	NA	NA	1	4	2	5
403	NA	NA	5	NA	NA	1
433	NA	NA	1	NA	NA	2
445	NA	NA	1	1	NA	NA
447	NA	NA	1	3	NA	NA
454	NA	NA	2	1	NA	NA
456	NA	NA	1	1	NA	NA
482	NA	NA	1	NA	NA	NA
485	NA	NA	1	NA	NA	NA
486	NA	NA	1	NA	1	NA
488	NA	NA	1	2	1	NA
491	NA	NA	2	NA	NA	NA
492	NA	NA	2	NA	NA	NA
499	NA	NA	1	NA	NA	NA
506	NA	NA	1	NA	NA	NA
528	NA	NA	1	NA	NA	2
530	NA	NA	1	NA	NA	1
534	NA	NA	1	NA	1	1
550	NA	NA	1	NA	NA	NA
556	NA	NA	2	NA	NA	NA
582	NA	NA	1	NA	NA	NA
597	NA	NA	1	NA	1	NA
599	NA	NA	1	NA	NA	NA
699	NA	NA	1	NA	NA	NA
730	NA	NA	1	NA	NA	NA
369	NA	NA	NA	2	2	1
418	NA	NA	NA	2	1	1
424	NA	NA	NA	1	NA	2
425	NA	NA	NA	1	NA	1
428	NA	NA	NA	1	1	NA
438	NA	NA	NA	1	NA	2
440	NA	NA	NA	2	NA	NA
448	NA	NA	NA	1	1	NA
450	NA	NA	NA	1	1	NA
453	NA	NA	NA	1	1	1
457	NA	NA	NA	2	NA	NA
472	NA	NA	NA	2	1	NA
473	NA	NA	NA	1	NA	NA
474	NA	NA	NA	1	NA	NA
487	NA	NA	NA	1	1	NA
497	NA	NA	NA	1	NA	NA
501	NA	NA	NA	1	NA	NA
507	NA	NA	NA	1	NA	1
508	NA	NA	NA	2	NA	NA
517	NA	NA	NA	1	NA	NA
543	NA	NA	NA	1	NA	NA
549	NA	NA	NA	1	1	NA
563	NA	NA	NA	1	NA	NA
564	NA	NA	NA	1	NA	NA
578	NA	NA	NA	1	NA	NA
611	NA	NA	NA	1	NA	NA
649	NA	NA	NA	1	NA	NA
653	NA	NA	NA	1	NA	NA
670	NA	NA	NA	1	NA	NA
686	NA	NA	NA	1	NA	NA
688	NA	NA	NA	1	NA	NA
723	NA	NA	NA	1	NA	NA
849	NA	NA	NA	1	NA	NA
931	NA	NA	NA	1	NA	NA
462	NA	NA	NA	NA	1	2
470	NA	NA	NA	NA	2	2
478	NA	NA	NA	NA	1	NA
484	NA	NA	NA	NA	1	NA
523	NA	NA	NA	NA	1	NA
541	NA	NA	NA	NA	1	NA
562	NA	NA	NA	NA	1	NA
580	NA	NA	NA	NA	1	NA
581	NA	NA	NA	NA	1	NA
629	NA	NA	NA	NA	1	NA
765	NA	NA	NA	NA	1	NA
427	NA	NA	NA	NA	NA	3
469	NA	NA	NA	NA	NA	1
483	NA	NA	NA	NA	NA	1
503	NA	NA	NA	NA	NA	1
538	NA	NA	NA	NA	NA	1
544	NA	NA	NA	NA	NA	1
548	NA	NA	NA	NA	NA	1
552	NA	NA	NA	NA	NA	1
567	NA	NA	NA	NA	NA	1
570	NA	NA	NA	NA	NA	1
583	NA	NA	NA	NA	NA	1
603	NA	NA	NA	NA	NA	1
637	NA	NA	NA	NA	NA	1
643	NA	NA	NA	NA	NA	1
684	NA	NA	NA	NA	NA	1
