# Supplementary material for: Modeling of mRNA deadenylation rates reveal a complex relationship between mRNA deadenylation and decay
Source: EMBO J. 2024 Oct 11;43(24):6525–54. doi: 10.1038/s44318-024-00258-3 (PMC11649921; doi:10.1038/s44318-024-00258-3)
Supplement: Supplementary file 6 — Source data Fig. 2 [file 44318_2024_258_MOESM6_ESM.zip › Figure 2/Figure 2E/FIGURE 2E README.txt]

Figure 2E - ggplot scatterplot with geom_smooth produced using data frames: Mex67_low_abundance_ORFS_.csv, Mex67_low_abundance_ORFS_repB.csv, ORFs_repA.csv, ORFs_repB.csv, ORFs_repH.csv, Mex67_high_abundance_ORFS_.csv, Mex67_high_abundance_ORFS_repB.csv, Mex67_RPG_ORFS_.csv, Mex67_RPG_ORFS_repB.csv, Mex67_NON_RPG_ORFS_.csv, Mex67_NON_RPG_ORFS_repB.csv. Convert the distribution into a discreet vector (by multiplying the pA-tail length by the number of times it occurs in the dataset) and calculate the median. To produce the scatterplot normalize the medians to the control samples and display them in function of time.
