# Supplementary material for: Modeling of mRNA deadenylation rates reveal a complex relationship between mRNA deadenylation and decay
Source: EMBO J. 2024 Oct 11;43(24):6525–54. doi: 10.1038/s44318-024-00258-3 (PMC11649921; doi:10.1038/s44318-024-00258-3)
Supplement: Supplementary file 6 — Source data Fig. 2 [file 44318_2024_258_MOESM6_ESM.zip › Figure 2/Figure 2E/Mex67_high_abundance_ORFS_.csv]

pA.tail	Mex67_AA_25C_0min	Mex67_AA_25C_8min	Mex67_AA_25C_12min	Mex67_AA_25C_14min	Mex67_AA_25C_16min	Mex67_AA_25C_30min
0	21	3	3	19	22	20
1	73	10	10	63	83	101
2	255	50	60	332	444	565
3	936	217	271	1276	1621	2063
4	2034	365	583	2589	3008	4591
5	3307	528	895	3576	4251	6374
6	5002	754	1270	4943	5972	8979
7	6892	986	1644	6367	7668	11667
8	9900	1384	2243	8942	10661	15672
9	12617	1829	2744	10928	12823	19132
10	16916	2283	3478	13818	16190	24248
11	19100	2512	4083	15831	18833	27563
12	23678	2933	4776	18470	21962	32245
13	25222	3112	4949	19329	22947	34170
14	29322	3453	5325	20975	25598	37514
15	29804	3462	5378	20889	25462	36989
16	32285	3692	5754	21785	26752	38858
17	31788	3561	5366	20797	25694	37274
18	32380	3528	5516	21495	26271	37566
19	31780	3379	5372	20060	24712	35020
20	33203	3376	5276	20151	24764	34724
21	31358	3121	4885	18641	22802	31743
22	31614	3140	4877	18658	22791	30350
23	29222	2925	4415	17353	21272	27194
24	29694	2900	4551	16751	21032	25773
25	27660	2650	4066	15699	19012	22355
26	28180	2689	4108	15740	18768	21172
27	26490	2463	3715	14419	17120	18033
28	26519	2432	3788	13839	16484	16545
29	24173	2213	3387	12575	14770	13949
30	24631	2251	3305	12458	14544	12611
31	22507	1987	3069	11084	12722	10299
32	22743	1994	2971	10838	12233	9248
33	21080	1849	2592	9441	10515	7573
34	21181	1858	2604	9036	9728	6521
35	19247	1593	2292	7937	8470	5269
36	19216	1515	2197	7244	7854	4711
37	17390	1408	1819	6264	6595	3854
38	17570	1372	1751	5755	5991	3337
39	15680	1265	1463	4882	5041	2546
40	15392	1181	1413	4398	4461	2369
41	14079	1041	1150	3676	3675	1862
42	14333	965	1070	3220	3265	1635
43	12776	769	859	2701	2689	1383
44	12186	785	787	2363	2317	1194
45	11182	687	641	1948	1879	977
46	10876	663	592	1741	1746	894
47	10101	544	464	1358	1429	766
48	9135	486	432	1310	1218	720
49	8334	370	377	1010	988	649
50	8386	378	365	958	886	614
51	7151	342	254	778	788	516
52	7238	307	233	697	717	547
53	6390	256	189	568	561	464
54	5989	218	168	537	527	462
55	5440	182	137	426	451	472
56	5288	144	131	404	438	474
57	4643	152	115	377	376	432
58	4274	138	119	357	361	415
59	3899	117	84	263	303	377
60	3597	95	81	297	329	377
61	3407	101	55	265	273	331
62	2952	76	76	252	262	364
63	2449	76	61	201	244	339
64	2521	73	60	204	220	318
65	2361	64	49	177	265	301
66	2110	75	42	213	221	306
67	1815	38	41	176	195	280
68	1789	66	47	168	199	325
69	1405	45	38	168	195	303
70	1486	38	42	153	185	278
71	1232	40	39	144	174	281
72	1145	35	33	157	175	271
73	1035	28	34	106	171	248
74	928	32	33	109	141	241
75	768	36	36	140	154	237
76	742	32	31	141	164	227
77	750	27	35	119	148	215
78	628	38	21	129	167	228
79	570	22	31	104	136	190
80	538	20	31	118	141	224
81	462	23	23	97	125	217
82	498	19	25	112	132	175
83	423	23	32	98	111	177
84	439	21	24	99	128	177
85	402	21	28	92	124	179
86	293	25	24	84	122	178
87	318	14	24	79	106	155
88	297	18	19	86	107	159
89	284	11	25	101	104	159
90	261	8	22	92	108	149
91	254	16	27	101	102	149
92	234	16	17	93	84	141
93	205	13	22	75	82	133
94	266	19	16	67	104	136
95	264	12	14	79	77	108
96	207	18	15	65	94	121
97	171	16	20	84	81	118
98	201	13	18	73	87	117
99	186	8	12	66	93	106
100	165	10	18	59	68	106
101	150	14	18	60	49	78
102	149	9	13	54	63	87
103	90	12	9	50	82	90
104	111	11	13	59	60	87
105	129	10	10	57	60	74
106	150	8	13	36	68	75
107	117	9	10	43	55	71
108	117	7	12	43	54	64
109	138	6	16	42	62	55
110	124	14	16	46	52	53
111	69	15	13	39	56	76
112	132	13	9	47	53	48
113	104	12	10	33	40	71
114	81	5	12	35	55	73
115	112	9	12	38	36	58
116	81	7	8	43	36	48
117	78	8	10	32	39	52
118	90	8	10	28	38	68
119	96	2	6	30	43	51
120	84	7	10	37	39	42
121	63	3	16	40	30	43
122	69	4	12	44	34	36
123	97	4	12	21	38	45
124	60	6	4	38	38	47
125	54	3	4	29	31	33
126	75	9	8	29	28	42
127	54	5	7	21	25	41
128	70	6	9	31	35	31
129	72	3	4	16	19	35
130	76	2	4	31	27	38
131	63	6	2	19	34	27
132	72	6	7	17	29	30
133	60	6	3	21	25	27
134	45	4	7	22	29	26
135	36	5	1	21	22	35
136	63	4	4	19	31	30
137	48	3	1	18	22	21
138	66	5	6	21	31	29
139	25	4	3	15	18	30
140	67	2	8	18	28	29
141	63	1	3	25	21	19
142	57	4	6	15	23	30
143	45	NA	2	15	26	22
144	48	5	3	18	22	27
145	48	5	5	19	17	23
146	54	4	4	10	25	20
147	61	2	3	17	25	19
148	54	2	6	23	33	15
149	45	4	2	12	26	20
150	54	3	7	12	20	12
151	21	1	1	19	18	24
152	33	3	2	12	18	19
153	30	2	6	17	27	19
154	36	6	4	21	16	21
155	33	2	6	21	13	16
156	24	4	3	13	19	9
157	42	5	3	12	24	13
158	30	2	3	15	12	22
159	39	2	3	12	25	22
160	36	2	NA	17	15	30
161	27	3	9	21	17	13
162	42	4	5	16	11	12
163	39	4	NA	12	12	16
164	27	3	3	12	17	20
165	24	2	2	10	17	12
166	33	3	1	11	16	12
167	33	2	1	12	12	10
168	27	2	4	11	12	7
169	30	3	3	11	13	10
170	30	2	4	7	11	20
171	24	2	2	11	18	19
172	30	5	2	13	9	16
173	15	3	1	8	6	11
174	25	1	2	11	15	10
175	27	1	1	10	8	8
176	42	4	2	13	11	15
177	25	1	5	4	12	14
178	9	3	5	9	11	12
179	12	3	3	6	16	12
180	24	3	3	11	7	11
181	21	2	1	5	10	9
182	18	2	1	13	10	10
183	30	2	1	10	14	10
184	24	4	1	9	6	13
185	18	2	2	5	11	12
186	12	NA	1	16	12	16
187	18	2	3	6	8	4
188	27	3	2	8	8	13
189	39	2	2	9	8	14
190	24	4	2	16	10	11
191	21	4	NA	3	8	11
192	6	3	1	16	9	5
193	15	4	2	5	6	12
194	15	2	NA	8	5	7
195	3	2	1	8	7	12
196	27	NA	NA	9	15	8
197	31	1	3	6	8	13
198	18	1	2	4	5	10
199	15	1	NA	3	8	11
200	15	1	1	5	14	7
201	9	NA	2	7	6	9
202	24	2	2	5	3	9
203	21	1	1	6	14	7
204	15	1	2	8	10	5
205	9	4	3	7	7	10
206	21	2	NA	3	3	13
207	10	1	1	5	7	4
208	12	NA	2	6	6	7
209	18	NA	NA	5	9	5
210	6	3	NA	9	5	9
211	18	NA	2	7	1	11
212	9	1	2	8	8	7
213	13	3	1	4	11	11
214	12	1	1	8	11	7
215	9	NA	3	10	5	8
216	9	1	2	1	5	8
217	15	1	2	2	8	3
218	NA	NA	NA	3	10	9
219	12	NA	2	6	15	1
220	18	1	NA	3	4	13
221	6	2	2	3	3	13
222	12	3	NA	8	10	7
223	12	2	NA	5	6	9
224	12	3	3	4	4	5
225	3	NA	3	3	8	2
226	9	3	2	7	1	7
227	9	1	NA	2	3	6
228	9	3	4	5	6	3
229	12	NA	NA	4	6	3
230	12	NA	2	5	10	6
231	6	1	1	3	2	6
232	12	NA	2	3	5	6
233	9	1	NA	4	3	7
234	21	1	NA	8	5	7
235	18	NA	NA	5	3	12
236	12	3	3	5	9	5
237	7	1	2	3	6	7
238	12	NA	NA	4	8	3
239	3	NA	2	1	6	6
240	NA	NA	NA	4	5	9
241	12	NA	2	1	2	2
242	6	NA	1	4	4	6
243	3	NA	2	3	5	4
244	12	1	NA	6	13	5
245	10	1	NA	3	3	2
246	9	NA	NA	3	2	3
247	9	1	NA	4	4	7
248	3	NA	1	5	3	12
249	3	2	1	1	4	6
250	12	2	2	3	5	2
251	12	1	1	7	6	5
252	9	NA	NA	5	5	6
253	6	NA	NA	3	1	4
254	6	1	NA	7	10	5
255	6	NA	2	2	2	4
256	6	NA	NA	1	5	4
257	6	NA	NA	4	2	6
258	12	NA	NA	5	1	6
259	6	NA	NA	3	4	7
260	3	2	2	2	NA	7
261	9	2	NA	3	1	6
262	3	1	NA	4	6	5
263	3	NA	1	4	1	1
264	6	NA	1	4	2	9
265	3	NA	2	3	5	2
266	3	NA	NA	3	3	2
267	NA	NA	1	6	2	2
268	9	1	2	1	5	6
269	12	NA	NA	5	1	4
270	9	3	1	4	2	5
271	NA	1	NA	3	3	6
272	NA	NA	NA	2	2	3
273	6	1	NA	13	6	5
274	6	NA	NA	3	5	5
275	6	NA	NA	2	3	3
276	3	NA	1	2	6	3
277	9	1	NA	1	5	2
278	NA	1	NA	2	2	5
279	3	NA	NA	2	1	3
280	6	1	1	7	3	4
281	6	NA	NA	1	4	4
282	NA	NA	1	3	7	4
283	6	1	1	NA	2	4
284	9	NA	1	1	5	4
285	3	1	NA	7	1	5
286	9	NA	1	NA	4	3
287	NA	NA	2	NA	4	2
288	9	1	1	2	4	4
289	NA	NA	NA	NA	1	4
290	3	1	NA	5	2	2
291	6	NA	1	2	2	2
292	3	NA	NA	6	3	2
293	3	NA	1	3	1	4
294	NA	NA	2	3	4	4
295	3	1	NA	3	5	3
296	NA	1	2	2	2	5
297	6	NA	NA	3	8	3
298	6	2	NA	3	1	1
299	12	3	NA	2	3	3
300	6	NA	NA	1	3	1
301	3	NA	NA	1	2	5
302	12	NA	NA	1	3	5
303	NA	1	NA	3	3	2
304	3	NA	NA	4	3	4
305	9	NA	2	2	3	4
306	3	NA	NA	2	1	5
307	6	NA	NA	2	2	4
308	NA	1	1	2	3	4
309	9	NA	NA	3	5	3
310	6	NA	NA	NA	4	4
311	3	NA	2	3	1	NA
312	3	NA	NA	2	1	2
313	3	2	1	1	NA	4
314	NA	1	NA	2	3	2
315	NA	NA	NA	2	2	2
316	3	NA	NA	NA	1	5
317	3	NA	NA	1	NA	4
318	NA	NA	NA	NA	2	2
319	6	NA	NA	2	1	5
320	9	NA	NA	5	NA	2
321	NA	NA	1	5	2	1
322	3	NA	NA	2	3	NA
323	NA	NA	1	3	2	3
324	15	1	NA	3	5	3
325	NA	1	NA	NA	2	4
326	3	NA	1	1	2	3
327	4	NA	1	2	4	1
328	NA	NA	NA	1	2	3
329	3	NA	NA	1	NA	2
330	NA	NA	1	NA	1	4
331	6	NA	NA	1	2	2
332	6	NA	NA	2	NA	3
333	3	1	NA	2	NA	2
334	6	NA	NA	4	2	1
335	NA	NA	NA	1	2	6
336	3	NA	NA	1	5	1
337	NA	NA	1	1	2	NA
338	NA	1	4	1	NA	2
339	3	NA	NA	NA	4	2
340	3	NA	1	1	1	NA
341	9	1	NA	1	2	3
342	3	NA	NA	2	NA	NA
343	3	NA	NA	NA	1	2
344	3	NA	NA	NA	1	2
345	3	NA	NA	1	1	4
346	3	NA	NA	3	1	1
347	3	NA	NA	NA	2	2
348	6	NA	NA	3	1	2
349	6	NA	NA	2	1	3
350	NA	NA	NA	1	1	1
351	3	NA	NA	1	3	2
352	NA	1	NA	1	4	3
353	NA	1	NA	1	NA	2
354	3	NA	NA	3	2	NA
355	3	NA	NA	2	1	2
356	NA	NA	NA	NA	2	3
357	NA	NA	NA	4	1	2
358	3	NA	1	1	1	2
359	6	1	1	2	5	6
360	6	NA	1	3	2	3
361	NA	NA	NA	NA	1	NA
362	NA	1	NA	1	NA	2
363	NA	NA	NA	2	4	1
364	NA	NA	NA	2	NA	2
365	NA	NA	NA	1	1	1
366	3	1	NA	NA	3	NA
367	NA	NA	NA	NA	1	3
368	NA	1	1	2	NA	1
369	3	NA	NA	NA	4	3
370	9	NA	NA	2	NA	3
372	3	1	NA	2	1	NA
373	6	NA	1	2	2	NA
374	NA	1	NA	NA	1	4
375	3	NA	NA	1	NA	1
376	NA	1	NA	1	1	NA
377	3	NA	NA	NA	1	1
378	3	NA	NA	NA	NA	NA
379	6	NA	NA	1	1	1
380	NA	1	NA	3	2	1
381	6	NA	NA	1	1	NA
382	NA	NA	NA	1	1	NA
383	3	NA	NA	NA	2	1
384	3	NA	NA	1	1	3
385	NA	1	NA	1	3	NA
386	NA	NA	NA	NA	NA	1
387	NA	NA	NA	1	NA	2
388	NA	1	NA	1	1	NA
389	NA	NA	1	2	1	2
390	3	NA	NA	1	2	1
391	3	NA	NA	1	1	2
392	6	1	1	2	NA	NA
393	3	NA	NA	NA	1	NA
394	3	NA	NA	NA	1	1
395	NA	NA	NA	NA	NA	2
397	NA	NA	NA	NA	1	1
398	NA	NA	NA	1	1	1
399	6	1	1	NA	1	2
400	NA	NA	NA	NA	NA	2
401	NA	NA	1	2	NA	2
402	NA	NA	NA	NA	1	1
403	3	NA	1	1	1	1
404	NA	1	NA	NA	1	NA
405	NA	NA	NA	NA	NA	1
406	NA	NA	NA	1	1	NA
408	NA	NA	NA	1	1	NA
409	3	NA	1	NA	NA	3
410	NA	NA	NA	2	NA	1
411	NA	NA	1	NA	NA	3
412	NA	NA	NA	NA	1	1
413	6	NA	NA	NA	2	NA
414	NA	1	NA	NA	NA	NA
415	3	NA	1	NA	NA	1
416	NA	NA	NA	NA	NA	1
417	NA	NA	NA	1	NA	NA
418	NA	NA	NA	1	NA	NA
419	NA	1	NA	NA	2	1
420	3	NA	NA	1	NA	1
421	NA	NA	NA	1	NA	NA
422	3	NA	NA	NA	1	1
423	NA	NA	1	1	NA	NA
424	NA	1	NA	NA	1	1
425	NA	NA	NA	2	NA	NA
426	NA	NA	NA	2	2	1
427	NA	NA	NA	NA	2	2
428	3	NA	NA	NA	1	1
430	NA	NA	NA	1	NA	1
431	NA	NA	NA	NA	NA	1
432	3	NA	NA	1	NA	NA
433	NA	NA	NA	NA	NA	1
435	3	NA	NA	1	1	2
437	NA	NA	1	1	1	NA
438	NA	NA	NA	1	NA	NA
440	6	NA	NA	NA	1	NA
441	NA	NA	NA	NA	NA	2
442	NA	NA	NA	1	NA	NA
443	NA	NA	NA	NA	1	2
444	NA	NA	NA	NA	1	1
445	3	NA	NA	NA	NA	1
446	NA	NA	NA	NA	NA	1
447	NA	NA	NA	NA	NA	2
449	NA	NA	NA	1	NA	NA
450	NA	NA	NA	1	NA	2
451	NA	NA	NA	NA	NA	2
452	NA	NA	1	NA	NA	NA
454	NA	NA	NA	NA	1	1
455	NA	NA	NA	1	NA	2
457	NA	NA	NA	NA	NA	2
459	NA	NA	NA	1	1	NA
460	3	NA	NA	1	1	NA
461	NA	NA	NA	NA	NA	1
462	NA	NA	NA	1	NA	1
464	NA	NA	NA	NA	1	NA
467	NA	NA	NA	2	NA	NA
468	NA	NA	NA	NA	1	NA
469	NA	NA	NA	NA	1	NA
470	NA	1	1	2	NA	1
471	NA	NA	NA	1	NA	NA
473	NA	NA	1	1	1	NA
474	NA	NA	NA	NA	NA	1
475	NA	NA	NA	NA	1	NA
476	NA	NA	NA	1	NA	1
477	NA	NA	NA	NA	NA	1
478	NA	NA	NA	NA	NA	1
479	NA	NA	1	NA	NA	NA
482	NA	NA	NA	NA	1	1
483	3	NA	NA	NA	2	NA
485	NA	NA	NA	1	NA	NA
487	NA	NA	NA	1	NA	NA
488	3	NA	1	1	1	1
490	NA	NA	NA	NA	1	NA
491	NA	NA	NA	1	NA	1
493	NA	NA	NA	1	NA	1
494	6	NA	NA	NA	1	NA
495	NA	NA	NA	1	NA	NA
497	NA	NA	NA	NA	NA	1
500	NA	1	NA	NA	NA	1
501	NA	NA	NA	NA	NA	1
504	NA	NA	NA	NA	NA	1
505	NA	NA	NA	1	1	NA
506	NA	NA	NA	1	NA	NA
508	3	NA	NA	NA	NA	NA
509	NA	NA	NA	NA	1	1
510	NA	NA	1	NA	NA	1
512	NA	NA	NA	NA	NA	1
513	NA	NA	NA	NA	NA	1
516	NA	NA	NA	NA	1	NA
517	NA	NA	NA	NA	1	1
518	NA	NA	NA	NA	NA	1
519	NA	1	NA	1	1	1
520	NA	NA	NA	NA	1	NA
521	NA	NA	NA	NA	NA	1
523	3	NA	NA	NA	NA	1
525	NA	NA	NA	NA	NA	1
526	NA	NA	NA	NA	NA	1
527	3	NA	NA	NA	NA	1
528	NA	NA	NA	NA	NA	1
529	NA	NA	1	NA	NA	NA
531	3	NA	NA	NA	NA	NA
532	NA	NA	NA	1	1	NA
533	NA	NA	1	1	NA	NA
537	3	NA	NA	NA	NA	NA
538	1	NA	NA	NA	1	1
539	3	NA	NA	NA	NA	NA
540	NA	NA	NA	1	NA	NA
542	NA	NA	NA	NA	1	NA
543	NA	NA	1	NA	1	NA
544	NA	1	NA	1	NA	NA
545	NA	NA	NA	NA	1	NA
546	3	NA	NA	NA	NA	NA
547	NA	NA	NA	1	NA	NA
548	NA	NA	NA	NA	NA	1
551	NA	NA	NA	NA	NA	1
555	6	NA	NA	NA	NA	NA
556	NA	NA	NA	NA	NA	1
560	NA	NA	NA	NA	NA	1
562	NA	NA	NA	1	1	NA
563	NA	NA	NA	NA	NA	1
565	NA	NA	NA	NA	NA	2
568	3	NA	NA	NA	NA	NA
575	NA	NA	NA	1	NA	NA
581	NA	NA	NA	NA	NA	1
586	NA	NA	NA	NA	2	NA
590	NA	NA	1	NA	NA	NA
592	NA	NA	NA	NA	1	NA
593	NA	NA	NA	NA	NA	1
600	NA	NA	NA	NA	NA	1
601	3	NA	NA	NA	NA	NA
606	NA	NA	NA	NA	1	NA
627	NA	NA	NA	NA	1	NA
632	NA	NA	NA	NA	NA	1
649	NA	NA	NA	NA	NA	1
662	NA	NA	NA	NA	1	NA
672	3	NA	NA	NA	NA	NA
673	NA	NA	NA	NA	NA	1
685	NA	NA	NA	1	NA	NA
715	NA	NA	NA	NA	1	NA
736	NA	NA	NA	NA	NA	1
762	3	NA	NA	NA	NA	NA
878	NA	NA	NA	NA	1	NA
895	NA	NA	NA	NA	1	NA
