# Supplementary material for: Modeling of mRNA deadenylation rates reveal a complex relationship between mRNA deadenylation and decay
Source: EMBO J. 2024 Oct 11;43(24):6525–54. doi: 10.1038/s44318-024-00258-3 (PMC11649921; doi:10.1038/s44318-024-00258-3)
Supplement: Supplementary file 6 — Source data Fig. 2 [file 44318_2024_258_MOESM6_ESM.zip › Figure 2/Figure 2E/Mex67_high_abundance_ORFS_repB.csv]

pA_tail	Mex67_AA_25C_0min	Mex67_AA_25C_10min	Mex67_AA_25C_12min	Mex67_AA_25C_14min	Mex67_AA_25C_20min	Mex67_AA_25C_4min
0	12	20	22	27	27	9
1	27	59	90	98	99	24
2	136	228	353	460	529	117
3	480	925	1509	1713	2011	487
4	1325	2390	3230	4175	4346	1245
5	2390	3725	4941	6531	5794	2124
6	3738	5509	7514	9668	8470	3226
7	4992	7493	9736	12353	10999	4512
8	7019	10210	13570	17602	15245	6403
9	8718	12523	16786	21462	18737	8053
10	11176	16296	21474	27392	23647	10374
11	12700	17966	24394	30790	26643	11812
12	14946	21555	28738	36144	31511	13934
13	15846	21917	29936	37937	33358	14835
14	17492	24089	32488	41639	36502	16249
15	17508	23439	32688	40961	36611	16064
16	18759	24741	34204	43410	38287	17467
17	17740	23609	32868	41177	36884	16715
18	18641	24033	33401	42281	37713	17284
19	17226	22435	31249	39684	35360	16416
20	17775	22630	31756	40254	35999	16719
21	16112	21111	29395	37100	32963	15381
22	16634	21148	29549	37442	33085	15838
23	15113	19106	27122	34222	30633	14551
24	15162	19273	27152	33999	29855	14610
25	13956	17521	25292	31351	26802	13209
26	13911	17660	24928	31486	26449	13403
27	12611	16523	23087	28881	23660	12314
28	12751	15981	22990	28141	22274	12410
29	11558	14849	21053	25470	19966	11516
30	11766	14604	20542	24966	19074	11391
31	10636	13447	18952	22406	16353	10618
32	10794	13247	18286	21429	15227	10449
33	9879	11885	16578	19062	13129	9573
34	9657	11624	16085	17997	12011	9648
35	8901	10304	13980	15487	10304	8686
36	8918	9958	13267	14778	9158	8763
37	7975	8779	11580	12535	7677	8002
38	7757	8248	11009	11560	6944	7884
39	7248	7066	9321	9623	5599	6944
40	7049	6638	8678	9042	4989	6927
41	6250	5851	7288	7248	4264	6190
42	6193	5391	6662	6745	3729	6196
43	5584	4662	5645	5617	3022	5466
44	5507	4076	5147	5096	2772	5378
45	4770	3529	4175	4181	2333	4804
46	4704	3329	3812	3789	2096	4625
47	4192	2620	3218	3017	1810	3986
48	4049	2459	2962	2727	1574	4019
49	3611	2085	2426	2287	1400	3475
50	3480	1871	2152	2068	1247	3341
51	3096	1542	1861	1767	1080	2927
52	2999	1438	1607	1554	1018	2754
53	2580	1175	1425	1295	863	2403
54	2470	1088	1228	1315	807	2352
55	2330	892	1086	1101	697	1963
56	2173	838	963	1016	659	1956
57	1909	689	819	805	640	1673
58	1750	667	812	866	564	1592
59	1535	583	657	671	511	1281
60	1519	525	663	653	557	1247
61	1382	466	536	614	489	1114
62	1314	424	535	601	441	1071
63	1118	379	481	473	482	919
64	1048	375	474	507	409	799
65	941	315	426	482	350	744
66	901	294	393	442	350	666
67	714	301	353	416	350	607
68	691	277	387	394	316	553
69	571	220	324	334	325	503
70	597	248	333	363	301	471
71	469	216	316	311	284	386
72	458	230	293	328	264	404
73	418	196	268	306	290	345
74	423	200	243	302	255	343
75	333	179	228	278	271	273
76	363	214	266	268	199	279
77	288	173	218	272	245	270
78	294	158	221	261	235	268
79	258	145	212	245	209	229
80	242	168	233	244	229	237
81	217	150	198	247	210	198
82	216	136	186	220	190	208
83	193	161	188	235	186	175
84	190	132	180	219	213	201
85	184	114	183	215	170	183
86	176	142	183	175	203	188
87	140	137	171	177	171	158
88	147	119	159	166	173	157
89	142	106	160	170	169	145
90	131	124	152	196	176	158
91	113	97	142	170	148	132
92	120	136	163	171	155	141
93	100	121	128	148	148	135
94	114	104	142	188	155	134
95	108	106	119	146	127	127
96	100	94	133	143	147	101
97	82	94	154	151	126	103
98	107	98	129	151	127	113
99	69	80	120	121	135	108
100	82	91	114	142	129	96
101	92	74	119	121	113	83
102	69	74	106	136	113	90
103	74	84	99	134	107	77
104	88	53	107	118	96	83
105	61	71	107	117	99	88
106	69	69	92	109	112	94
107	77	72	98	105	100	79
108	67	56	93	115	100	79
109	57	65	84	103	90	63
110	62	61	101	94	87	66
111	59	62	61	94	99	58
112	50	64	80	88	78	67
113	58	46	72	93	79	64
114	59	52	72	88	90	66
115	59	42	68	84	63	51
116	44	62	70	98	70	65
117	42	57	60	83	59	58
118	52	48	75	86	76	59
119	42	45	60	72	74	51
120	47	43	62	73	71	54
121	43	46	55	71	69	40
122	40	56	67	70	73	49
123	41	40	60	70	69	35
124	36	40	72	62	64	53
125	47	34	41	58	53	40
126	41	43	44	52	61	44
127	50	33	53	50	54	44
128	46	27	51	66	50	27
129	38	29	39	57	31	35
130	27	36	47	46	45	31
131	24	24	34	60	64	32
132	35	44	51	48	47	49
133	44	29	43	43	45	51
134	29	28	65	38	54	33
135	39	38	39	48	30	28
136	40	29	46	49	51	41
137	30	27	43	39	46	21
138	39	28	34	35	47	29
139	24	25	43	38	38	37
140	36	29	44	46	31	29
141	30	27	29	39	48	23
142	18	31	35	38	42	28
143	26	19	28	48	36	32
144	28	25	33	48	30	23
145	20	15	30	27	46	37
146	24	25	26	45	48	32
147	21	24	34	37	22	33
148	26	28	30	35	36	21
149	26	18	33	31	30	26
150	16	24	28	28	28	18
151	25	24	33	32	24	16
152	20	25	39	24	35	23
153	22	24	18	33	34	28
154	31	17	38	33	24	22
155	17	20	23	30	33	23
156	21	15	30	37	32	23
157	18	20	21	38	44	19
158	23	23	22	34	36	15
159	21	14	31	22	20	16
160	21	20	22	19	25	26
161	19	16	28	27	19	15
162	14	20	28	32	27	32
163	20	18	25	30	35	21
164	18	15	22	26	21	19
165	14	16	24	33	18	17
166	12	9	26	21	35	16
167	21	9	23	23	20	19
168	15	17	16	30	24	22
169	11	15	20	28	19	18
170	18	15	22	20	23	26
171	17	18	18	22	28	17
172	17	13	21	26	21	27
173	15	18	18	25	27	24
174	16	15	21	15	10	21
175	23	12	21	23	27	12
176	15	11	18	18	15	15
177	15	18	20	20	16	11
178	19	5	12	18	27	13
179	13	13	15	17	19	15
180	10	17	19	27	14	16
181	7	15	13	16	24	11
182	10	9	12	14	19	12
183	11	11	7	27	18	13
184	11	8	14	22	11	13
185	13	13	12	17	13	12
186	7	12	11	10	17	16
187	11	14	7	19	24	14
188	14	9	18	16	19	20
189	15	11	14	12	20	15
190	11	9	14	19	20	16
191	14	14	17	17	15	13
192	13	8	16	16	15	17
193	8	8	21	15	14	11
194	12	9	14	14	20	10
195	15	11	10	16	13	13
196	14	2	10	16	14	13
197	16	11	13	14	12	5
198	14	9	7	17	18	13
199	7	11	8	12	8	10
200	9	11	21	10	14	13
201	7	8	11	19	11	9
202	13	11	11	15	30	17
203	12	12	9	16	9	10
204	12	8	5	19	21	18
205	15	7	7	11	14	9
206	13	10	10	7	15	9
207	12	5	16	10	13	10
208	13	8	14	11	7	14
209	5	8	17	14	8	11
210	5	11	5	9	21	6
211	16	3	6	7	11	9
212	9	7	10	14	16	6
213	8	11	13	9	11	10
214	6	11	8	19	10	9
215	3	9	7	14	15	7
216	8	10	17	11	17	10
217	9	11	6	5	13	5
218	11	4	13	14	8	12
219	8	5	16	13	11	4
220	8	7	9	11	11	3
221	8	8	3	11	12	4
222	4	9	11	4	14	4
223	10	9	4	10	12	6
224	6	11	11	12	10	5
225	6	4	7	7	6	6
226	2	9	9	9	7	3
227	11	5	8	11	14	7
228	5	4	12	6	13	10
229	3	5	9	9	5	7
230	11	7	13	11	10	4
231	10	7	5	14	9	6
232	11	4	5	10	12	5
233	7	8	7	13	10	6
234	4	3	11	11	12	6
235	3	7	13	8	6	9
236	3	5	6	6	16	7
237	5	2	9	11	7	2
238	2	7	7	10	10	6
239	6	3	10	6	9	6
240	7	10	3	7	7	6
241	11	10	10	9	8	6
242	8	6	9	6	9	10
243	9	5	5	3	8	3
244	9	3	6	10	7	5
245	6	8	10	6	6	3
246	10	8	5	12	10	6
247	4	3	7	10	8	5
248	9	5	7	7	8	6
249	7	4	8	6	4	4
250	4	4	1	5	2	3
251	5	5	7	9	6	2
252	4	1	7	5	10	3
253	5	3	3	4	9	7
254	1	8	7	7	6	7
255	4	5	3	6	8	4
256	4	3	6	7	9	4
257	3	3	4	6	4	9
258	6	3	4	8	8	2
259	7	8	9	6	8	6
260	3	5	5	4	5	2
261	1	7	9	3	7	4
262	6	4	9	6	6	4
263	6	7	5	7	4	1
264	7	12	11	5	6	2
265	5	6	6	7	4	NA
266	6	3	4	5	8	6
267	6	5	4	6	7	5
268	2	5	1	6	4	2
269	10	7	5	4	7	6
270	3	6	4	7	5	1
271	3	4	6	6	11	7
272	6	5	6	6	8	3
273	5	5	4	9	2	6
274	2	3	3	7	9	5
275	3	8	7	3	6	3
276	1	3	8	1	8	2
277	3	2	5	5	3	5
278	6	4	5	13	4	2
279	4	3	5	4	4	3
280	1	5	3	7	5	4
281	4	5	4	7	5	4
282	6	1	6	5	3	3
283	4	7	2	2	6	2
284	4	5	8	7	4	4
285	1	3	3	3	6	2
286	2	5	4	2	5	3
287	4	3	2	7	8	2
288	6	2	2	3	5	2
289	3	4	5	7	7	1
290	5	6	3	6	2	4
291	1	2	5	6	7	1
292	2	3	3	2	9	7
293	2	1	3	4	4	3
294	2	2	5	4	6	NA
295	1	3	7	1	4	4
296	3	2	4	6	5	3
297	1	2	8	3	8	2
298	2	2	5	3	2	1
299	3	2	5	7	5	4
300	2	2	4	1	10	1
301	3	3	1	7	2	3
302	2	2	5	4	5	2
303	3	1	NA	5	3	2
305	3	4	11	7	3	2
306	3	3	5	NA	5	2
307	4	1	4	5	6	2
308	3	2	6	3	5	3
309	2	5	2	1	4	2
310	3	3	3	3	2	3
312	3	2	NA	3	1	2
313	5	1	3	3	2	1
314	2	3	4	6	1	2
315	3	5	2	1	6	2
316	3	4	5	6	6	3
317	3	5	1	2	5	1
318	2	3	8	7	3	1
319	1	3	5	1	3	4
320	4	2	1	1	5	3
321	5	3	NA	5	3	2
322	2	1	4	2	3	1
323	2	4	4	NA	1	3
324	4	3	5	4	2	NA
326	2	5	5	2	2	4
327	1	5	4	5	9	3
328	3	3	3	4	NA	2
329	2	2	NA	4	2	1
330	5	1	NA	1	5	2
331	2	3	3	NA	4	NA
332	2	2	7	2	1	2
333	2	1	2	4	2	1
335	2	NA	1	NA	5	2
336	1	5	2	5	NA	4
337	5	2	5	2	NA	2
338	1	4	4	2	2	3
341	2	2	NA	3	2	3
342	1	1	6	3	NA	1
345	4	NA	6	4	3	1
346	2	NA	3	3	3	5
348	4	3	4	1	2	1
349	1	1	1	2	3	3
350	2	1	2	2	2	2
351	2	3	4	4	2	5
352	3	1	4	2	NA	3
353	1	2	2	4	1	NA
354	1	3	2	2	3	2
355	1	3	2	3	1	1
356	1	2	2	2	3	3
357	2	1	NA	2	1	NA
358	1	1	3	NA	4	NA
359	2	1	2	2	1	2
360	1	NA	3	2	6	1
361	1	3	3	1	3	1
362	1	2	1	2	2	1
363	2	1	5	NA	1	1
364	3	NA	1	NA	NA	2
365	2	3	1	1	4	1
366	3	1	1	5	4	2
368	1	5	2	1	1	3
369	1	2	NA	2	1	1
370	3	3	2	2	1	2
371	3	1	1	1	NA	2
372	3	1	2	1	3	1
373	3	2	NA	3	2	NA
374	1	2	3	3	2	NA
375	2	1	1	4	3	NA
376	1	2	NA	3	4	2
377	4	1	1	NA	1	NA
378	2	2	1	1	3	2
379	2	2	1	1	NA	1
380	2	3	1	1	3	2
387	2	NA	1	1	1	NA
388	2	2	2	3	3	2
390	3	3	1	2	NA	1
394	1	NA	2	2	3	3
404	4	NA	1	4	3	2
406	1	2	NA	2	NA	1
408	1	1	1	1	NA	1
409	2	NA	2	2	1	4
412	1	NA	3	1	3	2
413	1	NA	2	3	NA	1
414	1	NA	2	NA	NA	NA
415	1	NA	1	NA	NA	1
416	2	NA	NA	1	1	NA
418	1	NA	1	NA	NA	1
420	3	NA	3	NA	3	NA
421	1	1	1	1	NA	NA
422	1	1	3	3	NA	1
423	1	1	2	2	3	NA
426	1	NA	3	1	NA	1
430	2	NA	1	1	NA	NA
432	1	1	NA	1	2	1
433	1	2	NA	2	2	NA
435	1	3	1	1	1	NA
437	1	NA	2	NA	1	3
439	1	NA	NA	1	2	1
440	1	NA	NA	NA	NA	3
441	1	1	1	NA	1	2
443	2	NA	1	1	1	NA
444	1	NA	NA	1	NA	NA
445	1	3	NA	NA	NA	NA
446	3	1	1	1	1	NA
447	1	NA	NA	NA	NA	NA
448	1	2	1	2	1	1
450	1	NA	NA	1	NA	1
455	1	1	NA	1	NA	NA
461	1	2	NA	1	2	NA
466	1	NA	NA	1	1	NA
475	1	NA	1	NA	1	NA
477	1	NA	1	NA	NA	NA
479	1	NA	2	2	NA	NA
484	1	NA	3	1	1	1
488	1	NA	NA	2	2	NA
489	1	NA	1	1	NA	1
490	1	NA	NA	1	NA	NA
499	1	NA	NA	NA	NA	NA
500	1	1	NA	1	NA	2
502	1	1	1	NA	NA	NA
505	2	NA	NA	NA	NA	NA
509	1	1	1	NA	1	1
512	1	NA	NA	NA	NA	NA
524	1	NA	1	NA	1	NA
525	1	NA	NA	1	1	NA
539	2	NA	NA	NA	NA	NA
543	1	NA	NA	NA	1	NA
544	1	NA	NA	1	NA	1
552	1	NA	NA	NA	NA	NA
553	1	1	1	1	NA	NA
561	1	NA	NA	1	NA	NA
574	1	NA	NA	NA	NA	NA
577	1	NA	NA	2	NA	NA
582	1	NA	NA	NA	NA	NA
590	1	NA	NA	NA	NA	NA
614	1	NA	NA	NA	NA	NA
617	1	NA	NA	NA	NA	NA
628	1	NA	NA	NA	NA	NA
634	1	NA	NA	1	2	NA
652	1	NA	NA	NA	NA	NA
674	1	NA	NA	NA	NA	NA
701	1	NA	NA	NA	NA	NA
304	NA	3	3	6	4	4
311	NA	3	2	3	3	1
325	NA	1	5	2	1	3
334	NA	1	5	1	3	3
340	NA	3	6	3	3	NA
343	NA	2	2	8	3	3
344	NA	4	6	NA	1	1
347	NA	2	1	2	2	3
383	NA	3	3	3	1	2
384	NA	2	1	1	1	NA
385	NA	1	NA	4	2	2
386	NA	1	2	1	2	NA
389	NA	4	1	4	NA	NA
392	NA	1	2	2	2	2
396	NA	1	2	NA	2	NA
397	NA	1	1	3	2	2
399	NA	1	1	3	2	1
400	NA	1	1	2	2	1
401	NA	1	NA	1	3	2
403	NA	1	2	NA	3	3
405	NA	1	2	2	3	1
407	NA	2	1	1	1	NA
410	NA	5	6	2	1	2
417	NA	2	2	NA	1	4
419	NA	2	3	NA	NA	2
436	NA	2	2	1	1	1
453	NA	1	3	NA	NA	NA
458	NA	1	1	3	1	NA
464	NA	1	1	4	NA	1
465	NA	1	1	2	NA	NA
482	NA	1	NA	NA	1	NA
483	NA	1	NA	3	NA	NA
486	NA	1	1	NA	NA	1
492	NA	1	1	NA	NA	1
494	NA	2	NA	NA	NA	1
504	NA	1	NA	1	NA	NA
507	NA	2	NA	1	NA	NA
518	NA	1	NA	NA	NA	NA
527	NA	1	NA	2	NA	NA
530	NA	1	1	NA	NA	NA
534	NA	2	NA	NA	NA	NA
535	NA	1	NA	1	1	NA
540	NA	1	NA	NA	NA	NA
562	NA	1	NA	NA	NA	NA
585	NA	1	NA	NA	NA	NA
596	NA	1	NA	NA	NA	NA
651	NA	1	NA	NA	NA	NA
656	NA	1	NA	NA	NA	NA
367	NA	NA	4	NA	1	1
381	NA	NA	1	2	1	2
382	NA	NA	2	3	1	1
393	NA	NA	3	1	1	2
395	NA	NA	2	NA	2	NA
402	NA	NA	1	2	1	1
411	NA	NA	3	2	1	1
424	NA	NA	2	2	NA	NA
427	NA	NA	1	1	1	1
428	NA	NA	1	2	2	2
449	NA	NA	2	1	NA	1
451	NA	NA	1	2	NA	1
454	NA	NA	1	NA	1	1
456	NA	NA	2	1	NA	1
457	NA	NA	1	1	NA	NA
459	NA	NA	1	NA	2	2
460	NA	NA	1	1	NA	1
462	NA	NA	2	1	NA	NA
463	NA	NA	1	2	NA	NA
467	NA	NA	1	1	NA	NA
469	NA	NA	1	NA	1	3
471	NA	NA	1	1	NA	NA
474	NA	NA	3	1	NA	1
478	NA	NA	1	NA	NA	NA
485	NA	NA	1	1	NA	NA
487	NA	NA	1	3	1	NA
491	NA	NA	1	1	NA	NA
498	NA	NA	2	3	NA	1
508	NA	NA	1	NA	1	1
513	NA	NA	1	NA	1	NA
515	NA	NA	1	NA	1	NA
523	NA	NA	1	NA	1	NA
532	NA	NA	1	1	NA	1
533	NA	NA	1	NA	1	NA
537	NA	NA	1	NA	NA	NA
545	NA	NA	1	NA	NA	NA
547	NA	NA	1	NA	NA	NA
549	NA	NA	1	NA	NA	NA
565	NA	NA	1	NA	NA	NA
566	NA	NA	1	NA	NA	NA
567	NA	NA	1	NA	NA	NA
598	NA	NA	1	NA	NA	NA
601	NA	NA	1	NA	NA	NA
602	NA	NA	1	NA	NA	NA
638	NA	NA	1	NA	NA	NA
640	NA	NA	1	NA	NA	NA
647	NA	NA	1	NA	NA	NA
677	NA	NA	1	NA	NA	NA
708	NA	NA	1	NA	NA	NA
719	NA	NA	1	NA	NA	NA
339	NA	NA	NA	4	2	6
398	NA	NA	NA	1	1	2
425	NA	NA	NA	2	1	1
429	NA	NA	NA	3	NA	1
434	NA	NA	NA	2	1	NA
442	NA	NA	NA	2	1	1
452	NA	NA	NA	1	1	2
468	NA	NA	NA	1	NA	NA
476	NA	NA	NA	4	1	NA
480	NA	NA	NA	2	NA	NA
481	NA	NA	NA	1	1	NA
493	NA	NA	NA	1	NA	NA
503	NA	NA	NA	1	NA	1
506	NA	NA	NA	1	NA	NA
514	NA	NA	NA	1	NA	NA
519	NA	NA	NA	1	NA	1
529	NA	NA	NA	1	1	NA
531	NA	NA	NA	1	NA	1
542	NA	NA	NA	1	NA	NA
546	NA	NA	NA	1	NA	NA
551	NA	NA	NA	1	NA	NA
554	NA	NA	NA	1	NA	NA
559	NA	NA	NA	1	NA	NA
564	NA	NA	NA	1	NA	NA
594	NA	NA	NA	1	NA	NA
604	NA	NA	NA	1	NA	NA
607	NA	NA	NA	1	NA	NA
620	NA	NA	NA	1	NA	NA
644	NA	NA	NA	1	NA	NA
667	NA	NA	NA	1	NA	NA
668	NA	NA	NA	1	NA	NA
676	NA	NA	NA	1	NA	NA
680	NA	NA	NA	1	NA	NA
693	NA	NA	NA	1	NA	NA
726	NA	NA	NA	1	NA	NA
796	NA	NA	NA	1	NA	NA
431	NA	NA	NA	NA	2	2
438	NA	NA	NA	NA	1	1
472	NA	NA	NA	NA	1	NA
510	NA	NA	NA	NA	1	NA
517	NA	NA	NA	NA	2	1
520	NA	NA	NA	NA	1	NA
526	NA	NA	NA	NA	1	NA
556	NA	NA	NA	NA	1	1
581	NA	NA	NA	NA	1	NA
591	NA	NA	NA	NA	1	1
605	NA	NA	NA	NA	1	NA
621	NA	NA	NA	NA	1	NA
632	NA	NA	NA	NA	1	NA
699	NA	NA	NA	NA	1	NA
744	NA	NA	NA	NA	1	NA
848	NA	NA	NA	NA	1	NA
860	NA	NA	NA	NA	1	NA
1093	NA	NA	NA	NA	1	NA
391	NA	NA	NA	NA	NA	2
496	NA	NA	NA	NA	NA	1
536	NA	NA	NA	NA	NA	1
541	NA	NA	NA	NA	NA	1
563	NA	NA	NA	NA	NA	1
568	NA	NA	NA	NA	NA	1
603	NA	NA	NA	NA	NA	1
626	NA	NA	NA	NA	NA	1
781	NA	NA	NA	NA	NA	1
