# Supplementary material for: Modeling of mRNA deadenylation rates reveal a complex relationship between mRNA deadenylation and decay
Source: EMBO J. 2024 Oct 11;43(24):6525–54. doi: 10.1038/s44318-024-00258-3 (PMC11649921; doi:10.1038/s44318-024-00258-3)
Supplement: Supplementary file 6 — Source data Fig. 2 [file 44318_2024_258_MOESM6_ESM.zip › Figure 2/Figure 2E/Mex67_NON_RPG_ORFS_.csv]

pA.tail	Mex67_AA_25C_0min	Mex67_AA_25C_8min	Mex67_AA_25C_12min	Mex67_AA_25C_14min	Mex67_AA_25C_16min	Mex67_AA_25C_30min
0	48	5	5	25	30	30
1	91	14	14	72	112	114
2	295	68	94	456	599	710
3	1084	325	384	1730	2245	2746
4	2684	531	857	3497	4240	5875
5	4028	734	1226	4747	5802	8080
6	6403	1037	1729	6394	7876	11027
7	8498	1375	2087	8200	9933	14035
8	12369	1869	2962	11284	13319	18317
9	16064	2328	3530	13651	16205	21974
10	21462	2983	4410	17103	20310	28008
11	24789	3327	5172	19265	23172	31456
12	30564	3802	5858	22475	27069	36672
13	33150	4158	6235	23753	28471	38726
14	37793	4505	6847	25928	31651	42508
15	39513	4597	6780	25975	31654	42378
16	42768	4937	7352	27268	33554	44371
17	42720	4914	6976	26197	32373	42602
18	44509	4968	7133	27325	33427	43195
19	43986	4693	6945	25663	31821	40025
20	45646	4717	6916	26002	31860	39902
21	43323	4380	6360	24320	29233	36394
22	44872	4505	6468	24385	29717	35088
23	41787	4157	6011	22620	27255	31298
24	42971	4202	6146	22365	27134	29677
25	40550	4002	5571	20644	24786	25849
26	41738	3902	5528	20721	24494	24258
27	39360	3573	5200	18990	22430	20790
28	40272	3706	5240	18318	21542	19207
29	36784	3312	4746	16902	19224	15940
30	37970	3386	4669	16577	18889	14651
31	36058	3114	4228	14773	16755	12191
32	36327	3087	4168	14281	15928	10984
33	33955	2938	3755	12688	13750	9197
34	34590	2907	3577	11945	12807	8007
35	33047	2563	3259	10508	11121	6549
36	32793	2370	2963	9823	10277	5814
37	30796	2257	2644	8563	8761	4863
38	31286	2216	2458	7832	8019	4322
39	28583	2101	2049	6594	6664	3385
40	28494	1977	2058	6009	5880	3207
41	26964	1689	1722	5069	4979	2580
42	27057	1593	1589	4535	4543	2393
43	24897	1354	1341	3754	3649	1975
44	24644	1318	1150	3381	3207	1759
45	22769	1114	964	2820	2735	1562
46	23030	1114	869	2573	2394	1526
47	21440	954	729	2016	2030	1382
48	20776	865	664	1951	1793	1327
49	18856	708	556	1512	1449	1235
50	19049	699	523	1417	1330	1238
51	16814	536	410	1231	1153	1075
52	16987	558	358	1079	1039	1138
53	15511	456	318	885	857	1126
54	14940	442	259	892	829	1121
55	13742	346	244	690	730	1074
56	13015	280	211	688	661	1109
57	11660	308	189	580	635	1095
58	11518	284	181	577	582	1124
59	10262	221	152	443	496	1106
60	9999	184	144	501	527	1093
61	8869	192	143	434	456	1065
62	8576	163	118	419	456	1144
63	7332	148	111	383	401	1107
64	7077	122	108	342	384	1197
65	6627	113	96	341	423	1169
66	6104	110	100	353	387	1182
67	5296	93	86	305	362	1098
68	5160	92	87	324	391	1197
69	4710	75	80	295	357	1211
70	4197	75	76	280	378	1198
71	3787	65	76	291	325	1116
72	3452	72	67	279	363	1180
73	3104	60	68	252	339	1133
74	2849	64	63	250	329	1130
75	2452	63	65	280	297	1053
76	2429	65	75	295	380	1098
77	2241	47	71	242	315	1092
78	2010	61	57	256	354	1134
79	1874	52	57	235	308	983
80	1642	45	56	270	303	1045
81	1411	54	57	243	337	1057
82	1493	43	58	257	340	995
83	1174	45	65	229	265	884
84	1097	39	54	251	309	950
85	1022	41	46	240	291	918
86	966	39	52	225	283	833
87	895	41	52	215	287	802
88	835	46	65	238	277	900
89	775	32	50	239	283	803
90	688	32	54	208	287	754
91	678	31	51	215	250	676
92	555	37	32	241	266	731
93	501	39	56	196	234	657
94	617	37	41	201	241	703
95	543	27	35	217	253	604
96	457	35	38	198	238	599
97	502	31	40	198	240	535
98	381	33	42	226	227	576
99	436	22	37	178	228	500
100	318	34	32	179	205	547
101	343	29	49	179	208	448
102	320	18	35	185	185	457
103	237	26	32	185	198	442
104	270	16	37	169	163	384
105	306	19	22	136	172	370
106	325	19	32	128	194	356
107	317	20	26	116	159	345
108	261	16	39	135	134	332
109	283	13	38	115	160	322
110	229	21	33	120	133	312
111	183	24	35	109	154	332
112	274	25	27	108	143	250
113	216	19	19	109	112	241
114	187	17	24	107	120	257
115	235	15	27	93	111	239
116	201	15	22	108	92	213
117	175	18	19	91	120	191
118	190	18	31	94	84	230
119	210	6	23	79	102	185
120	214	16	30	91	100	198
121	159	11	23	90	78	147
122	168	13	21	79	84	155
123	160	9	19	79	90	132
124	139	15	18	84	76	165
125	123	9	11	56	76	128
126	138	14	18	80	69	132
127	136	10	15	54	62	141
128	148	12	19	75	66	109
129	127	8	9	45	68	111
130	130	6	16	55	70	120
131	126	15	12	48	56	98
132	147	7	10	47	70	87
133	100	9	7	49	51	108
134	85	10	13	49	59	88
135	102	6	7	50	49	99
136	123	6	9	46	56	107
137	147	4	5	30	44	66
138	126	8	11	35	52	81
139	112	5	6	31	41	81
140	124	5	5	40	55	72
141	126	8	8	57	46	68
142	102	5	6	28	36	72
143	87	7	10	39	33	59
144	111	12	5	26	36	74
145	72	9	9	35	36	60
146	87	6	7	37	53	55
147	96	4	10	30	37	48
148	99	8	7	29	50	54
149	99	8	6	27	51	55
150	75	8	12	21	31	53
151	57	4	3	36	27	53
152	81	4	3	24	24	43
153	66	5	9	25	35	49
154	57	10	9	25	25	48
155	51	3	6	29	30	50
156	96	6	3	31	31	38
157	69	9	6	20	39	40
158	60	7	5	26	26	41
159	84	4	7	25	40	39
160	60	4	3	38	24	59
161	45	2	11	30	27	28
162	93	6	7	28	22	33
163	48	6	3	10	24	41
164	63	8	6	27	24	39
165	54	3	3	18	30	28
166	66	5	10	27	26	25
167	81	3	4	12	13	29
168	36	6	5	24	16	24
169	45	3	4	23	25	33
170	72	3	7	15	18	35
171	42	4	5	19	31	36
172	45	4	4	17	12	30
173	42	4	2	12	22	28
174	52	2	3	15	23	24
175	48	3	3	21	21	20
176	57	7	2	22	20	25
177	28	1	5	12	14	30
178	33	4	5	19	12	22
179	63	4	6	19	18	25
180	48	3	3	13	18	28
181	39	1	3	6	18	13
182	54	2	2	12	16	24
183	45	4	1	17	24	25
184	30	6	3	17	14	27
185	27	4	2	8	11	22
186	40	1	1	22	20	22
187	18	3	2	13	10	14
188	36	5	3	16	19	28
189	60	1	3	12	10	19
190	33	4	1	21	9	26
191	57	9	2	9	11	20
192	15	4	4	23	15	13
193	33	6	5	10	11	20
194	30	2	5	12	5	15
195	21	2	2	14	9	18
196	36	NA	1	17	15	13
197	37	3	2	10	13	22
198	33	2	2	10	9	13
199	36	2	NA	4	11	18
200	33	4	NA	7	19	15
201	30	NA	2	10	9	11
202	48	3	3	7	9	13
203	21	NA	1	6	23	16
204	36	2	4	13	19	13
205	21	4	2	8	12	13
206	39	1	3	4	5	20
207	24	1	3	7	15	8
208	21	NA	2	12	15	15
209	21	NA	2	12	15	12
210	9	5	2	14	9	13
211	15	1	4	7	7	12
212	21	2	2	12	15	10
213	25	7	NA	6	10	22
214	18	3	2	8	14	11
215	18	1	3	11	6	9
216	21	2	3	4	7	12
217	18	1	2	2	12	8
218	9	NA	NA	4	9	13
219	19	NA	4	11	16	10
220	24	2	NA	7	13	14
221	18	5	1	6	8	13
222	18	5	1	11	12	18
223	24	1	NA	5	7	10
224	18	3	3	7	5	5
225	21	NA	3	8	13	7
226	24	5	3	4	4	15
227	18	2	NA	5	4	15
228	18	5	2	3	8	2
229	18	1	1	4	10	10
230	12	1	2	10	11	6
231	18	1	2	2	5	12
232	24	NA	1	5	6	8
233	12	1	NA	2	4	10
234	39	1	NA	9	10	14
235	18	NA	1	9	2	14
236	21	4	4	6	11	13
237	19	1	2	5	10	11
238	24	NA	3	8	9	5
239	6	NA	NA	6	6	7
240	6	NA	1	7	10	10
241	18	NA	1	2	6	5
242	15	NA	1	4	10	11
243	9	2	3	2	7	5
244	9	2	NA	9	17	9
245	10	1	1	4	8	6
246	15	1	NA	8	5	4
247	9	1	2	5	11	10
248	18	3	1	5	7	16
249	6	2	NA	2	8	6
250	21	2	1	5	10	6
251	21	1	1	5	6	8
252	21	2	NA	4	6	9
253	18	2	NA	4	3	6
254	13	1	NA	8	7	7
255	3	2	2	5	4	10
256	3	NA	1	NA	6	7
257	6	NA	2	5	4	7
258	15	1	1	5	3	12
259	18	2	NA	4	7	10
260	21	1	2	2	3	11
261	12	2	NA	5	4	8
262	9	1	NA	6	6	9
263	9	1	1	5	5	5
264	6	1	NA	6	2	10
265	12	NA	3	3	5	5
266	12	1	NA	4	1	4
267	9	NA	NA	8	6	6
268	15	1	NA	2	5	8
269	24	NA	NA	8	3	6
270	9	2	1	4	3	7
271	3	2	1	4	5	7
272	3	1	NA	2	3	2
273	15	1	NA	10	6	7
274	6	NA	NA	NA	7	7
275	6	NA	NA	2	4	7
276	9	2	1	2	6	6
277	21	1	1	5	7	6
278	12	NA	NA	5	3	9
279	6	NA	NA	3	4	3
280	3	3	NA	5	4	6
281	9	NA	NA	NA	6	8
282	15	NA	1	2	6	6
283	15	1	1	1	4	5
284	13	NA	3	3	8	3
285	6	1	NA	5	3	5
286	9	NA	NA	NA	6	5
287	NA	1	2	1	6	4
288	6	2	2	3	5	4
289	6	NA	NA	3	3	7
290	6	NA	2	7	3	7
291	9	NA	1	3	2	5
292	12	NA	NA	5	5	3
293	15	NA	1	3	3	5
294	9	NA	1	3	3	10
295	18	2	1	3	7	6
296	6	NA	1	2	5	5
297	12	NA	1	2	9	5
298	9	2	NA	2	1	3
299	9	2	1	3	5	4
300	6	NA	NA	2	2	5
301	6	NA	NA	3	4	5
302	12	NA	NA	1	4	5
303	3	1	NA	3	4	2
304	9	NA	NA	4	3	3
305	9	1	2	2	1	3
306	3	NA	NA	4	1	6
307	9	NA	NA	3	4	5
308	NA	1	2	2	5	7
309	9	NA	NA	3	5	4
310	12	1	NA	1	4	3
311	NA	NA	2	3	6	2
312	10	NA	NA	3	1	2
313	9	3	NA	1	NA	4
314	6	NA	2	3	4	5
315	9	NA	NA	2	2	2
316	NA	NA	NA	2	1	4
317	NA	NA	NA	4	2	3
318	NA	NA	NA	NA	4	5
319	6	NA	1	1	3	4
320	12	2	1	5	1	4
321	3	NA	NA	5	3	2
322	3	NA	NA	6	5	2
323	3	NA	3	3	3	3
324	15	1	NA	2	7	4
325	3	2	1	NA	4	4
326	3	NA	1	2	3	6
327	7	NA	NA	1	2	5
328	NA	NA	NA	2	4	3
329	9	NA	NA	1	1	4
330	6	NA	NA	3	2	4
331	9	NA	NA	2	5	3
332	6	1	1	4	NA	3
333	6	1	NA	1	2	3
334	12	NA	NA	3	NA	2
335	9	NA	NA	3	2	6
336	9	NA	NA	1	7	3
337	9	NA	1	1	3	1
338	NA	2	3	NA	3	1
339	12	NA	NA	NA	4	2
340	6	NA	1	3	1	2
341	15	1	1	1	1	2
342	3	NA	NA	2	NA	NA
343	3	NA	NA	NA	2	5
344	3	NA	NA	3	1	2
345	NA	NA	1	1	5	6
346	3	NA	NA	5	2	3
347	12	NA	NA	NA	5	4
348	12	NA	1	2	1	4
349	6	NA	1	NA	2	3
350	NA	NA	NA	2	1	NA
351	6	NA	1	4	3	6
352	NA	NA	NA	1	2	4
353	NA	1	NA	NA	1	3
354	6	NA	NA	4	2	NA
355	1	NA	NA	4	1	4
356	3	NA	NA	1	1	5
357	3	NA	NA	3	2	1
358	3	NA	1	1	1	3
359	3	1	2	2	2	6
360	3	NA	NA	3	3	5
361	12	NA	NA	2	2	2
362	NA	1	NA	1	NA	4
363	NA	NA	NA	4	2	2
364	4	NA	NA	1	NA	3
365	NA	NA	NA	1	1	1
366	6	1	NA	1	3	1
367	NA	NA	NA	1	3	3
368	NA	1	1	3	1	3
369	9	1	1	NA	4	2
370	6	NA	NA	2	NA	3
371	NA	NA	NA	1	1	NA
372	9	NA	NA	3	2	NA
373	6	NA	1	2	2	3
374	NA	2	NA	NA	3	2
375	NA	1	NA	1	1	2
376	NA	1	NA	2	2	1
377	3	NA	NA	1	2	2
378	15	NA	NA	NA	NA	NA
379	6	1	NA	1	1	1
380	6	NA	1	3	2	2
381	9	NA	NA	NA	1	3
382	NA	NA	NA	1	1	1
383	3	NA	NA	1	3	1
384	12	NA	NA	1	1	5
385	NA	1	NA	NA	3	NA
386	3	NA	NA	NA	NA	1
387	3	NA	NA	2	NA	1
388	NA	NA	NA	1	3	2
389	6	1	1	2	NA	4
390	6	NA	NA	NA	3	1
391	3	NA	NA	1	NA	2
392	3	1	1	3	NA	1
393	9	NA	NA	1	2	1
394	3	NA	NA	NA	2	1
395	1	NA	NA	NA	NA	4
396	NA	NA	1	NA	NA	1
397	NA	NA	NA	NA	3	1
398	3	NA	NA	1	NA	3
399	6	1	NA	NA	1	4
400	3	NA	NA	2	NA	2
401	NA	NA	1	3	NA	3
402	NA	NA	NA	NA	NA	1
403	NA	NA	NA	2	1	1
404	3	1	NA	3	NA	1
405	3	NA	NA	1	NA	3
406	3	NA	NA	1	1	2
407	6	NA	NA	1	2	NA
408	3	NA	NA	NA	NA	NA
409	3	NA	1	2	1	5
410	NA	NA	NA	1	NA	1
411	NA	NA	1	NA	NA	4
412	NA	NA	NA	NA	1	1
413	3	NA	NA	1	2	NA
415	6	NA	1	NA	NA	1
416	NA	1	NA	NA	1	2
417	NA	NA	NA	1	NA	NA
418	3	NA	NA	1	2	NA
419	NA	1	NA	1	1	2
420	6	NA	NA	1	1	2
421	3	NA	NA	1	NA	1
422	3	NA	NA	1	2	2
423	3	NA	1	1	NA	NA
424	3	1	NA	NA	NA	1
425	1	NA	1	2	NA	1
426	NA	NA	NA	3	2	1
427	NA	NA	NA	NA	2	3
428	3	NA	NA	NA	1	2
429	NA	NA	NA	1	NA	NA
430	3	NA	NA	NA	1	2
431	3	NA	NA	NA	NA	2
432	3	NA	NA	1	1	NA
433	NA	NA	NA	NA	NA	1
434	NA	NA	NA	NA	1	NA
435	3	NA	1	1	1	2
436	NA	NA	NA	1	NA	1
437	NA	NA	NA	1	1	NA
438	NA	NA	NA	2	1	NA
439	3	NA	NA	1	NA	1
440	3	NA	NA	1	1	1
441	NA	NA	NA	NA	2	1
443	3	NA	NA	NA	1	2
444	NA	2	NA	1	1	1
445	6	NA	NA	NA	1	2
446	NA	NA	NA	NA	1	1
447	NA	NA	NA	NA	NA	2
449	NA	NA	NA	1	NA	NA
450	3	NA	1	1	NA	1
451	3	NA	NA	1	NA	3
454	NA	NA	NA	NA	1	NA
455	NA	NA	NA	1	NA	2
456	NA	1	NA	NA	NA	NA
457	NA	NA	NA	NA	NA	3
459	NA	NA	NA	1	NA	NA
460	6	NA	NA	1	NA	1
461	NA	NA	1	NA	NA	1
462	NA	NA	NA	1	NA	1
463	3	NA	NA	NA	1	NA
464	3	NA	NA	NA	2	NA
465	NA	NA	NA	1	NA	NA
467	NA	NA	NA	2	NA	NA
468	NA	NA	NA	NA	1	NA
469	3	NA	NA	NA	1	NA
470	1	1	1	3	NA	2
471	NA	NA	NA	NA	1	NA
472	NA	NA	1	NA	NA	NA
473	NA	NA	1	1	1	NA
474	NA	NA	NA	NA	NA	1
475	NA	NA	NA	NA	1	1
476	NA	NA	NA	1	NA	1
477	NA	NA	NA	NA	NA	1
478	NA	NA	NA	NA	1	2
479	NA	NA	1	NA	NA	1
480	NA	1	NA	NA	NA	NA
482	NA	NA	NA	NA	1	1
483	3	NA	NA	1	2	NA
485	NA	NA	NA	NA	NA	1
486	NA	NA	NA	NA	NA	1
487	NA	NA	NA	1	NA	1
488	3	NA	NA	NA	2	1
489	3	NA	NA	NA	NA	NA
490	NA	NA	NA	NA	1	NA
491	NA	NA	NA	1	NA	2
492	NA	NA	1	NA	NA	NA
493	NA	NA	NA	1	NA	NA
494	9	NA	NA	1	2	1
495	NA	NA	NA	1	NA	1
497	NA	NA	NA	NA	NA	1
500	3	1	NA	NA	NA	1
501	3	NA	NA	NA	NA	1
503	NA	NA	NA	1	NA	NA
504	NA	NA	NA	1	NA	2
505	3	NA	NA	1	2	1
507	NA	NA	NA	NA	1	1
510	NA	NA	1	NA	NA	1
511	3	NA	NA	NA	NA	NA
512	NA	NA	NA	NA	NA	1
515	NA	NA	NA	NA	NA	1
517	NA	NA	NA	NA	NA	1
518	NA	NA	NA	NA	NA	1
519	NA	1	NA	1	1	2
520	NA	NA	NA	1	1	NA
523	3	NA	NA	NA	1	1
525	3	NA	NA	NA	NA	1
526	NA	NA	NA	1	1	1
527	3	NA	NA	1	NA	1
528	NA	NA	NA	NA	NA	1
529	NA	NA	NA	1	NA	NA
530	NA	NA	NA	NA	1	NA
532	NA	NA	NA	2	NA	NA
533	NA	NA	NA	1	NA	NA
535	NA	NA	NA	NA	NA	1
536	NA	NA	NA	NA	NA	1
537	3	NA	NA	NA	NA	NA
538	NA	NA	NA	NA	1	NA
539	3	NA	NA	NA	NA	NA
540	NA	1	NA	1	NA	NA
543	3	NA	1	NA	NA	NA
544	NA	1	NA	1	NA	NA
545	NA	NA	NA	NA	2	NA
547	NA	NA	1	1	NA	NA
548	NA	NA	NA	NA	NA	1
550	NA	NA	NA	NA	NA	1
551	NA	NA	NA	NA	1	1
554	NA	NA	NA	NA	NA	1
555	6	NA	NA	NA	NA	NA
556	NA	NA	NA	NA	NA	1
560	NA	NA	NA	NA	NA	1
562	NA	NA	NA	1	NA	NA
563	3	NA	NA	NA	NA	1
565	NA	NA	NA	NA	NA	1
568	3	NA	NA	NA	NA	1
571	3	NA	NA	NA	NA	NA
572	NA	NA	NA	NA	1	NA
574	NA	NA	NA	1	NA	NA
575	3	NA	NA	NA	NA	NA
577	3	NA	NA	NA	NA	NA
581	NA	NA	NA	NA	NA	1
586	NA	NA	NA	NA	1	NA
590	NA	NA	1	NA	NA	NA
591	3	NA	NA	NA	NA	NA
592	NA	NA	NA	NA	1	NA
593	NA	NA	NA	NA	NA	1
595	NA	NA	NA	NA	NA	1
597	3	NA	NA	NA	NA	NA
599	NA	NA	NA	NA	NA	2
600	NA	NA	NA	NA	NA	1
606	NA	NA	NA	NA	1	NA
613	3	NA	NA	NA	NA	NA
621	NA	NA	NA	NA	NA	1
627	NA	NA	NA	NA	1	NA
631	NA	NA	NA	1	NA	NA
632	NA	NA	NA	NA	NA	1
633	NA	NA	NA	1	NA	NA
634	3	NA	NA	NA	NA	NA
651	NA	NA	NA	NA	NA	1
655	NA	NA	NA	NA	1	NA
662	NA	NA	NA	NA	1	NA
664	NA	NA	NA	1	NA	NA
668	NA	NA	NA	NA	NA	1
671	3	NA	NA	NA	NA	NA
684	3	NA	NA	NA	NA	NA
685	NA	NA	NA	1	NA	NA
713	NA	NA	NA	NA	NA	1
715	NA	NA	NA	NA	1	NA
736	NA	NA	NA	NA	NA	1
878	NA	NA	NA	NA	1	NA
895	NA	NA	NA	NA	1	NA
