# Supplementary material for: Modeling of mRNA deadenylation rates reveal a complex relationship between mRNA deadenylation and decay
Source: EMBO J. 2024 Oct 11;43(24):6525–54. doi: 10.1038/s44318-024-00258-3 (PMC11649921; doi:10.1038/s44318-024-00258-3)
Supplement: Supplementary file 6 — Source data Fig. 2 [file 44318_2024_258_MOESM6_ESM.zip › Figure 2/Figure 2E/Mex67_NON_RPG_ORFS_repB.csv]

pA_tail	Mex67_AA_25C_0min	Mex67_AA_25C_10min	Mex67_AA_25C_12min	Mex67_AA_25C_14min	Mex67_AA_25C_20min	Mex67_AA_25C_4min
0	13	28	29	30	39	9
1	33	64	102	119	130	27
2	170	290	476	611	656	149
3	590	1239	1982	2243	2738	609
4	1595	3252	4565	5644	5776	1599
5	2931	4990	6639	8720	7732	2638
6	4747	7133	9764	12645	10712	4049
7	6340	9370	12545	15949	13651	5600
8	8925	12965	17106	22058	18549	7801
9	11020	15746	20656	26730	22680	9996
10	14407	20347	26531	33781	28524	12983
11	16264	22583	30106	37857	31992	14884
12	19617	26688	35388	44636	37952	17812
13	20657	27674	36989	46795	40042	18797
14	23061	30433	40514	51837	44336	21127
15	23171	29659	41235	51155	44397	20848
16	24992	31944	43325	54867	46584	22747
17	24019	30460	42053	52074	45050	22000
18	25197	31080	42649	53835	46520	23130
19	23820	29592	40478	51015	43937	22064
20	24782	29890	41324	52202	44733	22914
21	22571	28266	38789	48567	41040	21207
22	23291	28538	39094	49028	41064	21746
23	21601	26238	36194	45160	37877	20521
24	22069	26496	36364	45247	37175	20458
25	20491	24275	34025	41555	33324	19036
26	20363	24484	33864	41508	32930	19461
27	18887	22723	31407	38487	29422	18272
28	19266	22393	31104	37302	27910	18375
29	17634	20727	28694	34044	24857	17311
30	17985	20661	28250	33525	23820	17255
31	16569	19192	26002	29801	20445	16417
32	16765	18841	25384	28749	19311	16377
33	15559	16992	22656	25562	16577	15100
34	15526	16674	22233	23915	15224	15333
35	14699	14722	19494	20886	13123	14160
36	14740	14486	18708	19990	11891	14308
37	13592	12768	16056	17095	9937	13347
38	13498	12011	15219	15875	9020	13291
39	12555	10423	13036	13389	7537	11994
40	12692	9897	12311	12459	6894	12082
41	11357	8595	10485	10263	5800	11090
42	11367	8116	9609	9464	5183	11056
43	10477	7019	8191	7986	4344	10119
44	10396	6308	7537	7320	3988	9967
45	9303	5473	6280	6188	3407	9123
46	9399	5072	5677	5546	3120	8901
47	8499	4138	4795	4549	2729	7982
48	8486	3900	4416	4206	2428	7841
49	7756	3288	3719	3614	2174	6919
50	7432	3005	3316	3245	1966	6667
51	6852	2527	2836	2794	1786	6045
52	6769	2331	2605	2515	1724	5751
53	5967	2038	2260	2120	1511	5124
54	5738	1841	2070	2155	1454	5013
55	5264	1571	1798	1813	1292	4374
56	5180	1426	1598	1630	1203	4269
57	4507	1197	1410	1476	1169	3680
58	4323	1163	1373	1521	1063	3520
59	3837	1012	1179	1195	1026	3088
60	3739	947	1133	1152	1014	2862
61	3428	847	940	1087	958	2547
62	3269	768	935	1092	864	2500
63	2842	691	855	920	909	2115
64	2810	674	846	943	780	1918
65	2441	589	799	846	766	1733
66	2353	548	773	878	823	1656
67	1960	539	616	813	721	1459
68	1923	518	682	795	760	1357
69	1698	470	611	701	729	1200
70	1642	468	597	729	709	1146
71	1428	421	577	666	659	997
72	1345	392	596	680	664	994
73	1184	394	577	691	715	857
74	1124	387	491	645	644	795
75	942	364	527	616	679	698
76	985	386	495	598	566	703
77	820	357	450	596	612	640
78	766	344	460	593	625	638
79	703	295	502	581	603	575
80	661	338	452	548	614	513
81	591	292	374	571	560	506
82	540	294	419	559	573	498
83	457	337	420	518	534	436
84	469	292	418	550	633	493
85	443	276	423	490	551	442
86	410	327	403	512	605	385
87	360	305	413	488	556	381
88	344	291	394	503	491	358
89	324	249	362	453	504	324
90	316	266	394	453	531	342
91	282	228	348	446	476	316
92	286	263	384	450	487	312
93	253	223	335	421	463	301
94	260	216	374	486	486	297
95	233	252	316	395	435	286
96	221	201	345	399	441	237
97	182	198	312	383	398	234
98	214	227	342	391	415	249
99	197	183	294	345	365	239
100	180	195	290	399	406	234
101	194	185	264	314	358	217
102	161	168	281	339	370	195
103	158	179	241	326	358	179
104	176	147	259	317	325	188
105	135	169	241	301	274	150
106	149	140	222	300	284	175
107	159	155	227	272	314	157
108	144	142	216	292	299	171
109	120	141	206	259	272	141
110	128	130	225	254	270	161
111	122	140	170	233	277	143
112	106	119	210	213	236	137
113	114	114	155	225	216	130
114	136	112	177	221	227	139
115	110	98	157	192	192	107
116	98	121	164	218	204	127
117	91	107	161	184	192	107
118	97	103	139	182	181	123
119	84	80	166	168	180	108
120	81	98	123	190	175	104
121	72	91	164	157	157	86
122	77	77	133	139	184	88
123	83	70	120	140	157	73
124	85	79	127	147	159	90
125	99	73	97	136	126	86
126	71	75	106	125	135	94
127	77	67	113	113	123	86
128	78	49	102	136	112	68
129	64	68	79	111	83	74
130	61	75	97	96	109	69
131	56	59	82	114	128	70
132	58	73	99	102	114	94
133	69	42	95	94	93	73
134	66	53	112	87	102	62
135	61	49	80	77	78	56
136	79	64	76	95	99	68
137	61	48	77	88	93	59
138	61	56	84	93	84	61
139	53	35	75	65	76	62
140	53	41	86	86	77	65
141	59	57	61	76	82	60
142	53	44	71	64	84	55
143	47	44	56	73	77	52
144	44	46	49	76	70	46
145	49	42	54	67	74	65
146	35	38	51	75	72	62
147	48	46	61	63	38	48
148	56	37	71	59	66	48
149	36	34	59	72	67	48
150	32	39	51	71	59	44
151	39	36	53	61	56	27
152	35	43	60	55	61	35
153	43	37	28	62	58	40
154	49	33	50	62	53	54
155	35	27	37	47	53	42
156	38	26	50	63	51	38
157	31	32	49	55	66	41
158	49	37	31	61	51	29
159	34	30	53	36	42	30
160	30	37	42	37	37	35
161	33	24	34	49	35	26
162	32	28	47	45	55	56
163	34	22	32	39	54	33
164	33	24	39	43	39	32
165	30	24	33	41	36	25
166	25	19	33	36	48	26
167	30	11	29	39	28	38
168	35	22	34	39	41	36
169	22	23	36	52	32	27
170	27	22	30	32	42	42
171	32	39	30	29	29	29
172	37	19	28	34	36	37
173	24	21	32	33	33	36
174	22	23	30	34	26	35
175	40	24	29	33	36	21
176	27	13	23	35	32	29
177	22	21	34	26	30	16
178	27	20	17	27	43	18
179	19	22	29	29	32	21
180	17	31	37	35	23	30
181	13	20	21	23	35	23
182	24	17	23	33	33	17
183	18	12	16	41	30	25
184	23	16	20	32	24	19
185	14	15	24	28	22	18
186	20	19	20	14	24	25
187	26	17	12	34	28	29
188	24	21	21	29	26	21
189	28	14	21	28	32	20
190	14	16	17	31	30	23
191	22	20	23	26	27	33
192	21	13	25	19	26	29
193	19	15	26	20	25	13
194	17	19	25	19	29	18
195	19	19	11	24	26	19
196	25	12	18	25	23	20
197	31	15	16	32	17	15
198	23	17	18	20	26	18
199	13	16	11	21	20	14
200	18	16	23	20	20	22
201	14	14	20	26	22	18
202	22	11	22	27	41	21
203	26	18	20	22	19	16
204	21	9	15	32	31	25
205	17	17	13	15	20	14
206	18	13	16	15	20	19
207	19	7	23	14	22	12
208	18	10	20	20	17	21
209	15	10	19	25	14	23
210	4	15	11	14	21	12
211	22	8	14	18	12	14
212	15	11	17	22	25	10
213	15	11	14	21	18	16
214	18	12	12	24	15	12
215	14	9	11	16	24	16
216	13	13	20	15	20	9
217	15	15	10	9	13	18
218	14	7	13	19	16	13
219	12	11	22	19	8	11
220	13	12	10	21	23	10
221	16	16	10	19	16	6
222	10	7	13	7	18	9
223	13	9	5	11	22	11
224	11	9	16	21	15	12
225	14	8	12	12	9	16
226	11	21	11	15	9	7
227	13	7	14	14	16	12
228	8	8	19	10	14	12
229	10	8	14	13	20	11
230	16	8	17	14	10	11
231	13	15	9	16	11	12
232	14	4	10	17	14	6
233	16	18	12	16	21	6
234	7	5	10	17	19	10
235	6	7	15	12	8	10
236	11	11	4	8	18	6
237	11	6	11	12	10	7
238	5	8	9	18	8	10
239	11	7	17	8	15	13
240	14	14	11	9	13	12
241	15	9	13	12	15	14
242	11	7	13	10	16	15
243	11	5	4	10	10	8
244	10	4	6	10	5	9
245	13	14	14	9	10	8
246	11	10	9	15	11	13
247	8	4	7	9	16	18
248	11	12	12	13	12	9
249	10	6	9	6	3	7
250	4	6	6	10	5	5
251	5	5	15	8	10	5
252	11	4	14	9	13	4
253	4	2	5	6	8	10
254	6	8	9	12	10	8
255	7	6	5	5	10	7
256	6	4	10	9	16	10
257	7	8	10	7	7	9
258	9	7	4	5	10	7
259	6	7	10	11	11	8
260	8	5	8	11	9	8
261	1	10	10	5	9	10
262	8	7	9	7	12	8
263	14	8	8	11	6	3
264	11	12	17	9	9	6
265	3	10	8	11	2	4
266	5	6	5	7	10	9
267	8	7	8	8	10	6
268	8	7	4	8	9	9
269	15	9	6	7	9	10
270	6	8	7	8	5	4
271	12	9	7	11	14	12
272	7	8	8	7	9	4
273	6	7	8	15	4	7
274	3	6	10	7	11	6
275	1	10	8	6	5	8
276	5	4	12	6	7	2
277	2	3	8	8	9	9
278	9	8	7	10	7	4
279	3	5	5	7	4	3
280	4	5	4	9	4	9
281	10	6	3	12	7	5
282	5	3	4	6	4	5
283	4	6	7	3	7	7
284	4	3	9	5	4	5
285	2	6	6	6	6	7
286	4	6	7	4	7	4
287	6	5	2	8	9	4
288	5	6	5	9	4	5
289	3	4	5	5	7	2
290	10	5	4	7	4	7
291	4	7	8	8	12	4
292	6	5	3	7	10	7
293	6	8	6	5	4	4
294	6	3	10	5	5	2
295	2	3	8	4	7	3
296	5	4	8	8	4	5
297	5	3	11	5	7	2
298	3	6	5	4	4	4
299	7	2	6	9	12	5
300	4	5	4	6	10	4
301	3	9	4	7	4	7
302	2	3	5	6	4	5
303	4	4	1	8	4	7
304	4	4	6	5	4	5
305	4	6	8	10	5	4
306	2	3	5	1	6	3
307	5	2	9	4	5	8
308	7	3	9	6	7	4
309	3	5	5	3	6	5
310	3	3	5	2	3	4
311	4	5	5	5	4	3
312	3	3	2	5	1	1
313	6	NA	3	5	5	3
314	3	2	4	7	3	2
315	2	6	3	3	7	4
316	9	6	6	7	6	5
317	3	7	2	4	7	3
318	4	2	10	4	3	NA
319	1	3	5	5	3	6
320	6	4	2	3	3	5
321	4	2	2	8	8	4
322	3	5	8	6	4	2
323	2	5	8	2	4	3
324	4	5	4	4	3	1
325	1	2	2	1	3	5
326	4	1	4	4	4	3
327	2	8	5	8	7	4
328	5	3	5	7	3	2
329	4	3	4	5	4	5
330	8	2	3	3	6	1
331	3	2	4	1	2	1
332	3	2	9	2	2	3
333	3	2	4	7	2	1
334	2	1	3	3	6	5
335	4	NA	3	1	5	3
336	3	6	2	6	1	8
337	4	1	4	3	1	4
338	1	3	5	4	2	2
339	1	2	2	3	4	3
340	2	4	9	6	5	NA
341	3	4	NA	4	2	4
342	3	4	6	2	1	3
343	1	5	4	7	3	3
345	6	1	5	4	3	1
346	2	NA	4	5	2	5
347	1	2	1	1	1	3
348	6	5	6	2	4	2
349	2	1	1	3	4	1
350	5	2	6	2	2	2
351	4	2	4	5	6	4
352	6	6	7	4	3	2
354	2	4	3	3	5	5
355	3	4	4	5	4	NA
356	1	1	3	3	3	4
357	1	3	NA	3	2	NA
358	3	2	3	2	3	1
359	4	3	2	3	2	4
360	1	NA	4	6	6	5
361	2	3	6	4	5	2
362	2	2	1	1	3	2
363	4	3	5	1	1	1
364	3	1	4	4	2	3
365	2	4	4	6	7	2
366	1	5	2	3	4	1
368	3	4	2	1	1	4
369	1	2	NA	2	3	2
370	5	3	2	3	1	5
371	4	2	3	1	2	3
372	1	2	3	1	2	2
373	4	4	NA	6	2	1
374	3	2	1	3	3	2
375	3	1	1	3	3	1
376	3	2	NA	2	4	3
377	4	4	2	1	3	NA
378	1	4	2	2	2	2
379	4	3	4	2	2	4
380	3	3	2	2	2	3
382	1	NA	2	3	1	3
383	1	1	3	2	1	2
384	1	4	1	1	1	2
385	1	1	2	2	1	1
386	1	NA	2	2	3	1
387	7	NA	1	NA	NA	2
388	2	3	4	4	3	3
389	2	3	NA	4	1	NA
390	1	4	1	3	1	1
391	2	3	3	1	3	3
392	3	1	2	3	2	3
393	1	1	4	2	1	3
394	2	1	3	5	2	5
395	2	NA	4	3	2	2
396	1	2	4	1	3	3
398	2	NA	2	NA	2	1
399	1	2	1	1	2	2
400	1	1	1	4	NA	NA
401	1	1	NA	1	2	3
402	1	2	1	2	1	1
404	5	NA	3	5	3	3
405	1	1	1	2	3	3
406	2	3	3	6	NA	NA
408	1	2	NA	1	3	2
409	2	1	2	2	2	3
410	1	3	6	2	1	1
412	1	1	3	NA	2	2
413	2	1	5	1	1	2
414	2	NA	2	NA	1	1
415	1	1	NA	1	1	3
416	4	1	NA	1	2	1
417	1	3	2	NA	2	3
418	1	NA	1	2	1	2
419	1	2	4	1	NA	2
420	3	NA	2	2	2	NA
421	2	NA	1	1	NA	NA
422	3	1	2	4	NA	NA
423	1	NA	1	3	3	NA
426	1	NA	4	2	1	1
429	2	NA	NA	4	NA	NA
430	1	NA	3	1	NA	1
431	1	NA	NA	1	3	1
432	2	1	1	2	1	3
433	1	2	NA	2	2	2
434	1	NA	1	2	NA	NA
435	1	4	1	2	1	NA
436	3	1	2	2	1	1
437	3	NA	2	NA	1	2
439	1	NA	1	1	1	NA
441	3	1	2	1	1	2
442	2	NA	NA	2	NA	1
443	1	1	1	1	1	NA
444	2	NA	NA	1	NA	NA
445	1	2	1	NA	NA	NA
446	3	2	1	NA	1	NA
447	1	NA	1	1	NA	NA
449	1	NA	1	2	NA	1
451	1	NA	1	2	1	1
452	1	NA	NA	2	1	1
455	2	1	NA	1	NA	2
458	2	1	1	2	1	NA
459	1	NA	2	1	2	2
461	1	3	NA	1	2	NA
463	3	NA	NA	1	NA	NA
464	1	1	1	1	1	1
466	1	1	NA	1	NA	NA
468	2	NA	NA	1	NA	NA
476	2	NA	NA	2	2	1
477	2	NA	2	NA	NA	1
479	1	2	2	1	NA	NA
480	3	NA	NA	2	NA	NA
481	1	2	NA	1	2	NA
484	1	NA	1	1	2	1
488	1	NA	1	2	3	NA
489	2	NA	1	1	NA	2
490	2	NA	NA	NA	NA	NA
493	1	NA	NA	1	NA	NA
495	1	NA	NA	NA	NA	NA
500	2	1	NA	1	1	NA
504	1	1	NA	NA	NA	NA
505	1	2	NA	NA	1	NA
509	1	2	1	NA	1	NA
512	1	NA	NA	NA	NA	NA
513	2	NA	1	NA	1	NA
515	1	NA	1	NA	1	NA
518	1	NA	NA	NA	NA	NA
524	2	NA	NA	NA	2	NA
525	1	NA	NA	1	1	NA
527	2	2	1	2	NA	NA
531	1	NA	NA	NA	NA	1
535	1	1	1	1	1	NA
537	2	NA	1	NA	NA	NA
539	1	NA	NA	NA	NA	NA
540	1	1	NA	NA	NA	NA
543	1	NA	NA	NA	1	NA
552	1	NA	NA	NA	NA	NA
557	1	NA	NA	NA	NA	NA
568	2	1	NA	NA	NA	1
577	1	NA	NA	2	NA	NA
582	1	NA	1	NA	NA	NA
586	1	NA	NA	NA	NA	1
590	1	NA	NA	NA	NA	NA
598	1	NA	1	NA	NA	NA
614	1	NA	NA	NA	NA	NA
617	1	NA	NA	NA	NA	NA
628	1	NA	NA	NA	NA	NA
645	1	NA	NA	NA	NA	NA
652	1	NA	NA	NA	NA	NA
655	1	NA	NA	NA	NA	NA
664	1	NA	NA	NA	NA	NA
674	1	NA	NA	NA	NA	NA
701	1	NA	NA	NA	NA	NA
712	1	NA	1	NA	NA	NA
738	1	NA	NA	NA	NA	NA
740	1	NA	NA	NA	NA	NA
834	1	NA	NA	NA	NA	NA
344	NA	4	9	2	3	3
353	NA	1	3	3	4	2
367	NA	1	4	2	1	3
397	NA	2	2	3	3	NA
403	NA	1	5	NA	1	4
407	NA	2	1	1	1	NA
411	NA	1	5	2	4	1
448	NA	2	1	3	1	1
453	NA	1	3	1	1	1
460	NA	1	1	1	NA	1
465	NA	1	1	1	1	NA
467	NA	1	1	1	1	1
471	NA	1	2	1	NA	NA
482	NA	1	1	NA	NA	NA
486	NA	1	2	NA	1	1
492	NA	1	3	NA	NA	1
494	NA	2	NA	NA	NA	1
496	NA	1	NA	NA	NA	1
502	NA	3	2	1	NA	NA
507	NA	2	NA	2	NA	1
532	NA	1	1	1	1	1
533	NA	1	1	NA	1	NA
534	NA	1	1	NA	1	NA
536	NA	1	NA	NA	NA	2
553	NA	1	NA	1	NA	NA
562	NA	1	NA	NA	1	NA
596	NA	1	NA	NA	NA	NA
613	NA	1	NA	NA	NA	NA
615	NA	1	NA	NA	NA	NA
624	NA	1	NA	NA	NA	NA
651	NA	1	NA	NA	NA	NA
656	NA	1	NA	NA	NA	NA
665	NA	1	NA	NA	NA	NA
702	NA	1	NA	NA	NA	NA
766	NA	1	NA	NA	NA	NA
381	NA	NA	4	2	2	3
424	NA	NA	2	2	NA	1
427	NA	NA	1	1	1	3
428	NA	NA	1	3	3	1
454	NA	NA	3	1	1	NA
456	NA	NA	3	NA	NA	1
457	NA	NA	1	3	NA	NA
462	NA	NA	2	1	1	2
469	NA	NA	1	NA	1	4
474	NA	NA	2	2	NA	1
475	NA	NA	1	NA	1	NA
478	NA	NA	1	NA	1	NA
485	NA	NA	2	1	NA	NA
491	NA	NA	1	1	NA	NA
498	NA	NA	1	2	NA	NA
499	NA	NA	1	NA	NA	NA
506	NA	NA	1	1	NA	NA
523	NA	NA	1	NA	2	NA
528	NA	NA	1	NA	NA	2
530	NA	NA	1	NA	NA	NA
545	NA	NA	1	NA	NA	NA
547	NA	NA	1	NA	NA	NA
549	NA	NA	1	1	1	NA
550	NA	NA	1	NA	NA	NA
556	NA	NA	2	NA	NA	1
565	NA	NA	1	NA	NA	NA
566	NA	NA	1	NA	NA	NA
567	NA	NA	1	NA	NA	1
571	NA	NA	1	NA	NA	NA
597	NA	NA	1	NA	1	NA
599	NA	NA	1	NA	NA	NA
601	NA	NA	1	NA	NA	NA
602	NA	NA	1	NA	NA	NA
638	NA	NA	1	NA	NA	NA
640	NA	NA	1	NA	NA	NA
647	NA	NA	1	NA	NA	NA
699	NA	NA	1	NA	1	NA
708	NA	NA	1	NA	NA	NA
719	NA	NA	1	NA	NA	NA
730	NA	NA	1	NA	NA	NA
425	NA	NA	NA	3	1	1
438	NA	NA	NA	1	1	3
440	NA	NA	NA	2	NA	3
450	NA	NA	NA	2	NA	1
472	NA	NA	NA	2	2	NA
473	NA	NA	NA	1	NA	NA
483	NA	NA	NA	3	NA	1
487	NA	NA	NA	3	2	NA
497	NA	NA	NA	1	NA	NA
501	NA	NA	NA	1	NA	NA
503	NA	NA	NA	1	NA	1
508	NA	NA	NA	1	1	1
514	NA	NA	NA	1	NA	NA
517	NA	NA	NA	1	2	1
519	NA	NA	NA	1	NA	1
529	NA	NA	NA	1	1	NA
542	NA	NA	NA	1	NA	NA
544	NA	NA	NA	1	NA	1
546	NA	NA	NA	1	NA	NA
551	NA	NA	NA	1	NA	NA
554	NA	NA	NA	1	NA	NA
559	NA	NA	NA	1	NA	NA
561	NA	NA	NA	1	NA	NA
563	NA	NA	NA	1	NA	1
564	NA	NA	NA	2	NA	NA
594	NA	NA	NA	1	NA	NA
604	NA	NA	NA	1	NA	NA
607	NA	NA	NA	1	NA	NA
611	NA	NA	NA	1	NA	NA
620	NA	NA	NA	1	NA	NA
634	NA	NA	NA	1	2	NA
649	NA	NA	NA	1	NA	NA
653	NA	NA	NA	1	NA	NA
667	NA	NA	NA	1	NA	NA
668	NA	NA	NA	1	NA	NA
670	NA	NA	NA	1	NA	NA
676	NA	NA	NA	1	NA	NA
680	NA	NA	NA	1	NA	NA
686	NA	NA	NA	1	NA	NA
693	NA	NA	NA	1	NA	NA
723	NA	NA	NA	1	NA	NA
726	NA	NA	NA	1	NA	NA
796	NA	NA	NA	1	NA	NA
849	NA	NA	NA	1	NA	NA
931	NA	NA	NA	1	NA	NA
470	NA	NA	NA	NA	2	2
510	NA	NA	NA	NA	1	NA
520	NA	NA	NA	NA	1	NA
526	NA	NA	NA	NA	1	NA
541	NA	NA	NA	NA	1	1
581	NA	NA	NA	NA	2	NA
591	NA	NA	NA	NA	1	1
605	NA	NA	NA	NA	1	NA
621	NA	NA	NA	NA	1	NA
629	NA	NA	NA	NA	1	NA
632	NA	NA	NA	NA	1	NA
744	NA	NA	NA	NA	1	NA
765	NA	NA	NA	NA	1	NA
848	NA	NA	NA	NA	1	NA
860	NA	NA	NA	NA	1	NA
1093	NA	NA	NA	NA	1	NA
538	NA	NA	NA	NA	NA	1
548	NA	NA	NA	NA	NA	1
570	NA	NA	NA	NA	NA	1
583	NA	NA	NA	NA	NA	1
603	NA	NA	NA	NA	NA	2
637	NA	NA	NA	NA	NA	1
643	NA	NA	NA	NA	NA	1
684	NA	NA	NA	NA	NA	1
781	NA	NA	NA	NA	NA	1
