# Supplementary material for: Modeling of mRNA deadenylation rates reveal a complex relationship between mRNA deadenylation and decay
Source: EMBO J. 2024 Oct 11;43(24):6525–54. doi: 10.1038/s44318-024-00258-3 (PMC11649921; doi:10.1038/s44318-024-00258-3)
Supplement: Supplementary file 6 — Source data Fig. 2 [file 44318_2024_258_MOESM6_ESM.zip › Figure 2/Figure 2E/Mex67_RPG_ORFS_.csv]

pA_tail	Mex67_AA_25C_0min	Mex67_AA_25C_12min	Mex67_AA_25C_14min	Mex67_AA_25C_16min	Mex67_AA_25C_30min	Mex67_AA_25C_8min
0	6	1	8	8	12	2
1	24	3	26	45	50	6
2	144	32	165	235	279	33
3	552	144	654	858	1028	99
4	1062	299	1278	1470	2197	180
5	1757	442	1652	2107	2899	273
6	2448	614	2381	2634	3766	365
7	3338	792	2876	3406	4745	431
8	4605	972	3821	4521	5969	636
9	5918	1154	4450	5193	7191	769
10	7511	1413	5705	6475	8552	956
11	8416	1635	6293	7404	9560	1044
12	10234	1904	7184	8178	11013	1182
13	10933	1996	7276	8605	11294	1303
14	12424	2008	7825	9390	12368	1366
15	12196	2088	7644	9058	11684	1327
16	13181	2142	7799	9485	12179	1413
17	12626	1945	7398	9102	11613	1269
18	13091	1999	7422	8909	11212	1301
19	12565	1920	6859	8165	10590	1153
20	13157	1897	6982	8177	10145	1220
21	11917	1742	6325	7572	9262	1090
22	12109	1691	6291	7340	8677	1169
23	11122	1500	5707	6878	7703	1023
24	11286	1515	5611	6612	7352	973
25	10291	1364	5047	6087	6155	869
26	10505	1355	4980	5797	5700	873
27	9749	1225	4572	5192	4898	834
28	9587	1248	4407	4989	4378	807
29	9060	1082	3893	4395	3648	760
30	9360	1057	3837	4325	3146	766
31	8147	967	3320	3644	2563	655
32	8410	906	3294	3465	2306	666
33	7563	798	2662	3071	1853	601
34	7688	807	2591	2749	1636	628
35	6478	670	2209	2276	1309	504
36	6777	648	2010	2173	1115	483
37	5981	514	1651	1687	879	444
38	6122	531	1516	1584	790	453
39	5433	425	1263	1285	617	419
40	5400	363	1147	1163	543	355
41	4644	293	922	966	476	297
42	4996	297	810	818	397	265
43	4521	231	655	705	355	239
44	4147	238	583	539	315	239
45	3735	171	509	439	245	239
46	3685	151	393	446	209	192
47	3270	115	345	377	206	153
48	2998	115	318	301	209	147
49	2839	95	249	258	171	104
50	2859	107	249	237	178	115
51	2574	67	172	213	129	122
52	2492	75	166	183	144	92
53	2113	51	158	159	121	68
54	1997	36	126	161	120	62
55	1776	29	117	118	115	59
56	1742	34	116	130	128	49
57	1636	34	101	92	110	38
58	1478	30	89	101	102	38
59	1347	26	74	95	97	34
60	1201	27	62	87	85	37
61	1145	10	80	83	88	20
62	1039	21	74	81	77	19
63	842	23	50	85	86	23
64	823	20	69	68	75	26
65	798	22	34	68	87	22
66	764	5	52	64	72	23
67	574	12	48	61	71	10
68	671	17	43	55	76	18
69	533	12	59	49	64	12
70	515	17	51	50	68	11
71	432	10	53	58	69	15
72	447	6	44	44	59	12
73	362	7	30	57	53	10
74	341	8	34	46	42	8
75	292	7	50	50	54	12
76	271	7	40	44	42	9
77	264	10	41	43	35	11
78	195	4	41	48	41	9
79	177	4	39	32	40	7
80	175	12	38	36	49	3
81	192	6	28	24	41	10
82	144	8	27	36	32	5
83	174	12	31	35	43	5
84	150	8	36	34	37	10
85	135	8	31	36	37	8
86	114	6	30	46	35	9
87	90	11	38	30	29	1
88	126	3	18	28	37	6
89	100	9	21	20	30	1
90	111	5	30	23	34	2
91	99	10	34	30	36	5
92	78	6	24	23	36	5
93	87	4	23	17	27	3
94	100	7	25	39	32	6
95	102	6	23	21	22	3
96	60	8	26	29	24	9
97	75	9	21	21	29	5
98	78	6	20	20	12	2
99	87	4	19	21	16	5
100	72	8	18	19	18	2
101	63	6	15	19	23	5
102	61	5	12	10	24	3
103	36	2	14	25	14	3
104	36	4	15	20	19	5
105	33	3	16	18	17	3
106	33	5	10	15	18	4
107	45	6	15	13	13	2
108	57	3	12	19	8	3
109	45	1	10	23	11	3
110	54	3	15	14	13	6
111	42	1	9	18	12	5
112	57	4	15	15	9	4
113	39	4	9	13	11	5
114	36	5	14	14	19	2
115	33	1	12	12	15	2
116	30	2	9	13	12	1
117	27	4	8	14	19	3
118	27	1	11	15	18	2
119	33	4	7	5	12	1
120	24	2	10	11	9	3
121	27	5	11	8	7	NA
122	24	4	21	9	15	2
123	33	3	8	9	10	1
124	12	2	11	11	6	2
125	24	1	8	14	13	NA
126	24	1	10	10	13	4
127	18	3	6	10	9	3
128	31	2	9	14	9	3
129	21	3	7	11	7	NA
130	24	NA	12	4	5	NA
131	21	2	6	18	5	3
132	36	4	4	9	5	1
133	27	2	5	6	7	NA
134	33	2	6	14	7	2
135	15	1	5	9	8	3
136	30	2	7	13	6	2
137	9	NA	4	6	3	2
138	24	1	8	10	5	1
139	15	2	3	4	8	NA
140	18	6	11	10	8	2
141	15	1	5	8	6	1
142	39	3	5	11	7	3
143	30	1	7	10	3	2
144	18	1	10	8	7	1
145	30	NA	7	5	6	1
146	24	NA	3	9	6	NA
147	19	NA	7	7	3	NA
148	27	2	8	5	2	1
149	18	1	2	3	6	1
150	18	NA	7	9	3	2
151	15	NA	5	7	8	4
152	9	NA	2	9	7	NA
153	24	1	7	9	5	1
154	9	3	10	4	6	2
155	24	2	8	4	3	1
156	12	1	4	6	4	NA
157	15	1	4	2	2	NA
158	12	NA	6	3	5	NA
159	9	1	4	5	6	NA
160	10	1	6	7	10	1
161	12	1	1	7	4	2
162	9	1	3	2	5	NA
163	12	NA	4	5	7	NA
164	6	1	1	8	5	NA
165	9	1	4	4	3	2
166	12	NA	2	7	4	1
167	12	NA	4	5	4	1
168	15	1	1	2	NA	NA
169	15	1	1	4	2	1
170	9	1	NA	5	7	1
171	9	1	3	7	6	NA
172	12	1	5	7	5	2
173	9	NA	1	NA	5	2
174	15	NA	5	5	4	1
175	12	NA	1	NA	3	NA
176	12	NA	2	5	3	NA
177	3	3	4	6	4	NA
178	12	2	1	4	3	1
179	3	NA	3	7	3	NA
180	6	3	3	4	8	1
181	6	1	4	4	3	2
182	9	1	5	4	4	1
183	6	1	3	4	5	NA
184	6	NA	1	1	4	1
185	3	NA	3	5	4	1
186	6	NA	3	5	4	NA
187	9	1	1	4	2	1
188	9	2	NA	1	4	1
189	12	1	4	2	5	1
190	12	1	4	6	1	3
191	9	NA	1	3	4	1
192	3	NA	4	3	2	1
193	NA	NA	5	2	3	NA
194	6	NA	4	3	2	1
195	NA	1	3	5	4	NA
196	6	NA	2	6	4	NA
197	9	2	NA	4	2	NA
198	3	1	1	NA	4	1
199	12	NA	2	3	4	1
200	3	1	2	4	3	NA
201	3	1	2	NA	3	NA
202	9	1	NA	2	5	NA
203	9	1	2	5	2	1
204	10	1	3	4	NA	NA
205	6	1	2	1	5	1
206	9	NA	NA	3	2	1
207	7	NA	2	NA	1	NA
208	6	1	1	1	3	NA
209	6	NA	NA	2	NA	NA
210	NA	NA	3	NA	2	1
211	6	1	4	1	3	NA
212	3	1	2	2	1	1
213	9	1	3	6	3	NA
214	3	NA	3	5	5	NA
215	9	1	4	1	4	NA
216	6	NA	NA	2	2	NA
217	3	NA	1	2	1	1
218	NA	NA	3	5	1	NA
219	3	1	NA	7	1	1
220	6	NA	1	1	5	NA
221	NA	1	1	1	4	NA
222	6	NA	4	3	3	NA
223	NA	NA	2	2	2	2
224	6	1	2	1	4	1
225	3	1	NA	3	1	NA
226	6	1	6	1	1	1
227	NA	NA	NA	5	3	NA
228	3	2	2	3	4	NA
229	3	NA	NA	3	NA	NA
230	NA	2	1	2	2	NA
231	6	NA	2	1	2	1
232	NA	1	1	2	2	NA
233	NA	NA	2	1	3	1
234	6	NA	NA	2	2	NA
235	6	NA	2	1	4	1
236	3	NA	2	3	1	1
237	NA	NA	1	2	2	NA
238	NA	NA	NA	2	2	NA
239	NA	2	NA	1	1	NA
240	NA	NA	NA	1	6	NA
241	9	1	1	1	1	NA
242	3	1	4	1	1	NA
243	9	NA	3	1	3	NA
244	9	NA	1	3	1	NA
245	NA	NA	1	NA	NA	1
246	6	NA	3	1	3	NA
247	6	NA	1	1	NA	NA
248	NA	NA	2	NA	4	NA
249	NA	1	NA	NA	2	NA
250	9	2	2	NA	2	NA
251	3	1	4	2	2	NA
252	3	NA	4	3	2	NA
253	NA	NA	1	NA	1	NA
254	NA	1	1	5	2	1
255	6	2	NA	2	1	NA
256	6	NA	1	2	1	NA
257	3	NA	1	NA	2	NA
258	9	NA	1	NA	4	NA
259	6	NA	1	NA	1	NA
260	3	NA	1	NA	1	1
261	NA	NA	2	NA	2	NA
262	NA	NA	2	4	1	NA
263	NA	NA	1	NA	NA	NA
264	3	1	1	1	NA	NA
265	NA	NA	1	NA	NA	NA
266	3	NA	2	3	1	NA
267	NA	1	3	1	NA	NA
268	3	2	NA	1	2	1
269	9	NA	4	1	1	NA
270	6	NA	2	1	NA	1
271	NA	NA	1	NA	1	1
272	NA	NA	1	1	2	NA
273	3	NA	6	1	1	NA
274	NA	NA	4	1	2	NA
275	6	NA	4	NA	NA	NA
276	NA	NA	1	1	NA	NA
277	NA	NA	NA	1	NA	NA
278	NA	NA	1	1	1	1
279	3	NA	NA	1	2	NA
280	3	1	2	NA	2	NA
281	NA	NA	1	1	NA	NA
282	NA	NA	3	3	1	1
283	NA	NA	NA	NA	1	NA
284	6	NA	NA	1	3	NA
285	6	NA	2	3	1	NA
286	3	1	NA	1	NA	NA
287	NA	NA	1	NA	NA	NA
288	3	1	1	NA	2	NA
289	3	NA	NA	NA	NA	NA
290	NA	NA	NA	NA	NA	2
291	3	NA	1	1	1	NA
292	3	NA	2	3	NA	NA
293	NA	1	NA	1	2	NA
294	NA	1	2	5	NA	NA
295	NA	NA	1	3	1	NA
296	NA	1	1	2	3	1
297	3	NA	1	1	1	NA
298	3	NA	1	NA	1	NA
299	3	NA	NA	3	1	1
300	NA	NA	NA	1	NA	NA
301	3	NA	NA	NA	1	NA
302	3	NA	NA	NA	NA	NA
303	NA	NA	1	1	NA	2
304	3	NA	1	2	2	NA
305	NA	1	1	2	1	NA
306	6	NA	1	NA	1	1
307	3	NA	NA	2	1	NA
308	3	NA	NA	1	NA	NA
309	3	NA	NA	1	1	NA
310	NA	NA	NA	2	1	NA
311	6	NA	NA	NA	NA	NA
312	NA	NA	NA	1	1	NA
313	3	1	NA	NA	3	NA
314	NA	NA	NA	NA	NA	1
315	NA	NA	1	2	1	NA
316	6	NA	NA	1	1	NA
317	3	NA	NA	NA	2	NA
319	3	NA	1	NA	2	NA
320	3	NA	2	NA	NA	NA
321	3	1	3	1	1	NA
322	3	NA	NA	NA	NA	NA
323	NA	NA	1	NA	1	NA
324	3	NA	1	1	NA	NA
325	NA	NA	NA	1	2	NA
326	3	2	1	NA	NA	NA
327	NA	1	2	2	NA	NA
328	NA	NA	1	1	1	NA
330	NA	1	NA	1	1	NA
331	3	NA	1	NA	NA	NA
332	NA	NA	NA	NA	2	NA
333	NA	NA	1	NA	NA	NA
334	1	NA	1	2	1	NA
336	NA	NA	1	NA	NA	NA
337	NA	NA	1	NA	NA	NA
338	NA	1	1	NA	1	NA
339	NA	NA	NA	1	NA	NA
340	NA	NA	1	NA	1	NA
341	NA	NA	2	1	2	NA
342	3	NA	NA	NA	NA	NA
343	NA	NA	NA	NA	1	NA
344	NA	NA	NA	1	NA	NA
345	3	NA	1	NA	NA	NA
348	3	NA	1	1	1	NA
349	NA	NA	2	NA	NA	NA
350	NA	NA	NA	1	2	NA
351	NA	NA	NA	1	2	NA
352	NA	1	NA	2	1	1
353	NA	NA	1	NA	NA	NA
354	NA	1	2	NA	NA	NA
355	3	NA	NA	1	NA	NA
356	NA	NA	NA	1	1	NA
357	NA	NA	3	NA	1	NA
358	3	NA	NA	NA	1	NA
359	3	NA	NA	3	1	NA
360	3	1	NA	NA	NA	1
362	4	NA	1	NA	NA	NA
363	3	NA	NA	3	NA	NA
364	NA	NA	1	NA	NA	NA
365	NA	NA	1	NA	1	NA
366	NA	NA	NA	1	1	NA
367	NA	NA	NA	1	NA	NA
368	NA	NA	NA	1	NA	NA
369	NA	NA	NA	NA	1	NA
370	3	NA	NA	NA	1	NA
371	3	NA	NA	NA	1	NA
372	NA	NA	NA	NA	NA	1
373	NA	NA	NA	2	NA	NA
374	3	NA	NA	NA	2	NA
375	3	NA	NA	NA	NA	NA
376	NA	NA	1	NA	NA	NA
377	NA	NA	NA	NA	1	NA
378	NA	NA	NA	NA	1	NA
379	NA	NA	1	NA	NA	NA
380	NA	NA	NA	NA	NA	1
381	NA	NA	1	NA	NA	NA
385	NA	NA	2	NA	NA	NA
386	NA	NA	NA	NA	1	NA
387	NA	NA	1	NA	1	NA
388	NA	NA	NA	NA	NA	1
389	NA	NA	NA	1	NA	NA
390	NA	NA	1	NA	1	NA
391	3	NA	NA	1	NA	NA
392	3	NA	NA	NA	NA	NA
397	NA	NA	NA	1	NA	NA
398	NA	NA	NA	1	NA	NA
399	NA	1	NA	NA	NA	NA
402	NA	NA	NA	1	NA	NA
403	3	1	NA	2	1	NA
404	NA	NA	NA	1	NA	NA
408	NA	NA	1	1	NA	NA
410	NA	NA	1	NA	NA	NA
412	NA	NA	NA	1	NA	NA
413	3	NA	NA	1	1	NA
414	NA	NA	NA	NA	NA	1
416	NA	NA	1	NA	1	NA
418	3	NA	NA	NA	NA	NA
419	NA	NA	NA	3	NA	NA
423	NA	NA	NA	1	NA	NA
424	NA	NA	NA	1	1	NA
426	NA	NA	NA	NA	1	NA
428	1	NA	NA	NA	NA	NA
430	NA	NA	1	NA	NA	NA
432	3	NA	NA	NA	NA	NA
436	3	NA	1	NA	NA	NA
437	NA	1	NA	NA	NA	NA
440	3	NA	NA	NA	NA	NA
441	NA	NA	NA	NA	1	NA
442	NA	NA	1	NA	1	NA
447	NA	NA	NA	NA	2	NA
450	NA	NA	NA	NA	1	NA
452	NA	1	NA	NA	1	NA
454	NA	NA	NA	NA	1	NA
459	NA	NA	NA	1	NA	NA
460	NA	NA	NA	1	NA	NA
465	NA	NA	NA	NA	1	NA
469	NA	NA	NA	1	NA	NA
471	NA	NA	1	NA	NA	NA
485	NA	NA	1	NA	NA	NA
488	NA	1	1	NA	NA	NA
490	NA	NA	NA	1	NA	NA
493	NA	NA	1	NA	1	NA
497	NA	NA	NA	NA	1	NA
506	NA	NA	1	NA	NA	NA
508	3	NA	NA	NA	NA	NA
509	NA	NA	NA	1	1	NA
510	NA	NA	NA	1	NA	NA
513	NA	NA	NA	NA	1	NA
516	NA	NA	NA	1	NA	NA
517	NA	NA	NA	1	NA	NA
519	NA	NA	NA	NA	1	NA
521	NA	NA	NA	NA	1	NA
522	NA	NA	1	NA	NA	NA
529	NA	1	NA	NA	NA	NA
531	3	NA	NA	NA	NA	NA
532	NA	NA	NA	1	NA	NA
533	NA	1	NA	NA	NA	NA
538	1	NA	NA	NA	1	NA
542	NA	NA	NA	1	NA	NA
543	NA	NA	NA	1	NA	NA
546	3	NA	NA	NA	NA	NA
548	NA	NA	NA	NA	1	NA
560	NA	NA	NA	NA	1	NA
562	NA	NA	NA	1	NA	NA
565	NA	NA	NA	NA	1	NA
575	NA	NA	1	NA	NA	NA
586	NA	NA	NA	1	NA	NA
589	NA	NA	NA	1	NA	NA
601	3	NA	NA	NA	NA	NA
649	NA	NA	NA	NA	1	NA
672	3	NA	NA	NA	NA	NA
673	NA	NA	NA	NA	1	NA
762	3	NA	NA	NA	NA	NA
