# Supplementary material for: Modeling of mRNA deadenylation rates reveal a complex relationship between mRNA deadenylation and decay
Source: EMBO J. 2024 Oct 11;43(24):6525–54. doi: 10.1038/s44318-024-00258-3 (PMC11649921; doi:10.1038/s44318-024-00258-3)
Supplement: Supplementary file 6 — Source data Fig. 2 [file 44318_2024_258_MOESM6_ESM.zip › Figure 2/Figure 2E/Mex67_RPG_ORFS_repB.csv]

pA_tail	Mex67_AA_25C_0min	Mex67_AA_25C_10min	Mex67_AA_25C_12min	Mex67_AA_25C_14min	Mex67_AA_25C_20min	Mex67_AA_25C_4min
0	5	4	7	13	12	4
1	11	27	47	42	35	8
2	69	113	172	219	244	57
3	234	483	711	880	938	224
4	657	1122	1626	1986	1934	601
5	1128	1825	2364	2995	2556	994
6	1705	2546	3424	4218	3602	1474
7	2232	3337	4225	5313	4524	2029
8	3057	4410	5880	7250	5994	2993
9	3804	5256	7201	8651	7200	3581
10	4628	6687	8825	10765	8886	4463
11	5316	7179	9842	11819	9718	4879
12	6083	8592	11348	13723	11251	5670
13	6440	8519	11652	14268	11615	6081
14	6999	9199	12536	15359	12322	6579
15	6947	8932	12175	14670	12167	6448
16	7188	9107	12475	15179	12748	6870
17	6897	8475	11892	14324	11767	6520
18	7122	8734	12015	14542	11944	6633
19	6474	8056	11288	13220	11147	6281
20	6575	7860	11251	13416	11064	6168
21	6073	7301	10059	12139	10023	5701
22	5977	7213	10049	12275	9922	5904
23	5328	6600	9031	11276	8970	5360
24	5294	6361	9108	10831	8685	5269
25	5000	5916	8357	9756	7698	4821
26	4923	5787	8205	9918	7457	4711
27	4354	5416	7364	8824	6586	4278
28	4381	5191	7356	8538	6161	4326
29	4022	4777	6595	7462	5508	3982
30	3962	4565	6316	7192	5137	3879
31	3659	4171	5782	6386	4352	3537
32	3606	3989	5468	6130	3909	3466
33	3225	3573	4861	5308	3335	3230
34	3207	3363	4688	5074	2994	3176
35	2916	3144	4098	4167	2492	2874
36	2825	2875	3743	3889	2202	2890
37	2466	2494	3225	3206	1830	2552
38	2447	2282	3084	2979	1659	2487
39	2273	2001	2525	2461	1359	2205
40	2123	1757	2295	2306	1073	2208
41	1963	1590	1974	1823	1020	1908
42	2012	1462	1760	1681	899	1971
43	1722	1231	1410	1370	703	1684
44	1640	1083	1310	1253	649	1651
45	1482	879	1060	1019	574	1470
46	1518	837	987	946	504	1414
47	1265	722	794	746	420	1202
48	1168	606	787	685	385	1204
49	1054	502	587	531	336	1004
50	1020	501	568	492	335	987
51	942	437	468	421	288	894
52	834	354	380	386	260	820
53	787	284	356	337	204	731
54	779	267	301	304	211	696
55	716	242	281	292	188	595
56	637	218	249	273	201	581
57	565	197	236	225	187	456
58	555	180	218	213	154	474
59	454	152	177	171	145	383
60	474	128	185	187	153	375
61	392	141	146	191	139	296
62	369	125	172	168	115	299
63	339	111	148	124	130	275
64	317	105	149	146	126	224
65	307	91	121	128	85	205
66	289	88	100	124	92	195
67	221	94	103	111	110	177
68	216	84	98	105	79	174
69	180	65	99	101	93	141
70	164	75	100	108	79	147
71	139	64	89	88	72	125
72	140	85	82	100	80	110
73	127	62	64	78	79	113
74	142	60	67	83	66	105
75	109	45	68	72	60	79
76	96	53	91	74	66	95
77	94	39	49	60	55	78
78	90	48	60	66	75	87
79	75	47	52	69	47	70
80	69	55	85	64	58	94
81	64	40	68	73	51	64
82	78	43	67	61	44	60
83	74	40	59	60	47	52
84	61	38	52	49	52	60
85	52	25	56	58	48	51
86	54	35	59	58	47	60
87	48	40	41	42	37	45
88	50	31	42	41	40	50
89	50	40	54	53	28	51
90	45	43	36	52	43	52
91	41	36	33	42	47	43
92	46	36	44	50	40	36
93	32	32	38	29	34	44
94	33	34	34	58	32	34
95	34	21	47	35	29	38
96	41	29	34	28	28	32
97	27	31	52	39	41	31
98	34	24	24	41	33	39
99	20	23	48	42	29	26
100	31	28	32	32	26	31
101	29	24	30	29	35	29
102	34	18	32	29	22	31
103	23	16	34	35	23	25
104	18	18	34	33	19	29
105	25	29	28	29	28	32
106	15	18	24	22	36	31
107	14	21	30	29	25	25
108	25	18	22	36	26	23
109	23	18	18	23	19	24
110	18	15	27	23	19	24
111	22	15	23	21	24	16
112	22	15	21	30	16	19
113	18	19	14	24	16	22
114	17	16	24	27	29	29
115	15	12	19	17	11	15
116	11	15	26	28	12	23
117	11	14	16	24	15	20
118	16	16	18	23	23	17
119	16	14	14	16	19	12
120	15	8	16	13	17	21
121	17	17	8	14	11	13
122	16	12	15	25	16	16
123	14	17	19	25	14	11
124	11	16	20	20	13	19
125	17	10	16	17	11	12
126	23	16	17	11	15	11
127	13	4	15	12	17	11
128	16	8	16	19	15	13
129	12	13	15	14	20	9
130	8	8	14	15	18	8
131	9	2	10	15	13	16
132	15	15	11	13	14	10
133	19	9	10	13	14	17
134	8	5	16	13	9	9
135	19	15	15	20	7	9
136	11	6	19	10	21	15
137	8	5	14	8	10	10
138	9	7	8	6	10	9
139	9	11	17	16	9	12
140	14	13	12	9	8	6
141	8	7	12	10	15	7
142	5	8	9	10	12	11
143	10	6	7	15	6	9
144	13	9	14	12	7	8
145	9	5	8	10	11	17
146	9	5	7	9	11	8
147	6	3	9	8	8	10
148	6	11	10	10	12	8
149	10	3	7	8	8	8
150	9	6	16	6	11	7
151	11	6	11	11	7	7
152	6	9	14	8	9	8
153	4	8	4	8	7	8
154	11	5	11	7	7	3
155	9	11	7	9	12	3
156	6	5	7	8	6	6
157	6	6	10	12	9	5
158	4	5	10	6	11	4
159	8	6	5	9	3	7
160	5	5	8	4	5	8
161	5	5	9	10	9	3
162	5	7	6	8	6	9
163	5	5	11	8	7	9
164	5	4	6	10	4	7
165	3	5	10	11	9	5
166	3	4	9	6	14	6
167	7	9	10	4	8	4
168	3	5	4	11	12	5
169	4	4	6	6	10	5
170	7	4	9	2	12	3
171	5	2	6	5	8	7
172	3	4	3	9	6	6
173	8	6	9	10	4	4
174	6	5	10	4	7	6
175	4	5	7	9	10	4
176	3	4	9	5	4	9
177	5	10	2	9	5	4
178	8	2	3	5	8	5
179	7	7	6	3	5	2
180	2	6	6	7	4	4
181	6	4	5	9	6	1
182	2	2	8	5	7	4
183	3	2	3	9	7	3
184	3	4	6	6	3	7
185	7	3	2	7	5	3
186	1	2	6	8	3	6
187	2	3	3	4	10	2
188	6	2	3	1	9	5
189	3	7	3	5	3	4
190	4	3	6	4	7	7
191	3	5	6	5	4	7
192	5	NA	2	6	4	5
194	5	4	6	5	2	6
195	6	2	7	4	2	2
196	4	2	2	5	3	4
197	4	4	3	3	3	2
198	4	2	2	8	7	4
199	4	4	4	6	4	6
200	3	4	7	3	5	3
201	3	3	4	7	4	2
202	5	4	4	3	4	4
203	4	2	3	6	2	7
204	4	4	2	7	6	7
205	8	4	3	6	9	2
206	2	3	2	4	5	3
207	3	2	2	4	3	2
208	4	5	6	3	4	4
209	2	2	4	3	5	3
210	3	5	3	3	8	2
211	1	2	3	1	3	5
212	5	2	3	6	3	2
213	5	5	5	4	4	2
214	2	3	2	5	3	5
216	1	1	5	5	4	5
217	4	3	2	2	8	NA
218	5	1	6	3	1	5
219	4	NA	1	3	6	2
220	3	1	4	3	2	1
221	2	2	2	5	3	1
222	1	4	5	NA	3	2
223	2	3	1	3	1	2
224	4	5	2	3	2	NA
225	2	NA	4	1	4	3
227	3	1	3	4	3	2
228	3	2	2	3	4	4
229	2	1	1	5	3	4
230	7	1	7	NA	4	2
231	3	NA	NA	6	2	NA
232	4	1	1	7	3	1
233	2	1	2	3	6	2
234	3	NA	5	3	1	2
235	2	5	2	2	5	3
236	1	1	5	4	2	2
237	1	NA	2	5	3	2
238	1	4	3	1	5	1
239	4	3	1	7	3	NA
240	1	1	NA	2	1	1
241	3	5	2	3	2	2
242	4	NA	3	2	5	2
243	3	3	4	2	6	1
244	8	NA	3	5	5	3
245	2	1	3	3	2	NA
246	2	NA	2	4	2	2
247	3	1	5	5	2	2
248	2	2	3	3	1	3
249	1	2	1	6	4	2
250	2	NA	NA	3	1	1
251	1	1	NA	7	1	1
252	2	NA	3	1	4	3
253	1	3	2	2	4	NA
255	2	3	1	2	2	1
257	1	NA	NA	3	1	5
258	2	NA	3	4	1	2
259	4	4	3	2	2	2
260	1	2	2	NA	1	1
261	1	4	2	2	NA	2
262	3	3	1	4	1	1
263	1	2	2	4	NA	NA
264	2	4	2	2	2	NA
265	3	1	2	2	4	NA
266	2	NA	NA	1	3	1
267	2	2	3	2	1	3
269	3	3	NA	1	NA	2
270	2	1	1	1	2	NA
272	4	2	2	NA	3	1
273	2	2	1	NA	1	3
275	3	1	2	NA	2	1
277	3	1	NA	1	NA	NA
278	1	1	3	4	2	1
279	2	1	1	3	3	1
280	1	1	NA	1	3	NA
281	1	1	3	2	1	NA
282	4	1	3	2	1	NA
283	2	2	1	NA	3	NA
284	2	2	5	4	1	1
286	1	2	NA	3	3	2
287	2	2	1	4	2	2
288	3	NA	1	3	1	NA
289	2	1	5	5	1	3
291	1	NA	NA	NA	2	1
293	1	NA	1	3	1	1
296	1	NA	3	3	3	2
298	1	NA	3	NA	1	NA
299	1	2	1	1	NA	1
301	2	1	NA	1	1	1
303	1	1	NA	1	3	NA
305	2	1	5	2	1	NA
306	2	2	1	NA	2	NA
309	3	2	1	NA	1	NA
310	1	1	NA	1	1	1
311	1	NA	1	1	1	NA
312	2	NA	NA	NA	NA	1
313	3	1	2	1	NA	NA
314	1	2	3	2	NA	1
315	1	1	NA	1	2	NA
317	1	2	NA	1	2	NA
318	1	2	1	4	1	1
319	1	1	1	NA	3	NA
320	1	1	1	NA	2	1
321	2	2	NA	3	1	1
323	1	NA	NA	1	NA	1
324	1	NA	3	1	1	NA
327	1	NA	NA	1	3	NA
333	2	NA	NA	1	NA	NA
334	1	1	3	1	NA	NA
335	1	NA	1	1	2	1
336	1	1	NA	2	NA	NA
337	1	1	2	1	NA	1
338	1	2	1	2	1	1
342	1	NA	2	1	NA	1
345	1	NA	1	NA	2	NA
346	1	NA	NA	NA	1	2
348	1	NA	NA	2	NA	NA
349	2	NA	1	1	NA	3
353	1	1	1	1	1	1
355	1	1	NA	1	NA	1
356	1	1	NA	NA	1	1
357	1	NA	1	NA	NA	NA
358	1	1	NA	NA	1	NA
365	1	NA	NA	1	NA	1
366	2	NA	1	3	1	1
368	1	2	NA	NA	NA	1
371	2	1	NA	NA	NA	1
372	4	NA	NA	1	1	1
376	1	NA	NA	3	1	NA
378	1	1	NA	NA	2	1
388	1	NA	NA	NA	NA	NA
390	2	NA	NA	NA	NA	NA
404	1	NA	NA	NA	1	NA
408	1	NA	1	NA	1	NA
409	1	NA	NA	NA	NA	1
420	1	NA	2	NA	1	NA
421	1	1	NA	NA	NA	NA
423	1	1	1	NA	NA	NA
426	1	NA	NA	NA	NA	NA
430	2	NA	NA	NA	1	NA
431	1	NA	NA	NA	NA	1
432	1	NA	NA	NA	1	NA
434	1	NA	NA	NA	1	NA
440	1	NA	NA	NA	NA	NA
443	1	NA	NA	NA	NA	NA
448	1	NA	NA	NA	1	NA
450	1	NA	NA	NA	1	NA
475	1	NA	NA	NA	NA	NA
490	1	NA	NA	2	NA	NA
499	1	NA	NA	NA	NA	NA
502	1	NA	NA	NA	NA	NA
505	1	NA	NA	NA	1	NA
509	1	NA	NA	NA	NA	1
515	1	NA	NA	NA	NA	NA
531	1	NA	NA	1	NA	NA
539	1	NA	NA	NA	NA	NA
544	1	NA	NA	NA	NA	1
553	1	NA	1	NA	NA	NA
561	1	NA	NA	NA	NA	NA
571	1	NA	NA	NA	NA	NA
574	1	NA	NA	NA	NA	NA
634	1	NA	NA	NA	NA	NA
193	NA	3	8	9	3	4
215	NA	5	5	3	4	1
226	NA	3	6	2	2	1
254	NA	3	4	1	2	4
268	NA	1	1	1	2	1
271	NA	1	NA	NA	2	2
274	NA	2	NA	2	2	1
276	NA	1	2	3	2	2
285	NA	2	NA	1	NA	NA
290	NA	2	3	1	1	1
294	NA	2	2	1	2	1
295	NA	2	1	NA	2	1
297	NA	1	4	3	3	2
302	NA	1	2	1	2	NA
304	NA	1	1	1	1	1
308	NA	1	1	NA	1	NA
316	NA	1	2	1	2	1
326	NA	4	1	NA	NA	2
328	NA	1	1	NA	1	1
329	NA	3	NA	1	NA	1
331	NA	1	NA	1	2	1
340	NA	1	1	2	NA	NA
341	NA	1	1	NA	1	1
344	NA	2	1	NA	NA	NA
350	NA	1	NA	NA	2	NA
351	NA	2	NA	4	NA	2
354	NA	1	2	NA	1	NA
361	NA	3	1	1	NA	NA
370	NA	2	NA	NA	NA	NA
375	NA	1	NA	2	1	NA
381	NA	2	NA	1	NA	NA
382	NA	1	NA	1	NA	1
383	NA	3	1	2	1	1
386	NA	1	1	NA	NA	NA
389	NA	2	1	1	NA	1
396	NA	1	NA	NA	NA	NA
400	NA	1	NA	1	2	1
410	NA	2	NA	1	NA	1
436	NA	1	1	1	NA	NA
439	NA	1	NA	NA	1	1
445	NA	1	NA	1	NA	NA
455	NA	1	NA	NA	NA	NA
465	NA	1	NA	1	NA	NA
477	NA	1	NA	NA	NA	1
483	NA	1	NA	NA	NA	NA
518	NA	1	NA	NA	NA	NA
530	NA	1	1	NA	NA	1
534	NA	1	NA	NA	NA	1
540	NA	1	NA	NA	NA	NA
585	NA	1	NA	NA	NA	NA
256	NA	NA	2	4	4	1
307	NA	NA	1	2	3	1
325	NA	NA	3	2	NA	2
339	NA	NA	1	2	1	5
343	NA	NA	1	1	NA	3
359	NA	NA	3	NA	NA	NA
362	NA	NA	1	1	NA	NA
363	NA	NA	2	NA	NA	NA
367	NA	NA	1	NA	NA	1
374	NA	NA	2	1	NA	1
377	NA	NA	1	NA	NA	NA
391	NA	NA	1	NA	NA	NA
395	NA	NA	2	NA	1	NA
399	NA	NA	1	2	NA	NA
403	NA	NA	2	NA	2	NA
405	NA	NA	1	NA	1	NA
412	NA	NA	1	1	1	1
415	NA	NA	2	NA	1	NA
422	NA	NA	1	NA	NA	1
433	NA	NA	1	NA	NA	NA
435	NA	NA	1	NA	1	NA
437	NA	NA	1	NA	NA	1
449	NA	NA	1	NA	NA	NA
463	NA	NA	1	1	NA	NA
474	NA	NA	1	NA	NA	NA
484	NA	NA	2	NA	NA	NA
487	NA	NA	1	1	NA	NA
491	NA	NA	2	NA	NA	NA
498	NA	NA	1	1	NA	1
508	NA	NA	1	1	NA	NA
524	NA	NA	1	NA	NA	NA
557	NA	NA	1	NA	NA	NA
677	NA	NA	1	NA	NA	NA
292	NA	NA	NA	1	3	3
330	NA	NA	NA	1	2	1
332	NA	NA	NA	2	1	1
347	NA	NA	NA	1	1	NA
364	NA	NA	NA	1	NA	NA
369	NA	NA	NA	2	NA	NA
385	NA	NA	NA	2	1	1
387	NA	NA	NA	2	3	NA
392	NA	NA	NA	1	NA	NA
397	NA	NA	NA	1	1	2
398	NA	NA	NA	1	NA	2
406	NA	NA	NA	1	NA	1
413	NA	NA	NA	2	NA	NA
424	NA	NA	NA	1	NA	1
429	NA	NA	NA	1	NA	1
442	NA	NA	NA	1	1	NA
446	NA	NA	NA	1	NA	NA
447	NA	NA	NA	2	NA	NA
456	NA	NA	NA	2	NA	NA
458	NA	NA	NA	1	NA	NA
464	NA	NA	NA	3	NA	NA
468	NA	NA	NA	1	NA	NA
476	NA	NA	NA	2	NA	NA
479	NA	NA	NA	1	NA	NA
488	NA	NA	NA	2	NA	NA
496	NA	NA	NA	1	NA	NA
504	NA	NA	NA	1	NA	NA
543	NA	NA	NA	1	NA	NA
578	NA	NA	NA	1	NA	NA
644	NA	NA	NA	1	NA	NA
688	NA	NA	NA	1	NA	NA
300	NA	NA	NA	NA	3	NA
322	NA	NA	NA	NA	1	NA
360	NA	NA	NA	NA	2	1
373	NA	NA	NA	NA	1	NA
380	NA	NA	NA	NA	2	NA
384	NA	NA	NA	NA	1	NA
394	NA	NA	NA	NA	1	NA
401	NA	NA	NA	NA	1	NA
459	NA	NA	NA	NA	1	NA
466	NA	NA	NA	NA	1	NA
482	NA	NA	NA	NA	1	NA
556	NA	NA	NA	NA	1	NA
580	NA	NA	NA	NA	1	NA
352	NA	NA	NA	NA	NA	2
417	NA	NA	NA	NA	NA	1
425	NA	NA	NA	NA	NA	1
427	NA	NA	NA	NA	NA	1
428	NA	NA	NA	NA	NA	1
451	NA	NA	NA	NA	NA	1
452	NA	NA	NA	NA	NA	1
454	NA	NA	NA	NA	NA	1
460	NA	NA	NA	NA	NA	1
500	NA	NA	NA	NA	NA	2
503	NA	NA	NA	NA	NA	1
552	NA	NA	NA	NA	NA	1
626	NA	NA	NA	NA	NA	1
655	NA	NA	NA	NA	NA	1
