# Supplementary material for: Modeling of mRNA deadenylation rates reveal a complex relationship between mRNA deadenylation and decay
Source: EMBO J. 2024 Oct 11;43(24):6525–54. doi: 10.1038/s44318-024-00258-3 (PMC11649921; doi:10.1038/s44318-024-00258-3)
Supplement: Supplementary file 7 — Source data Fig. 3 [file 44318_2024_258_MOESM7_ESM.zip]

Archive with 38 entries (27 files):
- Figure 3/
- Figure 3/.DS_Store
- __MACOSX/
- __MACOSX/Figure 3/
- __MACOSX/Figure 3/._.DS_Store
- Figure 3/Figure 3A/
- Figure 3/Figure 3A/.DS_Store
- __MACOSX/Figure 3/Figure 3A/
- __MACOSX/Figure 3/Figure 3A/._.DS_Store
- Figure 3/Figure 3A/DCP2XRN1AID.csv
- Figure 3/Figure 3A/FIGURE 3A README.txt
- __MACOSX/Figure 3/Figure 3A/._FIGURE 3A README.txt
- Figure 3/Figure 3A/ORFs_DCP2_XRN1_AID_.csv
- __MACOSX/Figure 3/Figure 3A/._ORFs_DCP2_XRN1_AID_.csv
- Figure 3/Figure 3B/
- Figure 3/Figure 3B/.DS_Store
- __MACOSX/Figure 3/Figure 3B/
- __MACOSX/Figure 3/Figure 3B/._.DS_Store
- Figure 3/Figure 3B/DCP2XRN1AID.csv
- __MACOSX/Figure 3/Figure 3B/._DCP2XRN1AID.csv
- Figure 3/Figure 3B/README FIGURE 3B.txt
- __MACOSX/Figure 3/Figure 3B/._README FIGURE 3B.txt
- Figure 3/Figure 3C/
- Figure 3/Figure 3C/.DS_Store
- __MACOSX/Figure 3/Figure 3C/
- __MACOSX/Figure 3/Figure 3C/._.DS_Store
- Figure 3/Figure 3C/Pab1AID.csv
- __MACOSX/Figure 3/Figure 3C/._Pab1AID.csv
- Figure 3/Figure 3C/README FIGURE 3C.txt
- __MACOSX/Figure 3/Figure 3C/._README FIGURE 3C.txt
- Figure 3/Figure 3D/
- Figure 3/Figure 3D/FIGURE 3D README.txt
- __MACOSX/Figure 3/Figure 3D/
- __MACOSX/Figure 3/Figure 3D/._FIGURE 3D README.txt
- Figure 3/Figure 3D/Pab1AID.csv
- __MACOSX/Figure 3/Figure 3D/._Pab1AID.csv
- Figure 3/FIGURE 3E README.txt
- __MACOSX/Figure 3/._FIGURE 3E README.txt
