# Supplementary material for: Modeling of mRNA deadenylation rates reveal a complex relationship between mRNA deadenylation and decay
Source: EMBO J. 2024 Oct 11;43(24):6525–54. doi: 10.1038/s44318-024-00258-3 (PMC11649921; doi:10.1038/s44318-024-00258-3)
Supplement: Supplementary file 7 — Source data Fig. 3 [file 44318_2024_258_MOESM7_ESM.zip › Figure 3/Figure 3A/DCP2XRN1AID.csv]

WTAID_1_counts_norm	WTAID_2_counts_norm	Dcp2AID_1_counts_norm	Dcp2AID_2_counts_norm	Xrn1AID_1_counts_norm	Xrn1AID_2_counts_norm	X1	transcript	symbol	genomic_position	biotype	Dcp2_AID1_counts	Dcp2_AID2_counts	WT_AID_counts	WT_AID2_counts	Xrn1_AID_1_counts	Xrn1_AID_2_counts	Dcp2_AID1_polya_mean	Dcp2_AID2_polya_mean	WT_AID_polya_mean	WT_AID2_polya_mean	Xrn1_AID_1_polya_mean	Xrn1_AID_2_polya_mean	Dcp2_AID1_polya_median	Dcp2_AID2_polya_median	WT_AID_polya_median	WT_AID2_polya_median	Xrn1_AID_1_polya_median	Xrn1_AID_2_polya_median	ensembl_transcript_id_short	Dcp2_AID1_polya_gm_mean	Dcp2_AID1_polya_mode	Dcp2_AID1_q0.05	Dcp2_AID1_q0.10	Dcp2_AID1_q0.15	Dcp2_AID1_q0.50	Dcp2_AID1_q0.75	Dcp2_AID1_q0.80	Dcp2_AID1_q0.85	Dcp2_AID1_q0.90	Dcp2_AID1_q0.95	Dcp2_AID2_polya_gm_mean	Dcp2_AID2_polya_mode	Dcp2_AID2_q0.05	Dcp2_AID2_q0.10	Dcp2_AID2_q0.15	Dcp2_AID2_q0.50	Dcp2_AID2_q0.75	Dcp2_AID2_q0.80	Dcp2_AID2_q0.85
6.328473123232305e-6	1.7096526191890947e-6	3.259620492816807e-8	5.990956830393227e-6	3.3342446935495702e-6	1.3898241053900283e-6	1	15S_rRNA	rRNA	chrM:6546-8194(+)	rRNA	NA	4	7	2	1	1	NA	26.75	21.1428571428571	4.5	30	8	NA	7	8	4.5	30	8	15S_rRNA::chrM:6546-8194(+)	NA	NA	NA	NA	NA	NA	NA	NA	NA	NA	NA	10.1942654690827	NA	3.15	3.3	3.45	7	30	42	54
5.424405534199119e-6	3.4193052383781894e-6	9.778861478450422e-6	1.347965286838476e-5	3.3342446935495702e-6	1.3898241053900284e-8	4	CUT004,XUT_1F-72	NA	chrI:170495-172447(+)	CUTs	3	9	6	4	1	NA	45	40.8888888888889	38.3333333333333	33.5	31	NA	50	34	37	28	31	NA	CUT004,XUT_1F-72::chrI:170495-172447(+)	43.0527565914711	NA	30.2	32.4	34.6	50	53.5	54.2	54.9	55.6	56.3	36.923483740603	34	19	21	23	34	53	58.2	63.4
2.802609526002878e-5	6.838610476756379e-6	4.237506640661849e-5	5.391861147353904e-5	2.6673957548396562e-5	3.057613031858062e-5	12	CUT017,XUT_2F-136	NA	chrII:341016-342576(+)	CUTs	13	36	31	8	8	22	39.5384615384615	44.0833333333333	44.1290322580645	38	37	40.0909090909091	45	45.5	40	36.5	30.5	43	CUT017,XUT_2F-136::chrII:341016-342576(+)	34.8593968170428	45	11.2	13.6	18.4	45	53	53.6	54.2	54.8	57.4	36.8266063971212	50	12	16	17.75	45.5	52	57	62.75
2.7122027670995594e-5	1.4532047263107306e-5	3.259620492816807e-5	2.24660881139746e-5	5.3347915096793124e-5	3.196595442397065e-5	13	CUT020,XUT_2F-149,SUT015	NA	chrII:370071-370953(+)	CUTs	10	15	30	17	16	23	36.8	27.4666666666667	33.4	37.6470588235294	32.4375	31.7391304347826	27.5	24	33	34	20.5	28	CUT020,XUT_2F-149,SUT015::chrII:370071-370953(+)	30.8476619466306	27	12.9	13.8	16.45	27.5	51.25	57.4	60.55	65	74	24.7325354501231	NA	13.5	15.4	16	24	36.5	37.8	40.6
2.4409824903896035e-5	2.9918920835809158e-5	2.6076963942534455e-5	3.744348018995767e-5	1.000273408064871e-5	6.949120526950142e-6	14	CUT021,XUT_2F-154	NA	chrII:376375-378633(+)	CUTs	8	25	27	35	3	5	27.375	31.8	39.5185185185185	49.3142857142857	27	46.6	23	30	33	53	24	53	CUT021,XUT_2F-154::chrII:376375-378633(+)	21.3819502435481	NA	8.45	10.9	13	23	35.5	41.8	48.1	52.6	56.8	28.0871881230133	30	11.4	13.8	18	30	43	46	47.2
9.040675890331864e-7	8.548263095945474e-9	6.519240985633614e-6	1.4977392075983067e-6	3.3342446935495702e-6	1.3898241053900284e-8	17	CUT026	NA	chrII:483728-484024(+)	CUTs	2	1	1	NA	1	NA	21	15	12	NA	25	NA	21	15	12	NA	25	NA	CUT026::chrII:483728-484024(+)	20.7846096908265	NA	18.3	18.6	18.9	21	22.5	22.8	23.1	23.4	23.7	15	15	15	15	15	15	15	15	15
9.040675890331864e-9	8.548263095945473e-7	3.259620492816807e-8	1.4977392075983066e-8	3.3342446935495702e-6	1.3898241053900283e-6	20	CUT037	NA	chrII:714680-715472(+)	CUTs	NA	NA	NA	1	1	1	NA	NA	NA	28	8	35	NA	NA	NA	28	8	35	CUT037::chrII:714680-715472(+)	NA	NA	NA	NA	NA	NA	NA	NA	NA	NA	NA	NA	NA	NA	NA	NA	NA	NA	NA	NA
1.8081351780663729e-6	8.548263095945473e-7	3.259620492816807e-6	4.4932176227949195e-6	3.3342446935495702e-6	1.3898241053900284e-8	21	CUT038	NA	chrII:734824-736184(+)	CUTs	1	3	2	1	1	NA	12	19.6666666666667	17	36	16	NA	12	18	17	36	16	NA	CUT038::chrII:734824-736184(+)	12	12	12	12	12	12	12	12	12	12	12	19.1475128965797	NA	15.3	15.6	15.9	18	22	22.8	23.6
2.7122027670995594e-6	1.7096526191890947e-6	3.259620492816807e-6	7.488696037991533e-6	3.3342446935495702e-6	1.1118592843120226e-5	22	CUT040	NA	chrIII:39049-39425(+)	CUTs	1	5	3	2	1	8	10	28.4	42.6666666666667	30.5	17	26.625	10	28	41	30.5	17	30	CUT040::chrIII:39049-39425(+)	10	10	10	10	10	10	10	10	10	10	10	25.3031844522807	NA	14.2	14.4	14.6	28	36	38.6	41.2
4.520337945165932e-6	9.403089405540022e-6	1.3038481971267228e-5	1.647513128358137e-5	6.6684893870991405e-6	2.7796482107800566e-6	24	CUT043	NA	chrIII:120474-121082(+)	CUTs	4	11	5	11	2	2	40.5	24.2727272727273	35.4	42.0909090909091	21	43	42.5	24	31	38	21	43	CUT043::chrIII:120474-121082(+)	37.7743131640989	NA	22.7	25.4	28.1	42.5	49.5	51	52.5	54	55.5	19.9561680486958	NA	5	6	11	24	33.5	37	37.5
4.520337945165932e-6	1.7096526191890947e-6	9.778861478450422e-6	1.1981913660786454e-5	1.000273408064871e-5	2.6406658002410538e-5	26	CUT046	NA	chrIII:155914-156042(+)	CUTs	3	8	5	2	3	19	21.3333333333333	21	28.6	56	36.6666666666667	28.1052631578947	18	18	22	56	41	28	CUT046::chrIII:155914-156042(+)	20.0531917398583	NA	14.4	14.8	15.2	18	25	26.4	27.8	29.2	30.6	18.0099110147284	NA	9.35	9.7	10.05	18	27	29.8	32.6
2.7122027670995594e-6	1.7096526191890947e-6	3.259620492816807e-6	4.4932176227949195e-6	3.3342446935495702e-6	2.7796482107800566e-6	27	CUT048	NA	chrIII:179034-179410(+)	CUTs	1	3	3	2	1	2	21	17	36	46.5	58	24.5	21	17	22	46.5	58	24.5	CUT048::chrIII:179034-179410(+)	21	21	21	21	21	21	21	21	21	21	21	16.9803694975511	NA	16.1	16.2	16.3	17	17.5	17.6	17.7
1.8081351780663729e-6	1.7096526191890947e-6	3.259620492816807e-6	4.4932176227949195e-6	3.3342446935495702e-6	4.169472316170085e-6	31	CUT057	NA	chrIV:417273-417633(+)	CUTs	1	3	2	2	1	3	22	30.3333333333333	28	20	19	37	22	25	28	20	19	31	CUT057::chrIV:417273-417633(+)	22	22	22	22	22	22	22	22	22	22	22	25.3029799590525	NA	13.3	14.6	15.9	25	39.5	42.4	45.3
2.7122027670995594e-6	8.548263095945474e-9	3.259620492816807e-8	1.4977392075983066e-8	3.3342446935495702e-6	1.3898241053900284e-8	32	CUT058	NA	chrIV:421937-422529(+)	CUTs	NA	NA	3	NA	1	NA	NA	NA	32.6666666666667	NA	47	NA	NA	NA	21	NA	47	NA	CUT058::chrIV:421937-422529(+)	NA	NA	NA	NA	NA	NA	NA	NA	NA	NA	NA	NA	NA	NA	NA	NA	NA	NA	NA	NA
9.040675890331864e-9	8.548263095945473e-7	3.259620492816807e-8	4.4932176227949195e-6	6.6684893870991405e-6	1.3898241053900283e-6	33	CUT059	NA	chrIV:423721-424097(+)	CUTs	NA	3	NA	1	2	1	NA	24.6666666666667	NA	43	33.5	75	NA	21	NA	43	33.5	75	CUT059::chrIV:423721-424097(+)	NA	NA	NA	NA	NA	NA	NA	NA	NA	NA	NA	23.1657838859884	NA	16.5	17	17.5	21	29	30.6	32.2
1.256653948756129e-4	1.1027259393769661e-4	1.6950026562647397e-4	2.1267896747895955e-4	8.335611733873925e-5	9.450803916652192e-5	34	CUT061,YDR003W,YDR003W-A	NA	chrIV:453825-455017(+)	CUTs	52	142	139	129	25	68	26.6923076923077	31.3098591549296	33.9640287769784	36.5891472868217	32.56	38.0147058823529	20.5	27	31	37	34	38.5	CUT061,YDR003W,YDR003W-A::chrIV:453825-455017(+)	21.5199514161465	NA	7.55	9.1	11.65	20.5	33.5	37.8	42.7	48.8	52.45	24.2904032116575	11	6.05	10.1	11	27	42.75	46	52
5.424405534199119e-6	8.548263095945473e-7	3.259620492816807e-6	8.986435245589839e-6	3.3342446935495702e-6	2.7796482107800566e-6	35	CUT062,XUT_4F-240,XUT_4F-241	NA	chrIV:482602-484002(+)	CUTs	1	6	6	1	1	2	31	21.3333333333333	42.3333333333333	41	54	47.5	31	19	37	41	54	47.5	CUT062,XUT_4F-240,XUT_4F-241::chrIV:482602-484002(+)	31	31	31	31	31	31	31	31	31	31	31	15.6208319570152	NA	4.75	5.5	6.25	19	29.75	32	35.75
1.8985419369696916e-5	1.1967568334323663e-5	3.259620492816807e-5	1.9470609698777988e-5	2.333971285484699e-5	1.3898241053900283e-5	43	CUT089	NA	chrIV:1242725-1243149(+)	CUTs	10	13	21	14	7	10	37.8	44.2307692307692	39.1904761904762	45.5714285714286	30.4285714285714	36.5	34	33	42	47	29	33	CUT089::chrIV:1242725-1243149(+)	32.336767990795	NA	13.25	15.5	18.45	34	45.75	52	61	69	73.5	38.5227160951086	NA	19.4	23.6	25.4	33	51	56.4	65
2.7122027670995594e-6	3.4193052383781894e-6	6.519240985633614e-6	2.9954784151966134e-6	3.33424469354957e-5	2.501683389702051e-5	44	CUT091	NA	chrIV:1302221-1302709(+)	CUTs	2	2	3	4	10	18	25	47.5	35.6666666666667	41.75	28.4	52.7777777777778	25	47.5	29	47	23	39	CUT091::chrIV:1302221-1302709(+)	20.712315177208	NA	12.4	13.8	15.2	25	32	33.4	34.8	36.2	37.6	47.2863616701476	NA	43.45	43.9	44.35	47.5	49.75	50.2	50.65
2.7122027670995594e-6	1.7096526191890947e-6	3.259620492816807e-6	4.4932176227949195e-6	1.3336978774198281e-5	4.169472316170085e-6	45	CUT093,XUT_4F-609	NA	chrIV:1323461-1324421(+)	CUTs	1	3	3	2	4	3	36	16.3333333333333	51	46.5	35	30	36	13	67	46.5	33.5	26	CUT093,XUT_4F-609::chrIV:1323461-1324421(+)	36	36	36	36	36	36	36	36	36	36	36	13.8191011832694	NA	7.6	8.2	8.8	13	21	22.6	24.2
6.328473123232305e-6	5.1289578575672845e-6	9.778861478450422e-6	1.347965286838476e-5	1.3336978774198281e-5	4.169472316170085e-6	60	CUT128	NA	chrVII:147843-148235(+)	CUTs	3	9	7	6	4	3	29.6666666666667	26.5555555555556	29.2857142857143	33.5	29.75	40.3333333333333	18	18	25	28	32.5	44	CUT128::chrVII:147843-148235(+)	24.3085170571317	NA	14.4	14.8	15.2	18	37.5	41.4	45.3	49.2	53.1	18.5330721341126	NA	5.8	6.6	7.2	18	40	43.6	47.2
2.6217960081962407e-5	1.966100512067459e-5	4.8894307392252104e-5	2.8457044944367827e-5	5.0013670403243556e-5	3.474560263475071e-5	67	CUT146,snR46,CUT147	NA	chrVII:545139-546059(+)	CUTs	15	19	29	23	15	25	27.8666666666667	44.8947368421053	39.7931034482759	38.6521739130435	40	36.96	19	43	38	39	35	36	CUT146,snR46,CUT147::chrVII:545139-546059(+)	23.2044134714114	17	9.4	11.6	14.2	19	36	39.2	43.4	51.2	60.8	38.3483046466125	28	19.5	21.8	25.5	43	57.5	60.2	63.5
3.6162703561327458e-6	6.838610476756379e-6	9.778861478450422e-6	7.488696037991533e-6	3.3342446935495702e-6	6.949120526950142e-6	68	CUT153,tL(GAG)G	NA	chrVII:700099-700763(+)	CUTs	3	5	4	8	1	5	22	37.8	50	37.875	50	28.8	25	32	51.5	33	50	41	CUT153,tL(GAG)G::chrVII:700099-700763(+)	21.1418961961947	NA	15.1	16.2	17.3	25	26	26.2	26.4	26.6	26.8	28.8269864155543	NA	10.4	12.8	15.2	32	48	54.6	61.2
3.6162703561327458e-6	8.548263095945473e-7	3.259620492816807e-8	1.4977392075983067e-6	3.3342446935495702e-6	1.3898241053900283e-6	69	CUT155	NA	chrVII:739403-739899(+)	CUTs	NA	1	4	1	1	1	NA	45	52.25	45	48	55	NA	45	52	45	48	55	CUT155::chrVII:739403-739899(+)	NA	NA	NA	NA	NA	NA	NA	NA	NA	NA	NA	45	45	45	45	45	45	45	45	45
1.8081351780663729e-6	2.5644789287836422e-6	3.259620492816807e-6	5.990956830393227e-6	6.6684893870991405e-6	1.3898241053900283e-6	74	CUT167,XUT_7F-455	NA	chrVII:1017970-1019554(+)	CUTs	1	4	2	3	2	1	52	37.25	23.5	58	30	27	52	39	23.5	63	30	27	CUT167,XUT_7F-455::chrVII:1017970-1019554(+)	52	52	52	52	52	52	52	52	52	52	52	31.0452751595273	NA	14.35	15.7	17.05	39	56.5	56.8	57.1
4.520337945165932e-6	8.548263095945473e-7	9.778861478450422e-6	4.4932176227949195e-6	6.6684893870991405e-6	2.7796482107800566e-6	79	CUT186,CUT187	NA	chrIX:100001-100897(+)	CUTs	3	3	5	1	2	2	20	23.6666666666667	38.8	84	34	22.5	13	19	33	84	34	22.5	CUT186,CUT187::chrIX:100001-100897(+)	17.608845415981	NA	12.1	12.2	12.3	13	24	26.2	28.4	30.6	32.8	15.3940045251072	NA	5.5	7	8.5	19	33.5	36.4	39.3
9.040675890331864e-9	8.548263095945473e-7	6.519240985633614e-6	1.4977392075983067e-6	3.3342446935495702e-6	1.3898241053900283e-6	81	CUT199	NA	chrX:117986-118954(+)	CUTs	2	1	NA	1	1	1	26.5	50	NA	31	35	7	26.5	50	NA	31	35	7	CUT199::chrX:117986-118954(+)	26.2678510731274	NA	23.35	23.7	24.05	26.5	28.25	28.6	28.95	29.3	29.65	50	50	50	50	50	50	50	50	50
9.040675890331864e-9	8.548263095945474e-9	3.259620492816807e-8	1.4977392075983066e-8	3.3342446935495702e-6	1.3898241053900284e-8	82	CUT200,CUT201	NA	chrX:134192-134872(+)	CUTs	NA	NA	NA	NA	1	NA	NA	NA	NA	NA	20	NA	NA	NA	NA	NA	20	NA	CUT200,CUT201::chrX:134192-134872(+)	NA	NA	NA	NA	NA	NA	NA	NA	NA	NA	NA	NA	NA	NA	NA	NA	NA	NA	NA	NA
9.040675890331864e-9	8.548263095945473e-7	3.259620492816807e-8	1.4977392075983067e-6	3.3342446935495702e-6	1.3898241053900284e-8	84	CUT204,XUT_10F-76	NA	chrX:155008-155992(+)	CUTs	NA	1	NA	1	1	NA	NA	15	NA	15	10	NA	NA	15	NA	15	10	NA	CUT204,XUT_10F-76::chrX:155008-155992(+)	NA	NA	NA	NA	NA	NA	NA	NA	NA	NA	NA	15	15	15	15	15	15	15	15	15
9.040675890331864e-9	8.548263095945474e-9	3.259620492816807e-8	1.4977392075983066e-8	3.3342446935495702e-6	1.3898241053900284e-8	85	CUT208	NA	chrX:209728-209888(+)	CUTs	NA	NA	NA	NA	1	NA	NA	NA	NA	NA	61	NA	NA	NA	NA	NA	61	NA	CUT208::chrX:209728-209888(+)	NA	NA	NA	NA	NA	NA	NA	NA	NA	NA	NA	NA	NA	NA	NA	NA	NA	NA	NA	NA
1.265694624646461e-5	4.274131547972737e-6	3.259620492816807e-6	1.9470609698777988e-5	6.6684893870991405e-6	1.3898241053900284e-8	87	CUT211	NA	chrX:349296-349984(+)	CUTs	1	13	14	5	2	NA	20	25.1538461538462	31.4285714285714	27.2	15	NA	20	19	22.5	30	15	NA	CUT211::chrX:349296-349984(+)	20	20	20	20	20	20	20	20	20	20	20	16.5873718414397	12	3	5.8	8.2	19	42	42.6	44.4
6.328473123232305e-6	8.548263095945473e-7	1.3038481971267228e-5	8.986435245589839e-6	3.3342446935495702e-6	6.949120526950142e-6	91	CUT220,XUT_10F-293	NA	chrX:643504-645104(+)	CUTs	4	6	7	1	1	5	23.5	39.1666666666667	30.2857142857143	30	15	36.4	19.5	38	29	30	15	48	CUT220,XUT_10F-293::chrX:643504-645104(+)	20.959471422109	NA	12.75	13.5	14.25	19.5	27.25	30.4	33.55	36.7	39.85	33.5509540935716	NA	14.5	19	23.5	38	51.5	54	57.25
9.040675890331863e-6	2.308031035905278e-5	6.519240985633614e-6	1.0484174453188147e-5	3.3342446935495702e-6	2.7796482107800566e-6	93	CUT228	NA	chrXI:222842-224778(+)	CUTs	2	7	10	27	1	2	20	29	30.3	38.5925925925926	11	26	20	25	31.5	34	11	26	CUT228::chrXI:222842-224778(+)	18.7349939951952	NA	13.7	14.4	15.1	20	23.5	24.2	24.9	25.6	26.3	26.7714274183239	NA	15.8	17.6	19.4	25	32	32	34.3
4.520337945165932e-6	8.548263095945473e-7	9.778861478450422e-6	7.488696037991533e-6	3.3342446935495702e-6	6.949120526950142e-6	95	CUT235,CUT236,XUT_11F-176	NA	chrXI:388740-390496(+)	CUTs	3	5	5	1	1	5	42	38.4	33.8	36	10	34.6	23	33	28	36	10	23	CUT235,CUT236,XUT_11F-176::chrXI:388740-390496(+)	28.551972468395	NA	12.2	13.4	14.6	23	57.5	64.4	71.3	78.2	85.1	36.6273826203486	NA	26.4	26.8	27.2	33	49	50.4	51.8
7.2325407122654916e-6	1.7096526191890947e-6	1.9557722956900843e-5	5.990956830393227e-6	6.6684893870991405e-6	8.33894463234017e-6	96	CUT237,XUT_11F-183	NA	chrXI:419844-421068(+)	CUTs	6	4	8	2	2	6	23.5	25	28.5	88.5	66	22.6666666666667	22.5	18	26.5	88.5	66	21	CUT237,XUT_11F-183::chrXI:419844-421068(+)	22.6769783502155	NA	16.25	16.5	16.75	22.5	29.25	31	31.25	31.5	31.75	20.2425518622315	NA	11.15	11.3	11.45	18	31.25	35.6	39.95
3.1642365616161525e-5	1.1967568334323663e-5	4.237506640661849e-5	5.841182909633396e-5	1.667122346774785e-5	3.196595442397065e-5	97	CUT239,SUT236,XUT_11F-204,XUT_11F-205	NA	chrXI:454532-457137(+)	CUTs	13	39	35	14	5	23	29.6923076923077	36.3076923076923	41.0285714285714	69.7142857142857	39.8	33.4347826086956	25	37	41	65.5	36	31	CUT239,SUT236,XUT_11F-204,XUT_11F-205::chrXI:454532-457137(+)	26.1273013667818	NA	12.4	14	14	25	39	39.6	42.8	51.2	54	32.0192000484917	31	10.9	17	18.7	37	49.5	51.4	53.3
9.040675890331864e-7	8.548263095945474e-9	3.259620492816807e-8	1.4977392075983066e-8	1.000273408064871e-5	6.949120526950142e-6	102	CUT263,XUT_12F-180	NA	chrXII:441569-442625(+)	CUTs	NA	NA	1	NA	3	5	NA	NA	52	NA	23.3333333333333	48.4	NA	NA	52	NA	23	29	CUT263,XUT_12F-180::chrXII:441569-442625(+)	NA	NA	NA	NA	NA	NA	NA	NA	NA	NA	NA	NA	NA	NA	NA	NA	NA	NA	NA	NA
3.6162703561327458e-6	1.7096526191890947e-6	3.259620492816807e-6	1.4977392075983067e-6	3.3342446935495702e-6	4.169472316170085e-6	103	CUT265,XUT_12F-209	NA	chrXII:542017-543575(+)	CUTs	1	1	4	2	1	3	59	28	58.5	61.5	40	41.6666666666667	59	28	56.5	61.5	40	25	CUT265,XUT_12F-209::chrXII:542017-543575(+)	59	59	59	59	59	59	59	59	59	59	59	28	28	28	28	28	28	28	28	28
9.040675890331864e-9	2.5644789287836422e-6	6.519240985633614e-6	7.488696037991533e-6	6.6684893870991405e-6	5.559296421560113e-6	104	CUT268,XUT_12F-272	NA	chrXII:675697-676465(+)	CUTs	2	5	NA	3	2	4	24.5	27.2	NA	50.6666666666667	19.5	26.5	24.5	28	NA	49	19.5	27	CUT268,XUT_12F-272::chrXII:675697-676465(+)	24.2487113059643	NA	21.35	21.7	22.05	24.5	26.25	26.6	26.95	27.3	27.65	26.8108462679219	28	20.8	22.6	24.4	28	30	30.2	30.4
9.040675890331864e-9	8.548263095945474e-9	3.259620492816807e-8	1.4977392075983066e-8	3.3342446935495702e-6	1.3898241053900284e-8	105	CUT270,XUT_12F-293	NA	chrXII:721785-722473(+)	CUTs	NA	NA	NA	NA	1	NA	NA	NA	NA	NA	48	NA	NA	NA	NA	NA	48	NA	CUT270,XUT_12F-293::chrXII:721785-722473(+)	NA	NA	NA	NA	NA	NA	NA	NA	NA	NA	NA	NA	NA	NA	NA	NA	NA	NA	NA	NA
9.040675890331864e-9	8.548263095945473e-7	3.259620492816807e-8	1.4977392075983067e-6	3.3342446935495702e-6	1.3898241053900284e-8	107	CUT275	NA	chrXII:906703-907039(+)	CUTs	NA	1	NA	1	1	NA	NA	21	NA	10	13	NA	NA	21	NA	10	13	NA	CUT275::chrXII:906703-907039(+)	NA	NA	NA	NA	NA	NA	NA	NA	NA	NA	NA	21	21	21	21	21	21	21	21	21
9.040675890331863e-6	5.983784167161832e-6	2.6076963942534455e-5	7.488696037991533e-6	2.6673957548396562e-5	3.057613031858062e-5	109	CUT281,XUT_13F-10,XUT_13F-12,XUT_13F-14	NA	chrXIII:23945-26686(+)	CUTs	8	5	10	7	8	22	29.5	29.4	28.2	44	29.875	45.2272727272727	26	24	29	42	27.5	38	CUT281,XUT_13F-10,XUT_13F-12,XUT_13F-14::chrXIII:23945-26686(+)	28.0532142510174	NA	19.05	20.1	21.05	26	39.25	39.6	39.95	41.2	42.6	27.8028662962557	NA	19.8	20.6	21.4	24	33	36	39
2.7122027670995594e-6	2.5644789287836422e-6	3.259620492816807e-8	2.9954784151966134e-6	3.3342446935495702e-6	1.3898241053900283e-6	112	CUT284	NA	chrXIII:77993-78337(+)	CUTs	NA	2	3	3	1	1	NA	41	13	38	38	24	NA	41	12	45	38	24	CUT284::chrXIII:77993-78337(+)	NA	NA	NA	NA	NA	NA	NA	NA	NA	NA	NA	40.8044115262063	NA	37.4	37.8	38.2	41	43	43.4	43.8
3.6162703561327458e-6	1.7096526191890947e-6	6.519240985633614e-6	4.4932176227949195e-6	6.6684893870991405e-6	6.949120526950142e-6	115	CUT291	NA	chrXIII:246937-247641(+)	CUTs	2	3	4	2	2	5	21.5	27.6666666666667	31	39	48.5	31	21.5	28	18	39	48.5	35	CUT291::chrXIII:246937-247641(+)	21.0237960416286	NA	17.45	17.9	18.35	21.5	23.75	24.2	24.65	25.1	25.55	24.818958794634	NA	14.5	16	17.5	28	35	36.4	37.8
9.944743479365051e-6	5.983784167161832e-6	1.3038481971267228e-5	2.3963827321572907e-5	2.000546816129742e-5	8.33894463234017e-6	116	CUT296,XUT_13F-171,SUT301	NA	chrXIII:370761-371993(+)	CUTs	4	16	11	7	6	6	24.75	24.6875	45	54	39.5	36.3333333333333	19.5	22.5	43	59	39.5	37.5	CUT296,XUT_13F-171,SUT301::chrXIII:370761-371993(+)	22.4749582249775	NA	15.45	15.9	16.35	19.5	27	30.6	34.2	37.8	41.4	20.475481081521	NA	5.75	8.5	11.25	22.5	32.25	33	39.75
4.520337945165932e-6	4.274131547972737e-6	3.259620492816807e-6	5.990956830393227e-6	6.6684893870991405e-6	5.559296421560113e-6	123	CUT324,CUT325	NA	chrXIV:234043-234323(+)	CUTs	1	4	5	5	2	4	11	14.75	40	38.2	36.5	28.5	11	15	42	34	36.5	27.5	CUT324,CUT325::chrXIV:234043-234323(+)	11	11	11	11	11	11	11	11	11	11	11	13.5389448554248	NA	8.3	8.6	8.9	15	20.25	20.4	20.55
9.040675890331864e-7	8.548263095945473e-7	6.519240985633614e-6	1.4977392075983067e-6	3.3342446935495702e-6	1.3898241053900284e-8	125	CUT334	NA	chrXIV:381099-381339(+)	CUTs	2	1	1	1	1	NA	15	59	32	15	29	NA	15	59	32	15	29	NA	CUT334::chrXIV:381099-381339(+)	14.9666295470958	NA	14.1	14.2	14.3	15	15.5	15.6	15.7	15.8	15.9	59	59	59	59	59	59	59	59	59
3.6162703561327458e-6	1.7096526191890947e-6	3.259620492816807e-8	1.4977392075983066e-8	3.3342446935495702e-6	1.3898241053900283e-6	126	CUT336	NA	chrXIV:498843-499123(+)	CUTs	NA	NA	4	2	1	1	NA	NA	29.5	25.5	38	26	NA	NA	32	25.5	38	26	CUT336::chrXIV:498843-499123(+)	NA	NA	NA	NA	NA	NA	NA	NA	NA	NA	NA	NA	NA	NA	NA	NA	NA	NA	NA	NA
9.040675890331864e-9	8.548263095945474e-9	6.519240985633614e-6	1.4977392075983066e-8	3.3342446935495702e-6	1.3898241053900284e-8	127	CUT339	NA	chrXIV:533940-534092(+)	CUTs	2	NA	NA	NA	1	NA	8.5	NA	NA	NA	31	NA	8.5	NA	NA	NA	31	NA	CUT339::chrXIV:533940-534092(+)	7.74596669241483	NA	5.35	5.7	6.05	8.5	10.25	10.6	10.95	11.3	11.65	NA	NA	NA	NA	NA	NA	NA	NA	NA
4.068304150649339e-5	2.1370657739863683e-5	5.215392788506891e-5	4.642991543554751e-5	5.0013670403243556e-5	3.7525250845530766e-5	129	CUT343,SUT335,XUT_14F-231,CUT344,CUT345	NA	chrXIV:587108-588978(+)	CUTs	16	31	45	25	15	27	39	22.5806451612903	29.4666666666667	33.32	20.6	34.5925925925926	35.5	17	25	30	21	21	CUT343,SUT335,XUT_14F-231,CUT344,CUT345::chrXIV:587108-588978(+)	28.3437707732419	NA	8	9	9.75	35.5	57	60	60	60.5	76.75	19.5545173894613	15	10	10	12	17	25.5	29	35.5
1.265694624646461e-5	1.282239464391821e-5	3.259620492816807e-6	1.647513128358137e-5	6.6684893870991405e-6	1.8067713370070367e-5	132	CUT352,XUT_14F-293,SUT342	NA	chrXIV:730844-733338(+)	CUTs	1	11	14	15	2	13	55	26.8181818181818	36.2857142857143	48.6666666666667	29.5	37.7692307692308	55	22	31.5	49	29.5	39	CUT352,XUT_14F-293,SUT342::chrXIV:730844-733338(+)	55	55	55	55	55	55	55	55	55	55	55	21.1809079219703	NA	8.5	9	9.5	22	37	42	44.5
3.0738298027128335e-5	3.932201024134918e-5	5.215392788506891e-5	4.193669781275259e-5	1.3336978774198281e-5	4.169472316170085e-6	133	CUT353,XUT_14F-319	NA	chrXIV:763076-764044(+)	CUTs	16	28	34	46	4	3	35.5	30.3214285714286	44.1470588235294	46.2826086956522	47	21.6666666666667	31	27.5	40	46.5	46	21	CUT353,XUT_14F-319::chrXIV:763076-764044(+)	28.8484191860198	NA	10	11	11.5	31	55.25	59	60.5	62	66.5	25.1671263045098	15	9.1	14.4	15	27.5	40	43	47.85
9.040675890331864e-9	8.548263095945474e-9	3.259620492816807e-6	1.4977392075983067e-6	3.3342446935495702e-6	1.3898241053900284e-8	135	CUT359	NA	chrXV:143802-144178(+)	CUTs	1	1	NA	NA	1	NA	41	27	NA	NA	26	NA	41	27	NA	NA	26	NA	CUT359::chrXV:143802-144178(+)	41	41	41	41	41	41	41	41	41	41	41	27	27	27	27	27	27	27	27	27
9.040675890331864e-9	8.548263095945474e-9	3.259620492816807e-6	1.4977392075983066e-8	3.3342446935495702e-6	1.3898241053900283e-6	137	CUT366	NA	chrXV:267826-268138(+)	CUTs	1	NA	NA	NA	1	1	51	NA	NA	NA	57	49	51	NA	NA	NA	57	49	CUT366::chrXV:267826-268138(+)	51	51	51	51	51	51	51	51	51	51	51	NA	NA	NA	NA	NA	NA	NA	NA	NA
4.610744704069251e-5	1.7951352501485495e-5	5.215392788506891e-5	5.391861147353904e-5	3.6676691629045274e-5	3.6135426740140734e-5	138	CUT369,XUT_15F-156,SUT359,SUT360,XUT_15F-157	NA	chrXV:335354-338609(+)	CUTs	16	36	51	21	11	26	32.9375	33.9166666666667	39.5686274509804	46.4285714285714	38.6363636363636	38.5769230769231	31	30	39	49	35	41.5	CUT369,XUT_15F-156,SUT359,SUT360,XUT_15F-157::chrXV:335354-338609(+)	30.512147749915	NA	17	17.5	18	31	41	47	50	52	53.5	30.0749035948975	NA	12.75	16	17.5	30	44.5	48	52
5.3339987752958e-5	3.41930523837819e-5	6.193278936351934e-5	8.83666132483001e-5	3.0008202241946132e-5	3.6135426740140734e-5	140	CUT376,XUT_15F-203,tK(UUU)O,XUT_15F-206	NA	chrXV:435778-438802(+)	CUTs	19	59	59	40	9	26	48.8947368421053	37.7796610169492	34.0169491525424	51.425	33.8888888888889	31.9615384615385	39	28	32	47	33	36	CUT376,XUT_15F-203,tK(UUU)O,XUT_15F-206::chrXV:435778-438802(+)	35.6050409026667	18	10.5	13.4	16.8	39	56.5	62.6	68.3	91.1999999999999	153.2	29.4134658238469	18	10.9	12.8	16.7	28	46.5	49.2	53.6
8.136608301298677e-6	4.274131547972737e-6	1.3038481971267228e-5	1.647513128358137e-5	6.6684893870991405e-6	8.33894463234017e-6	141	CUT377	NA	chrXV:446082-447098(+)	CUTs	4	11	9	5	2	6	12.75	28	41.5555555555556	46.4	53.5	41.5	13	21	49	46	53.5	42	CUT377::chrXV:446082-447098(+)	12.6181152824384	13	10.45	10.9	11.35	13	13.5	13.8	14.1	14.4	14.7	25.0189551752035	NA	13.5	14	14.5	21	40	40	43
7.051727194458854e-5	5.385405750445649e-5	9.778861478450421e-5	8.387339562550518e-5	1.0336158550003668e-4	8.616909453418176e-5	143	CUT380,YOR101W,YOR102W	NA	chrXV:515050-516450(+)	CUTs	30	56	78	63	31	62	34.9666666666667	29.9642857142857	37.2564102564103	35.7777777777778	33.8709677419355	34.3870967741936	31.5	28	38.5	38	28	33	CUT380,YOR101W,YOR102W::chrXV:515050-516450(+)	28.7638158206642	15	13	13.9	15	31.5	47.75	50.8	54.65	58.8	79.7499999999999	23.2335709382699	45	5.75	8.5	10.5	28	45	46	47.75
2.7122027670995594e-6	3.4193052383781894e-6	3.259620492816807e-8	2.9954784151966134e-6	3.3342446935495702e-6	2.7796482107800566e-6	147	CUT390,XUT_15F-388	NA	chrXV:844891-845572(+)	CUTs	NA	2	3	4	1	2	NA	33.5	15.3333333333333	17.25	26	28	NA	33.5	16	16	26	28	CUT390,XUT_15F-388::chrXV:844891-845572(+)	NA	NA	NA	NA	NA	NA	NA	NA	NA	NA	NA	33.0454232837166	NA	28.55	29.1	29.65	33.5	36.25	36.8	37.35
4.520337945165932e-6	1.7096526191890947e-6	3.259620492816807e-6	1.4977392075983067e-6	6.6684893870991405e-6	1.3898241053900283e-6	153	CUT410	NA	chrXVI:250425-250705(+)	CUTs	1	1	5	2	2	1	23	34	23.6	44	41.5	9	23	34	26	44	41.5	9	CUT410::chrXVI:250425-250705(+)	23	23	23	23	23	23	23	23	23	23	23	34	34	34	34	34	34	34	34	34
9.040675890331864e-7	8.548263095945473e-7	3.259620492816807e-8	1.4977392075983067e-6	6.6684893870991405e-6	1.3898241053900283e-6	155	CUT421	NA	chrXVI:472107-472363(+)	CUTs	NA	1	1	1	2	1	NA	67	68	102	16.5	9	NA	67	68	102	16.5	9	CUT421::chrXVI:472107-472363(+)	NA	NA	NA	NA	NA	NA	NA	NA	NA	NA	NA	67	67	67	67	67	67	67	67	67
5.3339987752958e-5	3.590270500297099e-5	8.800975330605378e-5	1.1832139740026623e-4	2.333971285484699e-5	1.667788926468034e-5	158	CUT431,XUT_16F-280	NA	chrXVI:697123-698489(+)	CUTs	27	79	59	42	7	12	45.9259259259259	36.1645569620253	39.8813559322034	42.2380952380952	33.2857142857143	49.4166666666667	36	33	37	42.5	31	27	CUT431,XUT_16F-280::chrXVI:697123-698489(+)	33.190579639765	NA	11.9	15.2	16.9	36	49.5	55.6	59.2	67.8	85.7	31.162381017124	26	12	14	19	33	42.5	46.4	50.9
1.8081351780663729e-6	2.5644789287836422e-6	9.778861478450422e-6	1.1981913660786454e-5	1.000273408064871e-5	1.1118592843120226e-5	165	CUT445,XUT_2R-109	NA	chrII:278428-280938(-)	CUTs	3	8	2	3	3	8	15.6666666666667	27.125	20	34.6666666666667	31.3333333333333	41.375	20	25	20	44	37	43	CUT445,XUT_2R-109::chrII:278428-280938(-)	14.0945974641298	20	8.3	9.6	10.9	20	20	20	20	20	20	24.73708026583	NA	13.1	15.2	17.15	25	36.5	37.2	37.9
4.791558221875888e-5	4.787027333729465e-5	7.171165084196976e-5	7.788243879511195e-5	6.66848938709914e-5	8.477927042879173e-5	166	CUT451,YBR063C,YBR065C	NA	chrII:366603-369747(-)	CUTs	22	52	53	56	20	61	33.4090909090909	36.6538461538462	39.8867924528302	48.4642857142857	34.5	33.2622950819672	24	29	37	44.5	30.5	27	CUT451,YBR063C,YBR065C::chrII:366603-369747(-)	27.3546388674864	24	13.1	15	15.15	24	44.25	49	60.2	68.3	75.65	28.7809655340886	NA	10.1	12.1	13.65	29	53.25	58	61.35
1.5369149013564168e-5	8.548263095945475e-6	2.9336584435351265e-5	1.0484174453188147e-5	2.333971285484699e-5	3.474560263475071e-5	170	CUT455,SUT447	NA	chrII:539340-541020(-)	CUTs	9	7	17	10	7	25	42.8888888888889	24.7142857142857	31.1176470588235	50.4	38.4285714285714	36.52	41	21	27	56.5	37	31	CUT455,SUT447::chrII:539340-541020(-)	34.1127912716052	14	14	14	15.4	41	51	57	63	75.6	94.8	20.7770484425923	21	8.3	8.6	8.9	21	33.5	34.4	36.2
3.6162703561327458e-6	8.548263095945473e-7	3.259620492816807e-8	5.990956830393227e-6	6.6684893870991405e-6	8.33894463234017e-6	176	CUT465	NA	chrIII:147782-148078(-)	CUTs	NA	4	4	1	2	6	NA	37.75	42.75	31	32	61.3333333333333	NA	35.5	45.5	31	32	26	CUT465::chrIII:147782-148078(-)	NA	NA	NA	NA	NA	NA	NA	NA	NA	NA	NA	32.7832695123562	NA	17.2	18.4	19.6	35.5	51.25	53.8	56.35
6.69010015884558e-5	4.017683655094373e-5	7.497127133478656e-5	9.285983087109502e-5	4.3345181016144415e-5	7.088102937489145e-5	180	CUT475,XUT_4R-56,XUT_4R-57,SUT460	NA	chrIV:134341-135576(-)	CUTs	23	62	74	47	13	51	28.7826086956522	27.6774193548387	34.0810810810811	50.8085106382979	33.6153846153846	32.3921568627451	23	24	28.5	45	43	28	CUT475,XUT_4R-56,XUT_4R-57,SUT460::chrIV:134341-135576(-)	22.9685390307732	NA	7.1	8.4	10.3	23	44.5	46	50.2	54.4	56.8	22.3004239952932	NA	7.05	8.2	12	24	39.75	40.8	43.7
9.040675890331864e-9	8.548263095945473e-7	3.259620492816807e-8	1.4977392075983066e-8	3.3342446935495702e-6	1.3898241053900283e-6	183	CUT485	NA	chrIV:340245-340405(-)	CUTs	NA	NA	NA	1	1	1	NA	NA	NA	42	28	21	NA	NA	NA	42	28	21	CUT485::chrIV:340245-340405(-)	NA	NA	NA	NA	NA	NA	NA	NA	NA	NA	NA	NA	NA	NA	NA	NA	NA	NA	NA	NA
1.717728419163054e-5	5.1289578575672845e-6	3.259620492816807e-5	1.4977392075983067e-5	2.333971285484699e-5	1.528806515929031e-5	189	CUT493,SUT466,XUT_4R-203	NA	chrIV:470533-471533(-)	CUTs	10	10	19	6	7	11	26	18.2	39.4210526315789	46.5	49.8571428571429	34.2727272727273	22	17	30	46	38	35	CUT493,SUT466,XUT_4R-203::chrIV:470533-471533(-)	22.4900827466461	NA	11	11	11.35	22	36	37.6	41.2	44.5	46.75	16.613919676119	NA	9.05	13.1	14.35	17	20	21	23.25
1.0848811068398238e-5	1.4532047263107306e-5	2.9336584435351265e-5	2.695930573676952e-5	1.3336978774198281e-5	9.728768737730198e-6	190	CUT494,XUT_4R-218,SUT468	NA	chrIV:505375-507447(-)	CUTs	9	18	12	17	4	7	23.5555555555556	24.0555555555556	31.25	44.2352941176471	30.25	37	22	22	29.5	42	32	43	CUT494,XUT_4R-218,SUT468::chrIV:505375-507447(-)	21.3988495417278	NA	12	12	12.4	22	33	34.2	35.4	36	36	20.8508817621937	NA	8.7	12.5	14	22	27	30.6	35.7
2.7122027670995594e-6	8.548263095945474e-9	3.259620492816807e-8	2.9954784151966134e-6	3.3342446935495702e-6	5.559296421560113e-6	191	CUT495	NA	chrIV:547663-547799(-)	CUTs	NA	2	3	NA	1	4	NA	19	29	NA	41	29	NA	19	32	NA	41	26	CUT495::chrIV:547663-547799(-)	NA	NA	NA	NA	NA	NA	NA	NA	NA	NA	NA	17.2336879396141	NA	11.8	12.6	13.4	19	23	23.8	24.6
4.520337945165932e-6	8.548263095945474e-9	6.519240985633614e-6	1.4977392075983067e-6	6.6684893870991405e-6	1.3898241053900284e-8	193	CUT499,XUT_4R-255	NA	chrIV:578423-579115(-)	CUTs	2	1	5	NA	2	NA	20	27	36.8	NA	26	NA	20	27	27	NA	26	NA	CUT499,XUT_4R-255::chrIV:578423-579115(-)	18.7349939951952	NA	13.7	14.4	15.1	20	23.5	24.2	24.9	25.6	26.3	27	27	27	27	27	27	27	27	27
1.8081351780663729e-6	8.548263095945473e-7	3.259620492816807e-6	1.4977392075983067e-6	3.3342446935495702e-6	4.169472316170085e-6	197	CUT504,XUT_4R-298	NA	chrIV:687248-687876(-)	CUTs	1	1	2	1	1	3	23	36	22	64	44	35.6666666666667	23	36	22	64	44	31	CUT504,XUT_4R-298::chrIV:687248-687876(-)	23	23	23	23	23	23	23	23	23	23	23	36	36	36	36	36	36	36	36	36
1.717728419163054e-5	2.8209268216620064e-5	1.9557722956900843e-5	1.347965286838476e-5	6.6684893870991405e-6	6.949120526950142e-6	199	CUT506,XUT_4R-303,CUT507	NA	chrIV:703360-704184(-)	CUTs	6	9	19	33	2	5	39.5	24.1111111111111	46.7894736842105	40.5151515151515	28	25.4	43.5	18	40	43	28	24	CUT506,XUT_4R-303,CUT507::chrIV:703360-704184(-)	35.5623655171458	NA	17.25	18.5	19.75	43.5	53.5	56	56.25	56.5	56.75	19.9765467808447	NA	9.8	10.6	11.6	18	29	33	37
9.040675890331864e-9	8.548263095945474e-9	3.259620492816807e-6	1.4977392075983067e-6	3.3342446935495702e-6	1.3898241053900284e-8	201	CUT510	NA	chrIV:769696-770200(-)	CUTs	1	1	NA	NA	1	NA	19	23	NA	NA	19	NA	19	23	NA	NA	19	NA	CUT510::chrIV:769696-770200(-)	19	19	19	19	19	19	19	19	19	19	19	23	23	23	23	23	23	23	23	23
9.040675890331864e-7	8.548263095945473e-7	6.519240985633614e-6	1.4977392075983067e-6	3.3342446935495702e-6	1.3898241053900283e-6	205	CUT519	NA	chrIV:1031729-1032097(-)	CUTs	2	1	1	1	1	1	28	34	50	60	44	145	28	34	50	60	44	145	CUT519::chrIV:1031729-1032097(-)	27.8388218141501	NA	25.3	25.6	25.9	28	29.5	29.8	30.1	30.4	30.7	34	34	34	34	34	34	34	34	34
9.040675890331864e-9	8.548263095945473e-7	3.259620492816807e-8	1.4977392075983067e-6	3.3342446935495702e-6	1.3898241053900284e-8	208	CUT523	NA	chrIV:1166153-1166433(-)	CUTs	NA	1	NA	1	1	NA	NA	13	NA	50	53	NA	NA	13	NA	50	53	NA	CUT523::chrIV:1166153-1166433(-)	NA	NA	NA	NA	NA	NA	NA	NA	NA	NA	NA	13	13	13	13	13	13	13	13	13
1.9889486958730103e-5	1.4532047263107306e-5	3.9115445913801686e-5	1.4977392075983067e-5	1.667122346774785e-5	2.2237185686240453e-5	209	CUT524,XUT_4R-486,SUT484,XUT_4R-488	NA	chrIV:1182385-1183548(-)	CUTs	12	10	22	17	5	16	24.9166666666667	28.2	36.3636363636364	39.0588235294118	26.4	30.75	20	23.5	31	35	28	25.5	CUT524,XUT_4R-486,SUT484,XUT_4R-488::chrIV:1182385-1183548(-)	21.8090367876085	14	12.65	14	14	20	30.25	37.4	43.15	48.1	50.35	25.1809292472503	NA	13.15	16.3	17.35	23.5	37.5	40.6	41.95
5.424405534199119e-6	8.548263095945473e-7	6.519240985633614e-6	1.647513128358137e-5	1.000273408064871e-5	6.949120526950142e-6	210	CUT527,XUT_4R-515,SUT488	NA	chrIV:1260361-1261398(-)	CUTs	2	11	6	1	3	5	19	36.8181818181818	47.3333333333333	64	35	47.8	19	35	48	64	46	48	CUT527,XUT_4R-515,SUT488::chrIV:1260361-1261398(-)	18.5741756210067	NA	15.4	15.8	16.2	19	21	21.4	21.8	22.2	22.6	35.3312292145739	NA	22.5	26	26.5	35	45	46	47
9.040675890331864e-9	1.7096526191890947e-6	9.778861478450422e-6	1.4977392075983067e-6	6.6684893870991405e-6	1.3898241053900284e-8	211	CUT528	NA	chrIV:1268921-1269745(-)	CUTs	3	1	NA	2	2	NA	22.6666666666667	17	NA	29.5	36.5	NA	22	17	NA	29.5	36.5	NA	CUT528::chrIV:1268921-1269745(-)	22.5324634266915	NA	20.2	20.4	20.6	22	24	24.4	24.8	25.2	25.6	17	17	17	17	17	17	17	17	17
1.717728419163054e-5	1.1967568334323663e-5	2.281734344971765e-5	2.8457044944367827e-5	1.3336978774198281e-5	1.1118592843120226e-5	212	CUT530,XUT_4R-527,SUT489	NA	chrIV:1279065-1279960(-)	CUTs	7	19	19	14	4	8	32	24.2631578947368	32	36.2857142857143	30.5	34.125	36	19	26	31	25.5	31	CUT530,XUT_4R-527,SUT489::chrIV:1279065-1279960(-)	29.7526727392256	16	16	16	16	36	41	41.6	42.1	42.4	42.7	15.8287043966878	4	2.8	3.8	4	19	34	42.2	50.3
1.8081351780663729e-6	8.548263095945474e-9	3.259620492816807e-8	1.4977392075983066e-8	3.3342446935495702e-6	1.3898241053900284e-8	213	CUT531,CUT532	NA	chrIV:1299953-1300969(-)	CUTs	NA	NA	2	NA	1	NA	NA	NA	40	NA	43	NA	NA	NA	40	NA	43	NA	CUT531,CUT532::chrIV:1299953-1300969(-)	NA	NA	NA	NA	NA	NA	NA	NA	NA	NA	NA	NA	NA	NA	NA	NA	NA	NA	NA	NA
1.8985419369696916e-5	4.274131547972737e-6	1.9557722956900843e-5	3.444800177476105e-5	1.667122346774785e-5	1.9457537475460396e-5	217	CUT540,SUT498	NA	chrIV:1507897-1509817(-)	CUTs	6	23	21	5	5	14	43.3333333333333	39.1304347826087	44.3809523809524	49.2	29.4	27.8571428571429	45	32	43	48	27	28.5	CUT540,SUT498::chrIV:1507897-1509817(-)	38.6111898493874	NA	18.75	25.5	32.25	45	56.75	59	59.25	59.5	59.75	28.8262005675779	NA	8.2	11	15.6	32	48.5	50.2	51.7
9.040675890331864e-9	8.548263095945473e-7	3.259620492816807e-8	1.4977392075983067e-6	3.3342446935495702e-6	1.3898241053900284e-8	218	CUT541,CUT542,SUT503	NA	chrV:15349-15981(-)	CUTs	NA	1	NA	1	1	NA	NA	50	NA	7	31	NA	NA	50	NA	7	31	NA	CUT541,CUT542,SUT503::chrV:15349-15981(-)	NA	NA	NA	NA	NA	NA	NA	NA	NA	NA	NA	50	50	50	50	50	50	50	50	50
3.8874906328427016e-5	2.649961559743097e-5	4.237506640661849e-5	3.295026256716274e-5	5.668215979034269e-5	3.196595442397065e-5	221	CUT548,XUT_5R-76,SUT506	NA	chrV:155957-156526(-)	CUTs	13	22	43	31	17	23	34.1538461538462	28.1818181818182	38.2790697674419	31.9677419354839	27.5882352941176	25.695652173913	19	25	23	33	29	22	CUT548,XUT_5R-76,SUT506::chrV:155957-156526(-)	21.1796386526593	NA	4.8	6.6	8.4	19	54	61.2	66.2	66.8	82.9999999999999	23.1668434662142	31	7.2	11.1	12.3	25	39.25	43.6	44.85
3.0738298027128335e-5	8.548263095945475e-6	4.56346868994353e-5	7.338922117231703e-5	7.668762795164011e-5	4.586419547787094e-5	225	CUT554,XUT_5R-126	NA	chrV:268229-269293(-)	CUTs	14	49	34	10	23	33	30.2857142857143	33.3265306122449	33.6470588235294	48.9	31.7391304347826	33.6363636363636	24.5	28	31	48.5	29	27	CUT554,XUT_5R-126::chrV:268229-269293(-)	25.5264587101478	17	10.65	12.5	15.75	24.5	41.5	47.2	52.55	59.7	63.7	29.1470412661394	19	11.4	17	19	28	43	47	49
1.8985419369696916e-5	2.1370657739863683e-5	3.585582542098488e-5	3.744348018995767e-5	6.6684893870991405e-6	1.528806515929031e-5	226	CUT556,XUT_5R-129,SUT514	NA	chrV:273797-278261(-)	CUTs	11	25	21	25	2	11	39	31.36	40.1428571428571	43.12	46	45	38	29	40	45	46	48	CUT556,XUT_5R-129,SUT514::chrV:273797-278261(-)	35.2035565263343	38	16	22	23	38	48	49	52	55	59.5	25.9513273261425	NA	9.4	11.4	13.2	29	45	47.8	52.2
2.7122027670995594e-6	8.548263095945474e-9	3.259620492816807e-8	2.9954784151966134e-6	3.3342446935495702e-6	1.3898241053900283e-6	227	CUT557	NA	chrV:281565-282445(-)	CUTs	NA	2	3	NA	1	1	NA	30.5	22.3333333333333	NA	15	13	NA	30.5	25	NA	15	13	CUT557::chrV:281565-282445(-)	NA	NA	NA	NA	NA	NA	NA	NA	NA	NA	NA	27.8208554864871	NA	19.25	20.5	21.75	30.5	36.75	38	39.25
9.040675890331864e-9	2.5644789287836422e-6	3.259620492816807e-8	1.4977392075983067e-6	3.3342446935495702e-6	1.3898241053900284e-8	228	CUT558	NA	chrV:294285-294917(-)	CUTs	NA	1	NA	3	1	NA	NA	20	NA	26.6666666666667	74	NA	NA	20	NA	31	74	NA	CUT558::chrV:294285-294917(-)	NA	NA	NA	NA	NA	NA	NA	NA	NA	NA	NA	20	20	20	20	20	20	20	20	20
5.2435920163924814e-5	5.7273362742834677e-5	5.867316887070253e-5	5.391861147353904e-5	7.668762795164011e-5	5.2813316004821076e-5	229	CUT560,CUT561,XUT_5R-144	NA	chrV:302365-303357(-)	CUTs	18	36	58	67	23	38	46.5555555555556	55.5277777777778	49.9827586206897	53.9402985074627	49.3478260869565	52.6315789473684	50	51.5	49	52	53	51	CUT560,CUT561,XUT_5R-144::chrV:302365-303357(-)	41.6646592222771	NA	15.65	26.1	32.75	50	53.5	54	58.05	65.1	73.6	41.1951737092058	67	11.75	13	15.25	51.5	67	67	67.75
9.040675890331863e-6	4.274131547972737e-6	6.519240985633614e-6	8.986435245589839e-6	6.6684893870991405e-6	1.1118592843120226e-5	234	CUT570,SUT517	NA	chrV:509637-510213(-)	CUTs	2	6	10	5	2	8	17.5	43.8333333333333	27.9	48.6	22	21.375	17.5	35.5	27	48	22	20.5	CUT570,SUT517::chrV:509637-510213(-)	16.9115345252878	NA	13.45	13.9	14.35	17.5	19.75	20.2	20.65	21.1	21.55	36.8821742904659	NA	20	21	22	35.5	45.25	46	60.5
9.944743479365051e-6	2.5644789287836422e-6	9.778861478450422e-6	1.647513128358137e-5	3.3342446935495702e-6	1.3898241053900284e-8	235	CUT572	NA	chrV:567037-567581(-)	CUTs	3	11	11	3	1	NA	32	19.9090909090909	31.4545454545455	30.3333333333333	9	NA	32	17	27	28	9	NA	CUT572::chrV:567037-567581(-)	31.8324576631711	NA	28.4	28.8	29.2	32	34	34.4	34.8	35.2	35.6	17.3829123706102	NA	8.5	10	10	17	24.5	25	30.5
4.520337945165932e-6	5.1289578575672845e-6	6.519240985633614e-6	2.9954784151966134e-6	1.000273408064871e-5	9.728768737730198e-6	244	CUT591,XUT_7R-93,SUT541	NA	chrVII:209991-213771(-)	CUTs	2	2	5	6	3	7	22.5	43	47.4	42.3333333333333	32	30.8571428571429	22.5	43	48	47	26	26	CUT591,XUT_7R-93,SUT541::chrVII:209991-213771(-)	21.2132034355964	NA	15.75	16.5	17.25	22.5	26.25	27	27.75	28.5	29.25	41.2916456441252	NA	32.2	33.4	34.6	43	49	50.2	51.4
2.7122027670995594e-6	8.548263095945474e-9	3.259620492816807e-8	4.4932176227949195e-6	3.3342446935495702e-6	5.559296421560113e-6	247	CUT597	NA	chrVII:345295-345727(-)	CUTs	NA	3	3	NA	1	4	NA	14.3333333333333	28	NA	54	17.25	NA	13	24	NA	54	17.5	CUT597::chrVII:345295-345727(-)	NA	NA	NA	NA	NA	NA	NA	NA	NA	NA	NA	12.7915471535246	NA	7.6	8.2	8.8	13	18	19	20
7.2325407122654916e-6	1.1112742024729116e-5	1.3038481971267228e-5	4.4932176227949195e-6	2.333971285484699e-5	2.2237185686240453e-5	249	CUT599,YGL072C	NA	chrVII:370247-371247(-)	CUTs	4	3	8	13	7	16	34.25	16	32.875	32.7692307692308	27.7142857142857	50	32.5	14	33.5	31	28	28	CUT599,YGL072C::chrVII:370247-371247(-)	32.5954904773035	NA	22.5	24	25.5	32.5	38.25	40.8	43.35	45.9	48.45	15.6349643109164	NA	13.1	13.2	13.3	14	17.5	18.2	18.9
9.040675890331864e-9	8.548263095945474e-9	3.259620492816807e-8	1.4977392075983066e-8	3.3342446935495702e-6	1.3898241053900284e-8	252	CUT603,CUT604	NA	chrVII:515679-516271(-)	CUTs	NA	NA	NA	NA	1	NA	NA	NA	NA	NA	6	NA	NA	NA	NA	NA	6	NA	CUT603,CUT604::chrVII:515679-516271(-)	NA	NA	NA	NA	NA	NA	NA	NA	NA	NA	NA	NA	NA	NA	NA	NA	NA	NA	NA	NA
5.424405534199119e-6	1.7096526191890947e-6	9.778861478450422e-6	7.488696037991533e-6	1.667122346774785e-5	5.559296421560113e-6	254	CUT610	NA	chrVII:656167-656455(-)	CUTs	3	5	6	2	5	4	36	43.6	27.3333333333333	53	33.4	30.25	39	38	24	53	26	27.5	CUT610::chrVII:656167-656455(-)	26.6989885854582	NA	11.1	14.2	17.3	39	50	52.2	54.4	56.6	58.8	34.5148472013725	NA	14.8	15.6	16.4	38	55	62.6	70.2
2.9834230438095153e-5	2.2225484049458232e-5	4.237506640661849e-5	4.193669781275259e-5	1.3336978774198281e-5	9.728768737730198e-6	260	CUT626,XUT_7R-404,SUT566	NA	chrVII:879031-879938(-)	CUTs	13	28	33	26	4	7	28.7692307692308	27.6428571428571	36.030303030303	40.5769230769231	20	24.7142857142857	24	24.5	37	40.5	20.5	30	CUT626,XUT_7R-404,SUT566::chrVII:879031-879938(-)	23.3463439884016	17	10	12.2	12.8	24	33	40.2	47.4	54.6	65	23.7150712986006	NA	12.35	13	14.05	24.5	36	40.2	46.8
2.8930162849061966e-5	3.0773747145403704e-5	3.259620492816807e-5	5.092313305834243e-5	1.3336978774198281e-5	1.667788926468034e-5	262	CUT629,XUT_7R-418,SUT567	NA	chrVII:904799-905456(-)	CUTs	10	34	32	36	4	12	33.3	26.7941176470588	37.125	30.5277777777778	27.25	24.3333333333333	28	24	26.5	25	18	24	CUT629,XUT_7R-418,SUT567::chrVII:904799-905456(-)	24.6798668549038	NA	8.75	15.5	17.35	28	44	51.8	60.35	67.1	67.55	24.1954087989978	14	14	14	14	24	32.5	35.4	41.15
1.8081351780663729e-6	3.4193052383781894e-6	3.259620492816807e-8	1.4977392075983067e-6	6.6684893870991405e-6	4.169472316170085e-6	263	CUT630	NA	chrVII:974014-974438(-)	CUTs	NA	1	2	4	2	3	NA	47	46.5	40.75	29	45.3333333333333	NA	47	46.5	42.5	29	39	CUT630::chrVII:974014-974438(-)	NA	NA	NA	NA	NA	NA	NA	NA	NA	NA	NA	47	47	47	47	47	47	47	47	47
1.8081351780663729e-6	1.7096526191890947e-6	3.259620492816807e-8	5.990956830393227e-6	6.6684893870991405e-6	4.169472316170085e-6	264	CUT632	NA	chrVII:993734-994078(-)	CUTs	NA	4	2	2	2	3	NA	21.5	33.5	37.5	45.5	47.6666666666667	NA	16	33.5	37.5	45.5	46	CUT632::chrVII:993734-994078(-)	NA	NA	NA	NA	NA	NA	NA	NA	NA	NA	NA	15.8655010497884	NA	6.6	7.2	7.8	16	28.5	32.4	36.3
9.040675890331864e-9	1.7096526191890947e-6	3.259620492816807e-8	1.4977392075983066e-8	3.3342446935495702e-6	1.3898241053900284e-8	267	CUT637,XUT_8R-22	NA	chrVIII:50013-50590(-)	CUTs	NA	NA	NA	2	1	NA	NA	NA	NA	15	58	NA	NA	NA	NA	15	58	NA	CUT637,XUT_8R-22::chrVIII:50013-50590(-)	NA	NA	NA	NA	NA	NA	NA	NA	NA	NA	NA	NA	NA	NA	NA	NA	NA	NA	NA	NA
4.520337945165932e-6	3.4193052383781894e-6	3.259620492816807e-6	1.4977392075983067e-6	1.000273408064871e-5	5.559296421560113e-6	270	CUT647,SUT583,XUT_8R-135,XUT_8R-137	NA	chrVIII:279293-281245(-)	CUTs	1	1	5	4	3	4	39	29	83.6	34.75	32	39.25	39	29	17	34.5	19	40	CUT647,SUT583,XUT_8R-135,XUT_8R-137::chrVIII:279293-281245(-)	39	39	39	39	39	39	39	39	39	39	39	29	29	29	29	29	29	29	29	29
9.040675890331864e-9	8.548263095945474e-9	3.259620492816807e-8	1.4977392075983066e-8	3.3342446935495702e-6	1.3898241053900283e-6	271	CUT650	NA	chrVIII:380974-381350(-)	CUTs	NA	NA	NA	NA	1	1	NA	NA	NA	NA	15	18	NA	NA	NA	NA	15	18	CUT650::chrVIII:380974-381350(-)	NA	NA	NA	NA	NA	NA	NA	NA	NA	NA	NA	NA	NA	NA	NA	NA	NA	NA	NA	NA
9.040675890331864e-7	2.5644789287836422e-6	6.519240985633614e-6	1.4977392075983067e-6	3.3342446935495702e-6	6.949120526950142e-6	276	CUT664	NA	chrIX:259613-259909(-)	CUTs	2	1	1	3	1	5	46.5	17	10	23	45	31.4	46.5	17	10	20	45	32	CUT664::chrIX:259613-259909(-)	28.8097205817759	NA	13.65	17.3	20.95	46.5	64.75	68.4	72.05	75.7	79.35	17	17	17	17	17	17	17	17	17
1.8081351780663729e-6	2.5644789287836422e-6	1.6298102464084034e-5	7.488696037991533e-6	3.3342446935495702e-6	1.3898241053900283e-6	282	CUT682,SUT630	NA	chrX:259500-260988(-)	CUTs	5	5	2	3	1	1	38.6	38.8	53	43	39	45	34	24	53	43	39	45	CUT682,SUT630::chrX:259500-260988(-)	30.6013257703324	NA	13.2	14.4	15.6	34	42	51	60	69	78	29.4394392294897	NA	11.4	13.8	16.2	24	65	67	69
2.7122027670995594e-6	8.548263095945474e-9	3.259620492816807e-6	4.4932176227949195e-6	1.000273408064871e-5	5.559296421560113e-6	284	CUT688,XUT_10R-116,SUT631	NA	chrX:319036-319797(-)	CUTs	1	3	3	NA	3	4	21	56.3333333333333	31.6666666666667	NA	30	35.5	21	50	25	NA	25	37	CUT688,XUT_10R-116,SUT631::chrX:319036-319797(-)	21	21	21	21	21	21	21	21	21	21	21	54.4799466103785	NA	42.8	43.6	44.4	50	63.5	66.2	68.9
1.5369149013564168e-5	8.548263095945475e-6	1.3038481971267228e-5	2.3963827321572907e-5	1.667122346774785e-5	1.8067713370070367e-5	288	CUT696,XUT_10R-234,CUT697,XUT_10R-237,SUT644	NA	chrX:609476-612084(-)	CUTs	4	16	17	10	5	13	33	43.9375	31.5882352941176	44.1	32.8	30.7692307692308	30.5	37	28	43.5	34	24	CUT696,XUT_10R-234,CUT697,XUT_10R-237,SUT644::chrX:609476-612084(-)	30.7275476699573	NA	20.45	20.9	21.35	30.5	41.25	43.2	45.15	47.1	49.05	37.5062013319579	NA	12.5	21.5	30.25	37	49.25	50	50
9.040675890331864e-7	1.7096526191890947e-6	3.259620492816807e-6	1.4977392075983066e-8	3.3342446935495702e-6	2.7796482107800566e-6	290	CUT700	NA	chrX:717580-717996(-)	CUTs	1	NA	1	2	1	2	22	NA	21	25	20	43.5	22	NA	21	25	20	43.5	CUT700::chrX:717580-717996(-)	22	22	22	22	22	22	22	22	22	22	22	NA	NA	NA	NA	NA	NA	NA	NA	NA
9.944743479365051e-6	4.274131547972737e-6	3.259620492816807e-8	1.0484174453188147e-5	6.6684893870991405e-6	8.33894463234017e-6	296	CUT724,CUT725,snR42	NA	chrXI:556304-559016(-)	CUTs	NA	7	11	5	2	6	NA	33	46.0909090909091	41.2	28	27.5	NA	32	36	41	28	29.5	CUT724,CUT725,snR42::chrXI:556304-559016(-)	NA	NA	NA	NA	NA	NA	NA	NA	NA	NA	NA	29.4702355266078	NA	14	17	20	32	45	47.4	49.3
4.520337945165932e-6	8.548263095945474e-9	3.259620492816807e-6	1.4977392075983067e-6	3.3342446935495702e-6	1.3898241053900284e-8	298	CUT729,XUT_11R-262	NA	chrXI:613730-614669(-)	CUTs	1	1	5	NA	1	NA	15	45	41.6	NA	116	NA	15	45	51	NA	116	NA	CUT729,XUT_11R-262::chrXI:613730-614669(-)	15	15	15	15	15	15	15	15	15	15	15	45	45	45	45	45	45	45	45	45
6.328473123232305e-6	8.548263095945473e-7	1.3038481971267228e-5	1.4977392075983067e-5	1.3336978774198281e-5	9.728768737730198e-6	300	CUT731	NA	chrXII:150317-150677(-)	CUTs	4	10	7	1	4	7	16.75	34.6	21.5714285714286	50	31.5	34.7142857142857	11.5	31	20	50	32	24	CUT731::chrXII:150317-150677(-)	12.055173868372	NA	5.05	6.1	7.15	11.5	19	23.2	27.4	31.6	35.8	28.7080429405873	NA	12.15	15.3	16.7	31	45.75	47.6	51.2
1.8081351780663729e-6	8.548263095945473e-7	3.259620492816807e-6	2.9954784151966134e-6	3.3342446935495702e-6	1.3898241053900284e-8	301	CUT733	NA	chrXII:264741-265269(-)	CUTs	1	2	2	1	1	NA	26	25	74	6	48	NA	26	25	74	6	48	NA	CUT733::chrXII:264741-265269(-)	26	26	26	26	26	26	26	26	26	26	26	24.8193472919817	NA	22.3	22.6	22.9	25	26.5	26.8	27.1
9.040675890331863e-6	2.5644789287836422e-6	6.519240985633614e-6	1.0484174453188147e-5	6.6684893870991405e-6	1.3898241053900284e-8	306	CUT748	NA	chrXII:793131-794227(-)	CUTs	2	7	10	3	2	NA	66	26.5714285714286	30.3	28	43.5	NA	66	17	25	30	43.5	NA	CUT748::chrXII:793131-794227(-)	65.2380257212004	NA	57	58	59	66	71	72	73	74	75	20.2320734886547	NA	7.9	8.8	9.7	17	36	42	47.9
1.8081351780663729e-6	8.548263095945473e-7	3.259620492816807e-8	1.4977392075983066e-8	3.3342446935495702e-6	1.3898241053900284e-8	307	CUT749	NA	chrXII:822731-823315(-)	CUTs	NA	NA	2	1	1	NA	NA	NA	39.5	54	296	NA	NA	NA	39.5	54	296	NA	CUT749::chrXII:822731-823315(-)	NA	NA	NA	NA	NA	NA	NA	NA	NA	NA	NA	NA	NA	NA	NA	NA	NA	NA	NA	NA
6.328473123232305e-6	5.1289578575672845e-6	6.519240985633614e-6	5.990956830393227e-6	3.3342446935495702e-6	1.3898241053900284e-8	311	CUT757,XUT_13R-2,SUT714	NA	chrXIII:8733-9845(-)	CUTs	2	4	7	6	1	NA	24	21.75	33.4285714285714	47.6666666666667	5	NA	24	16	23	47.5	5	NA	CUT757,XUT_13R-2,SUT714::chrXIII:8733-9845(-)	22.248595461287	NA	15.9	16.8	17.7	24	28.5	29.4	30.3	31.2	32.1	18.0254091104057	NA	9.9	10.8	11.7	16	24.25	28.6	32.95
5.424405534199119e-6	8.548263095945473e-7	9.778861478450422e-6	4.4932176227949195e-6	1.000273408064871e-5	8.33894463234017e-6	312	CUT759	NA	chrXIII:53781-55213(-)	CUTs	3	3	6	1	3	6	12.6666666666667	16.3333333333333	20.6666666666667	97	46	43.1666666666667	11	10	15	97	56	32	CUT759::chrXIII:53781-55213(-)	12.4633593687395	11	11	11	11	11	13.5	14	14.5	15	15.5	13.9247665008383	NA	9.1	9.2	9.3	10	20	22	24
7.2325407122654916e-6	5.983784167161832e-6	6.519240985633614e-6	1.1981913660786454e-5	1.000273408064871e-5	5.559296421560113e-6	314	CUT762,XUT_13R-87,SUT720	NA	chrXIII:218973-220744(-)	CUTs	2	8	8	7	3	4	24.5	26.25	41.375	38.2857142857143	25	31.75	24.5	22	42.5	29	29	32	CUT762,XUT_13R-87,SUT720::chrXIII:218973-220744(-)	23.3238075793812	NA	17.75	18.5	19.25	24.5	28.25	29	29.75	30.5	31.25	24.4640986349023	22	14.7	15.4	16.3	22	34.25	37.4	40.55
3.1642365616161525e-5	1.7951352501485495e-5	4.8894307392252104e-5	3.444800177476105e-5	1.000273408064871e-5	1.1118592843120226e-5	316	CUT766,XUT_13R-132,SUT728,XUT_13R-134	NA	chrXIII:311269-312047(-)	CUTs	15	23	35	21	3	8	25.9333333333333	31.5217391304348	36.1142857142857	37.2380952380952	27.3333333333333	32.75	23	30	31	35	23	30	CUT766,XUT_13R-132,SUT728,XUT_13R-134::chrXIII:311269-312047(-)	20.8275524139599	NA	7.8	9.4	10.3	23	29	30	33.5	47.8	62.1	27.748350358863	NA	13	13.2	14.3	30	38.5	46	52.1
1.8081351780663727e-5	1.1967568334323663e-5	9.778861478450422e-6	2.3963827321572907e-5	1.000273408064871e-5	1.1118592843120226e-5	317	CUT767,XUT_13R-153	NA	chrXIII:352413-353127(-)	CUTs	3	16	20	14	3	8	43	29.75	28.75	33.7857142857143	51.3333333333333	26	46	30.5	25	31.5	58	25.5	CUT767,XUT_13R-153::chrXIII:352413-353127(-)	42.0120902457112	NA	32.5	34	35.5	46	49	49.6	50.2	50.8	51.4	27.2573681930741	NA	13	14.5	16.5	30.5	34.25	35	41
9.040675890331864e-9	8.548263095945474e-9	3.259620492816807e-8	1.4977392075983067e-6	3.3342446935495702e-6	1.3898241053900283e-6	318	CUT769	NA	chrXIII:396469-396853(-)	CUTs	NA	1	NA	NA	1	1	NA	29	NA	NA	30	40	NA	29	NA	NA	30	40	CUT769::chrXIII:396469-396853(-)	NA	NA	NA	NA	NA	NA	NA	NA	NA	NA	NA	29	29	29	29	29	29	29	29	29
2.4409824903896035e-5	1.7951352501485495e-5	3.585582542098488e-5	3.744348018995767e-5	2.333971285484699e-5	2.2237185686240453e-5	321	CUT773,XUT_13R-196,SUT729	NA	chrXIII:433053-434284(-)	CUTs	11	25	27	21	7	16	28.7272727272727	32.84	29.5555555555556	42	28.1428571428571	27.375	30	32	27	37	29	26	CUT773,XUT_13R-196,SUT729::chrXIII:433053-434284(-)	25.6733098518266	14	11.5	14	14	30	37.5	38	39	40	44	29.8473727430593	NA	16.4	18	18.6	32	38	40.4	44.4
3.6162703561327458e-6	1.7096526191890947e-6	3.259620492816807e-8	2.9954784151966134e-6	1.667122346774785e-5	1.3898241053900284e-8	322	CUT777	NA	chrXIII:559701-560637(-)	CUTs	NA	2	4	2	5	NA	NA	13.5	40.5	48	14.2	NA	NA	13.5	34	48	11	NA	CUT777::chrXIII:559701-560637(-)	NA	NA	NA	NA	NA	NA	NA	NA	NA	NA	NA	12.328828005938	NA	8.55	9.1	9.65	13.5	16.25	16.8	17.35
1.717728419163054e-5	1.1112742024729116e-5	1.9557722956900843e-5	2.0968348906376294e-5	2.333971285484699e-5	9.728768737730198e-6	337	CUT827,XUT_15R-99	NA	chrXV:167502-168419(-)	CUTs	6	14	19	13	7	7	33.8333333333333	32.2142857142857	38.7368421052632	41.4615384615385	32.7142857142857	38.4285714285714	36.5	27	38	39	32	31	CUT827,XUT_15R-99::chrXV:167502-168419(-)	31.9450183781066	NA	20	20	20	36.5	44	45	45	45	45	28.3068322911585	25	13.2	16.6	17.9	27	48	48.4	49.1
1.3561013835497797e-5	9.403089405540022e-6	2.6076963942534455e-5	1.347965286838476e-5	2.333971285484699e-5	1.2508416948510255e-5	342	CUT839,CUT840,snR9	NA	chrXV:406766-408126(-)	CUTs	8	9	15	11	7	9	31	30.4444444444444	29	33.5454545454545	32.2857142857143	39.2222222222222	20.5	26	23	34	29	37	CUT839,CUT840,snR9::chrXV:406766-408126(-)	22.507047333237	NA	6.7	7.4	8.45	20.5	49.25	52.4	55.55	61.1	67.05	26.6316355434064	16	15.4	15.8	16	26	36	44	52
9.040675890331864e-7	8.548263095945473e-7	3.259620492816807e-6	4.4932176227949195e-6	1.000273408064871e-5	1.3898241053900283e-6	343	CUT842,SUT778,XUT_15R-235	NA	chrXV:493886-494701(-)	CUTs	1	3	1	1	3	1	23	23	46	124	37.3333333333333	41	23	23	46	124	51	41	CUT842,SUT778,XUT_15R-235::chrXV:493886-494701(-)	23	23	23	23	23	23	23	23	23	23	23	17.6731118448072	NA	7.7	9.4	11.1	23	31.5	33.2	34.9
9.040675890331864e-9	8.548263095945474e-9	3.259620492816807e-6	1.4977392075983067e-6	3.3342446935495702e-6	1.3898241053900283e-6	346	CUT845,SUT780	NA	chrXV:536750-537214(-)	CUTs	1	1	NA	NA	1	1	19	43	NA	NA	28	38	19	43	NA	NA	28	38	CUT845,SUT780::chrXV:536750-537214(-)	19	19	19	19	19	19	19	19	19	19	19	43	43	43	43	43	43	43	43	43
9.040675890331863e-6	2.5644789287836422e-6	1.6298102464084034e-5	5.990956830393227e-6	6.6684893870991405e-6	5.559296421560113e-6	348	CUT853,snR36	NA	chrXV:680286-680998(-)	CUTs	5	4	10	3	2	4	23.8	38.75	33.4	58	30.5	42.5	14	42	31	61	30.5	41	CUT853,snR36::chrXV:680286-680998(-)	14.6687079528762	NA	6.2	6.4	6.6	14	15	27.4	39.8	52.2	64.6	32.3085873422633	NA	14.25	16.5	18.75	42	57.5	57.8	58.1
6.328473123232305e-6	2.5644789287836422e-6	1.3038481971267228e-5	1.0484174453188147e-5	6.6684893870991405e-6	6.949120526950142e-6	353	CUT865,XUT_15R-372,SUT792	NA	chrXV:848831-850123(-)	CUTs	4	7	7	3	2	5	33.75	31.4285714285714	36.7142857142857	61.3333333333333	57	38.4	33	34	37	58	57	33	CUT865,XUT_15R-372,SUT792::chrXV:848831-850123(-)	26.1058605922117	NA	11.45	11.9	12.35	33	53.5	54.4	55.3	56.2	57.1	26.1301548790948	NA	10.2	11.4	12.6	34	38	39.2	42.6
2.7122027670995594e-6	1.7096526191890947e-6	6.519240985633614e-6	1.4977392075983067e-6	1.000273408064871e-5	5.559296421560113e-6	354	CUT866	NA	chrXV:876351-877007(-)	CUTs	2	1	3	2	3	4	22	33	41.6666666666667	64.5	68.6666666666667	42.5	22	33	48	64.5	71	49.5	CUT866::chrXV:876351-877007(-)	15.0996688705415	NA	7.6	9.2	10.8	22	30	31.6	33.2	34.8	36.4	33	33	33	33	33	33	33	33	33
1.8081351780663729e-6	8.548263095945474e-9	3.259620492816807e-6	2.9954784151966134e-6	6.6684893870991405e-6	1.3898241053900283e-6	363	CUT886	NA	chrXVI:163669-163917(-)	CUTs	1	2	2	NA	2	1	66	26	16	NA	36	13	66	26	16	NA	36	13	CUT886::chrXVI:163669-163917(-)	66	66	66	66	66	66	66	66	66	66	66	25.9807621135332	NA	25.1	25.2	25.3	26	26.5	26.6	26.7
3.6162703561327458e-6	8.548263095945474e-9	3.259620492816807e-6	1.4977392075983066e-8	6.6684893870991405e-6	1.3898241053900284e-8	370	CUT897,XUT_16R-174	NA	chrXVI:410615-411647(-)	CUTs	1	NA	4	NA	2	NA	31	NA	43.5	NA	64	NA	31	NA	37	NA	64	NA	CUT897,XUT_16R-174::chrXVI:410615-411647(-)	31	31	31	31	31	31	31	31	31	31	31	NA	NA	NA	NA	NA	NA	NA	NA	NA
1.8081351780663729e-6	1.7096526191890947e-6	6.519240985633614e-6	5.990956830393227e-6	3.3342446935495702e-6	1.3898241053900283e-6	371	CUT898,SUT814	NA	chrXVI:431095-431631(-)	CUTs	2	4	2	2	1	1	31	17.75	30.5	22	16	25	31	14	30.5	22	16	25	CUT898,SUT814::chrXVI:431095-431631(-)	29.9499582637439	NA	23.8	24.6	25.4	31	35	35.8	36.6	37.4	38.2	12.2392755704164	NA	4.2	5.4	6.6	14	22.75	26.2	29.65
9.040675890331864e-9	8.548263095945473e-7	3.259620492816807e-8	1.4977392075983066e-8	3.3342446935495702e-6	1.3898241053900283e-6	374	CUT905	NA	chrXVI:622703-623215(-)	CUTs	NA	NA	NA	1	1	1	NA	NA	NA	22	17	67	NA	NA	NA	22	17	67	CUT905::chrXVI:622703-623215(-)	NA	NA	NA	NA	NA	NA	NA	NA	NA	NA	NA	NA	NA	NA	NA	NA	NA	NA	NA	NA
5.424405534199119e-6	9.403089405540022e-6	3.259620492816807e-6	5.990956830393227e-6	3.3342446935495702e-6	1.3898241053900284e-8	375	CUT908,XUT_16R-299	NA	chrXVI:671463-673519(-)	CUTs	1	4	6	11	1	NA	87	27.25	48	46	22	NA	87	27.5	48.5	48	22	NA	CUT908,XUT_16R-299::chrXVI:671463-673519(-)	87	87	87	87	87	87	87	87	87	87	87	26.1550705155655	NA	18.05	19.1	20.15	27.5	32.5	33.4	34.3
9.040675890331864e-9	8.548263095945474e-9	3.259620492816807e-8	1.4977392075983066e-8	3.3342446935495702e-6	1.3898241053900284e-8	378	CUT916	NA	chrXVI:821447-821735(-)	CUTs	NA	NA	NA	NA	1	NA	NA	NA	NA	NA	47	NA	NA	NA	NA	NA	47	NA	CUT916::chrXVI:821447-821735(-)	NA	NA	NA	NA	NA	NA	NA	NA	NA	NA	NA	NA	NA	NA	NA	NA	NA	NA	NA	NA
9.040675890331864e-9	1.7096526191890947e-6	3.259620492816807e-8	1.4977392075983066e-8	3.3342446935495702e-6	1.3898241053900284e-8	379	CUT917,CUT918	NA	chrXVI:833479-834303(-)	CUTs	NA	NA	NA	2	1	NA	NA	NA	NA	62.5	17	NA	NA	NA	NA	62.5	17	NA	CUT917,CUT918::chrXVI:833479-834303(-)	NA	NA	NA	NA	NA	NA	NA	NA	NA	NA	NA	NA	NA	NA	NA	NA	NA	NA	NA	NA
1.0848811068398238e-5	5.983784167161832e-6	1.9557722956900843e-5	1.647513128358137e-5	1.000273408064871e-5	1.1118592843120226e-5	381	CUT924,XUT_16R-419,SUT846	NA	chrXVI:930055-931576(-)	CUTs	6	11	12	7	3	8	25	34	36.6666666666667	51	33.6666666666667	65.5	22	30	42.5	54	43	51	CUT924,XUT_16R-419,SUT846::chrXVI:930055-931576(-)	21.1939544524301	NA	9.75	11.5	13.25	22	28.75	30	35.75	41.5	47.25	30.0544431892753	38	14.5	19	20	30	43	48	50
4.520337945165932e-6	1.7096526191890947e-6	3.259620492816807e-8	1.4977392075983067e-6	6.6684893870991405e-6	6.949120526950142e-6	383	ETS1-1	NA	chrXII:457733-458432(-)	rRNA	NA	1	5	2	2	5	NA	58	16.6	10	9	21.6	NA	58	17	10	9	20	ETS1-1::chrXII:457733-458432(-)	NA	NA	NA	NA	NA	NA	NA	NA	NA	NA	NA	58	58	58	58	58	58	58	58	58
2.7122027670995594e-6	2.5644789287836422e-6	3.259620492816807e-6	7.488696037991533e-6	3.3342446935495702e-6	5.559296421560113e-6	384	ETS1-2	NA	chrXII:466870-467569(-)	rRNA	1	5	3	3	1	4	28	30.8	20	34.6666666666667	7	23.75	28	25	19	36	7	21.5	ETS1-2::chrXII:466870-467569(-)	28	28	28	28	28	28	28	28	28	28	28	25.5254730435537	NA	12.4	12.8	13.2	25	43	46.4	49.8
9.040675890331864e-9	8.548263095945474e-9	3.259620492816807e-6	2.9954784151966134e-6	6.6684893870991405e-6	1.3898241053900283e-6	385	ETS2-1	NA	chrXII:451575-451785(-)	rRNA	1	2	NA	NA	2	1	62	59.5	NA	NA	77	10	62	59.5	NA	NA	77	10	ETS2-1::chrXII:451575-451785(-)	62	62	62	62	62	62	62	62	62	62	62	50.4777178564959	NA	31.15	34.3	37.45	59.5	75.25	78.4	81.55
6.328473123232305e-6	3.4193052383781894e-6	3.259620492816807e-6	4.4932176227949195e-6	7.001913856454098e-5	3.891507495092079e-5	387	HML	NA	chrIII:11146-14849(+)	other	1	3	7	4	21	28	38	26.3333333333333	31.2857142857143	28.25	28.7142857142857	28.2142857142857	38	26	28	26.5	25	20.5	HML::chrIII:11146-14849(+)	38	38	38	38	38	38	38	38	38	38	38	11.0575496273577	NA	3.5	6	8.5	26	39	41.6	44.2
6.328473123232305e-6	2.5644789287836422e-6	3.259620492816807e-6	7.488696037991533e-6	1.000273408064871e-5	2.7796482107800566e-6	390	ICR1_YIR019C,YIR020C	YIR019C,YIR020C	chrIX:393884-397082(-)	other	1	5	7	3	3	2	15	52.6	57.1428571428571	54	10.6666666666667	37	15	50	42	55	11	37	ICR1_YIR019C,YIR020C::chrIX:393884-397082(-)	15	15	15	15	15	15	15	15	15	15	15	49.2290704380113	NA	29.6	34.2	38.8	50	61	64.6	68.2
9.040675890331864e-7	8.548263095945474e-9	3.259620492816807e-6	1.4977392075983066e-8	6.6684893870991405e-6	2.7796482107800566e-6	391	ITS1-1	NA	chrXII:455572-455932(-)	rRNA	1	NA	1	NA	2	2	58	NA	56	NA	25.5	11	58	NA	56	NA	25.5	11	ITS1-1::chrXII:455572-455932(-)	58	58	58	58	58	58	58	58	58	58	58	NA	NA	NA	NA	NA	NA	NA	NA	NA
9.040675890331864e-9	8.548263095945474e-9	3.259620492816807e-8	1.4977392075983067e-6	3.3342446935495702e-6	8.33894463234017e-6	392	ITS1-2	NA	chrXII:464709-465069(-)	rRNA	NA	1	NA	NA	1	6	NA	17	NA	NA	41	18.5	NA	17	NA	NA	41	17	ITS1-2::chrXII:464709-465069(-)	NA	NA	NA	NA	NA	NA	NA	NA	NA	NA	NA	17	17	17	17	17	17	17	17	17
1.8081351780663729e-6	8.548263095945474e-9	3.259620492816807e-8	1.4977392075983066e-8	4.667942570969398e-5	2.9186306213190595e-5	394	MATALPHA	NA	chrIII:198671-201177(+)	other	NA	NA	2	NA	14	21	NA	NA	27.5	NA	33.0714285714286	39.6190476190476	NA	NA	27.5	NA	32.5	29	MATALPHA::chrIII:198671-201177(+)	NA	NA	NA	NA	NA	NA	NA	NA	NA	NA	NA	NA	NA	NA	NA	NA	NA	NA	NA	NA
5.424405534199119e-6	1.7096526191890947e-6	6.519240985633614e-6	2.9954784151966134e-6	3.3342446935495702e-6	1.3898241053900283e-6	395	NME1_NME1	NME1	chrXIV:585587-585926(+)	other	2	2	6	2	1	1	23	18	41.3333333333333	43.5	39	32	23	18	21.5	43.5	39	32	NME1_NME1::chrXIV:585587-585926(+)	21.5638586528478	NA	15.8	16.6	17.4	23	27	27.8	28.6	29.4	30.2	17.2916164657906	NA	13.5	14	14.5	18	20.5	21	21.5
6.69010015884558e-5	8.29181520306711e-5	1.1082709675577143e-4	9.735304849388994e-5	5.3347915096793124e-5	7.36606775856715e-5	397	NTS2-1	NA	chrXII:458433-459675(-)	other	34	65	74	97	16	53	21.5588235294118	27.8153846153846	32.8108108108108	33.1855670103093	22.875	30.2830188679245	16.5	23	26	31	22.5	25	NTS2-1::chrXII:458433-459675(-)	16.9653969318526	8	7.65	8	8	16.5	24.5	25.8	31.1	36.5	65.2999999999999	22.9091572674609	NA	7	10	11	23	39	45.2	49
1.1120031345108194e-4	8.975676250742748e-5	1.2386557872703867e-4	1.2431235423065944e-4	3.6676691629045274e-5	8.060979811262165e-5	398	NTS2-2	NA	chrXII:467570-468812(-)	other	38	83	123	105	11	58	33.0526315789474	29.2289156626506	27.9837398373984	30	26.6363636363636	38.6379310344828	28	24	21	26	24	32.5	NTS2-2::chrXII:467570-468812(-)	24.0811223714402	28	6.4	8.7	11.65	28	38.5	47.6	55.8	61.9	66.05	23.3388125118991	NA	7	9.4	12	24	38	43	53.4
3.6162703561327458e-6	5.1289578575672845e-6	9.778861478450422e-6	4.4932176227949195e-6	6.6684893870991405e-6	6.949120526950142e-6	399	Q0045	NA	chrM:13817-26701(+)	other	3	3	4	6	2	5	12	7.33333333333333	22.5	14.5	16.5	13.6	10	7	16.5	13	16.5	11	Q0045::chrM:13817-26701(+)	11.2924323465723	NA	8.2	8.4	8.6	10	14	14.8	15.6	16.4	17.2	7.23042679252569	NA	6.1	6.2	6.3	7	8	8.2	8.4
9.040675890331864e-7	8.548263095945474e-9	3.259620492816807e-6	1.4977392075983066e-8	3.3342446935495702e-6	1.3898241053900284e-8	403	Q0105	NA	chrM:36539-43647(+)	other	1	NA	1	NA	1	NA	57	NA	16	NA	26	NA	57	NA	16	NA	26	NA	Q0105::chrM:36539-43647(+)	57	57	57	57	57	57	57	57	57	57	57	NA	NA	NA	NA	NA	NA	NA	NA	NA
2.2601689725829662e-5	3.504787869337644e-5	4.237506640661849e-5	2.9954784151966133e-5	1.000273408064871e-5	1.528806515929031e-5	410	RDN18-1	NA	chrXII:455933-457732(-)	rRNA	13	20	25	41	3	11	19.3076923076923	30.7	29.64	28.1219512195122	13	28.8181818181818	13	25.5	23	17	16	16	RDN18-1::chrXII:455933-457732(-)	15.7079879435365	NA	7	7.2	7.8	13	23	26.6	30.2	33.8	43.8	27.1814969559659	NA	12.8	14.8	15.85	25.5	41.75	44.6	47.15
1.8985419369696916e-5	2.3935136668647327e-5	2.9336584435351265e-5	2.0968348906376294e-5	1.000273408064871e-5	1.528806515929031e-5	411	RDN18-2	NA	chrXII:465070-466869(-)	rRNA	9	14	21	28	3	11	29.5555555555556	26.0714285714286	43.3333333333333	23.3214285714286	16	25.4545454545455	27	17	19	19	16	17	RDN18-2::chrXII:465070-466869(-)	23.532032004931	NA	10.6	18.2	22.6	27	28	31.2	34.4	43.4	58.2	17.2266453316416	NA	4.6	6.9	8.85	17	29	31.8	37.15
1.0577590791688281e-4	6.924093107715833e-5	4.0093332061646726e-4	8.98643524558984e-5	1.1003007488713581e-4	1.4037223464439285e-4	412	RDN25-1	NA	chrXII:451786-455181(-)	rRNA	123	60	117	81	33	101	32.8861788617886	33.1166666666667	38.2564102564103	32.4074074074074	23.6666666666667	24.2673267326733	26	26	27	19	17	18	RDN25-1::chrXII:451786-455181(-)	25.3582441897026	NA	6	9.2	13	26	43	46.6	58	61.8	75.8	24.4038731474361	NA	4	8	10	26	49.25	56	59.45
1.1391251621818149e-4	5.898301536202377e-5	3.650774951954824e-4	1.2131687581546284e-4	1.1336431958068538e-4	1.3759258643361282e-4	413	RDN25-2	NA	chrXII:460923-464318(-)	rRNA	112	81	126	69	34	99	33.0803571428571	35.5185185185185	29.6349206349206	35.6231884057971	23.4411764705882	23.8181818181818	27.5	29	21	23	17	19	RDN25-2::chrXII:460923-464318(-)	26.2286474117781	13	8	11.1	13	27.5	41	48.8	52.35	65.9	79.9	26.7274212740882	NA	5	10	12	29	53	57	62
5.198388636940822e-4	3.624463552680881e-4	0.0010398189372085615	5.197155050366124e-4	5.4348188504858e-4	8.519621766040874e-4	414	RDN37-1	NA	chrXII:451575-458432(-)	rRNA	319	347	575	424	163	613	30.2507836990596	27.492795389049	25.7808695652174	26.2617924528302	22.5828220858896	23.57911908646	24	18	18	15	17	18	RDN37-1::chrXII:451575-458432(-)	20.5497265162299	18	3	5	7	24	40	49	58	62	80	18.4744459636189	4	4	5	7	18	39.5	46	56
9.763929961558414e-5	6.32571469099965e-5	3.71596736181116e-4	1.2281461502306113e-4	8.335611733873925e-5	1.7372801317375354e-4	415	RDN37-1	NA	chrXII:451786-455413(-)	rRNA	114	82	108	74	25	125	34.3859649122807	28.8780487804878	30.2222222222222	33.0810810810811	22.04	33.136	28	23	25.5	18	18	20	RDN37-1::chrXII:451786-455413(-)	26.4216879641771	18	7	10	13	28	44	48.8	54.1	62.9	76.1	21.4782211231101	NA	6	7.1	9	23	40.75	44.8	52.25
3.6162703561327458e-6	4.274131547972737e-6	5.5413548377885716e-5	4.4932176227949195e-6	3.3342446935495702e-6	8.33894463234017e-6	416	RDN37-1	NA	chrXII:455414-455932(-)	rRNA	17	3	4	5	1	6	16.8823529411765	18.3333333333333	10	14.2	13	25	13	21	10.5	5	13	19	RDN37-1::chrXII:455414-455932(-)	14.006331574426	NA	4.8	6.8	8.8	13	18	21.2	22.6	29.4	40.8	12.4997333276442	NA	4.8	6.6	8.4	21	26	27	28
1.0939217827301556e-4	7.864402048269836e-5	2.1839457301872607e-4	1.4977392075983068e-4	4.667942570969398e-5	4.586419547787094e-5	417	RDN37-1	NA	chrXII:455933-458432(-)	rRNA	67	100	121	92	14	33	38.1940298507463	35.01	35.9421487603306	32.7065217391304	36.2142857142857	29.6363636363636	32	30	32	26	38	21	RDN37-1::chrXII:455933-458432(-)	31.0425814235255	17	11	13.8	16.9	32	47.5	59.6	63.1	73.4	76	27.6375602438909	NA	7	12	13.85	30	48.25	51.4	58
5.252632692282813e-4	3.7954288145997903e-4	0.0010267804552372942	5.361906363201938e-4	5.634873532098774e-4	8.033183329154363e-4	418	RDN37-2	NA	chrXII:460712-467569(-)	rRNA	315	358	581	444	169	578	30.5238095238095	27.4776536312849	28.2822719449225	23.8761261261261	25.2781065088757	25.5743944636678	24	20	20	16.5	19	19	RDN37-2::chrXII:460712-467569(-)	21.8208605510848	NA	4	7	9	24	40.5	45	51	60.6	76.3	19.3944194722726	10	4	6	7	20	41	46	52
8.67904885471859e-5	6.66764521483747e-5	2.1839457301872607e-4	8.537113483310348e-5	7.001913856454098e-5	7.921997400723161e-5	419	RDN37-2	NA	chrXII:464551-466869(-)	rRNA	67	57	96	78	21	57	26.5522388059701	36.0350877192982	32.9166666666667	27.2820512820513	31.4285714285714	28.6666666666667	20	34	22.5	19	26	18	RDN37-2::chrXII:464551-466869(-)	19.2914758346555	NA	5.3	7	10	20	35	39.6	44.1	53.2	75.5999999999999	29.0218147509363	NA	6.8	11	16.2	34	49	52.4	56.6
1.8081351780663729e-6	1.7096526191890947e-6	9.778861478450422e-6	5.990956830393227e-6	3.3342446935495702e-6	4.169472316170085e-6	420	RDN37-2	NA	chrXII:466870-467569(-)	rRNA	3	4	2	2	1	3	45.6666666666667	22.25	16	31	24	18.3333333333333	46	23.5	16	31	24	17	RDN37-2::chrXII:466870-467569(-)	45.6642216058784	46	45.1	45.2	45.3	46	46	46	46	46	46	21.4496374865483	NA	14.9	15.8	16.7	23.5	27.25	27.4	27.55
1.1752878657431424e-5	3.4193052383781894e-6	7.497127133478656e-5	5.990956830393227e-6	1.000273408064871e-5	2.7796482107800566e-6	427	RDN58-1	NA	chrXII:455414-455571(-)	rRNA	23	4	13	4	3	2	11.9130434782609	26	12.5384615384615	48	8.33333333333333	16.5	7	20	8	10.5	5	16.5	RDN58-1::chrXII:455414-455571(-)	8.16181578965782	5	2.1	3	3.3	7	13.5	15.2	18.8	25.6	27	20.5231160059778	NA	9.5	11	12.5	20	30.5	35.6	40.7
2.8930162849061966e-5	1.4532047263107306e-5	1.3038481971267228e-5	1.7972870491179678e-5	1.667122346774785e-5	2.501683389702051e-5	431	RPR1_RPR1	RPR1	chrV:117667-118035(-)	other	4	12	32	17	5	18	9.5	17.4166666666667	19.21875	19.4117647058824	25	23.3333333333333	11	12	16	13	26	18	RPR1_RPR1::chrV:117667-118035(-)	8.71175434938573	12	4.9	5.8	6.7	11	12	12	12	12	12	11.9944405338088	10	3.55	4.1	4.65	12	19.5	20.6	22.4
2.8930162849061966e-5	1.1112742024729116e-5	2.281734344971765e-5	2.3963827321572907e-5	1.667122346774785e-5	2.501683389702051e-5	432	RUF20_SUT527	SUT527	chrVI:131061-131503(-)	SUTs	7	16	32	13	5	18	19	27.375	41.15625	30.1538461538462	28	28.8333333333333	17	26.5	36	30	21	22.5	RUF20_SUT527::chrVI:131061-131503(-)	17.7719409852112	17	10.2	11.4	12.6	17	23.5	23.8	24.6	26.4	28.2	24.4453915739652	NA	11.75	12	12.5	26.5	39.5	41	42.5
6.147659605425667e-5	1.966100512067459e-5	7.497127133478656e-5	4.942539385074412e-5	2.000546816129742e-5	2.2237185686240453e-5	435	RUF5-1	NA	chrVIII:212409-213118(+)	other	23	33	68	23	6	16	19.7826086956522	32.4242424242424	34.7794117647059	36.8695652173913	62.3333333333333	44.25	18	24	34.5	39	48	42.5	RUF5-1::chrVIII:212409-213118(+)	16.9653358769932	NA	7.1	8.4	10	18	27.5	29.6	32.1	36.2	40.6	24.7703865803442	16	8.2	9.6	12.8	24	43	45.4	54.6
5.9668460876190305e-5	1.7951352501485495e-5	9.778861478450421e-5	6.140730751153057e-5	2.333971285484699e-5	3.196595442397065e-5	436	RUF5-2	NA	chrVIII:214407-215116(+)	other	30	41	66	21	7	23	28.7666666666667	28.1463414634146	32.6666666666667	38.3809523809524	54.5714285714286	36.9130434782609	26	26	29	37	50	39	RUF5-2::chrVIII:214407-215116(+)	25.18756907068	28	10.45	13.7	14.7	26	32.25	34.2	44.1	52.1	55.75	23.0330719952043	36	7	10	12	26	36	36	38
3.34505007942279e-5	1.4532047263107306e-5	3.9115445913801686e-5	4.3434437020350895e-5	2.000546816129742e-5	3.196595442397065e-5	437	SCR1_SCR1	SCR1	chrV:441987-442508(+)	other	12	29	37	17	6	23	31.1666666666667	24.8965517241379	30.2432432432432	23.8823529411765	30.8333333333333	26.0434782608696	32	23	22	19	35.5	19	SCR1_SCR1::chrV:441987-442508(+)	23.3720978991155	NA	4.1	5.9	10.85	32	38.75	42.6	48.9	56.6	61.6	21.4988207542701	NA	9	9	12.2	23	33	33.8	37.4
4.520337945165932e-6	2.5644789287836422e-6	6.519240985633614e-6	1.0484174453188147e-5	3.3342446935495702e-6	8.33894463234017e-6	438	snR10_YGL088W,snR10	NA	chrVII:345986-346230(+)	snRNA	2	7	5	3	1	6	13	24.7142857142857	22.2	32	77	23	13	21	25	28	77	24	snR10_YGL088W,snR10::chrVII:345986-346230(+)	12.6491106406735	NA	10.3	10.6	10.9	13	14.5	14.8	15.1	15.4	15.7	23.3729704312909	19	16.9	17.8	18.7	21	28	31.6	34.8
2.3505757314862848e-5	2.8209268216620064e-5	2.281734344971765e-5	2.5461566529171214e-5	3.0008202241946132e-5	4.030489905631082e-5	440	snR11,CUT306,CUT307,CUT308,XUT_13F-286,SUT312	NA	chrXIII:652289-653877(+)	CUTs	7	17	26	33	9	29	39.4285714285714	32.0588235294118	49.0384615384615	35.9090909090909	33.3333333333333	39.1724137931034	37	25	49	32	30	30	snR11,CUT306,CUT307,CUT308,XUT_13F-286,SUT312::chrXIII:652289-653877(+)	33.9111187718422	NA	14	17	20	37	50.5	51.4	54.2	60.8	67.4	23.605232432166	18	5.6	7.2	10.4	25	41	57.8	64.4
9.040675890331864e-9	8.548263095945474e-9	3.259620492816807e-8	1.4977392075983067e-6	6.6684893870991405e-6	1.3898241053900283e-6	441	snR128_snR128	NA	chrX:139566-139691(-)	snRNA	NA	1	NA	NA	2	1	NA	14	NA	NA	8.5	21	NA	14	NA	NA	8.5	21	snR128_snR128::chrX:139566-139691(-)	NA	NA	NA	NA	NA	NA	NA	NA	NA	NA	NA	14	14	14	14	14	14	14	14	14
6.328473123232305e-6	8.548263095945473e-7	1.3038481971267228e-5	8.986435245589839e-6	1.000273408064871e-5	2.7796482107800566e-6	444	snR17a	NA	chrXV:780107-780596(+)	snRNA	4	6	7	1	3	2	45.5	23	40	8	33	15.5	39.5	22	33	8	44	15.5	snR17a::chrXV:780107-780596(+)	43.8113845658681	NA	35.15	35.3	35.45	39.5	49.25	53	56.75	60.5	64.25	20.8490927957078	NA	11.25	12.5	13.75	22	29	30	32.25
9.040675890331864e-7	2.5644789287836422e-6	3.259620492816807e-6	1.4977392075983067e-6	1.000273408064871e-5	1.3898241053900283e-6	445	snR17b	NA	chrXVI:281056-281517(-)	snRNA	1	1	1	3	3	1	43	28	26	42.6666666666667	34.3333333333333	26	43	28	26	48	29	26	snR17b::chrXVI:281056-281517(-)	43	43	43	43	43	43	43	43	43	43	43	28	28	28	28	28	28	28	28	28
1.8081351780663729e-6	8.548263095945473e-7	3.259620492816807e-8	2.9954784151966134e-6	3.3342446935495702e-6	1.3898241053900283e-6	447	snR190_snR190,CUT677	NA	chrX:139761-139950(-)	CUTs	NA	2	2	1	1	1	NA	24.5	23	4	7	22	NA	24.5	23	4	7	22	snR190_snR190,CUT677::chrX:139761-139950(-)	NA	NA	NA	NA	NA	NA	NA	NA	NA	NA	NA	24.4948974278318	NA	24.05	24.1	24.15	24.5	24.75	24.8	24.85
6.328473123232305e-6	7.693436786350926e-6	1.3038481971267228e-5	8.986435245589839e-6	1.667122346774785e-5	1.3898241053900283e-5	450	snR30_snR30	NA	chrXII:198784-199389(+)	snRNA	4	6	7	9	5	10	42	42	38.2857142857143	34.1111111111111	33.6	32.2	47	30.5	26	16	28	27	snR30_snR30::chrXII:198784-199389(+)	36.8911310027986	NA	18.65	23.3	27.95	47	51.75	53.4	55.05	56.7	58.35	33.02049103226	NA	14	15	16	30.5	60	69	74.75
3.254643320519471e-5	1.1112742024729116e-5	3.585582542098488e-5	2.24660881139746e-5	1.3336978774198281e-5	2.0847361580850424e-5	451	snR31_snR31	NA	chrXV:841958-842182(-)	snRNA	11	15	36	13	4	15	43.0909090909091	25.6666666666667	34.0555555555556	36.3846153846154	36.5	35.8	47	17	24	40	29	36	snR31_snR31::chrXV:841958-842182(-)	40.1161141640463	NA	18	20	28	47	49.5	50	53	56	61	17.1767676554286	NA	3.7	4.4	5.8	17	28	32	32
3.6162703561327458e-6	2.5644789287836422e-6	6.519240985633614e-6	5.990956830393227e-6	3.3342446935495702e-6	1.3898241053900284e-8	452	snR32_snR32	NA	chrVIII:381540-381727(+)	snRNA	2	4	4	3	1	NA	33	86.5	43	32.3333333333333	33	NA	33	15.5	30	42	33	NA	snR32_snR32::chrVIII:381540-381727(+)	32.6190128606002	NA	28.5	29	29.5	33	35.5	36	36.5	37	37.5	30.5639006327623	NA	12.45	12.9	13.35	15.5	87.75	130.8	173.85
3.1642365616161525e-5	1.5386873572701852e-5	3.585582542098488e-5	2.24660881139746e-5	2.6673957548396562e-5	1.528806515929031e-5	453	snR33_snR33	NA	chrIII:142364-142546(-)	snRNA	11	15	35	18	8	11	30.1818181818182	27.9333333333333	39.6285714285714	33.7777777777778	38.375	33.1818181818182	28	29	36	36.5	33.5	36	snR33_snR33::chrIII:142364-142546(-)	26.7195668131548	NA	14	15	15.5	28	39	44	46	48	55.5	24.6130930072267	NA	11.1	12.8	14.2	29	36	36.6	38.7
9.944743479365051e-6	7.693436786350926e-6	1.6298102464084034e-5	1.347965286838476e-5	3.3342446935495702e-6	1.1118592843120226e-5	454	snR34,CUT274	NA	chrXII:899183-899895(+)	CUTs	5	9	11	9	1	8	32	23	41.9090909090909	43.1111111111111	14	39.25	34	20	36	48	14	24	snR34,CUT274::chrXII:899183-899895(+)	29.5527900921457	NA	17.6	18.2	18.8	34	39	41.2	43.4	45.6	47.8	18.4625688492867	17	5.6	7.2	9.8	20	31	35.4	39.8
9.040675890331864e-9	2.5644789287836422e-6	6.519240985633614e-6	1.4977392075983067e-6	3.3342446935495702e-6	1.3898241053900284e-8	455	snR35_snR35	NA	chrXV:759326-759529(-)	snRNA	2	1	NA	3	1	NA	24.5	18	NA	60.3333333333333	20	NA	24.5	18	NA	59	20	NA	snR35_snR35::chrXV:759326-759529(-)	24.3721152139079	NA	22.25	22.5	22.75	24.5	25.75	26	26.25	26.5	26.75	18	18	18	18	18	18	18	18	18
1.6273216602597354e-5	7.693436786350926e-6	2.281734344971765e-5	2.3963827321572907e-5	2.6673957548396562e-5	1.8067713370070367e-5	461	snR43_snR43	NA	chrIII:107504-107712(-)	snRNA	7	16	18	9	8	13	36	25.875	29.1111111111111	53.7777777777778	34.875	32.1538461538462	25	19.5	26.5	46	31.5	30	snR43_snR43::chrIII:107504-107712(-)	29.6868718074187	NA	14.6	15.2	15.8	25	54.5	60.2	64.6	66.4	68.2	21.0790575276135	16	7	8	9.75	19.5	36.25	43	48.25
1.8081351780663729e-6	8.548263095945473e-7	3.259620492816807e-6	1.4977392075983066e-8	3.3342446935495702e-6	4.169472316170085e-6	465	snR49_snR49	NA	chrXIV:716120-716284(+)	snRNA	1	NA	2	1	1	3	13	NA	35.5	15	65	24.6666666666667	13	NA	35.5	15	65	25	snR49_snR49::chrXIV:716120-716284(+)	13	13	13	13	13	13	13	13	13	13	13	NA	NA	NA	NA	NA	NA	NA	NA	NA
4.520337945165932e-6	4.274131547972737e-6	3.259620492816807e-6	7.488696037991533e-6	1.000273408064871e-5	5.559296421560113e-6	466	snR5_snR5	NA	chrXV:842403-842606(+)	snRNA	1	5	5	5	3	4	33	53.4	45.6	42.6	40	31.25	33	49	43	45	40	27	snR5_snR5::chrXV:842403-842606(+)	33	33	33	33	33	33	33	33	33	33	33	38.1037876749892	NA	12.2	18.4	24.6	49	71	77.6	84.2
9.040675890331864e-7	2.5644789287836422e-6	9.778861478450422e-6	1.4977392075983066e-8	6.6684893870991405e-6	1.3898241053900284e-8	467	snR50_snR50	NA	chrXV:259489-259578(+)	snRNA	3	NA	1	3	2	NA	30.3333333333333	NA	10	37.3333333333333	31.5	NA	18	NA	10	40	31.5	NA	snR50_snR50::chrXV:259489-259578(+)	23.0684789618588	NA	11.7	12.4	13.1	18	40	44.4	48.8	53.2	57.6	NA	NA	NA	NA	NA	NA	NA	NA	NA
1.130084486291483e-4	8.804710988823838e-5	1.5972140414802354e-4	1.3479652868384758e-4	1.333697877419828e-4	1.1396557664198233e-4	468	snR51,snR70,snR70,snR41	NA	chrXVI:718607-719359(-)	snRNA	49	90	125	103	40	82	33.8367346938776	36.4444444444444	38.104	38.0485436893204	31.65	33.390243902439	32	29.5	32	36	27.5	33	snR51,snR70,snR70,snR41::chrXVI:718607-719359(-)	29.995640158789	NA	12.8	16	17	32	44	49.6	52.8	55.4	62	29.5381481228827	NA	11.45	14.8	16.35	29.5	41.75	50.2	54.65
6.328473123232305e-6	8.548263095945473e-7	9.778861478450422e-6	8.986435245589839e-6	3.3342446935495702e-6	1.3898241053900283e-6	469	snR52,CUT567	NA	chrV:431117-431365(-)	CUTs	3	6	7	1	1	1	24.3333333333333	42.3333333333333	14.5714285714286	9	94	4	27	42	13	9	94	4	snR52,CUT567::chrV:431117-431365(-)	22.9551741932687	NA	15.3	16.6	17.9	27	29.5	30	30.5	31	31.5	40.4704829330918	NA	27.75	28.5	29.25	42	45.5	46	51.25
1.1752878657431424e-5	9.403089405540022e-6	9.778861478450422e-6	4.4932176227949195e-6	3.3342446935495702e-6	8.33894463234017e-6	471	snR55,snR57	NA	chrXII:794707-795219(-)	snRNA	3	3	13	11	1	6	12	50	42.5384615384615	46.8181818181818	18	52.8333333333333	13	32	36	44	18	60.5	snR55,snR57::chrXII:794707-795219(-)	11.597779995298	NA	8.5	9	9.5	13	14	14.2	14.4	14.6	14.8	38.0166132344103	NA	18.5	20	21.5	32	66.5	73.4	80.3
2.7122027670995594e-6	8.548263095945474e-9	3.259620492816807e-6	1.4977392075983067e-6	1.3336978774198281e-5	1.3898241053900283e-6	472	snR56	NA	chrII:88041-88393(+)	snRNA	1	1	3	NA	4	1	30	17	47.3333333333333	NA	38	28	30	17	28	NA	46	28	snR56::chrII:88041-88393(+)	30	30	30	30	30	30	30	30	30	30	30	17	17	17	17	17	17	17	17	17
9.944743479365051e-6	9.403089405540022e-6	1.3038481971267228e-5	1.4977392075983067e-5	6.6684893870991405e-6	1.3898241053900283e-6	475	snR62	NA	chrXV:409774-409974(-)	snRNA	4	10	11	11	2	1	28.75	26.8	31.6363636363636	46	27	25	25	24	23	40	27	25	snR62::chrXV:409774-409974(-)	21.6786000601327	NA	8.35	9.7	11.05	25	40	43.6	47.2	50.8	54.4	23.2573853202896	NA	11.45	11.9	12.7	24	36.5	39.8	41.6
1.3561013835497797e-5	4.274131547972737e-6	1.9557722956900843e-5	1.4977392075983067e-5	2.333971285484699e-5	3.196595442397065e-5	476	snR63	NA	chrIV:323045-323653(-)	snRNA	6	10	15	5	7	23	43.1666666666667	29.6	34.6	39.2	27.4285714285714	28.7826086956522	43	24.5	41	37	27	23	snR63::chrIV:323045-323653(-)	31.4381695852842	NA	8.5	10	11.5	43	69.25	76	76.25	76.5	76.75	26.3495181464902	35	14.35	15.7	16.7	24.5	35	37.4	42.8
9.040675890331864e-9	8.548263095945474e-9	3.259620492816807e-8	1.4977392075983067e-6	3.3342446935495702e-6	1.3898241053900284e-8	477	snR64_snR64	NA	chrXI:38811-38911(+)	snRNA	NA	1	NA	NA	1	NA	NA	24	NA	NA	28	NA	NA	24	NA	NA	28	NA	snR64_snR64::chrXI:38811-38911(+)	NA	NA	NA	NA	NA	NA	NA	NA	NA	NA	NA	24	24	24	24	24	24	24	24	24
4.158710909552658e-5	1.7951352501485495e-5	4.8894307392252104e-5	4.942539385074412e-5	6.66848938709914e-5	2.9186306213190595e-5	482	snR68	NA	chrIX:96857-97217(+)	snRNA	15	33	46	21	20	21	43.1333333333333	38.7575757575758	43.5869565217391	49.9047619047619	47.3	44.8571428571429	40	39	39	48	36	40	snR68::chrIX:96857-97217(+)	38.0201058250089	NA	20.5	22.8	24.2	40	45.5	47.2	51.4	59.8	84.1999999999999	34.9121750935016	38	11.8	18.6	21	39	46	50.6	52.2
1.0848811068398238e-5	1.1112742024729116e-5	6.519240985633614e-6	7.488696037991533e-6	6.0016404483892265e-5	4.030489905631082e-5	488	snR76,snR75	NA	chrXIII:297729-297993(+)	snRNA	2	5	12	13	18	29	40.5	31.4	40.6666666666667	52.4615384615385	28	29.6896551724138	40.5	21	49	52	29.5	27	snR76,snR75::chrXIII:297729-297993(+)	35.4964786985977	NA	22.95	24.9	26.85	40.5	50.25	52.2	54.15	56.1	58.05	28.299762519559	49	18.4	18.8	19.2	21	49	49	49
5.424405534199119e-6	3.4193052383781894e-6	9.778861478450422e-6	2.9954784151966134e-6	1.3336978774198281e-5	1.3898241053900283e-6	492	snR8_snR8	NA	chrXV:832332-832521(+)	snRNA	3	2	6	4	4	1	32.3333333333333	69	32.5	26	11.25	63	34	69	22	18	12	63	snR8_snR8::chrXV:832332-832521(+)	22.6552229815866	NA	8.8	11.6	14.4	34	45.5	47.8	50.1	52.4	54.7	68.2715167547931	NA	60	61	62	69	74	75	76
1.0848811068398238e-5	7.693436786350926e-6	3.259620492816807e-6	1.0484174453188147e-5	6.6684893870991405e-6	5.559296421560113e-6	494	snR82_snR82	NA	chrVII:316788-317055(+)	snRNA	1	7	12	9	2	4	16	49.4285714285714	36.9166666666667	30	45	24.5	16	44	31	27	45	21	snR82_snR82::chrVII:316788-317055(+)	16	16	16	16	16	16	16	16	16	16	16	46.6228019705677	38	30.3	33.6	36.9	44	58	58.6	61.4
3.6162703561327458e-6	3.4193052383781894e-6	9.778861478450422e-6	1.0484174453188147e-5	1.667122346774785e-5	1.3898241053900283e-5	495	snR83_snR83	NA	chrXIII:626349-626654(+)	snRNA	3	7	4	4	5	10	67.3333333333333	41.8571428571429	46.5	75.25	26.6	48.8	75	25	36.5	75.5	28	56	snR83_snR83::chrXIII:626349-626654(+)	64.9427503803899	NA	47.1	50.2	53.3	75	79	79.8	80.6	81.4	82.2	33.8026558673763	77	15.9	16.8	17.7	25	68.5	73.6	77
2.2601689725829662e-5	5.1289578575672845e-6	3.259620492816807e-5	2.695930573676952e-5	4.667942570969398e-5	3.891507495092079e-5	496	snR84_CUT539,snR84	NA	chrIV:1492477-1493026(-)	CUTs	10	18	25	6	14	28	23.4	36.2777777777778	50.68	44.1666666666667	42.5714285714286	35.2142857142857	20	28	48	37.5	45.5	31.5	snR84_CUT539,snR84::chrIV:1492477-1493026(-)	21.5683767386219	14	13.45	13.9	14	20	29.5	31.2	33.9	36.6	39.3	31.5075874511112	28	15.4	17.4	20.2	28	43.75	47.4	49.45
2.7122027670995594e-6	8.548263095945474e-9	6.519240985633614e-6	1.4977392075983067e-6	3.3342446935495702e-6	2.7796482107800566e-6	497	snR85_snR85	NA	chrXIII:67768-67938(-)	snRNA	2	1	3	NA	1	2	60	54	43.3333333333333	NA	34	34	60	54	41	NA	34	34	snR85_snR85::chrXIII:67768-67938(-)	58.9830484122345	NA	50.1	51.2	52.3	60	65.5	66.6	67.7	68.8	69.9	54	54	54	54	54	54	54	54	54
2.1697622136796476e-05	1.62416998822964e-5	3.9115445913801686e-5	1.7972870491179678e-5	2.333971285484699e-5	3.057613031858062e-5	498	snR86_snR86	NA	chrXIII:762110-763113(-)	snRNA	12	12	24	19	7	22	51.9166666666667	65.4166666666667	62.4583333333333	64.7368421052632	31.8571428571429	46.8181818181818	53.5	58	60	68	35	41.5	snR86_snR86::chrXIII:762110-763113(-)	45.1519864193302	30	19.9	28.2	29.3	53.5	66	72.6	78.85	84.9	86.9	57.926879516085	NA	30.15	36.2	37.3	58	83	100.6	110.85
3.941734688184693e-4	4.4536450729875917e-4	2.672888804109782e-4	2.231631419321477e-4	1.9672043691942463e-4	1.4871117927673302e-4	499	SRG1,YER081W_SRG1,SER3	SRG1,SER3	chrV:322217-324201(+)	other	82	149	436	521	59	107	32.2317073170732	34.1409395973154	37.3394495412844	39.5585412667946	38.8983050847458	36.8317757009346	29	31	34.5	37	38	34	SRG1,YER081W_SRG1,SER3::chrV:322217-324201(+)	26.0918315780542	NA	9	11.1	14	29	46	48.8	49.85	56.7	61	27.5507167500013	NA	9.4	11	13	31	43	48	52
1.8081351780663727e-5	7.693436786350926e-6	2.281734344971765e-5	1.647513128358137e-5	1.3336978774198281e-5	1.1118592843120226e-5	501	SUT008,XUT_2F-78	NA	chrII:238400-238951(+)	XUTs	7	11	20	9	4	8	28.7142857142857	33.3636363636364	33.45	40.8888888888889	39.25	21.25	29	29	28.5	46	38.5	17.5	SUT008,XUT_2F-78::chrII:238400-238951(+)	23.9500760187985	NA	9	12	15	29	42.5	43.4	44.1	44.4	44.7	30.1125166831721	24	15.5	20	22	29	43	44	44
1.717728419163054e-5	1.1967568334323663e-5	2.281734344971765e-5	1.1981913660786454e-5	3.6676691629045274e-5	3.474560263475071e-5	503	SUT016,XUT_2F-150	NA	chrII:371271-373727(+)	XUTs	7	8	19	14	11	25	29.7142857142857	27.125	39.5789473684211	45.5714285714286	41.3636363636364	40.8	17	22.5	38	54.5	43	44	SUT016,XUT_2F-150::chrII:371271-373727(+)	19.1243205183948	NA	6.3	6.6	6.9	17	48	61.2	70.2	70.8	71.4	23.6410011728488	NA	15.35	15.7	16.05	22.5	25.25	25.6	25.95
5.1531852574891625e-5	4.616062071810556e-5	4.56346868994353e-5	6.140730751153057e-5	2.6673957548396562e-5	2.9186306213190595e-5	504	SUT017	NA	chrII:453551-454695(+)	SUTs	14	41	57	54	8	21	36.7142857142857	40.0731707317073	44.5087719298246	44.2222222222222	30.875	37.5714285714286	40	38	41	45	24	41	SUT017::chrII:453551-454695(+)	32.72396394209	NA	15.25	17.6	18.9	40	47	48.6	51.1	52.4	57.55	31.1912109186339	39	12	13	15	38	47	50	52
4.610744704069251e-5	2.308031035905278e-5	5.867316887070253e-5	6.88960035495221e-5	3.6676691629045274e-5	3.335577852936068e-5	505	SUT020	NA	chrII:553472-556200(+)	SUTs	18	46	51	27	11	24	39.5	38.5652173913044	43.078431372549	57.7407407407407	37.7272727272727	41.2083333333333	38.5	36	42	53	46	42.5	SUT020::chrII:553472-556200(+)	31.5066233079726	20	7.85	8.7	15.05	38.5	55.75	57.8	62.6	68.2	72.8	33.7996357383062	NA	12	15.5	17	36	49.75	53	54.25
1.3561013835497797e-5	8.548263095945475e-6	1.3038481971267228e-5	1.347965286838476e-5	3.0008202241946132e-5	2.0847361580850424e-5	506	SUT021,XUT_2F-282,CUT035	NA	chrII:697840-698768(+)	CUTs	4	9	15	10	9	15	16.75	29.8888888888889	40.8	45.3	46.3333333333333	30.8666666666667	17.5	33	44	49.5	52	29	SUT021,XUT_2F-282,CUT035::chrII:697840-698768(+)	12.4714785315049	NA	4.6	5.2	5.8	17.5	27.25	27.4	27.55	27.7	27.85	25.675172167362	NA	10.8	11.6	12.6	33	39	43.4	47.8
3.34505007942279e-5	1.282239464391821e-5	4.56346868994353e-5	4.7927654643145814e-5	7.335338325809055e-5	5.559296421560113e-5	508	SUT023	NA	chrII:785448-786472(+)	SUTs	14	32	37	15	22	40	28.9285714285714	32.40625	33.1621621621622	37.2	24.9545454545455	42.225	24.5	28.5	29	39	24	40	SUT023::chrII:785448-786472(+)	23.3513503915099	18	8.65	9.9	11.85	24.5	43.75	48.6	51.35	55.9	58.7	25.7288843760444	46	8.2	11.2	13.65	28.5	39.75	42	46
7.413354230072129e-5	3.41930523837819e-5	1.2386557872703867e-4	1.0633948373947977e-4	5.0013670403243556e-5	4.8643843688650994e-5	509	SUT025,XUT_3F-11,XUT_3F-12	NA	chrIII:39569-41322(+)	XUTs	38	71	82	40	15	35	30.5263157894737	30.8732394366197	33.8658536585366	38.6	27	25.6285714285714	28	23	28	32	20	18	SUT025,XUT_3F-11,XUT_3F-12::chrIII:39569-41322(+)	26.5829456948274	NA	11.85	13.7	14	28	39	40.6	48.35	51.6	56.3	23.3841368369443	19	7	9	12.5	23	40	43	45.5
1.8081351780663729e-6	8.548263095945473e-7	1.3038481971267228e-5	8.986435245589839e-6	6.6684893870991405e-6	6.949120526950142e-6	514	SUT036	NA	chrIII:206826-208042(+)	SUTs	4	6	2	1	2	5	27.25	25.1666666666667	40	52	23.5	38.4	21.5	26	40	52	23.5	31	SUT036::chrIII:206826-208042(+)	16.6435881084498	NA	4.65	6.3	7.95	21.5	37.5	42.6	47.7	52.8	57.9	23.4974031470415	NA	14	15	16	26	33.5	34	34.25
8.136608301298677e-6	5.1289578575672845e-6	1.6298102464084034e-5	1.647513128358137e-5	1.667122346774785e-5	8.33894463234017e-6	516	SUT040,XUT_3F-132	NA	chrIII:298642-299584(+)	XUTs	5	11	9	6	5	6	51	25	42.2222222222222	69.6666666666667	41.4	25.3333333333333	53	24	34	67.5	50	18.5	SUT040,XUT_3F-132::chrIII:298642-299584(+)	44.3100866743429	NA	22.6	24.2	25.8	53	54	62.8	71.6	80.4	89.2	21.0555260698174	NA	10	10	11	24	37.5	40	42.5
1.3561013835497797e-5	5.1289578575672845e-6	2.6076963942534455e-5	1.347965286838476e-5	1.000273408064871e-5	1.3898241053900283e-6	517	SUT044,XUT_4F-161	NA	chrIV:314921-316961(+)	XUTs	8	9	15	6	3	1	34.75	27.3333333333333	37.5333333333333	37	26.3333333333333	60	28	28	36	32	31	60	SUT044,XUT_4F-161::chrIV:314921-316961(+)	26.3513426462064	NA	8.45	10.9	13.3	28	50.5	55.4	60.3	65.5	70.75	24.8550833040629	NA	12.2	15.4	17.6	28	31	34.6	38.2
1.8081351780663729e-6	1.7096526191890947e-6	3.259620492816807e-6	1.4977392075983066e-8	3.3342446935495702e-6	4.169472316170085e-6	518	SUT046	NA	chrIV:323785-324457(+)	SUTs	1	NA	2	2	1	3	30	NA	55.5	16	34	29	30	NA	55.5	16	34	29	SUT046::chrIV:323785-324457(+)	30	30	30	30	30	30	30	30	30	30	30	NA	NA	NA	NA	NA	NA	NA	NA	NA
7.2325407122654916e-6	1.7096526191890947e-6	6.519240985633614e-6	2.9954784151966134e-6	6.6684893870991405e-6	4.169472316170085e-6	519	SUT048	NA	chrIV:381593-386505(+)	SUTs	2	2	8	2	2	3	36	48	35.125	38	23	44.3333333333333	36	48	39.5	38	23	58	SUT048::chrIV:381593-386505(+)	32.2490309931942	NA	21.6	23.2	24.8	36	44	45.6	47.2	48.8	50.4	42.1307488658818	NA	27.3	29.6	31.9	48	59.5	61.8	64.1
1.8081351780663729e-6	3.4193052383781894e-6	3.259620492816807e-6	8.986435245589839e-6	3.3342446935495702e-6	1.3898241053900284e-8	520	SUT051,XUT_4F-242,CUT063	NA	chrIV:485482-486404(+)	CUTs	1	6	2	4	1	NA	20	42	42	43	20	NA	20	36	42	42.5	20	NA	SUT051,XUT_4F-242,CUT063::chrIV:485482-486404(+)	20	20	20	20	20	20	20	20	20	20	20	33.1531922295323	NA	14.5	15	15.5	36	43.25	44	59.5
6.147659605425667e-5	4.7015447027700104e-5	8.800975330605378e-5	7.788243879511195e-5	5.0013670403243556e-5	3.335577852936068e-5	521	SUT054,XUT_4F-267,CUT065,SUT055	NA	chrIV:542179-544730(+)	CUTs	27	52	68	55	15	24	27.1481481481481	28.8846153846154	28	33.9454545454545	40.4666666666667	33.125	25	23.5	26	30	40	35.5	SUT054,XUT_4F-267,CUT065,SUT055::chrIV:542179-544730(+)	22.5100116815397	NA	6.6	9.8	11.9	25	39	39.8	40.3	43.4	53.8	23.463696159732	NA	8.55	12	13	23.5	33	38	40.7
6.328473123232305e-6	3.4193052383781894e-6	1.3038481971267228e-5	5.990956830393227e-6	1.3336978774198281e-5	8.33894463234017e-6	522	SUT057,XUT_4F-300,XUT_4F-303	NA	chrIV:614196-616916(+)	XUTs	4	4	7	4	4	6	28.75	62	29.7142857142857	47	30	25	24.5	67	30	46	24.5	14.5	SUT057,XUT_4F-300,XUT_4F-303::chrIV:614196-616916(+)	23.8728354820076	NA	11.5	13	14.5	24.5	35.75	39.8	43.85	47.9	51.95	60.2540303048422	NA	43.15	46.3	49.45	67	73.25	73.4	73.55
8.136608301298677e-6	5.1289578575672845e-6	6.519240985633614e-6	2.24660881139746e-5	6.6684893870991405e-6	9.728768737730198e-6	524	SUT059,XUT_4F-339	NA	chrIV:718644-719854(+)	XUTs	2	15	9	6	2	7	36.5	33.6	51.2222222222222	47	64.5	43.5714285714286	36.5	33	40	53	64.5	43	SUT059,XUT_4F-339::chrIV:718644-719854(+)	30.199337741083	NA	18.05	20.1	22.15	36.5	46.75	48.8	50.85	52.9	54.95	29.5086127424783	NA	13.8	20.4	24.1	33	44	45.4	46.8
1.3561013835497797e-5	8.548263095945475e-6	2.9336584435351265e-5	2.9954784151966133e-5	7.001913856454098e-5	7.505050169106153e-5	525	SUT061,XUT_4F-395	NA	chrIV:831709-832749(+)	XUTs	9	20	15	10	21	54	33.1111111111111	37.85	59.7333333333333	59.8	30.8571428571429	33.6851851851852	27	34	40	49	27	29	SUT061,XUT_4F-395::chrIV:831709-832749(+)	29.8589008820477	NA	17.4	17.8	19.2	27	33	39.4	45.8	53.8	63.4	33.4398087201707	NA	16.65	17	20.4	34	45.5	49	58.95
1.4465081424530983e-5	3.4193052383781894e-6	2.9336584435351265e-5	2.24660881139746e-5	3.3342446935495702e-6	4.169472316170085e-6	526	SUT062,XUT_4F-441	NA	chrIV:957789-958699(+)	XUTs	9	15	16	4	1	3	24.6666666666667	42.4	52.625	35	43	23	19	40	35.5	21.5	43	11	SUT062,XUT_4F-441::chrIV:957789-958699(+)	22.6616055261886	19	15.4	15.8	16.2	19	28	32.4	36.8	41	45	37.0318021901522	NA	16.7	21.6	24.3	40	52	56.6	65.7
6.69010015884558e-5	4.274131547972737e-5	7.171165084196976e-5	7.938017800271026e-5	4.3345181016144415e-5	5.142349189943105e-5	527	SUT071,XUT_4F-532	NA	chrIV:1174461-1175687(+)	XUTs	22	53	74	50	13	37	21.5454545454545	26.188679245283	33.2297297297297	35.4	35.1538461538462	29.4594594594595	19.5	25	29.5	34.5	29	24	SUT071,XUT_4F-532::chrIV:1174461-1175687(+)	17.9795655502903	NA	6.1	8.1	9.45	19.5	27	29.4	30	35.4	41.7	21.2446115026392	NA	5.2	7.2	10.4	25	35	38.6	41.4
2.7122027670995594e-5	4.274131547972737e-6	3.259620492816807e-5	3.5945740982359356e-5	1.000273408064871e-5	1.1118592843120226e-5	529	SUT073	NA	chrIV:1266965-1267341(+)	SUTs	10	24	30	5	3	8	30.4	45.8333333333333	28.3	23.8	32	35.25	20	30	28.5	21	34	31.5	SUT073::chrIV:1266965-1267341(+)	21.6992295208648	NA	8.15	11.3	12.35	20	27	34	47.5	62.8	84.3999999999999	30.7708037745059	30	14.15	15.3	17.8	30	37	38.2	42.2
6.328473123232305e-6	3.4193052383781894e-6	1.9557722956900843e-5	8.986435245589839e-6	6.6684893870991405e-6	2.7796482107800566e-6	530	SUT074,XUT_4F-597	NA	chrIV:1295757-1296835(+)	XUTs	6	6	7	4	2	2	40.5	39.8333333333333	35.1428571428571	43	41	52	43	35.5	37	40	41	52	SUT074,XUT_4F-597::chrIV:1295757-1296835(+)	33.3693741148746	14	14	14	14	43	45.75	46	55.25	64.5	73.75	35.3083359144213	NA	19.75	20.5	21.25	35.5	48.25	50	56.75
5.424405534199119e-5	1.5386873572701852e-5	1.1734633774140506e-4	1.0034852690908655e-4	5.0013670403243556e-5	6.254208474255127e-5	533	SUT085,XUT_4F-711	NA	chrIV:1521093-1522502(+)	XUTs	36	67	60	18	15	45	28.4166666666667	31	32.4333333333333	54.5	38.6	33.8222222222222	21.5	28	25.5	51.5	34	28	SUT085,XUT_4F-711::chrIV:1521093-1522502(+)	22.2020281585349	NA	7.5	9.5	11.25	21.5	34.5	36	48.5	63	77	24.8576559052314	38	7	10.6	12.9	28	44	47.8	50.2
1.6273216602597354e-5	9.403089405540022e-6	1.9557722956900843e-5	2.3963827321572907e-5	1.667122346774785e-5	1.3898241053900283e-6	534	SUT086,CUT102	NA	chrV:7713-8297(+)	CUTs	6	16	18	11	5	1	21.6666666666667	25.9375	43.0555555555556	34.2727272727273	51.2	36	12.5	17.5	29.5	25	40	36	SUT086,CUT102::chrV:7713-8297(+)	15.4389962206772	NA	6.25	6.5	6.75	12.5	32.5	39	42.5	46	49.5	19.486413405377	10	7.75	8.5	9.25	17.5	35.5	40	41.5
1.265694624646461e-5	1.7096526191890947e-6	3.259620492816807e-5	2.8457044944367827e-5	6.6684893870991405e-6	1.3898241053900283e-6	536	SUT088,XUT_5F-52	NA	chrV:118097-118673(+)	XUTs	10	19	14	2	2	1	40.4	46.5263157894737	41	64	19.5	12	44.5	26	40.5	64	19.5	12	SUT088,XUT_5F-52::chrV:118097-118673(+)	35.68593733457	51	14.35	15.7	18.45	44.5	51	52.4	55.55	59	63.5	32.6668641042665	NA	10	14.8	16.7	26	49	61	70.3
1.1752878657431424e-5	8.548263095945475e-6	2.281734344971765e-5	1.0484174453188147e-5	2.6673957548396562e-5	1.667788926468034e-5	538	SUT096,XUT_5F-191	NA	chrV:377945-378797(+)	XUTs	7	7	13	10	8	12	23.4285714285714	25.2857142857143	27.1538461538462	53.6	22	31.0833333333333	24	32	25	46.5	18.5	28.5	SUT096,XUT_5F-191::chrV:377945-378797(+)	22.3077374228977	NA	14.3	14.6	14.9	24	26.5	26.8	28	31	34	22.1717239394457	NA	9.6	10.2	10.8	32	33.5	33.8	34.5
1.717728419163054e-5	1.1967568334323663e-5	2.281734344971765e-5	5.2420872265940734e-5	3.33424469354957e-5	1.9457537475460396e-5	539	SUT097	NA	chrV:489921-491257(+)	SUTs	7	35	19	14	10	14	23.8571428571429	28.2571428571429	29.1052631578947	29.8571428571429	28.9	33.3571428571429	24	21	24	28.5	25.5	28	SUT097::chrV:489921-491257(+)	21.9028040245156	NA	11.2	12.4	13.6	24	31	32.8	34.2	34.8	35.4	20.472708141502	50	6.7	9	12	21	32.5	34	38.5
5.424405534199119e-6	5.1289578575672845e-6	3.259620492816807e-8	1.9470609698777988e-5	6.6684893870991405e-6	5.559296421560113e-6	541	SUT101,XUT_6F-22	NA	chrVI:54577-55430(+)	XUTs	NA	13	6	6	2	4	NA	30.6923076923077	47.3333333333333	31.1666666666667	35	24.75	NA	26	41	31.5	35	17	SUT101,XUT_6F-22::chrVI:54577-55430(+)	NA	NA	NA	NA	NA	NA	NA	NA	NA	NA	NA	26.4877765099294	19	11.6	13	16	26	40	46.6	51.2
1.1752878657431424e-5	1.0257915715134569e-5	1.6298102464084034e-5	1.647513128358137e-5	1.000273408064871e-5	1.1118592843120226e-5	542	SUT102,XUT_6F-34	NA	chrVI:78049-79339(+)	XUTs	5	11	13	12	3	8	40.2	34.0909090909091	28.9230769230769	39.5	21.6666666666667	35.25	42	25	27	27	28	33.5	SUT102,XUT_6F-34::chrVI:78049-79339(+)	36.2669977393394	NA	18.4	22.8	27.2	42	52	53	54	55	56	27.3952187333768	NA	9.5	11	14	25	46.5	49	54
2.079355454776329e-5	1.4532047263107306e-5	4.237506640661849e-5	4.3434437020350895e-5	1.2003280896778453e-4	1.125757525365923e-4	543	SUT103	NA	chrVI:89577-90769(+)	SUTs	13	29	23	17	36	81	36.6153846153846	30.4137931034483	42.0869565217391	34.0588235294118	34.1388888888889	37.1358024691358	27	24	44	29	32	38	SUT103::chrVI:89577-90769(+)	31.1523530498262	27	12.6	15.6	17.4	27	55	56.8	59.2	62.8	65.6	25.691687072829	NA	10.4	11.8	12.6	24	49	50.8	52.8
1.3561013835497797e-5	1.282239464391821e-5	9.778861478450422e-6	8.986435245589839e-6	3.3342446935495702e-6	1.528806515929031e-5	544	SUT105	NA	chrVI:110185-110553(+)	SUTs	3	6	15	15	1	11	25.3333333333333	28.3333333333333	39.9333333333333	40.0666666666667	42	19	28	22	35	37	42	20	SUT105::chrVI:110185-110553(+)	23.709459925345	NA	15.4	16.8	18.2	28	31	31.6	32.2	32.8	33.4	26.4327297894821	22	22	22	22	22	25	26	33.5
3.525863597229427e-5	1.966100512067459e-5	2.281734344971765e-5	5.541635068113735e-5	3.0008202241946132e-5	2.9186306213190595e-5	546	SUT111	NA	chrVII:74442-76698(+)	SUTs	7	37	39	23	9	21	33.7142857142857	34.4054054054054	29.8974358974359	46.8695652173913	39.4444444444444	32.0952380952381	33	30	28	49	42	29	SUT111::chrVII:74442-76698(+)	31.0852057698378	43	18.3	18.6	18.9	33	43	43	44.3	48.2	52.1	28.4839284663616	17	10.8	13	14.4	30	48	52.2	54.2
9.040675890331864e-7	8.548263095945474e-9	3.259620492816807e-8	1.4977392075983067e-6	3.3342446935495702e-6	1.3898241053900283e-6	547	SUT112	NA	chrVII:193539-193691(+)	SUTs	NA	1	1	NA	1	1	NA	6	56	NA	61	29	NA	6	56	NA	61	29	SUT112::chrVII:193539-193691(+)	NA	NA	NA	NA	NA	NA	NA	NA	NA	NA	NA	6	6	6	6	6	6	6	6	6
3.6162703561327454e-5	1.62416998822964e-5	9.452899429168741e-5	3.295026256716274e-5	3.6676691629045274e-5	5.559296421560113e-5	548	SUT114	NA	chrVII:320027-320531(+)	SUTs	29	22	40	19	11	40	29.3793103448276	31.2272727272727	31.175	32.8421052631579	30.4545454545455	32.125	26	22.5	28	29	30	27.5	SUT114::chrVII:320027-320531(+)	24.4851408397819	NA	6.8	8	15.4	26	32	33.2	48.6	55.4	68.6	23.6547356320697	NA	5.3	11.1	12.15	22.5	46.75	51.8	53
2.7122027670995594e-6	8.548263095945474e-9	1.3038481971267228e-5	2.9954784151966134e-6	6.6684893870991405e-6	1.3898241053900284e-8	549	SUT117	NA	chrVII:388931-389467(+)	SUTs	4	2	3	NA	2	NA	44	34	22	NA	22.5	NA	46	34	18	NA	22.5	NA	SUT117::chrVII:388931-389467(+)	41.1394438446025	NA	25	28	31	46	53	54.8	56.6	58.4	60.2	32.78719262151	NA	25.9	26.8	27.7	34	38.5	39.4	40.3
7.413354230072129e-5	5.898301536202377e-5	8.475013281323698e-5	1.4378296392943742e-4	1.667122346774785e-5	4.169472316170085e-6	550	SUT118,XUT_7F-206	NA	chrVII:422139-422947(+)	XUTs	26	96	82	69	5	3	23.3461538461538	32.3541666666667	39.5121951219512	41.0724637681159	38.4	20	18.5	26.5	34	42	32	26	SUT118,XUT_7F-206::chrVII:422139-422947(+)	17.3593578267876	7	6.25	7	7	18.5	31.75	39	43.5	49	51.5	23.5908699474009	12	6	8	10.25	26.5	42	45	54.75
9.040675890331863e-6	5.1289578575672845e-6	1.3038481971267228e-5	1.7972870491179678e-5	1.000273408064871e-5	6.949120526950142e-6	551	SUT119,XUT_7F-213	NA	chrVII:433507-435087(+)	XUTs	4	12	10	6	3	5	26.5	37.0833333333333	30.6	40.5	51	25.8	30.5	35	21.5	37.5	49	22	SUT119,XUT_7F-213::chrVII:433507-435087(+)	23.3532281852328	NA	11.7	14.4	17.1	30.5	34.5	34.8	35.1	35.4	35.7	32.1095133857792	NA	13.1	14.4	16.6	35	47.5	50.8	52.35
3.6162703561327458e-6	1.7096526191890947e-6	3.259620492816807e-6	5.990956830393227e-6	3.3342446935495702e-6	2.7796482107800566e-6	553	SUT121	NA	chrVII:524907-525091(+)	SUTs	1	4	4	2	1	2	9	27.5	17.25	46.5	15	8	9	30	16.5	46.5	15	8	SUT121::chrVII:524907-525091(+)	9	9	9	9	9	9	9	9	9	9	9	25.6220144337973	NA	15.25	17.5	19.75	30	33.25	34	34.75
4.520337945165932e-6	8.548263095945473e-7	6.519240985633614e-6	5.990956830393227e-6	6.6684893870991405e-6	8.33894463234017e-6	555	SUT129	NA	chrVII:738427-738883(+)	SUTs	2	4	5	1	2	6	42	28.5	24	70	24	46.6666666666667	42	29	25	70	24	29	SUT129::chrVII:738427-738883(+)	41.7013189239861	NA	37.5	38	38.5	42	44.5	45	45.5	46	46.5	27.0003429289947	NA	18.45	18.9	19.35	29	37.25	37.4	37.55
2.8930162849061966e-5	1.1112742024729116e-5	4.237506640661849e-5	2.8457044944367827e-5	3.33424469354957e-5	3.335577852936068e-5	556	SUT132,XUT_7F-353,CUT156	NA	chrVII:784195-786331(+)	CUTs	13	19	32	13	10	24	29.6153846153846	20.9473684210526	40.875	48.6153846153846	32.6	35.25	25	19	39	42	33	38	SUT132,XUT_7F-353,CUT156::chrVII:784195-786331(+)	22.0197380923291	NA	6.2	7.6	9.4	25	46	49	51.6	53.4	62	18.3353424959475	NA	7.7	8.8	11.8	19	28.5	31.4	33.2
7.2325407122654916e-6	2.5644789287836422e-6	3.259620492816807e-8	1.0484174453188147e-5	6.6684893870991405e-6	4.169472316170085e-6	557	SUT134,XUT_7F-384	NA	chrVII:849579-851136(+)	XUTs	NA	7	8	3	2	3	NA	31	27.625	33	33.5	27	NA	35	31	30	33.5	17	SUT134,XUT_7F-384::chrVII:849579-851136(+)	NA	NA	NA	NA	NA	NA	NA	NA	NA	NA	NA	24.1522437245558	NA	6.5	8	9.5	35	38.5	40	42.7
2.7122027670995594e-6	1.7096526191890947e-6	3.259620492816807e-6	7.488696037991533e-6	3.3342446935495702e-6	2.7796482107800566e-6	558	SUT136,XUT_7F-393	NA	chrVII:865875-866251(+)	XUTs	1	5	3	2	1	2	23	37.2	32.3333333333333	43	7	44.5	23	37	23	43	7	44.5	SUT136,XUT_7F-393::chrVII:865875-866251(+)	23	23	23	23	23	23	23	23	23	23	23	31.9012941932245	NA	16.2	16.4	16.6	37	49	52.6	56.2
4.5203379451659324e-5	2.308031035905278e-5	7.171165084196976e-5	8.83666132483001e-5	5.3347915096793124e-5	5.2813316004821076e-5	559	SUT139,XUT_7F-437,SUT140	NA	chrVII:968794-970682(+)	XUTs	22	59	50	27	16	38	23.8636363636364	26.6440677966102	25.36	41.4074074074074	27.25	30.1315789473684	22	20	22	36	23	22	SUT139,XUT_7F-437,SUT140::chrVII:968794-970682(+)	20.0845139462995	29	8	8.2	10.15	22	29	29	30.7	35.5	46.45	21.3468021322265	20	5.9	10.2	11.7	20	36.5	39.4	45
4.5203379451659324e-5	4.1886489170132825e-5	3.259620492816807e-5	4.49321762279492e-5	3.33424469354957e-5	2.7796482107800567e-5	560	SUT147,XUT_8F-2	NA	chrVIII:10697-11569(+)	XUTs	10	30	50	49	10	20	20.2	32.7	27.46	35.7755102040816	33.5	28.1	17	35	23.5	30	32.5	22.5	SUT147,XUT_8F-2::chrVIII:10697-11569(+)	18.6726589777415	NA	14	14	14.35	17	19	19.4	20.3	23.9	36.95	28.0890503790936	NA	10.35	12	13.7	35	43.75	45.8	49
2.7122027670995594e-6	8.548263095945473e-7	3.259620492816807e-8	1.4977392075983067e-6	3.3342446935495702e-6	5.559296421560113e-6	561	SUT149,CUT172	NA	chrVIII:76162-77418(+)	CUTs	NA	1	3	1	1	4	NA	48	34.6666666666667	47	125	31.25	NA	48	41	47	125	23	SUT149,CUT172::chrVIII:76162-77418(+)	NA	NA	NA	NA	NA	NA	NA	NA	NA	NA	NA	48	48	48	48	48	48	48	48	48
1.9889486958730103e-5	6.838610476756379e-6	1.3038481971267228e-5	2.24660881139746e-5	6.6684893870991405e-6	4.169472316170085e-6	564	SUT156,XUT_8F-87	NA	chrVIII:189138-190320(+)	XUTs	4	15	22	8	2	3	19	19.3333333333333	32	43.5	18	13.3333333333333	14.5	17	32	36.5	18	12	SUT156,XUT_8F-87::chrVIII:189138-190320(+)	16.9410229276285	NA	11.3	11.6	11.9	14.5	21	24	27	30	33	17.5543600353927	18	10.7	11.4	12	17	19	21.4	26.3
9.040675890331864e-7	8.548263095945474e-9	3.259620492816807e-6	1.4977392075983067e-6	3.3342446935495702e-6	1.3898241053900284e-8	565	SUT161	NA	chrVIII:272113-272617(+)	SUTs	1	1	1	NA	1	NA	44	57	108	NA	92	NA	44	57	108	NA	92	NA	SUT161::chrVIII:272113-272617(+)	44	44	44	44	44	44	44	44	44	44	44	57	57	57	57	57	57	57	57	57
7.2325407122654916e-6	1.1112742024729116e-5	9.778861478450422e-6	1.7972870491179678e-5	2.000546816129742e-5	6.949120526950142e-6	566	SUT162,XUT_8F-130	NA	chrVIII:286401-286995(+)	XUTs	3	12	8	13	6	5	26.3333333333333	28.3333333333333	21	24.0769230769231	20.5	24	26	22	15.5	20	22	22	SUT162,XUT_8F-130::chrVIII:286401-286995(+)	24.2133751166367	NA	15.2	16.4	17.6	26	32.5	33.8	35.1	36.4	37.7	23.905150560112	19	10.85	14.1	14.65	22	38.5	48.4	52.35
3.0738298027128335e-5	8.548263095945475e-6	2.9336584435351265e-5	1.647513128358137e-5	2.000546816129742e-5	4.169472316170085e-5	568	SUT167,XUT_8F-158	NA	chrVIII:364369-365036(+)	XUTs	9	11	34	10	6	30	23.4444444444444	38.0909090909091	37.0882352941176	47.4	41.6666666666667	33.3666666666667	21	35	29.5	49	41	31.5	SUT167,XUT_8F-158::chrVIII:364369-365036(+)	20.920368477098	NA	10.6	12.2	13.8	21	25	27.4	29.8	35.2	43.6	33.1761541621549	22	15.5	22	22	35	52.5	53	58.5
2.3505757314862848e-5	6.838610476756379e-6	4.56346868994353e-5	5.841182909633396e-5	1.000273408064871e-5	1.3898241053900283e-5	569	SUT169,XUT_8F-168	NA	chrVIII:377986-380533(+)	XUTs	14	39	26	8	3	10	29.8571428571429	31.974358974359	35.3846153846154	55.75	96.3333333333333	48.1	26.5	25	30.5	53.5	41	50.5	SUT169,XUT_8F-168::chrVIII:377986-380533(+)	20.593321961778	NA	4	5.8	9.7	26.5	40.75	44.6	50.25	53.5	66.9	28.1566030342332	17	14.9	16	17	25	48	51.4	52.3
9.040675890331864e-9	8.548263095945474e-9	3.259620492816807e-8	1.4977392075983067e-6	6.6684893870991405e-6	1.3898241053900284e-8	570	SUT170	NA	chrVIII:392250-392514(+)	SUTs	NA	1	NA	NA	2	NA	NA	26	NA	NA	59.5	NA	NA	26	NA	NA	59.5	NA	SUT170::chrVIII:392250-392514(+)	NA	NA	NA	NA	NA	NA	NA	NA	NA	NA	NA	26	26	26	26	26	26	26	26	26
9.944743479365051e-6	8.548263095945475e-6	2.6076963942534455e-5	2.9954784151966133e-5	4.667942570969398e-5	3.7525250845530766e-5	572	SUT173,XUT_8F-237	NA	chrVIII:516596-517265(+)	XUTs	8	20	11	10	14	27	29.25	38.25	64.0909090909091	43.8	38.3571428571429	34.3333333333333	23	25	38	50	35	35	SUT173,XUT_8F-237::chrVIII:516596-517265(+)	24.3773390083201	NA	10.75	12.5	14.2	23	38.75	46.8	54.85	56.6	57.3	26.9070937392173	NA	9.95	13.6	14	25	40	41	45.9
5.424405534199119e-6	1.7096526191890947e-6	6.519240985633614e-6	5.990956830393227e-6	3.3342446935495702e-6	1.3898241053900284e-8	573	SUT177,XUT_9F-13	NA	chrIX:40209-41633(+)	XUTs	2	4	6	2	1	NA	45	24.75	45.1666666666667	34.5	50	NA	45	19.5	44.5	34.5	50	NA	SUT177,XUT_9F-13::chrIX:40209-41633(+)	44.7213595499958	NA	40.5	41	41.5	45	47.5	48	48.5	49	49.5	20.7111615268324	NA	10.9	11.8	12.7	19.5	29.75	33.8	37.85
9.040675890331864e-9	8.548263095945474e-9	3.259620492816807e-8	1.4977392075983066e-8	3.3342446935495702e-6	1.3898241053900284e-8	574	SUT179,XUT_9F-55	NA	chrIX:136417-137105(+)	XUTs	NA	NA	NA	NA	1	NA	NA	NA	NA	NA	79	NA	NA	NA	NA	NA	79	NA	SUT179,XUT_9F-55::chrIX:136417-137105(+)	NA	NA	NA	NA	NA	NA	NA	NA	NA	NA	NA	NA	NA	NA	NA	NA	NA	NA	NA	NA
8.136608301298677e-6	1.7096526191890947e-6	6.519240985633614e-6	1.4977392075983067e-5	3.3342446935495702e-6	9.728768737730198e-6	575	SUT181	NA	chrIX:173849-174713(+)	SUTs	2	10	9	2	1	7	5.5	51.8	43.5555555555556	60	10	23.4285714285714	5.5	50.5	41	60	10	15	SUT181::chrIX:173849-174713(+)	5.47722557505166	NA	5.05	5.1	5.15	5.5	5.75	5.8	5.85	5.9	5.95	42.9024685985998	NA	15.35	16.7	21.55	50.5	65.5	66.6	67.95
1.6273216602597354e-5	5.983784167161832e-6	1.6298102464084034e-5	8.986435245589839e-6	1.3336978774198281e-5	2.501683389702051e-5	576	SUT187,XUT_9F-138,XUT_9F-139,SUT188	NA	chrIX:289257-292265(+)	XUTs	5	6	18	7	4	18	30.8	24.6666666666667	27.8888888888889	28.7142857142857	34	32.6111111111111	23	22.5	25.5	33	32.5	27	SUT187,XUT_9F-138,XUT_9F-139,SUT188::chrIX:289257-292265(+)	27.5661155300161	23	16.6	18.2	19.8	23	34	39	44	49	54	23.0348182167444	NA	15.25	15.5	15.75	22.5	29	30	33
2.531389249292922e-5	9.403089405540022e-6	3.9115445913801686e-5	1.7972870491179678e-5	6.6684893870991405e-6	2.2237185686240453e-5	577	SUT189	NA	chrIX:328057-331585(+)	SUTs	12	12	28	11	2	16	24.8333333333333	28.8333333333333	32.2142857142857	41.6363636363636	28.5	45.75	23.5	28.5	34.5	42	28.5	45.5	SUT189::chrIX:328057-331585(+)	18.3010352465261	9	5.1	6.3	7.95	23.5	32.25	35	40.9	48.6	56.75	24.1421739280501	NA	7.2	10	15.5	28.5	33.25	36	41.9
1.8081351780663729e-6	8.548263095945473e-7	6.519240985633614e-6	2.9954784151966134e-6	3.33424469354957e-5	1.3898241053900283e-5	581	SUT200,XUT_10F-25	NA	chrX:67809-69206(+)	XUTs	2	2	2	1	10	10	11	59	55.5	56	32.5	36.6	11	59	55.5	56	35	28	SUT200,XUT_10F-25::chrX:67809-69206(+)	10.816653826392	NA	9.2	9.4	9.6	11	12	12.2	12.4	12.6	12.8	59	59	59	59	59	59	59	59	59
9.040675890331863e-6	4.274131547972737e-6	9.778861478450422e-6	1.0484174453188147e-5	1.000273408064871e-5	6.949120526950142e-6	584	SUT203,XUT_10F-49,XUT_10F-50	NA	chrX:111474-113842(+)	XUTs	3	7	10	5	3	5	31.6666666666667	49.7142857142857	43.8	37.6	54.6666666666667	61.8	30	48	38.5	36	52	74	SUT203,XUT_10F-49,XUT_10F-50::chrX:111474-113842(+)	31.2166577714509	NA	26.4	26.8	27.2	30	34.5	35.4	36.3	37.2	38.1	45.1514998488224	NA	25.5	27	28.5	48	53	55.4	61.3
2.079355454776329e-5	1.1112742024729116e-5	2.9336584435351265e-5	3.1452523359564436e-5	2.333971285484699e-5	1.528806515929031e-5	585	SUT205,XUT_10F-86,CUT205	NA	chrX:180488-180981(+)	CUTs	9	21	23	13	7	11	16.7777777777778	25.2857142857143	28.5652173913043	37	23.1428571428571	24.7272727272727	14	23	22	35	15	22	SUT205,XUT_10F-86,CUT205::chrX:180488-180981(+)	14.8545904465405	NA	7.4	7.8	8.4	14	23	23.8	24.6	26.2	28.6	20.9932027440706	19	7	9	11	23	28	35	47
2.4409824903896035e-5	1.0257915715134569e-5	4.56346868994353e-5	3.295026256716274e-5	1.000273408064871e-5	9.728768737730198e-6	586	SUT206	NA	chrX:193744-195184(+)	SUTs	14	22	27	12	3	7	46.2857142857143	39.3636363636364	34.7407407407407	46.3333333333333	25.6666666666667	33	19	41.5	29	48	12	31	SUT206::chrX:193744-195184(+)	23.1208996197557	20	9.3	10.3	10.95	19	30.5	38.8	46.15	48.1	159.95	32.3271203164546	NA	7.35	14	14.9	41.5	52.75	54	54.85
8.136608301298677e-6	9.403089405540022e-6	3.259620492816807e-6	1.1981913660786454e-5	3.3342446935495702e-6	5.559296421560113e-6	590	SUT214	NA	chrX:459440-459832(+)	SUTs	1	8	9	11	1	4	21	24.125	24.3333333333333	35.8181818181818	29	23.5	21	22	22	30	29	19.5	SUT214::chrX:459440-459832(+)	21	21	21	21	21	21	21	21	21	21	21	18.432282007849	8	7.35	7.7	8	22	33.25	37.8	42.35
3.6162703561327458e-6	1.7096526191890947e-6	1.9557722956900843e-5	4.4932176227949195e-6	2.6673957548396562e-5	1.3898241053900283e-5	591	SUT216	NA	chrX:608992-609496(+)	SUTs	6	3	4	2	8	10	23.8333333333333	24.6666666666667	27.25	38	32.875	37.1	22	30	26	38	28.5	32.5	SUT216::chrX:608992-609496(+)	19.5349923382844	NA	7.75	9.5	11.25	22	28.75	30	35	40	45	19.8064666154754	NA	9.3	11.6	13.9	30	33.5	34.2	34.9
2.6217960081962407e-5	1.709652619189095e-5	4.56346868994353e-5	3.295026256716274e-5	5.668215979034269e-5	7.505050169106153e-5	592	SUT221,XUT_11F-25	NA	chrXI:66460-67776(+)	XUTs	14	22	29	20	17	54	24.8571428571429	31.2727272727273	30.0689655172414	34.9	22.1764705882353	31.537037037037	23	23.5	29	32	18	27.5	SUT221,XUT_11F-25::chrXI:66460-67776(+)	22.246575270816	NA	11	11.6	12.9	23	32.5	33.8	35.3	39.2	44.15	24.783671152675	9	9	9	9.45	23.5	47	51	58.8
4.791558221875888e-5	2.9918920835809158e-5	3.9115445913801686e-5	6.88960035495221e-5	1.000273408064871e-5	1.2508416948510255e-5	593	SUT223,XUT_11F-35,XUT_11F-36,SUT224,SUT225	NA	chrXI:88716-93364(+)	XUTs	12	46	53	35	3	9	38.25	34.0869565217391	36.9622641509434	44.4285714285714	22.6666666666667	44.4444444444444	36.5	33.5	33	46	19	44	SUT223,XUT_11F-35,XUT_11F-36,SUT224,SUT225::chrXI:88716-93364(+)	35.4312231895144	NA	20.1	21.1	21.65	36.5	46.5	49.8	54.85	60.9	62.45	28.8315501880505	NA	10.25	13.5	16.75	33.5	46	48	49.25
2.7122027670995594e-6	8.548263095945474e-9	6.519240985633614e-6	1.4977392075983066e-8	2.000546816129742e-5	3.474560263475071e-5	594	SUT226	NA	chrXI:115100-115556(+)	SUTs	2	NA	3	NA	6	25	24	NA	26	NA	21.8333333333333	20.16	24	NA	26	NA	22	19	SUT226::chrXI:115100-115556(+)	22.956480566498	NA	17.7	18.4	19.1	24	27.5	28.2	28.9	29.6	30.3	NA	NA	NA	NA	NA	NA	NA	NA	NA
1.1843285416334743e-4	3.333822607418735e-5	2.672888804109782e-4	2.0519027144096802e-4	1.1669856427423496e-4	9.589786327191196e-5	596	SUT228	NA	chrXI:143188-144324(+)	SUTs	82	137	131	39	35	69	28.4878048780488	26.8759124087591	28.2519083969466	33.5384615384615	36.4571428571429	34.0144927536232	23	24	26	34	33	29	SUT228::chrXI:143188-144324(+)	22.6248492940941	NA	6.05	8.1	9.3	23	38.75	43.4	50.7	58.7	61	22.1591396687995	24	6	9	11	24	36	40.8	43
2.6217960081962407e-5	1.0257915715134569e-5	7.171165084196976e-5	5.841182909633396e-5	3.0008202241946132e-5	3.7525250845530766e-5	597	SUT229,XUT_11F-64	NA	chrXI:151140-152943(+)	XUTs	22	39	29	12	9	27	25.5	30.4871794871795	32.9655172413793	34.8333333333333	40	27.962962962963	22	28	37	35.5	36	27	SUT229,XUT_11F-64::chrXI:151140-152943(+)	20.5648214901874	8	8	8	8.3	22	34	35.8	41.95	45.7	52.65	25.221590806549	32	7	13	14.7	28	42	43.8	48
1.536914901356417e-4	1.0770811500891298e-4	2.672888804109782e-4	2.4263375163092568e-4	2.0005468161297423e-4	2.056939675977242e-4	599	SUT232,XUT_11F-90,tK(CUU)K	NA	chrXI:200314-202826(+)	XUTs	82	162	170	126	60	148	32.7317073170732	32.5925925925926	36.6352941176471	43.3253968253968	35.3833333333333	37.3445945945946	29	29	33	40	34	29	SUT232,XUT_11F-90,tK(CUU)K::chrXI:200314-202826(+)	27.3476964368962	NA	11	14	15	29	43.75	45	47.85	57.7	67.75	27.8491075664929	NA	10	14	16.15	29	42.75	45	51
8.136608301298677e-6	1.7096526191890947e-6	6.519240985633614e-6	2.9954784151966134e-6	3.3342446935495702e-6	6.949120526950142e-6	600	SUT233,XUT_11F-102,XUT_11F-103	NA	chrXI:229946-231733(+)	XUTs	2	2	9	2	1	5	39	21.5	35.5555555555556	41.5	50	30.8	39	21.5	34	41.5	50	32	SUT233,XUT_11F-102,XUT_11F-103::chrXI:229946-231733(+)	28.1424945589406	NA	14.7	17.4	20.1	39	52.5	55.2	57.9	60.6	63.3	17.4928556845359	NA	10.25	11.5	12.75	21.5	27.75	29	30.25
8.136608301298677e-6	3.4193052383781894e-6	1.9557722956900843e-5	1.0484174453188147e-5	2.6673957548396562e-5	1.9457537475460396e-5	601	SUT235,XUT_11F-200	NA	chrXI:446452-447747(+)	XUTs	6	7	9	4	8	14	26.5	25.5714285714286	39.1111111111111	68	24.75	34.9285714285714	26.5	20	40	51.5	20.5	30.5	SUT235,XUT_11F-200::chrXI:446452-447747(+)	22.8876024770946	33	11.25	11.5	11.75	26.5	33	33	37.25	41.5	45.75	23.0757407244189	17	13.5	15	16.5	20	33.5	36.8	39.7
8.136608301298677e-6	8.548263095945473e-7	1.6298102464084034e-5	7.488696037991533e-6	3.0008202241946132e-5	2.0847361580850424e-5	602	SUT237,XUT_11F-207	NA	chrXI:461252-462869(+)	XUTs	5	5	9	1	9	15	40.2	57.2	42.8888888888889	45	33.1111111111111	45.6	38	57	41	45	29	46	SUT237,XUT_11F-207::chrXI:461252-462869(+)	37.4668255660497	57	23.6	24.2	24.8	38	57	57	57	57	57	55.2124945419485	NA	39.8	41.6	43.4	57	60	64.8	69.6
3.525863597229427e-5	1.5386873572701852e-5	5.215392788506891e-5	6.739826434192379e-5	6.6684893870991405e-6	1.8067713370070367e-5	603	SUT238,XUT_11F-209,XUT_11F-210	NA	chrXI:466060-469260(+)	XUTs	16	45	39	18	2	13	37.8125	43.9333333333333	51.1794871794872	49.3888888888889	31	35.3846153846154	38.5	39	48	49	31	24	SUT238,XUT_11F-209,XUT_11F-210::chrXI:466060-469260(+)	31.7796629929454	8	8	14	20.25	38.5	50.75	53	53.75	55	63.5	37.4369315446519	NA	15.2	18	19	39	57	59.4	65.4
4.520337945165932e-6	9.403089405540022e-6	5.5413548377885716e-5	2.24660881139746e-5	4.3345181016144415e-5	2.0847361580850424e-5	604	SUT240,XUT_11F-230	NA	chrXI:533580-535668(+)	XUTs	17	15	5	11	13	15	34.8235294117647	31.0666666666667	46.2	38.6363636363636	31.8461538461538	34.9333333333333	31	26	46	38	28	34	SUT240,XUT_11F-230::chrXI:533580-535668(+)	30.7567267179604	NA	16.2	17.6	18	31	52	52.8	54.2	55.8	59.4	24.2292752603616	7	7	7	7.9	26	40	47	50.5
2.7122027670995594e-6	8.548263095945474e-9	3.259620492816807e-8	1.4977392075983067e-6	3.3342446935495702e-6	5.559296421560113e-6	605	SUT241,XUT_11F-265	NA	chrXI:605237-608013(+)	XUTs	NA	1	3	NA	1	4	NA	19	26.3333333333333	NA	54	21.75	NA	19	32	NA	54	21.5	SUT241,XUT_11F-265::chrXI:605237-608013(+)	NA	NA	NA	NA	NA	NA	NA	NA	NA	NA	NA	19	19	19	19	19	19	19	19	19
7.2325407122654916e-6	4.274131547972737e-6	6.519240985633614e-6	4.4932176227949195e-6	6.6684893870991405e-6	4.169472316170085e-6	609	SUT249	NA	chrXII:222321-222617(+)	SUTs	2	3	8	5	2	3	16	25.3333333333333	30.25	46	32.5	32.6666666666667	16	14	30.5	53	32.5	24	SUT249::chrXII:222321-222617(+)	15.7162336455017	NA	13.3	13.6	13.9	16	17.5	17.8	18.1	18.4	18.7	20.3279271362971	NA	12.2	12.4	12.6	14	32	35.6	39.2
1.0848811068398238e-5	7.693436786350926e-6	1.6298102464084034e-5	1.9470609698777988e-5	3.33424469354957e-5	1.9457537475460396e-5	611	SUT254,CUT254	NA	chrXII:248009-249329(+)	CUTs	5	13	12	9	10	14	17	35.8461538461538	43.5	33.4444444444444	30.2	40.3571428571429	18	21	32.5	33	29.5	38.5	SUT254,CUT254::chrXII:248009-249329(+)	16.5110886081466	NA	12.2	12.4	12.6	18	19	19.8	20.6	21.4	22.2	25.0675116764943	11	9	11	11	21	40	44.8	49.2
2.8930162849061966e-5	9.403089405540022e-6	5.867316887070253e-5	4.043895860515428e-5	1.000273408064871e-5	1.8067713370070367e-5	612	SUT255	NA	chrXII:259761-260945(+)	SUTs	18	27	32	11	3	13	30.3333333333333	32.4074074074074	28.03125	48.6363636363636	15	31.3846153846154	24	32	25	44	9	32	SUT255::chrXII:259761-260945(+)	26.0161566547298	NA	11.85	13.4	14.55	24	42	43.2	45.8	51.6	62.25	27.8948039355887	18	12	12.6	14.8	32	45.5	49.6	52
4.4299311862626134e-5	2.564478928783642e-5	4.237506640661849e-5	4.942539385074412e-5	2.000546816129742e-5	2.0847361580850424e-5	613	SUT256,XUT_12F-109	NA	chrXII:274033-275353(+)	XUTs	13	33	49	30	6	15	35.3846153846154	36.8787878787879	34.2244897959184	46.3	34.5	36.2666666666667	25	26	31	39.5	29.5	35	SUT256,XUT_12F-109::chrXII:274033-275353(+)	28.1600030195168	20	11.4	15.4	16.6	25	57	58.8	61.8	67.2	75.4	27.8232875136843	NA	10.6	14.2	15	26	40	46.4	50
1.8081351780663729e-6	2.5644789287836422e-6	3.259620492816807e-8	2.9954784151966134e-6	3.3342446935495702e-6	1.3898241053900283e-5	614	SUT257,XUT_12F-113	NA	chrXII:281169-282193(+)	XUTs	NA	2	2	3	1	10	NA	37	71	20.3333333333333	28	35.2	NA	37	71	19	28	33	SUT257,XUT_12F-113::chrXII:281169-282193(+)	NA	NA	NA	NA	NA	NA	NA	NA	NA	NA	NA	32.86335345031	NA	21.7	23.4	25.1	37	45.5	47.2	48.9
9.040675890331864e-9	8.548263095945473e-7	3.259620492816807e-8	1.4977392075983066e-8	3.3342446935495702e-6	1.3898241053900284e-8	615	SUT260	NA	chrXII:329697-331433(+)	SUTs	NA	NA	NA	1	1	NA	NA	NA	NA	20	43	NA	NA	NA	NA	20	43	NA	SUT260::chrXII:329697-331433(+)	NA	NA	NA	NA	NA	NA	NA	NA	NA	NA	NA	NA	NA	NA	NA	NA	NA	NA	NA	NA
1.8081351780663729e-6	4.274131547972737e-6	3.259620492816807e-6	1.4977392075983066e-8	3.3342446935495702e-6	1.3898241053900283e-6	616	SUT261,XUT_12F-142	NA	chrXII:339409-341225(+)	XUTs	1	NA	2	5	1	1	17	NA	13.5	54.2	33	25	17	NA	13.5	58	33	25	SUT261,XUT_12F-142::chrXII:339409-341225(+)	17	17	17	17	17	17	17	17	17	17	17	NA	NA	NA	NA	NA	NA	NA	NA	NA
4.610744704069251e-5	4.3596141789321916e-5	6.193278936351934e-5	9.136209166349671e-5	8.669036203228883e-5	6.949120526950142e-5	617	SUT264,XUT_12F-185	NA	chrXII:449689-450729(+)	XUTs	19	61	51	51	26	50	34.8421052631579	38.1967213114754	46	52.6078431372549	53.1153846153846	46.26	22	39	43	53	54	47.5	SUT264,XUT_12F-185::chrXII:449689-450729(+)	24.2711369007765	NA	8.5	11.4	12	22	39.5	49.4	54.2	65.2	79.9999999999998	32.3905445928442	NA	12	15	16	39	48	53	54
2.4409824903896035e-5	2.308031035905278e-5	1.3038481971267228e-5	2.0968348906376294e-5	1.667122346774785e-5	1.9457537475460396e-5	620	SUT274,SUT275	NA	chrXII:603433-604201(+)	SUTs	4	14	27	27	5	14	30.25	19.3571428571429	26.2592592592593	27.3703703703704	27.2	33.7857142857143	31.5	16.5	24	25	20	29	SUT274,SUT275::chrXII:603433-604201(+)	27.4373482040634	NA	15.35	16.7	18.05	31.5	41	41.6	42.2	42.8	43.4	17.0622358296719	NA	8.6	10	10	16.5	27.75	29.4	30.15
1.8081351780663729e-6	8.548263095945473e-7	6.519240985633614e-6	4.4932176227949195e-6	3.3342446935495702e-6	4.169472316170085e-6	621	SUT276,XUT_12F-239	NA	chrXII:607273-609233(+)	XUTs	2	3	2	1	1	3	57.5	25	69	29	16	24	57.5	21	69	29	16	23	SUT276,XUT_12F-239::chrXII:607273-609233(+)	52.0192272145598	NA	35.45	37.9	40.35	57.5	69.75	72.2	74.65	77.1	79.55	24.0813213625003	NA	19.2	19.4	19.6	21	28	29.4	30.8
6.328473123232305e-6	3.4193052383781894e-6	1.3038481971267228e-5	1.4977392075983067e-5	1.000273408064871e-5	6.949120526950142e-6	622	SUT278	NA	chrXII:658233-658617(+)	SUTs	4	10	7	4	3	5	28	45.3	33.4285714285714	25.25	38.3333333333333	25.4	28	38	23	21	44	25	SUT278::chrXII:658233-658617(+)	24.3797789135221	NA	12.1	14.2	16.3	28	35.5	37.6	39.7	41.8	43.9	36.0554633405129	NA	15.15	18.3	20.05	38	47.5	52.4	62.3
4.520337945165932e-6	4.274131547972737e-6	3.259620492816807e-6	7.488696037991533e-6	6.6684893870991405e-6	5.559296421560113e-6	624	SUT280	NA	chrXII:699849-701297(+)	SUTs	1	5	5	5	2	4	15	29.4	25	49.6	42	43.75	15	21	23	46	42	47	SUT280::chrXII:699849-701297(+)	15	15	15	15	15	15	15	15	15	15	15	21.6653283110296	NA	8	9	10	21	41	46	51
1.6273216602597354e-5	5.1289578575672845e-6	4.56346868994353e-5	3.295026256716274e-5	2.333971285484699e-5	2.0847361580850424e-5	625	SUT281,XUT_12F-347	NA	chrXII:873711-875368(+)	XUTs	14	22	18	6	7	15	29.5714285714286	29.6818181818182	32.9444444444444	24.3333333333333	47.1428571428571	32.7333333333333	26	29	27	20.5	51	38	SUT281,XUT_12F-347::chrXII:873711-875368(+)	25.3194722938578	26	10.25	12.6	13.9	26	35.75	39.6	45.05	45.7	55.45	24.0569259802427	29	6.2	10.2	12.75	29	35.5	38.4	41.55
9.040675890331864e-9	8.548263095945473e-7	3.259620492816807e-6	4.4932176227949195e-6	3.3342446935495702e-6	2.7796482107800566e-6	626	SUT284	NA	chrXII:1030080-1030600(+)	SUTs	1	3	NA	1	1	2	37	37	NA	16	19	16	37	38	NA	16	19	16	SUT284::chrXII:1030080-1030600(+)	37	37	37	37	37	37	37	37	37	37	37	35.4865385713331	NA	25.4	26.8	28.2	38	43.5	44.6	45.7
1.5369149013564168e-5	5.983784167161832e-6	3.259620492816807e-5	3.444800177476105e-5	2.000546816129742e-5	1.1118592843120226e-5	628	SUT287	NA	chrXIII:97681-97945(+)	SUTs	10	23	17	7	6	8	46.5	32.9565217391304	24.9411764705882	52	29.8333333333333	38.875	47.5	27	21	65	22	33.5	SUT287::chrXIII:97681-97945(+)	36.9378733986192	23	13.65	21.3	23	47.5	64	71	77.75	83.7	86.85	27.1069061906125	22	10.1	11.4	14.5	27	44	53	56.4
8.136608301298677e-6	8.548263095945473e-7	1.9557722956900843e-5	2.24660881139746e-5	3.3342446935495702e-6	2.7796482107800566e-6	629	SUT290,XUT_13F-59	NA	chrXIII:131969-133033(+)	XUTs	6	15	9	1	1	2	28.6666666666667	34.4666666666667	45.6666666666667	67	51	48	22	33	51	67	51	48	SUT290,XUT_13F-59::chrXIII:131969-133033(+)	19.2369201527724	NA	5	7	9	22	46	53	55	57	59	30.687640251725	NA	14.8	20.2	22.5	33	44	45.6	47.7
6.328473123232305e-6	8.548263095945474e-9	3.259620492816807e-8	4.4932176227949195e-6	1.000273408064871e-5	4.169472316170085e-6	630	SUT293	NA	chrXIII:148777-149025(+)	SUTs	NA	3	7	NA	3	3	NA	35.3333333333333	38.7142857142857	NA	54.3333333333333	21	NA	27	31	NA	50	18	SUT293::chrXIII:148777-149025(+)	NA	NA	NA	NA	NA	NA	NA	NA	NA	NA	NA	23.8743432473783	NA	9	11	13	27	49.5	54	58.5
8.136608301298677e-6	5.983784167161832e-6	9.778861478450422e-6	1.7972870491179678e-5	2.000546816129742e-5	6.949120526950142e-6	632	SUT297,XUT_13F-129	NA	chrXIII:289913-290679(+)	XUTs	3	12	9	7	6	5	24	32.3333333333333	34	46	42.1666666666667	31.4	15	19	38	52	47	24	SUT297,XUT_13F-129::chrXIII:289913-290679(+)	18.0492478514502	NA	8.7	9.4	10.1	15	32	35.4	38.8	42.2	45.6	24.4816732743131	NA	12.55	13	13	19	36.5	50.8	56.35
2.6217960081962407e-5	4.274131547972737e-6	2.6076963942534455e-5	3.295026256716274e-5	2.000546816129742e-5	1.3898241053900283e-5	633	SUT299,XUT_13F-160	NA	chrXIII:343665-344281(+)	XUTs	8	22	29	5	6	10	34.5	28.2727272727273	41.0689655172414	42.8	44.3333333333333	26.6	31	27	33	43	40.5	25.5	SUT299,XUT_13F-160::chrXIII:343665-344281(+)	31.4029260652908	NA	18.1	20.2	22.05	31	41.75	45.6	49.45	54.2	59.1	23.1076574061495	39	8.05	9.1	10.15	27	39	43	48.25
1.5369149013564168e-5	9.403089405540022e-6	1.9557722956900843e-5	2.3963827321572907e-5	1.3336978774198281e-5	1.3898241053900283e-5	635	SUT304	NA	chrXIII:465025-465281(+)	SUTs	6	16	17	11	4	10	20.1666666666667	29.1875	31.6470588235294	37.6363636363636	28.25	36.1	17.5	21.5	25	44	27.5	37	SUT304::chrXIII:465025-465281(+)	18.632702600708	NA	11.75	12.5	13.25	17.5	22.5	24	27.25	30.5	33.75	25.1835006918404	15	13	14	15	21.5	41	44	50.75
6.328473123232305e-6	1.7096526191890947e-6	1.3038481971267228e-5	1.9470609698777988e-5	3.0008202241946132e-5	2.6406658002410538e-5	636	SUT307	NA	chrXIII:511801-512193(+)	SUTs	4	13	7	2	9	19	28	41.8461538461538	40.2857142857143	35.5	38.7777777777778	39.6315789473684	29.5	41	38	35.5	37	44	SUT307::chrXIII:511801-512193(+)	26.7892305507233	NA	17.95	19.9	21.85	29.5	31.75	32.8	33.85	34.9	35.95	38.1581582223058	24	19.2	24	24	41	57	57.6	58.2
1.9889486958730103e-5	1.0257915715134569e-5	3.9115445913801686e-5	5.9909568303932266e-5	3.0008202241946132e-5	1.1118592843120226e-5	637	SUT308,XUT_13F-229	NA	chrXIII:522177-523007(+)	XUTs	12	40	22	12	9	8	25.5	32.625	39.3181818181818	45.3333333333333	35.8888888888889	33.875	21.5	25	34	44	30	37	SUT308,XUT_13F-229::chrXIII:522177-523007(+)	21.084835600131	17	9.3	12.1	12.65	21.5	30	34.4	38.45	42.3	53.8	26.1332481907977	18	6.95	11.9	12.85	25	43.75	50.4	53.8
9.040675890331864e-9	1.7096526191890947e-6	9.778861478450422e-6	2.9954784151966134e-6	3.3342446935495702e-6	2.7796482107800566e-6	638	SUT309,XUT_13F-239	NA	chrXIII:556665-557465(+)	XUTs	3	2	NA	2	1	2	34.6666666666667	12	NA	33.5	20	45.5	38	12	NA	33.5	20	45.5	SUT309,XUT_13F-239::chrXIII:556665-557465(+)	31.2098150141577	NA	18.2	20.4	22.6	38	44	45.2	46.4	47.6	48.8	9.74679434480896	NA	5.7	6.4	7.1	12	15.5	16.2	16.9
1.5369149013564168e-5	5.1289578575672845e-6	1.6298102464084034e-5	8.986435245589839e-6	3.3342446935495702e-6	5.559296421560113e-6	639	SUT310,XUT_13F-247	NA	chrXIII:570585-571246(+)	XUTs	5	6	17	6	1	4	19.4	27.5	31	41	53	26.25	15	24.5	21	37.5	53	21	SUT310,XUT_13F-247::chrXIII:570585-571246(+)	16.8841687843742	11	11	11	11	15	18	22.8	27.6	32.4	37.2	21.687028852502	NA	8	11	14	24.5	31.75	34	40.5
5.695625810909074e-5	2.0515831430269138e-5	1.336444402054891e-4	1.2281461502306113e-4	4.001093632259484e-5	4.308454726709088e-5	642	SUT329	NA	chrXIV:355779-356387(+)	SUTs	41	82	63	24	12	31	26.9024390243902	31.9390243902439	30.3333333333333	39.7916666666667	38.25	29.6129032258065	23	29	27	42	40.5	29	SUT329::chrXIV:355779-356387(+)	22.682817630833	NA	8	10	12	23	34	43	50	50	52	27.6712614912374	43	12	13	14	29	43	45.8	46
9.040675890331863e-6	5.983784167161832e-6	6.519240985633614e-6	8.986435245589839e-6	3.3342446935495702e-6	1.3898241053900284e-8	643	SUT331	NA	chrXIV:416603-416795(+)	SUTs	2	6	10	7	1	NA	22	32.3333333333333	29.4	38.1428571428571	32	NA	22	28	28	41	32	NA	SUT331::chrXIV:416603-416795(+)	20.0748598998847	NA	13.9	14.8	15.7	22	26.5	27.4	28.3	29.2	30.1	30.3832654277134	22	22	22	22	28	39.25	41	44
1.5369149013564168e-5	5.983784167161832e-6	1.6298102464084034e-5	2.5461566529171214e-5	1.3336978774198281e-5	9.728768737730198e-6	644	SUT334,XUT_14F-171	NA	chrXIV:444771-447045(+)	XUTs	5	17	17	7	4	7	37.2	37.9411764705882	32.5294117647059	57.4285714285714	32.5	35.7142857142857	38	39	27	48	26.5	31	SUT334,XUT_14F-171::chrXIV:444771-447045(+)	35.77561530332	NA	24	27	30	38	40	42.2	44.4	46.6	48.8	33.9664736962362	22	11.8	18	22	39	52	53.6	55.8
9.944743479365051e-6	1.1967568334323663e-5	1.6298102464084034e-5	2.3963827321572907e-5	6.6684893870991405e-6	2.362700979163048e-5	645	SUT336	NA	chrXIV:595403-596859(+)	SUTs	5	16	11	14	2	17	26	30.75	26	36.1428571428571	43	37.4705882352941	18	26	22	34	43	32	SUT336::chrXIV:595403-596859(+)	22.1050770991474	NA	12.2	13.4	14.6	18	28	33.6	39.2	44.8	50.4	26.8217503963953	NA	13.5	16	17.75	26	30.5	35	43.25
1.6273216602597354e-5	1.0257915715134569e-5	2.9336584435351265e-5	3.295026256716274e-5	1.3336978774198281e-5	1.2508416948510255e-5	647	SUT347	NA	chrXV:8665-9065(+)	SUTs	9	22	18	12	4	9	18.2222222222222	26.6363636363636	26.7777777777778	43.9166666666667	21.75	30.6666666666667	12	20.5	23	48	19.5	30	SUT347::chrXV:8665-9065(+)	13.2995027206771	8	5.2	6.4	7.2	12	20	22.8	25.6	33.4	46.2	22.0001297824882	NA	9.05	10.2	12.15	20.5	41.75	43.8	44.85
1.9889486958730103e-5	7.693436786350926e-6	3.259620492816807e-5	3.5945740982359356e-5	2.333971285484699e-5	2.9186306213190595e-5	648	SUT348,XUT_15F-6	NA	chrXV:15689-16880(+)	XUTs	10	24	22	9	7	21	39.1	35.2083333333333	37.3636363636364	38.8888888888889	27.1428571428571	46.1428571428571	36.5	31.5	33.5	44	23	26	SUT348,XUT_15F-6::chrXV:15689-16880(+)	34.7321693157237	18	18	18	19.75	36.5	44.75	46.4	49.55	55.7	72.35	25.2064957505764	NA	7.15	8	8.9	31.5	42.5	47	51.95
8.58864209581527e-5	5.128957857567284e-5	1.336444402054891e-4	1.392897463066425e-4	2.6673957548396562e-5	5.003366779404102e-5	649	SUT350	NA	chrXV:31665-33257(+)	SUTs	41	93	95	60	8	36	39.4878048780488	35.1182795698925	45.9263157894737	50.8166666666667	26.875	39.4722222222222	35	33	47	50.5	21	33.5	SUT350::chrXV:31665-33257(+)	32.0887570070345	23	9	14	15	35	46	50	54	62	83	30.3554295880047	21	11	14.2	17	33	46	49.6	54.4
1.8985419369696916e-5	5.1289578575672845e-6	3.585582542098488e-5	2.9954784151966133e-5	2.333971285484699e-5	1.528806515929031e-5	650	SUT352,XUT_15F-21,SUT353	NA	chrXV:35897-39647(+)	XUTs	11	20	21	6	7	11	31	33.75	32.2857142857143	53.3333333333333	27.2857142857143	27.8181818181818	29	33.5	28	53.5	13	21	SUT352,XUT_15F-21,SUT353::chrXV:35897-39647(+)	24.6941966562119	13	11.5	12	12.5	29	40	44	51	58	67.5	27.2733140268316	NA	9.75	10.9	15.25	33.5	42	45	48
9.763929961558414e-5	8.719228357864383e-5	7.497127133478656e-5	1.12330440569873e-4	2.6673957548396562e-5	9.728768737730198e-6	651	SUT355	NA	chrXV:96658-97058(+)	SUTs	23	75	108	102	8	7	23.6521739130435	26.1733333333333	31.4444444444444	40.9509803921569	24.375	28.1428571428571	23	22	29	33	26	26	SUT355::chrXV:96658-97058(+)	20.680045176314	NA	9.1	10.4	12	23	28.5	30.6	36.6	43.8	45	23.0726286300613	20	9.7	11.4	14.1	22	30.5	35	39.7
2.2601689725829662e-5	1.282239464391821e-5	4.56346868994353e-5	2.3963827321572907e-5	2.333971285484699e-5	1.528806515929031e-5	653	SUT362	NA	chrXV:385114-386370(+)	SUTs	14	16	25	15	7	11	20.5714285714286	19.875	35.52	44.5333333333333	21.1428571428571	39.2727272727273	13.5	16	37	44	22	44	SUT362::chrXV:385114-386370(+)	15.5024881113149	13	5.65	6.6	7.9	13.5	24.25	25.4	26.9	38.6	54.85	16.585587489999	16	6.25	8	9.75	16	23.5	25	31.75
1.4465081424530983e-5	1.3677220953512758e-5	2.281734344971765e-5	2.0968348906376294e-5	1.667122346774785e-5	1.8067713370070367e-5	655	SUT367	NA	chrXV:444098-444538(+)	SUTs	7	14	16	16	5	13	34.7142857142857	37.1428571428571	38.0625	46.5625	47	48.6153846153846	28	39	36.5	42	36	47	SUT367::chrXV:444098-444538(+)	32.2251837870042	NA	19.4	21.8	24.2	28	46	49.6	52.2	52.8	53.4	32.0825517372074	NA	10.2	16.9	25.35	39	51.75	52	52.05
7.594167747878767e-5	5.128957857567284e-5	9.12693737988706e-5	1.0933496215467639e-4	1.667122346774785e-5	6.949120526950142e-6	657	SUT370,XUT_15F-269	NA	chrXV:570970-571885(+)	XUTs	28	73	84	60	5	5	30.5714285714286	31.7534246575342	33.3214285714286	37.7333333333333	23.2	36.4	23.5	26	31	36	22	33	SUT370,XUT_15F-269::chrXV:570970-571885(+)	24.3957261911438	19	9.35	10.7	12	23.5	40.5	45.6	49.8	56	68.85	26.1412987544838	NA	9	11	15.8	26	41	44.6	48
1.8081351780663729e-6	8.548263095945474e-9	3.259620492816807e-8	1.4977392075983066e-8	6.6684893870991405e-6	1.3898241053900283e-6	659	SUT376	NA	chrXV:681050-681322(+)	SUTs	NA	NA	2	NA	2	1	NA	NA	21.5	NA	54.5	16	NA	NA	21.5	NA	54.5	16	SUT376::chrXV:681050-681322(+)	NA	NA	NA	NA	NA	NA	NA	NA	NA	NA	NA	NA	NA	NA	NA	NA	NA	NA	NA	NA
1.0848811068398238e-5	5.1289578575672845e-6	1.6298102464084034e-5	1.4977392075983067e-5	6.6684893870991405e-6	1.3898241053900283e-5	661	SUT379	NA	chrXV:889851-891675(+)	SUTs	5	10	12	6	2	10	30.6	38	47.25	48.3333333333333	26.5	27.4	36	39	47	43.5	26.5	28	SUT379::chrXV:889851-891675(+)	25.5661837338237	NA	10.4	11.8	13.2	36	43	44.2	45.4	46.6	47.8	30.8361264288317	10	10	10	11.4	39	51.25	55.4	58.55
9.944743479365051e-6	3.4193052383781894e-6	1.3038481971267228e-5	5.990956830393227e-6	1.3336978774198281e-5	1.3898241053900283e-5	663	SUT381	NA	chrXV:898595-898963(+)	SUTs	4	4	11	4	4	10	47.5	23.75	48.3636363636364	37	27.25	24	49.5	21	31	28	24.5	19	SUT381::chrXV:898595-898963(+)	41.5884871859809	NA	20.6	24.2	27.8	49.5	62	64.4	66.8	69.2	71.6	20.3373673456212	NA	10.35	11.7	13.05	21	29	32	35
9.040675890331864e-9	1.7096526191890947e-6	3.259620492816807e-8	1.4977392075983066e-8	3.3342446935495702e-6	1.3898241053900284e-8	664	SUT382	NA	chrXV:907771-908267(+)	SUTs	NA	NA	NA	2	1	NA	NA	NA	NA	51.5	30	NA	NA	NA	NA	51.5	30	NA	SUT382::chrXV:907771-908267(+)	NA	NA	NA	NA	NA	NA	NA	NA	NA	NA	NA	NA	NA	NA	NA	NA	NA	NA	NA	NA
4.7011514629725696e-5	1.7951352501485495e-5	3.259620492816807e-5	5.2420872265940734e-5	2.333971285484699e-5	2.0847361580850424e-5	666	SUT386,XUT_15F-444,CUT394	NA	chrXV:978171-980139(+)	CUTs	10	35	52	21	7	15	39.9	31.8571428571429	31.9423076923077	52.4761904761905	35.1428571428571	33.0666666666667	43.5	26	30	48	46	30	SUT386,XUT_15F-444,CUT394::chrXV:978171-980139(+)	35.2782366833028	58	16.25	18.5	20.4	43.5	54.75	58	58	59.3	65.15	26.584604212759	NA	9.7	10.4	13.1	26	46.5	47.2	50.7
2.6217960081962407e-5	1.62416998822964e-5	4.237506640661849e-5	2.695930573676952e-5	6.335064917744183e-5	4.4474371372480905e-5	667	SUT388	NA	chrXV:1003955-1004467(+)	SUTs	13	18	29	19	19	32	38.7692307692308	47.2222222222222	50.1379310344828	50.5263157894737	41.7368421052632	51.8125	46	45.5	44	53	40	49	SUT388::chrXV:1003955-1004467(+)	30.0474006158933	NA	9.6	10.2	10.8	46	59	60.8	62.8	65.2	72	44.9621894683893	NA	32.15	35.7	36	45.5	55.75	57.2	62.05
9.040675890331864e-9	1.7096526191890947e-6	3.259620492816807e-8	1.4977392075983067e-6	3.3342446935495702e-6	1.3898241053900284e-8	668	SUT391,XUT_16F-24	NA	chrXVI:71105-71985(+)	XUTs	NA	1	NA	2	1	NA	NA	55	NA	54	18	NA	NA	55	NA	54	18	NA	SUT391,XUT_16F-24::chrXVI:71105-71985(+)	NA	NA	NA	NA	NA	NA	NA	NA	NA	NA	NA	55	55	55	55	55	55	55	55	55
9.040675890331864e-7	8.548263095945473e-7	6.519240985633614e-6	2.9954784151966134e-6	3.3342446935495702e-6	1.3898241053900284e-8	669	SUT396	NA	chrXVI:195681-195977(+)	SUTs	2	2	1	1	1	NA	12.5	21.5	55	38	165	NA	12.5	21.5	55	38	165	NA	SUT396::chrXVI:195681-195977(+)	12.2474487139159	NA	10.25	10.5	10.75	12.5	13.75	14	14.25	14.5	14.75	21.3541565040626	NA	19.25	19.5	19.75	21.5	22.75	23	23.25
1.4465081424530983e-5	5.983784167161832e-6	2.6076963942534455e-5	1.7972870491179678e-5	1.3336978774198281e-5	1.667788926468034e-5	670	SUT400	NA	chrXVI:296937-297457(+)	SUTs	8	12	16	7	4	12	20.625	30.3333333333333	27.625	52	46.5	30.1666666666667	18	21.5	18	47	45.5	27	SUT400::chrXVI:296937-297457(+)	18.8685055009652	18	11.7	12.4	13.15	18	20.5	24	27.5	32.5	37.75	21.4802696534489	10	7.2	9.1	9.65	21.5	43	56.2	61.7
3.6162703561327458e-6	4.274131547972737e-6	6.519240985633614e-6	4.4932176227949195e-6	1.000273408064871e-5	4.169472316170085e-6	673	SUT413	NA	chrXVI:511843-512267(+)	SUTs	2	3	4	5	3	3	38.5	40.3333333333333	43.75	36	19	27.3333333333333	38.5	31	40	38	19	28	SUT413::chrXVI:511843-512267(+)	37.5499667110372	NA	30.85	31.7	32.55	38.5	42.75	43.6	44.45	45.3	46.15	35.5475788674376	NA	22	23	24	31	50	53.8	57.6
3.0738298027128335e-5	2.8209268216620064e-5	3.9115445913801686e-5	2.3963827321572907e-5	2.333971285484699e-5	2.6406658002410538e-5	675	SUT430,XUT_16F-377	NA	chrXVI:928707-931115(+)	XUTs	12	16	34	33	7	19	33.6666666666667	30.0625	43.4705882352941	56.3939393939394	28.4285714285714	40.3157894736842	31.5	18	41	54	27	32	SUT430,XUT_16F-377::chrXVI:928707-931115(+)	27.9290008727025	NA	10.4	14.1	14.65	31.5	44	52.8	56.35	56.9	62.4	23.1897897839029	NA	8.75	10.5	12.25	18	46.25	53	62
8.136608301298677e-6	8.548263095945474e-9	1.6298102464084034e-5	7.488696037991533e-6	3.3342446935495702e-6	8.33894463234017e-6	676	SUT432,XUT_1R-2	NA	chrI:5076-6237(-)	XUTs	5	5	9	NA	1	6	42	52.8	42.4444444444444	NA	63	23.5	53	45	32	NA	63	24	SUT432,XUT_1R-2::chrI:5076-6237(-)	38.4532265221496	NA	22.2	22.4	22.6	53	55	55.4	55.8	56.2	56.6	40.105071546608	NA	17.2	18.4	19.6	45	50	66.2	82.4
8.136608301298677e-6	3.4193052383781894e-6	1.6298102464084034e-5	1.1981913660786454e-5	1.3336978774198281e-5	1.2508416948510255e-5	677	SUT433,XUT_1R-16	NA	chrI:28085-29773(-)	XUTs	5	8	9	4	4	9	24.8	29.5	35.6666666666667	47.75	19	26.8888888888889	25	28.5	45	46.5	17.5	23	SUT433,XUT_1R-16::chrI:28085-29773(-)	17.3363773546089	NA	5.2	6.4	7.6	25	27	33.2	39.4	45.6	51.8	24.5247417455162	NA	9.1	11.2	13.25	28.5	43.25	43.6	43.95
3.9778973917460206e-5	4.017683655094373e-5	5.867316887070253e-5	5.9909568303932266e-5	2.000546816129742e-5	3.335577852936068e-5	678	SUT434,XUT_1R-18,SUT435,CUT438	NA	chrI:31485-34749(-)	CUTs	18	40	44	47	6	24	30.1111111111111	35.4	34.8181818181818	45.7446808510638	29	36.5	31	32.5	31	39	29.5	35.5	SUT434,XUT_1R-18,SUT435,CUT438::chrI:31485-34749(-)	24.2317304458129	NA	4.85	10.6	13	31	42.5	43	44.35	46.9	51.7	29.8382007640164	23	10.95	12.9	16.55	32.5	42.25	45	48.15
9.040675890331864e-7	1.7096526191890947e-6	3.259620492816807e-8	2.9954784151966134e-6	3.3342446935495702e-6	4.169472316170085e-6	679	SUT441	NA	chrII:170107-170459(-)	SUTs	NA	2	1	2	1	3	NA	18.5	41	57.5	10	32.3333333333333	NA	18.5	41	57.5	10	40	SUT441::chrII:170107-170459(-)	NA	NA	NA	NA	NA	NA	NA	NA	NA	NA	NA	18.4932420089069	NA	18.05	18.1	18.15	18.5	18.75	18.8	18.85
9.040675890331864e-7	8.548263095945473e-7	3.259620492816807e-8	1.4977392075983066e-8	3.3342446935495702e-6	1.3898241053900284e-8	682	SUT454	NA	chrII:799300-800060(-)	SUTs	NA	NA	1	1	1	NA	NA	NA	61	86	18	NA	NA	NA	61	86	18	NA	SUT454::chrII:799300-800060(-)	NA	NA	NA	NA	NA	NA	NA	NA	NA	NA	NA	NA	NA	NA	NA	NA	NA	NA	NA	NA
1.2295319210851334e-4	4.87250996468892e-5	1.825387475977412e-4	1.7523548728900189e-4	8.335611733873925e-5	8.616909453418176e-5	683	SUT457	NA	chrIII:176598-176942(-)	SUTs	56	117	136	57	25	62	27.5714285714286	29.5641025641026	34.6764705882353	40.3859649122807	35.12	39.4838709677419	25.5	28	26	38	30	28.5	SUT457::chrIII:176598-176942(-)	23.0933413247228	30	7.75	9	12	25.5	36.5	42	44	51.5	52	24.178239414067	14	7	9.6	12.4	28	42	45	47
1.4465081424530983e-5	7.693436786350926e-6	9.778861478450422e-6	2.3963827321572907e-5	1.3336978774198281e-5	1.528806515929031e-5	684	SUT462,XUT_4R-155	NA	chrIV:370933-372035(-)	XUTs	3	16	16	9	4	11	34.3333333333333	43.25	35.75	53	53.5	32.9090909090909	25	41.5	32.5	55	46.5	31	SUT462,XUT_4R-155::chrIV:370933-372035(-)	25.7128159065824	NA	11.5	13	14.5	25	46.5	50.8	55.1	59.4	63.7	37.6440668758553	NA	17.25	18.5	19.25	41.5	55.75	58	66.25
1.5369149013564168e-5	3.4193052383781894e-6	2.281734344971765e-5	8.986435245589839e-6	5.0013670403243556e-5	3.057613031858062e-5	685	SUT464	NA	chrIV:433309-434069(-)	SUTs	7	6	17	4	15	22	37.8571428571429	40.8333333333333	29.7058823529412	34.75	24.1333333333333	33	41	35.5	26	35.5	21	28	SUT464::chrIV:433309-434069(-)	28.7262440347446	52	7.6	11.2	14.8	41	52	52	53.3	57.2	61.1	32.2966357944322	NA	14	15	16	35.5	38.75	39	55.5
3.706677115036064e-5	1.0257915715134569e-5	3.259620492816807e-5	5.2420872265940734e-5	2.333971285484699e-5	1.2508416948510255e-5	687	SUT477	NA	chrIV:924281-924537(-)	SUTs	10	35	41	12	7	9	33.5	30.9428571428571	40.9756097560976	38.1666666666667	23.2857142857143	30.8888888888889	31.5	24	37	31.5	23	27	SUT477::chrIV:924281-924537(-)	29.2766288783023	NA	14.35	15.7	16.35	31.5	44.25	47.4	52.8	57.3	58.65	26.0996263769497	NA	11.7	13	14.1	24	37.5	49	49.9
2.9834230438095153e-5	1.62416998822964e-5	2.9336584435351265e-5	2.3963827321572907e-5	2.333971285484699e-5	3.057613031858062e-5	688	SUT479	NA	chrIV:980065-980921(-)	SUTs	9	16	33	19	7	22	23.3333333333333	37.1875	38.2121212121212	33	20.8571428571429	31.4090909090909	25	29	33	26	13	29	SUT479::chrIV:980065-980921(-)	18.7209821764959	11	7.4	9.8	11	25	29	34.6	40.2	44	46	26.6377770809738	28	4.75	8	12	29	50.25	60	63
2.531389249292922e-5	9.403089405540022e-6	2.9336584435351265e-5	2.8457044944367827e-5	2.000546816129742e-5	9.728768737730198e-6	689	SUT482,XUT_4R-456	NA	chrIV:1130849-1131345(-)	XUTs	9	19	28	11	6	7	25.3333333333333	20.0526315789474	31.0357142857143	34.3636363636364	20.5	20.2857142857143	16	17	24.5	28	16	15	SUT482,XUT_4R-456::chrIV:1130849-1131345(-)	20.9097747243326	16	10.6	12.2	13.2	16	37	41.4	45.8	49.8	53.4	15.5164063761525	NA	5.7	6.8	7.7	17	22.5	25.8	30.6
2.079355454776329e-5	1.1967568334323663e-5	2.9336584435351265e-5	3.5945740982359356e-5	6.0016404483892265e-5	5.003366779404102e-5	690	SUT485,XUT_4R-506	NA	chrIV:1234033-1236198(-)	XUTs	9	24	23	14	18	36	25.3333333333333	32.125	33.8695652173913	38.8571428571429	37.7777777777778	35.3611111111111	25	30.5	32	38.5	34	35.5	SUT485,XUT_4R-506::chrIV:1234033-1236198(-)	20.3018550102464	NA	8.4	8.8	9.2	25	30	36.8	43.6	49	53	27.348113283779	NA	10.45	13.3	14.45	30.5	44.25	48.4	50.65
4.791558221875888e-5	6.411197321959105e-5	1.6298102464084034e-5	2.5461566529171214e-5	6.6684893870991405e-6	1.3898241053900283e-6	691	SUT487,XUT_4R-514	NA	chrIV:1259729-1260137(-)	XUTs	5	17	53	75	2	1	20	30.9411764705882	35.6603773584906	38.36	28	14	16	25	35	34	28	14	SUT487,XUT_4R-514::chrIV:1259729-1260137(-)	16.0210383506786	NA	7.2	7.4	7.6	16	31	32.4	33.8	35.2	36.6	25.9971079738497	NA	11.8	12.6	13.8	25	38	43.6	50.4
2.079355454776329e-5	5.1289578575672845e-6	3.585582542098488e-5	2.3963827321572907e-5	1.000273408064871e-5	2.7796482107800567e-5	692	SUT492,XUT_4R-549	NA	chrIV:1340729-1342211(-)	XUTs	11	16	23	6	3	20	28.1818181818182	34.4375	41.3478260869565	40.5	28	33.4	28	30	33	33	27	33	SUT492,XUT_4R-549::chrIV:1340729-1342211(-)	25.2456155030343	13	13	13	13.5	28	40.5	41	41.5	42	45	30.05809865083	23	9.75	14.5	20	30	50.25	54	55.5
1.9889486958730103e-5	5.983784167161832e-6	1.6298102464084034e-5	2.695930573676952e-5	2.333971285484699e-5	6.949120526950142e-6	693	SUT494,XUT_4R-585	NA	chrIV:1451113-1452939(-)	XUTs	5	18	22	7	7	5	40.2	32.7222222222222	31.6818181818182	40.4285714285714	35.2857142857143	44.2	48	31.5	30.5	41	26	55	SUT494,XUT_4R-585::chrIV:1451113-1452939(-)	33.7419834750541	NA	13.8	18.6	23.4	48	52	53.4	54.8	56.2	57.6	31.0290428041925	17	17	17	21.4	31.5	41.25	44.2	45.45
2.1697622136796476e-05	1.0257915715134569e-5	4.56346868994353e-5	2.695930573676952e-5	2.333971285484699e-5	3.196595442397065e-5	695	SUT499,XUT_4R-617,XUT_4R-618,XUT_4R-619	NA	chrIV:1514041-1516616(-)	XUTs	14	18	24	12	7	23	31.2142857142857	31.7777777777778	33.5833333333333	69.1666666666667	26.5714285714286	38.9130434782609	26	27.5	34.5	48	28	32	SUT499,XUT_4R-617,XUT_4R-618,XUT_4R-619::chrIV:1514041-1516616(-)	25.6023595119883	NA	9	9.9	11.85	26	36.75	44.4	54.5	61	67.15	27.7697074060766	NA	13.7	15.4	17.1	27.5	36	38.2	47.55
4.520337945165932e-6	3.4193052383781894e-6	6.519240985633614e-6	4.4932176227949195e-6	1.3336978774198281e-5	9.728768737730198e-6	697	SUT504	NA	chrV:132677-135397(-)	SUTs	2	3	5	4	4	7	33	30.6666666666667	35.4	32.75	48.25	38.4285714285714	33	35	36	33	44	43	SUT504::chrV:132677-135397(-)	30.7408522978788	NA	22.2	23.4	24.6	33	39	40.2	41.4	42.6	43.8	29.7986516513781	NA	22.4	23.8	25.2	35	35.5	35.6	35.7
2.7122027670995594e-6	5.1289578575672845e-6	6.519240985633614e-6	8.986435245589839e-6	6.6684893870991405e-6	4.169472316170085e-6	700	SUT513,XUT_5R-111	NA	chrV:241757-242661(-)	XUTs	2	6	3	6	2	3	22	26.6666666666667	38	53.3333333333333	24.5	27.6666666666667	22	24.5	40	53.5	24.5	27	SUT513,XUT_5R-111::chrV:241757-242661(-)	18.4390889145858	NA	11.2	12.4	13.6	22	28	29.2	30.4	31.6	32.8	22.030604780010002	NA	8.75	11.5	14.25	24.5	34.5	37	40.5
1.3561013835497797e-5	7.693436786350926e-6	2.281734344971765e-5	1.9470609698777988e-5	1.000273408064871e-5	2.7796482107800566e-6	701	SUT516,XUT_5R-182	NA	chrV:401885-402600(-)	XUTs	7	13	15	9	3	2	23.1428571428571	25.9230769230769	39.6666666666667	27.6666666666667	30.3333333333333	25	21	23	35	24	26	25	SUT516,XUT_5R-182::chrV:401885-402600(-)	19.9879468730517	NA	9.1	11.2	13.3	21	28	31.6	35.2	38.8	42.4	22.1287158459062	NA	9.6	12.2	12.8	23	38	39.2	40.2
1.4465081424530983e-5	2.5644789287836422e-6	2.281734344971765e-5	2.3963827321572907e-5	5.0013670403243556e-5	2.2237185686240453e-5	702	SUT520	NA	chrV:540653-541453(-)	SUTs	7	16	16	3	15	16	19.4285714285714	32.9375	26.9375	39.3333333333333	25.3333333333333	25.875	20	32.5	21.5	38	20	22.5	SUT520::chrV:540653-541453(-)	17.5716942295804	NA	8.8	10.6	12.4	20	26.5	27.4	28.1	28.4	28.7	29.8161119674739	NA	14.75	15.5	17.25	32.5	44.25	45	47.25
1.717728419163054e-5	1.282239464391821e-5	1.6298102464084034e-5	1.9470609698777988e-5	1.000273408064871e-5	9.728768737730198e-6	703	SUT521,XUT_5R-239	NA	chrV:548573-549335(-)	XUTs	5	13	19	15	3	7	36.4	29.1538461538462	43.2105263157895	44.0666666666667	35.6666666666667	30.8571428571429	35	23	48	49	35	35	SUT521,XUT_5R-239::chrV:548573-549335(-)	31.3118154803395	NA	15.6	16.2	16.8	35	49	52.2	55.4	58.6	61.8	25.1021838996687	NA	12	14.4	15.6	23	43	47.2	50.2
1.8081351780663727e-5	1.7096526191890947e-6	3.9115445913801686e-5	4.3434437020350895e-5	6.6684893870991405e-6	5.559296421560113e-6	704	SUT522,XUT_5R-245	NA	chrV:559421-561101(-)	XUTs	12	29	20	2	2	4	22.5	27.3448275862069	33	49.5	13	29.5	20.5	26	31	49.5	13	31.5	SUT522,XUT_5R-245::chrV:559421-561101(-)	17.4543105909484	NA	5.75	8	8	20.5	34.25	34.8	37.1	40.4	41.45	22.7722417005069	NA	9	9.8	13.2	26	30	31.8	34.6
2.4409824903896035e-5	5.983784167161832e-6	2.6076963942534455e-5	3.444800177476105e-5	2.000546816129742e-5	1.2508416948510255e-5	708	SUT532,XUT_7R-5	NA	chrVII:17213-17726(-)	XUTs	8	23	27	7	6	9	26.125	33.2173913043478	29.9259259259259	49.8571428571429	21.3333333333333	21.7777777777778	25	24	27	53	19.5	20	SUT532,XUT_7R-5::chrVII:17213-17726(-)	25.2632309080257	23	17.15	20.3	23	25	32.25	32.6	32.95	33.3	33.65	26.8200539003395	NA	14	14.4	16.3	24	33.5	40.2	43
3.6162703561327458e-6	4.274131547972737e-6	6.519240985633614e-6	2.9954784151966134e-6	3.3342446935495702e-6	1.3898241053900283e-6	709	SUT535	NA	chrVII:94487-94671(-)	SUTs	2	2	4	5	1	1	25	30.5	17.25	14.4	23	9	25	30.5	18	16	23	9	SUT535::chrVII:94487-94671(-)	20.712315177208	NA	12.4	13.8	15.2	25	32	33.4	34.8	36.2	37.6	26.2678510731274	NA	16.55	18.1	19.65	30.5	38.25	39.8	41.35
1.4465081424530983e-5	7.693436786350926e-6	2.281734344971765e-5	1.9470609698777988e-5	6.6684893870991405e-6	6.949120526950142e-6	711	SUT539	NA	chrVII:165607-166127(-)	SUTs	7	13	16	9	2	5	28.4285714285714	21.9230769230769	24.0625	46.7777777777778	30	20.8	14	19	22.5	49	30	16	SUT539::chrVII:165607-166127(-)	19.6699547136112	NA	6.6	7.2	7.8	14	44.5	50.2	55.5	60	64.5	19.1651088827267	13	8.6	9.8	12.2	19	31	32.8	34.2
1.8081351780663729e-6	8.548263095945473e-7	6.519240985633614e-6	1.4977392075983067e-6	1.000273408064871e-5	2.7796482107800566e-6	712	SUT540,XUT_7R-88	NA	chrVII:196567-197947(-)	XUTs	2	1	2	1	3	2	45	62	16	51	27	20	45	62	16	51	15	20	SUT540,XUT_7R-88::chrVII:196567-197947(-)	44.9555335859781	NA	43.2	43.4	43.6	45	46	46.2	46.4	46.6	46.8	62	62	62	62	62	62	62	62	62
1.4465081424530983e-5	1.282239464391821e-5	1.6298102464084034e-5	1.9470609698777988e-5	1.3336978774198281e-5	5.559296421560113e-6	713	SUT543,XUT_7R-133	NA	chrVII:323247-324380(-)	XUTs	5	13	16	15	4	4	45.2	22.9230769230769	40.125	45.7333333333333	47	50.25	49	20	41	47	49	51.5	SUT543,XUT_7R-133::chrVII:323247-324380(-)	41.6251131115996	NA	23.6	25.2	26.8	49	56	58.6	61.2	63.8	66.4	19.7128121875451	NA	8.2	9.6	11.4	20	38	38.6	39
3.6162703561327458e-6	3.4193052383781894e-6	6.519240985633614e-6	2.9954784151966134e-6	3.3342446935495702e-6	4.169472316170085e-6	714	SUT545	NA	chrVII:359295-359935(-)	SUTs	2	2	4	4	1	3	45.5	29	29.5	26.5	75	36	45.5	29	30.5	22.5	75	39	SUT545::chrVII:359295-359935(-)	31.8433666561813	NA	16.25	19.5	22.75	45.5	61.75	65	68.25	71.5	74.75	28.9827534923789	NA	28.1	28.2	28.3	29	29.5	29.6	29.7
6.328473123232305e-6	2.5644789287836422e-6	6.519240985633614e-6	4.4932176227949195e-6	3.3342446935495702e-6	9.728768737730198e-6	715	SUT546,XUT_7R-184	NA	chrVII:421471-422431(-)	XUTs	2	3	7	3	1	7	25	44.3333333333333	29.7142857142857	36	36	38.4285714285714	25	41	29	32	36	40	SUT546,XUT_7R-184::chrVII:421471-422431(-)	24	NA	18.7	19.4	20.1	25	28.5	29.2	29.9	30.6	31.3	43.5603601221913	NA	36.5	37	37.5	41	48.5	50	51.5
5.424405534199119e-6	1.7096526191890947e-6	3.259620492816807e-6	5.990956830393227e-6	6.6684893870991405e-6	1.3898241053900283e-6	716	SUT549,XUT_7R-238	NA	chrVII:522855-523440(-)	XUTs	1	4	6	2	2	1	13	21.5	40.1666666666667	35	61	12	13	24	43	35	61	12	SUT549,XUT_7R-238::chrVII:522855-523440(-)	13	13	13	13	13	13	13	13	13	13	13	18.0348779204102	NA	7.95	9.9	11.85	24	29.75	30.2	30.65
8.136608301298677e-6	2.5644789287836422e-6	6.519240985633614e-6	1.1981913660786454e-5	3.3342446935495702e-6	1.3898241053900283e-6	717	SUT553	NA	chrVII:627335-627607(-)	SUTs	2	8	9	3	1	1	28.5	26.875	30.3333333333333	38.3333333333333	18	35	28.5	21.5	23	38	18	35	SUT553::chrVII:627335-627607(-)	28.2842712474619	NA	25.35	25.7	26.05	28.5	30.25	30.6	30.95	31.3	31.65	22.9048719900413	NA	11.75	13.5	15.15	21.5	28	30.8	33.6
2.531389249292922e-5	1.4532047263107306e-5	1.9557722956900843e-5	1.0484174453188147e-5	2.000546816129742e-5	1.3898241053900283e-5	718	SUT554	NA	chrVII:676415-677287(-)	SUTs	6	7	28	17	6	10	35.1666666666667	29.4285714285714	41.7142857142857	35.8235294117647	33.3333333333333	31	32	27	43	43	23	23	SUT554::chrVII:676415-677287(-)	29.6108849738658	NA	12.5	14	15.5	32	51.25	57	58.25	59.5	60.75	24.4930979701833	NA	9.2	10.4	11.6	27	39.5	43.4	47
4.791558221875888e-5	2.4789962978241875e-5	6.193278936351934e-5	9.285983087109502e-5	3.33424469354957e-5	4.169472316170085e-5	719	SUT560	NA	chrVII:756535-757455(-)	SUTs	19	62	53	29	10	30	29.3157894736842	29.3387096774194	34.1320754716981	44.3793103448276	35.6	35.2666666666667	26	27	31	42	31	28	SUT560::chrVII:756535-757455(-)	25.385809088370898	NA	13.9	15.8	16.7	26	37	41	48.2	51.6	54.3	25.5646776580164	NA	10	12.1	14.15	27	37	43.8	48
1.3561013835497797e-5	4.274131547972737e-6	1.3038481971267228e-5	1.647513128358137e-5	3.3342446935495702e-6	6.949120526950142e-6	722	SUT570	NA	chrVII:958775-959687(-)	SUTs	4	11	15	5	1	5	33	21.5454545454545	25.4	34	64	22	32.5	24	20	22	64	22	SUT570::chrVII:958775-959687(-)	29.3288092347492	NA	15.7	18.4	21.1	32.5	39	42	45	48	51	17.4796861386207	13	5.5	8	10.5	24	29.5	32	32.5
3.525863597229427e-5	1.1112742024729116e-5	6.193278936351934e-5	3.8941219397555975e-5	3.33424469354957e-5	4.308454726709088e-5	723	SUT571,XUT_7R-459	NA	chrVII:999582-1000392(-)	XUTs	19	26	39	13	10	31	29.8947368421053	33.3461538461538	38.7179487179487	47.1538461538462	28.7	32.0967741935484	29	31.5	35	46	24	29	SUT571,XUT_7R-459::chrVII:999582-1000392(-)	28.1143820421589	20	17.9	19.6	20	29	36	37	38.8	43.6	47.4	29.0751494397255	36	10.5	12.5	16.75	31.5	43	49	53.25
5.424405534199119e-6	5.1289578575672845e-6	1.6298102464084034e-5	7.488696037991533e-6	1.3336978774198281e-5	2.2237185686240453e-5	725	SUT575	NA	chrVIII:78958-80438(-)	SUTs	5	5	6	6	4	16	38	42.6	37.8333333333333	43	28.5	45.6875	33	33	33	44.5	23.5	50.5	SUT575::chrVIII:78958-80438(-)	25.5694186289051	NA	7.2	9.4	11.6	33	46	54.8	63.6	72.4	81.2	39.1243702565483	NA	24.4	25.8	27.2	33	61	62	63
9.040675890331864e-7	8.548263095945473e-7	3.259620492816807e-8	1.4977392075983067e-6	3.3342446935495702e-6	4.169472316170085e-6	727	SUT584,XUT_8R-142,CUT648	NA	chrVIII:289053-290821(-)	CUTs	NA	1	1	1	1	3	NA	16	70	70	21	29.3333333333333	NA	16	70	70	21	27	SUT584,XUT_8R-142,CUT648::chrVIII:289053-290821(-)	NA	NA	NA	NA	NA	NA	NA	NA	NA	NA	NA	16	16	16	16	16	16	16	16	16
1.8081351780663729e-6	1.7096526191890947e-6	3.259620492816807e-8	1.4977392075983067e-6	1.000273408064871e-5	1.3898241053900284e-8	731	SUT598	NA	chrVIII:511840-512120(-)	SUTs	NA	1	2	2	3	NA	NA	28	36	68.5	55.6666666666667	NA	NA	28	36	68.5	70	NA	SUT598::chrVIII:511840-512120(-)	NA	NA	NA	NA	NA	NA	NA	NA	NA	NA	NA	28	28	28	28	28	28	28	28	28
1.4465081424530983e-5	1.0257915715134569e-5	1.9557722956900843e-5	2.3963827321572907e-5	1.667122346774785e-5	1.1118592843120226e-5	733	SUT601	NA	chrIX:28493-28789(-)	SUTs	6	16	16	12	5	8	21.1666666666667	22.0625	36.25	45.9166666666667	61.4	25.5	17.5	18	28.5	43.5	53	11.5	SUT601::chrIX:28493-28789(-)	17.561241834823	13	8.5	10	11.5	17.5	22.75	23	29.5	36	42.5	18.8810625139679	NA	8.25	9.5	10.25	18	30.75	33	33.75
3.6162703561327458e-6	2.5644789287836422e-6	3.259620492816807e-6	5.990956830393227e-6	3.3342446935495702e-6	1.3898241053900284e-8	735	SUT607	NA	chrIX:150029-151349(-)	SUTs	1	4	4	3	1	NA	41	42	47.25	40.6666666666667	8	NA	41	47.5	40.5	42	8	NA	SUT607::chrIX:150029-151349(-)	41	41	41	41	41	41	41	41	41	41	41	32.7044241131024	NA	12.8	17.6	22.4	47.5	57.5	59	60.5
6.328473123232305e-5	5.898301536202377e-5	3.9115445913801686e-5	5.691408988873565e-5	2.000546816129742e-5	3.057613031858062e-5	736	SUT608,XUT_9R-63,SUT609	NA	chrIX:154189-155934(-)	XUTs	12	38	70	69	6	22	31.5	38.5789473684211	43.3428571428571	43.536231884058	43	34.9545454545455	26	36	43	41	33	34.5	SUT608,XUT_9R-63,SUT609::chrIX:154189-155934(-)	27.2527932627993	14	12.65	14	14	26	47.75	49.4	51.05	52.7	53.9	33.160256070869	18	13.7	17	18	36	54.75	56.6	58
9.040675890331864e-7	8.548263095945474e-9	3.259620492816807e-8	1.4977392075983066e-8	6.6684893870991405e-6	1.3898241053900284e-8	738	SUT612	NA	chrIX:321909-323477(-)	SUTs	NA	NA	1	NA	2	NA	NA	NA	28	NA	31	NA	NA	NA	28	NA	31	NA	SUT612::chrIX:321909-323477(-)	NA	NA	NA	NA	NA	NA	NA	NA	NA	NA	NA	NA	NA	NA	NA	NA	NA	NA	NA	NA
9.040675890331864e-7	2.5644789287836422e-6	9.778861478450422e-6	2.9954784151966134e-6	3.3342446935495702e-6	8.33894463234017e-6	739	SUT613,XUT_9R-141	NA	chrIX:333613-334677(-)	XUTs	3	2	1	3	1	6	34.3333333333333	24.5	50	26.6666666666667	33	34	31	24.5	50	22	33	28.5	SUT613,XUT_9R-141::chrIX:333613-334677(-)	26.786612456655	NA	12.1	14.2	16.3	31	46.5	49.6	52.7	55.8	58.9	22.1359436211787	NA	15.05	16.1	17.15	24.5	29.75	30.8	31.85
9.944743479365051e-6	2.5644789287836422e-6	6.519240985633614e-6	2.5461566529171214e-5	6.6684893870991405e-6	9.728768737730198e-6	740	SUT614,XUT_9R-183	NA	chrIX:408333-410268(-)	XUTs	2	17	11	3	2	7	18.5	34.7647058823529	41.5454545454545	47	54	31.2857142857143	18.5	34	46	45	54	32	SUT614,XUT_9R-183::chrIX:408333-410268(-)	18.165902124585	NA	15.35	15.7	16.05	18.5	20.25	20.6	20.95	21.3	21.65	27.1096170989623	NA	7.8	11.4	15	34	46	50	60
2.8930162849061966e-5	9.403089405540022e-6	3.585582542098488e-5	5.391861147353904e-5	2.000546816129742e-5	1.8067713370070367e-5	741	SUT616,XUT_9R-194	NA	chrIX:427341-429437(-)	XUTs	11	36	32	11	6	13	43.7272727272727	28.1111111111111	33.875	48.0909090909091	25.5	38.3846153846154	27	24	29.5	48	23	34	SUT616,XUT_9R-194::chrIX:427341-429437(-)	32.5374357365433	NA	17.5	21	21.5	27	35.5	36	47	58	123.5	24.251903821244	NA	7.25	11.5	15.75	24	37.25	39	44
9.040675890331863e-6	1.4532047263107306e-5	1.3038481971267228e-5	8.986435245589839e-6	1.667122346774785e-5	1.3898241053900283e-5	742	SUT625,SUT626,XUT_10R-78	NA	chrX:195068-196020(-)	XUTs	4	6	10	17	5	10	13	30.1666666666667	28.2	41.2941176470588	45	29.7	10.5	29.5	25	38	40	27.5	SUT625,SUT626,XUT_10R-78::chrX:195068-196020(-)	9.75945937018671	NA	3.9	4.8	5.7	10.5	16	18.4	20.8	23.2	25.6	27.4157748202968	NA	14.5	16	17.5	29.5	36	38	41.5
9.040675890331864e-9	8.548263095945474e-9	3.259620492816807e-8	1.4977392075983066e-8	6.6684893870991405e-6	2.7796482107800566e-6	744	SUT637	NA	chrX:452108-453428(-)	SUTs	NA	NA	NA	NA	2	2	NA	NA	NA	NA	28	23.5	NA	NA	NA	NA	28	23.5	SUT637::chrX:452108-453428(-)	NA	NA	NA	NA	NA	NA	NA	NA	NA	NA	NA	NA	NA	NA	NA	NA	NA	NA	NA	NA
2.7122027670995594e-6	3.4193052383781894e-6	3.259620492816807e-8	4.4932176227949195e-6	1.3336978774198281e-5	1.3898241053900284e-8	745	SUT639	NA	chrX:496972-497212(-)	SUTs	NA	3	3	4	4	NA	NA	28.3333333333333	42.6666666666667	47.5	22	NA	NA	27	41	45	21.5	NA	SUT639::chrX:496972-497212(-)	NA	NA	NA	NA	NA	NA	NA	NA	NA	NA	NA	28.0339723701316	NA	24.3	24.6	24.9	27	30.5	31.2	31.9
2.7122027670995594e-6	1.7096526191890947e-6	3.259620492816807e-6	2.9954784151966134e-6	3.3342446935495702e-6	4.169472316170085e-6	747	SUT641	NA	chrX:525964-526660(-)	SUTs	1	2	3	2	1	3	13	92	24	59	9	26.3333333333333	13	92	16	59	9	33	SUT641::chrX:525964-526660(-)	13	13	13	13	13	13	13	13	13	13	13	50.3487835006964	NA	22.7	30.4	38.1	92	130.5	138.2	145.9
7.774981265685403e-5	4.274131547972737e-5	1.2060595823422186e-4	1.572626167978222e-4	5.668215979034269e-5	4.4474371372480905e-5	748	SUT643,XUT_10R-233	NA	chrX:605932-607438(-)	XUTs	37	105	86	50	17	32	28.5405405405405	30.3619047619048	32.3023255813954	47.82	37.1764705882353	41.375	21	26	30	50	31	45	SUT643,XUT_10R-233::chrX:605932-607438(-)	23.0502172730376	NA	9.4	10.6	11.4	21	45	46	48.2	53.4	59.4	24.0179294000339	16	6	9.4	12	26	42	44	49.4
8.67904885471859e-5	5.128957857567284e-5	1.3038481971267227e-4	1.3180105026865097e-4	9.669309611293753e-5	8.33894463234017e-5	750	SUT646,XUT_10R-249	NA	chrX:626836-628792(-)	XUTs	40	88	96	60	29	60	31.525	30.4204545454545	35.2604166666667	40.6333333333333	30.1034482758621	30.5333333333333	27.5	25	31.5	36.5	26	26	SUT646,XUT_10R-249::chrX:626836-628792(-)	24.8212609183884	19	8.75	10.8	12.85	27.5	43.5	51.6	54.15	61.2	65	24.1574646708117	13	6.35	10.7	13	25	42	47	49.95
4.4299311862626134e-5	2.564478928783642e-5	8.149051232042017e-5	5.691408988873565e-5	1.000273408064871e-5	2.501683389702051e-5	753	SUT650,XUT_10R-276	NA	chrX:703396-705452(-)	XUTs	25	38	49	30	3	18	26.8	25.8684210526316	32.5918367346939	34.0333333333333	41.3333333333333	28.7777777777778	24	22	29	33	45	27.5	SUT650,XUT_10R-276::chrX:703396-705452(-)	22.6428085776334	NA	10.2	11.4	13.2	24	35	37.6	40	48.4	57.2	20.5039500261806	NA	6	8	9.1	22	37.75	41	45.15
9.944743479365051e-6	2.5644789287836422e-6	3.259620492816807e-5	3.1452523359564436e-5	2.333971285484699e-5	2.9186306213190595e-5	756	SUT656,XUT_11R-12,SUT657,SUT658,CUT701,XUT_11R-13	NA	chrXI:19757-24917(-)	CUTs	10	21	11	3	7	21	31.3	44.3333333333333	37.8181818181818	49.6666666666667	14.5714285714286	39.1904761904762	29.5	49	38	56	16	38	SUT656,XUT_11R-12,SUT657,SUT658,CUT701,XUT_11R-13::chrXI:19757-24917(-)	25.5669150980665	NA	8.7	11.4	13.05	29.5	46.75	52	54.25	56.1	56.55	39.9988459407346	NA	17	18	20	49	59	60	61
9.040675890331864e-7	3.4193052383781894e-6	3.259620492816807e-8	1.4977392075983067e-6	3.3342446935495702e-6	1.1118592843120226e-5	757	SUT659	NA	chrXI:126720-130296(-)	SUTs	NA	1	1	4	1	8	NA	51	55	69	35	55.75	NA	51	55	51.5	35	51.5	SUT659::chrXI:126720-130296(-)	NA	NA	NA	NA	NA	NA	NA	NA	NA	NA	NA	51	51	51	51	51	51	51	51	51
2.7122027670995594e-6	2.5644789287836422e-6	3.259620492816807e-6	1.4977392075983066e-8	6.6684893870991405e-6	4.169472316170085e-6	758	SUT661	NA	chrXI:150904-153088(-)	SUTs	1	NA	3	3	2	3	62	NA	35.3333333333333	38.3333333333333	43	27.3333333333333	62	NA	35	30	43	25	SUT661::chrXI:150904-153088(-)	62	62	62	62	62	62	62	62	62	62	62	NA	NA	NA	NA	NA	NA	NA	NA	NA
1.8985419369696916e-5	1.0257915715134569e-5	9.778861478450422e-6	1.1981913660786454e-5	6.6684893870991405e-6	5.559296421560113e-6	759	SUT662	NA	chrXI:179104-179464(-)	SUTs	3	8	21	12	2	4	23.3333333333333	32.375	29.7619047619048	29.5833333333333	14	33.5	23	29	28	28	14	32	SUT662::chrXI:179104-179464(-)	21.6629053299751	NA	14	15	16	23	28.5	29.6	30.7	31.8	32.9	27.2353864532516	NA	10.5	14	17.25	29	50	50	50
9.944743479365051e-6	3.4193052383781894e-6	2.9336584435351265e-5	2.9954784151966133e-5	3.3342446935495702e-6	5.559296421560113e-6	761	SUT664,CUT709,XUT_11R-109	NA	chrXI:259255-260641(-)	CUTs	9	20	11	4	1	4	29.4444444444444	26.4	32.9090909090909	40.75	41	47.5	22	26.5	44	43	41	52	SUT664,CUT709,XUT_11R-109::chrXI:259255-260641(-)	21.0526601182412	NA	4.4	4.8	7.2	22	48	50	52	54.4	57.2	22.877425268564	NA	8.85	11.7	12.85	26.5	35.75	39.2	44.45
6.69010015884558e-5	2.8209268216620064e-5	9.778861478450421e-5	1.0933496215467639e-4	5.668215979034269e-5	7.36606775856715e-5	762	SUT665,XUT_11R-114	NA	chrXI:263871-266139(-)	XUTs	30	73	74	33	17	53	36.9	38.958904109589	42.3648648648649	50.8484848484849	49.2941176470588	40.811320754717	38	38	41.5	53	46	40	SUT665,XUT_11R-114::chrXI:263871-266139(-)	32.2435370236888	40	14	15.8	16.35	38	49	52	56	59.6	69.95	34.2444216214345	NA	13	19.2	21.8	38	53	56	57.2
6.599693399942261e-5	3.590270500297099e-5	1.5646178365520674e-4	1.557648775902239e-4	6.0016404483892265e-5	5.142349189943105e-5	763	SUT666,XUT_11R-117,SUT667	NA	chrXI:270399-273250(-)	XUTs	48	104	73	42	18	37	30.125	35.75	36.972602739726	57.0476190476191	41	42.6486486486486	26	30	33	54.5	34	39	SUT666,XUT_11R-117,SUT667::chrXI:270399-273250(-)	25.8490848178009	NA	10	14	14.05	26	40.25	43.6	49.85	55	59	30.2450642444884	NA	11	14.3	16.45	30	46.25	51	56.65
1.0396777273881643e-4	5.8128189052429225e-5	1.2060595823422186e-4	1.991993146105748e-4	1.3003554304843323e-4	1.1118592843120227e-4	764	SUT670,XUT_11R-124	NA	chrXI:303135-307164(-)	XUTs	37	133	115	68	39	80	34.7027027027027	31.3233082706767	38.1739130434783	44.1911764705882	42.1538461538462	31.7	27	28	37	43	38	28.5	SUT670,XUT_11R-124::chrXI:303135-307164(-)	27.6449441416449	16	10.8	11.6	13.2	27	50	55.6	59	61.8	67.6	26.8957988383694	17	10.6	14	15.8	28	41	44.6	49.2
5.424405534199119e-6	6.838610476756379e-6	9.778861478450422e-6	1.647513128358137e-5	3.3342446935495702e-6	2.7796482107800566e-6	765	SUT672,XUT_11R-134	NA	chrXI:315023-315940(-)	XUTs	3	11	6	8	1	2	22.3333333333333	27.2727272727273	35.5	25.375	35	25.5	21	24	41.5	22.5	35	25.5	SUT672,XUT_11R-134::chrXI:315023-315940(-)	16.2676337177773	NA	6.6	8.2	9.8	21	31	33	35	37	39	23.5678435032902	NA	12	14	14	24	41.5	47	47.5
9.040675890331864e-9	8.548263095945474e-9	3.259620492816807e-6	1.4977392075983066e-8	3.3342446935495702e-6	1.3898241053900284e-8	766	SUT673	NA	chrXI:316751-317127(-)	SUTs	1	NA	NA	NA	1	NA	27	NA	NA	NA	27	NA	27	NA	NA	NA	27	NA	SUT673::chrXI:316751-317127(-)	27	27	27	27	27	27	27	27	27	27	27	NA	NA	NA	NA	NA	NA	NA	NA	NA
6.328473123232305e-6	8.548263095945473e-7	1.9557722956900843e-5	1.7972870491179678e-5	3.3342446935495702e-6	4.169472316170085e-6	767	SUT674	NA	chrXI:340775-341759(-)	SUTs	6	12	7	1	1	3	26.6666666666667	36.4166666666667	34.8571428571429	19	22	24	26	34	31	19	22	17	SUT674::chrXI:340775-341759(-)	24.2603730623296	NA	12.5	15	17.5	26	34.75	37	38	39	40	25.624097466525	NA	4.1	6.1	12.15	34	51	53.2	58.2
3.6162703561327458e-6	1.7096526191890947e-6	6.519240985633614e-6	7.488696037991533e-6	3.3342446935495702e-6	1.3898241053900283e-6	768	SUT675,XUT_11R-163	NA	chrXI:354759-356057(-)	XUTs	2	5	4	2	1	1	46.5	47.6	29.5	37	26	42	46.5	49	31	37	26	42	SUT675,XUT_11R-163::chrXI:354759-356057(-)	46.475800154489	NA	45.15	45.3	45.45	46.5	47.25	47.4	47.55	47.7	47.85	46.4906306556978	NA	33.6	37.2	40.8	49	54	54.6	55.2
3.6162703561327458e-6	1.7096526191890947e-6	1.9557722956900843e-5	1.4977392075983067e-5	3.3342446935495702e-6	4.169472316170085e-6	770	SUT677	NA	chrXI:361519-362023(-)	SUTs	6	10	4	2	1	3	25	28.4	36.25	48.5	28	21.6666666666667	22	25	37	48.5	28	18	SUT677::chrXI:361519-362023(-)	17.9058315253458	22	5	6	7	22	34	38	42.5	47	51.5	23.7523225625428	25	10.45	10.9	12.75	25	28.5	31.6	37.45
1.5369149013564168e-5	1.0257915715134569e-5	1.6298102464084034e-5	2.8457044944367827e-5	1.000273408064871e-5	5.559296421560113e-6	771	SUT678,XUT_11R-166	NA	chrXI:363928-365254(-)	XUTs	5	19	17	12	3	4	29.4	36.5789473684211	24.9411764705882	40.25	15.6666666666667	33.5	21	42	19	37.5	14	31	SUT678,XUT_11R-166::chrXI:363928-365254(-)	24.5230481634534	13	13	13	13	21	49	49.4	49.8	50.2	50.6	31.5348813056478	48	10.7	15	18.8	42	47.5	48	49.8
1.8081351780663729e-6	1.7096526191890947e-6	6.519240985633614e-6	5.990956830393227e-6	6.6684893870991405e-6	4.169472316170085e-6	772	SUT681	NA	chrXI:521520-523000(-)	SUTs	2	4	2	2	2	3	27.5	10.75	25	32.5	36	22.3333333333333	27.5	11	25	32.5	36	15	SUT681::chrXI:521520-523000(-)	19.3907194296653	NA	9.95	11.9	13.85	27.5	37.25	39.2	41.15	43.1	45.05	10.7409949864394	11	10.15	10.3	10.45	11	11	11	11
6.509286641038942e-5	2.4789962978241875e-5	9.778861478450421e-5	9.435757007869332e-5	4.667942570969398e-5	4.586419547787094e-5	774	SUT684,XUT_11R-273	NA	chrXI:649530-650356(-)	XUTs	30	63	72	29	14	33	25.6666666666667	33.5396825396825	32.5277777777778	37.4827586206897	19.2142857142857	33.8484848484849	22	26	26	35	19	29	SUT684,XUT_11R-273::chrXI:649530-650356(-)	21.9250505901927	21	7.45	11.6	13	22	29.75	35.4	37.65	40.3	53.9999999999999	27.7574363797496	45	10.1	12.4	15.3	26	45	48	49.7
4.520337945165932e-6	1.7096526191890947e-6	6.519240985633614e-6	8.986435245589839e-6	1.3336978774198281e-5	9.728768737730198e-6	776	SUT686,XUT_12R-44	NA	chrXII:112125-114336(-)	XUTs	2	6	5	2	4	7	28	42.3333333333333	36.4	58	24	41.7142857142857	28	38.5	37	58	25.5	43	SUT686,XUT_12R-44::chrXII:112125-114336(-)	26.8328157299975	NA	20.8	21.6	22.4	28	32	32.8	33.6	34.4	35.2	36.6957084931029	NA	19	20	21	38.5	59.25	62	65.25
1.265694624646461e-5	5.1289578575672845e-6	1.3038481971267228e-5	1.4977392075983067e-5	1.3336978774198281e-5	1.667788926468034e-5	777	SUT687,XUT_12R-76	NA	chrXII:203085-204756(-)	XUTs	4	10	14	6	4	12	42.75	59.4	44.9285714285714	31.1666666666667	41.75	30.6666666666667	39.5	30	47.5	37	44	29	SUT687,XUT_12R-76::chrXII:203085-204756(-)	40.4005449389451	NA	27.9	28.8	29.7	39.5	50.75	53.6	56.45	59.3	62.15	37.5674405372102	NA	15.15	18.3	19.7	30	64.5	73.2	73.65
1.8081351780663729e-6	8.548263095945473e-7	3.259620492816807e-8	1.4977392075983066e-8	3.3342446935495702e-6	4.169472316170085e-6	779	SUT689	NA	chrXII:287765-288885(-)	SUTs	NA	NA	2	1	1	3	NA	NA	36	62	14	43.6666666666667	NA	NA	36	62	14	43	SUT689::chrXII:287765-288885(-)	NA	NA	NA	NA	NA	NA	NA	NA	NA	NA	NA	NA	NA	NA	NA	NA	NA	NA	NA	NA
1.717728419163054e-5	1.0257915715134569e-5	2.281734344971765e-5	2.0968348906376294e-5	2.000546816129742e-5	2.501683389702051e-5	781	SUT693,XUT_12R-113,SUT694	NA	chrXII:322085-326261(-)	XUTs	7	14	19	12	6	18	38.8571428571429	37.1428571428571	34.6842105263158	48.3333333333333	43.6666666666667	29.6111111111111	25	40	30	47	44	25.5	SUT693,XUT_12R-113,SUT694::chrXII:322085-326261(-)	30.8489638725028	NA	14.2	15.4	16.6	25	48	55.8	64.7	75.8	86.9	33.0071538076027	40	13.95	16.5	19.75	40	48.25	51.6	54.3
9.040675890331863e-6	1.0257915715134569e-5	1.3038481971267228e-5	1.347965286838476e-5	3.3342446935495702e-6	4.169472316170085e-6	782	SUT696,XUT_12R-162	NA	chrXII:449005-449613(-)	XUTs	4	9	10	12	1	3	26	24.5555555555556	19.8	33.3333333333333	25	34.3333333333333	31	26	18	35	25	22	SUT696,XUT_12R-162::chrXII:449005-449613(-)	22.0049053839046	NA	10.3	13.6	16.9	31	33.5	33.8	34.1	34.4	34.7	20.9952007765084	NA	8.2	11.4	13.6	26	30	32	34
1.4465081424530983e-5	1.4532047263107306e-5	9.778861478450422e-6	2.695930573676952e-5	1.3336978774198281e-5	6.949120526950142e-6	783	SUT697,XUT_12R-171	NA	chrXII:498157-498716(-)	XUTs	3	18	16	17	4	5	18.6666666666667	25.8888888888889	33.6875	36.8823529411765	36.75	29.6	10	23.5	32	39	31	34	SUT697,XUT_12R-171::chrXII:498157-498716(-)	15.3261886478711	10	10	10	10	10	23	25.6	28.2	30.8	33.4	21.7132450235557	11	10.1	11	11	23.5	31.75	35	42.85
1.0848811068398238e-5	7.693436786350926e-6	6.519240985633614e-6	1.9470609698777988e-5	1.000273408064871e-5	9.728768737730198e-6	784	SUT699	NA	chrXII:614229-614581(-)	SUTs	2	13	12	9	3	7	27.5	33.2307692307692	32.5	42.1111111111111	25	36.2857142857143	27.5	29	31.5	40	12	28	SUT699::chrXII:614229-614581(-)	27.2763633939717	NA	24.35	24.7	25.05	27.5	29.25	29.6	29.95	30.3	30.65	28.0715864280898	24	12.4	19.2	22.8	29	40	41.8	44.6
1.5369149013564168e-5	1.0257915715134569e-5	2.9336584435351265e-5	3.1452523359564436e-5	2.000546816129742e-5	1.8067713370070367e-5	786	SUT702,XUT_12R-239	NA	chrXII:659837-661453(-)	XUTs	9	21	17	12	6	13	23.8888888888889	27.6190476190476	31.5294117647059	50.3333333333333	21	43.7692307692308	14	22	26	51	18.5	44	SUT702,XUT_12R-239::chrXII:659837-661453(-)	19.4289857686303	14	12	12	12.4	14	20	31.2	42.4	51.4	58.2	22.2669341545025	NA	6	8	8	22	32	34	48
2.1697622136796476e-05	1.1967568334323663e-5	4.8894307392252104e-5	2.695930573676952e-5	3.0008202241946132e-5	3.057613031858062e-5	788	SUT707,XUT_12R-297	NA	chrXII:806843-809185(-)	XUTs	15	18	24	14	9	22	18.4666666666667	22.3333333333333	26.4166666666667	45.7857142857143	34.7777777777778	33.5454545454545	16	20	23	41.5	40	38	SUT707,XUT_12R-297::chrXII:806843-809185(-)	16.0840048485665	NA	8.2	10.4	11	16	20.5	23.4	28.3	29	34.1	20.4560919300537	NA	11	12.4	13.55	20	31.5	33.6	34
3.6162703561327458e-6	8.548263095945474e-9	3.259620492816807e-6	1.4977392075983066e-8	3.3342446935495702e-6	1.3898241053900284e-8	789	SUT708	NA	chrXII:827915-828275(-)	SUTs	1	NA	4	NA	1	NA	42	NA	35.5	NA	59	NA	42	NA	16	NA	59	NA	SUT708::chrXII:827915-828275(-)	42	42	42	42	42	42	42	42	42	42	42	NA	NA	NA	NA	NA	NA	NA	NA	NA
5.424405534199119e-6	8.548263095945473e-7	3.259620492816807e-8	4.4932176227949195e-6	6.6684893870991405e-6	2.7796482107800566e-6	790	SUT709	NA	chrXII:921643-922387(-)	SUTs	NA	3	6	1	2	2	NA	50	45.6666666666667	31	20	52	NA	48	37	31	20	52	SUT709::chrXII:921643-922387(-)	NA	NA	NA	NA	NA	NA	NA	NA	NA	NA	NA	49.5663837428107	NA	43.5	44	44.5	48	53.5	54.6	55.7
3.1642365616161525e-5	2.564478928783642e-5	6.193278936351934e-5	3.295026256716274e-5	4.3345181016144415e-5	3.335577852936068e-5	791	SUT710,XUT_12R-336,CUT753,XUT_12R-337	NA	chrXII:928244-929596(-)	CUTs	19	22	35	30	13	24	25.5789473684211	22.5454545454545	33.1714285714286	32	27.6153846153846	25.1666666666667	20	19.5	27	28.5	22	19	SUT710,XUT_12R-336,CUT753,XUT_12R-337::chrXII:928244-929596(-)	20.3118297752386	NA	6.9	7	9.8	20	38	41	41.9	47.6	62.3	18.5186791798949	NA	4.25	9.1	10.15	19.5	30.75	31	36.95
1.1752878657431424e-5	5.1289578575672845e-6	1.9557722956900843e-5	1.0484174453188147e-5	3.6676691629045274e-5	4.030489905631082e-5	792	SUT711	NA	chrXII:1025380-1026708(-)	SUTs	6	7	13	6	11	29	33.1666666666667	29.8571428571429	53.6153846153846	47.5	35	38.9655172413793	32.5	22	28	38.5	27	29	SUT711::chrXII:1025380-1026708(-)	29.4742826535448	NA	16.25	16.5	16.75	32.5	47.5	49	49.75	50.5	51.25	23.6345814926995	12	10.6	11.2	11.8	22	48.5	51.8	54.2
1.9889486958730103e-5	3.4193052383781894e-6	2.9336584435351265e-5	2.8457044944367827e-5	3.33424469354957e-5	7.227085348028147e-5	793	SUT712,XUT_12R-385	NA	chrXII:1029908-1030701(-)	XUTs	9	19	22	4	10	52	38.1111111111111	23.4736842105263	36.2727272727273	67	32	33.3269230769231	26	26	42	64	29	32	SUT712,XUT_12R-385::chrXII:1029908-1030701(-)	32.0401422003487	19	17.8	18.6	19	26	48	48.8	49.6	60.2	80.6	20.5003521627061	NA	7.7	11.2	12.7	26	30	31.2	33.6
1.8081351780663729e-6	4.274131547972737e-6	3.259620492816807e-6	1.4977392075983066e-8	3.3342446935495702e-6	2.7796482107800566e-6	794	SUT713,XUT_12R-387	NA	chrXII:1033420-1035874(-)	XUTs	1	NA	2	5	1	2	54	NA	43.5	49.4	38	62	54	NA	43.5	44	38	62	SUT713,XUT_12R-387::chrXII:1033420-1035874(-)	54	54	54	54	54	54	54	54	54	54	54	NA	NA	NA	NA	NA	NA	NA	NA	NA
1.6273216602597354e-5	1.0257915715134569e-5	1.6298102464084034e-5	3.295026256716274e-5	2.6673957548396562e-5	1.8067713370070367e-5	796	SUT717	NA	chrXIII:121365-122981(-)	SUTs	5	22	18	12	8	13	30.8	38.2272727272727	45.0555555555556	60.4166666666667	36.75	37.3846153846154	30	44.5	47	47.5	33.5	43	SUT717::chrXIII:121365-122981(-)	28.5619125203878	NA	17.2	18.4	19.6	30	36	38.8	41.6	44.4	47.2	31.8499129931678	NA	7.4	15.1	16.6	44.5	52.25	53.8	59.95
5.424405534199119e-6	5.983784167161832e-6	3.259620492816807e-8	2.9954784151966134e-6	3.3342446935495702e-6	1.3898241053900283e-6	799	SUT726,XUT_13R-124	NA	chrXIII:282781-283839(-)	XUTs	NA	2	6	7	1	1	NA	34	63.1666666666667	38.8571428571429	11	24	NA	34	63	46	11	24	SUT726,XUT_13R-124::chrXIII:282781-283839(-)	NA	NA	NA	NA	NA	NA	NA	NA	NA	NA	NA	33.7638860322683	NA	30.4	30.8	31.2	34	36	36.4	36.8
9.040675890331864e-7	1.7096526191890947e-6	6.519240985633614e-6	4.4932176227949195e-6	3.3342446935495702e-6	4.169472316170085e-6	800	SUT730	NA	chrXIII:465253-465669(-)	SUTs	2	3	1	2	1	3	33.5	17	58	35.5	17	29	33.5	17	58	35.5	17	28	SUT730::chrXIII:465253-465669(-)	31.8119474411737	NA	24.05	25.1	26.15	33.5	38.75	39.8	40.85	41.9	42.95	16.6802999560755	NA	13.4	13.8	14.2	17	19	19.4	19.8
1.265694624646461e-5	7.693436786350926e-6	1.3038481971267228e-5	1.1981913660786454e-5	3.3342446935495702e-6	2.7796482107800566e-6	801	SUT733	NA	chrXIII:616045-616325(-)	SUTs	4	8	14	9	1	2	46.75	26	23.5	32.6666666666667	8	44	42	24.5	19	28	8	44	SUT733::chrXIII:616045-616325(-)	44.515906885039	NA	33.15	33.3	33.45	42	55	58	61	64	67	24.6667950596468	33	14.8	17.6	20.15	24.5	33	33	33
2.2601689725829662e-5	1.966100512067459e-5	1.9557722956900843e-5	2.8457044944367827e-5	1.000273408064871e-5	8.33894463234017e-6	802	SUT738,XUT_13R-341,CUT790	NA	chrXIII:772749-774053(-)	CUTs	6	19	25	23	3	6	45.1666666666667	33.9473684210526	42.68	50.8695652173913	27.6666666666667	27.1666666666667	46.5	35	42	49	12	26.5	SUT738,XUT_13R-341,CUT790::chrXIII:772749-774053(-)	44.6772915262161	51	36.25	37.5	38.75	46.5	51	51	51.25	51.5	51.75	26.0857845902351	NA	6.5	11	12	35	51.5	53.4	54
5.424405534199119e-6	3.4193052383781894e-6	6.519240985633614e-6	7.488696037991533e-6	3.3342446935495702e-6	9.728768737730198e-6	804	SUT746	NA	chrXIV:250783-251743(-)	SUTs	2	5	6	4	1	7	57.5	30.2	46.3333333333333	51.5	49	51.1428571428571	57.5	27	51	59.5	49	44	SUT746::chrXIV:250783-251743(-)	54.7722557505166	NA	41.75	43.5	45.25	57.5	66.25	68	69.75	71.5	73.25	28.5333584860363	NA	19	20	21	27	36	38.2	40.4
9.040675890331864e-7	8.548263095945473e-7	3.259620492816807e-6	4.4932176227949195e-6	6.6684893870991405e-6	1.3898241053900283e-6	805	SUT749,XUT_14R-220,XUT_14R-223	NA	chrXIV:529848-532564(-)	XUTs	1	3	1	1	2	1	26	23	39	78	22.5	74	26	20	39	78	22.5	74	SUT749,XUT_14R-220,XUT_14R-223::chrXIV:529848-532564(-)	26	26	26	26	26	26	26	26	26	26	26	19.8319248268077	NA	11	12	13	20	29.5	31.4	33.3
1.717728419163054e-5	6.838610476756379e-6	2.281734344971765e-5	3.744348018995767e-5	1.000273408064871e-5	1.1118592843120226e-5	806	SUT750,XUT_14R-229	NA	chrXIV:542120-543180(-)	XUTs	7	25	19	8	3	8	32.1428571428571	31.96	39.1052631578947	59.5	50	18.375	30	27	39	53	56	20	SUT750,XUT_14R-229::chrXIV:542120-543180(-)	24.4534162198083	NA	7.6	8.2	8.8	30	47	52.4	56.9	59.6	62.3	26.5346242599752	NA	11.2	12.4	14.2	27	40	42.4	48.8
1.265694624646461e-5	6.838610476756379e-6	2.9336584435351265e-5	1.9470609698777988e-5	6.6684893870991405e-6	1.3898241053900283e-5	807	SUT751,XUT_14R-264	NA	chrXIV:604472-605775(-)	XUTs	9	13	14	8	2	10	14.6666666666667	31.8461538461538	29.5	32.75	29.5	32.3	17	34	23.5	30.5	29.5	26.5	SUT751,XUT_14R-264::chrXIV:604472-605775(-)	13.6511790634242	NA	8.4	8.8	9	17	19	19	19	19.8	21.4	21.4139101774518	NA	5.2	6.2	6.8	34	49	55.6	61.2
2.2601689725829662e-5	4.274131547972737e-6	2.6076963942534455e-5	1.647513128358137e-5	1.667122346774785e-5	1.667788926468034e-5	808	SUT753,XUT_14R-284	NA	chrXIV:635432-636864(-)	XUTs	8	11	25	5	5	12	32.625	24.7272727272727	42.08	52.6	49.4	32.0833333333333	27	26	29	46	49	29	SUT753,XUT_14R-284::chrXIV:635432-636864(-)	24.3825780294893	NA	7.4	8.8	10.25	27	49.5	55.8	62.1	64.5	66.25	21.6509344833974	NA	10	10	11	26	34	38	39
4.520337945165932e-6	6.838610476756379e-6	9.778861478450422e-6	5.990956830393227e-6	3.3342446935495702e-6	4.169472316170085e-6	809	SUT756,XUT_14R-327,CUT820	NA	chrXIV:735848-736941(-)	CUTs	3	4	5	8	1	3	16.6666666666667	25.75	45.2	36.25	58	17.6666666666667	13	23	33	39.5	58	17	SUT756,XUT_14R-327,CUT820::chrXIV:735848-736941(-)	15.7406091663144	NA	12.1	12.2	12.3	13	19	20.2	21.4	22.6	23.8	18.5265920675964	NA	6.75	7.5	8.25	23	39	41.4	43.8
3.0738298027128335e-5	1.709652619189095e-5	5.215392788506891e-5	5.391861147353904e-5	1.3336978774198281e-5	1.2508416948510255e-5	810	SUT759,XUT_14R-344,SUT760	NA	chrXIV:764728-769444(-)	XUTs	16	36	34	20	4	9	27.25	29.75	28.5	36.2	32.75	49.3333333333333	25	30.5	26.5	33.5	30.5	48	SUT759,XUT_14R-344,SUT760::chrXIV:764728-769444(-)	24.1991016518003	NA	11.5	12	13	25	30.5	35	35.75	42.5	53	25.345641283434	32	9	11.5	12	30.5	38	39	46.25
1.717728419163054e-5	1.709652619189095e-5	2.9336584435351265e-5	2.24660881139746e-5	2.6673957548396562e-5	2.501683389702051e-5	811	SUT770	NA	chrXV:348990-349750(-)	SUTs	9	15	19	20	8	18	35.8888888888889	34.0666666666667	42.6315789473684	56.85	45.375	45.6111111111111	28	32	39	53	45	45	SUT770::chrXV:348990-349750(-)	30.2664689888836	17	15.2	16.4	17	28	39	50.2	61.4	69.6	74.8	30.9313076481654	39	15.1	18	21.2	32	39	39.6	41.7
6.328473123232305e-6	3.4193052383781894e-6	3.259620492816807e-6	1.0484174453188147e-5	3.3342446935495702e-6	4.169472316170085e-6	812	SUT771	NA	chrXV:355206-355822(-)	SUTs	1	7	7	4	1	3	28	27.5714285714286	51.5714285714286	47.5	69	20	28	18	57	49	69	23	SUT771::chrXV:355206-355822(-)	28	28	28	28	28	28	28	28	28	28	28	24.1658346637592	16	16	16	16	18	31	31.6	35.2
1.1752878657431424e-5	4.274131547972737e-6	2.9336584435351265e-5	1.7972870491179678e-5	6.6684893870991405e-6	8.33894463234017e-6	813	SUT774	NA	chrXV:371118-371350(-)	SUTs	9	12	13	5	2	6	24.2222222222222	34.5833333333333	26.8461538461538	30	48	41.8333333333333	27	30.5	23	35	48	51	SUT774::chrXV:371118-371350(-)	21.394519303122	27	7.6	9.2	12.6	27	32	32.4	32.8	33.2	33.6	30.5952801076011	47	15.55	16.1	16.65	30.5	47	47	48.4
2.7122027670995594e-6	8.548263095945473e-7	3.259620492816807e-8	1.4977392075983067e-6	6.6684893870991405e-6	4.169472316170085e-6	814	SUT775	NA	chrXV:371710-372414(-)	SUTs	NA	1	3	1	2	3	NA	35	31.6666666666667	49	36.5	44.6666666666667	NA	35	26	49	36.5	42	SUT775::chrXV:371710-372414(-)	NA	NA	NA	NA	NA	NA	NA	NA	NA	NA	NA	35	35	35	35	35	35	35	35	35
1.8081351780663729e-6	8.548263095945473e-7	3.259620492816807e-8	2.9954784151966134e-6	3.3342446935495702e-6	1.3898241053900283e-6	815	SUT783	NA	chrXV:689190-689430(-)	SUTs	NA	2	2	1	1	1	NA	18.5	20.5	21	115	14	NA	18.5	20.5	21	115	14	SUT783::chrXV:689190-689430(-)	NA	NA	NA	NA	NA	NA	NA	NA	NA	NA	NA	17.9443584449264	NA	14.45	14.9	15.35	18.5	20.75	21.2	21.65
2.4409824903896035e-5	1.0257915715134569e-5	4.237506640661849e-5	5.541635068113735e-5	2.000546816129742e-5	3.057613031858062e-5	816	SUT784,XUT_15R-314,SUT785	NA	chrXV:690094-692225(-)	XUTs	13	37	27	12	6	22	40.4615384615385	36.7297297297297	43.2962962962963	47	42.6666666666667	37.3181818181818	41	35	39	48.5	40	29.5	SUT784,XUT_15R-314,SUT785::chrXV:690094-692225(-)	36.1500699438399	36	14.4	16.8	19.2	41	51	56.4	61	64	65.8	30.5316991928204	NA	13.4	15.6	17	35	53	54.8	56.6
1.4465081424530983e-5	2.5644789287836422e-6	3.259620492816807e-5	3.444800177476105e-5	6.6684893870991405e-6	1.2508416948510255e-5	817	SUT786,XUT_15R-327	NA	chrXV:721742-722630(-)	XUTs	10	23	16	3	2	9	25.5	42.695652173913	56.1875	53	34.5	41.4444444444444	18.5	39	43	59	34.5	42	SUT786,XUT_15R-327::chrXV:721742-722630(-)	17.3674981674111	6	4.9	5.8	6	18.5	36.5	39.4	44.8	51	60	35.9029250019282	NA	12.3	15.8	20.8	39	51	51.6	54.8
9.944743479365051e-6	1.7096526191890947e-6	1.9557722956900843e-5	1.1981913660786454e-5	1.3336978774198281e-5	1.3898241053900283e-5	818	SUT788,XUT_15R-355	NA	chrXV:804239-804854(-)	XUTs	6	8	11	2	4	10	26	27.375	38.8181818181818	44.5	32.75	49.2	20.5	23.5	42	44.5	28.5	51.5	SUT788,XUT_15R-355::chrXV:804239-804854(-)	23.3178448367737	16	14.5	15	15.5	20.5	35.5	39	40.75	42.5	44.25	24.0396073519647	NA	11.75	13.5	15.15	23.5	36.75	40.6	44.45
7.2325407122654916e-6	2.5644789287836422e-6	2.281734344971765e-5	1.1981913660786454e-5	1.3336978774198281e-5	6.949120526950142e-6	819	SUT791	NA	chrXV:836519-837239(-)	SUTs	7	8	8	3	4	5	33.2857142857143	44.75	45.875	49.6666666666667	18.5	33.4	22	49	49	44	17.5	30	SUT791::chrXV:836519-837239(-)	27.7475089033889	NA	14.9	15.8	16.7	22	43	48.4	54.4	61.6	68.8	39.3403590779192	67	19.35	19.7	20.1	49	65.5	66.2	66.9
3.6162703561327458e-6	2.5644789287836422e-6	1.6298102464084034e-5	4.4932176227949195e-6	3.0008202241946132e-5	2.9186306213190595e-5	821	SUT800	NA	chrXV:1026631-1028031(-)	SUTs	5	3	4	3	9	21	31	38.3333333333333	49.75	42	31.6666666666667	38.5714285714286	36	40	58.5	41	30	41	SUT800::chrXV:1026631-1028031(-)	26.1555862141582	NA	11.6	12.2	12.8	36	46	46.4	46.8	47.2	47.6	37.2867900714463	NA	28.3	29.6	30.9	40	44	44.8	45.6
1.8081351780663729e-6	8.548263095945473e-7	3.259620492816807e-8	1.4977392075983066e-8	3.3342446935495702e-6	1.3898241053900283e-6	823	SUT802	NA	chrXV:1061111-1064391(-)	SUTs	NA	NA	2	1	1	1	NA	NA	43.5	75	9	61	NA	NA	43.5	75	9	61	SUT802::chrXV:1061111-1064391(-)	NA	NA	NA	NA	NA	NA	NA	NA	NA	NA	NA	NA	NA	NA	NA	NA	NA	NA	NA	NA
5.424405534199119e-6	1.7096526191890947e-6	1.6298102464084034e-5	1.0484174453188147e-5	2.000546816129742e-5	1.1118592843120226e-5	824	SUT804,XUT_16R-18	NA	chrXVI:40165-41271(-)	XUTs	5	7	6	2	6	8	21.4	24	60.6666666666667	48.5	36.5	32.5	21	24	54	48.5	33.5	34	SUT804,XUT_16R-18::chrXVI:40165-41271(-)	14.0336570245681	NA	3.6	4.2	4.8	21	32	34.6	37.2	39.8	42.4	21.8349392310931	NA	11.6	12.2	12.8	24	29.5	31	33
1.717728419163054e-5	5.1289578575672845e-6	2.281734344971765e-5	1.347965286838476e-5	3.0008202241946132e-5	4.308454726709088e-5	826	SUT812,CUT893	NA	chrXVI:347671-348855(-)	CUTs	7	9	19	6	9	31	23.2857142857143	29.2222222222222	29.6315789473684	38.8333333333333	31.2222222222222	30.8709677419355	18	28	23	41.5	42	28	SUT812,CUT893::chrXVI:347671-348855(-)	18.3100173754202	NA	6.6	7.2	7.8	18	35.5	38.2	40.6	42.4	44.2	27.7609738815871	NA	17.6	19.2	20.4	28	36	37.6	39.2
7.2325407122654916e-6	3.4193052383781894e-6	6.519240985633614e-6	1.1981913660786454e-5	3.3342446935495702e-6	1.3898241053900284e-8	829	SUT821	NA	chrXVI:524991-525503(-)	SUTs	2	8	8	4	1	NA	12	28.25	35.25	33.5	35	NA	12	25.5	31	31.5	35	NA	SUT821::chrXVI:524991-525503(-)	12	12	12	12	12	12	12	12	12	12	12	26.2758408177405	NA	15.7	16.4	17.35	25.5	31	35.2	39.4
6.328473123232305e-6	6.838610476756379e-6	2.281734344971765e-5	5.990956830393227e-6	3.3342446935495702e-6	1.3898241053900284e-8	831	SUT825,XUT_16R-262	NA	chrXVI:588431-589967(-)	XUTs	7	4	7	8	1	NA	40.1428571428571	23.75	35	47.125	21	NA	41	18	20	53.5	21	NA	SUT825,XUT_16R-262::chrXVI:588431-589967(-)	30.8475305365383	NA	10.2	11.4	12.6	41	55.5	57.6	61.7	69.8	77.9	18.7558306130856	NA	9.3	9.6	9.9	18	31.25	35	38.75
1.265694624646461e-5	5.983784167161832e-6	9.778861478450422e-6	1.7972870491179678e-5	1.000273408064871e-5	1.1118592843120226e-5	833	SUT828,XUT_16R-283	NA	chrXVI:627335-629223(-)	XUTs	3	12	14	7	3	8	34.3333333333333	50.25	33.7857142857143	76.2857142857143	32.6666666666667	40.625	30	35.5	32	47	21	41	SUT828,XUT_16R-283::chrXVI:627335-629223(-)	30.1327450916747	NA	17.4	18.8	20.2	30	43.5	46.2	48.9	51.6	54.3	36.6948766815229	20	13.65	15.5	18.25	35.5	58	60.2	72.2
6.328473123232305e-6	1.7096526191890947e-6	3.259620492816807e-8	4.4932176227949195e-6	3.3342446935495702e-6	8.33894463234017e-6	834	SUT829,XUT_16R-288,CUT907	NA	chrXVI:643543-645239(-)	CUTs	NA	3	7	2	1	6	NA	17.6666666666667	22	45	26	22.3333333333333	NA	18	19	45	26	23.5	SUT829,XUT_16R-288,CUT907::chrXVI:643543-645239(-)	NA	NA	NA	NA	NA	NA	NA	NA	NA	NA	NA	17.0632018791094	NA	12.6	13.2	13.8	18	20.5	21	21.5
1.8081351780663729e-6	1.7096526191890947e-6	3.259620492816807e-6	1.4977392075983067e-6	3.3342446935495702e-6	1.3898241053900283e-6	836	SUT832,XUT_16R-307	NA	chrXVI:678375-679047(-)	XUTs	1	1	2	2	1	1	14	18	48	34	49	27	14	18	48	34	49	27	SUT832,XUT_16R-307::chrXVI:678375-679047(-)	14	14	14	14	14	14	14	14	14	14	14	18	18	18	18	18	18	18	18	18
1.265694624646461e-5	5.1289578575672845e-6	4.237506640661849e-5	2.8457044944367827e-5	3.0008202241946132e-5	3.6135426740140734e-5	838	SUT836,XUT_16R-349,XUT_16R-351	NA	chrXVI:781967-785375(-)	XUTs	13	19	14	6	9	26	24.1538461538462	37.4736842105263	33.5714285714286	35.8333333333333	41	47.4230769230769	17	24	29.5	36.5	37	33.5	SUT836,XUT_16R-349,XUT_16R-351::chrXVI:781967-785375(-)	20.1622842378478	NA	9.6	10.6	12.4	17	42	43.2	44.6	46.4	49	26.0772231808837	36	9	9.8	11.4	24	36	36.4	40.3
1.8081351780663729e-6	1.7096526191890947e-6	3.259620492816807e-6	4.4932176227949195e-6	3.3342446935495702e-6	1.3898241053900283e-6	839	SUT838	NA	chrXVI:789447-789607(-)	SUTs	1	3	2	2	1	1	45	30	31	22	39	54	45	21	31	22	39	54	SUT838::chrXVI:789447-789607(-)	45	45	45	45	45	45	45	45	45	45	45	26.4783256974194	NA	17.4	17.8	18.2	21	36.5	39.6	42.7
1.265694624646461e-5	8.548263095945474e-9	1.3038481971267228e-5	8.986435245589839e-6	1.000273408064871e-5	2.9186306213190595e-5	840	SUT840,XUT_16R-363	NA	chrXVI:797791-799057(-)	XUTs	4	6	14	NA	3	21	21.75	28.5	31.2857142857143	NA	27	27.7142857142857	20	23.5	31	NA	25	26	SUT840,XUT_16R-363::chrXVI:797791-799057(-)	18.6888611685418	NA	9.35	10.7	12.05	20	27	29.4	31.8	34.2	36.6	26.8372663940222	21	19.5	20	20.5	23.5	32.75	35	38.5
9.040675890331863e-6	3.4193052383781894e-6	6.519240985633614e-6	1.1981913660786454e-5	3.3342446935495702e-6	8.33894463234017e-6	841	SUT841	NA	chrXVI:825055-825463(-)	SUTs	2	8	10	4	1	6	18	38	26.7	34	56	25.1666666666667	18	27	28	34.5	56	19	SUT841::chrXVI:825055-825463(-)	18	18	18	18	18	18	18	18	18	18	18	29.399604614968	33	14.15	17.3	20.25	27	33	33	33
1.8081351780663729e-6	3.4193052383781894e-6	6.519240985633614e-6	5.990956830393227e-6	2.000546816129742e-5	1.667788926468034e-5	844	tD(GUC)O	NA	chrXV:571962-572098(+)	other	2	4	2	4	6	12	30	40.75	11.5	34.5	38.5	27.25	30	41.5	11.5	40	36	18	tD(GUC)O::chrXV:571962-572098(+)	29.1719042916296	NA	23.7	24.4	25.1	30	33.5	34.2	34.9	35.6	36.3	35.7001386821161	NA	17.85	20.7	23.55	41.5	53	55.4	57.8
8.136608301298677e-6	1.282239464391821e-5	3.259620492816807e-6	2.9954784151966134e-6	4.667942570969398e-5	3.7525250845530766e-5	845	tE(UUC)G1	NA	chrVII:328644-328771(+)	other	1	2	9	15	14	27	44	50.5	38.3333333333333	33.7333333333333	32	26.6296296296296	44	50.5	37	29	35	19	tE(UUC)G1::chrVII:328644-328771(+)	44	44	44	44	44	44	44	44	44	44	44	50.0799361021956	NA	44.65	45.3	45.95	50.5	53.75	54.4	55.05
5.424405534199119e-6	1.7096526191890947e-6	3.259620492816807e-8	4.4932176227949195e-6	2.000546816129742e-5	1.1118592843120226e-5	846	tE(UUC)K	NA	chrXI:140760-141038(-)	other	NA	3	6	2	6	8	NA	27	39.1666666666667	28	33	29.25	NA	23	31.5	28	30	25.5	tE(UUC)K::chrXI:140760-141038(-)	NA	NA	NA	NA	NA	NA	NA	NA	NA	NA	NA	24.5713593575016	NA	15.8	16.6	17.4	23	33	35	37
4.881964980779207e-5	5.7273362742834677e-5	6.519240985633613e-5	4.942539385074412e-5	5.3347915096793124e-5	7.227085348028147e-5	847	TLC1_TLC1	TLC1	chrII:307587-308887(+)	other	20	33	54	67	16	52	56.65	38.4242424242424	53.4814814814815	54.9253731343284	54.4375	49.8076923076923	57.5	40	56	52	54	53	TLC1_TLC1::chrII:307587-308887(+)	52.2706252698966	NA	19.9	28.1	33.25	57.5	67.25	73.2	82.45	85.1	86.1	32.3475096640038	NA	10.6	12.4	17.2	40	55	57.2	60.4
4.520337945165932e-6	4.274131547972737e-6	3.259620492816807e-8	1.4977392075983066e-8	6.6684893870991405e-6	1.3898241053900283e-5	849	tR(UCU)G2	NA	chrVII:828583-828807(-)	other	NA	NA	5	5	2	10	NA	NA	29	42.6	14	26.4	NA	NA	31	47	14	21.5	tR(UCU)G2::chrVII:828583-828807(-)	NA	NA	NA	NA	NA	NA	NA	NA	NA	NA	NA	NA	NA	NA	NA	NA	NA	NA	NA	NA
3.0738298027128335e-5	1.62416998822964e-5	5.215392788506891e-5	8.686887404070179e-5	2.000546816129742e-5	1.9457537475460396e-5	850	tT(UGU)G2,YGR256W	NA	chrVII:1004290-1006154(+)	other	16	58	34	19	6	14	33.9375	30.0689655172414	34.7941176470588	40.5789473684211	29	29.7142857142857	35.5	27	31.5	30	23	21.5	tT(UGU)G2,YGR256W::chrVII:1004290-1006154(+)	29.7665164478373	NA	8.75	14.5	20.5	35.5	44.25	45	48.75	51	54.75	25.7539842966323	10	10	11.7	14	27	40	43.2	47.45
1.5369149013564168e-5	2.5644789287836422e-6	1.9557722956900843e-5	5.990956830393227e-6	2.6673957548396562e-5	3.057613031858062e-5	851	tV(AAC)G3	NA	chrVII:73702-74238(-)	other	6	4	17	3	8	22	26.8333333333333	55.5	32.1176470588235	28.3333333333333	34.125	31.4090909090909	26.5	56	28	21	33	31	tV(AAC)G3::chrVII:73702-74238(-)	25.5502371623	NA	16.5	18	19.5	26.5	31.5	32	34	36	38	53.5259392994731	NA	37.7	40.4	43.1	56	63	65.4	67.8
9.040675890331864e-7	8.548263095945474e-9	3.259620492816807e-6	1.4977392075983066e-8	3.3342446935495702e-6	2.7796482107800566e-6	852	XUT_10F-143	NA	chrX:310359-310905(+)	XUTs	1	NA	1	NA	1	2	35	NA	42	NA	16	50.5	35	NA	42	NA	16	50.5	XUT_10F-143::chrX:310359-310905(+)	35	35	35	35	35	35	35	35	35	35	35	NA	NA	NA	NA	NA	NA	NA	NA	NA
1.265694624646461e-5	7.693436786350926e-6	2.9336584435351265e-5	1.1981913660786454e-5	6.6684893870991405e-6	1.667788926468034e-5	854	XUT_10F-15,SUT199	NA	chrX:50013-50698(+)	XUTs	9	8	14	9	2	12	30.7777777777778	24.125	53.2857142857143	35.3333333333333	37	35.3333333333333	28	19.5	55.5	40	37	35	XUT_10F-15,SUT199::chrX:50013-50698(+)	26.139968839294	NA	11.2	14.4	17	28	35	37.8	40.6	48.4	61.2	20.8133130593296	NA	9.75	11.5	13.2	19.5	30	32.8	35.6
9.040675890331863e-6	1.0257915715134569e-5	3.259620492816807e-6	1.0484174453188147e-5	1.667122346774785e-5	1.667788926468034e-5	859	XUT_10F-203,SUT213,CUT214	NA	chrX:457926-458856(+)	CUTs	1	7	10	12	5	12	39	31.7142857142857	33.5	44.4166666666667	27.6	25.4166666666667	39	20	38.5	40	29	19.5	XUT_10F-203,SUT213,CUT214::chrX:457926-458856(+)	39	39	39	39	39	39	39	39	39	39	39	24.6692967699761	NA	9.5	11	12.5	20	47.5	52.6	57.2
9.040675890331864e-9	1.7096526191890947e-6	3.259620492816807e-8	1.4977392075983067e-6	3.3342446935495702e-6	1.3898241053900283e-6	860	XUT_10F-213	NA	chrX:471764-472297(+)	XUTs	NA	1	NA	2	1	1	NA	24	NA	37	41	61	NA	24	NA	37	41	61	XUT_10F-213::chrX:471764-472297(+)	NA	NA	NA	NA	NA	NA	NA	NA	NA	NA	NA	24	24	24	24	24	24	24	24	24
9.040675890331864e-7	8.548263095945473e-7	3.259620492816807e-8	2.9954784151966134e-6	3.3342446935495702e-6	1.3898241053900284e-8	861	XUT_10F-22	NA	chrX:59296-59631(+)	XUTs	NA	2	1	1	1	NA	NA	21.5	20	36	37	NA	NA	21.5	20	36	37	NA	XUT_10F-22::chrX:59296-59631(+)	NA	NA	NA	NA	NA	NA	NA	NA	NA	NA	NA	20.1494416796099	NA	14.75	15.5	16.25	21.5	25.25	26	26.75
2.7122027670995594e-6	8.548263095945474e-9	6.519240985633614e-6	1.4977392075983066e-8	3.3342446935495702e-6	2.7796482107800566e-6	862	XUT_10F-253	NA	chrX:569093-569454(+)	XUTs	2	NA	3	NA	1	2	21	NA	47	NA	89	27	21	NA	40	NA	89	27	XUT_10F-253::chrX:569093-569454(+)	18.9736659610103	NA	12.9	13.8	14.7	21	25.5	26.4	27.3	28.2	29.1	NA	NA	NA	NA	NA	NA	NA	NA	NA
9.040675890331864e-9	8.548263095945474e-9	3.259620492816807e-8	1.4977392075983066e-8	3.3342446935495702e-6	1.3898241053900284e-8	863	XUT_10F-310	NA	chrX:678912-679807(+)	XUTs	NA	NA	NA	NA	1	NA	NA	NA	NA	NA	21	NA	NA	NA	NA	NA	21	NA	XUT_10F-310::chrX:678912-679807(+)	NA	NA	NA	NA	NA	NA	NA	NA	NA	NA	NA	NA	NA	NA	NA	NA	NA	NA	NA	NA
3.6162703561327458e-6	4.274131547972737e-6	9.778861478450422e-6	1.1981913660786454e-5	1.667122346774785e-5	6.949120526950142e-6	864	XUT_10F-321	NA	chrX:724149-724836(+)	XUTs	3	8	4	5	5	5	14	44	38.5	38.4	24.4	34	10	41	37	36	21	21	XUT_10F-321::chrX:724149-724836(+)	12.744518982084	NA	9.1	9.2	9.3	10	16.5	17.8	19.1	20.4	21.7	36.3294337039368	13	13	13	14.25	41	50	58.4	66.8
7.2325407122654916e-6	1.1112742024729116e-5	3.259620492816807e-6	8.986435245589839e-6	1.3336978774198281e-5	1.9457537475460396e-5	866	XUT_10F-326	NA	chrX:741539-742277(+)	XUTs	1	6	8	13	4	14	12	32	38	70.4615384615385	27.25	41.7142857142857	12	26	35	66	26.5	38.5	XUT_10F-326::chrX:741539-742277(+)	12	12	12	12	12	12	12	12	12	12	12	29.1688484479775	NA	18.5	19	19.5	26	41	45	48
6.328473123232305e-6	3.4193052383781894e-6	3.259620492816807e-8	1.0484174453188147e-5	6.6684893870991405e-6	1.3898241053900283e-6	867	XUT_10F-42	NA	chrX:96657-96914(+)	XUTs	NA	7	7	4	2	1	NA	34.5714285714286	18.7142857142857	21	55.5	23	NA	39	17	20	55.5	23	XUT_10F-42::chrX:96657-96914(+)	NA	NA	NA	NA	NA	NA	NA	NA	NA	NA	NA	30.6488045878113	17	17	17	17	39	47.5	50.2	52.4
1.9889486958730103e-5	1.282239464391821e-5	1.6298102464084034e-5	2.5461566529171214e-5	2.333971285484699e-5	1.1118592843120226e-5	869	XUT_10F-55,SUT204	NA	chrX:123792-126477(+)	XUTs	5	17	22	15	7	8	28.4	37.2941176470588	34.5454545454545	47.8666666666667	22.7142857142857	22.75	20	30	29.5	45	26	19.5	XUT_10F-55,SUT204::chrX:123792-126477(+)	23.7144440407215	NA	11	13	15	20	43	44.6	46.2	47.8	49.4	29.4072585620779	NA	10.8	14	16	30	46	46.8	47.6
9.040675890331864e-7	8.548263095945474e-9	3.259620492816807e-6	4.4932176227949195e-6	6.6684893870991405e-6	1.3898241053900284e-8	870	XUT_10F-6	NA	chrX:30165-31159(+)	XUTs	1	3	1	NA	2	NA	22	41.3333333333333	48	NA	30	NA	22	48	48	NA	30	NA	XUT_10F-6::chrX:30165-31159(+)	22	22	22	22	22	22	22	22	22	22	22	40.1063834797167	48	30	32	34	48	48	48	48
2.7122027670995594e-6	4.274131547972737e-6	9.778861478450422e-6	1.0484174453188147e-5	3.3342446935495702e-6	2.7796482107800566e-6	871	XUT_10F-62	NA	chrX:136744-137069(+)	XUTs	3	7	3	5	1	2	25	29	24.3333333333333	41.2	74	45.5	22	23	22	34	74	45.5	XUT_10F-62::chrX:136744-137069(+)	23.7898315905996	NA	17.5	18	18.5	22	29	30.4	31.8	33.2	34.6	25.6976278739551	NA	15.5	17	18.5	23	32	36.8	42.3
3.6162703561327458e-6	1.7096526191890947e-6	1.3038481971267228e-5	4.4932176227949195e-6	6.6684893870991405e-6	2.501683389702051e-5	873	XUT_10F-82	NA	chrX:172744-173508(+)	XUTs	4	3	4	2	2	18	22.75	11.6666666666667	36.25	41.5	25.5	20.6111111111111	19	13	27.5	41.5	25.5	19.5	XUT_10F-82::chrX:172744-173508(+)	18.5188028743393	NA	9.3	9.6	9.9	19	31.25	33.8	36.35	38.9	41.45	10.3384181241454	NA	5.8	6.6	7.4	13	15	15.4	15.8
4.520337945165932e-6	5.983784167161832e-6	6.519240985633614e-6	7.488696037991533e-6	6.6684893870991405e-6	4.169472316170085e-6	874	XUT_10F-85	NA	chrX:177762-178116(+)	XUTs	2	5	5	7	2	3	24	38.2	22.8	38.4285714285714	96	58	24	16	14	33	96	66	XUT_10F-85::chrX:177762-178116(+)	23.6643191323985	NA	20.4	20.8	21.2	24	26	26.4	26.8	27.2	27.6	23.752348954365	16	8	10	12	16	46	58.2	70.4
2.9834230438095153e-5	1.709652619189095e-5	3.9115445913801686e-5	5.541635068113735e-5	3.3342446935495702e-6	2.7796482107800566e-6	875	XUT_10F-87,CUT206	NA	chrX:181444-183208(+)	CUTs	12	37	33	20	1	2	28.5833333333333	26.7837837837838	39.0909090909091	48	35	30	20.5	22	37	46	35	30	XUT_10F-87,CUT206::chrX:181444-183208(+)	23.0763434178613	18	11.1	12.3	13.95	20.5	26.75	28.4	39.15	55.1	73.75	21.6786031522274	NA	8.2	10.2	13.4	22	30	34	36.6
9.040675890331864e-9	8.548263095945474e-9	3.259620492816807e-8	1.4977392075983067e-6	6.6684893870991405e-6	1.3898241053900283e-6	876	XUT_10R-101,CUT685,CUT686	NA	chrX:279414-280708(-)	CUTs	NA	1	NA	NA	2	1	NA	49	NA	NA	80	8	NA	49	NA	NA	80	8	XUT_10R-101,CUT685,CUT686::chrX:279414-280708(-)	NA	NA	NA	NA	NA	NA	NA	NA	NA	NA	NA	49	49	49	49	49	49	49	49	49
1.0848811068398238e-5	6.838610476756379e-6	2.9336584435351265e-5	1.0484174453188147e-5	1.3336978774198281e-5	8.33894463234017e-6	880	XUT_10R-128,SUT632	NA	chrX:339407-342271(-)	XUTs	9	7	12	8	4	6	35	32.1428571428571	51.9166666666667	39.25	29.75	21.5	30	28	38.5	38.5	27	16	XUT_10R-128,SUT632::chrX:339407-342271(-)	27.2608660137582	NA	8.6	12.2	14.2	30	56	57.6	59.2	60.6	61.8	29.4519763687437	NA	15.8	17.6	19.4	28	43.5	45	46.4
6.599693399942261e-5	5.043475226607829e-5	1.2386557872703867e-4	1.138281797774713e-4	3.0008202241946132e-5	3.6135426740140734e-5	885	XUT_10R-186	NA	chrX:472100-472495(-)	XUTs	38	76	73	59	9	26	25.9210526315789	31.7236842105263	35.6712328767123	44.4915254237288	24	40	19	27	32	46	18	33	XUT_10R-186::chrX:472100-472495(-)	21.0587531197321	13	7.85	10.7	11.55	19	39.25	43	46.35	50.3	59.15	24.4130542014115	12	7.5	10	11	27	43	48	51
4.7011514629725696e-5	1.709652619189095e-5	7.823089182760337e-5	6.88960035495221e-5	7.335338325809055e-5	5.420314011021111e-5	887	XUT_10R-206,SUT642	NA	chrX:539438-540524(-)	XUTs	24	46	52	20	22	39	30	29.9782608695652	32.8846153846154	45	27.4545454545455	34	27	27	31	40	24	32	XUT_10R-206,SUT642::chrX:539438-540524(-)	25.9017665263753	11	11	11	12.8	27	43.5	45	46.65	48.7	53.25	26.3596831274355	37	11	12	14	27	39	41	45
9.040675890331864e-9	8.548263095945474e-9	6.519240985633614e-6	1.4977392075983067e-6	3.3342446935495702e-6	1.3898241053900284e-8	891	XUT_10R-257	NA	chrX:649458-649927(-)	XUTs	2	1	NA	NA	1	NA	15.5	24	NA	NA	36	NA	15.5	24	NA	NA	36	NA	XUT_10R-257::chrX:649458-649927(-)	15.4272486205415	NA	14.15	14.3	14.45	15.5	16.25	16.4	16.55	16.7	16.85	24	24	24	24	24	24	24	24	24
1.1752878657431424e-5	7.693436786350926e-6	2.281734344971765e-5	3.5945740982359356e-5	2.333971285484699e-5	2.7796482107800567e-5	893	XUT_10R-287,SUT651	NA	chrX:721691-724363(-)	XUTs	7	24	13	9	7	20	50.7142857142857	29	50.6923076923077	60.2222222222222	36.8571428571429	41.2	50	23.5	29	60	22	38.5	XUT_10R-287,SUT651::chrX:721691-724363(-)	41.0853597236543	84	13.4	15.8	18.2	50	75.5	80.6	84	84	84	23.6516377577273	NA	7.45	10.3	11.45	23.5	44.25	45.8	50.3
3.797083873939383e-5	1.7951352501485495e-5	2.9336584435351265e-5	4.193669781275259e-5	1.000273408064871e-5	1.528806515929031e-5	894	XUT_10R-288	NA	chrX:724435-725384(-)	XUTs	9	28	42	21	3	11	20.7777777777778	25.7142857142857	38.1666666666667	51.2857142857143	39.6666666666667	26.6363636363636	18	19.5	34.5	56	37	27	XUT_10R-288::chrX:724435-725384(-)	17.4065444067212	18	7	9	10.4	18	25	26.2	27.4	32.2	40.6	22.0148220677736	NA	11.35	12.7	13.05	19.5	32.25	36.6	39.85
9.040675890331863e-6	7.693436786350926e-6	9.778861478450422e-6	2.0968348906376294e-5	3.3342446935495702e-6	4.169472316170085e-6	895	XUT_10R-29,CUT672	NA	chrX:96742-97566(-)	CUTs	3	14	10	9	1	3	44	37.0714285714286	35.3	54.2222222222222	21	50	44	37	30	45	21	53	XUT_10R-29,CUT672::chrX:96742-97566(-)	43.6256113027806	NA	37.7	38.4	39.1	44	47.5	48.2	48.9	49.6	50.3	33.1024611486254	25	14.5	20.1	24.65	37	50.75	51.4	52.05
1.0577590791688281e-4	5.8128189052429225e-5	1.7275988611929077e-4	2.740862749904901e-4	4.001093632259484e-5	3.335577852936068e-5	896	XUT_10R-39,SUT621,SUT622	NA	chrX:116320-117722(-)	XUTs	53	183	117	68	12	24	27.9245283018868	30.191256830601102	32.7264957264957	43.6470588235294	26.5	47.0833333333333	19	25	27	42	20	43.5	XUT_10R-39,SUT621,SUT622::chrX:116320-117722(-)	22.6829559722019	14	9	10	11	19	42	45.2	49.4	55	60.4	24.3063062237552	10	8.1	10	11	25	42.5	45	50
1.1752878657431424e-5	5.983784167161832e-6	2.281734344971765e-5	1.4977392075983067e-5	1.3336978774198281e-5	1.1118592843120226e-5	897	XUT_10R-52,SUT624	NA	chrX:144133-144940(-)	XUTs	7	10	13	7	4	8	25.7142857142857	22.8	44.7692307692308	44.7142857142857	47.75	30.75	26	20	42	42	50.5	29	XUT_10R-52,SUT624::chrX:144133-144940(-)	21.1130782353135	11	9.6	10.2	10.8	26	37.5	40.8	43.5	45	46.5	18.4520175290652	26	6.35	7.7	9.4	20	26	30	39
2.531389249292922e-5	1.1112742024729116e-5	5.215392788506891e-5	5.391861147353904e-5	4.3345181016144415e-5	2.9186306213190595e-5	900	XUT_10R-84,SUT627,SUT628	NA	chrX:224423-227102(-)	XUTs	16	36	28	13	13	21	45.625	28.5277777777778	36.1785714285714	44.7692307692308	35.3846153846154	32.3333333333333	32	24	33	45	27	36	XUT_10R-84,SUT627,SUT628::chrX:224423-227102(-)	30.1052839699208	32	7.75	11.5	15.5	32	41.5	43	52	60.5	114.25	22.9069442489215	NA	6.75	8	10.5	24	43.5	49	51
6.328473123232305e-6	5.1289578575672845e-6	6.519240985633614e-6	1.0484174453188147e-5	1.3336978774198281e-5	2.7796482107800566e-6	901	XUT_10R-92,SUT629	NA	chrX:238156-239217(-)	XUTs	2	7	7	6	4	2	20.5	28.5714285714286	32.5714285714286	42.6666666666667	33.5	22	20.5	25	23	45	26	22	XUT_10R-92,SUT629::chrX:238156-239217(-)	19.7484176581315	NA	15.55	16.1	16.65	20.5	23.25	23.8	24.35	24.9	25.45	24.981517917125	25	13	16	19	25	29	31.4	36.1
5.062778498585844e-5	6.582162583878015e-5	8.149051232042017e-5	7.788243879511195e-5	3.33424469354957e-5	1.8067713370070367e-5	902	XUT_11F-10,SUT218,SUT219	NA	chrXI:18555-21224(+)	XUTs	25	52	56	77	10	13	34.12	32.6538461538462	47.3035714285714	53.6103896103896	37.7	51.1538461538462	36	29.5	49.5	56	37.5	51	XUT_11F-10,SUT218,SUT219::chrXI:18555-21224(+)	28.8990267643122	36	11	11.8	13.6	36	44	46.6	54.2	56.6	57.8	26.9285985581116	NA	8.55	12	13	29.5	40.75	47.2	52.75
1.6273216602597354e-5	3.4193052383781894e-6	3.259620492816807e-5	3.8941219397555975e-5	2.000546816129742e-5	1.9457537475460396e-5	907	XUT_11F-191	NA	chrXI:430776-431562(+)	XUTs	10	26	18	4	6	14	24.9	32.1923076923077	23.5555555555556	44	29.3333333333333	34.0714285714286	22.5	27	18.5	46.5	27.5	32.5	XUT_11F-191::chrXI:430776-431562(+)	23.7503189576112	18	16.35	17.7	18	22.5	30.75	31.8	33.6	35.3	36.65	27.0386271014164	NA	11	12	15.25	27	40.5	46	60.25
4.520337945165932e-6	2.5644789287836422e-6	2.6076963942534455e-5	1.1981913660786454e-5	1.667122346774785e-5	8.33894463234017e-6	909	XUT_11F-26,SUT222	NA	chrXI:69599-70444(+)	XUTs	8	8	5	3	5	6	24.75	22.375	72.6	36	24.6	37.8333333333333	25	24	45	30	21	31.5	XUT_11F-26,SUT222::chrXI:69599-70444(+)	20.4673123037522	NA	6.8	9.6	12.45	25	32.5	33.2	33.9	37.3	41.15	19.2672923997074	NA	8.4	9.8	11	24	32.75	33.8	34.85
1.265694624646461e-5	7.693436786350926e-6	6.519240985633614e-6	1.0484174453188147e-5	6.6684893870991405e-6	2.7796482107800566e-6	910	XUT_11F-27	NA	chrXI:73951-74515(+)	XUTs	2	7	14	9	2	2	36.5	35.1428571428571	25	35.4444444444444	41.5	31	36.5	21	20.5	42	41.5	31	XUT_11F-27::chrXI:73951-74515(+)	25.0998007960223	NA	12.65	15.3	17.95	36.5	49.75	52.4	55.05	57.7	60.35	28.202805831921	20	12.3	15.6	18.9	21	49.5	51.6	55.4
5.424405534199119e-6	8.548263095945473e-7	9.778861478450422e-6	1.0484174453188147e-5	1.3336978774198281e-5	1.1118592843120226e-5	912	XUT_11F-292	NA	chrXI:659993-660556(+)	XUTs	3	7	6	1	4	8	13.6666666666667	28.7142857142857	32.1666666666667	54	32.5	32.125	15	17	39	54	28	38	XUT_11F-292::chrXI:659993-660556(+)	13.1904890164745	NA	9.6	10.2	10.8	15	16	16.2	16.4	16.6	16.8	22.9107232779982	17	9.6	10.2	10.8	17	45.5	46.4	47.9
9.040675890331864e-7	8.548263095945473e-7	3.259620492816807e-8	1.4977392075983066e-8	6.6684893870991405e-6	1.3898241053900283e-6	914	XUT_11F-3	NA	chrXI:8124-8866(+)	XUTs	NA	NA	1	1	2	1	NA	NA	39	45	21.5	20	NA	NA	39	45	21.5	20	XUT_11F-3::chrXI:8124-8866(+)	NA	NA	NA	NA	NA	NA	NA	NA	NA	NA	NA	NA	NA	NA	NA	NA	NA	NA	NA	NA
8.136608301298677e-6	3.4193052383781894e-6	1.3038481971267228e-5	8.986435245589839e-6	1.000273408064871e-5	1.1118592843120226e-5	916	XUT_11F-58	NA	chrXI:136868-138005(+)	XUTs	4	6	9	4	3	8	26.75	27.1666666666667	36.4444444444444	54	44.6666666666667	33.75	20	29.5	31	52.5	51	27	XUT_11F-58::chrXI:136868-138005(+)	24.3714935159235	20	18.3	18.6	18.9	20	27.25	31.6	35.95	40.3	44.65	25.8405829885099	35	15.5	17	18.5	29.5	34	35	35
3.6162703561327458e-6	5.1289578575672845e-6	3.259620492816807e-6	1.0484174453188147e-5	3.3342446935495702e-6	6.949120526950142e-6	919	XUT_11F-87,SUT231	NA	chrXI:195121-195777(+)	XUTs	1	7	4	6	1	5	28	33.7142857142857	48.75	38.8333333333333	19	35.4	28	29	47.5	38	19	28	XUT_11F-87,SUT231::chrXI:195121-195777(+)	28	28	28	28	28	28	28	28	28	28	28	28.1303926452163	NA	11.7	17.4	23.1	29	44.5	45.4	47.4
1.3561013835497797e-5	6.838610476756379e-6	3.259620492816807e-8	1.347965286838476e-5	1.000273408064871e-5	8.33894463234017e-6	922	XUT_11R-128,SUT671,XUT_11R-130	NA	chrXI:308285-309577(-)	XUTs	NA	9	15	8	3	6	NA	28.1111111111111	37.1333333333333	34.125	22.3333333333333	29.6666666666667	NA	29	37	27.5	30	24.5	XUT_11R-128,SUT671,XUT_11R-130::chrXI:308285-309577(-)	NA	NA	NA	NA	NA	NA	NA	NA	NA	NA	NA	26.6166830205266	34	15.6	19.2	21.2	29	34	35.2	36.4
4.520337945165932e-6	2.5644789287836422e-6	3.259620492816807e-8	1.4977392075983067e-6	3.3342446935495702e-6	2.7796482107800566e-6	923	XUT_11R-171	NA	chrXI:384888-385277(-)	XUTs	NA	1	5	3	1	2	NA	31	22	38.3333333333333	12	25	NA	31	27	22	12	25	XUT_11R-171::chrXI:384888-385277(-)	NA	NA	NA	NA	NA	NA	NA	NA	NA	NA	NA	31	31	31	31	31	31	31	31	31
1.8081351780663729e-6	1.7096526191890947e-6	3.259620492816807e-6	1.647513128358137e-5	3.3342446935495702e-6	2.7796482107800566e-6	924	XUT_11R-2,SUT652	NA	chrXI:5967-7874(-)	XUTs	1	11	2	2	1	2	56	29.4545454545455	13.5	20.5	79	35	56	18	13.5	20.5	79	35	XUT_11R-2,SUT652::chrXI:5967-7874(-)	56	56	56	56	56	56	56	56	56	56	56	24.9568450190062	15	14	15	15	18	40.5	42	47
9.040675890331864e-7	8.548263095945474e-9	3.259620492816807e-8	4.4932176227949195e-6	3.3342446935495702e-6	1.3898241053900284e-8	926	XUT_11R-246	NA	chrXI:581314-581792(-)	XUTs	NA	3	1	NA	1	NA	NA	17	88	NA	22	NA	NA	19	88	NA	22	NA	XUT_11R-246::chrXI:581314-581792(-)	NA	NA	NA	NA	NA	NA	NA	NA	NA	NA	NA	16.3727586622096	NA	11.8	12.6	13.4	19	20	20.2	20.4
5.424405534199119e-6	1.7096526191890947e-6	1.3038481971267228e-5	2.0968348906376294e-5	3.3342446935495702e-6	5.559296421560113e-6	928	XUT_11R-260	NA	chrXI:608886-611277(-)	XUTs	4	14	6	2	1	4	37.25	36.4285714285714	33.1666666666667	45	37	23.75	36	31	34	45	37	21	XUT_11R-260::chrXI:608886-611277(-)	33.1274631262502	NA	18	21	24	36	43.25	47	50.75	54.5	58.25	28.0534613158571	NA	9.2	12.6	13.9	31	51.75	55.4	56.45
9.040675890331864e-9	8.548263095945474e-9	3.259620492816807e-6	1.4977392075983066e-8	3.3342446935495702e-6	1.3898241053900284e-8	933	XUT_11R-63,CUT705	NA	chrXI:157606-158316(-)	CUTs	1	NA	NA	NA	1	NA	13	NA	NA	NA	23	NA	13	NA	NA	NA	23	NA	XUT_11R-63,CUT705::chrXI:157606-158316(-)	13	13	13	13	13	13	13	13	13	13	13	NA	NA	NA	NA	NA	NA	NA	NA	NA
7.2325407122654916e-6	9.403089405540022e-6	6.519240985633614e-6	4.4932176227949195e-6	3.3342446935495702e-6	6.949120526950142e-6	934	XUT_11R-8,SUT654	NA	chrXI:16304-17133(-)	XUTs	2	3	8	11	1	5	36	48.3333333333333	39	36.3636363636364	11	31	36	43	36.5	35	11	25	XUT_11R-8,SUT654::chrXI:16304-17133(-)	35.3128871660192	NA	29.7	30.4	31.1	36	39.5	40.2	40.9	41.6	42.3	47.1133524769894	NA	38.5	39	39.5	43	53.5	55.6	57.7
2.7122027670995594e-6	8.548263095945473e-7	3.259620492816807e-6	1.4977392075983067e-6	6.6684893870991405e-6	2.7796482107800566e-6	936	XUT_11R-94	NA	chrXI:231810-233767(-)	XUTs	1	1	3	1	2	2	45	61	34	23	26.5	26	45	61	38	23	26.5	26	XUT_11R-94::chrXI:231810-233767(-)	45	45	45	45	45	45	45	45	45	45	45	61	61	61	61	61	61	61	61	61
1.8081351780663729e-6	8.548263095945473e-7	3.259620492816807e-8	4.4932176227949195e-6	1.000273408064871e-5	1.3898241053900284e-8	937	XUT_11R-97	NA	chrXI:235922-237020(-)	XUTs	NA	3	2	1	3	NA	NA	19.6666666666667	39	52	60	NA	NA	20	39	52	66	NA	XUT_11R-97::chrXI:235922-237020(-)	NA	NA	NA	NA	NA	NA	NA	NA	NA	NA	NA	19.5569233050084	NA	17.3	17.6	17.9	20	21	21.2	21.4
1.8081351780663729e-6	3.4193052383781894e-6	6.519240985633614e-6	1.0484174453188147e-5	3.3342446935495702e-6	2.7796482107800566e-6	938	XUT_12F-150	NA	chrXII:373349-374011(+)	XUTs	2	7	2	4	1	2	14.5	34.4285714285714	16	35.5	17	23.5	14.5	20	16	36.5	17	23.5	XUT_12F-150::chrXII:373349-374011(+)	13.7840487520902	NA	10.45	10.9	11.35	14.5	16.75	17.2	17.65	18.1	18.55	27.9065577497565	NA	14.2	15.4	16.6	20	47.5	54.4	60.9
9.944743479365051e-6	2.5644789287836422e-6	1.9557722956900843e-5	1.0484174453188147e-5	1.667122346774785e-5	1.2508416948510255e-5	940	XUT_12F-157,SUT263,CUT257,CUT258	NA	chrXII:395780-397353(+)	CUTs	6	7	11	3	5	9	27.1666666666667	40	32.8181818181818	45.3333333333333	25.4	29.3333333333333	30.5	36	29	56	18	24	XUT_12F-157,SUT263,CUT257,CUT258::chrXII:395780-397353(+)	22.2526727736779	NA	9	14	19	30.5	33.25	34	35.5	37	38.5	36.8327400144752	NA	22.8	24.6	26.4	36	42	43.2	47.6
8.136608301298677e-6	4.274131547972737e-6	9.778861478450422e-6	5.990956830393227e-6	3.3342446935495702e-6	1.3898241053900283e-6	941	XUT_12F-159	NA	chrXII:403602-404471(+)	XUTs	3	4	9	5	1	1	41.3333333333333	50	23	44.2	69	25	31	49	16	43	69	25	XUT_12F-159::chrXII:403602-404471(+)	39.0575525467411	31	31	31	31	31	46.5	49.6	52.7	55.8	58.9	48.7903243142334	NA	37.35	38.7	40.05	49	56.25	58.2	60.15
1.6273216602597354e-5	1.0257915715134569e-5	1.6298102464084034e-5	1.9470609698777988e-5	6.6684893870991405e-6	1.3898241053900283e-6	943	XUT_12F-184,CUT264	NA	chrXII:445040-445545(+)	CUTs	5	13	18	12	2	1	27.4	36.5384615384615	40.5	38	41	32	28	35	34.5	36.5	41	32	XUT_12F-184,CUT264::chrXII:445040-445545(+)	20.8046039801079	NA	7.2	9.4	11.6	28	30	35.6	41.2	46.8	52.4	30.8355322112403	47	12.2	13.6	15.4	35	51	52.2	54.4
1.5459555772467487e-4	4.87250996468892e-5	3.227024287888639e-4	2.9954784151966135e-4	5.668215979034269e-5	7.505050169106153e-5	945	XUT_12F-191,SUT265,SUT266	NA	chrXII:490876-492720(+)	XUTs	99	200	171	57	17	54	33.979797979798	32.35	39.3216374269006	53.8070175438597	60.8235294117647	38.0740740740741	30	28	35	54	30	31	XUT_12F-191,SUT265,SUT266::chrXII:490876-492720(+)	29.0508543471516	21	11.9	14.8	17	30	42.5	48.4	54	55.2	72.4	28.1498299635598	20	14	15	17	28	40.25	43	48
3.6162703561327458e-6	8.548263095945474e-9	1.3038481971267228e-5	7.488696037991533e-6	3.3342446935495702e-6	1.3898241053900283e-6	946	XUT_12F-193,SUT267	NA	chrXII:498176-498865(+)	XUTs	4	5	4	NA	1	1	31	26	27.5	NA	13	9	26.5	22	29	NA	13	9	XUT_12F-193,SUT267::chrXII:498176-498865(+)	23.7379259904893	NA	9.5	11	12.5	26.5	42	46.2	50.4	54.6	58.8	23.4812992242774	NA	13.6	14.2	14.8	22	39	39.2	39.4
2.1697622136796476e-05	1.4532047263107306e-5	1.3038481971267228e-5	4.3434437020350895e-5	3.3342446935495702e-6	4.169472316170085e-6	947	XUT_12F-198	NA	chrXII:514045-514959(+)	XUTs	4	29	24	17	1	3	35.5	29.1724137931034	34.625	38.5294117647059	26	34.6666666666667	38	28	36.5	35	26	43	XUT_12F-198::chrXII:514045-514959(+)	30.7638470547243	NA	14.95	16.9	18.85	38	50.75	51.2	51.65	52.1	52.55	25.1793326649652	34	9.4	13.2	14.2	28	36	40.2	46
2.531389249292922e-5	1.8806178811080044e-5	1.6298102464084034e-5	1.347965286838476e-5	1.000273408064871e-5	1.9457537475460396e-5	948	XUT_12F-208,SUT270	NA	chrXII:540657-541793(+)	XUTs	5	9	28	22	3	14	32.8	33.3333333333333	26.8928571428571	37.0909090909091	20	23.6428571428571	34	29	26.5	38.5	23	20.5	XUT_12F-208,SUT270::chrXII:540657-541793(+)	29.9430851970634	NA	16	18	20	34	43	44.2	45.4	46.6	47.8	28.6701158096587	NA	10.8	11.6	14.6	29	42	44.4	46.8
1.8985419369696916e-5	1.4532047263107306e-5	2.281734344971765e-5	2.24660881139746e-5	1.667122346774785e-5	1.667788926468034e-5	951	XUT_12F-257	NA	chrXII:657107-658054(+)	XUTs	7	15	21	17	5	12	50.8571428571429	32.8	40.6190476190476	46.5294117647059	38.8	40.5	25	22	40	51	31	39.5	XUT_12F-257::chrXII:657107-658054(+)	34.1175995423233	NA	11.5	13	14.5	25	68	81.8	96.5	113	129.5	26.3951039714859	16	11.5	13.4	14.2	22	45	49.2	56.9
3.6162703561327458e-6	8.548263095945474e-9	9.778861478450422e-6	5.990956830393227e-6	6.6684893870991405e-6	6.949120526950142e-6	952	XUT_12F-270,CUT267	NA	chrXII:674098-675137(+)	CUTs	3	4	4	NA	2	5	32	28	27.5	NA	20	43.4	30	26	27	NA	20	47	XUT_12F-270,CUT267::chrXII:674098-675137(+)	30.7372873619052	NA	22.8	23.6	24.4	30	37	38.4	39.8	41.2	42.6	27.326438171381	NA	22.15	22.3	22.45	26	31.25	32.6	33.95
1.4465081424530983e-5	1.7096526191890947e-6	2.9336584435351265e-5	2.0968348906376294e-5	2.6673957548396562e-5	9.728768737730198e-6	956	XUT_12F-359,SUT282,CUT276,XUT_12F-361	NA	chrXII:909636-912471(+)	CUTs	9	14	16	2	8	7	42.6666666666667	44.1428571428571	43.6875	45	52.375	52.1428571428571	49	44.5	45	45	50.5	50	XUT_12F-359,SUT282,CUT276,XUT_12F-361::chrXII:909636-912471(+)	40.1620630545206	NA	21.8	22.6	25.2	49	53	53.8	54.6	56.2	58.6	37.6538109268528	NA	9.3	15.1	26.15	44.5	57.25	61.8	66.2
2.6217960081962407e-5	9.403089405540022e-6	2.6076963942534455e-5	4.3434437020350895e-5	1.000273408064871e-5	1.3898241053900283e-5	957	XUT_12F-394	NA	chrXII:1010862-1011377(+)	XUTs	8	29	29	11	3	10	21.625	30.3448275862069	37.0344827586207	37.1818181818182	51.6666666666667	38.9	20.5	29	34	31	40	34	XUT_12F-394::chrXII:1010862-1011377(+)	20.2699245918425	NA	11.45	13.9	16.15	20.5	26.5	28.6	30.7	31.3	31.65	25.9057692820194	NA	9.4	10.8	14	29	40	46.6	49.8
1.5369149013564168e-5	2.5644789287836422e-6	2.281734344971765e-5	8.986435245589839e-6	1.667122346774785e-5	1.1118592843120226e-5	960	XUT_12F-54,SUT246,XUT_12F-56	NA	chrXII:151099-153641(+)	XUTs	7	6	17	3	5	8	22	34.1666666666667	35.1764705882353	42.3333333333333	40.4	30.25	17	35	30	41	35	32	XUT_12F-54,SUT246,XUT_12F-56::chrXII:151099-153641(+)	15.48499608866	NA	5.3	5.6	5.9	17	23	25.4	31.1	43.4	55.7	31.4435394252063	NA	17.25	18.5	19.75	35	45.25	47	48
2.1697622136796476e-05	1.709652619189095e-5	2.6076963942534455e-5	4.043895860515428e-5	1.000273408064871e-5	1.8067713370070367e-5	961	XUT_12F-6,SUT245	NA	chrXII:25683-27314(+)	XUTs	8	27	24	20	3	13	17.75	36.9259259259259	30.2916666666667	34.95	59.6666666666667	31.4615384615385	15	31	31	36	51	30	XUT_12F-6,SUT245::chrXII:25683-27314(+)	15.2868863277312	9	7.7	8.4	9	15	25.75	26.8	27.85	29.8	31.9	31.4145718632868	NA	14.2	17.6	19.8	31	43	46.4	47.5
1.8985419369696916e-5	9.403089405540022e-6	5.5413548377885716e-5	2.9954784151966133e-5	1.667122346774785e-5	1.667788926468034e-5	962	XUT_12F-70,CUT251	NA	chrXII:193429-194377(+)	CUTs	17	20	21	11	5	12	20.8235294117647	37.1	27.9047619047619	38.6363636363636	30.6	27.9166666666667	21	30.5	25	44	25	25.5	XUT_12F-70,CUT251::chrXII:193429-194377(+)	17.6643996336538	NA	7.2	9.2	10	21	26	26	29	31.4	36	29.5118831162431	NA	11.85	12	12.85	30.5	45.25	46.6	53.95
9.040675890331864e-9	8.548263095945474e-9	3.259620492816807e-8	1.4977392075983067e-6	3.3342446935495702e-6	1.3898241053900284e-8	963	XUT_12F-82	NA	chrXII:211798-212439(+)	XUTs	NA	1	NA	NA	1	NA	NA	15	NA	NA	64	NA	NA	15	NA	NA	64	NA	XUT_12F-82::chrXII:211798-212439(+)	NA	NA	NA	NA	NA	NA	NA	NA	NA	NA	NA	15	15	15	15	15	15	15	15	15
3.1642365616161525e-5	1.3677220953512758e-5	7.171165084196976e-5	7.788243879511195e-5	6.6684893870991405e-6	1.1118592843120226e-5	964	XUT_12F-84	NA	chrXII:220994-221723(+)	XUTs	22	52	35	16	2	8	32.3181818181818	32.9423076923077	35.8857142857143	53.1875	34.5	38.75	24	29	33	55	34.5	33	XUT_12F-84::chrXII:220994-221723(+)	24.9473286893913	NA	7.2	11.2	13.6	24	41.75	44.4	63.7	69.7	71.9	26.4562547065636	NA	6.55	9.1	10.65	29	46.25	49.6	52.05
1.4465081424530983e-5	1.3677220953512758e-5	6.519240985633614e-6	1.647513128358137e-5	2.333971285484699e-5	1.667788926468034e-5	965	XUT_12F-85,SUT250	NA	chrXII:223863-224697(+)	XUTs	2	11	16	16	7	12	17	24.1818181818182	36.875	35.6875	28	24.25	17	17	25.5	34.5	27	21	XUT_12F-85,SUT250::chrXII:223863-224697(+)	17	17	17	17	17	17	17	17	17	17	17	18.6864651209842	6	6	6	9	17	34	39	42.5
2.1697622136796476e-05	2.2225484049458232e-5	4.56346868994353e-5	4.942539385074412e-5	4.3345181016144415e-5	7.088102937489145e-5	966	XUT_12F-87,YLR041W,XUT_12F-90,SUT251	NA	chrXII:228317-231625(+)	XUTs	14	33	24	26	13	51	19.4285714285714	29.6060606060606	38.5	40.4230769230769	38.3076923076923	28.5294117647059	20.5	26	43	41.5	36	28	XUT_12F-87,YLR041W,XUT_12F-90,SUT251::chrXII:228317-231625(+)	16.4748744278265	31	6.65	7.3	7.95	20.5	29.25	30.4	31	31	31	23.1406692394538	31	5	9.2	10.8	26	40	43.8	48.2
1.9889486958730103e-5	3.504787869337644e-5	2.9336584435351265e-5	1.647513128358137e-5	3.6676691629045274e-5	2.7796482107800567e-5	967	XUT_12F-98,SUT253	NA	chrXII:245527-246306(+)	XUTs	9	11	22	41	11	20	30.8888888888889	36.8181818181818	35.9090909090909	35.6585365853659	35.5454545454545	38.4	22	34	39	35	38	31.5	XUT_12F-98,SUT253::chrXII:245527-246306(+)	25.689978675504	NA	10.8	15.6	18.4	22	43	45.4	47.8	51.4	56.2	31.9216209370827	NA	15	16	17	34	46.5	48	50.5
5.424405534199119e-6	5.983784167161832e-6	2.281734344971765e-5	4.4932176227949195e-6	6.6684893870991405e-6	1.2508416948510255e-5	969	XUT_12R-126	NA	chrXII:365768-366188(-)	XUTs	7	3	6	7	2	9	29.7142857142857	20	47.3333333333333	42.1428571428571	50.5	34.2222222222222	18	20	47	34	50.5	24	XUT_12R-126::chrXII:365768-366188(-)	19.7257221214077	23	9.3	9.6	9.9	18	23	23	32	59	85.9999999999999	19.9331098682519	NA	18.2	18.4	18.6	20	21	21.2	21.4
4.520337945165932e-6	1.7096526191890947e-6	1.3038481971267228e-5	1.4977392075983067e-5	3.3342446935495702e-6	2.7796482107800566e-6	970	XUT_12R-141	NA	chrXII:414202-415656(-)	XUTs	4	10	5	2	1	2	47	34.9	27.2	51.5	32	42	52	28.5	32	51.5	32	42	XUT_12R-141::chrXII:414202-415656(-)	43.3447415114335	NA	24.75	28.5	32.25	52	59.25	60	60.75	61.5	62.25	27.0823622942518	NA	11.6	15.2	16	28.5	33.25	35.2	37.9
1.5369149013564168e-5	1.4532047263107306e-5	2.9336584435351265e-5	1.9470609698777988e-5	6.6684893870991405e-6	2.501683389702051e-5	972	XUT_12R-207,SUT698	NA	chrXII:603345-604074(-)	XUTs	9	13	17	17	2	18	25.3333333333333	30.8461538461538	41.8235294117647	43.1764705882353	40	36.7777777777778	17	19	39	48	40	36.5	XUT_12R-207,SUT698::chrXII:603345-604074(-)	22.4957978404324	15	15	15	15	17	28	33.2	38.4	44	50	23.7660095078195	NA	8.6	9	9	19	51	52.8	54.4
1.265694624646461e-5	3.4193052383781894e-6	1.9557722956900843e-5	1.647513128358137e-5	3.33424469354957e-5	2.2237185686240453e-5	975	XUT_12R-229,SUT701	NA	chrXII:641171-642590(-)	XUTs	6	11	14	4	10	16	26.3333333333333	28.2727272727273	32.1428571428571	52.5	35.2	30	27.5	25	26.5	56	33	28	XUT_12R-229,SUT701::chrXII:641171-642590(-)	24.3328610951552	NA	13	16	19	27.5	31	32	33.75	35.5	37.25	22.9867535852474	NA	7	8	10	25	43	48	48
7.2325407122654916e-6	5.1289578575672845e-6	6.519240985633614e-6	4.4932176227949195e-6	3.3342446935495702e-6	6.949120526950142e-6	976	XUT_12R-235	NA	chrXII:649211-650863(-)	XUTs	2	3	8	6	1	5	39.5	35.6666666666667	43.5	29.5	49	21.8	39.5	33	38.5	22	49	22	XUT_12R-235::chrXII:649211-650863(-)	38.7814388593306	NA	32.75	33.5	34.25	39.5	43.25	44	44.75	45.5	46.25	32.9088393145957	NA	21.3	22.6	23.9	33	43.5	45.6	47.7
1.0848811068398238e-5	4.274131547972737e-6	6.519240985633614e-6	1.1981913660786454e-5	3.0008202241946132e-5	2.501683389702051e-5	977	XUT_12R-237,CUT742,CUT743	NA	chrXII:657073-658205(-)	CUTs	2	8	12	5	9	18	27	37.875	34.3333333333333	35.2	37.6666666666667	33.1111111111111	27	34	28	38	40	27	XUT_12R-237,CUT742,CUT743::chrXII:657073-658205(-)	26.9814751264641	NA	26.1	26.2	26.3	27	27.5	27.6	27.7	27.8	27.9	32.2944682018431	NA	14.85	18.7	22.15	34	40.75	46	51.25
1.4465081424530983e-5	7.693436786350926e-6	3.259620492816807e-5	3.1452523359564436e-5	2.6673957548396562e-5	2.501683389702051e-5	979	XUT_12R-249,SUT703	NA	chrXII:678007-679991(-)	XUTs	10	21	16	9	8	18	24.2	33.0476190476191	39.0625	47.5555555555556	30	38.8333333333333	27.5	29	41	51	29.5	40	XUT_12R-249,SUT703::chrXII:678007-679991(-)	22.5129043070989	28	10.45	10.9	13.45	27.5	29.5	30.2	30.65	31.2	32.1	26.6414409640409	NA	13	14	16	29	37	40	46
1.265694624646461e-5	2.5644789287836422e-6	1.3038481971267228e-5	1.347965286838476e-5	1.000273408064871e-5	1.3898241053900283e-5	984	XUT_12R-287,CUT746	NA	chrXII:786472-787464(-)	CUTs	4	9	14	3	3	10	20.25	36	34.3571428571429	39.6666666666667	43.6666666666667	33	19	39	29	34	55	31	XUT_12R-287,CUT746::chrXII:786472-787464(-)	18.8804554433038	19	12.2	13.4	14.6	19	22.25	24.2	26.15	28.1	30.05	28.4404630239077	10	10	10	10.6	39	53	57.8	62.6
3.6162703561327454e-5	1.7951352501485495e-5	4.8894307392252104e-5	4.49321762279492e-5	4.001093632259484e-5	1.667788926468034e-5	985	XUT_12R-299	NA	chrXII:815757-818469(-)	XUTs	15	30	40	21	12	12	36.6666666666667	24.9	30.575	31.6190476190476	29.25	28.1666666666667	30	17	27.5	31	30.5	23.5	XUT_12R-299::chrXII:815757-818469(-)	31.6486857431292	23	13.9	18.8	23	30	45.5	51.2	51.9	59.8	73.4	18.6459951756142	16	4.9	6	8.35	17	33.75	38.4	46.6
5.424405534199119e-6	2.5644789287836422e-6	6.519240985633614e-6	4.4932176227949195e-6	6.6684893870991405e-6	2.7796482107800566e-6	987	XUT_12R-306,CUT751	NA	chrXII:832362-833684(-)	CUTs	2	3	6	3	2	2	12	17.6666666666667	31.1666666666667	30.3333333333333	25	30	12	14	29	33	25	30	XUT_12R-306,CUT751::chrXII:832362-833684(-)	11.6189500386223	NA	9.3	9.6	9.9	12	13.5	13.8	14.1	14.4	14.7	15.9529869963917	NA	10.4	10.8	11.2	14	21.5	23	24.5
1.8081351780663729e-6	8.548263095945473e-7	3.259620492816807e-6	4.4932176227949195e-6	3.3342446935495702e-6	4.169472316170085e-6	989	XUT_12R-346	NA	chrXII:939784-940962(-)	XUTs	1	3	2	1	1	3	27	20.6666666666667	11.5	29	33	11.3333333333333	27	22	11.5	29	33	10	XUT_12R-346::chrXII:939784-940962(-)	27	27	27	27	27	27	27	27	27	27	27	20.2062001031109	NA	15.7	16.4	17.1	22	23.5	23.8	24.1
6.328473123232305e-6	5.983784167161832e-6	3.259620492816807e-6	7.488696037991533e-6	1.000273408064871e-5	1.528806515929031e-5	990	XUT_12R-352	NA	chrXII:948988-950218(-)	XUTs	1	5	7	7	3	11	37	34	28	33	18	36.5454545454545	37	29	25	37	17	37	XUT_12R-352::chrXII:948988-950218(-)	37	37	37	37	37	37	37	37	37	37	37	24.4445110773561	NA	7.8	9.6	11.4	29	44	50.4	56.8
1.5369149013564168e-5	1.0257915715134569e-5	3.259620492816807e-6	1.7972870491179678e-5	1.000273408064871e-5	1.2508416948510255e-5	991	XUT_12R-370	NA	chrXII:981659-982629(-)	XUTs	1	12	17	12	3	9	36	33.6666666666667	29.4117647058824	40.4166666666667	55	37	36	30	18	36	41	28	XUT_12R-370::chrXII:981659-982629(-)	36	36	36	36	36	36	36	36	36	36	36	28.6099460438205	14	12.65	14	14	30	46	48.2	52.85
8.136608301298678e-5	4.616062071810556e-5	1.2060595823422186e-4	1.0633948373947977e-4	1.1336431958068538e-4	1.1118592843120227e-4	992	XUT_12R-389,YLRCdelta27	NA	chrXII:1052262-1053178(-)	XUTs	37	71	90	54	34	80	25.8648648648649	25.2957746478873	25.3777777777778	40	37.0294117647059	28.85	21	22	22	36.5	25	25	XUT_12R-389,YLRCdelta27::chrXII:1052262-1053178(-)	21.4987944270244	20	7	9.8	12.4	21	34	36.4	39.2	44.2	57.2	20.7140150681329	11	7	10	11	22	34	37	40.5
9.040675890331864e-9	8.548263095945474e-9	3.259620492816807e-8	2.9954784151966134e-6	3.3342446935495702e-6	1.3898241053900283e-6	993	XUT_12R-391	NA	chrXII:1054926-1055377(-)	XUTs	NA	2	NA	NA	1	1	NA	35.5	NA	NA	12	55	NA	35.5	NA	NA	12	55	XUT_12R-391::chrXII:1054926-1055377(-)	NA	NA	NA	NA	NA	NA	NA	NA	NA	NA	NA	33.9116499156263	NA	26.05	27.1	28.15	35.5	40.75	41.8	42.85
1.8081351780663729e-6	1.7096526191890947e-6	3.259620492816807e-8	4.4932176227949195e-6	3.3342446935495702e-6	1.3898241053900284e-8	995	XUT_12R-50	NA	chrXII:146077-146452(-)	XUTs	NA	3	2	2	1	NA	NA	18.6666666666667	13.5	36.5	17	NA	NA	13	13.5	36.5	17	NA	XUT_12R-50::chrXII:146077-146452(-)	NA	NA	NA	NA	NA	NA	NA	NA	NA	NA	NA	14.8518754220874	NA	7.6	8.2	8.8	13	24.5	26.8	29.1
9.040675890331864e-9	8.548263095945474e-9	3.259620492816807e-8	1.4977392075983066e-8	3.3342446935495702e-6	1.3898241053900284e-8	996	XUT_13F-106	NA	chrXIII:241985-242447(+)	XUTs	NA	NA	NA	NA	1	NA	NA	NA	NA	NA	25	NA	NA	NA	NA	NA	25	NA	XUT_13F-106::chrXIII:241985-242447(+)	NA	NA	NA	NA	NA	NA	NA	NA	NA	NA	NA	NA	NA	NA	NA	NA	NA	NA	NA	NA
1.6273216602597354e-5	9.403089405540022e-6	5.215392788506891e-5	3.295026256716274e-5	1.3336978774198281e-5	6.949120526950142e-6	997	XUT_13F-116	NA	chrXIII:262783-263303(+)	XUTs	16	22	18	11	4	5	36.625	31.9090909090909	45.4444444444444	41.0909090909091	21.75	51.4	31	32	29.5	40	18	54	XUT_13F-116::chrXIII:262783-263303(+)	34.6482011843669	NA	22	23	24.25	31	46.5	48	49.5	54.5	59	29.9822559628521	NA	14.25	19.3	22	32	39.5	40.8	41.85
1.8081351780663727e-5	9.403089405540022e-6	3.585582542098488e-5	3.444800177476105e-5	6.6684893870991405e-6	6.949120526950142e-6	1000	XUT_13F-151	NA	chrXIII:320576-321094(+)	XUTs	11	23	20	11	2	5	31.8181818181818	30.1304347826087	27.65	28.8181818181818	26.5	17.2	30	30	27	32	26.5	19	XUT_13F-151::chrXIII:320576-321094(+)	26.9000771369945	NA	8.5	10	15.5	30	39.5	42	47	52	58	26.8241839639961	36	14	14.2	15	30	37	38.6	40.4
2.079355454776329e-5	1.709652619189095e-5	2.6076963942534455e-5	2.5461566529171214e-5	6.6684893870991405e-6	1.667788926468034e-5	1001	XUT_13F-161,SUT300	NA	chrXIII:347137-348536(+)	XUTs	8	17	23	20	2	12	29.625	42.0588235294118	41.304347826087	48.35	102	37.25	21	44	39	48.5	102	37	XUT_13F-161,SUT300::chrXIII:347137-348536(+)	19.1619423406884	21	4.1	6.2	8.65	21	34.25	40.2	46.15	59	73	37.9976490851972	NA	16.4	18	22.4	44	48	48.8	49.6
1.8081351780663729e-6	8.548263095945474e-9	3.259620492816807e-6	1.4977392075983066e-8	3.3342446935495702e-6	6.949120526950142e-6	1002	XUT_13F-174	NA	chrXIII:386692-387288(+)	XUTs	1	NA	2	NA	1	5	35	NA	30.5	NA	62	58.8	35	NA	30.5	NA	62	73	XUT_13F-174::chrXIII:386692-387288(+)	35	35	35	35	35	35	35	35	35	35	35	NA	NA	NA	NA	NA	NA	NA	NA	NA
2.7122027670995594e-6	8.548263095945473e-7	3.259620492816807e-6	2.9954784151966134e-6	3.3342446935495702e-6	2.7796482107800566e-6	1005	XUT_13F-191	NA	chrXIII:422345-423644(+)	XUTs	1	2	3	1	1	2	52	19	50	83	11	11.5	52	19	58	83	11	11.5	XUT_13F-191::chrXIII:422345-423644(+)	52	52	52	52	52	52	52	52	52	52	52	15.4919333848297	NA	9.1	10.2	11.3	19	24.5	25.6	26.7
3.435456838326108e-5	1.3677220953512758e-5	6.845203034915295e-5	5.841182909633396e-5	3.33424469354957e-5	3.057613031858062e-5	1007	XUT_13F-195,SUT302	NA	chrXIII:429880-431561(+)	XUTs	21	39	38	16	10	22	31.2857142857143	29.2564102564103	31.8421052631579	54.4375	32.2	34.0909090909091	28	28	28.5	43	26.5	26.5	XUT_13F-195,SUT302::chrXIII:429880-431561(+)	25.8086985494268	16	11	16	16	28	44	45	48	49	52	24.2316812218595	28	5	11.6	12.7	28	36	41	47.6
1.4465081424530983e-5	5.983784167161832e-6	2.9336584435351265e-5	2.0968348906376294e-5	2.333971285484699e-5	2.0847361580850424e-5	1009	XUT_13F-206	NA	chrXIII:462789-463392(+)	XUTs	9	14	16	7	7	15	25	26.5714285714286	39.5	38.1428571428571	20	33.5333333333333	23	28.5	38	41	14	30	XUT_13F-206::chrXIII:462789-463392(+)	23.222905565555	NA	13.8	16.6	18.2	23	25	31	37	40.6	41.8	23.2011214177226	40	9.95	11.6	12.9	28.5	38.75	40	40.15
1.3651420594401115e-4	1.0428880977053478e-4	2.1187533203309247e-4	2.4413149083852398e-4	5.0013670403243556e-5	4.308454726709088e-5	1010	XUT_13F-209,SUT305	NA	chrXIII:480851-481387(+)	XUTs	65	163	151	122	15	31	22.4769230769231	26.7055214723926	24.8344370860927	30.4590163934426	24	25	17	21	21	27.5	23	23	XUT_13F-209,SUT305::chrXIII:480851-481387(+)	17.8143473328292	16	6	6.4	8	17	31	34.6	43.4	45.2	47.8	20.4027776223388	13	6	8	10	21	32	39	44.7
4.158710909552658e-5	1.62416998822964e-5	9.452899429168741e-5	6.290504671912887e-5	6.335064917744183e-5	6.810138116411139e-5	1012	XUT_13F-218,YMRWdelta16	NA	chrXIII:502096-503550(+)	XUTs	29	42	46	19	19	49	27.1034482758621	25.7380952380952	36.6739130434783	41.8947368421053	33.5263157894737	26.1632653061224	21	23.5	33	41	28	24	XUT_13F-218,YMRWdelta16::chrXIII:502096-503550(+)	21.8478417704496	NA	7.8	9	11.2	21	32	34.2	36.8	42	60.4	22.3152013553406	NA	11	11.1	12.15	23.5	36.75	39	41.7
2.7122027670995594e-6	1.7096526191890947e-6	3.259620492816807e-6	5.990956830393227e-6	3.3342446935495702e-6	4.169472316170085e-6	1015	XUT_13F-256,CUT305	NA	chrXIII:592910-593329(+)	CUTs	1	4	3	2	1	3	34	58.25	37.6666666666667	24	68	23.6666666666667	34	55	46	24	68	23	XUT_13F-256,CUT305::chrXIII:592910-593329(+)	34	34	34	34	34	34	34	34	34	34	34	52.1373982612545	NA	29.05	33.1	37.15	55	68	74	80
5.424405534199119e-6	3.4193052383781894e-6	1.3038481971267228e-5	1.1981913660786454e-5	1.000273408064871e-5	4.169472316170085e-6	1016	XUT_13F-259	NA	chrXIII:598086-599533(+)	XUTs	4	8	6	4	3	3	28.5	33.625	31.8333333333333	27.75	18.6666666666667	42	27	37.5	31.5	24	15	41	XUT_13F-259::chrXIII:598086-599533(+)	27.4420915745973	NA	20.05	21.1	22.15	27	31.25	33.2	35.15	37.1	39.05	30.4403959479379	NA	13.35	13.7	14.9	37.5	41.5	43.6	45.7
9.944743479365051e-6	1.7096526191890947e-6	1.3038481971267228e-5	1.647513128358137e-5	1.667122346774785e-5	9.728768737730198e-6	1017	XUT_13F-261	NA	chrXIII:601353-602032(+)	XUTs	4	11	11	2	5	7	47.75	23.3636363636364	29.2727272727273	38	34.4	50.4285714285714	49	17	26	38	32	57	XUT_13F-261::chrXIII:601353-602032(+)	46.6894876278397	NA	35.25	37.5	39.75	49	52.5	54	55.5	57	58.5	20.5865266662335	NA	10.5	13	14	17	33.5	38	38
9.040675890331864e-9	2.5644789287836422e-6	3.259620492816807e-8	1.4977392075983067e-6	6.6684893870991405e-6	1.3898241053900284e-8	1018	XUT_13F-274	NA	chrXIII:623407-625390(+)	XUTs	NA	1	NA	3	2	NA	NA	16	NA	32.6666666666667	27	NA	NA	16	NA	24	27	NA	XUT_13F-274::chrXIII:623407-625390(+)	NA	NA	NA	NA	NA	NA	NA	NA	NA	NA	NA	16	16	16	16	16	16	16	16	16
8.136608301298677e-6	1.7096526191890947e-6	9.778861478450422e-6	1.0484174453188147e-5	1.000273408064871e-5	1.3898241053900283e-6	1019	XUT_13F-294	NA	chrXIII:675165-675603(+)	XUTs	3	7	9	2	3	1	44.6666666666667	38.5714285714286	29.5555555555556	30.5	46.6666666666667	5	39	39	30	30.5	35	5	XUT_13F-294::chrXIII:675165-675603(+)	41.8246658903685	NA	29.1	30.2	31.3	39	53	55.8	58.6	61.4	64.2	36.2640548591163	NA	20.4	22.8	25.2	39	45.5	45.8	47.3
9.94474347936505e-5	1.8806178811080044e-5	1.1734633774140506e-4	1.557648775902239e-4	5.0013670403243556e-5	3.335577852936068e-5	1020	XUT_13F-3,SUT285	NA	chrXIII:13421-14355(+)	XUTs	36	104	110	22	15	24	30.4722222222222	29.6634615384615	33.4909090909091	46.5909090909091	32.2	40.2916666666667	26	24	28.5	48.5	25	37.5	XUT_13F-3,SUT285::chrXIII:13421-14355(+)	26.1697925436273	17	11.5	13	14.25	26	38.75	47	50.25	58	63.25	24.7524487315551	22	8	12	13	24	43	46	49.1
6.328473123232305e-6	1.7096526191890947e-6	3.259620492816807e-8	1.4977392075983066e-8	6.6684893870991405e-6	4.169472316170085e-6	1022	XUT_13F-321	NA	chrXIII:731710-732174(+)	XUTs	NA	NA	7	2	2	3	NA	NA	29.8571428571429	27.5	47.5	33.3333333333333	NA	NA	23	27.5	47.5	33	XUT_13F-321::chrXIII:731710-732174(+)	NA	NA	NA	NA	NA	NA	NA	NA	NA	NA	NA	NA	NA	NA	NA	NA	NA	NA	NA	NA
1.0848811068398238e-5	1.7096526191890947e-6	3.259620492816807e-5	1.347965286838476e-5	3.3342446935495702e-6	5.559296421560113e-6	1023	XUT_13F-333,SUT314	NA	chrXIII:763317-764279(+)	XUTs	10	9	12	2	1	4	24.5	27.4444444444444	40.8333333333333	48	17	25.25	24.5	23	28.5	48	17	23	XUT_13F-333,SUT314::chrXIII:763317-764279(+)	22.8750518208257	NA	11.8	13.6	16.1	24.5	30.75	32.2	32.65	33.6	36.3	24.251707431161	NA	13.4	13.8	14.8	23	30	30.4	30.8
2.4409824903896035e-5	1.4532047263107306e-5	4.56346868994353e-5	6.290504671912887e-5	1.667122346774785e-5	1.3898241053900283e-5	1024	XUT_13F-339,SUT319	NA	chrXIII:784451-785057(+)	XUTs	14	42	27	17	5	10	40.4285714285714	32.6666666666667	36.5925925925926	46.7647058823529	48.8	45.1	35	29.5	31	49	56	28.5	XUT_13F-339,SUT319::chrXIII:784451-785057(+)	34.7167049242126	NA	16.2	19	19	35	54.5	55.4	56.3	60.2	73.55	28.2557905144182	NA	10.05	13.1	18.15	29.5	40.25	45.8	47.85
3.435456838326108e-5	1.7951352501485495e-5	7.171165084196976e-5	6.290504671912887e-5	3.33424469354957e-5	4.030489905631082e-5	1025	XUT_13F-350	NA	chrXIII:809066-809543(+)	XUTs	22	42	38	21	10	29	34.9545454545455	27.5714285714286	29.4210526315789	56.7619047619048	24	33.551724137931	34.5	22	25.5	39	22.5	28	XUT_13F-350::chrXIII:809066-809543(+)	30.21595329054	NA	13.05	14.2	16	34.5	43.25	49.6	59.5	62.8	63	23.8168775412765	22	11.05	13	13.15	22	36.25	37.8	46.5
2.6217960081962407e-5	9.403089405540022e-6	2.9336584435351265e-5	2.5461566529171214e-5	1.667122346774785e-5	2.362700979163048e-5	1027	XUT_13F-359	NA	chrXIII:836914-837716(+)	XUTs	9	17	29	11	5	17	27.3333333333333	26.7647058823529	28.0689655172414	38.9090909090909	21.8	28.1176470588235	27	25	23	35	20	31	XUT_13F-359::chrXIII:836914-837716(+)	22.3468799023748	29	8.4	12.8	15.6	27	29	35.8	42.6	48	52	23.5934272878202	NA	9.8	12.4	14.8	25	32	33.6	39.4
4.520337945165932e-6	4.274131547972737e-6	3.259620492816807e-6	7.488696037991533e-6	1.000273408064871e-5	1.2508416948510255e-5	1030	XUT_13F-373	NA	chrXIII:869581-870055(+)	XUTs	1	5	5	5	3	9	21	37.2	26.4	43	47	42.2222222222222	21	16	24	24	48	39	XUT_13F-373::chrXIII:869581-870055(+)	21	21	21	21	21	21	21	21	21	21	21	19.708760578463	8	8	8	8	16	22	44	66
1.8081351780663729e-6	4.274131547972737e-6	3.259620492816807e-6	4.4932176227949195e-6	6.6684893870991405e-6	1.3898241053900283e-6	1031	XUT_13F-375,SUT320	NA	chrXIII:872959-873996(+)	XUTs	1	3	2	5	2	1	17	30.6666666666667	61.5	44.4	17	12	17	20	61.5	44	17	12	XUT_13F-375,SUT320::chrXIII:872959-873996(+)	17	17	17	17	17	17	17	17	17	17	17	23.1458905452588	NA	11	12	13	20	41	45.2	49.4
2.7122027670995594e-6	8.548263095945474e-9	3.259620492816807e-8	2.9954784151966134e-6	3.3342446935495702e-6	4.169472316170085e-6	1032	XUT_13F-376	NA	chrXIII:874107-874476(+)	XUTs	NA	2	3	NA	1	3	NA	44.5	34.3333333333333	NA	21	37.3333333333333	NA	44.5	33	NA	21	36	XUT_13F-376::chrXIII:874107-874476(+)	NA	NA	NA	NA	NA	NA	NA	NA	NA	NA	NA	40	NA	26.95	28.9	30.85	44.5	54.25	56.2	58.15
5.424405534199119e-6	8.548263095945473e-7	9.778861478450422e-6	2.9954784151966134e-6	3.3342446935495702e-6	9.728768737730198e-6	1033	XUT_13F-390	NA	chrXIII:906262-906959(+)	XUTs	3	2	6	1	1	7	31.3333333333333	38.5	39.1666666666667	27	45	45.8571428571429	32	38.5	45	27	45	26	XUT_13F-390::chrXIII:906262-906959(+)	29.955489548874	NA	21.2	22.4	23.6	32	37	38	39	40	41	36.4142829120662	NA	27.25	28.5	29.75	38.5	44.75	46	47.25
2.1697622136796476e-05	1.5386873572701852e-5	5.215392788506891e-5	2.8457044944367827e-5	1.3336978774198281e-5	1.8067713370070367e-5	1034	XUT_13F-393,SUT321,XUT_13F-398,SUT322	NA	chrXIII:910804-915019(+)	XUTs	16	19	24	18	4	13	35.625	30.3684210526316	33.4583333333333	46	31.75	26.3846153846154	27	29	26.5	47	35	26	XUT_13F-393,SUT321,XUT_13F-398,SUT322::chrXIII:910804-915019(+)	29.8591530767592	NA	11.5	17	22.25	27	38.25	51	54.75	59.5	75	25.3543100719421	48	7.8	9.6	12.8	29	44.5	46.2	48
6.961320435555536e-5	2.1370657739863683e-5	1.1082709675577143e-4	1.0633948373947977e-4	4.667942570969398e-5	4.030489905631082e-5	1036	XUT_13F-51,SUT288	NA	chrXIII:119375-120177(+)	XUTs	34	71	77	25	14	29	41.2058823529412	27.9295774647887	36.8571428571429	43.6	30.2857142857143	27.0689655172414	32	24	33	45	24.5	26	XUT_13F-51,SUT288::chrXIII:119375-120177(+)	30.1181247916844	NA	10	12.6	14	32	47	51.6	55.05	58.8	110.25	23.7912476044418	29	10	11	12	24	37.5	40	45.5
1.1752878657431424e-5	2.5644789287836422e-6	1.3038481971267228e-5	1.647513128358137e-5	1.000273408064871e-5	8.33894463234017e-6	1037	XUT_13F-52,SUT289	NA	chrXIII:121512-123137(+)	XUTs	4	11	13	3	3	6	62	47.6363636363636	32.1538461538462	44	29.3333333333333	34.1666666666667	39.5	46	29	50	14	25	XUT_13F-52,SUT289::chrXIII:121512-123137(+)	48.7239356359738	NA	27.45	27.9	28.35	39.5	72.25	86.2	100.15	114.1	128.05	44.423924918158	26	26	26	28.5	46	60.5	68	70.5
1.8081351780663727e-5	1.0257915715134569e-5	1.3038481971267228e-5	1.0484174453188147e-5	1.667122346774785e-5	1.8067713370070367e-5	1038	XUT_13F-65,SUT292	NA	chrXIII:139957-141691(+)	XUTs	4	7	20	12	5	13	33	16.4285714285714	39.15	43.0833333333333	27	33.1538461538462	20	16	26	39.5	18	30	XUT_13F-65,SUT292::chrXIII:139957-141691(+)	25.5622953798964	NA	14.45	14.9	15.35	20	36.75	45	53.25	61.5	69.75	12.9148383687234	NA	3.9	4.8	5.7	16	20.5	22.6	25
2.1878435654603111e-4	1.2907877274877667e-4	3.650774951954824e-4	3.609551490311919e-4	1.800492134516768e-4	1.6955854085758346e-4	1039	XUT_13F-80,SUT295	NA	chrXIII:165510-168705(+)	XUTs	112	241	242	151	54	122	27.4107142857143	27.4273858921162	30.3719008264463	38.1059602649007	32	32.3852459016393	23.5	21	25.5	38	27	24	XUT_13F-80,SUT295::chrXIII:165510-168705(+)	21.6041613471986	9	7.55	9	10	23.5	34.25	40.8	43	47	59	21.2497469321161	NA	6	9	10	21	38	42	45
1.8985419369696916e-5	1.5386873572701852e-5	2.6076963942534455e-5	1.7972870491179678e-5	2.6673957548396562e-5	1.3898241053900283e-5	1041	XUT_13R-108,SUT721	NA	chrXIII:258686-258984(-)	XUTs	8	12	21	18	8	10	36.25	32.75	35.0952380952381	31.9444444444444	38.75	34.5	33	23.5	34	34	43	34.5	XUT_13R-108,SUT721::chrXIII:258686-258984(-)	28.6121953877115	64	9.7	10.4	11.45	33	58	60.8	63.6	64	64	29.0978514508541	22	17.75	20.1	20.65	23.5	40.5	46	48.7
2.7122027670995594e-6	2.5644789287836422e-6	3.259620492816807e-6	2.9954784151966134e-6	3.3342446935495702e-6	2.7796482107800566e-6	1042	XUT_13R-110,SUT722	NA	chrXIII:259309-260102(-)	XUTs	1	2	3	3	1	2	28	11	8.33333333333333	46	9	51	28	11	7	51	9	51	XUT_13R-110,SUT722::chrXIII:259309-260102(-)	28	28	28	28	28	28	28	28	28	28	28	8.48528137423857	NA	4.7	5.4	6.1	11	14.5	15.2	15.9
1.8985419369696916e-5	2.2225484049458232e-5	2.281734344971765e-5	3.744348018995767e-5	2.000546816129742e-5	9.728768737730198e-6	1043	XUT_13R-114,SUT724	NA	chrXIII:265512-267500(-)	XUTs	7	25	21	26	6	7	37.1428571428571	25.72	31.8095238095238	40	31.5	34.7142857142857	29	23	34	38	28	30	XUT_13R-114,SUT724::chrXIII:265512-267500(-)	30.4291472625727	NA	12.2	13.4	14.6	29	57.5	60.8	63.4	64.6	65.8	23.2672828464618	NA	13	13.4	15.2	23	28	29.4	33
9.040675890331864e-9	8.548263095945474e-9	3.259620492816807e-8	1.4977392075983066e-8	3.3342446935495702e-6	1.3898241053900284e-8	1047	XUT_13R-177	NA	chrXIII:389224-390767(-)	XUTs	NA	NA	NA	NA	1	NA	NA	NA	NA	NA	20	NA	NA	NA	NA	NA	20	NA	XUT_13R-177::chrXIII:389224-390767(-)	NA	NA	NA	NA	NA	NA	NA	NA	NA	NA	NA	NA	NA	NA	NA	NA	NA	NA	NA	NA
2.1697622136796476e-05	9.403089405540022e-6	3.9115445913801686e-5	3.744348018995767e-5	5.3347915096793124e-5	5.142349189943105e-5	1048	XUT_13R-20,CUT758,SUT716	NA	chrXIII:45878-46633(-)	CUTs	12	25	24	11	16	37	39.9166666666667	35.64	33.2083333333333	45.6363636363636	48.625	35.1621621621622	27	31	32	45	53.5	30	XUT_13R-20,CUT758,SUT716::chrXIII:45878-46633(-)	32.9548418113186	25	18.3	21.1	21.65	27	45.75	49.6	52.4	54.6	91.4499999999999	30.5516928553529	24	14.6	17.4	21	31	37	41.6000000000001	56
8.136608301298677e-6	3.4193052383781894e-6	2.281734344971765e-5	2.9954784151966134e-6	1.000273408064871e-5	5.559296421560113e-6	1049	XUT_13R-216	NA	chrXIII:481253-481558(-)	XUTs	7	2	9	4	3	4	34.4285714285714	24.5	24.2222222222222	22.75	45.6666666666667	39.25	27	24.5	21	18	42	37	XUT_13R-216::chrXIII:481253-481558(-)	30.4089687156311	NA	17.5	19	20.5	27	40.5	42.6	47	56	65	21.0713075057055	NA	13.25	14.5	15.75	24.5	30.75	32	33.25
1.1752878657431424e-5	1.7096526191890947e-6	1.6298102464084034e-5	5.990956830393227e-6	3.3342446935495702e-6	6.949120526950142e-6	1050	XUT_13R-217	NA	chrXIII:481883-482713(-)	XUTs	5	4	13	2	1	5	26.4	15.25	38.6923076923077	57.5	21	44.8	20	11.5	43	57.5	21	56	XUT_13R-217::chrXIII:481883-482713(-)	23.7295639280704	20	18.2	18.4	18.6	20	20	27	34	41	48	13.3412429589711	NA	8.45	8.9	9.35	11.5	16.5	19.2	21.9
8.136608301298677e-6	2.5644789287836422e-6	1.9557722956900843e-5	8.986435245589839e-6	1.000273408064871e-5	4.169472316170085e-6	1052	XUT_13R-232	NA	chrXIII:531798-532278(-)	XUTs	6	6	9	3	3	3	30.1666666666667	28.3333333333333	33.7777777777778	40.3333333333333	42.6666666666667	47.3333333333333	22	24.5	37	41	22	19	XUT_13R-232::chrXIII:531798-532278(-)	24.7297881003172	NA	12.75	14.5	16.25	22	30.25	32	43	54	65	26.3825743163917	NA	18.25	18.5	18.75	24.5	32.75	34	38
2.8930162849061966e-5	2.1370657739863683e-5	7.171165084196976e-5	5.092313305834243e-5	3.3342446935495702e-6	4.169472316170085e-6	1053	XUT_13R-234,SUT732	NA	chrXIII:536051-537233(-)	XUTs	22	34	32	25	1	3	37.4545454545455	32.5588235294118	39.78125	45.56	57	51	42	31	42	44	57	56	XUT_13R-234,SUT732::chrXIII:536051-537233(-)	32.7153097588762	NA	15	15.1	16	42	47	51.8	55.55	57.8	60.85	27.8417213361515	8	8	12	15.8	31	42.75	45.4	46.15
2.7122027670995594e-6	8.548263095945473e-7	3.259620492816807e-6	2.9954784151966134e-6	3.3342446935495702e-6	1.3898241053900284e-8	1054	XUT_13R-245	NA	chrXIII:564348-565172(-)	XUTs	1	2	3	1	1	NA	29	31.5	38.6666666666667	16	36	NA	29	31.5	50	16	36	NA	XUT_13R-245::chrXIII:564348-565172(-)	29	29	29	29	29	29	29	29	29	29	29	31.4642654451045	NA	30.15	30.3	30.45	31.5	32.25	32.4	32.55
3.6162703561327458e-6	1.7096526191890947e-6	3.259620492816807e-6	2.9954784151966134e-6	3.3342446935495702e-6	1.3898241053900283e-6	1055	XUT_13R-253,CUT779,XUT_13R-255	NA	chrXIII:575839-577507(-)	CUTs	1	2	4	2	1	1	62	48	29	54.5	47	8	62	48	30.5	54.5	47	8	XUT_13R-253,CUT779,XUT_13R-255::chrXIII:575839-577507(-)	62	62	62	62	62	62	62	62	62	62	62	45.254833995939	NA	33.6	35.2	36.8	48	56	57.6	59.2
2.7122027670995594e-6	4.274131547972737e-6	1.3038481971267228e-5	5.990956830393227e-6	3.3342446935495702e-6	1.3898241053900284e-8	1056	XUT_13R-275	NA	chrXIII:610453-611011(-)	XUTs	4	4	3	5	1	NA	42.5	30.75	58	31.6	63	NA	42.5	30.5	57	30	63	NA	XUT_13R-275::chrXIII:610453-611011(-)	41.3033980614753	NA	32.15	32.3	32.45	42.5	52.25	52.4	52.55	52.7	52.85	29.6333323484018	NA	21.05	22.1	23.15	30.5	36	37.2	38.4
8.136608301298677e-6	6.838610476756379e-6	1.3038481971267228e-5	1.0484174453188147e-5	2.000546816129742e-5	1.2508416948510255e-5	1058	XUT_13R-279,SUT734	NA	chrXIII:618355-619594(-)	XUTs	4	7	9	8	6	9	40.5	26.1428571428571	38.5555555555556	41.5	34.8333333333333	24.8888888888889	41.5	21	32	39.5	35	32	XUT_13R-279,SUT734::chrXIII:618355-619594(-)	36.1380922933077	NA	19	22	25	41.5	51	53.4	55.8	58.2	60.6	19.8635487164072	NA	6.1	8.2	10.3	21	36	37.8	40.8
1.5369149013564168e-5	5.983784167161832e-6	2.9336584435351265e-5	2.0968348906376294e-5	2.333971285484699e-5	1.667788926468034e-5	1059	XUT_13R-293,SUT735,CUT783,XUT_13R-294,CUT784,XUT_13R-297	NA	chrXIII:654389-658381(-)	CUTs	9	14	17	7	7	12	30	39.0714285714286	28.2352941176471	37.7142857142857	55.2857142857143	37	29	35.5	26	37	55	28	XUT_13R-293,SUT735,CUT783,XUT_13R-294,CUT784,XUT_13R-297::chrXIII:654389-658381(-)	27.8915913495708	NA	15.8	16.6	17.4	29	40	41.6	43.2	44.2	44.6	35.9833041038951	NA	19.95	22.5	25.75	35.5	45.75	48	51.4
5.424405534199119e-6	3.4193052383781894e-6	9.778861478450422e-6	2.0968348906376294e-5	1.000273408064871e-5	1.2508416948510255e-5	1062	XUT_13R-316,SUT736	NA	chrXIII:687543-688857(-)	XUTs	3	14	6	4	3	9	33	46.2857142857143	37.5	218.5	25.6666666666667	39.2222222222222	15	31	39.5	46.5	27	40	XUT_13R-316,SUT736::chrXIII:687543-688857(-)	23.4892058470132	NA	12.3	12.6	12.9	15	43.5	49.2	54.9	60.6	66.3	33.4717031272811	NA	10	12.4	17.6	31	57	62.2	69
2.1697622136796476e-05	9.403089405540022e-6	2.9336584435351265e-5	4.3434437020350895e-5	6.66848938709914e-5	6.254208474255127e-5	1063	XUT_13R-330,SUT737	NA	chrXIII:731437-732109(-)	XUTs	9	29	24	11	20	45	27.1111111111111	39.2758620689655	29.875	41.0909090909091	40.25	36.1555555555556	30	38	28	45	21.5	30	XUT_13R-330,SUT737::chrXIII:731437-732109(-)	20.7707048367351	30	7.8	8.6	9.2	30	44	44.8	45.6	48.2	52.6	34.1522241036799	NA	11	14.2	21.6	38	43	57	62.4
1.717728419163054e-5	5.983784167161832e-6	2.6076963942534455e-5	1.9470609698777988e-5	1.3336978774198281e-5	5.559296421560113e-6	1064	XUT_13R-340	NA	chrXIII:768824-770517(-)	XUTs	8	13	19	7	4	4	42	36.3076923076923	36.6315789473684	48.8571428571429	39.5	55.75	45	26	38	48	17	39.5	XUT_13R-340::chrXIII:768824-770517(-)	37.6910714414486	NA	16.95	22.9	28.4	45	54.75	55.8	56.85	57.9	58.95	26.1903847847507	NA	9	13.4	14.6	26	39	45	57.2
2.802609526002878e-5	1.5386873572701852e-5	5.215392788506891e-5	4.7927654643145814e-5	4.3345181016144415e-5	2.7796482107800567e-5	1065	XUT_13R-362	NA	chrXIII:808459-808718(-)	XUTs	16	32	31	18	13	20	28.3125	28.3125	23.1612903225806	34.3333333333333	33	27.45	21	25	20	37.5	35	23.5	XUT_13R-362::chrXIII:808459-808718(-)	19.1334559222553	NA	4	5.5	7.5	21	29.5	46	49	53	71	23.9596285892041	NA	8.55	12.2	14	25	33.5	35.8	37.35
1.8081351780663729e-6	5.983784167161832e-6	6.519240985633614e-6	5.990956830393227e-6	6.6684893870991405e-6	8.33894463234017e-6	1068	XUT_13R-389,SUT739	NA	chrXIII:854525-855005(-)	XUTs	2	4	2	7	2	6	11	31.25	31	45.1428571428571	29	25.1666666666667	11	37.5	31	48	29	15.5	XUT_13R-389,SUT739::chrXIII:854525-855005(-)	10.5830052442584	NA	8.3	8.6	8.9	11	12.5	12.8	13.1	13.4	13.7	24.6565886963876	NA	10.35	14.7	19.05	37.5	41	41.6	42.2
1.3561013835497797e-5	1.0257915715134569e-5	2.6076963942534455e-5	2.5461566529171214e-5	6.6684893870991405e-6	1.1118592843120226e-5	1069	XUT_13R-411	NA	chrXIII:902929-904456(-)	XUTs	8	17	15	12	2	8	32.875	26.2352941176471	38.3333333333333	42.9166666666667	23.5	31.375	19	27	46	56.5	23.5	25	XUT_13R-411::chrXIII:902929-904456(-)	23.0967028032745	13	10.05	11.1	12.05	19	36.75	47.6	58.45	72.6	87.3	24.902371633923	NA	13.6	15.8	17	27	32	33.6	35.2
9.040675890331864e-9	8.548263095945474e-9	3.259620492816807e-8	1.4977392075983067e-6	3.3342446935495702e-6	1.3898241053900284e-8	1071	XUT_13R-52	NA	chrXIII:119116-119724(-)	XUTs	NA	1	NA	NA	1	NA	NA	26	NA	NA	13	NA	NA	26	NA	NA	13	NA	XUT_13R-52::chrXIII:119116-119724(-)	NA	NA	NA	NA	NA	NA	NA	NA	NA	NA	NA	26	26	26	26	26	26	26	26	26
2.7122027670995594e-6	5.1289578575672845e-6	1.3038481971267228e-5	8.986435245589839e-6	1.000273408064871e-5	1.3898241053900283e-5	1072	XUT_13R-73	NA	chrXIII:171531-173499(-)	XUTs	4	6	3	6	3	10	33.75	32.3333333333333	13	40.1666666666667	38.3333333333333	37.3	32	32.5	11	39.5	39	31	XUT_13R-73::chrXIII:171531-173499(-)	28.0949965085596	NA	13.2	14.4	15.6	32	47.75	50	52.25	54.5	56.75	25.2971917893575	NA	8.5	10	11.5	32.5	43.75	45	49.75
1.4465081424530983e-5	3.4193052383781894e-6	2.9336584435351265e-5	3.444800177476105e-5	1.3336978774198281e-5	1.1118592843120226e-5	1075	XUT_14F-101,SUT325,CUT328	NA	chrXIV:270144-271219(+)	CUTs	9	23	16	4	4	8	39.3333333333333	34.3913043478261	47.25	63.25	28.25	63.75	42	36	45	62.5	30	45	XUT_14F-101,SUT325,CUT328::chrXIV:270144-271219(+)	35.8183818013655	42	16.2	17.4	20.2	42	51	53	55	56.8	58.4	30.9802523449237	NA	14.5	19.4	21.3	36	42	45.4	47
2.7122027670995594e-5	9.403089405540022e-6	4.8894307392252104e-5	5.092313305834243e-5	2.000546816129742e-5	2.501683389702051e-5	1076	XUT_14F-102,SUT326	NA	chrXIV:271873-274241(+)	XUTs	15	34	30	11	6	18	56.2666666666667	37.1764705882353	35.5333333333333	34	48.3333333333333	31.3333333333333	43	28	34.5	38	48.5	31.5	XUT_14F-102,SUT326::chrXIV:271873-274241(+)	39.2250614909286	NA	8.9	13.4	18.1	43	67.5	68.2	68.9	81	131.9	29.4563563893117	36	8.3	14.3	15.95	28	52.75	56.4	62.1
1.717728419163054e-5	4.274131547972737e-6	2.9336584435351265e-5	2.3963827321572907e-5	1.000273408064871e-5	1.3898241053900283e-5	1077	XUT_14F-116,SUT327,XUT_14F-118	NA	chrXIV:318615-319917(+)	XUTs	9	16	19	5	3	10	30.5555555555556	35.1875	28.2631578947368	45	20.6666666666667	38.3	22	31.5	23	43	28	39	XUT_14F-116,SUT327,XUT_14F-118::chrXIV:318615-319917(+)	23.9327890544521	22	9.8	10.6	12.8	22	32	33.2	34.4	48	74	30.49063342278	NA	12.5	15	17.75	31.5	40.5	51	58.5
6.328473123232305e-6	4.274131547972737e-6	6.519240985633614e-6	4.4932176227949195e-6	3.3342446935495702e-6	6.949120526950142e-6	1078	XUT_14F-123,CUT330	NA	chrXIV:337941-339295(+)	CUTs	2	3	7	5	1	5	32	55.3333333333333	46.4285714285714	45.8	10	41	32	42	48	49	10	35	XUT_14F-123,CUT330::chrXIV:337941-339295(+)	30.9838667696593	NA	24.8	25.6	26.4	32	36	36.8	37.6	38.4	39.2	51.8295702325786	NA	39.3	39.6	39.9	42	63.5	67.8	72.1
2.4409824903896035e-5	1.1967568334323663e-5	1.6298102464084034e-5	2.5461566529171214e-5	2.333971285484699e-5	1.528806515929031e-5	1079	XUT_14F-133	NA	chrXIV:354421-355503(+)	XUTs	5	17	27	14	7	11	33.4	43.7647058823529	39.0740740740741	43.4285714285714	32.1428571428571	19.3636363636364	33	35	28	46	34	16	XUT_14F-133::chrXIV:354421-355503(+)	27.8211336354757	NA	12.6	13.2	13.8	33	46	49	52	55	58	35.8902527616102	29	15.8	19.8	22.6	35	56	59.2	61.8
3.1642365616161525e-5	1.1967568334323663e-5	6.519240985633613e-5	3.744348018995767e-5	2.6673957548396562e-5	2.362700979163048e-5	1080	XUT_14F-142,SUT330	NA	chrXIV:372463-374321(+)	XUTs	20	25	35	14	8	17	36.05	29.52	32.6285714285714	36.2857142857143	44.125	36.7647058823529	32	24	28	35	42	37	XUT_14F-142,SUT330::chrXIV:372463-374321(+)	29.8550271428052	NA	13.5	16.7	17	32	51.5	53.6	56	56.8	65.15	24.8141195445393	NA	11.2	12	12.6	24	43	46.2	51
2.802609526002878e-5	1.62416998822964e-5	4.8894307392252104e-5	4.7927654643145814e-5	3.33424469354957e-5	3.196595442397065e-5	1081	XUT_14F-166,SUT333	NA	chrXIV:440725-441306(+)	XUTs	15	32	31	19	10	23	26.1333333333333	28.625	33.3548387096774	61.7368421052632	48.4	34.3478260869565	27	24	27	53	56.5	31	XUT_14F-166,SUT333::chrXIV:440725-441306(+)	22.6932948237438	NA	9.1	10	10.4	27	35	38.6	40.7	41.6	43.8	23.2950655605538	NA	8	9.1	10	24	40	40	44.1
1.8081351780663727e-5	1.0257915715134569e-5	2.6076963942534455e-5	5.541635068113735e-5	2.333971285484699e-5	1.2508416948510255e-5	1084	XUT_14F-214	NA	chrXIV:546153-546781(+)	XUTs	8	37	20	12	7	9	38.25	23.5405405405405	34.55	49.25	39.5714285714286	41.6666666666667	41.5	22	35.5	54.5	38	47	XUT_14F-214::chrXIV:546153-546781(+)	35.329169370005	45	16.75	18.5	21	41.5	45	45	45	48.9	53.45	21.4599303963555	NA	10.8	12	13.8	22	30	30.8	35.8
1.6273216602597354e-5	9.403089405540022e-6	1.9557722956900843e-5	2.3963827321572907e-5	2.000546816129742e-5	1.3898241053900283e-5	1085	XUT_14F-219	NA	chrXIV:561385-561815(+)	XUTs	6	16	18	11	6	10	13.5	24	35.7777777777778	39.4545454545455	21.5	27.4	12.5	21.5	30.5	29	22	19	XUT_14F-219::chrXIV:561385-561815(+)	12.8108277060759	NA	8.75	9.5	10.25	12.5	13.75	14	16.25	18.5	20.75	20.7660821287222	NA	10	10.5	11.25	21.5	29	29	30.5
2.802609526002878e-5	1.62416998822964e-5	5.215392788506891e-5	3.8941219397555975e-5	1.000273408064871e-5	1.8067713370070367e-5	1087	XUT_14F-236	NA	chrXIV:599180-600285(+)	XUTs	16	26	31	19	3	13	28.1875	22.6153846153846	24.3870967741935	46.2631578947368	33.3333333333333	24.2307692307692	21.5	17.5	20	48	18	22	XUT_14F-236::chrXIV:599180-600285(+)	21.9883225426687	NA	7.5	8	9.25	21.5	37.75	40	53.5	62	66.5	18.9189665244323	NA	8	8.5	9.75	17.5	31.75	33	34
9.944743479365051e-6	5.1289578575672845e-6	2.281734344971765e-5	8.986435245589839e-6	1.000273408064871e-5	1.1118592843120226e-5	1089	XUT_14F-257,CUT347,SUT337	NA	chrXIV:629054-629530(+)	CUTs	7	6	11	6	3	8	39.4285714285714	20.3333333333333	33.0909090909091	39.5	35	27.375	40	20	26	39	28	26.5	XUT_14F-257,CUT347,SUT337::chrXIV:629054-629530(+)	32.5245950855665	NA	11.5	13	14.5	40	56	59.6	62.7	64.8	66.9	15.872952075893	NA	5.75	6.5	7.25	20	32.5	34	34.25
6.147659605425667e-5	1.62416998822964e-5	1.1082709675577143e-4	8.237565641790687e-5	5.668215979034269e-5	7.644032579645156e-5	1090	XUT_14F-259,SUT338	NA	chrXIV:632763-634070(+)	XUTs	34	55	68	19	17	55	34.8823529411765	35.3272727272727	34.8088235294118	41.8421052631579	41.6470588235294	40.6363636363636	34	31	32	39	47	38	XUT_14F-259,SUT338::chrXIV:632763-634070(+)	30.8527526277817	NA	14.65	15.3	17.9	34	46.75	49.8	55	56.4	60.05	30.5577429723064	NA	12	15	17.1	31	43.5	48.8	53
2.1697622136796476e-05	1.1967568334323663e-5	2.281734344971765e-5	2.5461566529171214e-5	4.001093632259484e-5	3.7525250845530766e-5	1092	XUT_14F-289,SUT339	NA	chrXIV:724416-726019(+)	XUTs	7	17	24	14	12	27	35.5714285714286	36.1764705882353	45.4583333333333	43.3571428571429	38.1666666666667	35.962962962963	26	38	42.5	46.5	42	32	XUT_14F-289,SUT339::chrXIV:724416-726019(+)	31.8934802822287	26	17	20	23	26	50.5	51.4	52.6	54.4	56.2	31.0522344179653	NA	11.2	13.2	15.2	38	51	51.8	52.6
2.3505757314862848e-5	1.4532047263107306e-5	4.237506640661849e-5	4.043895860515428e-5	1.3336978774198281e-5	1.3898241053900283e-5	1093	XUT_14F-290,SUT340,SUT341,XUT_14F-292	NA	chrXIV:727570-730172(+)	XUTs	13	27	26	17	4	10	35.7692307692308	29.0740740740741	32.5769230769231	42.3529411764706	41.75	25.7	30	26	29	43	42.5	23	XUT_14F-290,SUT340,SUT341,XUT_14F-292::chrXIV:727570-730172(+)	30.0767287199252	30	11.4	13.4	14.6	30	44	51.8	57.6	59.4	68.4	23.7825129999551	NA	7.3	9.8	11	26	37.5	42.6	44.1
7.2325407122654916e-6	9.403089405540022e-6	1.3038481971267228e-5	8.986435245589839e-6	2.000546816129742e-5	1.1118592843120226e-5	1095	XUT_14F-302,SUT343	NA	chrXIV:742294-742589(+)	XUTs	4	6	8	11	6	8	30	26.5	36.75	27	27	27.75	31	19.5	35.5	26	21.5	21	XUT_14F-302,SUT343::chrXIV:742294-742589(+)	29.5290247380451	NA	23.2	24.4	25.6	31	33	33.6	34.2	34.8	35.4	20.8582028884158	NA	9	10	11	19.5	33.5	37	43.5
1.8985419369696916e-5	8.548263095945475e-6	2.281734344971765e-5	3.295026256716274e-5	2.6673957548396562e-5	4.169472316170085e-5	1096	XUT_14F-303,SUT344	NA	chrXIV:743787-746430(+)	XUTs	7	22	21	10	8	30	40.2857142857143	32.8181818181818	40.4761904761905	65.4	21.125	45.0333333333333	41	30.5	36	56.5	18.5	40	XUT_14F-303,SUT344::chrXIV:743787-746430(+)	36.5392056726544	NA	17.6	18.2	18.8	41	52.5	55.2	57.3	58.2	59.1	28.6237144321056	NA	8.3	14.4	18.45	30.5	40.5	45.8	51.25
5.605219052005756e-5	3.162857345499825e-5	8.475013281323698e-5	1.1981913660786453e-4	3.33424469354957e-5	2.362700979163048e-5	1097	XUT_14F-306	NA	chrXIV:755222-756770(+)	XUTs	26	80	62	37	10	17	33.5769230769231	39.9375	40.7741935483871	51.2432432432432	30.6	25.7058823529412	30.5	28	34.5	48	29.5	19	XUT_14F-306::chrXIV:755222-756770(+)	30.2680682040602	17	14.75	17	17	30.5	48.75	49	50.5	52.5	53.75	29.3528616927498	28	10.95	13.9	15.85	28	40	45.4	52
2.7122027670995594e-6	2.5644789287836422e-6	3.259620492816807e-6	2.9954784151966134e-6	6.6684893870991405e-6	6.949120526950142e-6	1098	XUT_14F-313,SUT345	NA	chrXIV:759585-760798(+)	XUTs	1	2	3	3	2	5	28	25	30.3333333333333	38.3333333333333	26.5	36.6	28	25	31	38	26.5	35	XUT_14F-313,SUT345::chrXIV:759585-760798(+)	28	28	28	28	28	28	28	28	28	28	28	24.8193472919817	NA	22.3	22.6	22.9	25	26.5	26.8	27.1
9.040675890331864e-9	2.5644789287836422e-6	6.519240985633614e-6	1.4977392075983066e-8	3.3342446935495702e-6	2.7796482107800566e-6	1100	XUT_14F-52	NA	chrXIV:160613-161626(+)	XUTs	2	NA	NA	3	1	2	26	NA	NA	44.6666666666667	25	31.5	26	NA	NA	45	25	31.5	XUT_14F-52::chrXIV:160613-161626(+)	25.9229627936314	NA	24.2	24.4	24.6	26	27	27.2	27.4	27.6	27.8	NA	NA	NA	NA	NA	NA	NA	NA	NA
9.040675890331863e-6	1.0257915715134569e-5	3.259620492816807e-5	2.3963827321572907e-5	1.000273408064871e-5	1.528806515929031e-5	1101	XUT_14F-55,CUT319,SUT323	NA	chrXIV:168012-169833(+)	CUTs	10	16	10	12	3	11	33.2	25	29.2	40.4166666666667	34.3333333333333	38.1818181818182	35.5	23.5	22.5	42.5	35	27	XUT_14F-55,CUT319,SUT323::chrXIV:168012-169833(+)	27.3798967217363	NA	9.6	13.2	14.35	35.5	44.75	47.8	51.85	55.5	57.75	22.5937518818448	19	11.25	13	14.25	23.5	31.25	32	33.5
7.2325407122654916e-6	4.274131547972737e-6	6.519240985633614e-6	1.347965286838476e-5	1.3336978774198281e-5	1.1118592843120226e-5	1102	XUT_14F-6	NA	chrXIV:16387-17821(+)	XUTs	2	9	8	5	4	8	21.5	33.6666666666667	32.875	51.6	24.75	42.125	21.5	26	31	50	22.5	45.5	XUT_14F-6::chrXIV:16387-17821(+)	15.8745078663875	NA	8.45	9.9	11.35	21.5	28.75	30.2	31.65	33.1	34.55	27.3920101063664	NA	12.2	13.4	14.2	26	53	56.2	59.4
9.040675890331864e-7	2.5644789287836422e-6	6.519240985633614e-6	1.4977392075983067e-6	3.3342446935495702e-6	2.7796482107800566e-6	1105	XUT_14R-128	NA	chrXIV:330526-331351(-)	XUTs	2	1	1	3	1	2	38	13	36	46	31	56.5	38	13	36	56	31	56.5	XUT_14R-128::chrXIV:330526-331351(-)	16.9705627484771	NA	7.4	10.8	14.2	38	55	58.4	61.8	65.2	68.6	13	13	13	13	13	13	13	13	13
5.1531852574891625e-5	4.1031662860538276e-5	7.823089182760337e-5	9.435757007869332e-5	4.667942570969398e-5	3.6135426740140734e-5	1106	XUT_14R-130,SUT747	NA	chrXIV:335166-337788(-)	XUTs	24	63	57	48	14	26	41	30.047619047619	36.8245614035088	43.0625	40.1428571428571	36.6923076923077	35.5	27	34	41	36.5	33	XUT_14R-130,SUT747::chrXIV:335166-337788(-)	34.0255259405615	18	12.45	15.9	18	35.5	56.25	57.8	65.05	74.9	80.4	25.727175696227	12	11	12	12.3	27	41	42	43.7
9.040675890331864e-9	8.548263095945474e-9	3.259620492816807e-8	1.4977392075983066e-8	3.3342446935495702e-6	1.3898241053900284e-8	1107	XUT_14R-141	NA	chrXIV:355616-356208(-)	XUTs	NA	NA	NA	NA	1	NA	NA	NA	NA	NA	52	NA	NA	NA	NA	NA	52	NA	XUT_14R-141::chrXIV:355616-356208(-)	NA	NA	NA	NA	NA	NA	NA	NA	NA	NA	NA	NA	NA	NA	NA	NA	NA	NA	NA	NA
5.424405534199119e-6	1.7096526191890947e-6	3.259620492816807e-6	8.986435245589839e-6	3.3342446935495702e-6	4.169472316170085e-6	1108	XUT_14R-162,CUT811	NA	chrXIV:405949-408103(-)	CUTs	1	6	6	2	1	3	19	44.3333333333333	40.1666666666667	46	25	51.6666666666667	19	47	38.5	46	25	57	XUT_14R-162,CUT811::chrXIV:405949-408103(-)	19	19	19	19	19	19	19	19	19	19	19	39.5982796144673	NA	18.75	22.5	26.25	47	59.75	61	62.25
4.520337945165932e-6	8.548263095945474e-9	6.519240985633614e-6	1.347965286838476e-5	6.6684893870991405e-6	1.3898241053900283e-6	1110	XUT_14R-181	NA	chrXIV:462182-463020(-)	XUTs	2	9	5	NA	2	1	44.5	32.3333333333333	38.2	NA	35.5	17	44.5	38	21	NA	35.5	17	XUT_14R-181::chrXIV:462182-463020(-)	43.6806593356831	NA	36.85	37.7	38.55	44.5	48.75	49.6	50.45	51.3	52.15	28.0590019038447	NA	12.4	14.8	16.2	38	40	44.4	48.8
1.265694624646461e-5	9.403089405540022e-6	1.3038481971267228e-5	1.647513128358137e-5	2.000546816129742e-5	1.667788926468034e-5	1111	XUT_14R-187,SUT748	NA	chrXIV:465519-466655(-)	XUTs	4	11	14	11	6	12	36.25	23.6363636363636	27.5	48.2727272727273	37.3333333333333	36.5	38.5	19	25.5	49	35.5	30.5	XUT_14R-187,SUT748::chrXIV:465519-466655(-)	31.8843538493301	NA	16.5	18	19.5	38.5	52.25	52.4	52.55	52.7	52.85	21.3550015375877	19	11.5	16	16	19	29	30	30.5
1.8985419369696916e-5	8.548263095945475e-6	2.9336584435351265e-5	2.5461566529171214e-5	1.000273408064871e-5	8.33894463234017e-6	1113	XUT_14R-204	NA	chrXIV:490195-491243(-)	XUTs	9	17	21	10	3	6	19.2222222222222	24	38.7142857142857	45.1	27	26.1666666666667	20	22	37	44	31	23.5	XUT_14R-204::chrXIV:490195-491243(-)	16.4458453454882	8	7.4	7.8	8	20	28	28.4	28.8	29.6	30.8	20.4293391552009	NA	7.4	8	10.8	22	32	34.4	36.8
3.6162703561327458e-6	2.5644789287836422e-6	6.519240985633614e-6	4.4932176227949195e-6	3.3342446935495702e-6	1.3898241053900283e-6	1114	XUT_14R-21,SUT742	NA	chrXIV:64997-66251(-)	XUTs	2	3	4	3	1	1	50	22.6666666666667	35.5	49	67	6	50	20	35.5	48	67	6	XUT_14R-21,SUT742::chrXIV:64997-66251(-)	48.9897948556636	NA	41	42	43	50	55	56	57	58	59	21.4722916901894	NA	15.5	16	16.5	20	26.5	27.8	29.1
3.254643320519471e-5	9.403089405540022e-6	7.171165084196976e-5	4.193669781275259e-5	1.000273408064871e-5	2.6406658002410538e-5	1119	XUT_14R-269,SUT752	NA	chrXIV:609616-611305(-)	XUTs	22	28	36	11	3	19	37.4090909090909	37.5714285714286	39.9722222222222	55	27.6666666666667	47.3157894736842	36	38	35	59	24	47	XUT_14R-269,SUT752::chrXIV:609616-611305(-)	33.1503977350336	NA	11.4	19.2	21	36	52.75	53.8	57.4	58.9	60.9	34.4454174897238	NA	14.1	19.4	22.15	38	46.75	50.8	52
7.2325407122654916e-6	8.548263095945473e-7	3.259620492816807e-8	8.986435245589839e-6	3.3342446935495702e-6	6.949120526950142e-6	1120	XUT_14R-271	NA	chrXIV:614560-615755(-)	XUTs	NA	6	8	1	1	5	NA	32.8333333333333	30.375	43	8	39	NA	32	26.5	43	8	37	XUT_14R-271::chrXIV:614560-615755(-)	NA	NA	NA	NA	NA	NA	NA	NA	NA	NA	NA	31.9148200911304	32	22.75	24.5	26.25	32	37.25	39	40.5
4.520337945165932e-6	2.5644789287836422e-6	3.259620492816807e-6	2.9954784151966134e-6	3.3342446935495702e-6	4.169472316170085e-6	1122	XUT_14R-291,SUT754	NA	chrXIV:652436-653208(-)	XUTs	1	2	5	3	1	3	26	43.5	25.4	38	27	64.3333333333333	26	43.5	20	46	27	22	XUT_14R-291,SUT754::chrXIV:652436-653208(-)	26	26	26	26	26	26	26	26	26	26	26	35.9444015112229	NA	21.45	23.9	26.35	43.5	55.75	58.2	60.65
1.265694624646461e-5	1.3677220953512758e-5	1.6298102464084034e-5	2.8457044944367827e-5	1.000273408064871e-5	2.501683389702051e-5	1125	XUT_14R-40,SUT743	NA	chrXIV:110700-112904(-)	XUTs	5	19	14	16	3	18	24.4	37.3684210526316	38.1428571428571	36.1875	30	32.1666666666667	20	34	38.5	35	37	29	XUT_14R-40,SUT743::chrXIV:110700-112904(-)	21.9098995271575	NA	14.4	14.8	15.2	20	23	28.2	33.4	38.6	43.8	33.8203242686473	NA	12.9	20.2	22	34	52	52.8	55.5
9.040675890331864e-9	1.7096526191890947e-6	3.259620492816807e-8	1.4977392075983066e-8	3.3342446935495702e-6	1.3898241053900284e-8	1126	XUT_14R-46	NA	chrXIV:126102-126712(-)	XUTs	NA	NA	NA	2	1	NA	NA	NA	NA	34.5	47	NA	NA	NA	NA	34.5	47	NA	XUT_14R-46::chrXIV:126102-126712(-)	NA	NA	NA	NA	NA	NA	NA	NA	NA	NA	NA	NA	NA	NA	NA	NA	NA	NA	NA	NA
5.424405534199119e-6	6.838610476756379e-6	9.778861478450422e-6	1.347965286838476e-5	1.000273408064871e-5	8.33894463234017e-6	1127	XUT_14R-74,SUT744	NA	chrXIV:201340-201983(-)	XUTs	3	9	6	8	3	6	26	27.8888888888889	30.3333333333333	42.875	36.6666666666667	35.8333333333333	24	17	25.5	39	33	40.5	XUT_14R-74,SUT744::chrXIV:201340-201983(-)	24.4364589771584	NA	16.8	17.6	18.4	24	31	32.4	33.8	35.2	36.6	21.9586046258745	NA	9.4	11.8	13.2	17	35	37.4	39.8
2.802609526002878e-5	1.1112742024729116e-5	5.5413548377885716e-5	3.8941219397555975e-5	3.33424469354957e-5	3.7525250845530766e-5	1128	XUT_14R-75,SUT745	NA	chrXIV:204900-206789(-)	XUTs	17	26	31	13	10	27	34.8823529411765	31.5	33.7096774193548	48.5384615384615	41.4	46.1481481481481	28	24	31	45	38	39	XUT_14R-75,SUT745::chrXIV:204900-206789(-)	26.0246803283743	30	8.6	9.6	10.8	28	38	48.4	51.6	54	75.1999999999999	26.809570922597	NA	11.5	14	15	24	43.75	47	54.25
9.040675890331864e-7	8.548263095945473e-7	9.778861478450422e-6	4.4932176227949195e-6	3.3342446935495702e-6	2.7796482107800566e-6	1129	XUT_14R-89	NA	chrXIV:241431-242252(-)	XUTs	3	3	1	1	1	2	28	43.3333333333333	39	23	14	37	27	49	39	23	14	37	XUT_14R-89::chrXIV:241431-242252(-)	26.0668889146117	NA	17.1	18.2	19.3	27	34	35.4	36.8	38.2	39.6	40.9362483349801	NA	27.4	29.8	32.2	49	52.5	53.2	53.9
3.254643320519471e-5	1.282239464391821e-5	2.6076963942534455e-5	4.3434437020350895e-5	3.3342446935495702e-6	6.949120526950142e-6	1131	XUT_15F-1	NA	chrXV:3206-4031(+)	XUTs	8	29	36	15	1	5	26.625	31	29.9166666666667	36.6	21	30.4	22	28	27.5	37	21	32	XUT_15F-1::chrXV:3206-4031(+)	24.3269744206167	21	14.05	15.1	16.25	22	32	34.8	37.6	41.9	46.45	26.9584479701568	NA	11.4	12.8	14.4	28	41	44.4	45
1.5369149013564168e-5	5.1289578575672845e-6	2.6076963942534455e-5	1.7972870491179678e-5	2.000546816129742e-5	1.1118592843120226e-5	1132	XUT_15F-10,SUT349,CUT354	NA	chrXV:21145-22509(+)	CUTs	8	12	17	6	6	8	22.5	36.25	43.5294117647059	39.3333333333333	29.8333333333333	31.625	17	24.5	25	40.5	28.5	36	XUT_15F-10,SUT349,CUT354::chrXV:21145-22509(+)	17.4794093622804	11	8.4	9.8	11	17	23.75	24.8	25.85	38.6	53.3	29.6216956301029	21	14.55	15.4	17.6	24.5	37.25	44.4	62.05
5.424405534199119e-6	5.1289578575672845e-6	6.519240985633614e-6	7.488696037991533e-6	3.3342446935495702e-6	1.2508416948510255e-5	1133	XUT_15F-102,SUT356	NA	chrXV:225493-226586(+)	XUTs	2	5	6	6	1	9	40.5	14.2	19	35.8333333333333	15	30.5555555555556	40.5	15	22.5	37.5	15	28	XUT_15F-102,SUT356::chrXV:225493-226586(+)	38.8329756778952	NA	30.15	31.3	32.45	40.5	46.25	47.4	48.55	49.7	50.85	13.9611342435379	NA	10.6	11.2	11.8	15	16	16.2	16.4
1.265694624646461e-5	8.548263095945475e-6	1.3038481971267228e-5	2.3963827321572907e-5	3.3342446935495702e-6	4.169472316170085e-6	1134	XUT_15F-104	NA	chrXV:227638-228031(+)	XUTs	4	16	14	10	1	3	38	25.4375	33.1428571428571	28.8	17	30.6666666666667	35	24	29.5	34.5	17	21	XUT_15F-104::chrXV:227638-228031(+)	29.5290247380451	NA	11.8	13.6	15.4	35	54	57.6	61.2	64.8	68.4	19.6654928300026	24	3.75	7	10.75	24	36.25	40	44.5
1.8985419369696916e-5	1.1112742024729116e-5	1.9557722956900843e-5	4.193669781275259e-5	6.6684893870991405e-6	2.501683389702051e-5	1135	XUT_15F-112,SUT357	NA	chrXV:241558-242799(+)	XUTs	6	28	21	13	2	18	51.8333333333333	32.7142857142857	45.0476190476191	46.0769230769231	24	59.1666666666667	59	30	45	49	24	53	XUT_15F-112,SUT357::chrXV:241558-242799(+)	45.0531219165185	59	20.5	21	21.5	59	59.75	60	67.75	75.5	83.25	26.7693124623242	48	8.35	10.4	13.15	30	48	48	48.95
7.2325407122654916e-6	8.548263095945474e-9	1.3038481971267228e-5	8.986435245589839e-6	3.3342446935495702e-6	1.3898241053900284e-8	1136	XUT_15F-129	NA	chrXV:281649-282071(+)	XUTs	4	6	8	NA	1	NA	22	30.6666666666667	30.5	NA	38	NA	21.5	29.5	30	NA	38	NA	XUT_15F-129::chrXV:281649-282071(+)	21.3763043193119	NA	16.3	16.6	16.9	21.5	26	26.6	27.2	27.8	28.4	28.2158632695355	NA	16.5	18	19.5	29.5	40	41	42.75
2.7122027670995594e-6	8.548263095945473e-7	3.259620492816807e-8	1.0484174453188147e-5	3.3342446935495702e-6	1.3898241053900284e-8	1138	XUT_15F-141	NA	chrXV:311776-312643(+)	XUTs	NA	7	3	1	1	NA	NA	29.7142857142857	32	50	75	NA	NA	24	39	50	75	NA	XUT_15F-141::chrXV:311776-312643(+)	NA	NA	NA	NA	NA	NA	NA	NA	NA	NA	NA	26.1172932680654	NA	14.3	14.6	14.9	24	41.5	44.8	47.7
1.9889486958730103e-5	1.282239464391821e-5	3.585582542098488e-5	3.295026256716274e-5	1.3336978774198281e-5	2.0847361580850424e-5	1139	XUT_15F-144,CUT368	NA	chrXV:315268-316730(+)	CUTs	11	22	22	15	4	15	32.0909090909091	35.3181818181818	34	44.5333333333333	46.25	33.3333333333333	30	35	30.5	44	43.5	35	XUT_15F-144,CUT368::chrXV:315268-316730(+)	28.2813995133936	NA	11.5	15	18	30	41.5	44	46.5	49	54.5	30.4443526154284	44	11.25	16.1	17	35	44	46.4	50.4
1.265694624646461e-5	5.983784167161832e-6	1.9557722956900843e-5	2.8457044944367827e-5	2.333971285484699e-5	8.33894463234017e-6	1140	XUT_15F-163,SUT361	NA	chrXV:348318-349018(+)	XUTs	6	19	14	7	7	6	41.3333333333333	26.4210526315789	51.6428571428571	36.7142857142857	29.7142857142857	39.5	42	23	48.5	38	25	41	XUT_15F-163,SUT361::chrXV:348318-349018(+)	38.2418529064843	NA	21.25	23.5	25.75	42	48.75	50	54.25	58.5	62.75	23.2556679178745	19	12.2	13.8	15.4	23	34.5	35	35.3
2.7122027670995594e-5	2.5644789287836422e-6	3.9115445913801686e-5	1.4977392075983067e-5	2.333971285484699e-5	3.474560263475071e-5	1141	XUT_15F-18,SUT351	NA	chrXV:33344-34401(+)	XUTs	12	10	30	3	7	25	32.4166666666667	42.5	46.3666666666667	60.3333333333333	30.5714285714286	35.44	26	53	46.5	55	27	35	XUT_15F-18,SUT351::chrXV:33344-34401(+)	25.538045786277	26	8.85	12.4	14.6	26	38.75	47	51.4	53.6	71.1	34.38009044735	NA	11.5	16	17.7	53	60.75	61.2	61.65
1.0848811068398238e-5	8.548263095945475e-6	2.6076963942534455e-5	1.9470609698777988e-5	1.3336978774198281e-5	6.949120526950142e-6	1142	XUT_15F-197,SUT365,CUT373	NA	chrXV:418050-418866(+)	CUTs	8	13	12	10	4	5	18.875	55.9230769230769	36.0833333333333	31.9	53.25	25.6	20	26	25.5	29	46	15	XUT_15F-197,SUT365,CUT373::chrXV:418050-418866(+)	14.4838512255892	NA	4.4	5.8	7.1	20	24.5	25.2	25.9	30.8	36.4	29.9675363879522	51	10.6	13.8	16.2	26	37	45.4	51
2.6217960081962407e-5	1.7951352501485495e-5	4.8894307392252104e-5	3.8941219397555975e-5	3.33424469354957e-5	3.474560263475071e-5	1143	XUT_15F-200,SUT366,CUT375	NA	chrXV:422379-425258(+)	CUTs	15	26	29	21	10	25	31.2	38.7692307692308	42.2413793103448	44.8571428571429	30.2	38.84	23	36.5	37	41	31.5	44	XUT_15F-200,SUT366,CUT375::chrXV:422379-425258(+)	27.1353529583129	17	13.4	14.8	16.1	23	45.5	47.6	49.7	52.4	55.8	35.3779458251417	42	17	20	20.75	36.5	48.75	51	56.25
5.424405534199119e-6	8.548263095945474e-9	3.259620492816807e-8	1.4977392075983066e-8	1.000273408064871e-5	4.169472316170085e-6	1146	XUT_15F-238	NA	chrXV:491120-492939(+)	XUTs	NA	NA	6	NA	3	3	NA	NA	39	NA	24	38.3333333333333	NA	NA	40.5	NA	17	33	XUT_15F-238::chrXV:491120-492939(+)	NA	NA	NA	NA	NA	NA	NA	NA	NA	NA	NA	NA	NA	NA	NA	NA	NA	NA	NA	NA
5.424405534199119e-6	3.4193052383781894e-6	9.778861478450422e-6	1.1981913660786454e-5	3.3342446935495702e-6	1.3898241053900283e-6	1147	XUT_15F-245	NA	chrXV:504722-505501(+)	XUTs	3	8	6	4	1	1	40	29.125	37.6666666666667	42.25	62	39	27	20.5	35.5	42.5	62	39	XUT_15F-245::chrXV:504722-505501(+)	33.6085437456954	NA	19.8	20.6	21.4	27	50.5	55.2	59.9	64.6	69.3	25.2845923033097	NA	14.75	16.5	18.05	20.5	35.25	35.6	35.95
7.2325407122654916e-6	5.1289578575672845e-6	1.9557722956900843e-5	7.488696037991533e-6	6.6684893870991405e-6	1.2508416948510255e-5	1148	XUT_15F-249,SUT368	NA	chrXV:506932-507946(+)	XUTs	6	5	8	6	2	9	24.8333333333333	25.8	40.25	39	56.5	46	24	19	46	29	56.5	44	XUT_15F-249,SUT368::chrXV:506932-507946(+)	22.9769247562028	35	12.75	15.5	18.25	24	32.75	35	35	35	35	22.3828358697088	NA	12.4	12.8	13.2	19	40	40.8	41.6
2.7122027670995594e-6	8.548263095945473e-7	3.259620492816807e-8	1.4977392075983067e-6	3.3342446935495702e-6	1.3898241053900284e-8	1149	XUT_15F-265	NA	chrXV:559685-560281(+)	XUTs	NA	1	3	1	1	NA	NA	62	45.3333333333333	45	33	NA	NA	62	48	45	33	NA	XUT_15F-265::chrXV:559685-560281(+)	NA	NA	NA	NA	NA	NA	NA	NA	NA	NA	NA	62	62	62	62	62	62	62	62	62
9.040675890331864e-9	8.548263095945474e-9	3.259620492816807e-8	1.4977392075983067e-6	3.3342446935495702e-6	1.3898241053900284e-8	1150	XUT_15F-281	NA	chrXV:589293-589732(+)	XUTs	NA	1	NA	NA	1	NA	NA	65	NA	NA	24	NA	NA	65	NA	NA	24	NA	XUT_15F-281::chrXV:589293-589732(+)	NA	NA	NA	NA	NA	NA	NA	NA	NA	NA	NA	65	65	65	65	65	65	65	65	65
4.520337945165932e-6	3.4193052383781894e-6	3.259620492816807e-8	7.488696037991533e-6	3.3342446935495702e-6	2.7796482107800566e-6	1152	XUT_15F-288,SUT371,CUT385	NA	chrXV:617169-618246(+)	CUTs	NA	5	5	4	1	2	NA	33.4	27	59.75	63	56	NA	39	20	58.5	63	56	XUT_15F-288,SUT371,CUT385::chrXV:617169-618246(+)	NA	NA	NA	NA	NA	NA	NA	NA	NA	NA	NA	29.9190225403228	NA	14.6	18.2	21.8	39	41	42.2	43.4
1.4465081424530983e-5	7.693436786350926e-6	1.9557722956900843e-5	1.9470609698777988e-5	3.33424469354957e-5	3.6135426740140734e-5	1154	XUT_15F-307,SUT374,CUT388	NA	chrXV:667841-670634(+)	CUTs	6	13	16	9	10	26	35.6666666666667	32.0769230769231	37.5625	50.5555555555556	38.3	27.8076923076923	35.5	30	37.5	53	32	21.5	XUT_15F-307,SUT374,CUT388::chrXV:667841-670634(+)	32.2079684288661	NA	16.75	18.5	20.25	35.5	43	44	48.5	53	57.5	27.5307035603262	30	11.2	12.2	12.8	30	41	45.8	51
5.9668460876190305e-5	3.590270500297099e-5	7.497127133478656e-5	5.841182909633396e-5	3.33424469354957e-5	3.196595442397065e-5	1158	XUT_15F-331,SUT377	NA	chrXV:701568-703951(+)	XUTs	23	39	66	42	10	23	33.304347826087	32.7948717948718	39.0909090909091	52.6428571428571	30.7	41.8260869565217	28	31	39.5	55.5	22.5	39	XUT_15F-331,SUT377::chrXV:701568-703951(+)	25.1023267639512	NA	10	11.2	16.3	28	41.5	45.6	53	60	61.9	28.145405304072	46	10.9	11.8	13.7	31	47	48.4	49.6
1.8081351780663729e-6	8.548263095945474e-9	3.259620492816807e-8	1.4977392075983066e-8	6.6684893870991405e-6	6.949120526950142e-6	1159	XUT_15F-345	NA	chrXV:744434-745496(+)	XUTs	NA	NA	2	NA	2	5	NA	NA	27.5	NA	18	44.8	NA	NA	27.5	NA	18	38	XUT_15F-345::chrXV:744434-745496(+)	NA	NA	NA	NA	NA	NA	NA	NA	NA	NA	NA	NA	NA	NA	NA	NA	NA	NA	NA	NA
1.1752878657431424e-5	1.3677220953512758e-5	3.259620492816807e-5	2.8457044944367827e-5	2.000546816129742e-5	1.1118592843120226e-5	1161	XUT_15F-436	NA	chrXV:968748-970331(+)	XUTs	10	19	13	16	6	8	41.1	38.7894736842105	38.6153846153846	48.1875	29.6666666666667	26	35.5	40	38	45.5	26.5	23.5	XUT_15F-436::chrXV:968748-970331(+)	37.0356986767167	68	19.15	22.3	24.75	35.5	60	67.2	67.65	68	68	34.0469360124701	NA	12	15.2	18.1	40	49	49.4	51.2
5.424405534199119e-6	1.7096526191890947e-6	6.519240985633614e-6	1.0484174453188147e-5	1.000273408064871e-5	2.7796482107800566e-6	1162	XUT_15F-448,CUT395	NA	chrXV:994999-997115(+)	CUTs	2	7	6	2	3	2	52	29.7142857142857	43.3333333333333	40	49	31.5	52	23	46	40	36	31.5	XUT_15F-448,CUT395::chrXV:994999-997115(+)	52	52	52	52	52	52	52	52	52	52	52	25.3924324755249	16	12.5	14	15.5	23	45	46.2	47.5
1.8081351780663729e-6	8.548263095945474e-9	6.519240985633614e-6	1.4977392075983066e-8	3.3342446935495702e-6	2.7796482107800566e-6	1163	XUT_15F-45	NA	chrXV:90220-91803(+)	XUTs	2	NA	2	NA	1	2	32	NA	44	NA	26	40	32	NA	44	NA	26	40	XUT_15F-45::chrXV:90220-91803(+)	17.1755640373177	NA	7.7	10.4	13.1	32	45.5	48.2	50.9	53.6	56.3	NA	NA	NA	NA	NA	NA	NA	NA	NA
6.328473123232305e-6	5.1289578575672845e-6	1.3038481971267228e-5	1.7972870491179678e-5	6.6684893870991405e-6	4.169472316170085e-6	1164	XUT_15F-453	NA	chrXV:1018990-1019917(+)	XUTs	4	12	7	6	2	3	17.5	40.75	38.2857142857143	42	48	25	16.5	37	36	39.5	48	29	XUT_15F-453::chrXV:1018990-1019917(+)	15.6716719889149	NA	8.75	9.5	10.25	16.5	22.25	23.6	24.95	26.3	27.65	38.2417503456574	29	23.85	27.2	28.3	37	53.75	55.4	57.05
1.265694624646461e-5	7.693436786350926e-6	6.519240985633614e-6	1.7972870491179678e-5	3.3342446935495702e-6	1.2508416948510255e-5	1165	XUT_15F-479	NA	chrXV:1069592-1070405(+)	XUTs	2	12	14	9	1	9	16	33.5833333333333	33.7142857142857	30.2222222222222	23	34.1111111111111	16	33	28.5	28	23	21	XUT_15F-479::chrXV:1069592-1070405(+)	9.32737905308882	NA	4.3	5.6	6.9	16	22.5	23.8	25.1	26.4	27.7	26.0899623175466	NA	9.2	11.1	11.65	33	41.75	47.8	51.05
4.610744704069251e-5	2.4789962978241875e-5	7.823089182760337e-5	5.9909568303932266e-5	1.667122346774785e-5	1.3898241053900283e-5	1166	XUT_15F-9	NA	chrXV:17984-18684(+)	XUTs	24	40	51	29	5	10	26.125	33.425	29.6862745098039	41.4137931034483	30.4	33.5	20	31	24	38	27	31.5	XUT_15F-9::chrXV:17984-18684(+)	22.4143538336092	NA	13.15	14	14	20	31.5	36	43.15	52.5	54.85	27.9014454517031	43	10.9	11.9	12.85	31	46	48.2	49.3
1.8985419369696916e-5	7.693436786350926e-6	6.193278936351934e-5	5.541635068113735e-5	2.000546816129742e-5	6.949120526950142e-6	1167	XUT_15R-10	NA	chrXV:8904-9848(-)	XUTs	19	37	21	9	6	5	28.3157894736842	34.972972972973	41.5714285714286	46.7777777777778	50.6666666666667	31.8	21	29	35	49	48.5	33	XUT_15R-10::chrXV:8904-9848(-)	21.534476384419	NA	5	5.8	11.6	21	33.5	44.8	61	61.2	62.8	31.3948851293637	49	14.8	19.2	20.4	29	48	49	51.4
1.265694624646461e-5	6.838610476756379e-6	9.778861478450422e-6	2.0968348906376294e-5	6.6684893870991405e-6	6.949120526950142e-6	1168	XUT_15R-101	NA	chrXV:169968-170824(-)	XUTs	3	14	14	8	2	5	18.6666666666667	30	43.5714285714286	41.875	44	35.4	13	33	32	41	44	31	XUT_15R-101::chrXV:169968-170824(-)	16.9107199473203	NA	12.1	12.2	12.3	13	22	23.8	25.6	27.4	29.2	28.2255959008036	33	16.3	17	17	33	36.75	37.4	38.35
2.3505757314862848e-5	1.7096526191890947e-6	5.5413548377885716e-5	4.942539385074412e-5	6.0016404483892265e-5	3.196595442397065e-5	1169	XUT_15R-116,SUT768	NA	chrXV:219022-220564(-)	XUTs	17	33	26	2	18	23	33.5882352941176	33.8484848484849	38.0769230769231	52	40.2222222222222	30.1739130434783	35	29	32	52	40.5	29	XUT_15R-116,SUT768::chrXV:219022-220564(-)	26.8010822780177	NA	8	8.6	11.4	35	46	51.6	56.6	59	63.6	29.0710740027547	NA	9.6	13.8	18.6	29	45	46	51.6
9.040675890331864e-9	1.7096526191890947e-6	3.259620492816807e-8	2.9954784151966134e-6	3.3342446935495702e-6	1.3898241053900283e-6	1170	XUT_15R-137	NA	chrXV:299918-300402(-)	XUTs	NA	2	NA	2	1	1	NA	49	NA	29	13	46	NA	49	NA	29	13	46	XUT_15R-137::chrXV:299918-300402(-)	NA	NA	NA	NA	NA	NA	NA	NA	NA	NA	NA	44.7325384926901	NA	31	33	35	49	59	61	63
1.8081351780663727e-5	1.4532047263107306e-5	2.6076963942534455e-5	2.24660881139746e-5	1.000273408064871e-5	6.949120526950142e-6	1171	XUT_15R-149,SUT769	NA	chrXV:326093-326454(-)	XUTs	8	15	20	17	3	5	23.5	29.0666666666667	32.6	49	54.3333333333333	46.8	18.5	28	31	30	52	50	XUT_15R-149,SUT769::chrXV:326093-326454(-)	21.9164271079646	17	15.7	16.4	17	18.5	26.5	30	33.5	37	40.5	25.1545890243039	NA	8.7	11.8	16.1	28	37.5	38.8	41.6
1.265694624646461e-5	8.548263095945475e-6	3.9115445913801686e-5	3.295026256716274e-5	1.667122346774785e-5	1.1118592843120226e-5	1172	XUT_15R-150,CUT833	NA	chrXV:331186-333402(-)	CUTs	12	22	14	10	5	8	31.25	26.6363636363636	37.1428571428571	55.3	47	40.25	28	24	31	50.5	42	41	XUT_15R-150,CUT833::chrXV:331186-333402(-)	25.4429310030572	32	8.65	10.5	13.25	28	49.75	51.4	53.05	54.7	58.6	22.6308366222918	18	10	10.1	11.15	24	34.25	35.8	41.95
2.7122027670995594e-6	8.548263095945474e-9	3.259620492816807e-8	4.4932176227949195e-6	3.3342446935495702e-6	1.3898241053900284e-8	1173	XUT_15R-157	NA	chrXV:347116-348141(-)	XUTs	NA	3	3	NA	1	NA	NA	32	35	NA	27	NA	NA	29	36	NA	27	NA	XUT_15R-157::chrXV:347116-348141(-)	NA	NA	NA	NA	NA	NA	NA	NA	NA	NA	NA	31.7341251989548	29	29	29	29	29	33.5	34.4	35.3
1.4465081424530983e-5	1.62416998822964e-5	1.3038481971267228e-5	1.647513128358137e-5	6.6684893870991405e-6	9.728768737730198e-6	1175	XUT_15R-169,SUT772	NA	chrXV:356079-357227(-)	XUTs	4	11	16	19	2	7	21	26.7272727272727	35.3125	39.4210526315789	9	33.5714285714286	20.5	32	33	38	9	37	XUT_15R-169,SUT772::chrXV:356079-357227(-)	18.0369232709302	NA	8.95	10.9	12.85	20.5	24.75	27	29.25	31.5	33.75	20.850879528168	7	7	7	7.5	32	38	40	43.5
9.040675890331863e-6	4.274131547972737e-6	2.281734344971765e-5	1.4977392075983067e-5	6.6684893870991405e-6	6.949120526950142e-6	1176	XUT_15R-172	NA	chrXV:367010-368132(-)	XUTs	7	10	10	5	2	5	33.4285714285714	22.8	49.1	63.2	24.5	51.8	23	14	41	49	24.5	52	XUT_15R-172::chrXV:367010-368132(-)	27.9611613504103	45	12.6	16.2	19.8	23	45	45	47.4	54.6	61.8	16.9552050807615	11	7.9	8.8	9.7	14	20	26.8	39.85
5.424405534199119e-6	1.7096526191890947e-6	9.778861478450422e-6	1.0484174453188147e-5	3.3342446935495702e-6	1.3898241053900283e-6	1177	XUT_15R-175,SUT773,XUT_15R-177	NA	chrXV:368174-369482(-)	XUTs	3	7	6	2	1	1	58	36.7142857142857	34.6666666666667	44	78	77	61	35	40.5	44	78	77	XUT_15R-175,SUT773,XUT_15R-177::chrXV:368174-369482(-)	56.045668529072	NA	41.2	43.4	45.6	61	67.5	68.8	70.1	71.4	72.7	31.1390303356335	NA	14	17	20	35	49	55.6	61
1.8081351780663729e-6	3.4193052383781894e-6	3.259620492816807e-6	8.986435245589839e-6	3.3342446935495702e-6	5.559296421560113e-6	1179	XUT_15R-187	NA	chrXV:383182-383508(-)	XUTs	1	6	2	4	1	4	19	33.6666666666667	37	41.75	25	39.5	19	23	37	47.5	25	44.5	XUT_15R-187::chrXV:383182-383508(-)	19	19	19	19	19	19	19	19	19	19	19	22.4163824885281	NA	6.25	7.5	8.75	23	52.25	61	65.75
1.8081351780663729e-6	8.548263095945473e-7	3.259620492816807e-8	1.4977392075983067e-6	3.3342446935495702e-6	1.3898241053900284e-8	1180	XUT_15R-189,CUT837	NA	chrXV:386047-386558(-)	CUTs	NA	1	2	1	1	NA	NA	50	45.5	31	40	NA	NA	50	45.5	31	40	NA	XUT_15R-189,CUT837::chrXV:386047-386558(-)	NA	NA	NA	NA	NA	NA	NA	NA	NA	NA	NA	50	50	50	50	50	50	50	50	50
6.599693399942261e-5	1.1967568334323663e-5	8.149051232042017e-5	1.2581009343825774e-4	2.6673957548396562e-5	3.196595442397065e-5	1181	XUT_15R-19	NA	chrXV:24591-25491(-)	XUTs	25	84	73	14	8	23	22.8	30.6190476190476	25.986301369863	36.3571428571429	24	39.2173913043478	21	27.5	24	36.5	21	32	XUT_15R-19::chrXV:24591-25491(-)	20.2510518517268	NA	8.8	12	12	21	34	34.2	36.6	40.2	41.8	24.9664204387599	12	9.15	11.3	12	27.5	41.25	44	47.55
4.520337945165932e-6	1.7096526191890947e-6	3.259620492816807e-8	8.986435245589839e-6	3.3342446935495702e-6	4.169472316170085e-6	1182	XUT_15R-211	NA	chrXV:437000-438106(-)	XUTs	NA	6	5	2	1	3	NA	20.1666666666667	45	30	24	21.3333333333333	NA	11	36	30	24	16	XUT_15R-211::chrXV:437000-438106(-)	NA	NA	NA	NA	NA	NA	NA	NA	NA	NA	NA	14.4735776380432	NA	6.5	7	7.5	11	24	28	35.25
9.040675890331864e-9	8.548263095945473e-7	9.778861478450422e-6	4.4932176227949195e-6	1.3336978774198281e-5	1.3898241053900283e-6	1184	XUT_15R-220	NA	chrXV:448870-449240(-)	XUTs	3	3	NA	1	4	1	49.3333333333333	27.6666666666667	NA	71	26.5	23	49	20	NA	71	21	23	XUT_15R-220::chrXV:448870-449240(-)	41.493926628526	NA	21.1	24.2	27.3	49	65	68.2	71.4	74.6	77.8	25.0079974413645	NA	17.3	17.6	17.9	20	33	35.6	38.2
2.9834230438095153e-5	1.1967568334323663e-5	5.215392788506891e-5	5.391861147353904e-5	1.667122346774785e-5	3.196595442397065e-5	1185	XUT_15R-249,SUT779	NA	chrXV:521265-522630(-)	XUTs	16	36	33	14	5	23	32.5625	32.75	43.3030303030303	41.9285714285714	36.8	35.0869565217391	34.5	30	40	45	36	32	XUT_15R-249,SUT779::chrXV:521265-522630(-)	29.0574602711642	NA	10.5	16	20.25	34.5	41.25	42	44.25	46.5	48.75	27.5739282901157	18	7.5	16	18	30	42.25	47	52.25
1.1752878657431424e-5	8.548263095945475e-6	1.6298102464084034e-5	4.7927654643145814e-5	3.3342446935495702e-6	8.33894463234017e-6	1186	XUT_15R-264	NA	chrXV:577775-578076(-)	XUTs	5	32	13	10	1	6	23.2	33.1875	51.0769230769231	47.9	56	48.8333333333333	22	28	59	50	56	47	XUT_15R-264::chrXV:577775-578076(-)	22.3236211882445	NA	16.4	16.8	17.2	22	25	27	29	31	33	26.7505215992923	NA	10	12.1	13.65	28	53.5	55.8	56
1.8985419369696916e-5	5.1289578575672845e-6	2.6076963942534455e-5	2.9954784151966133e-5	3.3342446935495702e-6	1.667788926468034e-5	1187	XUT_15R-265,SUT782	NA	chrXV:578501-579950(-)	XUTs	8	20	21	6	1	12	40.25	33.1	49.0952380952381	58	9	33.6666666666667	39	27.5	48	56	9	30.5	XUT_15R-265,SUT782::chrXV:578501-579950(-)	33.8145051793419	20	14.15	17.3	20	39	56	61.6	67.2	69.5	71.25	24.7006005879106	NA	6.8	10.6	11	27.5	53.5	58.4	60.15
6.328473123232305e-6	8.548263095945473e-7	1.3038481971267228e-5	2.3963827321572907e-5	1.000273408064871e-5	1.2508416948510255e-5	1189	XUT_15R-29,SUT763	NA	chrXV:34422-35637(-)	XUTs	4	16	7	1	3	9	22.5	30.375	42.8571428571429	34	36	46.1111111111111	17.5	24	46	34	27	46	XUT_15R-29,SUT763::chrXV:34422-35637(-)	17.290407486721602	NA	7.5	9	10.5	17.5	26.5	31	35.5	40	44.5	25.1604691558051	NA	10.25	12	13.5	24	40.5	45	45.75
4.791558221875888e-5	3.162857345499825e-5	9.12693737988706e-5	8.98643524558984e-5	3.33424469354957e-5	5.9762436531771215e-5	1191	XUT_15R-33,SUT764	NA	chrXV:38869-40345(-)	XUTs	28	60	53	37	10	43	37.5714285714286	28.95	35.9433962264151	47	40.7	37.8604651162791	37	26.5	32	45	28	34	XUT_15R-33,SUT764::chrXV:38869-40345(-)	30.9515538789444	38	10	11.4	14.1	37	52.5	54.6	58.8	65.2	68	24.6603089008696	NA	9	10.9	12	26.5	42	45	46.3
3.6162703561327458e-6	8.548263095945474e-9	3.259620492816807e-6	5.990956830393227e-6	6.6684893870991405e-6	1.1118592843120226e-5	1192	XUT_15R-34,SUT765	NA	chrXV:40791-43402(-)	XUTs	1	4	4	NA	2	8	18	15.75	19	NA	49.5	41.5	18	13.5	13.5	NA	49.5	37.5	XUT_15R-34,SUT765::chrXV:40791-43402(-)	18	18	18	18	18	18	18	18	18	18	18	15.1309420836928	NA	12.15	12.3	12.45	13.5	16.5	18	19.5
9.040675890331864e-9	8.548263095945473e-7	3.259620492816807e-8	1.4977392075983067e-6	6.6684893870991405e-6	6.949120526950142e-6	1194	XUT_15R-344	NA	chrXV:770704-772228(-)	XUTs	NA	1	NA	1	2	5	NA	13	NA	46	75.5	29	NA	13	NA	46	75.5	16	XUT_15R-344::chrXV:770704-772228(-)	NA	NA	NA	NA	NA	NA	NA	NA	NA	NA	NA	13	13	13	13	13	13	13	13	13
6.328473123232305e-6	4.274131547972737e-6	3.259620492816807e-6	1.1981913660786454e-5	3.3342446935495702e-6	1.3898241053900283e-6	1196	XUT_15R-366	NA	chrXV:837598-838199(-)	XUTs	1	8	7	5	1	1	10	28.875	37.8571428571429	52	15	21	10	30	36	47	15	21	XUT_15R-366::chrXV:837598-838199(-)	10	10	10	10	10	10	10	10	10	10	10	25.9703492947584	NA	12.15	15.3	18.25	30	33.75	34.8	35.85
1.1752878657431424e-5	2.5644789287836422e-6	1.9557722956900843e-5	1.7972870491179678e-5	3.3342446935495702e-6	1.3898241053900283e-6	1199	XUT_15R-4	NA	chrXV:2080-3817(-)	XUTs	6	12	13	3	1	1	29.5	34.5833333333333	22.5384615384615	70	30	30	26.5	26	20	76	30	30	XUT_15R-4::chrXV:2080-3817(-)	24.7797708117496	12	12	12	12	26.5	39.75	42	46	50	54	31.2863323596752	NA	18.2	20.1	20.65	26	45.75	47.4	52.55
3.525863597229427e-5	1.4532047263107306e-5	4.56346868994353e-5	3.744348018995767e-5	3.33424469354957e-5	4.586419547787094e-5	1200	XUT_15R-403,YOR318C	NA	chrXV:908474-912535(-)	XUTs	14	25	39	17	10	33	32.2142857142857	31.2	31.2307692307692	40.2941176470588	34.1	31.4242424242424	19	29	31	41	33	24	XUT_15R-403,YOR318C::chrXV:908474-912535(-)	22.7631446578877	16	8.6	10.3	10.95	19	38.75	46.2	51.45	57.3	86.25	26.4618641900997	NA	9.2	10.8	14.4	29	45	46.4	49.2
2.802609526002878e-5	1.1112742024729116e-5	4.56346868994353e-5	2.3963827321572907e-5	1.000273408064871e-5	2.7796482107800567e-5	1201	XUT_15R-427,SUT795	NA	chrXV:969101-970074(-)	XUTs	14	16	31	13	3	20	31.4285714285714	28.375	43.3548387096774	35	31.6666666666667	35.45	22.5	23.5	26	34	29	28	XUT_15R-427,SUT795::chrXV:969101-970074(-)	26.0984597992358	19	13.15	17.6	18.9	22.5	37.75	41.4	46.45	65.3	74	24.8426956155751	25	12	13.5	15.25	23.5	32.75	47	49.25
1.1662471898528105e-4	5.470888381405103e-5	1.5320216316238992e-4	1.6025809521301882e-4	1.6337798998392893e-4	1.5566029980368316e-4	1203	XUT_15R-432,SUT796	NA	chrXV:980940-981498(-)	XUTs	47	107	129	64	49	112	31.531914893617	34.5700934579439	36.7596899224806	39.71875	32.4897959183673	34.6428571428571	31	28	32	39	27	34	XUT_15R-432,SUT796::chrXV:980940-981498(-)	25.9956910532406	18	9.3	11	12.9	31	42	45	54.1	59	62	27.6227583188779	20	10	13	15.9	28	42.5	46.8	50
5.424405534199119e-6	8.548263095945473e-7	9.778861478450422e-6	1.7972870491179678e-5	3.3342446935495702e-6	5.559296421560113e-6	1206	XUT_15R-47	NA	chrXV:71387-72313(-)	XUTs	3	12	6	1	1	4	46.6666666666667	29.0833333333333	23.1666666666667	23	52	30.25	40	27.5	21	23	52	28.5	XUT_15R-47::chrXV:71387-72313(-)	44.5536112686894	NA	33.7	34.4	35.1	40	53.5	56.2	58.9	61.6	64.3	25.0780273063901	NA	9.65	11.2	12.3	27.5	33.25	40.4	45.45
3.6162703561327458e-6	3.4193052383781894e-6	6.519240985633614e-6	1.4977392075983067e-6	3.3342446935495702e-6	1.3898241053900284e-8	1209	XUT_15R-485	NA	chrXV:1054482-1055138(-)	XUTs	2	1	4	4	1	NA	46	44	21.25	25.25	12	NA	46	44	22.5	19.5	12	NA	XUT_15R-485::chrXV:1054482-1055138(-)	44.1248229458204	NA	34.3	35.6	36.9	46	52.5	53.8	55.1	56.4	57.7	44	44	44	44	44	44	44	44	44
9.040675890331864e-9	8.548263095945474e-9	3.259620492816807e-8	2.9954784151966134e-6	6.6684893870991405e-6	1.3898241053900284e-8	1211	XUT_15R-490	NA	chrXV:1074182-1074439(-)	XUTs	NA	2	NA	NA	2	NA	NA	40	NA	NA	46.5	NA	NA	40	NA	NA	46.5	NA	XUT_15R-490::chrXV:1074182-1074439(-)	NA	NA	NA	NA	NA	NA	NA	NA	NA	NA	NA	39.5474398665704	NA	34.6	35.2	35.8	40	43	43.6	44.2
2.7122027670995594e-6	2.5644789287836422e-6	3.259620492816807e-6	7.488696037991533e-6	1.000273408064871e-5	1.1118592843120226e-5	1214	XUT_15R-66,CUT823,SUT767	NA	chrXV:99798-101331(-)	CUTs	1	5	3	3	3	8	25	31.8	63	37	28.3333333333333	30	25	23	69	38	27	24	XUT_15R-66,CUT823,SUT767::chrXV:99798-101331(-)	25	25	25	25	25	25	25	25	25	25	25	28.5953591807436	21	21	21	21	23	29	36.2	43.4
2.1697622136796476e-05	8.548263095945475e-6	3.259620492816807e-5	2.8457044944367827e-5	1.000273408064871e-5	9.728768737730198e-6	1215	XUT_15R-7	NA	chrXV:4134-5377(-)	XUTs	10	19	24	10	3	7	19.2	31.0526315789474	35.0833333333333	54.3	28.3333333333333	23.5714285714286	15.5	19	20	53	33	19	XUT_15R-7::chrXV:4134-5377(-)	16.9306316079672	10	10	10	10	15.5	26.5	28.4	29.3	31	35.5	25.2974378823589	NA	10.9	11	13.1	19	46	47	49.1
4.249117668455976e-5	3.0773747145403704e-5	8.800975330605378e-5	6.290504671912887e-5	5.0013670403243556e-5	5.837261242638119e-5	1216	XUT_15R-8,SUT761,SUT762	NA	chrXV:5380-7933(-)	XUTs	27	42	47	36	15	42	35.962962962963	27.3095238095238	36.531914893617	38.75	34.4	26.2619047619048	31	23.5	30	39	26	24.5	XUT_15R-8,SUT761,SUT762::chrXV:5380-7933(-)	30.9277606617315	NA	13.6	15.6	16.9	31	46.5	48	51.7	61.6	70.5	21.8751948023949	NA	6.1	8.2	12	23.5	32.75	37.8	42.55
4.339524427359295e-5	2.0515831430269138e-5	5.5413548377885716e-5	5.391861147353904e-5	6.6684893870991405e-6	9.728768737730198e-6	1219	XUT_16F-117,SUT398	NA	chrXVI:286595-287364(+)	XUTs	17	36	48	24	2	7	25	26.1944444444444	27.4791666666667	37.2916666666667	37	28.8571428571429	25	21.5	23.5	32.5	37	21	XUT_16F-117,SUT398::chrXVI:286595-287364(+)	21.8091518036069	NA	9.2	11.2	12.4	25	29	29.8	32.4	41.2	52.4	23.6665515293225	NA	13.75	14	15	21.5	32.25	33	36.5
4.520337945165932e-6	8.548263095945473e-7	3.259620492816807e-6	5.990956830393227e-6	3.3342446935495702e-6	1.3898241053900284e-8	1220	XUT_16F-137,SUT402,XUT_16F-139	NA	chrXVI:345049-346704(+)	XUTs	1	4	5	1	1	NA	40	45.75	41	95	36	NA	40	51	45	95	36	NA	XUT_16F-137,SUT402,XUT_16F-139::chrXVI:345049-346704(+)	40	40	40	40	40	40	40	40	40	40	40	43.9114063387279	NA	29.6	33.2	36.8	51	52.75	53.2	53.65
5.424405534199119e-6	5.1289578575672845e-6	1.9557722956900843e-5	1.1981913660786454e-5	1.000273408064871e-5	1.1118592843120226e-5	1222	XUT_16F-145,SUT403,CUT415	NA	chrXVI:352598-352955(+)	CUTs	6	8	6	6	3	8	30	42.625	32.3333333333333	38.3333333333333	40.3333333333333	49	27.5	42.5	27	45	49	37.5	XUT_16F-145,SUT403,CUT415::chrXVI:352598-352955(+)	24.9581517222773	24	10.5	15	19.5	27.5	43	47	47.25	47.5	47.75	40.0995084528554	NA	26.35	26.7	27.05	42.5	50	51.4	52.8
9.040675890331863e-6	1.1112742024729116e-5	3.259620492816807e-6	8.986435245589839e-6	1.3336978774198281e-5	5.559296421560113e-6	1223	XUT_16F-148,SUT404	NA	chrXVI:363761-364358(+)	XUTs	1	6	10	13	4	4	19	22.3333333333333	32.1	38.9230769230769	38.5	25.25	19	21	27.5	41	41	17.5	XUT_16F-148,SUT404::chrXVI:363761-364358(+)	19	19	19	19	19	19	19	19	19	19	19	20.021583352673	NA	10.5	12	13.5	21	29.75	31	32.5
2.079355454776329e-5	5.1289578575672845e-6	4.8894307392252104e-5	3.8941219397555975e-5	2.000546816129742e-5	2.7796482107800567e-5	1224	XUT_16F-151,SUT405	NA	chrXVI:368735-369634(+)	XUTs	15	26	23	6	6	20	36.2666666666667	37.4615384615385	46.6086956521739	42.6666666666667	23.8333333333333	30.15	34	31	36	38	23.5	21	XUT_16F-151,SUT405::chrXVI:368735-369634(+)	32.0341979392875	42	13.4	14.8	16.4	34	47.5	49.6	55.2	57.8	61.7	31.0293127434007	NA	12.25	16.5	17	31	51	55	57.75
6.328473123232305e-5	1.3677220953512758e-5	7.171165084196976e-5	8.98643524558984e-5	6.0016404483892265e-5	5.2813316004821076e-5	1225	XUT_16F-17,SUT390	NA	chrXVI:52904-53501(+)	XUTs	22	60	70	16	18	38	25.5909090909091	30.3	29.2571428571429	49.625	28.2222222222222	31.5	20.5	23	26	51	21.5	25	XUT_16F-17,SUT390::chrXVI:52904-53501(+)	22.6495700637645	NA	11.1	13.1	14.45	20.5	32.25	38.6	42.55	43.9	50.65	24.640944178093	NA	9.95	11	12	23	39	49.2	56.15
2.3505757314862848e-5	5.983784167161832e-6	3.9115445913801686e-5	3.1452523359564436e-5	1.000273408064871e-5	1.667788926468034e-5	1226	XUT_16F-175	NA	chrXVI:443075-443472(+)	XUTs	12	21	26	7	3	12	32.3333333333333	31.2380952380952	35.2307692307692	58.4285714285714	30.3333333333333	35.0833333333333	28	26	28	63	25	25.5	XUT_16F-175::chrXVI:443075-443472(+)	26.9826594819832	24	10.2	12.3	13.95	28	39.5	40.6	45.55	52.7	67.05	25.5190866392659	13	12	13	13	26	38	42	48
2.7122027670995594e-6	5.1289578575672845e-6	3.259620492816807e-8	1.1981913660786454e-5	3.3342446935495702e-6	1.3898241053900283e-6	1227	XUT_16F-178	NA	chrXVI:443901-444391(+)	XUTs	NA	8	3	6	1	1	NA	29.375	41.3333333333333	34.5	58	15	NA	26.5	43	26	58	15	XUT_16F-178::chrXVI:443901-444391(+)	NA	NA	NA	NA	NA	NA	NA	NA	NA	NA	NA	25.5476851621762	NA	12.75	14.5	16.05	26.5	34.5	40.8	47.1
9.944743479365051e-6	1.1967568334323663e-5	1.3038481971267228e-5	1.7972870491179678e-5	2.333971285484699e-5	1.3898241053900283e-5	1228	XUT_16F-180,SUT408,CUT419	NA	chrXVI:451226-452227(+)	CUTs	4	12	11	14	7	10	37.75	26.8333333333333	30.8181818181818	33.4285714285714	40.2857142857143	33.2	34	25	28	32.5	33	31.5	XUT_16F-180,SUT408,CUT419::chrXVI:451226-452227(+)	31.3407455658715	NA	16.3	16.6	16.9	34	54.25	56.8	59.35	61.9	64.45	24.2978190995153	NA	11.55	12.3	13.95	25	38	38	38.7
9.944743479365051e-6	1.709652619189095e-5	1.9557722956900843e-5	1.647513128358137e-5	1.3336978774198281e-5	2.501683389702051e-5	1229	XUT_16F-182,SUT409,CUT420,XUT_16F-183	NA	chrXVI:453362-454562(+)	CUTs	6	11	11	20	4	18	23.1666666666667	34.7272727272727	51	49	49.75	54.5	13.5	29	53	53	51	58	XUT_16F-182,SUT409,CUT420,XUT_16F-183::chrXVI:453362-454562(+)	10.8342171522412	2	2	2	2	13.5	33.25	38	46	54	62	29.4595916896363	25	12	15	16.5	29	44.5	45	55.5
1.1752878657431424e-5	8.548263095945475e-6	6.519240985633614e-6	1.7972870491179678e-5	3.3342446935495702e-6	2.7796482107800566e-6	1234	XUT_16F-213,SUT414	NA	chrXVI:544010-544431(+)	XUTs	2	12	13	10	1	2	83.5	29.9166666666667	35.1538461538462	34	20	58.5	83.5	31	26	32	20	58.5	XUT_16F-213,SUT414::chrXVI:544010-544431(+)	83.3186653757728	NA	78.55	79.1	79.65	83.5	86.25	86.8	87.35	87.9	88.45	26.1780326864174	34	11.3	14.1	14.65	31	39	41.2	44.8
9.040675890331863e-6	3.4193052383781894e-6	1.9557722956900843e-5	1.7972870491179678e-5	3.3342446935495702e-6	4.169472316170085e-6	1236	XUT_16F-229	NA	chrXVI:568017-569129(+)	XUTs	6	12	10	4	1	3	33.6666666666667	28.8333333333333	77.7	44.75	40	46	35	28.5	32	48.5	40	47	XUT_16F-229::chrXVI:568017-569129(+)	29.8059204457054	35	14	19	24	35	41	43	45	47	49	27.7572045665873	NA	18.55	19.3	20.95	28.5	33.25	33.8	35.4
3.9778973917460206e-5	1.709652619189095e-5	5.215392788506891e-5	5.841182909633396e-5	6.0016404483892265e-5	5.559296421560113e-5	1238	XUT_16F-238,SUT417	NA	chrXVI:586435-588907(+)	XUTs	16	39	44	20	18	40	31.0625	44	43.3409090909091	49.4	34.1666666666667	35.675	28.5	46	42	48.5	27.5	32	XUT_16F-238,SUT417::chrXVI:586435-588907(+)	25.8259565577606	15	9.25	12	14.25	28.5	41.5	43	44.5	51	61.75	38.3925649653805	NA	13.9	16.6	18.4	46	57.5	63.4	64.3
8.136608301298677e-6	2.5644789287836422e-6	1.6298102464084034e-5	8.986435245589839e-6	1.667122346774785e-5	1.2508416948510255e-5	1239	XUT_16F-243,SUT420,CUT425	NA	chrXVI:607528-608920(+)	CUTs	5	6	9	3	5	9	27	37.6666666666667	48.3333333333333	47	35.4	42.1111111111111	29	39	46	46	40	44	XUT_16F-243,SUT420,CUT425::chrXVI:607528-608920(+)	25.2545200529279	NA	15.6	16.2	16.8	29	32	33.8	35.6	37.4	39.2	31.9907136964729	NA	13.25	16.5	19.75	39	41.5	42	49.75
4.249117668455976e-5	1.7951352501485495e-5	7.171165084196976e-5	5.2420872265940734e-5	5.0013670403243556e-5	7.505050169106153e-5	1240	XUT_16F-247,SUT421,CUT426	NA	chrXVI:620155-621923(+)	CUTs	22	35	47	21	15	54	25.7727272727273	31.5428571428571	35.5744680851064	47.4285714285714	35.2	32.6481481481481	23.5	27	31	44	38	28.5	XUT_16F-247,SUT421,CUT426::chrXVI:620155-621923(+)	20.6329467009135	NA	7	7.1	8.15	23.5	37	41	42.85	43.9	54.45	25.2416726915399	NA	10	11.4	12	27	41.5	42.4	45.8
3.254643320519471e-5	3.0773747145403704e-5	4.8894307392252104e-5	5.391861147353904e-5	3.33424469354957e-5	2.362700979163048e-5	1241	XUT_16F-27,SUT392	NA	chrXVI:75057-75561(+)	XUTs	15	36	36	36	10	17	24.0666666666667	25.8333333333333	27.6944444444444	41.6666666666667	29.4	28.4117647058824	16	24.5	22.5	38	18	24	XUT_16F-27,SUT392::chrXVI:75057-75561(+)	18.2060010732684	NA	4.7	6.6	9.2	16	41	45.4	46.8	48.2	49.6	22.9139122259077	NA	11	12	13.25	24.5	31.5	33	39.5
4.4299311862626134e-5	2.0515831430269138e-5	9.452899429168741e-5	5.691408988873565e-5	6.335064917744183e-5	8.894874274496181e-5	1243	XUT_16F-28,CUT402,XUT_16F-30,SUT393,SUT394	NA	chrXVI:76691-82598(+)	CUTs	29	38	49	24	19	64	40.8965517241379	31.7894736842105	32.4489795918367	54.375	38.2631578947368	38.4375	26	26.5	31	53	36	32.5	XUT_16F-28,CUT402,XUT_16F-30,SUT393,SUT394::chrXVI:76691-82598(+)	27.3038266381975	26	10.4	11	12	26	41	49.4	53.2	59.6	72	27.2740589900283	21	10	11.7	12.55	26.5	46.25	48	49.45
2.6217960081962407e-5	2.308031035905278e-5	1.9557722956900843e-5	5.541635068113735e-5	6.6684893870991405e-6	1.528806515929031e-5	1245	XUT_16F-324,SUT423	NA	chrXVI:812514-813136(+)	XUTs	6	37	29	27	2	11	30.8333333333333	29.2972972972973	26.5172413793103	30.4814814814815	26	28.1818181818182	31.5	30	25	29	26	23	XUT_16F-324,SUT423::chrXVI:812514-813136(+)	26.1270522173353	NA	10.5	14	17.5	31.5	43.25	46	46.5	47	47.5	23.8906597066386	9	9	9	10	30	39	43.4	45
7.2325407122654916e-6	8.548263095945475e-6	1.9557722956900843e-5	1.347965286838476e-5	3.3342446935495702e-6	1.3898241053900283e-6	1247	XUT_16F-334,SUT425	NA	chrXVI:828427-829651(+)	XUTs	6	9	8	10	1	1	32	37.6666666666667	44.875	48	48	25	32.5	40	45.5	51.5	48	25	XUT_16F-334,SUT425::chrXVI:828427-829651(+)	30.6427660627379	NA	20	21	22	32.5	37.5	39	40.75	42.5	44.25	30.1841231854794	60	9.4	11.8	14.6	40	60	60	60
6.418879882135623e-5	3.41930523837819e-5	8.800975330605378e-5	1.0334400532428316e-4	5.668215979034269e-5	4.4474371372480905e-5	1250	XUT_16F-35,SUT395	NA	chrXVI:95429-96668(+)	XUTs	27	69	71	40	17	32	30.8518518518519	35.5942028985507	35.0140845070423	48.1	27.4117647058824	54.84375	26	35	33	52	23	31.5	XUT_16F-35,SUT395::chrXVI:95429-96668(+)	24.9089330321399	14	10.3	12.2	13.9	26	38.5	47.8	56.2	60.4	66.1	30.6317666759467	NA	11	15	16	35	47	51	57.8
1.9889486958730103e-5	1.5386873572701852e-5	3.9115445913801686e-5	4.942539385074412e-5	2.6673957548396562e-5	4.030489905631082e-5	1252	XUT_16F-376,SUT428,SUT429	NA	chrXVI:924139-928552(+)	XUTs	12	33	22	18	8	29	27.0833333333333	41.2424242424242	37.3181818181818	56.7222222222222	27.75	42.551724137931	21.5	43	37.5	49.5	25.5	33	XUT_16F-376,SUT428,SUT429::chrXVI:924139-928552(+)	21.4183933859564	NA	8.65	10.2	11.3	21.5	32	34.2	43.4	56.6	65.75	36.2238404486896	NA	13.6	18.4	20	43	54	55.6	57.2
1.0848811068398238e-5	5.1289578575672845e-6	9.778861478450422e-6	1.4977392075983067e-5	1.3336978774198281e-5	9.728768737730198e-6	1253	XUT_16F-383,SUT431	NA	chrXVI:937259-938119(+)	XUTs	3	10	12	6	4	7	35.6666666666667	35.5	47.5	53.5	36.5	62.5714285714286	37	26	41.5	60.5	36	48	XUT_16F-383,SUT431::chrXVI:937259-938119(+)	32.5956158556644	NA	19.9	21.8	23.7	37	44.5	46	47.5	49	50.5	25.553884022681	NA	7.6	11.2	12.7	26	49	54.4	62.05
1.265694624646461e-5	3.4193052383781894e-6	2.281734344971765e-5	3.8941219397555975e-5	6.6684893870991405e-6	4.169472316170085e-6	1255	XUT_16F-47	NA	chrXVI:128244-129732(+)	XUTs	7	26	14	4	2	3	24.5714285714286	28.1923076923077	44.1428571428571	51.5	40.5	48.6666666666667	24	27.5	31.5	52	40.5	68	XUT_16F-47::chrXVI:128244-129732(+)	23.648894025501	17	17	17	17	24	28.5	30	31.6	33.4	35.2	25.557287379967	15	12	15	15	27.5	36.75	38	40
9.040675890331864e-7	8.548263095945473e-7	3.259620492816807e-8	4.4932176227949195e-6	6.6684893870991405e-6	1.3898241053900284e-8	1256	XUT_16F-65,CUT405	NA	chrXVI:169628-170393(+)	CUTs	NA	3	1	1	2	NA	NA	31.6666666666667	28	79	21	NA	NA	21	28	79	21	NA	XUT_16F-65,CUT405::chrXVI:169628-170393(+)	NA	NA	NA	NA	NA	NA	NA	NA	NA	NA	NA	27.3011552061179	NA	17.4	17.8	18.2	21	39	42.6	46.2
9.040675890331863e-6	5.983784167161832e-6	3.259620492816807e-8	7.488696037991533e-6	1.3336978774198281e-5	2.7796482107800566e-6	1258	XUT_16F-81	NA	chrXVI:198015-198894(+)	XUTs	NA	5	10	7	4	2	NA	30.2	30.8	40.2857142857143	26	46.5	NA	21	26	34	22.5	46.5	XUT_16F-81::chrXVI:198015-198894(+)	NA	NA	NA	NA	NA	NA	NA	NA	NA	NA	NA	26.8794237217985	NA	16.8	17.6	18.4	21	36	40.4	44.8
2.079355454776329e-5	1.1112742024729116e-5	6.193278936351934e-5	3.295026256716274e-5	2.6673957548396562e-5	1.9457537475460396e-5	1260	XUT_16F-95,SUT397	NA	chrXVI:242995-244365(+)	XUTs	19	22	23	13	8	14	24.6842105263158	23	48.7391304347826	43.6153846153846	24.875	27.5	19	21.5	41	42	15.5	20	XUT_16F-95,SUT397::chrXVI:242995-244365(+)	20.5332223896162	14	11.2	12.8	13.7	19	31	35.6	44.3	52.2	53.5	19.6969648007907	11	9.1	11	11	21.5	27.75	30.4	31
1.0848811068398238e-5	6.838610476756379e-6	1.3038481971267228e-5	1.0484174453188147e-5	6.6684893870991405e-6	1.3898241053900283e-5	1261	XUT_16F-98	NA	chrXVI:253685-254564(+)	XUTs	4	7	12	8	2	10	33	20.4285714285714	50.1666666666667	58.25	21	39.5	34	16	46	57	21	37.5	XUT_16F-98::chrXVI:253685-254564(+)	31.9363336862896	NA	22.65	24.3	25.95	34	37.75	38.8	39.85	40.9	41.95	18.2666036544189	NA	11.2	12.4	13.6	16	22	25	28.7
9.040675890331864e-9	8.548263095945474e-9	3.259620492816807e-8	1.4977392075983066e-8	3.3342446935495702e-6	1.3898241053900283e-6	1263	XUT_16R-15	NA	chrXVI:36988-37814(-)	XUTs	NA	NA	NA	NA	1	1	NA	NA	NA	NA	18	27	NA	NA	NA	NA	18	27	XUT_16R-15::chrXVI:36988-37814(-)	NA	NA	NA	NA	NA	NA	NA	NA	NA	NA	NA	NA	NA	NA	NA	NA	NA	NA	NA	NA
2.9834230438095153e-5	1.0257915715134569e-5	6.193278936351934e-5	2.9954784151966133e-5	3.0008202241946132e-5	2.501683389702051e-5	1266	XUT_16R-184,SUT815,CUT899	NA	chrXVI:443103-445087(-)	CUTs	19	20	33	12	9	18	34.9473684210526	27.55	37.2121212121212	40.9166666666667	33	35.3888888888889	28	20.5	29	39.5	24	31.5	XUT_16R-184,SUT815,CUT899::chrXVI:443103-445087(-)	29.3897689022176	12	12	12.8	15.8	28	44	50.8	60.1	66.2	72.7	23.9922258814951	NA	11.95	13.8	14	20.5	34.25	36	42.25
9.944743479365051e-6	2.5644789287836422e-6	2.9336584435351265e-5	1.9470609698777988e-5	2.333971285484699e-5	9.728768737730198e-6	1267	XUT_16R-192,SUT817	NA	chrXVI:458978-459861(-)	XUTs	9	13	11	3	7	7	29.5555555555556	29.4615384615385	33.4545454545455	29.6666666666667	37.8571428571429	49.2857142857143	27	16	29	28	33	39	XUT_16R-192,SUT817::chrXVI:458978-459861(-)	24.1520030154649	45	7.2	8.4	11.4	27	45	45	45	46	48	22.3453908311735	16	12.2	13.2	13.8	16	33	37.8	43
9.040675890331864e-7	3.4193052383781894e-6	3.259620492816807e-8	1.4977392075983067e-6	6.6684893870991405e-6	1.3898241053900283e-6	1268	XUT_16R-225	NA	chrXVI:527400-528634(-)	XUTs	NA	1	1	4	2	1	NA	48	27	28.25	16	29	NA	48	27	19	16	29	XUT_16R-225::chrXVI:527400-528634(-)	NA	NA	NA	NA	NA	NA	NA	NA	NA	NA	NA	48	48	48	48	48	48	48	48	48
1.0848811068398238e-5	7.693436786350926e-6	1.9557722956900843e-5	2.24660881139746e-5	1.3336978774198281e-5	2.9186306213190595e-5	1270	XUT_16R-239,SUT822	NA	chrXVI:556306-557686(-)	XUTs	6	15	12	9	4	21	30.3333333333333	38.5333333333333	28.5	49.5555555555556	22.25	59.1904761904762	29	39	27.5	43	24	31	XUT_16R-239,SUT822::chrXVI:556306-557686(-)	27.736908025337	NA	15.75	17.5	19.25	29	36.5	37	40.75	44.5	48.25	34.2475901240604	NA	17.7	21	21.1	39	51.5	53	53
2.531389249292922e-5	1.4532047263107306e-5	3.585582542098488e-5	3.295026256716274e-5	2.000546816129742e-5	2.0847361580850424e-5	1271	XUT_16R-25,SUT805	NA	chrXVI:46726-47227(-)	XUTs	11	22	28	17	6	15	26.0909090909091	26.0909090909091	26.6428571428571	37.7058823529412	31.3333333333333	28.6666666666667	22	17.5	22	37	37	24	XUT_16R-25,SUT805::chrXVI:46726-47227(-)	20.4874179635961	NA	7.5	10	11	22	33.5	36	46	56	58.5	19.9216322006809	13	6.05	7.1	8.45	17.5	37	43.6	48.4
9.040675890331864e-7	1.7096526191890947e-6	6.519240985633614e-6	2.9954784151966134e-6	6.6684893870991405e-6	1.3898241053900284e-8	1272	XUT_16R-278,SUT827	NA	chrXVI:619642-619983(-)	XUTs	2	2	1	2	2	NA	12.5	41	104	33	41	NA	12.5	41	104	33	41	NA	XUT_16R-278,SUT827::chrXVI:619642-619983(-)	12	NA	9.35	9.7	10.05	12.5	14.25	14.6	14.95	15.3	15.65	41	41	41	41	41	41	41	41	41
2.1697622136796476e-05	2.649961559743097e-5	3.259620492816807e-5	4.49321762279492e-5	2.333971285484699e-5	2.501683389702051e-5	1273	XUT_16R-29	NA	chrXVI:62662-63035(-)	XUTs	10	30	24	31	7	18	17.9	27.4333333333333	33.25	35.8709677419355	37.8571428571429	34.2777777777778	12.5	20.5	31	32	42	27.5	XUT_16R-29::chrXVI:62662-63035(-)	15.051896215251	9	9	9	9	12.5	18	21.6	29.7	36.9	40.95	22.7947840880533	NA	9.35	11	12.35	20.5	35.25	46	46.65
1.9889486958730103e-5	3.4193052383781894e-6	2.9336584435351265e-5	3.295026256716274e-5	3.3342446935495702e-6	5.559296421560113e-6	1276	XUT_16R-343,SUT834	NA	chrXVI:769699-770711(-)	XUTs	9	22	22	4	1	4	20.4444444444444	25.6363636363636	29	32	36	25.5	13	22	27	32.5	36	25	XUT_16R-343,SUT834::chrXVI:769699-770711(-)	16.1153488470752	9	7.8	8.6	9	13	25	29.8	34.6	40.8	48.4	22.1752006580892	11	11	11	11.45	22	35.25	39.2	40
4.520337945165932e-6	4.274131547972737e-6	9.778861478450422e-6	4.4932176227949195e-6	3.3342446935495702e-6	6.949120526950142e-6	1277	XUT_16R-346	NA	chrXVI:776245-776711(-)	XUTs	3	3	5	5	1	5	22.6666666666667	26.6666666666667	87	28.8	83	30.8	28	28	33	25	83	38	XUT_16R-346::chrXVI:776245-776711(-)	15.9162288315856	NA	6.4	8.8	11.2	28	32	32.8	33.6	34.4	35.2	25.540241472542	NA	18.1	19.2	20.3	28	31.5	32.2	32.9
1.6363623361500675e-4	1.0941776762810206e-4	2.0861571154027564e-4	2.3065183797013923e-4	1.6004374529037936e-4	1.125757525365923e-4	1278	XUT_16R-348	NA	chrXVI:780312-781815(-)	XUTs	64	154	181	128	48	81	31.96875	29.8441558441558	32.5635359116022	39.21875	33.6666666666667	36.9135802469136	29	26	28	36	30	29	XUT_16R-348::chrXVI:780312-781815(-)	26.5305161961881	12	10.3	12	13	29	41.5	47.8	51.55	58.7	66.4	25.4297489125779	12	9.65	12	13	26	38.75	44	50.1499999999999
9.040675890331864e-9	8.548263095945473e-7	3.259620492816807e-8	1.4977392075983067e-6	3.3342446935495702e-6	1.3898241053900283e-6	1280	XUT_16R-364	NA	chrXVI:799735-800374(-)	XUTs	NA	1	NA	1	1	1	NA	30	NA	54	22	65	NA	30	NA	54	22	65	XUT_16R-364::chrXVI:799735-800374(-)	NA	NA	NA	NA	NA	NA	NA	NA	NA	NA	NA	30	30	30	30	30	30	30	30	30
2.3505757314862848e-5	1.0257915715134569e-5	2.6076963942534455e-5	2.0968348906376294e-5	2.000546816129742e-5	1.9457537475460396e-5	1281	XUT_16R-375,SUT842	NA	chrXVI:828353-829615(-)	XUTs	8	14	26	12	6	14	27.75	20.7142857142857	36.3076923076923	52.4166666666667	55.1666666666667	20.7857142857143	25	17.5	31	51.5	58	17.5	XUT_16R-375,SUT842::chrXVI:828353-829615(-)	24.4876898490604	25	11.7	12.4	13.25	25	39.75	42.2	44.65	45.6	46.3	18.1936620766671	15	9.3	10.3	10.95	17.5	23.75	25.6	28.55
2.8930162849061966e-5	8.548263095945475e-6	4.8894307392252104e-5	4.043895860515428e-5	6.6684893870991405e-6	1.2508416948510255e-5	1283	XUT_16R-399	NA	chrXVI:881214-882300(-)	XUTs	15	27	32	10	2	9	32.6	24.5555555555556	40.59375	48	32	24.1111111111111	26	24	40	51	32	22	XUT_16R-399::chrXVI:881214-882300(-)	28.1459228694075	26	11.9	15.2	17.4	26	45	50.4	55.3	56.6	58.5	20.7742219028507	10	7.3	9.2	10	24	30.5	31	32.9
1.3561013835497797e-5	5.1289578575672845e-6	3.585582542098488e-5	1.647513128358137e-5	3.3342446935495702e-6	1.2508416948510255e-5	1284	XUT_16R-404,SUT845	NA	chrXVI:885564-886144(-)	XUTs	11	11	15	6	1	9	28.1818181818182	22.0909090909091	26.8666666666667	31.5	17	26.5555555555556	21	22	25	28	17	29	XUT_16R-404,SUT845::chrXVI:885564-886144(-)	21.6809111200091	14	8	12	13	21	33.5	35	44	53	65	19.8655186189112	NA	10	13	13	22	27.5	30	31.5
4.881964980779207e-5	1.62416998822964e-5	9.778861478450421e-5	7.638469958751364e-5	4.001093632259484e-5	4.8643843688650994e-5	1285	XUT_16R-422,SUT847	NA	chrXVI:935863-937882(-)	XUTs	30	51	54	19	12	35	28.8	33.3529411764706	33.6851851851852	60.2105263157895	40.75	34.2571428571429	21.5	33	27	53	22	26	XUT_16R-422,SUT847::chrXVI:935863-937882(-)	22.9086674058919	20	7.7	11.9	13	21.5	40.5	44	47.25	53.3	68.85	29.4269042840752	NA	10.5	13	18.5	33	42	47	49.5
1.1752878657431424e-5	1.0257915715134569e-5	6.519240985633614e-6	1.0484174453188147e-5	1.3336978774198281e-5	4.169472316170085e-6	1287	XUT_16R-54,SUT807	NA	chrXVI:114315-116373(-)	XUTs	2	7	13	12	4	3	9.5	27.8571428571429	36.6153846153846	43.25	26.75	21.6666666666667	9.5	22	33	38	21.5	24	XUT_16R-54,SUT807::chrXVI:114315-116373(-)	8.36660026534075	NA	5.45	5.9	6.35	9.5	11.75	12.2	12.65	13.1	13.55	22.7319396492732	NA	9.5	11	12.5	22	32	34.4	39.2
1.8081351780663729e-6	8.548263095945473e-7	3.259620492816807e-8	4.4932176227949195e-6	6.6684893870991405e-6	6.949120526950142e-6	1288	XUT_16R-6	NA	chrXVI:17326-18027(-)	XUTs	NA	3	2	1	2	5	NA	32.6666666666667	27.5	36	17	59.2	NA	27	27.5	36	17	42	XUT_16R-6::chrXVI:17326-18027(-)	NA	NA	NA	NA	NA	NA	NA	NA	NA	NA	NA	31.0058955141817	NA	23.4	23.8	24.2	27	37.5	39.6	41.7
1.0848811068398238e-5	3.4193052383781894e-6	9.778861478450422e-6	1.7972870491179678e-5	3.3342446935495702e-6	1.9457537475460396e-5	1290	XUT_16R-69,SUT810	NA	chrXVI:145322-146913(-)	XUTs	3	12	12	4	1	14	14.3333333333333	34.4166666666667	46.1666666666667	41	58	63.1428571428571	15	33.5	45	42	58	21.5	XUT_16R-69,SUT810::chrXVI:145322-146913(-)	11.2924323465723	NA	5.1	6.2	7.3	15	19.5	20.4	21.3	22.2	23.1	28.2411302229263	58	8.2	10.2	11.3	33.5	47.25	52.2	55.4
2.531389249292922e-5	7.693436786350926e-6	2.281734344971765e-5	3.444800177476105e-5	2.333971285484699e-5	2.7796482107800567e-5	1291	XUT_16R-8	NA	chrXVI:19309-21957(-)	XUTs	7	23	28	9	7	20	33.4285714285714	41.7826086956522	39.3214285714286	53.2222222222222	48	38.6	33	39	40.5	45	56	31	XUT_16R-8::chrXVI:19309-21957(-)	27.9178254176632	NA	12.9	13.8	14.7	33	48.5	53.6	57.4	58.6	59.8	38.8032756976264	NA	21	22	26.3	39	51.5	57.6	58.7
3.6162703561327458e-6	4.274131547972737e-6	6.519240985633614e-6	1.4977392075983067e-6	3.3342446935495702e-6	6.949120526950142e-6	1292	XUT_16R-9,CUT876,SUT803	NA	chrXVI:23720-24701(-)	CUTs	2	1	4	5	1	5	28.5	32	57.25	58.6	23	58	28.5	32	57.5	57	23	54	XUT_16R-9,CUT876,SUT803::chrXVI:23720-24701(-)	27.9642629082191	NA	23.55	24.1	24.65	28.5	31.25	31.8	32.35	32.9	33.45	32	32	32	32	32	32	32	32	32
2.1697622136796476e-05	1.3677220953512758e-5	2.6076963942534455e-5	5.691408988873565e-5	2.6673957548396562e-5	3.057613031858062e-5	1295	XUT_1F-14	NA	chrI:27074-28174(+)	XUTs	8	38	24	16	8	22	20.125	41.1842105263158	31.9583333333333	41.375	20.5	35.4545454545455	23	33	29.5	43	18.5	38	XUT_1F-14::chrI:27074-28174(+)	16.7173632218518	23	6.1	8.2	10.05	23	26.5	27.2	27.9	30.4	33.2	31.1280777289553	32	10.25	12.4	14.55	33	44	50.2	56.7
1.1752878657431424e-5	6.838610476756379e-6	9.778861478450422e-6	1.4977392075983067e-5	1.000273408064871e-5	5.559296421560113e-6	1297	XUT_1F-23,SUT002,XUT_1F-25	NA	chrI:43127-45496(+)	XUTs	3	10	13	8	3	4	24.3333333333333	27	36.0769230769231	30.875	43.6666666666667	28.25	17	26.5	34	30.5	47	25.5	XUT_1F-23,SUT002,XUT_1F-25::chrI:43127-45496(+)	21.8662686241907	NA	15.2	15.4	15.6	17	29	31.4	33.8	36.2	38.6	25.2683106881703	NA	13	13	15.8	26.5	35.75	37	37
3.254643320519471e-5	1.3677220953512758e-5	5.215392788506891e-5	4.193669781275259e-5	1.667122346774785e-5	3.474560263475071e-5	1300	XUT_1F-4	NA	chrI:13726-16710(+)	XUTs	16	28	36	16	5	25	34.3125	34.25	41.2777777777778	47	38	34	34.5	36.5	40.5	47.5	24	27	XUT_1F-4::chrI:13726-16710(+)	30.7828703046192	20	14.75	17	18.5	34.5	47.25	48	51.75	53.5	55.25	29.832984512835	18	11.7	13.7	18	36.5	46.75	50.2	52.9
3.6162703561327458e-6	2.5644789287836422e-6	3.259620492816807e-6	8.986435245589839e-6	6.6684893870991405e-6	8.33894463234017e-6	1301	XUT_1F-60,CUT002	NA	chrI:137743-138831(+)	CUTs	1	6	4	3	2	6	20	32	34	26	53	20	20	21	29	25	53	20.5	XUT_1F-60,CUT002::chrI:137743-138831(+)	20	20	20	20	20	20	20	20	20	20	20	27.2200169331309	NA	16.25	16.5	16.75	21	49.25	58	58.25
1.0848811068398238e-5	5.1289578575672845e-6	1.6298102464084034e-5	7.488696037991533e-6	3.3342446935495702e-6	1.2508416948510255e-5	1302	XUT_1F-90,SUT004	NA	chrI:197278-200030(+)	XUTs	5	5	12	6	1	9	32.8	38.8	39.5	38.3333333333333	36	45.5555555555556	27	44	39.5	34.5	36	41	XUT_1F-90,SUT004::chrI:197278-200030(+)	30.5943148658439	NA	20.2	21.4	22.6	27	38	41.4	44.8	48.2	51.6	36.6331307974397	NA	22	24	26	44	49	49.4	49.8
9.040675890331864e-9	8.548263095945474e-9	3.259620492816807e-6	1.4977392075983067e-6	3.3342446935495702e-6	1.3898241053900283e-6	1304	XUT_1R-35	NA	chrI:65390-65728(-)	XUTs	1	1	NA	NA	1	1	45	59	NA	NA	46	55	45	59	NA	NA	46	55	XUT_1R-35::chrI:65390-65728(-)	45	45	45	45	45	45	45	45	45	45	45	59	59	59	59	59	59	59	59	59
1.3561013835497797e-5	1.282239464391821e-5	1.9557722956900843e-5	2.3963827321572907e-5	2.333971285484699e-5	1.528806515929031e-5	1307	XUT_1R-5	NA	chrI:17190-17980(-)	XUTs	6	16	15	15	7	11	24.1666666666667	34.0625	45.3333333333333	58.0666666666667	27.5714285714286	43.3636363636364	18.5	32	52	57	25	38	XUT_1R-5::chrI:17190-17980(-)	19.8972561324182	NA	10.75	12.5	14.25	18.5	19.75	20	30.75	41.5	52.25	29.6048360010179	NA	15	16.5	17	32	43.25	56	56.75
5.2435920163924814e-5	2.8209268216620064e-5	8.800975330605378e-5	5.691408988873565e-5	2.6673957548396562e-5	3.335577852936068e-5	1310	XUT_1R-83	NA	chrI:182873-183599(-)	XUTs	27	38	58	33	8	24	39.8888888888889	31.4473684210526	35.2241379310345	49.1212121212121	42.375	34.9583333333333	32	24.5	29.5	42	38	30	XUT_1R-83::chrI:182873-183599(-)	32.085397022064	75	9.3	14.8	19.8	32	45	57.8	65.1	75	75	25.7718440503549	NA	8.7	10.7	12.55	24.5	43	45	49.9
9.040675890331863e-6	4.274131547972737e-6	3.259620492816807e-8	1.1981913660786454e-5	1.667122346774785e-5	5.559296421560113e-6	1311	XUT_1R-87	NA	chrI:187091-188135(-)	XUTs	NA	8	10	5	5	4	NA	28.75	44	48.2	22.6	38.5	NA	23	42.5	55	21	33	XUT_1R-87::chrI:187091-188135(-)	NA	NA	NA	NA	NA	NA	NA	NA	NA	NA	NA	20.4447393011561	NA	5.7	6.4	7.25	23	46.75	49.2	51.65
5.424405534199119e-6	3.4193052383781894e-6	6.519240985633614e-6	1.1981913660786454e-5	6.6684893870991405e-6	1.3898241053900284e-8	1312	XUT_1R-90	NA	chrI:188794-189114(-)	XUTs	2	8	6	4	2	NA	30.5	25	30	28.75	38.5	NA	30.5	23.5	33.5	22	38.5	NA	XUT_1R-90::chrI:188794-189114(-)	28.9827534923789	NA	21.95	22.9	23.85	30.5	35.25	36.2	37.15	38.1	39.05	23.8382151941473	NA	16.05	17.1	18.25	23.5	26	26	26
3.1642365616161525e-5	2.9918920835809158e-5	6.193278936351934e-5	8.537113483310348e-5	2.000546816129742e-5	3.891507495092079e-5	1313	XUT_1R-91	NA	chrI:189573-190047(-)	XUTs	19	57	35	35	6	28	23.7894736842105	25.0350877192982	25.7428571428571	31.2285714285714	26	25.2142857142857	20	20	17	28	26	22.5	XUT_1R-91::chrI:189573-190047(-)	19.2250908869439	35	6.8	7.8	9.4	20	35	35	36.5	43.2	56.1	20.9571607500342	NA	7.8	9	10.8	20	37	37.8	41.8
8.136608301298677e-6	4.274131547972737e-6	1.6298102464084034e-5	1.347965286838476e-5	2.333971285484699e-5	1.1118592843120226e-5	1315	XUT_2F-101	NA	chrII:288252-288844(+)	XUTs	5	9	9	5	7	8	27.2	33.7777777777778	32	49.4	30.5714285714286	26.75	21	28	22	52	23	26	XUT_2F-101::chrII:288252-288844(+)	21.8911556130395	21	9	12	15	21	38	40.4	42.8	45.2	47.6	28.899181892225702	28	12.8	15.6	18	28	43	49.4	55.8
3.6162703561327458e-6	2.5644789287836422e-6	3.259620492816807e-8	4.4932176227949195e-6	3.3342446935495702e-6	5.559296421560113e-6	1317	XUT_2F-116,CUT011,CUT012,XUT_2F-118	NA	chrII:306246-307344(+)	CUTs	NA	3	4	3	1	4	NA	23.3333333333333	32	37.3333333333333	15	22.5	NA	28	26	35	15	22	XUT_2F-116,CUT011,CUT012,XUT_2F-118::chrII:306246-307344(+)	NA	NA	NA	NA	NA	NA	NA	NA	NA	NA	NA	22.2236147275548	28	15.4	16.8	18.2	28	28	28	28
1.1752878657431424e-5	9.403089405540022e-6	6.519240985633614e-6	3.295026256716274e-5	6.6684893870991405e-6	1.3898241053900283e-5	1320	XUT_2F-141	NA	chrII:349752-350791(+)	XUTs	2	22	13	11	2	10	29.5	29.2272727272727	36.8461538461538	44	37	40.5	29.5	26	34	51	37	41	XUT_2F-141::chrII:349752-350791(+)	27.9284800875379	NA	20.95	21.9	22.85	29.5	34.25	35.2	36.15	37.1	38.05	24.8004559188579	NA	11	11.1	12.15	26	41.75	42	45.4
4.610744704069251e-5	2.0515831430269138e-5	7.497127133478656e-5	4.642991543554751e-5	1.3003554304843323e-4	9.450803916652192e-5	1321	XUT_2F-145,SUT014	NA	chrII:362764-364715(+)	XUTs	23	31	51	24	39	68	33.695652173913	31.6129032258065	31.6470588235294	53.625	34.2820512820513	36.8823529411765	29	28	26	51.5	33	35	XUT_2F-145,SUT014::chrII:362764-364715(+)	26.9430571845353	NA	11.5	16	16.3	29	47	49	54.6	61.8	72.9	26.3674193768665	NA	8	11	14	28	47	48	51.5
9.040675890331864e-9	8.548263095945474e-9	3.259620492816807e-8	1.4977392075983066e-8	3.3342446935495702e-6	1.3898241053900284e-8	1323	XUT_2F-169	NA	chrII:407396-408043(+)	XUTs	NA	NA	NA	NA	1	NA	NA	NA	NA	NA	37	NA	NA	NA	NA	NA	37	NA	XUT_2F-169::chrII:407396-408043(+)	NA	NA	NA	NA	NA	NA	NA	NA	NA	NA	NA	NA	NA	NA	NA	NA	NA	NA	NA	NA
3.525863597229427e-5	5.1289578575672845e-6	6.519240985633613e-5	5.092313305834243e-5	6.335064917744183e-5	2.9186306213190595e-5	1324	XUT_2F-177,CUT025	NA	chrII:427126-431775(+)	CUTs	20	34	39	6	19	21	29.55	38.5588235294118	34.1025641025641	32.1666666666667	29.3684210526316	29.3809523809524	29	33.5	33	32	29	28	XUT_2F-177,CUT025::chrII:427126-431775(+)	23.5721995768832	NA	9.8	10.9	11.85	29	36.25	40.4	55.05	61.1	62.75	34.0404789232958	NA	14.6	17	17.95	33.5	48.5	55.6	59
1.8985419369696916e-5	1.4532047263107306e-5	1.9557722956900843e-5	3.1452523359564436e-5	2.000546816129742e-5	2.0847361580850424e-5	1325	XUT_2F-190,SUT018	NA	chrII:474276-477074(+)	XUTs	6	21	21	17	6	15	36.5	30.952380952381	42.0952380952381	49.7058823529412	37.3333333333333	32.5333333333333	33.5	28	38	52	35	21	XUT_2F-190,SUT018::chrII:474276-477074(+)	34.7268328547176	NA	23.5	25	26.5	33.5	43	45	48	51	54	27.0902657930165	37	14	14	15	28	37	41	41
1.717728419163054e-5	5.983784167161832e-6	2.9336584435351265e-5	6.140730751153057e-5	2.6673957548396562e-5	3.7525250845530766e-5	1328	XUT_2F-206,SUT019	NA	chrII:532461-533319(+)	XUTs	9	41	19	7	8	27	24.6666666666667	34.0975609756098	44.2105263157895	44.5714285714286	37.5	38.0740740740741	24	31	38	49	41.5	36	XUT_2F-206,SUT019::chrII:532461-533319(+)	19.8238548050913	NA	7.2	8.4	9.2	24	39	39.8	40.6	42	44	29.1762489189833	NA	12	14	16	31	44	48	50
2.4409824903896035e-5	1.62416998822964e-5	2.6076963942534455e-5	4.7927654643145814e-5	2.333971285484699e-5	2.0847361580850424e-5	1332	XUT_2F-242,CUT030	NA	chrII:614214-616167(+)	CUTs	8	32	27	19	7	15	39.375	32.40625	33.2962962962963	40.3157894736842	30.4285714285714	38.2	44.5	33.5	30	38	30	43	XUT_2F-242,CUT030::chrII:614214-616167(+)	37.7100126533219	NA	23.7	24.4	25.25	44.5	47.75	48.8	49.85	50.3	50.65	25.3267117338864	NA	6	12	12	33.5	50	50	57
3.6162703561327458e-6	1.7096526191890947e-6	9.778861478450422e-6	2.9954784151966134e-6	3.3342446935495702e-6	2.7796482107800566e-6	1333	XUT_2F-258	NA	chrII:644201-645048(+)	XUTs	3	2	4	2	1	2	34.3333333333333	48.5	25	39.5	52	14	39	48.5	18	39.5	52	14	XUT_2F-258::chrII:644201-645048(+)	29.5705483779981	NA	15.6	18.2	20.8	39	45	46.2	47.4	48.6	49.8	46.5832587954085	NA	36.35	37.7	39.05	48.5	55.25	56.6	57.95
1.8081351780663729e-6	1.7096526191890947e-6	3.259620492816807e-6	7.488696037991533e-6	3.3342446935495702e-6	1.3898241053900284e-8	1336	XUT_2F-32	NA	chrII:121996-122344(+)	XUTs	1	5	2	2	1	NA	37	71.6	40.5	24.5	9	NA	37	28	40.5	24.5	9	NA	XUT_2F-32::chrII:121996-122344(+)	37	37	37	37	37	37	37	37	37	37	37	34.190822604459	NA	9.8	12.6	15.4	28	44	86.8	129.6
2.9834230438095153e-5	6.838610476756379e-6	4.237506640661849e-5	4.642991543554751e-5	1.3336978774198281e-5	2.362700979163048e-5	1337	XUT_2F-340	NA	chrII:807262-808334(+)	XUTs	13	31	33	8	4	17	31.6153846153846	29.0967741935484	31.8484848484848	48.375	41.25	32.5294117647059	27	27	28	51	47	30	XUT_2F-340::chrII:807262-808334(+)	25.32451666088	NA	9.2	10.8	13.2	27	44	46.4	51.2	60.8	67.2	24.5117664547595	11	8.5	11	12	27	40.5	47	48.5
9.040675890331864e-7	8.548263095945473e-7	3.259620492816807e-8	1.4977392075983067e-6	3.3342446935495702e-6	1.3898241053900283e-6	1339	XUT_2F-50,SUT006	NA	chrII:164469-165007(+)	XUTs	NA	1	1	1	1	1	NA	31	3	49	22	41	NA	31	3	49	22	41	XUT_2F-50,SUT006::chrII:164469-165007(+)	NA	NA	NA	NA	NA	NA	NA	NA	NA	NA	NA	31	31	31	31	31	31	31	31	31
1.6273216602597354e-5	1.3677220953512758e-5	2.6076963942534455e-5	1.9470609698777988e-5	2.6673957548396562e-5	1.1118592843120226e-5	1340	XUT_2F-87,SUT010	NA	chrII:251287-252147(+)	XUTs	8	13	18	16	8	8	35.875	33.3076923076923	41.2222222222222	46.4375	42.5	32.125	40	31	33	34	41.5	28	XUT_2F-87,SUT010::chrII:251287-252147(+)	31.5815733184887	NA	13.8	16.6	19.15	40	47.5	48.2	48.9	52	55.5	30.8369910134375	43	16.2	17.2	17.8	31	43	43	44
1.9889486958730103e-5	9.403089405540022e-6	4.56346868994353e-5	4.193669781275259e-5	6.6684893870991405e-6	5.559296421560113e-6	1343	XUT_2R-11	NA	chrII:35553-35884(-)	XUTs	14	28	22	11	2	4	27.6428571428571	26.6428571428571	26.9545454545455	44.7272727272727	8.5	30.75	19	27.5	23.5	45	8.5	28	XUT_2R-11::chrII:35553-35884(-)	19.1879428258558	NA	4.3	6.2	8.8	19	46.75	51.2	56.2	58.8	61.75	21.1215568336784	NA	6.7	8	9	27.5	35	36.2	38.9
9.040675890331863e-6	1.1112742024729116e-5	1.6298102464084034e-5	1.9470609698777988e-5	1.000273408064871e-5	9.728768737730198e-6	1344	XUT_2R-114	NA	chrII:281280-283948(-)	XUTs	5	13	10	13	3	7	20.4	25.9230769230769	37.1	50.9230769230769	40.6666666666667	28.4285714285714	15	16	37	57	26	25	XUT_2R-114::chrII:281280-283948(-)	16.7587273204739	NA	8.2	8.4	8.6	15	34	34.4	34.8	35.2	35.6	18.91493471567	NA	5.6	8.4	9.6	16	41	42.2	44.6
2.802609526002878e-5	5.1289578575672845e-6	3.259620492816807e-5	3.295026256716274e-5	2.333971285484699e-5	1.2508416948510255e-5	1346	XUT_2R-127,SUT445	NA	chrII:301353-304756(-)	XUTs	10	22	31	6	7	9	28	41.1363636363636	35.258064516129	41.6666666666667	39.1428571428571	44.4444444444444	24.5	38	34	45.5	36	35	XUT_2R-127,SUT445::chrII:301353-304756(-)	25.3538813447101	NA	13.9	14.8	15.7	24.5	37.25	40.6	44.2	47.1	47.55	33.6079108584027	NA	14.15	17.2	19	38	46.25	59.8	66.4
9.040675890331864e-7	8.548263095945473e-7	3.259620492816807e-8	5.990956830393227e-6	6.6684893870991405e-6	2.7796482107800566e-6	1349	XUT_2R-154	NA	chrII:349637-350769(-)	XUTs	NA	4	1	1	2	2	NA	29.5	34	50	33	19	NA	29.5	34	50	33	19	XUT_2R-154::chrII:349637-350769(-)	NA	NA	NA	NA	NA	NA	NA	NA	NA	NA	NA	28.4168032288723	NA	20.05	21.1	22.15	29.5	34.75	35.8	36.85
2.7122027670995594e-6	8.548263095945473e-7	6.519240985633614e-6	1.4977392075983067e-6	3.3342446935495702e-6	1.3898241053900283e-6	1351	XUT_2R-172	NA	chrII:390125-390772(-)	XUTs	2	1	3	1	1	1	51	25	51.6666666666667	443	53	66	51	25	56	443	53	66	XUT_2R-172::chrII:390125-390772(-)	41.9523539268061	NA	24.9	27.8	30.7	51	65.5	68.4	71.3	74.2	77.1	25	25	25	25	25	25	25	25	25
1.4465081424530983e-5	5.1289578575672845e-6	1.9557722956900843e-5	1.0484174453188147e-5	1.667122346774785e-5	2.501683389702051e-5	1355	XUT_2R-256,SUT449	NA	chrII:601272-602308(-)	XUTs	6	7	16	6	5	18	29.6666666666667	45	43.875	43.1666666666667	38.4	41.7777777777778	25	35	38	44	39	42.5	XUT_2R-256,SUT449::chrII:601272-602308(-)	25.8402959825345	NA	13.75	14.5	15.25	25	41.5	45	47.25	49.5	51.75	38.1142902492943	NA	18.4	23.8	29.2	35	54	64.8	74.2
2.6217960081962407e-5	5.983784167161832e-6	5.867316887070253e-5	3.5945740982359356e-5	1.000273408064871e-5	1.2508416948510255e-5	1356	XUT_2R-264	NA	chrII:628817-629851(-)	XUTs	18	24	29	7	3	9	34	36.0833333333333	40.7586206896552	54.4285714285714	51.6666666666667	63.4444444444444	38	33.5	42	51	48	68	XUT_2R-264::chrII:628817-629851(-)	29.0428422288011	NA	8.85	9.7	13.85	38	45.75	48.4	50.9	52	52.45	33.2737828517796	NA	19	19.9	23.8	33.5	42.5	46.8	51
2.7122027670995594e-6	2.5644789287836422e-6	3.259620492816807e-8	4.4932176227949195e-6	3.3342446935495702e-6	1.3898241053900284e-8	1357	XUT_2R-267	NA	chrII:643765-645057(-)	XUTs	NA	3	3	3	1	NA	NA	21.3333333333333	32.6666666666667	54.3333333333333	46	NA	NA	22	26	53	46	NA	XUT_2R-267::chrII:643765-645057(-)	NA	NA	NA	NA	NA	NA	NA	NA	NA	NA	NA	15.9660739481149	NA	6.7	8.4	10.1	22	29.5	31	32.5
5.424405534199119e-6	2.5644789287836422e-6	9.778861478450422e-6	7.488696037991533e-6	3.3342446935495702e-6	5.559296421560113e-6	1358	XUT_2R-271	NA	chrII:653172-653533(-)	XUTs	3	5	6	3	1	4	21.6666666666667	14.8	29.3333333333333	41	58	42.5	21	11	22	37	58	36.5	XUT_2R-271::chrII:653172-653533(-)	20.6612310829301	NA	14.7	15.4	16.1	21	25.5	26.4	27.3	28.2	29.1	12.1790662760996	NA	5.6	6.2	6.8	11	21	22.6	24.2
9.040675890331864e-9	8.548263095945473e-7	3.259620492816807e-6	1.4977392075983066e-8	6.6684893870991405e-6	1.3898241053900284e-8	1359	XUT_2R-288	NA	chrII:689132-689655(-)	XUTs	1	NA	NA	1	2	NA	53	NA	NA	24	55	NA	53	NA	NA	24	55	NA	XUT_2R-288::chrII:689132-689655(-)	53	53	53	53	53	53	53	53	53	53	53	NA	NA	NA	NA	NA	NA	NA	NA	NA
9.040675890331864e-9	1.7096526191890947e-6	3.259620492816807e-8	2.9954784151966134e-6	3.3342446935495702e-6	1.3898241053900284e-8	1360	XUT_2R-296	NA	chrII:701888-702190(-)	XUTs	NA	2	NA	2	1	NA	NA	26.5	NA	62.5	66	NA	NA	26.5	NA	62.5	66	NA	XUT_2R-296::chrII:701888-702190(-)	NA	NA	NA	NA	NA	NA	NA	NA	NA	NA	NA	26.4952825989835	NA	26.05	26.1	26.15	26.5	26.75	26.8	26.85
8.136608301298677e-6	9.403089405540022e-6	9.778861478450422e-6	2.24660881139746e-5	1.667122346774785e-5	1.3898241053900283e-5	1361	XUT_2R-307	NA	chrII:722287-723035(-)	XUTs	3	15	9	11	5	10	35	24.1333333333333	22.7777777777778	30.4545454545455	28.4	25.2	26	17	24	34	14	25.5	XUT_2R-307::chrII:722287-723035(-)	28.7081306104905	NA	15.2	16.4	17.6	26	45.5	49.4	53.3	57.2	61.1	19.8285766839009	17	8.1	9.8	11.2	17	37.5	39.6	45.2
5.424405534199119e-6	8.548263095945474e-9	3.259620492816807e-8	2.9954784151966134e-6	3.3342446935495702e-6	5.559296421560113e-6	1362	XUT_2R-31	NA	chrII:91327-92221(-)	XUTs	NA	2	6	NA	1	4	NA	14.5	22.6666666666667	NA	13	37.75	NA	14.5	16	NA	13	37.5	XUT_2R-31::chrII:91327-92221(-)	NA	NA	NA	NA	NA	NA	NA	NA	NA	NA	NA	13.7840487520902	NA	10.45	10.9	11.35	14.5	16.75	17.2	17.65
2.9834230438095153e-5	1.7951352501485495e-5	3.9115445913801686e-5	3.295026256716274e-5	3.33424469354957e-5	2.0847361580850424e-5	1364	XUT_2R-342,SUT451	NA	chrII:786209-786872(-)	XUTs	12	22	33	21	10	15	28.25	35.7727272727273	32.6060606060606	30.1428571428571	38.5	31.0666666666667	27.5	30.5	31	27	35	30	XUT_2R-342,SUT451::chrII:786209-786872(-)	22.8126477085482	NA	6.55	7.5	10.25	27.5	43.75	47.6	49.35	49.9	50.9	30.2952162538813	NA	11.1	13.1	14.3	30.5	49.75	52.4	56.4
6.418879882135623e-5	3.761235762216009e-5	1.0104823527732102e-4	1.2730783264585605e-4	4.3345181016144415e-5	5.2813316004821076e-5	1365	XUT_2R-343,SUT452,XUT_2R-344	NA	chrII:788502-792589(-)	XUTs	31	85	71	44	13	38	34	29.3411764705882	38.8169014084507	42.8409090909091	42.6153846153846	49.9210526315789	32	27	31	45.5	45	41.5	XUT_2R-343,SUT452,XUT_2R-344::chrII:788502-792589(-)	28.5171840468433	NA	8.5	10	16.5	32	47.5	54	56	58	58.5	25.1453621276367	24	8	11	13	27	40	44.2	46.4
2.2601689725829662e-5	1.709652619189095e-5	4.56346868994353e-5	4.193669781275259e-5	7.668762795164011e-5	5.142349189943105e-5	1366	XUT_2R-48,SUT438	NA	chrII:126053-127563(-)	XUTs	14	28	25	20	23	37	28	29.6428571428571	29.4	37.75	31.3478260869565	33	21.5	25.5	30	35.5	31	28	XUT_2R-48,SUT438::chrII:126053-127563(-)	23.9762138122428	NA	9.6	12.8	16.7	21.5	39.5	40.8	42.15	44.1	52	25.7274790775742	NA	9.7	11.7	14.1	25.5	45	45.6	46
3.6162703561327458e-6	8.548263095945474e-9	6.519240985633614e-6	1.4977392075983067e-6	6.6684893870991405e-6	1.3898241053900283e-6	1367	XUT_2R-56	NA	chrII:159868-160243(-)	XUTs	2	1	4	NA	2	1	37	18	39.25	NA	48	13	37	18	42.5	NA	48	13	XUT_2R-56::chrII:159868-160243(-)	35.3270434653114	NA	27.1	28.2	29.3	37	42.5	43.6	44.7	45.8	46.9	18	18	18	18	18	18	18	18	18
2.9834230438095153e-5	1.62416998822964e-5	5.867316887070253e-5	8.237565641790687e-5	3.0008202241946132e-5	3.057613031858062e-5	1368	XUT_2R-63,SUT439	NA	chrII:165962-166967(-)	XUTs	18	55	33	19	9	22	29.6666666666667	26.3454545454545	31.2424242424242	42.5789473684211	32.7777777777778	30.6818181818182	24	23	31	42	28	26	XUT_2R-63,SUT439::chrII:165962-166967(-)	24.2446709379009	8	8	8	10.2	24	44.75	45	47.25	50.9	54.05	22.2316531925727	NA	9.1	10.4	11	23	38.5	40.2	45.9
4.5203379451659324e-5	3.41930523837819e-5	5.5413548377885716e-5	7.938017800271026e-5	3.0008202241946132e-5	2.7796482107800567e-5	1369	XUT_2R-65,SUT440	NA	chrII:169341-169998(-)	XUTs	17	53	50	40	9	20	65.2941176470588	37.0377358490566	33.52	43.275	38.8888888888889	34.6	34	34	28	48	35	35	XUT_2R-65,SUT440::chrII:169341-169998(-)	38.7901947924827	NA	14.4	18	20	34	58	59.6	69.6	80	165	30.1498244287145	NA	11.4	14.2	15.8	34	48	52.2	54
7.051727194458854e-5	3.590270500297099e-5	1.3038481971267227e-4	1.7074226966620697e-4	1.0669583019358625e-4	1.1535540074737235e-4	1370	XUT_2R-85	NA	chrII:218229-221050(-)	XUTs	40	114	78	42	32	83	24.875	27.8947368421053	34.8589743589744	42.9523809523809	37.15625	31.1927710843373	18	23.5	30.5	40.5	39	26	XUT_2R-85::chrII:218229-221050(-)	19.3724681541401	29	5.9	9	10	18	34.5	39.2	46.6	52.2	55.05	22.9095988386404	15	7	9	10	23.5	38	40.4	43.05
1.3561013835497797e-5	5.983784167161832e-6	1.3038481971267228e-5	7.488696037991533e-6	3.3342446935495702e-6	1.8067713370070367e-5	1371	XUT_2R-86	NA	chrII:221281-221552(-)	XUTs	4	5	15	7	1	13	18	16.6	33.2666666666667	35.1428571428571	14	31	18	14	26	31	14	24	XUT_2R-86::chrII:221281-221552(-)	14.9234906946465	NA	6.65	8.3	9.95	18	22.75	24.4	26.05	27.7	29.35	14.2258319513801	NA	7.2	8.4	9.6	14	17	20.4	23.8
9.040675890331864e-9	8.548263095945474e-9	3.259620492816807e-8	4.4932176227949195e-6	3.3342446935495702e-6	4.169472316170085e-6	1372	XUT_2R-93,SUT443	NA	chrII:246774-248621(-)	XUTs	NA	3	NA	NA	1	3	NA	43	NA	NA	10	41.6666666666667	NA	40	NA	NA	10	43	XUT_2R-93,SUT443::chrII:246774-248621(-)	NA	NA	NA	NA	NA	NA	NA	NA	NA	NA	NA	38.5119994080875	NA	22.9	24.8	26.7	40	54	56.8	59.6
9.944743479365051e-6	2.5644789287836422e-6	1.6298102464084034e-5	2.0968348906376294e-5	3.33424469354957e-5	6.949120526950142e-6	1373	XUT_3F-108,SUT038	NA	chrIII:242570-244223(+)	XUTs	5	14	11	3	10	5	44.2	34.9285714285714	34.1818181818182	55.3333333333333	40.5	28.4	47	33.5	36	47	40.5	29	XUT_3F-108,SUT038::chrIII:242570-244223(+)	42.7182494003011	NA	29.2	31.4	33.6	47	50	51.8	53.6	55.4	57.2	29.7006266406171	NA	11.65	13.2	15.8	33.5	50	52	55.25
9.673523202655094e-5	4.3596141789321916e-5	1.9231760907619162e-4	1.6325357362821543e-4	1.3336978774198281e-5	6.949120526950142e-6	1377	XUT_3F-5	NA	chrIII:29540-30536(+)	XUTs	59	109	107	51	4	5	30.0338983050847	31.3302752293578	32.8878504672897	41.0392156862745	49.25	54.8	24	28	28	41	47.5	61	XUT_3F-5::chrIII:29540-30536(+)	23.649602639991	14	8	9	11.4	24	42	48.8	52.3	58	61	26.5824834149772	14	10	12	14	28	43	46	52.6
1.9889486958730103e-5	1.1967568334323663e-5	1.3038481971267228e-5	2.24660881139746e-5	1.000273408064871e-5	1.667788926468034e-5	1378	XUT_3F-51,SUT029	NA	chrIII:116351-117306(+)	XUTs	4	15	22	14	3	12	30.75	18.5333333333333	27.7272727272727	33.5	36.6666666666667	34.4166666666667	31.5	16	25.5	33	32	37	XUT_3F-51,SUT029::chrIII:116351-117306(+)	26.2581628583198	NA	12.5	14	15.5	31.5	43.75	44.8	45.85	46.9	47.95	16.5455791455552	NA	8.4	9.8	11.1	16	25.5	32	32
4.4299311862626134e-5	1.5386873572701852e-5	6.519240985633613e-5	9.136209166349671e-5	5.0013670403243556e-5	4.308454726709088e-5	1379	XUT_3F-58,SUT031	NA	chrIII:125167-127021(+)	XUTs	20	61	49	18	15	31	31.7	32.1311475409836	35.3061224489796	54.4444444444444	29.9333333333333	31.8709677419355	29	28	34	55	24	22	XUT_3F-58,SUT031::chrIII:125167-127021(+)	28.6256169020188	NA	15.85	17.8	18	29	36.5	44	45.35	54.1	64.15	27.0343964742369	14	9	14	14	28	43	51	55
1.1572065139624786e-4	6.582162583878015e-5	1.9231760907619162e-4	1.6025809521301882e-4	1.3336978774198281e-5	8.33894463234017e-6	1380	XUT_3F-6	NA	chrIII:30657-31231(+)	XUTs	59	107	128	77	4	6	26.4067796610169	25.018691588785	27.0390625	34.1688311688312	31.75	37.8333333333333	19	24	23	30	33	37.5	XUT_3F-6::chrIII:30657-31231(+)	17.9281462616645	16	5.9	6	7.7	19	28	33.4	37.3	42.2	53.2	19.7822475772009	24	5	7	9	24	35	37.8	42.1
1.8081351780663729e-6	4.274131547972737e-6	6.519240985633614e-6	7.488696037991533e-6	6.6684893870991405e-6	1.3898241053900283e-6	1381	XUT_3F-61	NA	chrIII:132257-133886(+)	XUTs	2	5	2	5	2	1	35	30	25	50.2	39.5	29	35	18	25	47	39.5	29	XUT_3F-61::chrIII:132257-133886(+)	31.6227766016838	NA	21.5	23	24.5	35	42.5	44	45.5	47	48.5	19.2987142796737	NA	5.4	6.8	8.2	18	52	54.6	57.2
8.950269131428545e-5	4.3596141789321916e-5	1.4668292217675632e-4	1.4528070313703576e-4	9.00246067258384e-5	5.003366779404102e-5	1382	XUT_3F-71,SUT032	NA	chrIII:157567-159258(+)	XUTs	45	97	99	51	27	36	35.6666666666667	32.2474226804124	35.6868686868687	46.4901960784314	48.2592592592593	39.5	31	26	32	49	52	39.5	XUT_3F-71,SUT032::chrIII:157567-159258(+)	30.7882241378978	30	9.2	13.6	18.6	31	49	54.2	57.2	60.2	66.4	27.539620181277	24	11	13	15	26	43	49.4	54
4.520337945165932e-6	1.7096526191890947e-6	3.259620492816807e-6	1.4977392075983067e-6	6.6684893870991405e-6	1.3898241053900283e-6	1383	XUT_3F-74	NA	chrIII:160625-161848(+)	XUTs	1	1	5	2	2	1	23	89	20.6	42.5	27	37	23	89	24	42.5	27	37	XUT_3F-74::chrIII:160625-161848(+)	23	23	23	23	23	23	23	23	23	23	23	89	89	89	89	89	89	89	89	89
3.435456838326108e-5	8.548263095945475e-6	6.519240985633613e-5	4.642991543554751e-5	1.000273408064871e-5	1.2508416948510255e-5	1384	XUT_3F-78	NA	chrIII:168897-169249(+)	XUTs	20	31	38	10	3	9	26.55	32.3548387096774	26.7368421052632	36.8	32.3333333333333	39	22	25	23.5	36	26	22	XUT_3F-78::chrIII:168897-169249(+)	20.1912327280608	NA	6.95	7	8.7	22	41.25	43	48.5	57.3	60.05	25.065503385025	NA	8	10	11	25	46	50	56.5
2.7122027670995594e-6	3.4193052383781894e-6	3.259620492816807e-8	5.990956830393227e-6	3.3342446935495702e-6	4.169472316170085e-6	1385	XUT_3F-99	NA	chrIII:210412-210827(+)	XUTs	NA	4	3	4	1	3	NA	25.75	40.3333333333333	15.75	34	36.3333333333333	NA	24.5	37	14.5	34	14	XUT_3F-99::chrIII:210412-210827(+)	NA	NA	NA	NA	NA	NA	NA	NA	NA	NA	NA	18.6140356393075	NA	6.35	7.7	9.05	24.5	38.5	40.6	42.7
3.6162703561327454e-5	2.0515831430269138e-5	3.9115445913801686e-5	5.092313305834243e-5	4.667942570969398e-5	3.057613031858062e-5	1387	XUT_3R-106,SUT458	NA	chrIII:224335-227886(-)	XUTs	12	34	40	24	14	22	28.4166666666667	28.8823529411765	34.65	41.9166666666667	34.5	34.0909090909091	23.5	25	27.5	37.5	30	32.5	XUT_3R-106,SUT458::chrIII:224335-227886(-)	25.4730298226699	NA	13.55	14.3	15.95	23.5	34.5	37.8	41.45	45.3	53.65	25.39929453614	NA	12.3	13.3	14	25	37.75	39	40.45
2.2601689725829662e-5	1.3677220953512758e-5	2.6076963942534455e-5	2.695930573676952e-5	3.6676691629045274e-5	1.1118592843120226e-5	1390	XUT_3R-136	NA	chrIII:299575-300624(-)	XUTs	8	18	25	16	11	8	37.75	36.1111111111111	36.12	45.375	47.1818181818182	42.625	34.5	37	33	46.5	45	42	XUT_3R-136::chrIII:299575-300624(-)	33.452469477565	NA	17.4	18.8	20.5	34.5	39.25	39.6	39.95	54.4	71.2	31.811774156558698	NA	14.4	15.7	16.55	37	50.75	51.6	53.35
2.4409824903896035e-5	1.282239464391821e-5	4.237506640661849e-5	5.391861147353904e-5	2.000546816129742e-5	2.501683389702051e-5	1391	XUT_3R-144,SUT459	NA	chrIII:308247-310026(-)	XUTs	13	36	27	15	6	18	30.7692307692308	36.5833333333333	41.8518518518519	45.8666666666667	39.5	38.6666666666667	19	36.5	47	45	36.5	33	XUT_3R-144,SUT459::chrIII:308247-310026(-)	22.9535692649463	11	9.2	10.2	10.8	19	57	58.8	61.4	65.6	69.4	30.2006815936469	NA	7.75	11	15.25	36.5	50.75	54	55.75
3.254643320519471e-5	1.0257915715134569e-5	5.215392788506891e-5	4.642991543554751e-5	1.3336978774198281e-5	2.501683389702051e-5	1394	XUT_3R-44,SUT455	NA	chrIII:113183-114278(-)	XUTs	16	31	36	12	4	18	32.9375	32.0967741935484	37.4722222222222	56.5833333333333	42.25	33.8888888888889	20.5	31	35	53	44.5	31	XUT_3R-44,SUT455::chrIII:113183-114278(-)	23.4708578557469	18	10.5	12.5	14.5	20.5	28.5	30	39	45.5	84	27.4242851117321	NA	10.5	13	14.5	31	44.5	48	49.5
1.8985419369696916e-5	6.838610476756379e-6	2.9336584435351265e-5	5.841182909633396e-5	1.667122346774785e-5	3.335577852936068e-5	1395	XUT_3R-46,SUT456	NA	chrIII:115094-117286(-)	XUTs	9	39	21	8	5	24	25.4444444444444	29.3333333333333	41.3333333333333	46	45.4	35.9583333333333	23	25	35	48.5	45	32	XUT_3R-46,SUT456::chrIII:115094-117286(-)	23.3083102227946	19	12.8	13.6	15	23	31	35.4	39.8	42.2	42.6	22.7167326290691	12	4.9	10.6	12	25	39.5	43.6	52.6
5.424405534199119e-6	8.548263095945473e-7	2.281734344971765e-5	1.0484174453188147e-5	3.3342446935495702e-6	8.33894463234017e-6	1396	XUT_3R-67	NA	chrIII:152205-152591(-)	XUTs	7	7	6	1	1	6	39.1428571428571	32.7142857142857	26.5	49	51	24.1666666666667	41	26	22	49	51	24.5	XUT_3R-67::chrIII:152205-152591(-)	37.0062052034253	NA	21.2	22.4	23.6	41	46.5	48	49.7	51.8	53.9	28.3151207691652	NA	13.5	18	22.5	26	40	40.6	43.4
1.0848811068398238e-5	2.5644789287836422e-6	3.259620492816807e-8	1.0484174453188147e-5	1.3336978774198281e-5	1.1118592843120226e-5	1397	XUT_4F-115	NA	chrIV:219362-219814(+)	XUTs	NA	7	12	3	4	8	NA	38.8571428571429	31.9166666666667	44	28	25.5	NA	35	27.5	42	25	23	XUT_4F-115::chrIV:219362-219814(+)	NA	NA	NA	NA	NA	NA	NA	NA	NA	NA	NA	32.6722806668838	NA	14.5	16	17.5	35	51	58.2	64.6
7.2325407122654916e-6	5.983784167161832e-6	6.519240985633614e-6	1.9470609698777988e-5	1.000273408064871e-5	2.7796482107800566e-6	1398	XUT_4F-117	NA	chrIV:220926-221556(+)	XUTs	2	13	8	7	3	2	42	25.9230769230769	30.75	60.4285714285714	34.6666666666667	32	42	21	18.5	54	21	32	XUT_4F-117::chrIV:220926-221556(+)	41.024382993532	NA	33.9	34.8	35.7	42	46.5	47.4	48.3	49.2	50.1	21.4221539483046	NA	10.4	12.2	12.8	21	26	26.6	33.6
2.7122027670995594e-6	3.4193052383781894e-6	6.519240985633614e-6	7.488696037991533e-6	6.6684893870991405e-6	1.3898241053900283e-6	1402	XUT_4F-14	NA	chrIV:21719-22559(+)	XUTs	2	5	3	4	2	1	12	26	38	49	44.5	35	12	19	37	51	44.5	35	XUT_4F-14::chrIV:21719-22559(+)	12	12	12	12	12	12	12	12	12	12	12	21.5813625638943	NA	10.8	11.6	12.4	19	32	36.6	41.2
2.2601689725829662e-5	1.3677220953512758e-5	3.9115445913801686e-5	2.3963827321572907e-5	2.6673957548396562e-5	2.9186306213190595e-5	1405	XUT_4F-160,SUT043	NA	chrIV:312674-314163(+)	XUTs	12	16	25	16	8	21	29.3333333333333	43.0625	43.48	62	32.5	27.7142857142857	30.5	41	49	54	36	30	XUT_4F-160,SUT043::chrIV:312674-314163(+)	26.4942579264246	NA	12.2	14.1	14.65	30.5	36.5	37.6	38.7	39.8	46.3	35.1433622409136	NA	11.75	12.5	13	41	56.25	57	64.5
1.3561013835497797e-5	7.693436786350926e-6	2.281734344971765e-5	1.4977392075983067e-5	6.6684893870991405e-6	1.2508416948510255e-5	1406	XUT_4F-162,SUT045	NA	chrIV:320199-321028(+)	XUTs	7	10	15	9	2	9	29.1428571428571	30	28.9333333333333	46.3333333333333	26.5	31.3333333333333	27	24.5	24	48	26.5	32	XUT_4F-162,SUT045::chrIV:320199-321028(+)	26.8768390654955	NA	15.2	16.4	17.6	27	38	39.2	40.7	42.8	44.9	26.0550216509649	18	13.6	17.2	18	24.5	34.25	39.6	47.7
1.9889486958730103e-5	2.2225484049458232e-5	3.585582542098488e-5	4.3434437020350895e-5	1.667122346774785e-5	1.3898241053900283e-5	1407	XUT_4F-175	NA	chrIV:357455-359301(+)	XUTs	11	29	22	26	5	10	26.1818181818182	27.7931034482759	24.9545454545455	30.2307692307692	30.8	39.4	19	22	21.5	30.5	30	34.5	XUT_4F-175::chrIV:357455-359301(+)	19.8077504154571	17	7	12	13.5	19	36.5	42	42.5	43	53.5	24.4550006119694	NA	14	15.6	16.2	22	27	32.4	42.2
3.6162703561327458e-6	1.7096526191890947e-6	3.259620492816807e-6	4.4932176227949195e-6	3.3342446935495702e-6	1.3898241053900283e-6	1408	XUT_4F-181	NA	chrIV:367349-368437(+)	XUTs	1	3	4	2	1	1	5	34.3333333333333	20.5	63	29	18	5	42	22	63	29	18	XUT_4F-181::chrIV:367349-368437(+)	5	5	5	5	5	5	5	5	5	5	5	27.7719572989967	NA	13.2	16.4	19.6	42	46.5	47.4	48.3
2.9834230438095153e-5	1.7951352501485495e-5	3.585582542098488e-5	7.03937427571204e-5	4.001093632259484e-5	3.196595442397065e-5	1409	XUT_4F-193	NA	chrIV:387163-387700(+)	XUTs	11	47	33	21	12	23	30.4545454545455	32.8723404255319	37.7272727272727	56.7142857142857	20.4166666666667	34.2173913043478	24	30	37	49	19	34	XUT_4F-193::chrIV:387163-387700(+)	27.0601585170165	32	14.5	17	17.5	24	36	40	48	56	58.5	27.0225380285811	45	10	11	13.8	30	45.5	49.8	56.1
1.3561013835497797e-5	5.983784167161832e-6	1.6298102464084034e-5	1.4977392075983067e-5	1.667122346774785e-5	1.1118592843120226e-5	1410	XUT_4F-204,SUT049	NA	chrIV:407478-408201(+)	XUTs	5	10	15	7	5	8	37.6	20.4	48.8	29.4285714285714	24.8	23.5	36	17.5	28	28	25	13	XUT_4F-204,SUT049::chrIV:407478-408201(+)	32.6767231735557	NA	15.6	17.2	18.8	36	56	56.8	57.6	58.4	59.2	14.8185374695907	18	4.9	5.8	6.7	17.5	18.75	21.8	28.1
1.1752878657431424e-5	7.693436786350926e-6	1.3038481971267228e-5	2.0968348906376294e-5	6.6684893870991405e-6	8.33894463234017e-6	1412	XUT_4F-231	NA	chrIV:470954-471721(+)	XUTs	4	14	13	9	2	6	41	35.6428571428571	37.5384615384615	43.1111111111111	40	37.5	46.5	27	36	47	40	34.5	XUT_4F-231::chrIV:470954-471721(+)	31.3641080461747	NA	12.7	18.4	24.1	46.5	52	54.4	56.8	59.2	61.6	27.2257857071176	16	9.55	12.9	14.85	27	46.25	52.2	60.2
1.1752878657431424e-5	4.274131547972737e-6	3.259620492816807e-6	8.986435245589839e-6	6.6684893870991405e-6	4.169472316170085e-6	1413	XUT_4F-248,SUT052,CUT064	NA	chrIV:501454-502362(+)	CUTs	1	6	13	5	2	3	32	25.3333333333333	43.9230769230769	36	28	35.6666666666667	32	25.5	36	39	28	24	XUT_4F-248,SUT052,CUT064::chrIV:501454-502362(+)	32	32	32	32	32	32	32	32	32	32	32	23.8676131743677	NA	14.5	16	17.5	25.5	32.25	33	33.75
2.531389249292922e-5	1.5386873572701852e-5	5.215392788506891e-5	5.092313305834243e-5	3.3342446935495702e-6	1.2508416948510255e-5	1414	XUT_4F-253,SUT053	NA	chrIV:506312-507771(+)	XUTs	16	34	28	18	1	9	28.75	39.2941176470588	34.5357142857143	55.4444444444444	9	50.7777777777778	18	40	37.5	56.5	9	51	XUT_4F-253,SUT053::chrIV:506312-507771(+)	20.0156626526733	10	3.75	7	10	18	52	55	55.75	56.5	58.75	32.5458769733494	19	11.95	14.3	15.95	40	52.25	56.2	66.1
2.0974368065569926e-4	1.658363040613422e-4	2.4121191646844372e-4	2.021947930257714e-4	1.3003554304843323e-4	1.2091469716893246e-4	1415	XUT_4F-255	NA	chrIV:511974-513339(+)	XUTs	74	135	232	194	39	87	26.6081081081081	27.2740740740741	28.0258620689655	33.9381443298969	30.1282051282051	32.1609195402299	22.5	21	25	31	24	25	XUT_4F-255::chrIV:511974-513339(+)	20.9418018895001	15	6	7.3	9.95	22.5	37.75	42	45	51.4	57.7	22.773383817554	16	8	10	12	21	40.5	43	44.9
9.040675890331863e-6	3.4193052383781894e-6	6.519240985633614e-6	1.7972870491179678e-5	1.000273408064871e-5	1.3898241053900283e-6	1416	XUT_4F-272,SUT056	NA	chrIV:556685-557143(+)	XUTs	2	12	10	4	3	1	37	42.75	34	45	10.6666666666667	7	37	44.5	34	45	11	7	XUT_4F-272,SUT056::chrIV:556685-557143(+)	27.2763633939717	NA	14.5	17	19.5	37	49.5	52	54.5	57	59.5	37.465229951307	46	12.55	14.1	20.15	44.5	54.5	57.8	61.45
3.797083873939383e-5	1.709652619189095e-5	6.845203034915295e-5	8.237565641790687e-5	3.6676691629045274e-5	4.586419547787094e-5	1420	XUT_4F-30	NA	chrIV:49842-51040(+)	XUTs	21	55	42	20	11	33	29.9047619047619	27.1636363636364	31.2857142857143	55.7	36.5454545454545	41.3333333333333	28	25	29	48.5	38	41	XUT_4F-30::chrIV:49842-51040(+)	26.6051988261448	NA	14	15	16	28	43	45	46	50	50	22.7238564740497	NA	7.7	9.4	10.2	25	37.5	38.4	41.9
2.1697622136796476e-05	1.3677220953512758e-5	4.237506640661849e-5	6.140730751153057e-5	2.000546816129742e-5	1.8067713370070367e-5	1421	XUT_4F-306	NA	chrIV:617735-618407(+)	XUTs	13	41	24	16	6	13	40.7692307692308	31.5121951219512	32.7083333333333	46.9375	31.5	36.3076923076923	23	27	31	42.5	29.5	34	XUT_4F-306::chrIV:617735-618407(+)	28.2927600260947	NA	11.6	12.2	12.8	23	44	51.8	65.4	90.6	122.2	26.4394309923803	27	11	12	12	27	42	48	54
6.328473123232305e-6	5.1289578575672845e-6	3.259620492816807e-8	7.488696037991533e-6	1.3336978774198281e-5	1.8067713370070367e-5	1423	XUT_4F-32,SUT041	NA	chrIV:59124-60697(+)	XUTs	NA	5	7	6	4	13	NA	25.8	29.7142857142857	43.6666666666667	33.5	29.2307692307692	NA	15	29	45	37.5	28	XUT_4F-32,SUT041::chrIV:59124-60697(+)	NA	NA	NA	NA	NA	NA	NA	NA	NA	NA	NA	20.2001535619399	NA	9	10	11	15	44	45	46
7.2325407122654916e-6	1.7096526191890947e-6	3.259620492816807e-6	1.1981913660786454e-5	3.3342446935495702e-6	4.169472316170085e-6	1424	XUT_4F-321	NA	chrIV:657775-658241(+)	XUTs	1	8	8	2	1	3	25	29.25	28.875	42.5	80	37	25	21	25	42.5	80	45	XUT_4F-321::chrIV:657775-658241(+)	25	25	25	25	25	25	25	25	25	25	25	25.6149337685189	21	15.35	15.7	16.15	21	34.5	40.8	47.1
4.520337945165932e-6	1.7096526191890947e-6	2.6076963942534455e-5	2.9954784151966134e-6	1.667122346774785e-5	5.559296421560113e-6	1425	XUT_4F-340	NA	chrIV:720489-720890(+)	XUTs	8	2	5	2	5	4	28.875	34	18.4	36	15	23.25	31.5	34	16	36	17	22.5	XUT_4F-340::chrIV:720489-720890(+)	25.463928773232	NA	9.8	12.6	15.7	31.5	35.75	36.8	37.85	39.8	41.9	21.9089023002066	NA	10.6	13.2	15.8	34	47	49.6	52.2
2.4409824903896035e-5	1.3677220953512758e-5	3.9115445913801686e-5	2.0968348906376294e-5	2.333971285484699e-5	1.8067713370070367e-5	1426	XUT_4F-341,SUT060,XUT_4F-342	NA	chrIV:721990-726500(+)	XUTs	12	14	27	16	7	13	46.3333333333333	22.6428571428571	32.3703703703704	48	29	30.7692307692308	41.5	18	28	46.5	15	30	XUT_4F-341,SUT060,XUT_4F-342::chrIV:721990-726500(+)	40.827080628731	66	18.2	20.9	25.85	41.5	61.5	64.8	66	66	79.95	18.4223367661608	NA	7.95	9	9	18	29	30.8	32.5
3.6162703561327458e-6	8.548263095945473e-7	3.259620492816807e-8	2.9954784151966134e-6	6.6684893870991405e-6	1.3898241053900284e-8	1427	XUT_4F-348	NA	chrIV:733536-734026(+)	XUTs	NA	2	4	1	2	NA	NA	26	35.25	70	57.5	NA	NA	26	29.5	70	57.5	NA	XUT_4F-348::chrIV:733536-734026(+)	NA	NA	NA	NA	NA	NA	NA	NA	NA	NA	NA	24	NA	17	18	19	26	31	32	33
8.136608301298677e-6	4.274131547972737e-6	9.778861478450422e-6	1.0484174453188147e-5	3.3342446935495702e-6	4.169472316170085e-6	1428	XUT_4F-376,CUT071,CUT072,XUT_4F-377	NA	chrIV:794448-796068(+)	CUTs	3	7	9	5	1	3	34	33	32.6666666666667	39.8	14	33.3333333333333	18	33	27	37	14	42	XUT_4F-376,CUT071,CUT072,XUT_4F-377::chrIV:794448-796068(+)	24.9610058766228	NA	12.6	13.2	13.8	18	45	50.4	55.8	61.2	66.6	31.7462384745816	21	21	21	21	33	39	40.2	41.5
3.6162703561327458e-6	3.4193052383781894e-6	3.259620492816807e-8	1.4977392075983066e-8	3.3342446935495702e-6	5.559296421560113e-6	1429	XUT_4F-384	NA	chrIV:806024-806489(+)	XUTs	NA	NA	4	4	1	4	NA	NA	29	39	66	19.75	NA	NA	26.5	36	66	17	XUT_4F-384::chrIV:806024-806489(+)	NA	NA	NA	NA	NA	NA	NA	NA	NA	NA	NA	NA	NA	NA	NA	NA	NA	NA	NA	NA
5.695625810909074e-5	3.846718393175463e-5	5.5413548377885716e-5	8.387339562550518e-5	6.335064917744183e-5	3.335577852936068e-5	1431	XUT_4F-43,CUT050	NA	chrIV:73532-76623(+)	CUTs	17	56	63	45	19	24	25.1176470588235	30.1071428571429	33.5079365079365	45.6888888888889	29.2105263157895	28.0416666666667	21	24.5	28	46	28	27	XUT_4F-43,CUT050::chrIV:73532-76623(+)	21.5148243630842	14	12	13.6	14	21	30	30	36	42.8	52.4	25.1772939788957	22	9.5	11.5	13	24.5	41.25	44	47
3.254643320519471e-5	1.62416998822964e-5	5.5413548377885716e-5	5.2420872265940734e-5	4.667942570969398e-5	4.8643843688650994e-5	1433	XUT_4F-446,SUT063	NA	chrIV:968027-969795(+)	XUTs	17	35	36	19	14	35	35	33.4	38.4166666666667	49.1052631578947	46.7142857142857	36.8285714285714	32	29	40.5	53	44	35	XUT_4F-446,SUT063::chrIV:968027-969795(+)	31.1364754693106	NA	11.8	15	18.2	32	47	50.2	51	53.8	58.6	29.7323018924889	NA	13.7	15.6	18	29	42.5	44.8	48.9
5.424405534199119e-6	3.4193052383781894e-6	9.778861478450422e-6	1.4977392075983067e-5	1.3336978774198281e-5	2.7796482107800566e-6	1434	XUT_4F-447,SUT064	NA	chrIV:976479-977825(+)	XUTs	3	10	6	4	4	2	23.3333333333333	32.3	36.1666666666667	44.5	31.5	39.5	23	29.5	34	48	35.5	39.5	XUT_4F-447,SUT064::chrIV:976479-977825(+)	23.1583278880849	NA	20.3	20.6	20.9	23	25	25.4	25.8	26.2	26.6	29.6502418203618	NA	16.45	16.9	18.75	29.5	38	41.8	45.85
2.2601689725829662e-5	1.0257915715134569e-5	5.215392788506891e-5	3.744348018995767e-5	1.667122346774785e-5	1.9457537475460396e-5	1435	XUT_4F-449	NA	chrIV:979511-980109(+)	XUTs	16	25	25	12	5	14	26.6875	29.08	34.68	46.1666666666667	38	34.7857142857143	21	23	30	45	33	27	XUT_4F-449::chrIV:979511-980109(+)	20.7700044515645	NA	5.75	7.5	9.5	21	41.75	44	47	50.5	54.75	24.1960137959449	NA	10.2	11.4	12.6	23	37	42.2	43.8
2.2601689725829662e-5	1.62416998822964e-5	2.6076963942534455e-5	3.444800177476105e-5	1.000273408064871e-5	1.8067713370070367e-5	1436	XUT_4F-467,SUT065	NA	chrIV:1013458-1016877(+)	XUTs	8	23	25	19	3	13	22.625	35.7826086956522	35.92	41.9473684210526	41.6666666666667	30.4615384615385	17.5	30	33	48	52	19	XUT_4F-467,SUT065::chrIV:1013458-1016877(+)	16.7837680413859	NA	5.45	7.9	10.1	17.5	31.25	31.6	31.95	39.8	48.9	27.4340941444437	NA	10	10.2	11	30	56	60.4	66.2
9.040675890331863e-6	6.838610476756379e-6	3.259620492816807e-5	1.0484174453188147e-5	6.6684893870991405e-6	5.559296421560113e-6	1438	XUT_4F-491	NA	chrIV:1049878-1050559(+)	XUTs	10	7	10	8	2	4	17.3	40.8571428571429	24.7	45	24.5	39	13.5	20	24.5	45	24.5	36.5	XUT_4F-491::chrIV:1049878-1050559(+)	14.8152845789396	NA	7.9	8.8	9.7	13.5	17.75	18.8	20.6	24.8	37.4	26.4250141718811	20	9.8	11.6	13.4	20	36.5	37.4	49.3
3.435456838326108e-5	1.5386873572701852e-5	4.237506640661849e-5	6.140730751153057e-5	2.6673957548396562e-5	2.9186306213190595e-5	1440	XUT_4F-50,SUT042	NA	chrIV:80655-83423(+)	XUTs	13	41	38	18	8	21	27.3076923076923	32.8292682926829	38.8157894736842	45.3333333333333	38.25	46.0476190476191	24	32	33.5	47.5	39.5	42	XUT_4F-50,SUT042::chrIV:80655-83423(+)	25.3885937814668	NA	15.2	16.4	17.6	24	30	32.4	35.6	40.4	47.6	29.5233033940068	NA	14	18	20	32	40	42	43
1.1752878657431424e-5	9.403089405540022e-6	3.259620492816807e-5	1.1981913660786454e-5	1.3336978774198281e-5	1.3898241053900283e-5	1441	XUT_4F-500,SUT066	NA	chrIV:1080792-1081055(+)	XUTs	10	8	13	11	4	10	30.5	38	22.5384615384615	34.6363636363636	26.5	33.8	23	35.5	22	35	27	30	XUT_4F-500,SUT066::chrIV:1080792-1081055(+)	21.6663173962765	NA	5.7	8.4	11.1	23	39.5	45.6	55.95	65.2	70.6	36.1026833474328	NA	23.7	24.4	25.15	35.5	49	50.4	51.8
4.4299311862626134e-5	2.4789962978241875e-5	8.475013281323698e-5	7.638469958751364e-5	3.6676691629045274e-5	4.308454726709088e-5	1442	XUT_4F-524,SUT069,XUT_4F-526,CUT085	NA	chrIV:1162289-1166379(+)	CUTs	26	51	49	29	11	31	26.1153846153846	26.9803921568627	35.6530612244898	47.6896551724138	28.0909090909091	32.1935483870968	28	21	29	41	28	30	XUT_4F-524,SUT069,XUT_4F-526,CUT085::chrIV:1162289-1166379(+)	22.1659012698467	28	6.75	10	12.5	28	31.75	32	37.25	48	52.75	21.321061524418	21	7.5	8	10	21	35.5	39	41.5
6.69010015884558e-5	4.274131547972737e-5	5.867316887070253e-5	1.1832139740026623e-4	2.333971285484699e-5	1.667788926468034e-5	1443	XUT_4F-529,SUT070	NA	chrIV:1166581-1167104(+)	XUTs	18	79	74	50	7	12	38.2777777777778	33.3544303797468	43.3243243243243	48.7	38.7142857142857	39.75	36	28	38.5	50.5	30	28.5	XUT_4F-529,SUT070::chrIV:1166581-1167104(+)	33.9886103451604	NA	16.7	17.7	18	36	55	60.2	63.7	67	67.15	28.1620123968415	NA	10.8	12.8	14	28	44	46	53
6.328473123232305e-6	2.5644789287836422e-6	1.3038481971267228e-5	2.695930573676952e-5	1.3336978774198281e-5	1.3898241053900283e-5	1445	XUT_4F-592	NA	chrIV:1288232-1289191(+)	XUTs	4	18	7	3	4	10	40.75	28.1111111111111	37.2857142857143	45	24	34.6	41.5	24.5	38	55	23	29	XUT_4F-592::chrIV:1288232-1289191(+)	38.7638708190998	NA	25.65	27.3	28.95	41.5	50	51.2	52.4	53.6	54.8	24.2913778541372	NA	9.1	14.2	17.1	24.5	35	38.6	41
1.8081351780663727e-5	9.403089405540022e-6	3.259620492816807e-5	3.444800177476105e-5	3.3342446935495702e-6	2.7796482107800566e-6	1447	XUT_4F-622	NA	chrIV:1361108-1362384(+)	XUTs	10	23	20	11	1	2	24.8	42.8695652173913	39.35	43.3636363636364	82	20.5	21	35	39.5	43	82	20.5	XUT_4F-622::chrIV:1361108-1362384(+)	20.6888191665304	15	8.7	11.4	12.7	21	36	38.8	40.6	42.7	45.85	34.9298030513924	36	14	15.4	21.3	35	46	66.6	83.3
9.040675890331864e-9	8.548263095945474e-9	3.259620492816807e-8	2.9954784151966134e-6	3.3342446935495702e-6	1.3898241053900284e-8	1448	XUT_4F-626	NA	chrIV:1366486-1366891(+)	XUTs	NA	2	NA	NA	1	NA	NA	61.5	NA	NA	25	NA	NA	61.5	NA	NA	25	NA	XUT_4F-626::chrIV:1366486-1366891(+)	NA	NA	NA	NA	NA	NA	NA	NA	NA	NA	NA	33.6154726279432	NA	15.15	20.3	25.45	61.5	87.25	92.4	97.55
1.265694624646461e-5	9.403089405540022e-6	1.6298102464084034e-5	3.1452523359564436e-5	1.667122346774785e-5	1.8067713370070367e-5	1449	XUT_4F-642,SUT075	NA	chrIV:1406033-1408837(+)	XUTs	5	21	14	11	5	13	22	42.7619047619048	39.9285714285714	53.2727272727273	50.6	33.6923076923077	18	30	46	54	48	32	XUT_4F-642,SUT075::chrIV:1406033-1408837(+)	20.7758284840695	NA	14.4	14.8	15.2	18	30	30.4	30.8	31.2	31.6	31.990912511538	NA	11	12	18	30	46	49	62
3.6162703561327458e-6	5.1289578575672845e-6	3.259620492816807e-6	8.986435245589839e-6	3.3342446935495702e-6	2.7796482107800566e-6	1450	XUT_4F-645,SUT076	NA	chrIV:1410443-1411909(+)	XUTs	1	6	4	6	1	2	58	20.6666666666667	45.25	30.5	22	31	58	19	44.5	32	22	31	XUT_4F-645,SUT076::chrIV:1410443-1411909(+)	58	58	58	58	58	58	58	58	58	58	58	19.7013968376905	NA	14	15	16	19	20.75	21	24.5
9.040675890331864e-9	8.548263095945474e-9	3.259620492816807e-8	2.9954784151966134e-6	3.3342446935495702e-6	1.3898241053900283e-6	1451	XUT_4F-655	NA	chrIV:1433297-1434462(+)	XUTs	NA	2	NA	NA	1	1	NA	60.5	NA	NA	46	41	NA	60.5	NA	NA	46	41	XUT_4F-655::chrIV:1433297-1434462(+)	NA	NA	NA	NA	NA	NA	NA	NA	NA	NA	NA	54.3874985635486	NA	36.65	39.3	41.95	60.5	73.75	76.4	79.05
2.7122027670995594e-6	8.548263095945474e-9	3.259620492816807e-8	1.4977392075983067e-6	3.3342446935495702e-6	1.3898241053900283e-6	1453	XUT_4F-675,SUT079,CUT099	NA	chrIV:1459695-1460757(+)	CUTs	NA	1	3	NA	1	1	NA	27	41	NA	40	74	NA	27	40	NA	40	74	XUT_4F-675,SUT079,CUT099::chrIV:1459695-1460757(+)	NA	NA	NA	NA	NA	NA	NA	NA	NA	NA	NA	27	27	27	27	27	27	27	27	27
2.7122027670995594e-6	8.548263095945474e-9	3.259620492816807e-6	2.9954784151966134e-6	6.6684893870991405e-6	2.7796482107800566e-6	1454	XUT_4F-685	NA	chrIV:1481128-1482425(+)	XUTs	1	2	3	NA	2	2	37	44.5	43.3333333333333	NA	26.5	34.5	37	44.5	24	NA	26.5	34.5	XUT_4F-685::chrIV:1481128-1482425(+)	37	37	37	37	37	37	37	37	37	37	37	36.4691650576209	NA	21.55	24.1	26.65	44.5	57.25	59.8	62.35
1.265694624646461e-5	4.274131547972737e-6	2.281734344971765e-5	2.8457044944367827e-5	1.000273408064871e-5	9.728768737730198e-6	1455	XUT_4F-689,SUT081,CUT100	NA	chrIV:1483714-1485581(+)	CUTs	7	19	14	5	3	7	27.5714285714286	41.4210526315789	36.7142857142857	59.2	36.6666666666667	38.7142857142857	26	39	26	62	40	36	XUT_4F-689,SUT081,CUT100::chrIV:1483714-1485581(+)	24.6900200598115	NA	12.9	13.8	14.7	26	35.5	36.4	38.3	42.2	46.1	35.5273322414197	36	14.8	21.6	23.7	39	52.5	54.2	58.1
1.8985419369696916e-5	7.693436786350926e-6	2.9336584435351265e-5	2.3963827321572907e-5	3.6676691629045274e-5	2.362700979163048e-5	1456	XUT_4F-700,SUT083	NA	chrIV:1500694-1502531(+)	XUTs	9	16	21	9	11	17	28.2222222222222	22.75	32.9047619047619	38.8888888888889	32.1818181818182	32.0588235294118	22	17.5	34	40	32	25	XUT_4F-700,SUT083::chrIV:1500694-1502531(+)	21.1831851824697	NA	7.6	11.2	13.2	22	26	37.6	49.2	59	67	17.4184919563944	NA	5.75	6.5	7	17.5	34.25	35	38.75
9.944743479365051e-6	1.1112742024729116e-5	2.6076963942534455e-5	3.5945740982359356e-5	6.6684893870991405e-6	9.728768737730198e-6	1457	XUT_4F-703	NA	chrIV:1506978-1507937(+)	XUTs	8	24	11	13	2	7	57.375	27.125	29.0909090909091	47.8461538461538	52	21.7142857142857	49	26	24	42	52	19	XUT_4F-703::chrIV:1506978-1507937(+)	54.3698885579799	NA	38.15	41.3	44.1	49	62.75	68	73.25	82.7	92.85	20.6602131479488	NA	4.15	5.3	7.8	26	30.25	33.8	42.4
2.7122027670995594e-6	8.548263095945473e-7	3.259620492816807e-6	7.488696037991533e-6	6.6684893870991405e-6	1.3898241053900283e-6	1458	XUT_4F-707	NA	chrIV:1516559-1517605(+)	XUTs	1	5	3	1	2	1	19	23.4	20.3333333333333	55	46	30	19	21	18	55	46	30	XUT_4F-707::chrIV:1516559-1517605(+)	19	19	19	19	19	19	19	19	19	19	19	21.0017058021145	NA	11.2	12.4	13.6	21	32	33.2	34.4
3.435456838326108e-5	1.7951352501485495e-5	4.8894307392252104e-5	6.290504671912887e-5	2.6673957548396562e-5	2.7796482107800567e-5	1459	XUT_4F-709,YDRWdelta31	NA	chrIV:1518203-1519191(+)	XUTs	15	42	38	21	8	20	26.2666666666667	25.6190476190476	32	48.8095238095238	27.875	31.85	24	21	29	51	21.5	33	XUT_4F-709,YDRWdelta31::chrIV:1518203-1519191(+)	20.0132580908471	NA	6.1	8.2	10.1	24	33	34.4	35.8	38.4	54.9999999999999	21.6904918184613	21	9.05	11	12.15	21	33.25	38.4	42.4
3.0738298027128335e-5	1.62416998822964e-5	2.9336584435351265e-5	3.744348018995767e-5	1.000273408064871e-5	2.7796482107800566e-6	1461	XUT_4R-100	NA	chrIV:239859-242105(-)	XUTs	9	25	34	19	3	2	17.7777777777778	38.36	30.9705882352941	44.1578947368421	37	37	13	25	27	44	34	37	XUT_4R-100::chrIV:239859-242105(-)	12.9150692261028	7	4.6	6.2	7	13	23	24.2	25.4	31.6	42.8	26.6126559131556	NA	8.2	9.4	10.6	25	48	59.2	64.8
9.040675890331864e-9	8.548263095945473e-7	3.259620492816807e-8	1.4977392075983066e-8	3.3342446935495702e-6	1.3898241053900284e-8	1462	XUT_4R-125,CUT483	NA	chrIV:303041-304855(-)	CUTs	NA	NA	NA	1	1	NA	NA	NA	NA	73	21	NA	NA	NA	NA	73	21	NA	XUT_4R-125,CUT483::chrIV:303041-304855(-)	NA	NA	NA	NA	NA	NA	NA	NA	NA	NA	NA	NA	NA	NA	NA	NA	NA	NA	NA	NA
6.328473123232305e-6	1.7096526191890947e-6	1.3038481971267228e-5	4.4932176227949195e-6	2.333971285484699e-5	6.949120526950142e-6	1464	XUT_4R-190,SUT465	NA	chrIV:443694-444204(-)	XUTs	4	3	7	2	7	5	34	36	29.1428571428571	74.5	32.5714285714286	37.6	30	28	26	74.5	32	27	XUT_4R-190,SUT465::chrIV:443694-444204(-)	25.7666923610442	NA	10.2	11.4	12.6	30	49	52.6	56.2	59.8	63.4	32.9359025170182	NA	22.6	23.2	23.8	28	43	46	49
9.040675890331864e-7	8.548263095945474e-9	3.259620492816807e-8	4.4932176227949195e-6	6.6684893870991405e-6	1.3898241053900284e-8	1465	XUT_4R-212,SUT467	NA	chrIV:488908-489281(-)	XUTs	NA	3	1	NA	2	NA	NA	22.6666666666667	16	NA	38	NA	NA	21	16	NA	38	NA	XUT_4R-212,SUT467::chrIV:488908-489281(-)	NA	NA	NA	NA	NA	NA	NA	NA	NA	NA	NA	20.2599402500815	NA	12	13	14	21	28.5	30	31.5
4.7011514629725696e-5	1.966100512067459e-5	7.171165084196976e-5	5.9909568303932266e-5	2.6673957548396562e-5	3.6135426740140734e-5	1468	XUT_4R-237,SUT469	NA	chrIV:544832-546026(-)	XUTs	22	40	52	23	8	26	25.0909090909091	28.825	34.5576923076923	36.5217391304348	44.5	28.3461538461538	26	26	30	29	47	28	XUT_4R-237,SUT469::chrIV:544832-546026(-)	21.7129770918869	NA	8.05	9.2	11.6	26	30.75	31.8	32.85	34.8	49.25	25.3004485510575	NA	10.9	12.9	13.85	26	35	42.2	44
9.040675890331864e-7	8.548263095945473e-7	3.259620492816807e-8	1.4977392075983067e-6	3.3342446935495702e-6	1.3898241053900284e-8	1469	XUT_4R-252,SUT470	NA	chrIV:575047-575855(-)	XUTs	NA	1	1	1	1	NA	NA	69	26	6	40	NA	NA	69	26	6	40	NA	XUT_4R-252,SUT470::chrIV:575047-575855(-)	NA	NA	NA	NA	NA	NA	NA	NA	NA	NA	NA	69	69	69	69	69	69	69	69	69
4.520337945165932e-6	2.5644789287836422e-6	3.259620492816807e-6	8.986435245589839e-6	3.3342446935495702e-6	1.3898241053900283e-6	1470	XUT_4R-253	NA	chrIV:575869-576328(-)	XUTs	1	6	5	3	1	1	14	28.8333333333333	28.8	48.6666666666667	9	30	14	25	26	46	9	30	XUT_4R-253::chrIV:575869-576328(-)	14	14	14	14	14	14	14	14	14	14	14	27.0992060489447	24	17.25	19.5	21.75	25	37.25	41	41.5
1.8081351780663727e-5	1.7951352501485495e-5	1.3038481971267228e-5	3.1452523359564436e-5	1.3336978774198281e-5	8.33894463234017e-6	1471	XUT_4R-263,SUT471	NA	chrIV:592565-593533(-)	XUTs	4	21	20	21	4	6	34.75	27.6190476190476	35.2	36.1904761904762	46	34.8333333333333	32	26	34	34	50.5	33.5	XUT_4R-263,SUT471::chrIV:592565-593533(-)	25.0558604972442	NA	8.65	10.3	11.95	32	51.5	54.8	58.1	61.4	64.7	22.5881899068907	NA	6	8	9	26	37	40	45
5.424405534199119e-5	7.693436786350926e-6	8.800975330605378e-5	1.0633948373947977e-4	4.001093632259484e-5	2.501683389702051e-5	1473	XUT_4R-274,CUT502,SUT473	NA	chrIV:620373-621783(-)	CUTs	27	71	60	9	12	18	32.8518518518519	34.3380281690141	36.2833333333333	52.3333333333333	34.9166666666667	35.7222222222222	29	31	32	50	35	36	XUT_4R-274,CUT502,SUT473::chrIV:620373-621783(-)	28.1316852175823	NA	10.3	11.6	12.9	29	43	46.8	52.1	53.4	60.3	29.0304062937113	30	11	13	14	31	45.5	49	52
3.34505007942279e-5	3.0773747145403704e-5	5.5413548377885716e-5	3.444800177476105e-5	2.000546816129742e-5	1.3898241053900283e-5	1474	XUT_4R-283,YDRCdelta9	NA	chrIV:651787-653137(-)	XUTs	17	23	37	36	6	10	32.1764705882353	33.695652173913	33.5945945945946	43.6111111111111	30.5	29.2	30	26	31	42	29.5	28.5	XUT_4R-283,YDRCdelta9::chrIV:651787-653137(-)	27.8179564469048	NA	10	13.4	16.2	30	47	47.8	49.2	52.4	57.4	25.5179316738874	NA	11.3	14	14.3	26	35	37.8	41.1
9.040675890331864e-7	8.548263095945473e-7	3.259620492816807e-6	7.488696037991533e-6	1.3336978774198281e-5	2.7796482107800566e-6	1476	XUT_4R-329	NA	chrIV:791953-792248(-)	XUTs	1	5	1	1	4	2	34	44.4	35	96	88.75	39.5	34	47	35	96	54.5	39.5	XUT_4R-329::chrIV:791953-792248(-)	34	34	34	34	34	34	34	34	34	34	34	42.8182813911817	NA	29.6	31.2	32.8	47	49	51.6	54.2
3.652433059694073e-4	2.5131893502079695e-4	5.736932067357581e-4	4.762810680162615e-4	5.001367040324355e-4	4.989468538350202e-4	1477	XUT_4R-336	NA	chrIV:803028-803615(-)	XUTs	176	318	404	294	150	359	24.7102272727273	28.1289308176101	29.0841584158416	33.4285714285714	31.4866666666667	29.4066852367688	18.5	24	26.5	33	29	26	XUT_4R-336::chrIV:803028-803615(-)	19.2809379640782	13	6	7.5	9.25	18.5	33	36	40.75	47.5	58	22.5177954292044	NA	7	10	11	24	38.75	42	44.45
5.424405534199119e-6	4.274131547972737e-6	9.778861478450422e-6	8.986435245589839e-6	1.000273408064871e-5	2.7796482107800566e-6	1479	XUT_4R-346	NA	chrIV:829034-829364(-)	XUTs	3	6	6	5	3	2	34.6666666666667	37.5	41.8333333333333	43.6	27.3333333333333	18	22	40.5	41	44	31	18	XUT_4R-346::chrIV:829034-829364(-)	27.5646961620952	NA	14.8	15.6	16.4	22	45	49.6	54.2	58.8	63.4	35.4057632216521	NA	21.5	22	22.5	40.5	46.75	48	49
5.424405534199119e-6	1.7096526191890947e-6	3.259620492816807e-8	7.488696037991533e-6	3.3342446935495702e-6	4.169472316170085e-6	1481	XUT_4R-370,SUT474	NA	chrIV:908295-909416(-)	XUTs	NA	5	6	2	1	3	NA	45	35	70.5	33	29	NA	38	32.5	70.5	33	33	XUT_4R-370,SUT474::chrIV:908295-909416(-)	NA	NA	NA	NA	NA	NA	NA	NA	NA	NA	NA	41.3898431446451	NA	25	28	31	38	51	56.2	61.4
5.062778498585844e-5	2.9064094526214613e-5	8.475013281323698e-5	1.4677844234463406e-4	5.668215979034269e-5	4.8643843688650994e-5	1482	XUT_4R-372,SUT475	NA	chrIV:909910-913790(-)	XUTs	26	98	56	34	17	35	31.6153846153846	34.3571428571429	37.9642857142857	41.8529411764706	36.2941176470588	37.4	27.5	33.5	36.5	43	33	36	XUT_4R-372,SUT475::chrIV:909910-913790(-)	25.6239997235636	NA	8.25	10	14	27.5	42.75	45	46.5	52	71	29.3158948498518	23	8	13	16	33.5	47	49.6	54
1.0848811068398238e-5	3.4193052383781894e-6	1.3038481971267228e-5	1.4977392075983067e-5	6.6684893870991405e-6	9.728768737730198e-6	1483	XUT_4R-393	NA	chrIV:965318-966523(-)	XUTs	4	10	12	4	2	7	26	32.8	35.3333333333333	44.5	42	40.8571428571429	21.5	30	35	46	42	41	XUT_4R-393::chrIV:965318-966523(-)	24.95918013309	21	21	21	21	21.5	26.5	29.2	31.9	34.6	37.3	29.3262250989001	NA	14.15	17.3	18.7	30	45.25	46.4	47.3
3.34505007942279e-5	1.3677220953512758e-5	3.585582542098488e-5	3.1452523359564436e-5	3.33424469354957e-5	4.725401958326096e-5	1486	XUT_4R-423,SUT480	NA	chrIV:1018102-1019175(-)	XUTs	11	21	37	16	10	34	29.8181818181818	32.4761904761905	26.6486486486486	33.8125	30	31.1470588235294	28	32	23	27	26.5	25	XUT_4R-423,SUT480::chrIV:1018102-1019175(-)	26.8952994730407	NA	14	15	16	28	40	46	47.5	49	49.5	28.0924731642878	28	8	13	16	32	40	41	46
1.8081351780663727e-5	1.3677220953512758e-5	1.3038481971267228e-5	2.3963827321572907e-5	2.000546816129742e-5	9.728768737730198e-6	1487	XUT_4R-446,SUT481	NA	chrIV:1102220-1103629(-)	XUTs	4	16	20	16	6	7	46.5	32.625	41.4	48.0625	45.6666666666667	35.2857142857143	43.5	33	42	46.5	52.5	38	XUT_4R-446,SUT481::chrIV:1102220-1103629(-)	38.5325125727053	NA	18.9	19.8	20.7	43.5	67.5	70.2	72.9	75.6	78.3	27.2038969307686	NA	10.5	11.5	12.25	33	41.25	45	56.25
1.8081351780663729e-6	4.274131547972737e-6	3.259620492816807e-8	2.9954784151966134e-6	3.3342446935495702e-6	1.3898241053900284e-8	1489	XUT_4R-483,SUT483	NA	chrIV:1174386-1174869(-)	XUTs	NA	2	2	5	1	NA	NA	42	13.5	35.6	10	NA	NA	42	13.5	36	10	NA	XUT_4R-483,SUT483::chrIV:1174386-1174869(-)	NA	NA	NA	NA	NA	NA	NA	NA	NA	NA	NA	42	42	42	42	42	42	42	42	42
9.040675890331864e-7	8.548263095945474e-9	3.259620492816807e-6	1.4977392075983067e-6	3.3342446935495702e-6	2.7796482107800566e-6	1491	XUT_4R-521,CUT529	NA	chrIV:1274604-1276505(-)	CUTs	1	1	1	NA	1	2	26	38	31	NA	54	34.5	26	38	31	NA	54	34.5	XUT_4R-521,CUT529::chrIV:1274604-1276505(-)	26	26	26	26	26	26	26	26	26	26	26	38	38	38	38	38	38	38	38	38
9.040675890331864e-7	8.548263095945474e-9	3.259620492816807e-8	1.4977392075983067e-6	3.3342446935495702e-6	1.3898241053900283e-6	1492	XUT_4R-529,SUT490	NA	chrIV:1291077-1292158(-)	XUTs	NA	1	1	NA	1	1	NA	45	17	NA	42	11	NA	45	17	NA	42	11	XUT_4R-529,SUT490::chrIV:1291077-1292158(-)	NA	NA	NA	NA	NA	NA	NA	NA	NA	NA	NA	45	45	45	45	45	45	45	45	45
1.8081351780663729e-6	1.7096526191890947e-6	9.778861478450422e-6	4.4932176227949195e-6	6.6684893870991405e-6	4.169472316170085e-6	1495	XUT_4R-55,CUT474	NA	chrIV:132000-132724(-)	CUTs	3	3	2	2	2	3	25	34	31.5	42	31.5	18.3333333333333	22	32	31.5	42	31.5	14	XUT_4R-55,CUT474::chrIV:132000-132724(-)	24.5431697586478	NA	21.1	21.2	21.3	22	27	28	29	30	31	26.7773180032868	NA	12.2	14.4	16.6	32	46	48.8	51.6
1.717728419163054e-5	1.0257915715134569e-5	1.6298102464084034e-5	1.347965286838476e-5	2.000546816129742e-5	1.8067713370070367e-5	1496	XUT_4R-552,SUT493	NA	chrIV:1353115-1353553(-)	XUTs	5	9	19	12	6	13	39.6	26	31.5263157894737	32.6666666666667	35.6666666666667	31.6153846153846	51	28	31	33	36	35	XUT_4R-552,SUT493::chrIV:1353115-1353553(-)	28.581475137314	NA	9	14	19	51	52	54	56	58	60	20.178185634113	NA	6.2	7.4	8.4	28	33	37.4	41.8
9.040675890331863e-6	1.7096526191890947e-6	1.3038481971267228e-5	1.347965286838476e-5	3.3342446935495702e-6	4.169472316170085e-6	1499	XUT_4R-608,SUT496	NA	chrIV:1493517-1493945(-)	XUTs	4	9	10	2	1	3	19.5	35.4444444444444	26.4	38.5	22	37.3333333333333	22	32	28	38.5	22	40	XUT_4R-608,SUT496::chrIV:1493517-1493945(-)	18.1565116318509	NA	10.8	12.6	14.4	22	23.5	23.8	24.1	24.4	24.7	32.3064103481929	NA	17.4	17.8	19	32	43	45.8	48.6
9.944743479365051e-6	1.282239464391821e-5	1.9557722956900843e-5	8.986435245589839e-6	2.6673957548396562e-5	3.057613031858062e-5	1500	XUT_4R-81,CUT479,CUT480	NA	chrIV:212683-217240(-)	CUTs	6	6	11	15	8	22	20.6666666666667	35.3333333333333	36.0909090909091	46.4666666666667	32.75	35	13.5	38.5	35	49	33	29	XUT_4R-81,CUT479,CUT480::chrIV:212683-217240(-)	16.6909595550014	NA	8	9	10	13.5	33	39	39.25	39.5	39.75	32.5664647473295	NA	16.75	19.5	22.25	38.5	45.25	47	47.5
2.4409824903896035e-5	1.3677220953512758e-5	5.5413548377885716e-5	4.043895860515428e-5	2.6673957548396562e-5	3.196595442397065e-5	1502	XUT_4R-92,SUT461,XUT_4R-94	NA	chrIV:232237-235636(-)	XUTs	17	27	27	16	8	23	30.7647058823529	31.3703703703704	34.6666666666667	43.75	32.75	30.7391304347826	23	28	30	44	35	27	XUT_4R-92,SUT461,XUT_4R-94::chrIV:232237-235636(-)	26.9525552767706	NA	12.6	14.2	15.8	23	44	47.2	50.4	54	57.4	24.3811425077318	38	8.6	11.8	13	28	38.5	39	42.6
5.424405534199119e-6	1.7096526191890947e-6	1.3038481971267228e-5	2.9954784151966134e-6	3.3342446935495702e-6	2.7796482107800566e-6	1504	XUT_5F-112	NA	chrV:239585-241430(+)	XUTs	4	2	6	2	1	2	28.5	20	34.6666666666667	47	24	34.5	32	20	38.5	47	24	34.5	XUT_5F-112::chrV:239585-241430(+)	20.409500639514	NA	6.85	9.7	12.55	32	42.25	43	43.75	44.5	45.25	19.5959179422654	NA	16.4	16.8	17.2	20	22	22.4	22.8
9.944743479365051e-6	5.1289578575672845e-6	2.6076963942534455e-5	2.695930573676952e-5	2.000546816129742e-5	5.559296421560113e-6	1506	XUT_5F-125	NA	chrV:259868-260666(+)	XUTs	8	18	11	6	6	4	27.875	27.7777777777778	35.8181818181818	47.8333333333333	46.3333333333333	44.25	29.5	27	47	46	48	45	XUT_5F-125::chrV:259868-260666(+)	19.9219436430989	NA	4	4	4.75	29.5	42.75	45.2	47.65	48	48	24.2333449903652	12	11.1	12	13.65	27	36.75	37.6	39.8
1.8081351780663729e-6	8.548263095945474e-9	3.259620492816807e-8	1.4977392075983067e-6	3.3342446935495702e-6	1.3898241053900284e-8	1507	XUT_5F-126,CUT110	NA	chrV:261950-262801(+)	CUTs	NA	1	2	NA	1	NA	NA	22	45.5	NA	40	NA	NA	22	45.5	NA	40	NA	XUT_5F-126,CUT110::chrV:261950-262801(+)	NA	NA	NA	NA	NA	NA	NA	NA	NA	NA	NA	22	22	22	22	22	22	22	22	22
8.227015060201996e-5	7.351506262513108e-5	1.0430785577013782e-4	7.638469958751364e-5	1.0002734080648711e-4	1.278638176958826e-4	1508	XUT_5F-128,SUT091	NA	chrV:268778-269426(+)	XUTs	32	51	91	86	30	92	26.875	39.9411764705882	29.3846153846154	38.9767441860465	27.1666666666667	36.5108695652174	24.5	31	26	38.5	21.5	31.5	XUT_5F-128,SUT091::chrV:268778-269426(+)	22.6311878083904	NA	8.55	10.1	11	24.5	33	35.4	42.1	51.4	55.45	33.4368996678205	NA	15	18	19	31	50.5	53	56
2.1697622136796476e-05	1.0257915715134569e-5	3.9115445913801686e-5	2.3963827321572907e-5	9.335885141938796e-5	6.254208474255127e-5	1509	XUT_5F-129,SUT092	NA	chrV:270649-271616(+)	XUTs	12	16	24	12	28	45	19.9166666666667	39.6875	29.3333333333333	46.0833333333333	28.5357142857143	25.5555555555556	19	32	24	44.5	25	24	XUT_5F-129,SUT092::chrV:270649-271616(+)	18.3254534229514	NA	10	10.3	11.95	19	25.5	26.6	27	27	32.4	33.9594006546066	NA	14.5	19	22.25	32	49	52	55
1.1752878657431424e-5	8.548263095945475e-6	2.9336584435351265e-5	2.0968348906376294e-5	3.3342446935495702e-6	1.3898241053900283e-5	1510	XUT_5F-136	NA	chrV:279866-280883(+)	XUTs	9	14	13	10	1	10	19.6666666666667	24.2142857142857	30.9230769230769	38	3	38	18	18.5	26	41	3	31.5	XUT_5F-136::chrV:279866-280883(+)	17.5818860349122	NA	9.2	12.4	14	18	22	22.8	23.6	27.6	34.8	19.6657760350236	NA	8.65	9	9	18.5	33	36.2	41.3
4.339524427359295e-5	1.3677220953512758e-5	7.497127133478656e-5	7.788243879511195e-5	6.66848938709914e-5	5.559296421560113e-5	1511	XUT_5F-139,SUT093	NA	chrV:284415-287558(+)	XUTs	23	52	48	16	20	40	26.8260869565217	24.8269230769231	34.4791666666667	41	30.5	30.3	25	20	25.5	40.5	27.5	27.5	XUT_5F-139,SUT093::chrV:284415-287558(+)	21.841090811803	10	8.2	10	10	25	37.5	44.4	46	49.2	53.6	20.9711526334724	NA	7.55	11	12	20	34.25	39	42
9.040675890331864e-9	8.548263095945473e-7	3.259620492816807e-8	1.4977392075983067e-6	3.3342446935495702e-6	1.3898241053900284e-8	1512	XUT_5F-140	NA	chrV:289256-289956(+)	XUTs	NA	1	NA	1	1	NA	NA	19	NA	20	35	NA	NA	19	NA	20	35	NA	XUT_5F-140::chrV:289256-289956(+)	NA	NA	NA	NA	NA	NA	NA	NA	NA	NA	NA	19	19	19	19	19	19	19	19	19
3.6162703561327458e-6	3.4193052383781894e-6	1.6298102464084034e-5	7.488696037991533e-6	3.3342446935495702e-6	2.7796482107800566e-6	1515	XUT_5F-180	NA	chrV:353706-354383(+)	XUTs	5	5	4	4	1	2	23.8	20	17.75	37	56	13	29	16	16	24	56	13	XUT_5F-180::chrV:353706-354383(+)	21.8956335557066	29	12	13	14	29	29	30	31	32	33	18.0316519386429	NA	10.8	11.6	12.4	16	23	25.8	28.6
1.5369149013564168e-5	6.838610476756379e-6	9.778861478450422e-6	2.3963827321572907e-5	6.6684893870991405e-6	5.559296421560113e-6	1523	XUT_5F-239,SUT098	NA	chrV:503956-504971(+)	XUTs	3	16	17	8	2	4	11.6666666666667	36.875	38.5882352941176	38.875	43.5	39	15	33	35	40.5	43.5	38	XUT_5F-239,SUT098::chrV:503956-504971(+)	9.14577427377083	NA	4.2	5.4	6.6	15	16	16.2	16.4	16.6	16.8	31.6061815829068	15	14	15	15	33	50.25	51	56.25
6.328473123232305e-6	5.1289578575672845e-6	6.519240985633614e-6	1.4977392075983067e-5	6.6684893870991405e-6	2.7796482107800566e-6	1524	XUT_5F-24	NA	chrV:50548-52008(+)	XUTs	2	10	7	6	2	2	36.5	32.9	45.4285714285714	47.6666666666667	59	32	36.5	32	43	53.5	59	32	XUT_5F-24::chrV:50548-52008(+)	32.0312347560939	NA	20.75	22.5	24.25	36.5	45.25	47	48.75	50.5	52.25	30.1503647778468	NA	15.45	15.9	18.45	32	43.5	47	47
2.4409824903896035e-5	1.62416998822964e-5	4.237506640661849e-5	5.9909568303932266e-5	4.001093632259484e-5	3.335577852936068e-5	1525	XUT_5F-255,SUT099	NA	chrV:554074-557081(+)	XUTs	13	40	27	19	12	24	43.3076923076923	35.025	40.5555555555556	50.5789473684211	33.0833333333333	49.125	44	33	35	48	34.5	33	XUT_5F-255,SUT099::chrV:554074-557081(+)	39.3906156898245	17	17	18.4	22.6	44	53	60.8	66.2	66.8	67.4	28.6604781359856	18	8.9	12.9	14.85	33	50.75	54.2	57.45
2.802609526002878e-5	8.548263095945475e-6	4.8894307392252104e-5	4.7927654643145814e-5	2.000546816129742e-5	2.6406658002410538e-5	1528	XUT_5F-62,YELWdelta5	NA	chrV:137038-138523(+)	XUTs	15	32	31	10	6	19	27.2666666666667	30.71875	37.1935483870968	48.4	44.5	36.2631578947368	21	26	24	49	52.5	32	XUT_5F-62,YELWdelta5::chrV:137038-138523(+)	21.9422414117801	38	7.7	8.8	10.3	21	38	38.8	41.6	53.4	62.5	26.6331690926619	26	10.65	12.4	17.95	26	42.25	43	47.4
1.1752878657431424e-5	5.1289578575672845e-6	2.281734344971765e-5	2.0968348906376294e-5	1.000273408064871e-5	8.33894463234017e-6	1529	XUT_5F-67,CUT106	NA	chrV:150263-151761(+)	CUTs	7	14	13	6	3	6	34	29.6428571428571	26.0769230769231	48.1666666666667	15.6666666666667	44	18	28.5	26	42.5	16	51	XUT_5F-67,CUT106::chrV:150263-151761(+)	24.0639680984994	NA	7.9	8.8	9.7	18	51	52.2	56.1	65.4	74.7	24.3336911932258	NA	8.6	10.3	10.95	28.5	47	48	48.05
5.424405534199119e-6	3.4193052383781894e-6	9.778861478450422e-6	1.0484174453188147e-5	1.000273408064871e-5	5.559296421560113e-6	1531	XUT_5F-7	NA	chrV:21398-25477(+)	XUTs	3	7	6	4	3	4	54.6666666666667	34.8571428571429	39.8333333333333	62.75	42	36.75	51	23	35.5	55.5	45	39	XUT_5F-7::chrV:21398-25477(+)	54.2811129195797	NA	49.2	49.4	49.6	51	57.5	58.8	60.1	61.4	62.7	28.8573834488531	23	12.6	13.2	13.8	23	55.5	57	58.3
1.5369149013564168e-5	5.983784167161832e-6	1.6298102464084034e-5	1.9470609698777988e-5	1.3336978774198281e-5	1.8067713370070367e-5	1532	XUT_5F-75	NA	chrV:167067-167892(+)	XUTs	5	13	17	7	4	13	31	23.0769230769231	28.5294117647059	58	42.5	27.8461538461538	28	22	22	48	44.5	27	XUT_5F-75::chrV:167067-167892(+)	28.795464497392	NA	17.2	19.4	21.6	28	37	39.4	41.8	44.2	46.6	20.4803504382877	22	8.8	10.2	10.8	22	31	31.6	32.8
7.051727194458854e-5	2.7354441907025515e-5	8.800975330605378e-5	1.1532591898506961e-4	7.668762795164011e-5	7.36606775856715e-5	1534	XUT_5R-11,SUT500	NA	chrV:8378-9843(-)	XUTs	27	77	78	32	23	53	25.5555555555556	31.8441558441558	36.7820512820513	50.84375	43	34.4150943396226	22	31	30.5	44.5	46	33	XUT_5R-11,SUT500::chrV:8378-9843(-)	21.4090158191108	33	9.6	11.6	12	22	35	37	38.9	47.4	49.4	27.3456987966918	23	9	14	15.4	31	42	48	49.6
4.7011514629725696e-5	5.128957857567284e-5	6.193278936351934e-5	8.537113483310348e-5	8.002187264518968e-5	5.2813316004821076e-5	1535	XUT_5R-115,YERCdelta8	NA	chrV:248477-249872(-)	XUTs	19	57	52	60	24	38	34.5789473684211	36.1929824561403	35.6538461538462	39.3	33.9166666666667	35.8947368421053	28	26	36.5	38	33.5	32	XUT_5R-115,YERCdelta8::chrV:248477-249872(-)	30.2884625058347	NA	13.9	14.8	17.1	28	51	55.4	56.6	58.2	60.6	29.7890950300359	21	12	14	15.8	26	48	53.6	55.6
2.531389249292922e-5	5.983784167161832e-6	4.56346868994353e-5	1.647513128358137e-5	4.001093632259484e-5	2.362700979163048e-5	1536	XUT_5R-12,SUT501	NA	chrV:10435-11362(-)	XUTs	14	11	28	7	12	17	29.7142857142857	31.1818181818182	33.3571428571429	47.1428571428571	25.5	34.4117647058824	24	25	26	49	20	25	XUT_5R-12,SUT501::chrV:10435-11362(-)	25.8310042810059	NA	12.3	13.3	13.95	24	42.25	44.8	46.15	48.1	54.95	24.5176856858663	NA	8.5	10	12.5	25	47	48	54.5
1.9889486958730103e-5	1.1112742024729116e-5	9.778861478450422e-6	2.0968348906376294e-5	3.3342446935495702e-6	1.3898241053900283e-5	1537	XUT_5R-139,YER066C-A	NA	chrV:290926-291757(-)	XUTs	3	14	22	13	1	10	14.6666666666667	52.5	34.7727272727273	56.5384615384615	96	38.4	12	53.5	34	59	96	37.5	XUT_5R-139,YER066C-A::chrV:290926-291757(-)	13.2077089955785	NA	8.4	8.8	9.2	12	18	19.2	20.4	21.6	22.8	44.986696226292	61	22.85	33.3	33.95	53.5	61	64.6	70.3
8.136608301298677e-6	5.1289578575672845e-6	3.259620492816807e-6	1.0484174453188147e-5	3.3342446935495702e-6	1.3898241053900283e-6	1538	XUT_5R-142	NA	chrV:298082-298396(-)	XUTs	1	7	9	6	1	1	34	35.1428571428571	27.5555555555556	78.1666666666667	23	24	34	32	21	27.5	23	24	XUT_5R-142::chrV:298082-298396(-)	34	34	34	34	34	34	34	34	34	34	34	30.7675596300287	52	15.2	16.4	17.6	32	52	52	52.5
1.1752878657431424e-5	8.548263095945475e-6	1.9557722956900843e-5	4.642991543554751e-5	3.3342446935495702e-6	8.33894463234017e-6	1541	XUT_5R-166,SUT515	NA	chrV:363697-364309(-)	XUTs	6	31	13	10	1	6	20.5	36.2258064516129	31.9230769230769	44.1	66	19.8333333333333	14.5	36	33	44	66	18	XUT_5R-166,SUT515::chrV:363697-364309(-)	16.7851579276364	NA	8.5	9	9.5	14.5	25	28	33	38	43	28.7492829373793	NA	9	11	11.5	36	47	49	61.5
1.8081351780663729e-6	8.548263095945473e-7	6.519240985633614e-6	8.986435245589839e-6	1.000273408064871e-5	5.559296421560113e-6	1542	XUT_5R-168	NA	chrV:366508-367113(-)	XUTs	2	6	2	1	3	4	68	46.5	15	27	34.6666666666667	40.25	68	47	15	27	28	40.5	XUT_5R-168::chrV:366508-367113(-)	58.8897274573418	NA	37.4	40.8	44.2	68	85	88.4	91.8	95.2	98.6	42.8805791760205	NA	24	26	28	47	52.5	54	60.25
1.265694624646461e-5	1.0257915715134569e-5	2.6076963942534455e-5	2.24660881139746e-5	6.6684893870991405e-6	1.1118592843120226e-5	1543	XUT_5R-194	NA	chrV:434928-435670(-)	XUTs	8	15	14	12	2	8	32.875	32.5333333333333	36.6428571428571	40.0833333333333	14	29	34.5	23	37.5	40.5	14	27.5	XUT_5R-194::chrV:434928-435670(-)	29.5197962716259	NA	14.1	16.2	18.25	34.5	39.5	40.2	40.9	47	54	24.088987382473	16	8.1	9.4	10.2	23	53	56.2	63.9
3.34505007942279e-5	2.2225484049458232e-5	2.6076963942534455e-5	4.193669781275259e-5	2.6673957548396562e-5	2.362700979163048e-5	1544	XUT_5R-211	NA	chrV:488066-488578(-)	XUTs	8	28	37	26	8	17	30.125	36.4642857142857	24.1351351351351	33	27.125	33.7647058823529	20	27.5	19	31.5	18	32	XUT_5R-211::chrV:488066-488578(-)	23.124310201072	NA	9.05	10.1	11.25	20	41	43.8	46.6	56.9	68.45	29.8164633795449	NA	11.35	13.4	14.15	27.5	47.75	59.6	62.85
1.3561013835497797e-5	8.548263095945475e-6	1.9557722956900843e-5	1.1981913660786454e-5	3.6676691629045274e-5	3.7525250845530766e-5	1548	XUT_5R-36,CUT546	NA	chrV:62633-63977(-)	CUTs	6	8	15	10	11	27	19.5	89	24.4	38.5	36.6363636363636	34.6666666666667	14	49.5	25	42.5	31	33	XUT_5R-36,CUT546::chrV:62633-63977(-)	16.9428054024422	NA	10.25	10.5	10.75	14	25	28	31	34	37	56.0764295832811	NA	25.55	37.1	47.05	49.5	55.5	57.6	59.7
2.1697622136796476e-05	8.548263095945475e-6	2.6076963942534455e-5	2.24660881139746e-5	6.6684893870991405e-6	5.559296421560113e-6	1550	XUT_5R-48,YELCdelta3	NA	chrV:98364-99707(-)	XUTs	8	15	24	10	2	4	37.375	34.4	38.0833333333333	50.5	42	39.75	36	31	36	47	42	42	XUT_5R-48,YELCdelta3::chrV:98364-99707(-)	33.5104484569708	NA	18.05	19.1	20	36	52.75	55.2	57.65	58.9	59.95	29.0656943895696	30	11.7	12.8	14.1	31	43.5	45.6	51.2
3.797083873939383e-5	2.649961559743097e-5	6.845203034915295e-5	5.691408988873565e-5	3.6676691629045274e-5	1.9457537475460396e-5	1551	XUT_5R-74,SUT505,XUT_5R-75	NA	chrV:151067-151894(-)	XUTs	21	38	42	31	11	14	24.3809523809524	26.8157894736842	37.1666666666667	44.6774193548387	31	29.5714285714286	17	21.5	37.5	39	28	26	XUT_5R-74,SUT505,XUT_5R-75::chrV:151067-151894(-)	19.9371124393493	NA	9	10	13	17	29	30	43	43	60	22.1929872490114	14	9.7	11.7	13.55	21.5	34.75	37.2	41.8
1.8081351780663729e-6	1.7096526191890947e-6	3.259620492816807e-6	7.488696037991533e-6	3.3342446935495702e-6	4.169472316170085e-6	1552	XUT_5R-81,SUT507	NA	chrV:161376-162485(-)	XUTs	1	5	2	2	1	3	15	38.2	44	58.5	72	33	15	35	44	58.5	72	13	XUT_5R-81,SUT507::chrV:161376-162485(-)	15	15	15	15	15	15	15	15	15	15	15	36.7756764704975	NA	26.8	27.6	28.4	35	44	46.4	48.8
3.706677115036064e-5	6.838610476756379e-6	1.0104823527732102e-4	7.488696037991534e-5	2.000546816129742e-5	2.362700979163048e-5	1553	XUT_5R-90-m,SUT508	NA	chrV:175629-177624(-)	XUTs	31	50	41	8	6	17	32.8709677419355	29.44	33.9024390243902	51	27.6666666666667	30.4117647058824	29	25.5	27	45.5	24.5	23	XUT_5R-90-m,SUT508::chrV:175629-177624(-)	26.9408062363783	29	11.5	12	14.5	29	38	38	49	61	72	25.0342057596717	21	8.45	11.8	14	25.5	39.75	44	46.95
9.31189616704182e-5	5.7273362742834677e-5	1.5646178365520674e-4	2.0668801064856632e-4	1.1669856427423496e-4	1.5288065159290313e-4	1554	XUT_5R-93,SUT509	NA	chrV:186889-188144(-)	XUTs	48	138	103	67	35	110	29.3541666666667	28.4710144927536	36.1844660194175	42.044776119403	30.6	31.4	24.5	25	35	38	23	27.5	XUT_5R-93,SUT509::chrV:186889-188144(-)	23.4588180907324	18	8	8.7	10	24.5	38.5	45.6	55	57.3	61.9	23.8638634381117	18	9	11	12	25	37	41	44.9
9.040675890331864e-9	8.548263095945474e-9	3.259620492816807e-6	2.9954784151966134e-6	6.6684893870991405e-6	8.33894463234017e-6	1555	XUT_5R-97,SUT512	NA	chrV:202478-204665(-)	XUTs	1	2	NA	NA	2	6	10	22	NA	NA	32	38.3333333333333	10	22	NA	NA	32	34	XUT_5R-97,SUT512::chrV:202478-204665(-)	10	10	10	10	10	10	10	10	10	10	10	13.9642400437689	NA	6.7	8.4	10.1	22	30.5	32.2	33.9
1.8081351780663729e-6	8.548263095945473e-7	3.259620492816807e-6	1.4977392075983066e-8	3.3342446935495702e-6	2.7796482107800566e-6	1561	XUT_6F-46	NA	chrVI:104088-104541(+)	XUTs	1	NA	2	1	1	2	12	NA	30.5	24	10	16.5	12	NA	30.5	24	10	16.5	XUT_6F-46::chrVI:104088-104541(+)	12	12	12	12	12	12	12	12	12	12	12	NA	NA	NA	NA	NA	NA	NA	NA	NA
3.1642365616161525e-5	1.709652619189095e-5	5.867316887070253e-5	4.7927654643145814e-5	2.000546816129742e-5	2.6406658002410538e-5	1562	XUT_6F-52	NA	chrVI:111497-112317(+)	XUTs	18	32	35	20	6	19	33.9444444444444	31.21875	33.3428571428571	39.3	36.8333333333333	36.8947368421053	32.5	26.5	29	39.5	34	27	XUT_6F-52::chrVI:111497-112317(+)	29.680338268902702	NA	13.4	14.7	15	32.5	44.75	48	51.8	56.1	61.6	24.7151721249249	17	7.2	11.2	14.95	26.5	35.25	39.2	49
1.0215963756075007e-4	4.7015447027700104e-5	1.4668292217675632e-4	1.542671383826256e-4	9.669309611293753e-5	1.0562663200964215e-4	1565	XUT_6R-115,SUT531,CUT581	NA	chrVI:262279-263837(-)	CUTs	45	103	113	55	29	76	29.0888888888889	38.9708737864078	38.5486725663717	49.4909090909091	34.5172413793103	36.8026315789474	26	32	41	48	33	30.5	XUT_6R-115,SUT531,CUT581::chrVI:262279-263837(-)	25.1778952365304	26	9.4	11	13.6	26	37	38.2	41.2	52.6	63.4	32.5247616488084	NA	9.2	15.2	19	32	50.5	57.6	62
1.8081351780663729e-6	8.548263095945473e-7	3.259620492816807e-8	1.4977392075983067e-6	3.3342446935495702e-6	1.3898241053900283e-6	1566	XUT_6R-17	NA	chrVI:26055-27917(-)	XUTs	NA	1	2	1	1	1	NA	11	56	77	49	23	NA	11	56	77	49	23	XUT_6R-17::chrVI:26055-27917(-)	NA	NA	NA	NA	NA	NA	NA	NA	NA	NA	NA	11	11	11	11	11	11	11	11	11
9.040675890331863e-6	5.1289578575672845e-6	3.259620492816807e-5	3.1452523359564436e-5	1.3336978774198281e-5	1.3898241053900283e-5	1567	XUT_6R-28,SUT524	NA	chrVI:76508-77851(-)	XUTs	10	21	10	6	4	10	24.4	27.0952380952381	36.5	39.3333333333333	24.5	33.7	17.5	21	23	38	20	26.5	XUT_6R-28,SUT524::chrVI:76508-77851(-)	20.2729833190102	NA	11.35	12.7	13	17.5	23	27.6	37.95	48.1	57.55	22.7368512779905	NA	9	10	14	21	36	37	38
8.136608301298677e-6	5.1289578575672845e-6	1.3038481971267228e-5	7.488696037991533e-6	6.6684893870991405e-6	2.7796482107800566e-6	1568	XUT_6R-39,SUT525	NA	chrVI:96823-98063(-)	XUTs	4	5	9	6	2	2	32.75	99	60.7777777777778	55.8333333333333	43	33	29.5	47	58	52	43	33	XUT_6R-39,SUT525::chrVI:96823-98063(-)	31.0689932588024	NA	22.2	23.4	24.6	29.5	35.25	38.4	41.55	44.7	47.85	66.2528597920193	NA	31.8	32.6	33.4	47	84	126.8	169.6
4.520337945165932e-6	2.5644789287836422e-6	6.519240985633614e-6	5.990956830393227e-6	6.6684893870991405e-6	6.949120526950142e-6	1569	XUT_6R-50	NA	chrVI:111126-111782(-)	XUTs	2	4	5	3	2	5	18.5	13.5	13.2	90.3333333333333	12	27	18.5	12.5	8	77	12	21	XUT_6R-50::chrVI:111126-111782(-)	10.0995049383621	NA	4.55	6.1	7.65	18.5	26.25	27.8	29.35	30.9	32.45	12.5994078695737	NA	8.3	8.6	8.9	12.5	16.5	17.4	18.3
2.6217960081962407e-5	1.3677220953512758e-5	4.8894307392252104e-5	4.3434437020350895e-5	5.3347915096793124e-5	3.196595442397065e-5	1571	XUT_6R-65,SUT528	NA	chrVI:158100-159136(-)	XUTs	15	29	29	16	16	23	27.8	23.3103448275862	30.448275862069	42.875	31.875	31.695652173913	26	17	27	43	31	28	XUT_6R-65,SUT528::chrVI:158100-159136(-)	24.302552313662	12	11.7	12	12.1	26	33	37.4	45.8	47.6	52.2	19.3894404647623	11	10.4	11	11	17	27	33.4	36.4
9.040675890331864e-7	3.4193052383781894e-6	3.259620492816807e-6	1.4977392075983066e-8	3.3342446935495702e-6	1.3898241053900284e-8	1573	XUT_6R-81,CUT577,CUT578,XUT_6R-82	NA	chrVI:194074-196349(-)	CUTs	1	NA	1	4	1	NA	19	NA	33	42.5	22	NA	19	NA	33	52	22	NA	XUT_6R-81,CUT577,CUT578,XUT_6R-82::chrVI:194074-196349(-)	19	19	19	19	19	19	19	19	19	19	19	NA	NA	NA	NA	NA	NA	NA	NA	NA
6.328473123232305e-6	7.693436786350926e-6	1.3038481971267228e-5	1.9470609698777988e-5	1.3336978774198281e-5	1.1118592843120226e-5	1575	XUT_7F-130	NA	chrVII:276422-277346(+)	XUTs	4	13	7	9	4	8	28.5	33.3076923076923	39.2857142857143	35.3333333333333	30.5	39.625	26	33	30	38	26.5	39.5	XUT_7F-130::chrVII:276422-277346(+)	24.9995999903996	NA	13.35	14.7	16.05	26	35.75	38.6	41.45	44.3	47.15	31.2588700021331	NA	18.8	24.2	24.8	33	41	44	46
6.057252846522349e-5	5.470888381405103e-5	4.8894307392252104e-5	1.0184626611668485e-4	4.3345181016144415e-5	3.057613031858062e-5	1581	XUT_7F-261,SUT122,CUT148	NA	chrVII:559183-559571(+)	CUTs	15	68	67	64	13	22	23.8	24.0441176470588	30.9850746268657	31.265625	33.8461538461538	24.7727272727273	18	20	22	26	26	20	XUT_7F-261,SUT122,CUT148::chrVII:559183-559571(+)	19.3597830252452	30	7.1	8.8	10.2	18	30	31.8	38.1	43.8	50.9	19.9528829972531	NA	6.35	8.7	10.1	20	30.75	35.6	41.95
9.944743479365051e-6	4.274131547972737e-6	2.6076963942534455e-5	1.647513128358137e-5	3.3342446935495702e-6	2.7796482107800566e-6	1582	XUT_7F-271	NA	chrVII:592737-593362(+)	XUTs	8	11	11	5	1	2	33.5	30.9090909090909	31.5454545454545	35	9	105.5	28	22	36	33	9	105.5	XUT_7F-271::chrVII:592737-593362(+)	29.9387192185712	28	15.55	20.1	24.05	28	44.25	44.6	44.95	50.4	56.7	25.7037061169404	NA	12.5	13	14	22	42.5	44	54.5
8.136608301298677e-6	1.7096526191890947e-6	3.259620492816807e-6	5.990956830393227e-6	3.3342446935495702e-6	6.949120526950142e-6	1583	XUT_7F-276,CUT149	NA	chrVII:605667-606123(+)	CUTs	1	4	9	2	1	5	20	38	29.6666666666667	38	18	18.6	20	31.5	23	38	18	17	XUT_7F-276,CUT149::chrVII:605667-606123(+)	20	20	20	20	20	20	20	20	20	20	20	29.6021557325466	NA	12.55	15.1	17.65	31.5	46.75	53.2	59.65
3.6162703561327458e-6	8.548263095945474e-9	3.259620492816807e-8	2.9954784151966134e-6	3.3342446935495702e-6	2.7796482107800566e-6	1584	XUT_7F-281,CUT151	NA	chrVII:616265-617579(+)	CUTs	NA	2	4	NA	1	2	NA	32	26.25	NA	47	28.5	NA	32	22.5	NA	47	28.5	XUT_7F-281,CUT151::chrVII:616265-617579(+)	NA	NA	NA	NA	NA	NA	NA	NA	NA	NA	NA	28.7749891398763	NA	19.4	20.8	22.2	32	39	40.4	41.8
2.4409824903896035e-5	1.1112742024729116e-5	1.6298102464084034e-5	4.942539385074412e-5	1.3336978774198281e-5	1.2508416948510255e-5	1585	XUT_7F-283,SUT123	NA	chrVII:620205-622300(+)	XUTs	5	33	27	13	4	9	19.4	25.5151515151515	30.4814814814815	35.3076923076923	36	40.2222222222222	17	21	31	37	35.5	33	XUT_7F-283,SUT123::chrVII:620205-622300(+)	17.1596045919244	NA	9.4	9.8	10.2	17	26	27.6	29.2	30.8	32.4	18.6734037754879	10	5.2	6.2	8.6	21	41	43	45.4
1.265694624646461e-5	1.1967568334323663e-5	2.281734344971765e-5	4.642991543554751e-5	1.667122346774785e-5	2.2237185686240453e-5	1587	XUT_7F-296,SUT126	NA	chrVII:660012-661542(+)	XUTs	7	31	14	14	5	16	43.4285714285714	34.8387096774194	30.2857142857143	51.2857142857143	26.2	37.125	38	33	23.5	52	22	36.5	XUT_7F-296,SUT126::chrVII:660012-661542(+)	38.4231118176083	NA	20.7	23.4	26.1	38	51	54.6	60.3	70.2	80.1	30.2296968076526	50	12	15	17.5	33	49.5	50	52.5
1.4465081424530983e-5	8.548263095945475e-6	1.9557722956900843e-5	1.4977392075983067e-5	1.3336978774198281e-5	1.2508416948510255e-5	1588	XUT_7F-31,SUT110,CUT125	NA	chrVII:63743-64426(+)	CUTs	6	10	16	10	4	9	35.8333333333333	49.2	38.5625	60	56	27.2222222222222	31.5	50.5	38	61.5	55	27	XUT_7F-31,SUT110,CUT125::chrVII:63743-64426(+)	27.2249921038051	NA	9.75	10.5	11.25	31.5	51.5	55	60.25	65.5	70.75	36.6519960713279	NA	11.65	19.3	21.7	50.5	64.25	70	74.5
9.040675890331864e-7	8.548263095945474e-9	6.519240985633614e-6	7.488696037991533e-6	3.3342446935495702e-6	2.7796482107800566e-6	1589	XUT_7F-311	NA	chrVII:701675-702556(+)	XUTs	2	5	1	NA	1	2	52	49.2	54	NA	20	34	52	48	54	NA	20	34	XUT_7F-311::chrVII:701675-702556(+)	50.5964425626941	NA	41.2	42.4	43.6	52	58	59.2	60.4	61.6	62.8	45.4025759001466	NA	25.6	30.2	34.8	48	58	61.4	64.8
8.136608301298677e-6	8.548263095945473e-7	1.6298102464084034e-5	1.9470609698777988e-5	1.000273408064871e-5	2.7796482107800566e-6	1590	XUT_7F-323,SUT127,CUT154	NA	chrVII:729946-730853(+)	CUTs	5	13	9	1	3	2	25.4	29.3076923076923	32.6666666666667	59	49	14	19	29	27	59	51	14	XUT_7F-323,SUT127,CUT154::chrVII:729946-730853(+)	19.3733979525613	NA	7.6	10.2	12.8	19	28	33.8	39.6	45.4	51.2	25.6784449976204	NA	12.6	13	13	29	31	32.8	37.8
1.3561013835497797e-5	3.4193052383781894e-6	1.9557722956900843e-5	1.647513128358137e-5	1.000273408064871e-5	5.559296421560113e-6	1591	XUT_7F-324,SUT128	NA	chrVII:731266-733118(+)	XUTs	6	11	15	4	3	4	31.6666666666667	25.7272727272727	41.7333333333333	42.5	22	31.75	24.5	19	36	48.5	19	32	XUT_7F-324,SUT128::chrVII:731266-733118(+)	25.3234746687272	NA	10.75	11.5	12.25	24.5	43	49	54	59	64	22.9329539411798	19	13.5	15	15.5	19	31	33	39.5
7.955794783492041e-5	2.649961559743097e-5	1.4994254266957312e-4	1.8422192253459172e-4	5.0013670403243556e-5	5.420314011021111e-5	1593	XUT_7F-347,SUT131	NA	chrVII:778138-778959(+)	XUTs	46	123	88	31	15	39	28.2608695652174	30.5853658536585	32.7159090909091	55.9354838709677	32.6666666666667	29.1025641025641	24.5	26	25	56	25	24	XUT_7F-347,SUT131::chrVII:778138-778959(+)	22.3314178334944	27	8	9	10	24.5	35.75	41	52.25	55	63.75	25.6873198268075	NA	9	12.2	14	26	37	43	49.7
7.2325407122654916e-6	5.983784167161832e-6	6.519240985633614e-6	1.7972870491179678e-5	1.667122346774785e-5	1.2508416948510255e-5	1594	XUT_7F-36	NA	chrVII:78243-79825(+)	XUTs	2	12	8	7	5	9	25.5	30.9166666666667	35.625	38.1428571428571	35	36.6666666666667	25.5	28.5	30.5	36	37	37	XUT_7F-36::chrVII:78243-79825(+)	17.5499287747842	NA	8.85	10.7	12.55	25.5	34.75	36.6	38.45	40.3	42.15	24.6034091034607	12	9.2	11.1	11.65	28.5	37.75	46	51.8
6.328473123232305e-6	8.548263095945474e-9	3.259620492816807e-6	4.4932176227949195e-6	3.3342446935495702e-6	8.33894463234017e-6	1595	XUT_7F-375	NA	chrVII:834077-834614(+)	XUTs	1	3	7	NA	1	6	53	19.6666666666667	37.7142857142857	NA	56	41.5	53	17	47	NA	56	46.5	XUT_7F-375::chrVII:834077-834614(+)	53	53	53	53	53	53	53	53	53	53	53	17.5873186886327	NA	10.7	11.4	12.1	17	24.5	26	27.5
1.8081351780663729e-6	8.548263095945474e-9	3.259620492816807e-6	1.4977392075983066e-8	3.3342446935495702e-6	1.3898241053900283e-6	1596	XUT_7F-391	NA	chrVII:858989-859707(+)	XUTs	1	NA	2	NA	1	1	14	NA	15	NA	26	10	14	NA	15	NA	26	10	XUT_7F-391::chrVII:858989-859707(+)	14	14	14	14	14	14	14	14	14	14	14	NA	NA	NA	NA	NA	NA	NA	NA	NA
1.8081351780663729e-6	2.5644789287836422e-6	6.519240985633614e-6	5.990956830393227e-6	3.3342446935495702e-6	2.7796482107800566e-6	1597	XUT_7F-400,CUT160	NA	chrVII:883917-885075(+)	CUTs	2	4	2	3	1	2	31	31.75	13	83	2	34	31	26.5	13	40	2	34	XUT_7F-400,CUT160::chrVII:883917-885075(+)	29.3428015022424	NA	22	23	24	31	36	37	38	39	40	24.4965302577197	NA	10.1	12.2	14.3	26.5	39.75	45	50.25
3.6162703561327458e-6	3.4193052383781894e-6	9.778861478450422e-6	1.0484174453188147e-5	1.000273408064871e-5	8.33894463234017e-6	1599	XUT_7F-414,SUT137	NA	chrVII:902190-903513(+)	XUTs	3	7	4	4	3	6	17.6666666666667	27.2857142857143	27	41.25	25.3333333333333	35.3333333333333	8	27	25.5	41.5	24	29.5	XUT_7F-414,SUT137::chrVII:902190-903513(+)	11.6960709528515	NA	5.3	5.6	5.9	8	24	27.2	30.4	33.6	36.8	22.638501476664	14	9.8	11.6	13.4	27	37	40.6	44.1
4.249117668455976e-5	1.1967568334323663e-5	5.5413548377885716e-5	9.136209166349671e-5	1.667122346774785e-5	2.9186306213190595e-5	1600	XUT_7F-426,SUT138	NA	chrVII:937065-938291(+)	XUTs	17	61	47	14	5	21	23.8235294117647	28.5901639344262	35.7021276595745	49.8571428571429	33.2	27.8095238095238	14	22	34	45.5	20	28	XUT_7F-426,SUT138::chrVII:937065-938291(+)	17.9372860550992	13	5.6	6	8	14	40	43.2	45.2	46.4	49.8	24.4955263299476	NA	12	12	15	22	39	41	46
5.8764393287157115e-5	3.932201024134918e-5	8.800975330605378e-5	7.03937427571204e-5	1.2003280896778453e-4	1.0979610432581223e-4	1601	XUT_7F-439,SUT141,CUT164	NA	chrVII:974181-975762(+)	CUTs	27	47	65	46	36	79	30.8888888888889	39.2553191489362	38.5692307692308	41.7391304347826	31.1111111111111	34.6075949367089	27	35	37	42	26.5	29	XUT_7F-439,SUT141,CUT164::chrVII:974181-975762(+)	26.4605447002609	NA	9.9	12.6	18.4	27	37	43.4	50.1	54.2	65.3	34.2094544591031	NA	13.6	15.6	17.9	35	49.5	53	63.1
2.2601689725829662e-5	1.4532047263107306e-5	3.259620492816807e-5	2.695930573676952e-5	1.667122346774785e-5	2.6406658002410538e-5	1602	XUT_7F-44	NA	chrVII:89434-89898(+)	XUTs	10	18	25	17	5	19	29.9	27.3333333333333	39.36	57.5294117647059	39.2	35.4210526315789	30.5	24.5	32	33	25	38	XUT_7F-44::chrVII:89434-89898(+)	22.9435291180552	NA	6.25	8.5	10.75	30.5	44.75	47.4	50.55	53.1	53.55	18.7349537745599	NA	4	4.7	5.55	24.5	36.25	42.4	46.45
1.5369149013564168e-5	1.0257915715134569e-5	1.9557722956900843e-5	1.347965286838476e-5	1.3336978774198281e-5	1.1118592843120226e-5	1603	XUT_7F-447,SUT142	NA	chrVII:994248-994966(+)	XUTs	6	9	17	12	4	8	42.5	41.6666666666667	53.3529411764706	40.8333333333333	55	34	45	41	46	41	55.5	35	XUT_7F-447,SUT142::chrVII:994248-994966(+)	36.4828835580342	NA	14.75	17.5	20.25	45	58.75	63	64	65	66	34.7488930232838	NA	13.2	14.4	15.6	41	63	65.8	68.6
2.079355454776329e-5	1.966100512067459e-5	1.9557722956900843e-5	3.1452523359564436e-5	2.333971285484699e-5	5.559296421560113e-6	1605	XUT_7F-469,SUT145	NA	chrVII:1059023-1059725(+)	XUTs	6	21	23	23	7	4	25.6666666666667	29.2380952380952	36.5652173913044	44.1304347826087	30.5714285714286	24.25	23.5	25	37	46	35	22.5	XUT_7F-469,SUT145::chrVII:1059023-1059725(+)	21.0693614211972	NA	8.75	11.5	14.25	23.5	30.5	31	36.5	42	47.5	25.9397907201682	NA	14	15	16	25	35	42	43
4.520337945165932e-6	8.548263095945473e-7	6.519240985633614e-6	4.4932176227949195e-6	1.3336978774198281e-5	2.7796482107800566e-6	1606	XUT_7F-470,SUT146,CUT169,XUT_7F-471	NA	chrVII:1060279-1061175(+)	CUTs	2	3	5	1	4	2	17	28	41.6	53	22.25	25	17	20	47	53	21	25	XUT_7F-470,SUT146,CUT169,XUT_7F-471::chrVII:1060279-1061175(+)	16.5227116418583	NA	13.4	13.8	14.2	17	19	19.4	19.8	20.2	20.6	20.7699764074044	NA	9.2	10.4	11.6	20	38	41.6	45.2
2.802609526002878e-5	9.403089405540022e-6	3.259620492816807e-5	3.744348018995767e-5	4.667942570969398e-5	1.9457537475460396e-5	1607	XUT_7F-475	NA	chrVII:1078567-1079869(+)	XUTs	10	25	31	11	14	14	43.2	30.28	32.2903225806452	52.8181818181818	32.4285714285714	36.5714285714286	44.5	27	32	53	30.5	30	XUT_7F-475::chrVII:1078567-1079869(+)	39.2403189532675	51	19.45	19.9	21.4	44.5	51	52.8	56.85	61.9	70.45	25.796982997284	NA	9.2	10.8	13.2	27	40	41.6	48.4
6.328473123232305e-6	4.274131547972737e-6	3.259620492816807e-8	1.1981913660786454e-5	6.6684893870991405e-6	2.7796482107800566e-6	1608	XUT_7F-478	NA	chrVII:1081176-1081492(+)	XUTs	NA	8	7	5	2	2	NA	31.75	29.1428571428571	37.4	24.5	45.5	NA	29	27	39	24.5	45.5	XUT_7F-478::chrVII:1081176-1081492(+)	NA	NA	NA	NA	NA	NA	NA	NA	NA	NA	NA	21.2781880898854	NA	5.05	6.1	7.15	29	46.75	50.6	54.45
8.769455613621908e-5	3.0773747145403704e-5	1.9231760907619162e-4	1.4677844234463406e-4	6.335064917744183e-5	5.6982788320991165e-5	1610	XUT_7F-480	NA	chrVII:1082814-1083576(+)	XUTs	59	98	97	36	19	41	25.9661016949153	34.1836734693878	32.360824742268	36.5555555555556	38.0526315789474	39.1463414634146	23	27.5	30	33.5	37	34	XUT_7F-480::chrVII:1082814-1083576(+)	22.1704123926488	NA	7.8	10	13	23	34.5	37	40.6	44.4	52	26.7789805052964	19	8	12.7	14	27.5	42.5	45.6	49.9
1.265694624646461e-5	3.4193052383781894e-6	1.3038481971267228e-5	2.24660881139746e-5	2.333971285484699e-5	9.728768737730198e-6	1611	XUT_7F-59	NA	chrVII:121118-122106(+)	XUTs	4	15	14	4	7	7	37.75	28.6666666666667	34.7857142857143	67.5	29.2857142857143	29.2857142857143	45	30	30.5	51	20	23	XUT_7F-59::chrVII:121118-122106(+)	28.5878248092487	NA	11.7	17.4	23.1	45	48.25	49.6	50.95	52.3	53.65	23.7283902898011	NA	9.1	10	10.1	30	41.5	44.2	44.9
1.3561013835497797e-5	6.838610476756379e-6	1.9557722956900843e-5	2.8457044944367827e-5	3.0008202241946132e-5	2.9186306213190595e-5	1613	XUT_7F-91,YGLWtau2	NA	chrVII:204004-205227(+)	XUTs	6	19	15	8	9	21	32.3333333333333	29.2105263157895	37.8	37	38	34.9047619047619	24.5	29	33	34.5	29	29	XUT_7F-91,YGLWtau2::chrVII:204004-205227(+)	27.9944569536207	NA	16.25	17.5	18.75	24.5	34.5	37	46	55	64	25.7063135422557	NA	12.4	14.6	15	29	36	40.2	42.6
1.8081351780663729e-6	8.548263095945474e-9	3.259620492816807e-8	2.9954784151966134e-6	3.3342446935495702e-6	1.3898241053900283e-6	1614	XUT_7F-95	NA	chrVII:205750-206174(+)	XUTs	NA	2	2	NA	1	1	NA	14.5	50	NA	34	41	NA	14.5	50	NA	34	41	XUT_7F-95::chrVII:205750-206174(+)	NA	NA	NA	NA	NA	NA	NA	NA	NA	NA	NA	14.0712472794703	NA	11.35	11.7	12.05	14.5	16.25	16.6	16.95
2.6217960081962407e-5	6.838610476756379e-6	2.9336584435351265e-5	4.193669781275259e-5	1.667122346774785e-5	2.6406658002410538e-5	1617	XUT_7R-116,SUT542	NA	chrVII:272363-273139(-)	XUTs	9	28	29	8	5	19	32.8888888888889	34.25	36.4137931034483	33.5	25.4	34.6842105263158	31	32	25	33.5	25	26	XUT_7R-116,SUT542::chrVII:272363-273139(-)	28.6308920790643	NA	13.6	15.2	17	31	35	35.8	36.6	45.8	63.4	31.1396815592526	NA	12.45	19.8	23.1	32	42	47.4	50.9
9.040675890331864e-7	4.274131547972737e-6	3.259620492816807e-6	1.4977392075983066e-8	3.3342446935495702e-6	1.3898241053900283e-6	1620	XUT_7R-124	NA	chrVII:292824-293301(-)	XUTs	1	NA	1	5	1	1	10	NA	18	35.2	11	5	10	NA	18	37	11	5	XUT_7R-124::chrVII:292824-293301(-)	10	10	10	10	10	10	10	10	10	10	10	NA	NA	NA	NA	NA	NA	NA	NA	NA
3.6162703561327458e-6	2.5644789287836422e-6	6.519240985633614e-6	8.986435245589839e-6	1.3336978774198281e-5	1.3898241053900283e-6	1621	XUT_7R-129	NA	chrVII:311952-313065(-)	XUTs	2	6	4	3	4	1	36.5	45	46.5	52.6666666666667	43.75	54	36.5	35.5	54	52	43	54	XUT_7R-129::chrVII:311952-313065(-)	35.4964786985977	NA	28.85	29.7	30.55	36.5	40.75	41.6	42.45	43.3	44.15	30.91617477643	NA	8.75	11.5	14.25	35.5	55.25	60	74
1.265694624646461e-5	5.983784167161832e-6	1.6298102464084034e-5	2.5461566529171214e-5	6.6684893870991405e-6	1.1118592843120226e-5	1626	XUT_7R-173	NA	chrVII:403287-403773(-)	XUTs	5	17	14	7	2	8	32	33.5882352941176	39.3571428571429	33.8571428571429	8.5	29.875	28	34	36.5	24	8.5	26.5	XUT_7R-173::chrVII:403287-403773(-)	27.6661874604776	NA	15.6	16.2	16.8	28	32	39	46	53	60	28.2817591643668	NA	8.4	9.6	14.8	34	45	45.8	48.4
4.520337945165932e-6	1.7096526191890947e-6	3.259620492816807e-6	5.990956830393227e-6	2.333971285484699e-5	6.949120526950142e-6	1628	XUT_7R-187	NA	chrVII:423278-424399(-)	XUTs	1	4	5	2	7	5	58	23.75	48.8	55	32.7142857142857	32.2	58	23	35	55	29	29	XUT_7R-187::chrVII:423278-424399(-)	58	58	58	58	58	58	58	58	58	58	58	18.9894576234183	NA	7.8	9.6	11.4	23	31.75	34	36.25
3.34505007942279e-5	1.966100512067459e-5	7.497127133478656e-5	6.140730751153057e-5	5.3347915096793124e-5	2.9186306213190595e-5	1629	XUT_7R-19,SUT533,SUT534,XUT_7R-20,CUT584	NA	chrVII:31839-35365(-)	CUTs	23	41	37	23	16	21	42.9565217391304	39.219512195122	37.1891891891892	54.5217391304348	37.9375	41.1428571428571	40	42	35	58	38	41	XUT_7R-19,SUT533,SUT534,XUT_7R-20,CUT584::chrVII:31839-35365(-)	34.4814357732947	NA	12.1	13	13.3	40	62	65	65.7	75.6	82.5	33.3668603736443	49	9	12	16	42	50	52	54
9.040675890331864e-7	8.548263095945474e-9	3.259620492816807e-6	1.4977392075983067e-6	3.3342446935495702e-6	2.7796482107800566e-6	1631	XUT_7R-228	NA	chrVII:511600-512909(-)	XUTs	1	1	1	NA	1	2	37	53	46	NA	39	19.5	37	53	46	NA	39	19.5	XUT_7R-228::chrVII:511600-512909(-)	37	37	37	37	37	37	37	37	37	37	37	53	53	53	53	53	53	53	53	53
1.8081351780663729e-6	8.548263095945474e-9	3.259620492816807e-6	7.488696037991533e-6	3.3342446935495702e-6	1.3898241053900284e-8	1632	XUT_7R-231	NA	chrVII:512965-513510(-)	XUTs	1	5	2	NA	1	NA	57	26.2	52.5	NA	59	NA	57	29	52.5	NA	59	NA	XUT_7R-231::chrVII:512965-513510(-)	57	57	57	57	57	57	57	57	57	57	57	22.9134864210307	NA	11	12	13	29	33	35.2	37.4
1.7719724745050454e-4	1.2565946751039847e-4	2.3469267548281012e-4	2.4413149083852398e-4	1.667122346774785e-4	2.0986343991389429e-4	1633	XUT_7R-243,CUT606	NA	chrVII:534981-535805(-)	CUTs	72	163	196	147	50	151	25.3888888888889	28.8834355828221	29.8520408163265	34.3945578231293	33.04	27.9867549668874	21	23	25	34	27.5	24	XUT_7R-243,CUT606::chrVII:534981-535805(-)	20.946251094795	14	7	9.1	12	21	31.25	35.4	46.35	49.9	56.35	23.1485649058921	21	8	10	12.3	23	38.5	43	47
1.6273216602597354e-5	9.403089405540022e-6	1.6298102464084034e-5	1.7972870491179678e-5	3.0008202241946132e-5	1.8067713370070367e-5	1634	XUT_7R-245,SUT550	NA	chrVII:543317-544561(-)	XUTs	5	12	18	11	9	13	42.4	25.1666666666667	37.5555555555556	50.8181818181818	25	31.1538461538462	54	24	40.5	54	24	27	XUT_7R-245,SUT550::chrVII:543317-544561(-)	35.9430557342477	NA	17	17	17	54	62	62	62	62	62	23.066342247945	NA	11.4	15.4	17.6	24	29.25	29.8	32.1
2.531389249292922e-5	1.8806178811080044e-5	4.237506640661849e-5	5.691408988873565e-5	2.6673957548396562e-5	1.3898241053900283e-5	1638	XUT_7R-264,SUT551	NA	chrVII:576759-579388(-)	XUTs	13	38	28	22	8	10	24.3076923076923	31.4473684210526	38.8214285714286	42.3181818181818	23.375	29.2	21	27	36.5	45	19	24.5	XUT_7R-264,SUT551::chrVII:576759-579388(-)	19.4204340377672	28	5.8	8	11	21	28	34	40.2	46.8	52.2	26.3467108032554	10	9.85	10	12.75	27	42.75	46	48
1.4465081424530983e-5	5.1289578575672845e-6	1.6298102464084034e-5	2.5461566529171214e-5	6.6684893870991405e-6	1.3898241053900283e-5	1639	XUT_7R-269,SUT552	NA	chrVII:590979-591826(-)	XUTs	5	17	16	6	2	10	28.4	38.2352941176471	30.25	40.8333333333333	33	32.8	27	36	31.5	40.5	33	39.5	XUT_7R-269,SUT552::chrVII:590979-591826(-)	24.4666528809532	NA	11.8	12.6	13.4	27	41	42.4	43.8	45.2	46.6	32.9415240189327	NA	13.8	17.8	19	36	54	56.4	57.6
1.0848811068398238e-5	2.5644789287836422e-6	1.6298102464084034e-5	1.347965286838476e-5	3.3342446935495702e-6	5.559296421560113e-6	1640	XUT_7R-275	NA	chrVII:609179-609649(-)	XUTs	5	9	12	3	1	4	35.2	28	39.5	46.3333333333333	20	30.5	43	34	39.5	46	20	34	XUT_7R-275::chrVII:609179-609649(-)	29.4456671630341	NA	11.6	14.2	16.8	43	50	50.4	50.8	51.2	51.6	25.772898702975	35	12	14	16.4	34	35	35.4	35.8
1.3561013835497797e-5	5.983784167161832e-6	2.9336584435351265e-5	2.5461566529171214e-5	1.000273408064871e-5	9.728768737730198e-6	1643	XUT_7R-305,SUT555	NA	chrVII:677585-678483(-)	XUTs	9	17	15	7	3	7	23.3333333333333	26.6470588235294	26.7333333333333	56.8571428571429	35.6666666666667	20.4285714285714	24	25	29	58	39	20	XUT_7R-305,SUT555::chrVII:677585-678483(-)	20.1470794412873	24	9.2	10.4	11.2	24	30	34.4	38.8	41.4	42.2	23.2661188744397	NA	8	11	14.2	25	36	37.6	38
1.9889486958730103e-5	8.548263095945475e-6	9.778861478450422e-6	2.8457044944367827e-5	1.3336978774198281e-5	8.33894463234017e-6	1644	XUT_7R-315,SUT556,CUT615	NA	chrVII:701090-702671(-)	CUTs	3	19	22	10	4	6	29	36.4210526315789	48.4090909090909	53.9	46	22.8333333333333	25	33	27.5	58	50	23	XUT_7R-315,SUT556,CUT615::chrVII:701090-702671(-)	22.1041889918423	NA	9.7	11.4	13.1	25	39.5	42.4	45.3	48.2	51.1	31.3194027179049	20	11.9	13.6	18.2	33	53.5	57	58.2
3.6162703561327458e-6	6.838610476756379e-6	3.259620492816807e-6	4.4932176227949195e-6	3.3342446935495702e-6	6.949120526950142e-6	1646	XUT_7R-328	NA	chrVII:718533-719260(-)	XUTs	1	3	4	8	1	5	13	43.3333333333333	29	47.875	18	42.8	13	50	23.5	50	18	52	XUT_7R-328::chrVII:718533-719260(-)	13	13	13	13	13	13	13	13	13	13	13	41.9739066948855	NA	31.1	33.2	35.3	50	50.5	50.6	50.7
1.5369149013564168e-5	1.0257915715134569e-5	2.6076963942534455e-5	2.24660881139746e-5	1.667122346774785e-5	9.728768737730198e-6	1647	XUT_7R-340,SUT559	NA	chrVII:741715-742103(-)	XUTs	8	15	17	12	5	7	23.625	25.3333333333333	35.8823529411765	31.1666666666667	16.4	28.7142857142857	20.5	19	24	29	15	21	XUT_7R-340,SUT559::chrVII:741715-742103(-)	19.1178618768221	NA	7.8	10.6	13.05	20.5	26	30.2	34.4	41.9	49.95	20.0701501036628	18	8.2	10.4	11.2	19	27.5	31.6	37.2
1.4465081424530983e-5	8.548263095945473e-7	3.9115445913801686e-5	1.647513128358137e-5	3.3342446935495702e-6	1.3898241053900283e-5	1648	XUT_7R-365,SUT564,CUT623	NA	chrVII:800364-801871(-)	CUTs	12	11	16	1	1	10	27.5	29	33	52	33	25.8	26	29	24.5	52	33	18	XUT_7R-365,SUT564,CUT623::chrVII:800364-801871(-)	19.7585357373873	5	5	5	5	26	38.25	38.8	39.35	39.9	57.55	26.6320325708679	47	14	16	16.5	29	35.5	36	41.5
9.944743479365051e-6	3.4193052383781894e-6	9.778861478450422e-6	1.0484174453188147e-5	6.6684893870991405e-6	6.949120526950142e-6	1649	XUT_7R-374	NA	chrVII:810550-811479(-)	XUTs	3	7	11	4	2	5	31.3333333333333	41.5714285714286	36.5454545454545	26.25	41.5	33.6	36	44	32	28	41.5	41	XUT_7R-374::chrVII:810550-811479(-)	29.8795167741726	NA	20.7	22.4	24.1	36	37.5	37.8	38.1	38.4	38.7	38.3333052655346	NA	19.5	21	22.5	44	50	52.4	55
4.520337945165932e-6	2.5644789287836422e-6	9.778861478450422e-6	1.7972870491179678e-5	3.3342446935495702e-6	2.7796482107800566e-6	1650	XUT_7R-42,SUT536,XUT_7R-43	NA	chrVII:94750-97071(-)	XUTs	3	12	5	3	1	2	31	29.6666666666667	40.4	55.6666666666667	10	31	28	32.5	31	56	10	31	XUT_7R-42,SUT536,XUT_7R-43::chrVII:94750-97071(-)	28.7194508524407	NA	19	20	21	28	37.5	39.4	41.3	43.2	45.1	22.809444467428	42	6.65	8.2	9.3	32.5	42	42	43.75
3.426416162435777e-4	2.470448034728242e-4	4.204910435733681e-4	0.00043434437020350893	3.0675051180656046e-4	4.1416758340622845e-4	1651	XUT_7R-426	NA	chrVII:931335-932053(-)	XUTs	129	290	379	289	92	298	24.5038759689922	23.5103448275862	28.3931398416887	31.8685121107266	28.9347826086957	28.9463087248322	20	19.5	25	31	26	24	XUT_7R-426::chrVII:931335-932053(-)	20.3358860851785	13	8	9.8	11	20	33	36	38	41.4	52	18.6633482623122	10	6	7	9	19.5	29.75	34	38
1.1752878657431424e-5	1.0257915715134569e-5	1.9557722956900843e-5	3.5945740982359356e-5	2.6673957548396562e-5	2.7796482107800567e-5	1652	XUT_7R-433,SUT569	NA	chrVII:942613-944919(-)	XUTs	6	24	13	12	8	20	48.3333333333333	33.125	49.2307692307692	50.3333333333333	35.625	32.95	40	27.5	36	47.5	28.5	30.5	XUT_7R-433,SUT569::chrVII:942613-944919(-)	42.9674309919335	NA	25	27	29	40	54.25	57	67.5	78	88.5	27.4781767663875	24	9.3	11.9	15.35	27.5	44.25	47.4	54.3
2.7122027670995594e-6	8.548263095945473e-7	3.259620492816807e-8	5.990956830393227e-6	3.3342446935495702e-6	4.169472316170085e-6	1654	XUT_7R-45	NA	chrVII:97141-98586(-)	XUTs	NA	4	3	1	1	3	NA	21	57.3333333333333	34	33	23	NA	15	48	34	33	16	XUT_7R-45::chrVII:97141-98586(-)	NA	NA	NA	NA	NA	NA	NA	NA	NA	NA	NA	17.7317604995963	11	11	11	11	15	25	28.6	32.2
9.040675890331864e-9	8.548263095945474e-9	3.259620492816807e-8	1.4977392075983066e-8	3.3342446935495702e-6	1.3898241053900283e-6	1655	XUT_7R-469	NA	chrVII:1023669-1024747(-)	XUTs	NA	NA	NA	NA	1	1	NA	NA	NA	NA	10	47	NA	NA	NA	NA	10	47	XUT_7R-469::chrVII:1023669-1024747(-)	NA	NA	NA	NA	NA	NA	NA	NA	NA	NA	NA	NA	NA	NA	NA	NA	NA	NA	NA	NA
1.1752878657431424e-5	5.983784167161832e-6	1.9557722956900843e-5	2.24660881139746e-5	1.000273408064871e-5	4.169472316170085e-6	1656	XUT_7R-483	NA	chrVII:1066078-1066986(-)	XUTs	6	15	13	7	3	3	21.3333333333333	27.9333333333333	24.6923076923077	54.4285714285714	31	8.66666666666667	17	20	14	50	25	7	XUT_7R-483::chrVII:1066078-1066986(-)	18.1631208487116	10	10	10	10	17	31	34	35.5	37	38.5	21.9281602348247	NA	9.1	10.4	11	20	44	45	48.5
9.040675890331864e-9	8.548263095945474e-9	3.259620492816807e-8	1.4977392075983067e-6	6.6684893870991405e-6	1.3898241053900283e-6	1657	XUT_7R-63,CUT587	NA	chrVII:130093-131312(-)	CUTs	NA	1	NA	NA	2	1	NA	25	NA	NA	45	13	NA	25	NA	NA	45	13	XUT_7R-63,CUT587::chrVII:130093-131312(-)	NA	NA	NA	NA	NA	NA	NA	NA	NA	NA	NA	25	25	25	25	25	25	25	25	25
2.531389249292922e-5	5.1289578575672845e-6	1.3038481971267228e-5	5.391861147353904e-5	1.667122346774785e-5	1.667788926468034e-5	1658	XUT_7R-77,SUT538	NA	chrVII:159060-159712(-)	XUTs	4	36	28	6	5	12	22.75	23.8055555555556	28	48.5	34.4	29.1666666666667	18.5	23	28	53	31	26	XUT_7R-77,SUT538::chrVII:159060-159712(-)	21.3541565040626	NA	16.3	16.6	16.9	18.5	23.75	26.6	29.45	32.3	35.15	20.5869184040031	NA	7.75	9.5	10.25	23	31.25	35	36
1.0848811068398238e-5	7.693436786350926e-6	3.259620492816807e-8	1.1981913660786454e-5	3.3342446935495702e-6	4.169472316170085e-6	1659	XUT_7R-97	NA	chrVII:225885-226487(-)	XUTs	NA	8	12	9	1	3	NA	31.75	25	38.8888888888889	16	25	NA	37.5	23.5	40	16	32	XUT_7R-97::chrVII:225885-226487(-)	NA	NA	NA	NA	NA	NA	NA	NA	NA	NA	NA	28.606225502075	41	12.05	13.1	14.7	37.5	41	41	41
7.2325407122654916e-6	3.4193052383781894e-6	1.3038481971267228e-5	7.488696037991533e-6	1.000273408064871e-5	9.728768737730198e-6	1665	XUT_8F-131,SUT164	NA	chrVIII:293840-296460(+)	XUTs	4	5	8	4	3	7	34.25	15	43.25	44.75	23.3333333333333	24.8571428571429	32.5	13	41.5	36.5	20	29	XUT_8F-131,SUT164::chrVIII:293840-296460(+)	28.1268683652567	NA	13.6	14.2	14.8	32.5	50.75	52.4	54.05	55.7	57.35	14.3288715467469	11	11	11	11	13	16	17.6	19.2
1.4465081424530983e-5	6.838610476756379e-6	4.237506640661849e-5	2.0968348906376294e-5	2.333971285484699e-5	3.6135426740140734e-5	1666	XUT_8F-134,SUT165	NA	chrVIII:314155-314753(+)	XUTs	13	14	16	8	7	26	28.6153846153846	28.2857142857143	37.25	30.125	30.2857142857143	21.6153846153846	26	26.5	33.5	23.5	32	21	XUT_8F-134,SUT165::chrVIII:314155-314753(+)	24.0684994950063	17	10.2	11.8	14.2	26	34	34.6	39.4	52.6	63.8	25.7547100156391	NA	15.2	18.3	18.95	26.5	32.25	33	33.6
6.328473123232305e-6	3.4193052383781894e-6	1.6298102464084034e-5	7.488696037991533e-6	3.3342446935495702e-6	1.3898241053900283e-6	1670	XUT_8F-18,SUT148	NA	chrVIII:59114-60218(+)	XUTs	5	5	7	4	1	1	62.8	53.8	49.4285714285714	67	33	34	64	58	55	56.5	33	34	XUT_8F-18,SUT148::chrVIII:59114-60218(+)	61.2212070453889	NA	43.8	47.6	51.4	64	73	74	75	76	77	50.9281953413579	NA	31.4	33.8	36.2	58	69	69.6	70.2
9.040675890331863e-6	5.983784167161832e-6	9.778861478450422e-6	1.647513128358137e-5	1.3336978774198281e-5	2.7796482107800566e-6	1671	XUT_8F-193,SUT171	NA	chrVIII:429406-429794(+)	XUTs	3	11	10	7	4	2	30.3333333333333	37.6363636363636	36.8	30.1428571428571	26.25	36.5	35	29	31.5	30	30	36.5	XUT_8F-193,SUT171::chrVIII:429406-429794(+)	24.5547850797186	NA	11.6	14.2	16.8	35	41	42.2	43.4	44.6	45.8	31.6636122916869	NA	15	16	19.5	29	36	36	48
1.265694624646461e-5	5.983784167161832e-6	9.778861478450422e-6	7.488696037991533e-6	1.000273408064871e-5	9.728768737730198e-6	1672	XUT_8F-204	NA	chrVIII:458034-459061(+)	XUTs	3	5	14	7	3	7	49.3333333333333	41	29.2142857142857	32.4285714285714	59.6666666666667	37.7142857142857	50	31	17.5	29	64	30	XUT_8F-204::chrVIII:458034-459061(+)	47.7393276770935	NA	35.6	37.2	38.8	50	57	58.4	59.8	61.2	62.6	38.8808235536172	31	30.2	30.4	30.6	31	46	50.2	54.4
[truncated: 5,238 more rows]
[truncated: 46 more columns]
