# Supplementary material for: Modeling of mRNA deadenylation rates reveal a complex relationship between mRNA deadenylation and decay
Source: EMBO J. 2024 Oct 11;43(24):6525–54. doi: 10.1038/s44318-024-00258-3 (PMC11649921; doi:10.1038/s44318-024-00258-3)
Supplement: Supplementary file 7 — Source data Fig. 3 [file 44318_2024_258_MOESM7_ESM.zip › Figure 3/Figure 3A/FIGURE 3A README.txt]

Figure 3A is a R ggplot2 density plot. To generate the plot use the counts_table_xrn1_dcp2_AID_eno_minus.csv.gz or the ORFs_DCP2_XRN1_AID_.csv table. 

As an extra the attached DCP2XRN1AID.csv table gives statistics about pA-tail mean, median selected quantile values and raw/normalized count number of individual RNAs.
