# Supplementary material for: Modeling of mRNA deadenylation rates reveal a complex relationship between mRNA deadenylation and decay
Source: EMBO J. 2024 Oct 11;43(24):6525–54. doi: 10.1038/s44318-024-00258-3 (PMC11649921; doi:10.1038/s44318-024-00258-3)
Supplement: Supplementary file 7 — Source data Fig. 3 [file 44318_2024_258_MOESM7_ESM.zip › Figure 3/Figure 3A/ORFs_DCP2_XRN1_AID_.csv]

pA.tail	Dcp2_AID	WT_AID	Xrn1_AID	Dcp2_AID_normalized	WT_AID_normalized	Xrn1_AID_normalized
0	51	16	30	5.4995120530972496e-5	9.375866168886306e-6	3.0612713459899894e-5
1	182	61	84	1.962570967968038e-4	3.574548976887904e-5	8.571559768771971e-5
2	935	246	481	0.0010082438764011624	1.4415394234662695e-4	4.90823839140395e-4
3	3487	956	1751	0.0037601565743431587	5.602080035909567e-4	0.0017867620422761573
4	6669	2255	4152	0.007191420761197168	0.0013214111381774137	0.004236799542850145
5	8197	3732	6507	0.008839117705732973	0.002186920783892731	0.006639897549452287
6	10187	5846	8833	0.010985005742137585	0.003425707101456834	0.009013403266376526
7	12043	8155	10790	0.01298639679518631	0.004778761787954239	0.011010372607743997
8	14436	11739	13728	0.015566854117355275	0.006878955809784771	0.014008377679250193
9	16144	15320	15530	0.01740865148729451	0.008977391856708638	0.01584718133440818
10	18877	19964	18544	0.020355742946336623	0.011698737012227888	0.018922738613346122
11	19975	23253	20139	0.021539755541297563	0.013626063501569578	0.0205503145456308
12	22412	28327	22502	0.024167659634120698	0.01659938506037765	0.022961575942488915
13	22546	30487	22978	0.024312156617476585	0.0178651269931773	0.023447297662719326
14	24087	34736	25063	0.025973871926069304	0.020355005452652168	0.02557488124818237
15	23616	35896	24719	0.025465975812930322	0.021034755749896425	0.025223855467175517
16	24511	39382	25960	0.026431086261464055	0.02307752259144253	0.026490201380633377
17	23392	39332	25074	0.02522442861687272	0.02304822300966476	0.025586105909784333
18	23948	41695	25560	0.025823983264229987	0.024432921244482157	0.026082031867834712
19	22597	40668	24518	0.024367151738007558	0.023831107834766767	0.025018750286994188
20	22839	42469	24889	0.024628108976605508	0.02488647877040203	0.02539732751011495
21	21649	40872	23140	0.02334488949754948	0.023950650128420067	0.02361260631540279
22	22017	42059	23523	0.023741717033929834	0.02464622219982432	0.02400342862390751
23	20324	40130	22026	0.021916094699440884	0.023515844334837964	0.022475854222258503
24	20712	42136	22363	0.022334488949754948	0.024691343555762087	0.02281973703679138
25	19180	39380	20702	0.0206824786624324	0.02307635060817142	0.02112481313489492
26	19422	40620	20682	0.02094343590103035	0.023802980236260107	0.021104404659254988
27	18271	38426	19360	0.019702271514145067	0.022517314587851573	0.019755404419455398
28	18484	39175	19744	0.01993195701753913	0.022956222322882563	0.02014724715174212
29	17192	37321	18319	0.018538747297421162	0.021869793830562863	0.018693143262396874
30	17573	38818	18740	0.018949593197858425	0.022747023308989287	0.019122741674617468
31	16729	36465	17275	0.018039477869855665	0.021368184990527447	0.017627820833992357
32	16695	37148	17669	0.01800281445616835	0.02176841727761178	0.018029867804099042
33	15797	35078	16803	0.01703446900054456	0.020555414592012114	0.01714618080888993
34	16439	35739	17133	0.0177267605178168	0.02094275506311423	0.01748292065694883
35	15282	33342	16275	0.016479126116751407	0.01953813311268795	0.016607397051995695
36	15664	34133	16574	0.016891050352885358	0.020001652496412267	0.016912503762812697
37	14552	31681	15378	0.01569194105817082	0.01856480100603044	0.015692076919544686
38	14733	32602	15968	0.015887119819270937	0.019104499302376957	0.016294126950922718
39	14070	30510	15156	0.015172183252368295	0.017878604800795072	0.015465542839941428
40	14378	30964	15458	0.015504310646947501	0.018144645003337224	0.01577371082210442
41	13330	29121	14346	0.01437421483682085	0.01706466241900863	0.01463899957652413
42	13286	29284	14873	0.014326768066166678	0.01716017905560416	0.015176762909636371
43	12871	26908	13904	0.013879258752042099	0.015767862929524545	0.014187972264881605
44	12894	27588	13778	0.01390406047306587	0.016166337241702213	0.014059398868350026
45	11985	25822	13120	0.012923853324778536	0.015131476013311386	0.013387960019796221
46	12113	25825	13303	0.01306188029395431	0.015133233988218052	0.013574697571901611
47	11317	24006	12312	0.012203525079392466	0.014067315203142791	0.012563457603942918
48	11297	23750	12287	0.012181958365458751	0.01391730134444061	0.012537947009393001
49	10171	22098	11524	0.010967752370990612	0.012949243162503099	0.011759363663729547
50	10425	22049	11443	0.01124164963794879	0.012920529572360884	0.011676709337387818
51	9573	20242	10510	0.010322907624372544	0.011861642686912288	0.01072465394878493
52	9452	19719	10288	0.01019242900507357	0.011555169061516816	0.010498119869181671
53	8581	17809	9564	0.009253198613260294	0.010435925037606012	0.009759333051016087
54	8146	17761	9330	0.008784122585202	0.010407797439099354	0.009520553886028868
55	7697	15747	8188	0.008299949857390104	0.00922761028509079	0.008355229926988679
56	7492	15484	8125	0.008078891039569528	0.009073494484939722	0.008290943228722888
57	6512	13772	7296	0.007022122056817508	0.008070276804868888	0.007445011913447655
58	6366	13254	7281	0.00686468504510139	0.007766733137651193	0.007429705556717705
59	5681	12139	6230	0.006126025092871662	0.007113352464006929	0.006357240161839211
60	5438	11551	5960	0.0058639895185770285	0.006768789382300357	0.006081725740700113
61	4904	10330	5392	0.005288158256546846	0.006053293595287221	0.005502125032526008
62	4605	9790	5267	0.004965735883237811	0.005736858112087308	0.005374572059776425
63	4071	8785	4523	0.004389904621207628	0.005147936518354137	0.004615376765970907
64	3762	8378	4426	0.004056698890931736	0.004909437922683091	0.004516395659117232
65	3399	7163	3749	0.0036652630330348142	0.004197458085483287	0.0038255687587054905
66	3192	6980	3574	0.003442047543820867	0.00409022161617665	0.0036469945968560743
67	2868	5971	3110	0.0030926667780946885	0.003498956055901258	0.0031735179620096224
68	2575	5705	3124	0.0027767144189657683	0.003343082280843523	0.003187803894957576
69	2300	4989	2618	0.002480172102377191	0.0029235122697858613	0.0026714694612672645
70	2236	4611	2596	0.002411158617789304	0.002702007431545922	0.002649020138063338
71	1963	4170	2191	0.0021167729725940984	0.002443585120265993	0.002235748506354689
72	1739	3835	2006	0.0018752257765364936	0.002247277922354936	0.0020469701066853064
73	1486	3361	1848	0.0016024068452750026	0.0019695178871016795	0.0018857431491298335
74	1496	3212	1653	0.00161319020224186	0.0018822051334039258	0.0016867605116404844
75	1291	2776	1499	0.001392131384421284	0.001626712780301774	0.0015296152492129981
76	1224	2555	1364	0.0013198828927433398	0.0014972086288440318	0.0013918580386434486
77	1057	2176	1217	0.001139800831396822	0.0012751177989685375	0.001241855742689939
78	1038	2229	1159	0.0011193124531597932	0.0013061753556529733	0.0011826711633341326
79	874	1839	997	9.424653989033326e-4	0.0010776386177863697	0.0010173625106506732
80	824	1728	966	8.885486140690458e-4	0.001012593546239721	9.857293734087766e-4
81	724	1553	879	7.807150444004723e-4	9.10045010017527e-4	8.96952504375067e-4
82	719	1405	801	7.753233659170436e-4	8.233182479553287e-4	8.173594493793272e-4
83	658	1214	739	7.095448884192137e-4	7.113938455642484e-4	7.540931748955341e-4
84	595	1211	660	6.416097395280124e-4	7.096358706575822e-4	6.734796961177977e-4
85	532	1063	620	5.736745906368112e-4	6.229091085953839e-4	6.326627448379312e-4
86	501	1066	595	5.402461840395533e-4	6.246670835020501e-4	6.071521502880146e-4
87	413	822	525	4.4535264273120863e-4	4.8168512442653394e-4	5.357224855482482e-4
88	466	887	530	5.025044346555526e-4	5.197745807376346e-4	5.408246044582315e-4
89	353	793	448	3.8065250093006456e-4	4.646913669954275e-4	4.571498543345051e-4
90	362	765	449	3.9035752220023615e-4	4.4828360119987645e-4	4.5817027811650177e-4
91	353	658	393	3.8065250093006456e-4	3.855824961954493e-4	4.0102654632468863e-4
92	310	665	406	3.3428406597257795e-4	3.8968443764433706e-4	4.1429205549064525e-4
93	338	564	389	3.644774654797785e-4	3.3049928245324227e-4	3.96944851196702e-4
94	269	578	333	2.900723024084628e-4	3.387031653510178e-4	3.3980111940488884e-4
95	269	546	332	2.900723024084628e-4	3.199514330132452e-4	3.387806956228922e-4
96	255	528	313	2.749756026548625e-4	3.094035835732481e-4	3.1939264376495556e-4
97	202	453	290	2.1782381073051852e-4	2.654542109065935e-4	2.9592289677903233e-4
98	264	455	291	2.846806239250341e-4	2.666261941777043e-4	2.96943320561029e-4
99	225	421	263	2.4262553175429042e-4	2.467024785688209e-4	2.6837145466512244e-4
100	230	407	277	2.480172102377191e-4	2.3849859567104539e-4	2.826573876130757e-4
101	199	377	237	2.1458880364046132e-4	2.2091884660438356e-4	2.4184043633320918e-4
102	187	381	231	2.016487752802325e-4	2.2326281314660515e-4	2.357178936412292e-4
103	186	352	228	2.0057043958354677e-4	2.0626905571549873e-4	2.326566222952392e-4
104	176	354	210	1.897870826166894e-4	2.074410389866095e-4	2.142889942192993e-4
105	155	325	211	1.6714203298628897e-4	1.904472815555031e-4	2.1530941800129594e-4
106	171	305	197	1.8439540413326072e-4	1.787274488443952e-4	2.0102348505334264e-4
107	164	304	204	1.7684705425646057e-4	1.781414572088398e-4	2.081664515273193e-4
108	157	278	183	1.6929870437966044e-4	1.6290567468439955e-4	1.8673755210538937e-4
109	156	287	175	1.682203686829747e-4	1.681795994043981e-4	1.7857416184941606e-4
110	126	303	173	1.3587029778240264e-4	1.775554655732844e-4	1.7653331428542273e-4
111	107	285	182	1.1538191954537367e-4	1.6700761613328732e-4	1.857171283233927e-4
112	124	262	168	1.3371362638903118e-4	1.5352980851551326e-4	1.7143119537543942e-4
113	108	241	156	1.164602552420594e-4	1.4122398416884999e-4	1.5918610999147946e-4
114	133	223	141	1.434186476592028e-4	1.306761347288529e-4	1.438797532615295e-4
115	133	218	146	1.434186476592028e-4	1.277461765510759e-4	1.4898187217151284e-4
116	121	229	141	1.3047861929897395e-4	1.3419208454218526e-4	1.438797532615295e-4
117	100	193	128	1.0783356966857353e-4	1.1309638566219106e-4	1.306142440955729e-4
118	116	228	129	1.250869408155453e-4	1.3360609290662985e-4	1.3163466787756957e-4
119	123	192	108	1.3263529069234545e-4	1.1251039402663567e-4	1.1020576845563962e-4
120	106	187	130	1.1430358384868794e-4	1.0958043584885869e-4	1.3265509165956622e-4
121	96	193	122	1.0352022688183058e-4	1.1309638566219106e-4	1.244917014035929e-4
122	96	186	116	1.0352022688183058e-4	1.089944442133033e-4	1.1836915871161293e-4
123	85	171	123	9.16585342182875e-5	1.0020456967997239e-4	1.2551212518558958e-4
124	99	205	101	1.067552339718878e-4	1.2012828528885578e-4	1.0306280198166299e-4
125	99	154	127	1.067552339718878e-4	9.024271187553069e-5	1.2959382031357624e-4
126	76	173	111	8.195351294811587e-5	1.0137655295108318e-4	1.1326703980162961e-4
127	72	177	98	7.764017016137294e-5	1.0372051949330475e-4	1.00001530635673e-4
128	88	146	110	9.48935413083447e-5	8.555477879108754e-5	1.1224661601963295e-4
129	85	132	88	9.16585342182875e-5	7.735089589331202e-5	8.979729281570637e-5
130	63	131	87	6.793514889120132e-5	7.676490425775663e-5	8.87768690337097e-5
131	80	130	95	8.626685573485882e-5	7.617891262220123e-5	9.6940259289683e-5
132	75	148	87	8.087517725143014e-5	8.672676206219832e-5	8.87768690337097e-5
133	65	122	84	7.009182028457279e-5	7.149097953775808e-5	8.571559768771971e-5
134	72	130	100	7.764017016137294e-5	7.617891262220123e-5	1.0204237819966632e-4
135	54	124	67	5.82301276210297e-5	7.266296280886886e-5	6.836839339377644e-5
136	75	125	76	8.087517725143014e-5	7.324895444442427e-5	7.75522074317464e-5
137	66	113	72	7.117015598125852e-5	6.621705481775954e-5	7.347051230375976e-5
138	46	123	74	4.960344204754382e-5	7.207697117331347e-5	7.551135986775307e-5
139	51	111	63	5.4995120530972496e-5	6.504507154664874e-5	6.428669826578978e-5
140	75	135	81	8.087517725143014e-5	7.91088707999782e-5	8.265432634172972e-5
141	59	129	60	6.362180610445838e-5	7.559292098664584e-5	6.122542691979979e-5
142	40	107	84	4.313342786742941e-5	6.270110500442717e-5	8.571559768771971e-5
143	54	105	68	5.82301276210297e-5	6.152912173331638e-5	6.93888171757731e-5
144	51	108	58	5.4995120530972496e-5	6.328709663998256e-5	5.918457935580647e-5
145	41	87	63	4.421176356411514e-5	5.0981272293319286e-5	6.428669826578978e-5
146	47	117	58	5.068177774422956e-5	6.856102135998111e-5	5.918457935580647e-5
147	54	94	65	5.82301276210297e-5	5.508321374220705e-5	6.632754582978311e-5
148	45	87	63	4.8525106350858086e-5	5.0981272293319286e-5	6.428669826578978e-5
149	32	82	53	3.450674229394353e-5	4.805131411554232e-5	5.408246044582315e-5
150	45	88	49	4.8525106350858086e-5	5.156726392887468e-5	5.00007653178365e-5
151	35	93	69	3.774174938400073e-5	5.449722210665165e-5	7.040924095776977e-5
152	38	83	53	4.097675647405794e-5	4.863730575109771e-5	5.408246044582315e-5
153	48	76	59	5.176011344091529e-5	4.453536430220995e-5	6.020500313780313e-5
154	40	88	60	4.313342786742941e-5	5.156726392887468e-5	6.122542691979979e-5
155	47	78	37	5.068177774422956e-5	4.570734757332074e-5	3.7755679933876536e-5
156	44	67	42	4.744677065417235e-5	3.9261439582211406e-5	4.2857798843859856e-5
157	48	74	39	5.176011344091529e-5	4.336338103109916e-5	3.9796527497869864e-5
158	36	69	35	3.882008508068647e-5	4.043342285332219e-5	3.5714832369883215e-5
159	30	61	47	3.2350070900572055e-5	3.574548976887904e-5	4.795991775384317e-5
160	37	67	42	3.9898420777372204e-5	3.9261439582211406e-5	4.2857798843859856e-5
161	31	61	41	3.3428406597257795e-5	3.574548976887904e-5	4.183737506186319e-5
162	41	58	54	4.421176356411514e-5	3.398751486221286e-5	5.510288422781981e-5
163	41	78	41	4.421176356411514e-5	4.570734757332074e-5	4.183737506186319e-5
164	34	65	43	3.6663413687315e-5	3.8089456311100614e-5	4.387822262585652e-5
165	26	68	45	2.8036728113829118e-5	3.9847431217766796e-5	4.591907018984984e-5
166	33	54	32	3.558507799062926e-5	3.164354831999128e-5	3.265356102389322e-5
167	19	49	36	2.048837823702897e-5	2.871359014221431e-5	3.673525615187988e-5
168	39	79	48	4.2055092170743676e-5	4.6293339208876135e-5	4.8980341535839834e-5
169	30	67	45	3.2350070900572055e-5	3.9261439582211406e-5	4.591907018984984e-5
170	36	61	35	3.882008508068647e-5	3.574548976887904e-5	3.5714832369883215e-5
171	22	56	27	2.3723385327086177e-5	3.281553159110207e-5	2.7551442113909906e-5
172	29	60	35	3.127173520388632e-5	3.5159498133323645e-5	3.5714832369883215e-5
173	28	62	25	3.0193399507200586e-5	3.633148140443443e-5	2.551059454991658e-5
174	18	60	40	1.9410042540343236e-5	3.5159498133323645e-5	4.081695127986653e-5
175	21	48	37	2.264504963040044e-5	2.8127598506658916e-5	3.7755679933876536e-5
176	19	63	31	2.048837823702897e-5	3.691747303998983e-5	3.163313724189656e-5
177	20	50	34	2.1566713933714705e-5	2.9299581777769706e-5	3.469440858788655e-5
178	28	40	24	3.0193399507200586e-5	2.3439665422215763e-5	2.4490170767919917e-5
179	20	60	34	2.1566713933714705e-5	3.5159498133323645e-5	3.469440858788655e-5
180	31	45	22	3.3428406597257795e-5	2.6369623599992734e-5	2.2449323203926592e-5
181	20	42	26	2.1566713933714705e-5	2.4611648693326552e-5	2.6531018331913245e-5
182	31	54	22	3.3428406597257795e-5	3.164354831999128e-5	2.2449323203926592e-5
183	23	42	25	2.480172102377191e-5	2.4611648693326552e-5	2.551059454991658e-5
184	16	51	29	1.7253371146971764e-5	2.98855734133251e-5	2.9592289677903234e-5
185	22	31	21	2.3723385327086177e-5	1.8165740702217216e-5	2.1428899421929928e-5
186	22	44	23	2.3723385327086177e-5	2.578363196443734e-5	2.3469746985923253e-5
187	23	40	27	2.480172102377191e-5	2.3439665422215763e-5	2.7551442113909906e-5
188	25	41	26	2.695839241714338e-5	2.402565705777116e-5	2.6531018331913245e-5
189	20	38	26	2.1566713933714705e-5	2.2267682151104977e-5	2.6531018331913245e-5
190	17	37	33	1.83317068436575e-5	2.168169051554958e-5	3.3673984805889887e-5
191	15	32	19	1.6175035450286028e-5	1.8751732337772612e-5	1.93880518579366e-5
192	19	42	24	2.048837823702897e-5	2.4611648693326552e-5	2.4490170767919917e-5
193	12	34	34	1.2940028360228823e-5	1.9923715608883398e-5	3.469440858788655e-5
194	18	39	21	1.9410042540343236e-5	2.285367378666037e-5	2.1428899421929928e-5
195	19	33	33	2.048837823702897e-5	1.9337723973328005e-5	3.3673984805889887e-5
196	17	32	25	1.83317068436575e-5	1.8751732337772612e-5	2.551059454991658e-5
197	16	38	29	1.7253371146971764e-5	2.2267682151104977e-5	2.9592289677903234e-5
198	19	44	27	2.048837823702897e-5	2.578363196443734e-5	2.7551442113909906e-5
199	22	23	14	2.3723385327086177e-5	1.3477807617774064e-5	1.4285932947953285e-5
200	13	33	25	1.4018364056914559e-5	1.9337723973328005e-5	2.551059454991658e-5
201	17	30	16	1.83317068436575e-5	1.7579749066661823e-5	1.632678051194661e-5
202	15	26	16	1.6175035450286028e-5	1.5235782524440246e-5	1.632678051194661e-5
203	13	48	21	1.4018364056914559e-5	2.8127598506658916e-5	2.1428899421929928e-5
204	12	19	23	1.2940028360228823e-5	1.1133841075552488e-5	2.3469746985923253e-5
205	20	34	24	2.1566713933714705e-5	1.9923715608883398e-5	2.4490170767919917e-5
206	12	29	22	1.2940028360228823e-5	1.699375743110643e-5	2.2449323203926592e-5
207	15	31	15	1.6175035450286028e-5	1.8165740702217216e-5	1.5306356729949947e-5
208	16	31	19	1.7253371146971764e-5	1.8165740702217216e-5	1.93880518579366e-5
209	13	25	17	1.4018364056914559e-5	1.4649790888884853e-5	1.7347204293943275e-5
210	13	30	12	1.4018364056914559e-5	1.7579749066661823e-5	1.2245085383959958e-5
211	15	29	20	1.6175035450286028e-5	1.699375743110643e-5	2.0408475639933264e-5
212	14	28	15	1.5096699753600293e-5	1.6407765795551033e-5	1.5306356729949947e-5
213	16	25	15	1.7253371146971764e-5	1.4649790888884853e-5	1.5306356729949947e-5
214	20	36	17	2.1566713933714705e-5	2.1095698879994187e-5	1.7347204293943275e-5
215	12	24	19	1.2940028360228823e-5	1.4063799253329458e-5	1.93880518579366e-5
216	12	37	20	1.2940028360228823e-5	2.168169051554958e-5	2.0408475639933264e-5
217	14	21	19	1.5096699753600293e-5	1.2305824346663276e-5	1.93880518579366e-5
218	23	20	13	2.480172102377191e-5	1.1719832711107881e-5	1.3265509165956622e-5
219	10	22	16	1.0783356966857352e-5	1.289181598221867e-5	1.632678051194661e-5
220	14	22	14	1.5096699753600293e-5	1.289181598221867e-5	1.4285932947953285e-5
221	7	20	14	7.548349876800147e-6	1.1719832711107881e-5	1.4285932947953285e-5
222	15	29	16	1.6175035450286028e-5	1.699375743110643e-5	1.632678051194661e-5
223	13	24	20	1.4018364056914559e-5	1.4063799253329458e-5	2.0408475639933264e-5
224	11	21	15	1.1861692663543088e-5	1.2305824346663276e-5	1.5306356729949947e-5
225	7	26	20	7.548349876800147e-6	1.5235782524440246e-5	2.0408475639933264e-5
226	14	20	17	1.5096699753600293e-5	1.1719832711107881e-5	1.7347204293943275e-5
227	11	23	15	1.1861692663543088e-5	1.3477807617774064e-5	1.5306356729949947e-5
228	9	24	10	9.705021270171618e-6	1.4063799253329458e-5	1.0204237819966632e-5
229	9	30	11	9.705021270171618e-6	1.7579749066661823e-5	1.1224661601963296e-5
230	14	13	21	1.5096699753600293e-5	7.617891262220123e-6	2.1428899421929928e-5
231	11	26	14	1.1861692663543088e-5	1.5235782524440246e-5	1.4285932947953285e-5
232	6	18	8	6.470014180114411e-6	1.0547849439997094e-5	8.163390255973306e-6
233	5	17	11	5.391678483428676e-6	9.961857804441699e-6	1.1224661601963296e-5
234	9	23	9	9.705021270171618e-6	1.3477807617774064e-5	9.18381403796997e-6
235	13	17	16	1.4018364056914559e-5	9.961857804441699e-6	1.632678051194661e-5
236	10	21	13	1.0783356966857352e-5	1.2305824346663276e-5	1.3265509165956622e-5
237	7	21	14	7.548349876800147e-6	1.2305824346663276e-5	1.4285932947953285e-5
238	11	17	14	1.1861692663543088e-5	9.961857804441699e-6	1.4285932947953285e-5
239	6	12	16	6.470014180114411e-6	7.031899626664729e-6	1.632678051194661e-5
240	5	14	13	5.391678483428676e-6	8.203882897775517e-6	1.3265509165956622e-5
241	9	9	16	9.705021270171618e-6	5.273924719998547e-6	1.632678051194661e-5
242	17	20	13	1.83317068436575e-5	1.1719832711107881e-5	1.3265509165956622e-5
243	9	18	15	9.705021270171618e-6	1.0547849439997094e-5	1.5306356729949947e-5
244	7	24	7	7.548349876800147e-6	1.4063799253329458e-5	7.142966473976642e-6
245	8	18	5	8.626685573485882e-6	1.0547849439997094e-5	5.102118909983316e-6
246	9	19	11	9.705021270171618e-6	1.1133841075552488e-5	1.1224661601963296e-5
247	10	17	11	1.0783356966857352e-5	9.961857804441699e-6	1.1224661601963296e-5
248	11	18	5	1.1861692663543088e-5	1.0547849439997094e-5	5.102118909983316e-6
249	8	16	7	8.626685573485882e-6	9.375866168886306e-6	7.142966473976642e-6
250	5	14	8	5.391678483428676e-6	8.203882897775517e-6	8.163390255973306e-6
251	9	13	9	9.705021270171618e-6	7.617891262220123e-6	9.18381403796997e-6
252	9	12	8	9.705021270171618e-6	7.031899626664729e-6	8.163390255973306e-6
253	6	21	9	6.470014180114411e-6	1.2305824346663276e-5	9.18381403796997e-6
254	7	16	10	7.548349876800147e-6	9.375866168886306e-6	1.0204237819966632e-5
255	8	11	11	8.626685573485882e-6	6.445907991109335e-6	1.1224661601963296e-5
256	10	19	9	1.0783356966857352e-5	1.1133841075552488e-5	9.18381403796997e-6
257	10	18	14	1.0783356966857352e-5	1.0547849439997094e-5	1.4285932947953285e-5
258	9	18	15	9.705021270171618e-6	1.0547849439997094e-5	1.5306356729949947e-5
259	8	10	9	8.626685573485882e-6	5.859916355553941e-6	9.18381403796997e-6
260	9	14	9	9.705021270171618e-6	8.203882897775517e-6	9.18381403796997e-6
261	9	16	12	9.705021270171618e-6	9.375866168886306e-6	1.2245085383959958e-5
262	8	22	9	8.626685573485882e-6	1.289181598221867e-5	9.18381403796997e-6
263	9	18	12	9.705021270171618e-6	1.0547849439997094e-5	1.2245085383959958e-5
264	6	21	14	6.470014180114411e-6	1.2305824346663276e-5	1.4285932947953285e-5
265	3	8	13	3.2350070900572057e-6	4.687933084443153e-6	1.3265509165956622e-5
266	6	11	5	6.470014180114411e-6	6.445907991109335e-6	5.102118909983316e-6
267	8	12	10	8.626685573485882e-6	7.031899626664729e-6	1.0204237819966632e-5
268	12	14	6	1.2940028360228823e-5	8.203882897775517e-6	6.122542691979979e-6
269	4	11	9	4.313342786742941e-6	6.445907991109335e-6	9.18381403796997e-6
270	8	15	8	8.626685573485882e-6	8.789874533330911e-6	8.163390255973306e-6
271	7	14	10	7.548349876800147e-6	8.203882897775517e-6	1.0204237819966632e-5
272	6	9	12	6.470014180114411e-6	5.273924719998547e-6	1.2245085383959958e-5
273	6	19	4	6.470014180114411e-6	1.1133841075552488e-5	4.081695127986653e-6
274	6	15	3	6.470014180114411e-6	8.789874533330911e-6	3.0612713459899896e-6
275	4	12	6	4.313342786742941e-6	7.031899626664729e-6	6.122542691979979e-6
276	4	16	8	4.313342786742941e-6	9.375866168886306e-6	8.163390255973306e-6
277	7	7	8	7.548349876800147e-6	4.101941448887758e-6	8.163390255973306e-6
278	5	13	8	5.391678483428676e-6	7.617891262220123e-6	8.163390255973306e-6
279	8	3	7	8.626685573485882e-6	1.7579749066661823e-6	7.142966473976642e-6
280	5	17	11	5.391678483428676e-6	9.961857804441699e-6	1.1224661601963296e-5
281	5	11	16	5.391678483428676e-6	6.445907991109335e-6	1.632678051194661e-5
282	7	12	5	7.548349876800147e-6	7.031899626664729e-6	5.102118909983316e-6
283	7	13	10	7.548349876800147e-6	7.617891262220123e-6	1.0204237819966632e-5
284	5	10	10	5.391678483428676e-6	5.859916355553941e-6	1.0204237819966632e-5
285	2	9	8	2.1566713933714705e-6	5.273924719998547e-6	8.163390255973306e-6
286	3	11	4	3.2350070900572057e-6	6.445907991109335e-6	4.081695127986653e-6
287	4	11	7	4.313342786742941e-6	6.445907991109335e-6	7.142966473976642e-6
288	8	9	8	8.626685573485882e-6	5.273924719998547e-6	8.163390255973306e-6
289	5	4	3	5.391678483428676e-6	2.3439665422215765e-6	3.0612713459899896e-6
290	6	13	15	6.470014180114411e-6	7.617891262220123e-6	1.5306356729949947e-5
291	4	11	4	4.313342786742941e-6	6.445907991109335e-6	4.081695127986653e-6
292	7	7	4	7.548349876800147e-6	4.101941448887758e-6	4.081695127986653e-6
293	5	7	5	5.391678483428676e-6	4.101941448887758e-6	5.102118909983316e-6
294	4	8	8	4.313342786742941e-6	4.687933084443153e-6	8.163390255973306e-6
295	4	7	4	4.313342786742941e-6	4.101941448887758e-6	4.081695127986653e-6
296	4	8	6	4.313342786742941e-6	4.687933084443153e-6	6.122542691979979e-6
297	2	6	4	2.1566713933714705e-6	3.5159498133323645e-6	4.081695127986653e-6
298	2	2	6	2.1566713933714705e-6	1.1719832711107883e-6	6.122542691979979e-6
299	3	5	4	3.2350070900572057e-6	2.9299581777769703e-6	4.081695127986653e-6
300	4	13	5	4.313342786742941e-6	7.617891262220123e-6	5.102118909983316e-6
301	3	8	9	3.2350070900572057e-6	4.687933084443153e-6	9.18381403796997e-6
302	6	12	3	6.470014180114411e-6	7.031899626664729e-6	3.0612713459899896e-6
303	2	7	8	2.1566713933714705e-6	4.101941448887758e-6	8.163390255973306e-6
304	6	14	9	6.470014180114411e-6	8.203882897775517e-6	9.18381403796997e-6
305	7	13	6	7.548349876800147e-6	7.617891262220123e-6	6.122542691979979e-6
306	2	8	10	2.1566713933714705e-6	4.687933084443153e-6	1.0204237819966632e-5
307	6	10	5	6.470014180114411e-6	5.859916355553941e-6	5.102118909983316e-6
308	5	9	2	5.391678483428676e-6	5.273924719998547e-6	2.0408475639933264e-6
309	5	12	4	5.391678483428676e-6	7.031899626664729e-6	4.081695127986653e-6
310	5	10	7	5.391678483428676e-6	5.859916355553941e-6	7.142966473976642e-6
311	1	7	6	1.0783356966857352e-6	4.101941448887758e-6	6.122542691979979e-6
312	1	11	3	1.0783356966857352e-6	6.445907991109335e-6	3.0612713459899896e-6
313	5	6	1	5.391678483428676e-6	3.5159498133323645e-6	1.0204237819966632e-6
314	3	11	6	3.2350070900572057e-6	6.445907991109335e-6	6.122542691979979e-6
315	3	8	5	3.2350070900572057e-6	4.687933084443153e-6	5.102118909983316e-6
316	7	9	7	7.548349876800147e-6	5.273924719998547e-6	7.142966473976642e-6
317	4	5	6	4.313342786742941e-6	2.9299581777769703e-6	6.122542691979979e-6
318	6	9	8	6.470014180114411e-6	5.273924719998547e-6	8.163390255973306e-6
319	3	3	6	3.2350070900572057e-6	1.7579749066661823e-6	6.122542691979979e-6
320	2	4	6	2.1566713933714705e-6	2.3439665422215765e-6	6.122542691979979e-6
321	5	6	3	5.391678483428676e-6	3.5159498133323645e-6	3.0612713459899896e-6
322	9	7	9	9.705021270171618e-6	4.101941448887758e-6	9.18381403796997e-6
323	3	8	1	3.2350070900572057e-6	4.687933084443153e-6	1.0204237819966632e-6
324	4	6	4	4.313342786742941e-6	3.5159498133323645e-6	4.081695127986653e-6
325	3	8	3	3.2350070900572057e-6	4.687933084443153e-6	3.0612713459899896e-6
326	3	2	2	3.2350070900572057e-6	1.1719832711107883e-6	2.0408475639933264e-6
327	3	7	5	3.2350070900572057e-6	4.101941448887758e-6	5.102118909983316e-6
328	4	4	4	4.313342786742941e-6	2.3439665422215765e-6	4.081695127986653e-6
329	2	8	4	2.1566713933714705e-6	4.687933084443153e-6	4.081695127986653e-6
330	7	9	9	7.548349876800147e-6	5.273924719998547e-6	9.18381403796997e-6
331	4	9	1	4.313342786742941e-6	5.273924719998547e-6	1.0204237819966632e-6
332	2	6	5	2.1566713933714705e-6	3.5159498133323645e-6	5.102118909983316e-6
333	4	7	5	4.313342786742941e-6	4.101941448887758e-6	5.102118909983316e-6
334	2	8	6	2.1566713933714705e-6	4.687933084443153e-6	6.122542691979979e-6
335	6	4	1	6.470014180114411e-6	2.3439665422215765e-6	1.0204237819966632e-6
336	5	6	4	5.391678483428676e-6	3.5159498133323645e-6	4.081695127986653e-6
337	5	7	5	5.391678483428676e-6	4.101941448887758e-6	5.102118909983316e-6
338	3	5	4	3.2350070900572057e-6	2.9299581777769703e-6	4.081695127986653e-6
339	1	6	6	1.0783356966857352e-6	3.5159498133323645e-6	6.122542691979979e-6
340	3	10	5	3.2350070900572057e-6	5.859916355553941e-6	5.102118909983316e-6
341	3	8	2	3.2350070900572057e-6	4.687933084443153e-6	2.0408475639933264e-6
342	1	3	6	1.0783356966857352e-6	1.7579749066661823e-6	6.122542691979979e-6
344	6	9	6	6.470014180114411e-6	5.273924719998547e-6	6.122542691979979e-6
345	1	3	5	1.0783356966857352e-6	1.7579749066661823e-6	5.102118909983316e-6
346	7	6	3	7.548349876800147e-6	3.5159498133323645e-6	3.0612713459899896e-6
347	4	11	6	4.313342786742941e-6	6.445907991109335e-6	6.122542691979979e-6
348	3	7	4	3.2350070900572057e-6	4.101941448887758e-6	4.081695127986653e-6
349	5	3	2	5.391678483428676e-6	1.7579749066661823e-6	2.0408475639933264e-6
350	1	8	3	1.0783356966857352e-6	4.687933084443153e-6	3.0612713459899896e-6
351	3	9	5	3.2350070900572057e-6	5.273924719998547e-6	5.102118909983316e-6
352	1	4	8	1.0783356966857352e-6	2.3439665422215765e-6	8.163390255973306e-6
353	4	7	4	4.313342786742941e-6	4.101941448887758e-6	4.081695127986653e-6
354	1	10	3	1.0783356966857352e-6	5.859916355553941e-6	3.0612713459899896e-6
355	3	5	3	3.2350070900572057e-6	2.9299581777769703e-6	3.0612713459899896e-6
357	7	8	1	7.548349876800147e-6	4.687933084443153e-6	1.0204237819966632e-6
358	5	6	6	5.391678483428676e-6	3.5159498133323645e-6	6.122542691979979e-6
359	4	6	1	4.313342786742941e-6	3.5159498133323645e-6	1.0204237819966632e-6
360	3	7	3	3.2350070900572057e-6	4.101941448887758e-6	3.0612713459899896e-6
361	2	3	4	2.1566713933714705e-6	1.7579749066661823e-6	4.081695127986653e-6
362	5	2	2	5.391678483428676e-6	1.1719832711107883e-6	2.0408475639933264e-6
363	2	4	NA	2.1566713933714705e-6	2.3439665422215765e-6	NA
364	2	6	6	2.1566713933714705e-6	3.5159498133323645e-6	6.122542691979979e-6
365	2	6	4	2.1566713933714705e-6	3.5159498133323645e-6	4.081695127986653e-6
366	1	8	5	1.0783356966857352e-6	4.687933084443153e-6	5.102118909983316e-6
367	5	4	2	5.391678483428676e-6	2.3439665422215765e-6	2.0408475639933264e-6
370	1	6	1	1.0783356966857352e-6	3.5159498133323645e-6	1.0204237819966632e-6
371	3	5	3	3.2350070900572057e-6	2.9299581777769703e-6	3.0612713459899896e-6
372	2	3	3	2.1566713933714705e-6	1.7579749066661823e-6	3.0612713459899896e-6
373	1	6	2	1.0783356966857352e-6	3.5159498133323645e-6	2.0408475639933264e-6
377	4	4	1	4.313342786742941e-6	2.3439665422215765e-6	1.0204237819966632e-6
378	2	4	3	2.1566713933714705e-6	2.3439665422215765e-6	3.0612713459899896e-6
379	1	4	1	1.0783356966857352e-6	2.3439665422215765e-6	1.0204237819966632e-6
380	2	5	4	2.1566713933714705e-6	2.9299581777769703e-6	4.081695127986653e-6
381	2	6	1	2.1566713933714705e-6	3.5159498133323645e-6	1.0204237819966632e-6
382	1	2	NA	1.0783356966857352e-6	1.1719832711107883e-6	NA
383	1	8	2	1.0783356966857352e-6	4.687933084443153e-6	2.0408475639933264e-6
384	3	4	2	3.2350070900572057e-6	2.3439665422215765e-6	2.0408475639933264e-6
385	2	8	5	2.1566713933714705e-6	4.687933084443153e-6	5.102118909983316e-6
386	1	4	3	1.0783356966857352e-6	2.3439665422215765e-6	3.0612713459899896e-6
387	2	2	1	2.1566713933714705e-6	1.1719832711107883e-6	1.0204237819966632e-6
389	4	4	1	4.313342786742941e-6	2.3439665422215765e-6	1.0204237819966632e-6
390	3	NA	3	3.2350070900572057e-6	NA	3.0612713459899896e-6
392	2	5	NA	2.1566713933714705e-6	2.9299581777769703e-6	NA
393	1	4	1	1.0783356966857352e-6	2.3439665422215765e-6	1.0204237819966632e-6
394	1	3	1	1.0783356966857352e-6	1.7579749066661823e-6	1.0204237819966632e-6
395	2	8	2	2.1566713933714705e-6	4.687933084443153e-6	2.0408475639933264e-6
397	1	5	2	1.0783356966857352e-6	2.9299581777769703e-6	2.0408475639933264e-6
398	2	5	1	2.1566713933714705e-6	2.9299581777769703e-6	1.0204237819966632e-6
399	5	2	7	5.391678483428676e-6	1.1719832711107883e-6	7.142966473976642e-6
400	4	5	2	4.313342786742941e-6	2.9299581777769703e-6	2.0408475639933264e-6
402	2	1	NA	2.1566713933714705e-6	5.859916355553941e-7	NA
403	1	2	2	1.0783356966857352e-6	1.1719832711107883e-6	2.0408475639933264e-6
404	3	5	1	3.2350070900572057e-6	2.9299581777769703e-6	1.0204237819966632e-6
405	1	6	1	1.0783356966857352e-6	3.5159498133323645e-6	1.0204237819966632e-6
406	4	4	3	4.313342786742941e-6	2.3439665422215765e-6	3.0612713459899896e-6
407	1	4	NA	1.0783356966857352e-6	2.3439665422215765e-6	NA
408	3	NA	3	3.2350070900572057e-6	NA	3.0612713459899896e-6
409	2	4	1	2.1566713933714705e-6	2.3439665422215765e-6	1.0204237819966632e-6
410	2	2	3	2.1566713933714705e-6	1.1719832711107883e-6	3.0612713459899896e-6
411	3	NA	2	3.2350070900572057e-6	NA	2.0408475639933264e-6
412	2	3	3	2.1566713933714705e-6	1.7579749066661823e-6	3.0612713459899896e-6
414	1	1	4	1.0783356966857352e-6	5.859916355553941e-7	4.081695127986653e-6
415	1	1	1	1.0783356966857352e-6	5.859916355553941e-7	1.0204237819966632e-6
416	1	5	NA	1.0783356966857352e-6	2.9299581777769703e-6	NA
418	2	2	1	2.1566713933714705e-6	1.1719832711107883e-6	1.0204237819966632e-6
419	3	2	3	3.2350070900572057e-6	1.1719832711107883e-6	3.0612713459899896e-6
420	3	5	1	3.2350070900572057e-6	2.9299581777769703e-6	1.0204237819966632e-6
423	1	5	1	1.0783356966857352e-6	2.9299581777769703e-6	1.0204237819966632e-6
425	3	3	2	3.2350070900572057e-6	1.7579749066661823e-6	2.0408475639933264e-6
427	1	4	2	1.0783356966857352e-6	2.3439665422215765e-6	2.0408475639933264e-6
429	1	NA	4	1.0783356966857352e-6	NA	4.081695127986653e-6
430	1	4	2	1.0783356966857352e-6	2.3439665422215765e-6	2.0408475639933264e-6
432	1	1	1	1.0783356966857352e-6	5.859916355553941e-7	1.0204237819966632e-6
433	2	1	NA	2.1566713933714705e-6	5.859916355553941e-7	NA
434	1	1	1	1.0783356966857352e-6	5.859916355553941e-7	1.0204237819966632e-6
436	2	NA	1	2.1566713933714705e-6	NA	1.0204237819966632e-6
437	1	2	1	1.0783356966857352e-6	1.1719832711107883e-6	1.0204237819966632e-6
438	1	1	2	1.0783356966857352e-6	5.859916355553941e-7	2.0408475639933264e-6
439	1	3	NA	1.0783356966857352e-6	1.7579749066661823e-6	NA
440	1	4	1	1.0783356966857352e-6	2.3439665422215765e-6	1.0204237819966632e-6
442	1	1	2	1.0783356966857352e-6	5.859916355553941e-7	2.0408475639933264e-6
444	4	NA	NA	4.313342786742941e-6	NA	NA
445	1	4	1	1.0783356966857352e-6	2.3439665422215765e-6	1.0204237819966632e-6
446	1	4	2	1.0783356966857352e-6	2.3439665422215765e-6	2.0408475639933264e-6
447	1	2	1	1.0783356966857352e-6	1.1719832711107883e-6	1.0204237819966632e-6
448	1	3	1	1.0783356966857352e-6	1.7579749066661823e-6	1.0204237819966632e-6
450	1	2	1	1.0783356966857352e-6	1.1719832711107883e-6	1.0204237819966632e-6
451	1	2	NA	1.0783356966857352e-6	1.1719832711107883e-6	NA
452	1	4	1	1.0783356966857352e-6	2.3439665422215765e-6	1.0204237819966632e-6
453	1	2	NA	1.0783356966857352e-6	1.1719832711107883e-6	NA
458	1	1	3	1.0783356966857352e-6	5.859916355553941e-7	3.0612713459899896e-6
459	2	NA	1	2.1566713933714705e-6	NA	1.0204237819966632e-6
460	1	2	2	1.0783356966857352e-6	1.1719832711107883e-6	2.0408475639933264e-6
462	1	1	NA	1.0783356966857352e-6	5.859916355553941e-7	NA
465	1	3	NA	1.0783356966857352e-6	1.7579749066661823e-6	NA
467	1	NA	NA	1.0783356966857352e-6	NA	NA
470	1	1	NA	1.0783356966857352e-6	5.859916355553941e-7	NA
472	1	1	1	1.0783356966857352e-6	5.859916355553941e-7	1.0204237819966632e-6
474	1	2	NA	1.0783356966857352e-6	1.1719832711107883e-6	NA
475	1	2	NA	1.0783356966857352e-6	1.1719832711107883e-6	NA
480	1	NA	NA	1.0783356966857352e-6	NA	NA
484	1	2	1	1.0783356966857352e-6	1.1719832711107883e-6	1.0204237819966632e-6
485	1	NA	1	1.0783356966857352e-6	NA	1.0204237819966632e-6
487	1	2	1	1.0783356966857352e-6	1.1719832711107883e-6	1.0204237819966632e-6
489	1	NA	2	1.0783356966857352e-6	NA	2.0408475639933264e-6
499	1	1	NA	1.0783356966857352e-6	5.859916355553941e-7	NA
502	1	3	1	1.0783356966857352e-6	1.7579749066661823e-6	1.0204237819966632e-6
503	1	2	NA	1.0783356966857352e-6	1.1719832711107883e-6	NA
505	1	NA	1	1.0783356966857352e-6	NA	1.0204237819966632e-6
507	1	NA	NA	1.0783356966857352e-6	NA	NA
508	3	NA	NA	3.2350070900572057e-6	NA	NA
509	1	1	NA	1.0783356966857352e-6	5.859916355553941e-7	NA
519	1	NA	NA	1.0783356966857352e-6	NA	NA
522	1	1	NA	1.0783356966857352e-6	5.859916355553941e-7	NA
534	1	1	NA	1.0783356966857352e-6	5.859916355553941e-7	NA
536	1	2	NA	1.0783356966857352e-6	1.1719832711107883e-6	NA
541	1	NA	NA	1.0783356966857352e-6	NA	NA
542	2	NA	NA	2.1566713933714705e-6	NA	NA
544	1	NA	NA	1.0783356966857352e-6	NA	NA
569	1	NA	1	1.0783356966857352e-6	NA	1.0204237819966632e-6
571	1	NA	NA	1.0783356966857352e-6	NA	NA
574	1	NA	1	1.0783356966857352e-6	NA	1.0204237819966632e-6
577	1	NA	NA	1.0783356966857352e-6	NA	NA
580	1	NA	NA	1.0783356966857352e-6	NA	NA
591	1	1	NA	1.0783356966857352e-6	5.859916355553941e-7	NA
605	2	1	NA	2.1566713933714705e-6	5.859916355553941e-7	NA
612	1	NA	NA	1.0783356966857352e-6	NA	NA
615	1	1	NA	1.0783356966857352e-6	5.859916355553941e-7	NA
635	1	1	NA	1.0783356966857352e-6	5.859916355553941e-7	NA
637	1	NA	NA	1.0783356966857352e-6	NA	NA
667	1	1	NA	1.0783356966857352e-6	5.859916355553941e-7	NA
671	1	1	NA	1.0783356966857352e-6	5.859916355553941e-7	NA
688	1	NA	NA	1.0783356966857352e-6	NA	NA
694	1	1	NA	1.0783356966857352e-6	5.859916355553941e-7	NA
709	1	NA	NA	1.0783356966857352e-6	NA	NA
722	1	NA	NA	1.0783356966857352e-6	NA	NA
894	1	NA	NA	1.0783356966857352e-6	NA	NA
343	NA	9	1	NA	5.273924719998547e-6	1.0204237819966632e-6
356	NA	3	5	NA	1.7579749066661823e-6	5.102118909983316e-6
368	NA	4	1	NA	2.3439665422215765e-6	1.0204237819966632e-6
369	NA	3	1	NA	1.7579749066661823e-6	1.0204237819966632e-6
374	NA	10	2	NA	5.859916355553941e-6	2.0408475639933264e-6
375	NA	3	3	NA	1.7579749066661823e-6	3.0612713459899896e-6
376	NA	8	1	NA	4.687933084443153e-6	1.0204237819966632e-6
388	NA	3	4	NA	1.7579749066661823e-6	4.081695127986653e-6
391	NA	2	2	NA	1.1719832711107883e-6	2.0408475639933264e-6
396	NA	2	5	NA	1.1719832711107883e-6	5.102118909983316e-6
401	NA	4	5	NA	2.3439665422215765e-6	5.102118909983316e-6
413	NA	3	2	NA	1.7579749066661823e-6	2.0408475639933264e-6
417	NA	5	3	NA	2.9299581777769703e-6	3.0612713459899896e-6
421	NA	2	NA	NA	1.1719832711107883e-6	NA
422	NA	1	3	NA	5.859916355553941e-7	3.0612713459899896e-6
424	NA	5	1	NA	2.9299581777769703e-6	1.0204237819966632e-6
426	NA	1	5	NA	5.859916355553941e-7	5.102118909983316e-6
428	NA	2	NA	NA	1.1719832711107883e-6	NA
431	NA	1	1	NA	5.859916355553941e-7	1.0204237819966632e-6
435	NA	1	1	NA	5.859916355553941e-7	1.0204237819966632e-6
441	NA	2	3	NA	1.1719832711107883e-6	3.0612713459899896e-6
443	NA	3	NA	NA	1.7579749066661823e-6	NA
454	NA	3	NA	NA	1.7579749066661823e-6	NA
456	NA	4	1	NA	2.3439665422215765e-6	1.0204237819966632e-6
457	NA	2	NA	NA	1.1719832711107883e-6	NA
461	NA	2	2	NA	1.1719832711107883e-6	2.0408475639933264e-6
463	NA	3	1	NA	1.7579749066661823e-6	1.0204237819966632e-6
464	NA	1	2	NA	5.859916355553941e-7	2.0408475639933264e-6
466	NA	1	1	NA	5.859916355553941e-7	1.0204237819966632e-6
468	NA	1	NA	NA	5.859916355553941e-7	NA
469	NA	2	3	NA	1.1719832711107883e-6	3.0612713459899896e-6
471	NA	4	1	NA	2.3439665422215765e-6	1.0204237819966632e-6
477	NA	1	1	NA	5.859916355553941e-7	1.0204237819966632e-6
478	NA	2	1	NA	1.1719832711107883e-6	1.0204237819966632e-6
481	NA	2	1	NA	1.1719832711107883e-6	1.0204237819966632e-6
482	NA	2	1	NA	1.1719832711107883e-6	1.0204237819966632e-6
483	NA	1	1	NA	5.859916355553941e-7	1.0204237819966632e-6
486	NA	1	1	NA	5.859916355553941e-7	1.0204237819966632e-6
488	NA	1	1	NA	5.859916355553941e-7	1.0204237819966632e-6
492	NA	2	1	NA	1.1719832711107883e-6	1.0204237819966632e-6
495	NA	1	1	NA	5.859916355553941e-7	1.0204237819966632e-6
496	NA	1	NA	NA	5.859916355553941e-7	NA
497	NA	1	2	NA	5.859916355553941e-7	2.0408475639933264e-6
501	NA	1	NA	NA	5.859916355553941e-7	NA
504	NA	2	NA	NA	1.1719832711107883e-6	NA
510	NA	1	NA	NA	5.859916355553941e-7	NA
512	NA	2	NA	NA	1.1719832711107883e-6	NA
514	NA	2	1	NA	1.1719832711107883e-6	1.0204237819966632e-6
516	NA	1	NA	NA	5.859916355553941e-7	NA
518	NA	1	NA	NA	5.859916355553941e-7	NA
521	NA	1	1	NA	5.859916355553941e-7	1.0204237819966632e-6
528	NA	3	1	NA	1.7579749066661823e-6	1.0204237819966632e-6
529	NA	1	1	NA	5.859916355553941e-7	1.0204237819966632e-6
530	NA	1	1	NA	5.859916355553941e-7	1.0204237819966632e-6
535	NA	1	NA	NA	5.859916355553941e-7	NA
540	NA	1	1	NA	5.859916355553941e-7	1.0204237819966632e-6
543	NA	2	NA	NA	1.1719832711107883e-6	NA
546	NA	1	NA	NA	5.859916355553941e-7	NA
549	NA	1	NA	NA	5.859916355553941e-7	NA
553	NA	1	NA	NA	5.859916355553941e-7	NA
555	NA	1	NA	NA	5.859916355553941e-7	NA
557	NA	1	NA	NA	5.859916355553941e-7	NA
558	NA	1	NA	NA	5.859916355553941e-7	NA
559	NA	3	NA	NA	1.7579749066661823e-6	NA
561	NA	1	NA	NA	5.859916355553941e-7	NA
564	NA	1	NA	NA	5.859916355553941e-7	NA
565	NA	1	1	NA	5.859916355553941e-7	1.0204237819966632e-6
570	NA	2	NA	NA	1.1719832711107883e-6	NA
572	NA	2	NA	NA	1.1719832711107883e-6	NA
578	NA	1	NA	NA	5.859916355553941e-7	NA
582	NA	1	NA	NA	5.859916355553941e-7	NA
585	NA	1	NA	NA	5.859916355553941e-7	NA
589	NA	1	NA	NA	5.859916355553941e-7	NA
593	NA	1	1	NA	5.859916355553941e-7	1.0204237819966632e-6
595	NA	1	NA	NA	5.859916355553941e-7	NA
608	NA	1	NA	NA	5.859916355553941e-7	NA
614	NA	1	1	NA	5.859916355553941e-7	1.0204237819966632e-6
620	NA	1	NA	NA	5.859916355553941e-7	NA
621	NA	1	NA	NA	5.859916355553941e-7	NA
623	NA	1	NA	NA	5.859916355553941e-7	NA
642	NA	1	NA	NA	5.859916355553941e-7	NA
644	NA	1	NA	NA	5.859916355553941e-7	NA
645	NA	1	NA	NA	5.859916355553941e-7	NA
653	NA	1	NA	NA	5.859916355553941e-7	NA
684	NA	1	NA	NA	5.859916355553941e-7	NA
710	NA	1	NA	NA	5.859916355553941e-7	NA
724	NA	1	NA	NA	5.859916355553941e-7	NA
733	NA	1	NA	NA	5.859916355553941e-7	NA
735	NA	1	NA	NA	5.859916355553941e-7	NA
736	NA	1	NA	NA	5.859916355553941e-7	NA
746	NA	1	1	NA	5.859916355553941e-7	1.0204237819966632e-6
797	NA	1	NA	NA	5.859916355553941e-7	NA
812	NA	1	NA	NA	5.859916355553941e-7	NA
490	NA	NA	3	NA	NA	3.0612713459899896e-6
493	NA	NA	1	NA	NA	1.0204237819966632e-6
494	NA	NA	1	NA	NA	1.0204237819966632e-6
517	NA	NA	1	NA	NA	1.0204237819966632e-6
520	NA	NA	3	NA	NA	3.0612713459899896e-6
523	NA	NA	1	NA	NA	1.0204237819966632e-6
525	NA	NA	1	NA	NA	1.0204237819966632e-6
532	NA	NA	2	NA	NA	2.0408475639933264e-6
537	NA	NA	1	NA	NA	1.0204237819966632e-6
556	NA	NA	1	NA	NA	1.0204237819966632e-6
563	NA	NA	1	NA	NA	1.0204237819966632e-6
566	NA	NA	1	NA	NA	1.0204237819966632e-6
573	NA	NA	1	NA	NA	1.0204237819966632e-6
588	NA	NA	1	NA	NA	1.0204237819966632e-6
590	NA	NA	1	NA	NA	1.0204237819966632e-6
596	NA	NA	1	NA	NA	1.0204237819966632e-6
597	NA	NA	1	NA	NA	1.0204237819966632e-6
630	NA	NA	1	NA	NA	1.0204237819966632e-6
643	NA	NA	1	NA	NA	1.0204237819966632e-6
652	NA	NA	1	NA	NA	1.0204237819966632e-6
654	NA	NA	1	NA	NA	1.0204237819966632e-6
662	NA	NA	1	NA	NA	1.0204237819966632e-6
686	NA	NA	1	NA	NA	1.0204237819966632e-6
700	NA	NA	1	NA	NA	1.0204237819966632e-6
703	NA	NA	1	NA	NA	1.0204237819966632e-6
732	NA	NA	1	NA	NA	1.0204237819966632e-6
768	NA	NA	1	NA	NA	1.0204237819966632e-6
779	NA	NA	1	NA	NA	1.0204237819966632e-6
837	NA	NA	1	NA	NA	1.0204237819966632e-6
880	NA	NA	1	NA	NA	1.0204237819966632e-6
