# Supplementary material for: Modeling of mRNA deadenylation rates reveal a complex relationship between mRNA deadenylation and decay
Source: EMBO J. 2024 Oct 11;43(24):6525–54. doi: 10.1038/s44318-024-00258-3 (PMC11649921; doi:10.1038/s44318-024-00258-3)
Supplement: Supplementary file 7 — Source data Fig. 3 [file 44318_2024_258_MOESM7_ESM.zip › Figure 3/Figure 3B/README FIGURE 3B.txt]

Figure 3B:

The table DCP2XRN1AID.csv will indicate the value of the mean and median pA-tail length shown in the figure.

For raw pA-tail distributions of individual mRNAs use the counts_table_xrn1_dcp2_AID_eno_minus.csv.gz table or raw DRS data (sccession numbers listed in Dataset Table 2).
