# Supplementary material for: Modeling of mRNA deadenylation rates reveal a complex relationship between mRNA deadenylation and decay
Source: EMBO J. 2024 Oct 11;43(24):6525–54. doi: 10.1038/s44318-024-00258-3 (PMC11649921; doi:10.1038/s44318-024-00258-3)
Supplement: Supplementary file 7 — Source data Fig. 3 [file 44318_2024_258_MOESM7_ESM.zip › Figure 3/Figure 3C/Pab1AID.csv]

Pab1AID_control_counts_norm	Pab1AID_1h_counts_norm	Pab1AID_2h_counts_norm	X1	transcript	symbol	genomic_position	biotype	Pab1_1hAUX_counts	Pab1_2hAUX_counts	Pab1_Control_counts	Pab1_1hAUX_polya_mean	Pab1_2hAUX_polya_mean	Pab1_Control_polya_mean	Pab1_1hAUX_polya_median	Pab1_2hAUX_polya_median	Pab1_Control_polya_median	Pab1_1hAUX_polya_gm_mean	Pab1_1hAUX_polya_mode	Pab1_1hAUX_q0.05	Pab1_1hAUX_q0.10	Pab1_1hAUX_q0.15	Pab1_1hAUX_q0.50	Pab1_1hAUX_q0.75	Pab1_1hAUX_q0.80	Pab1_1hAUX_q0.85	Pab1_1hAUX_q0.90	Pab1_1hAUX_q0.95	Pab1_2hAUX_polya_gm_mean	Pab1_2hAUX_polya_mode	Pab1_2hAUX_q0.05	Pab1_2hAUX_q0.10	Pab1_2hAUX_q0.15	Pab1_2hAUX_q0.50	Pab1_2hAUX_q0.75	Pab1_2hAUX_q0.80	Pab1_2hAUX_q0.85	Pab1_2hAUX_q0.90	Pab1_2hAUX_q0.95	Pab1_Control_polya_gm_mean	Pab1_Control_polya_mode	Pab1_Control_q0.05	Pab1_Control_q0.10	Pab1_Control_q0.15	Pab1_Control_q0.50	Pab1_Control_q0.75	Pab1_Control_q0.80	Pab1_Control_q0.85	Pab1_Control_q0.90	Pab1_Control_q0.95
5.593828248742036e-9	8.832925163125469e-7	2.8714175598703916e-6	1	15S_rRNA	rRNA	chrM:6546-8194(+)	rRNA	2	5	NA	27	24.8	NA	27	6	NA	26.9814751264641	NA	26.1	26.2	26.3	27	27.5	27.6	27.7	27.8	27.9	8.32286619704737	NA	2.4	2.8	3.2	6	8	27.2	46.4	65.6	84.8	NA	NA	NA	NA	NA	NA	NA	NA	NA	NA	NA
1.3425187796980887e-5	6.624693872344101e-6	6.3171186317148615e-6	2	21S_rRNA	rRNA	chrM:58009-62447(+)	rRNA	15	11	24	7.13333333333333	7.90909090909091	14.2916666666667	5	5	6	6.10596193358586	4	3	3.4	4	5	10.5	12.2	12.9	13.6	14.3	6.01551063630175	NA	3	3	3.5	5	7.5	9	9.5	10	21	7.67439480262965	5	3	3.3	4	6	10.25	11	11	41.8	64.35
5.593828248742036e-9	4.416462581562735e-9	5.742835119740783e-7	3	CEN8	NA	chrVIII:105586-105703(-)	other	NA	1	NA	NA	27	NA	NA	27	NA	NA	NA	NA	NA	NA	NA	NA	NA	NA	NA	NA	27	27	27	27	27	27	27	27	27	27	27	NA	NA	NA	NA	NA	NA	NA	NA	NA	NA	NA
5.0344454238678324e-06	3.974816323406461e-6	4.019984583818548e-6	4	CUT004,XUT_1F-72	NA	chrI:170495-172447(+)	CUTs	9	7	9	44.6666666666667	53.7142857142857	42.5555555555556	36	60	41	41.6153153248991	32	27.8	30.6	32	36	47	52.6	58.2	66.4	77.2	48.2240541660037	NA	23.9	24.8	25.7	60	71	71.6	73.4	77.6	81.8	39.4596461495002	NA	20.2	23.4	26.4	41	54	56	58	60	62
5.593828248742036e-9	8.832925163125469e-7	1.7228505359222347e-6	5	CUT005,XUT_1F-75	NA	chrI:180255-180734(+)	CUTs	2	3	NA	32	43.3333333333333	NA	32	56	NA	15.4919333848297	NA	6.8	9.6	12.4	32	46	48.8	51.6	54.4	57.2	37.8591275299167	NA	20.9	24.8	28.7	56	56.5	56.6	56.7	56.8	56.9	NA	NA	NA	NA	NA	NA	NA	NA	NA	NA	NA
5.593828248742036e-7	4.416462581562735e-9	1.1485670239481566e-6	6	CUT006	NA	chrII:96354-96570(+)	CUTs	NA	2	1	NA	43.5	59	NA	43.5	59	NA	NA	NA	NA	NA	NA	NA	NA	NA	NA	NA	41.6653333119993	NA	32.25	33.5	34.75	43.5	49.75	51	52.25	53.5	54.75	59	59	59	59	59	59	59	59	59	59	59
1.6781484746226109e-6	4.416462581562735e-9	5.742835119740783e-7	7	CUT007	NA	chrII:191991-192343(+)	CUTs	NA	1	3	NA	38	48	NA	38	44	NA	NA	NA	NA	NA	NA	NA	NA	NA	NA	NA	38	38	38	38	38	38	38	38	38	38	38	46.8092464745705	NA	37.7	38.4	39.1	44	53.5	55.4	57.3	59.2	61.1
1.1187656497484072e-6	4.4164625815627347e-7	3.4457010718444695e-6	8	CUT008	NA	chrII:237744-237928(+)	CUTs	1	6	2	29	51	36.5	29	30	36.5	29	29	29	29	29	29	29	29	29	29	29	38.2665900538847	NA	17.25	18.5	19.75	30	75.5	89	96.75	104.5	112.25	32.5576411921994	NA	21.65	23.3	24.95	36.5	44.75	46.4	48.05	49.7	51.35
5.593828248742036e-7	4.416462581562735e-9	5.742835119740783e-9	9	CUT010	NA	chrII:296288-296576(+)	CUTs	NA	NA	1	NA	NA	31	NA	NA	31	NA	NA	NA	NA	NA	NA	NA	NA	NA	NA	NA	NA	NA	NA	NA	NA	NA	NA	NA	NA	NA	NA	31	31	31	31	31	31	31	31	31	31	31
5.593828248742036e-9	4.4164625815627347e-7	5.742835119740783e-9	10	CUT015	NA	chrII:326296-326776(+)	CUTs	1	NA	NA	2	NA	NA	2	NA	NA	2	2	2	2	2	2	2	2	2	2	2	NA	NA	NA	NA	NA	NA	NA	NA	NA	NA	NA	NA	NA	NA	NA	NA	NA	NA	NA	NA	NA	NA
5.593828248742036e-7	1.7665850326250939e-6	5.742835119740783e-7	11	CUT016,XUT_2F-134	NA	chrII:339600-339975(+)	CUTs	4	1	1	41	26	19	40	26	19	40.5089535749972	NA	34.3	34.6	34.9	40	45.5	46.4	47.3	48.2	49.1	26	26	26	26	26	26	26	26	26	26	26	19	19	19	19	19	19	19	19	19	19	19
6.15321107361624e-6	3.974816323406461e-6	4.019984583818548e-6	12	CUT017,XUT_2F-136	NA	chrII:341016-342576(+)	CUTs	9	7	11	45.5555555555556	45	41.1818181818182	46	38	33	44.3440362276711	NA	30.4	36.8	40.4	46	51	52.2	53.4	55	57	37.1980602325568	NA	16.6	17.2	17.8	38	59.5	61	65.6	76.4	87.2	33.8970733301411	NA	18	19	20.5	33	41.5	42	45	48	94.5
5.593828248742036e-9	4.4164625815627347e-7	5.742835119740783e-9	13	CUT018	NA	chrII:360616-360968(+)	CUTs	1	NA	NA	56	NA	NA	56	NA	NA	56	56	56	56	56	56	56	56	56	56	56	NA	NA	NA	NA	NA	NA	NA	NA	NA	NA	NA	NA	NA	NA	NA	NA	NA	NA	NA	NA	NA	NA
1.1747039322358276e-5	1.634091155178212e-5	1.7802788871196428e-5	14	CUT020,XUT_2F-149,SUT015	NA	chrII:370071-370953(+)	CUTs	37	31	21	36.972972972973	33.1935483870968	33.7619047619048	32	20	28	30.5672790803039	NA	10.8	14.4	16.4	32	52	57	59.2	61.2	72.4	22.9406014476248	12	7	9	11	20	45	46	55	66	83.5	30.3265130249822	23	18	19	21	28	42	43	43	46	48
2.2375312994968144e-6	2.2082312907813672e-6	4.019984583818548e-6	15	CUT021,XUT_2F-154	NA	chrII:376375-378633(+)	CUTs	5	7	4	39.4	51.1428571428571	49.5	25	51	52.5	23.022580609337	NA	5.6	8.2	10.8	25	55	63.6	72.2	80.8	89.4	43.4918954760383	NA	18.3	21.6	24.9	51	70.5	80.4	87.3	88.2	89.1	48.4018270422086	NA	36.1	38.2	40.3	52.5	57.5	57.8	58.1	58.4	58.7
5.593828248742036e-7	1.3249387744688203e-6	5.742835119740783e-9	16	CUT022,XUT_2F-158	NA	chrII:379151-380025(+)	CUTs	3	NA	1	34.6666666666667	NA	55	36	NA	55	34.4023704874493	NA	29.7	30.4	31.1	36	37.5	37.8	38.1	38.4	38.7	NA	NA	NA	NA	NA	NA	NA	NA	NA	NA	NA	55	55	55	55	55	55	55	55	55	55	55
1.6781484746226109e-6	8.832925163125469e-7	2.2971340478963133e-6	17	CUT023,XUT_2F-161	NA	chrII:381375-381740(+)	CUTs	2	4	3	31	48.5	43.3333333333333	31	55.5	44	30.9838667696593	NA	30.1	30.2	30.3	31	31.5	31.6	31.7	31.8	31.9	45.9705478749854	NA	29.5	34	38.5	55.5	56.5	56.8	57.1	57.4	57.7	39.5686995459896	NA	24.2	26.4	28.6	44	54	56	58	60	62
1.1187656497484072e-6	2.6498775489376406e-6	2.8714175598703916e-6	18	CUT024	NA	chrII:423511-423743(+)	CUTs	6	5	2	67.1666666666667	47.2	36.5	67	50	36.5	52.7718582456181	NA	19.25	19.5	19.75	67	97	103	109	115	121	39.9481469874151	NA	17.4	21.8	26.2	50	52	58.8	65.6	72.4	79.2	21.4941852602047	NA	9.95	12.9	15.85	36.5	51.25	54.2	57.15	60.1	63.05
5.593828248742036e-7	1.7665850326250939e-6	1.1485670239481566e-6	19	CUT026	NA	chrII:483728-484024(+)	CUTs	4	2	1	50.75	49	47	47	49	47	49.414433432245	NA	39.45	39.9	40.35	47	56.5	59.2	61.9	64.6	67.3	47.7493455452533	NA	39.1	40.2	41.3	49	54.5	55.6	56.7	57.8	58.9	47	47	47	47	47	47	47	47	47	47	47
5.593828248742036e-9	4.416462581562735e-9	5.742835119740783e-7	20	CUT028	NA	chrII:571440-572000(+)	CUTs	NA	1	NA	NA	41	NA	NA	41	NA	NA	NA	NA	NA	NA	NA	NA	NA	NA	NA	NA	41	41	41	41	41	41	41	41	41	41	41	NA	NA	NA	NA	NA	NA	NA	NA	NA	NA	NA
2.2375312994968144e-6	3.974816323406461e-6	2.8714175598703916e-6	21	CUT029	NA	chrII:576344-576768(+)	CUTs	9	5	4	54.1111111111111	47.4	55.5	59	50	45.5	46.4314275119927	NA	19.4	29.8	36.2	59	69	70.2	71.4	76.8	86.4	42.2818098910088	NA	20.8	26.6	32.4	50	63	63.4	63.8	64.2	64.6	40.2077508726477	NA	14.75	18.5	22.25	45.5	71.25	81	90.75	100.5	110.25
5.593828248742036e-9	4.416462581562735e-9	1.1485670239481566e-6	22	CUT032	NA	chrII:655424-655776(+)	CUTs	NA	2	NA	NA	79.5	NA	NA	79.5	NA	NA	NA	NA	NA	NA	NA	NA	NA	NA	NA	NA	79.4984276574072	NA	79.05	79.1	79.15	79.5	79.75	79.8	79.85	79.9	79.95	NA	NA	NA	NA	NA	NA	NA	NA	NA	NA	NA
5.593828248742036e-7	4.416462581562735e-9	1.1485670239481566e-6	23	CUT033	NA	chrII:662888-663176(+)	CUTs	NA	2	1	NA	77.5	86	NA	77.5	86	NA	NA	NA	NA	NA	NA	NA	NA	NA	NA	NA	75.7231800705702	NA	62.65	64.3	65.95	77.5	85.75	87.4	89.05	90.7	92.35	86	86	86	86	86	86	86	86	86	86	86
5.593828248742036e-9	4.4164625815627347e-7	1.1485670239481566e-6	24	CUT037	NA	chrII:714680-715472(+)	CUTs	1	2	NA	42	40.5	NA	42	40.5	NA	42	42	42	42	42	42	42	42	42	42	42	40.4722126896961	NA	39.15	39.3	39.45	40.5	41.25	41.4	41.55	41.7	41.85	NA	NA	NA	NA	NA	NA	NA	NA	NA	NA	NA
1.1187656497484072e-6	8.832925163125469e-7	5.742835119740783e-7	25	CUT038	NA	chrII:734824-736184(+)	CUTs	2	1	2	32	75	61.5	32	75	61.5	31.859064644148	NA	29.3	29.6	29.9	32	33.5	33.8	34.1	34.4	34.7	75	75	75	75	75	75	75	75	75	75	75	61.2535713244542	NA	56.55	57.1	57.65	61.5	64.25	64.8	65.35	65.9	66.45
9.509508022861461e-6	1.3691034002844477e-5	1.7802788871196428e-5	26	CUT040	NA	chrIII:39049-39425(+)	CUTs	31	31	17	47.2903225806452	51.8709677419355	46.1764705882353	41	50	45	41.7500874628621	NA	20.5	25	27	41	58.5	60	63.5	67	97.5	46.192484494025	NA	17.5	26	27	50	65	67	75	84	93.5	42.4829562718609	58	20.8	25.6	28.4	45	58	58	62.2	67	73.2
5.593828248742036e-9	4.416462581562735e-9	1.7228505359222347e-6	27	CUT042,SUT027	NA	chrIII:105794-106402(+)	CUTs	NA	3	NA	NA	30.3333333333333	NA	NA	20	NA	NA	NA	NA	NA	NA	NA	NA	NA	NA	NA	NA	26.7214152978807	NA	18.2	18.4	18.6	20	36.5	39.8	43.1	46.4	49.7	NA	NA	NA	NA	NA	NA	NA	NA	NA	NA	NA
1.1187656497484072e-6	1.7665850326250939e-6	3.4457010718444695e-6	28	CUT043	NA	chrIII:120474-121082(+)	CUTs	4	6	2	53.25	48.3333333333333	43.5	51.5	43	43.5	44.0420134157485	NA	20.1	22.2	24.3	51.5	76.25	79.4	82.55	85.7	88.85	45.573956651252	NA	31.75	32.5	33.25	43	52.75	55	62.25	69.5	76.75	42.6614580154031	NA	35.85	36.7	37.55	43.5	47.75	48.6	49.45	50.3	51.15
1.6781484746226109e-6	1.7665850326250939e-6	4.019984583818548e-6	29	CUT044	NA	chrIII:131826-132242(+)	CUTs	4	7	3	47.25	52.5714285714286	60	41.5	40	42	44.0881900823233	NA	30.05	31.1	32.15	41.5	54.5	59	63.5	68	72.5	46.1263449136801	NA	25.9	29.8	33.7	40	58.5	64.2	72.9	87.6	102.3	52.2277974699194	NA	33	34	35	42	74	80.4	86.8	93.2	99.6
3.915679774119425e-6	1.7665850326250939e-6	5.742835119740783e-7	30	CUT046	NA	chrIII:155914-156042(+)	CUTs	4	1	7	78.25	113	42	84	113	39	76.7249941415801	NA	58.2	62.4	66.6	84	87.25	88	88.75	89.5	90.25	113	113	113	113	113	113	113	113	113	113	113	40.1080076788487	NA	27.2	28.4	29.6	39	48.5	52.4	56.1	59.4	62.7
5.593828248742036e-7	4.4164625815627347e-7	5.742835119740783e-7	31	CUT047	NA	chrIII:163922-164314(+)	CUTs	1	1	1	40	47	40	40	47	40	40	40	40	40	40	40	40	40	40	40	40	47	47	47	47	47	47	47	47	47	47	47	40	40	40	40	40	40	40	40	40	40	40
2.2375312994968144e-6	1.7665850326250939e-6	5.742835119740783e-7	32	CUT048	NA	chrIII:179034-179410(+)	CUTs	4	1	4	44.75	56	32.25	41	56	21.5	42.8319535551359	NA	31.6	32.2	32.8	41	51.75	54.6	57.45	60.3	63.15	56	56	56	56	56	56	56	56	56	56	56	25.5634627412594	NA	13.75	14.5	15.25	21.5	37	44.2	51.4	58.6	65.8
1.6781484746226109e-6	4.4164625815627347e-7	2.2971340478963133e-6	33	CUT049	NA	chrIV:57033-57337(+)	CUTs	1	4	3	6	39	103.333333333333	6	39	92	6	6	6	6	6	6	6	6	6	6	6	38.1749436015669	NA	29.35	30.7	32.05	39	43.25	44.6	45.95	47.3	48.65	90.8850942723937	NA	52.4	56.8	61.2	92	131	138.8	146.6	154.4	162.2
5.593828248742036e-9	4.4164625815627347e-7	5.742835119740783e-9	34	CUT053	NA	chrIV:300161-300545(+)	CUTs	1	NA	NA	21	NA	NA	21	NA	NA	21	21	21	21	21	21	21	21	21	21	21	NA	NA	NA	NA	NA	NA	NA	NA	NA	NA	NA	NA	NA	NA	NA	NA	NA	NA	NA	NA	NA	NA
5.593828248742036e-7	4.416462581562735e-9	5.742835119740783e-9	35	CUT054	NA	chrIV:310457-311153(+)	CUTs	NA	NA	1	NA	NA	5	NA	NA	5	NA	NA	NA	NA	NA	NA	NA	NA	NA	NA	NA	NA	NA	NA	NA	NA	NA	NA	NA	NA	NA	NA	5	5	5	5	5	5	5	5	5	5	5
5.593828248742036e-7	4.416462581562735e-9	5.742835119740783e-9	36	CUT055	NA	chrIV:329585-329697(+)	CUTs	NA	NA	1	NA	NA	37	NA	NA	37	NA	NA	NA	NA	NA	NA	NA	NA	NA	NA	NA	NA	NA	NA	NA	NA	NA	NA	NA	NA	NA	NA	37	37	37	37	37	37	37	37	37	37	37
1.6781484746226109e-6	3.091523807093914e-6	5.742835119740783e-7	37	CUT056	NA	chrIV:413569-413945(+)	CUTs	7	1	3	40.7142857142857	57	87	40	57	49	38.5852141048223	NA	25.5	27	28.5	40	44.5	44.8	47.5	55	62.5	57	57	57	57	57	57	57	57	57	57	57	72.0588510604136	NA	46.3	46.6	46.9	49	107.5	119.2	130.9	142.6	154.3
2.2375312994968144e-6	1.3249387744688203e-6	2.8714175598703916e-6	38	CUT057	NA	chrIV:417273-417633(+)	CUTs	3	5	4	67	36.2	49.5	71	35	48.5	60.1753205461314	NA	35	39	43	71	85	87.8	90.6	93.4	96.2	34.6257661667031	NA	24.4	24.8	25.2	35	43	45	47	49	51	42.8756581408504	NA	21.15	24.3	27.45	48.5	64.25	68	71.75	75.5	79.25
3.3562969492452218e-6	2.6498775489376406e-6	6.891402143688939e-6	39	CUT058	NA	chrIV:421937-422529(+)	CUTs	6	12	6	50.6666666666667	37.9166666666667	53.3333333333333	51	36.5	50	46.4605804126116	51	24.75	31.5	38.25	51	59.25	62	65.75	69.5	73.25	35.4020551056449	NA	18.75	21.2	22.3	36.5	48.75	50.4	51.35	51.9	54.7	51.4738837295338	NA	37.75	39.5	41.25	50	56.5	58	64.25	70.5	76.75
2.2375312994968144e-6	3.5331700652501877e-6	3.4457010718444695e-6	40	CUT059	NA	chrIV:423721-424097(+)	CUTs	8	6	4	45	56.3333333333333	40.75	38.5	51	40	41.0583964509787	70	23.7	24.4	25.25	38.5	66.25	68	69.75	70	70	55.0776706559899	51	44.25	45.5	46.75	51	61.5	65	68.75	72.5	76.25	38.2736820631647	NA	24.55	27.1	29.65	40	46	49	52	55	58
5.593828248742036e-7	4.4164625815627347e-7	5.742835119740783e-7	41	CUT060	NA	chrIV:442625-442841(+)	CUTs	1	1	1	50	53	17	50	53	17	50	50	50	50	50	50	50	50	50	50	50	53	53	53	53	53	53	53	53	53	53	53	17	17	17	17	17	17	17	17	17	17	17
4.6988157289433104e-5	4.063145575037716e-5	5.225979958964112e-5	42	CUT061,YDR003W,YDR003W-A	NA	chrIV:453825-455017(+)	CUTs	92	91	84	51.4021739130435	54.7582417582418	44.5476190476191	51.5	52	45.5	46.5517770693029	NA	16.55	20.2	30.6	51.5	61.25	65.8	68.05	72	79.8	44.8470866112017	NA	13	17	20.5	52	70.5	72	75.5	82	115.5	37.1200583485473	15	11.15	15	15.45	45.5	61	63.8	72.55	74.7	80
1.6781484746226109e-6	4.4164625815627347e-7	5.742835119740783e-7	43	CUT062,XUT_4F-240,XUT_4F-241	NA	chrIV:482602-484002(+)	CUTs	1	1	3	57	27	67.3333333333333	57	27	71	57	57	57	57	57	57	57	57	57	57	57	27	27	27	27	27	27	27	27	27	27	27	66.0041319727147	NA	52.1	54.2	56.3	71	76	77	78	79	80
5.593828248742036e-7	8.832925163125469e-7	5.742835119740783e-9	44	CUT067	NA	chrIV:587971-588659(+)	CUTs	2	NA	1	51.5	NA	57	51.5	NA	57	48.7852436706019	NA	36.65	38.3	39.95	51.5	59.75	61.4	63.05	64.7	66.35	NA	NA	NA	NA	NA	NA	NA	NA	NA	NA	NA	57	57	57	57	57	57	57	57	57	57	57
5.593828248742036e-7	4.416462581562735e-9	5.742835119740783e-9	45	CUT068	NA	chrIV:715644-716188(+)	CUTs	NA	NA	1	NA	NA	48	NA	NA	48	NA	NA	NA	NA	NA	NA	NA	NA	NA	NA	NA	NA	NA	NA	NA	NA	NA	NA	NA	NA	NA	NA	48	48	48	48	48	48	48	48	48	48	48
1.1187656497484072e-6	3.091523807093914e-6	5.742835119740783e-7	46	CUT075	NA	chrIV:974581-975013(+)	CUTs	7	1	2	59.2857142857143	91	47.5	48	91	47.5	55.4454945602466	NA	41.2	42.4	43.6	48	60	61.8	68.5	85	101.5	91	91	91	91	91	91	91	91	91	91	91	47.4763098818769	NA	46.15	46.3	46.45	47.5	48.25	48.4	48.55	48.7	48.85
1.1187656497484072e-6	4.416462581562735e-9	5.742835119740783e-9	47	CUT076,XUT_4F-478	NA	chrIV:1030509-1031191(+)	CUTs	NA	NA	2	NA	NA	25	NA	NA	25	NA	NA	NA	NA	NA	NA	NA	NA	NA	NA	NA	NA	NA	NA	NA	NA	NA	NA	NA	NA	NA	NA	24	NA	18.7	19.4	20.1	25	28.5	29.2	29.9	30.6	31.3
1.1187656497484072e-6	4.416462581562735e-9	1.7228505359222347e-6	48	CUT077	NA	chrIV:1061301-1061485(+)	CUTs	NA	3	2	NA	69.6666666666667	23.5	NA	68	23.5	NA	NA	NA	NA	NA	NA	NA	NA	NA	NA	NA	68.3608270619448	NA	55.4	56.8	58.2	68	77.5	79.4	81.3	83.2	85.1	23.3666428910958	NA	21.25	21.5	21.75	23.5	24.75	25	25.25	25.5	25.75
5.593828248742036e-9	4.4164625815627347e-7	5.742835119740783e-9	49	CUT078	NA	chrIV:1072749-1073285(+)	CUTs	1	NA	NA	35	NA	NA	35	NA	NA	35	35	35	35	35	35	35	35	35	35	35	NA	NA	NA	NA	NA	NA	NA	NA	NA	NA	NA	NA	NA	NA	NA	NA	NA	NA	NA	NA	NA	NA
5.593828248742036e-9	4.4164625815627347e-7	5.742835119740783e-9	50	CUT079	NA	chrIV:1090389-1091397(+)	CUTs	1	NA	NA	53	NA	NA	53	NA	NA	53	53	53	53	53	53	53	53	53	53	53	NA	NA	NA	NA	NA	NA	NA	NA	NA	NA	NA	NA	NA	NA	NA	NA	NA	NA	NA	NA	NA	NA
5.593828248742036e-9	4.416462581562735e-9	5.742835119740783e-7	51	CUT080,XUT_4F-505	NA	chrIV:1092757-1093253(+)	CUTs	NA	1	NA	NA	65	NA	NA	65	NA	NA	NA	NA	NA	NA	NA	NA	NA	NA	NA	NA	65	65	65	65	65	65	65	65	65	65	65	NA	NA	NA	NA	NA	NA	NA	NA	NA	NA	NA
5.593828248742036e-7	1.3249387744688203e-6	5.742835119740783e-7	52	CUT081	NA	chrIV:1106077-1106853(+)	CUTs	3	1	1	21.6666666666667	40	63	27	40	63	16.4544196572979	NA	7.2	9.4	11.6	27	30	30.6	31.2	31.8	32.4	40	40	40	40	40	40	40	40	40	40	40	63	63	63	63	63	63	63	63	63	63	63
5.593828248742036e-7	4.416462581562735e-9	1.1485670239481566e-6	53	CUT082	NA	chrIV:1149677-1149981(+)	CUTs	NA	2	1	NA	39.5	22	NA	39.5	22	NA	NA	NA	NA	NA	NA	NA	NA	NA	NA	NA	37.7888872553824	NA	29.15	30.3	31.45	39.5	45.25	46.4	47.55	48.7	49.85	22	22	22	22	22	22	22	22	22	22	22
5.593828248742036e-7	4.416462581562735e-9	5.742835119740783e-9	54	CUT083	NA	chrIV:1153877-1154069(+)	CUTs	NA	NA	1	NA	NA	15	NA	NA	15	NA	NA	NA	NA	NA	NA	NA	NA	NA	NA	NA	NA	NA	NA	NA	NA	NA	NA	NA	NA	NA	NA	15	15	15	15	15	15	15	15	15	15	15
5.593828248742036e-7	2.2082312907813672e-6	2.2971340478963133e-6	55	CUT084,SUT068,XUT_4F-521,XUT_4F-522,XUT_4F-523	NA	chrIV:1156637-1158994(+)	CUTs	5	4	1	36	38.75	57	33	42.5	57	26.2182374632583	NA	8.4	10.8	13.2	33	44	51	58	65	72	35.245104231401	NA	19.3	22.6	25.9	42.5	48.75	49.8	50.85	51.9	52.95	57	57	57	57	57	57	57	57	57	57	57
1.1187656497484072e-6	8.832925163125469e-7	5.742835119740783e-9	56	CUT086	NA	chrIV:1189213-1189605(+)	CUTs	2	NA	2	41	NA	23.5	41	NA	23.5	40.3980197534483	NA	34.7	35.4	36.1	41	44.5	45.2	45.9	46.6	47.3	NA	NA	NA	NA	NA	NA	NA	NA	NA	NA	NA	23.3666428910958	NA	21.25	21.5	21.75	23.5	24.75	25	25.25	25.5	25.75
5.593828248742036e-7	4.4164625815627347e-7	5.742835119740783e-7	57	CUT087,XUT_4F-562	NA	chrIV:1238333-1239397(+)	CUTs	1	1	1	57	152	64	57	152	64	57	57	57	57	57	57	57	57	57	57	57	152	152	152	152	152	152	152	152	152	152	152	64	64	64	64	64	64	64	64	64	64	64
1.1187656497484072e-6	1.3249387744688203e-6	5.742835119740783e-9	58	CUT088	NA	chrIV:1239997-1241021(+)	CUTs	3	NA	2	24	NA	70	22	NA	70	21.954451215456402	NA	13.9	14.8	15.7	22	29.5	31	32.5	34	35.5	NA	NA	NA	NA	NA	NA	NA	NA	NA	NA	NA	69.1303117308175	NA	60.1	61.2	62.3	70	75.5	76.6	77.7	78.8	79.9
6.15321107361624e-6	5.299755097875281e-6	6.891402143688939e-6	59	CUT089	NA	chrIV:1242725-1243149(+)	CUTs	12	12	11	59.25	50.75	48.7272727272727	55	49.5	43	51.6520106499975	NA	23.2	25.5	28.25	55	72.25	86	96.6	105.4	112.85	47.2985642947538	65	25.3	28.9	33.85	49.5	65	65	68.15	73.1	75.8	41.8721820583201	NA	17.5	19	24	43	53	55	68.5	82	99.5
3.915679774119425e-6	4.858108839719008e-6	2.8714175598703916e-6	60	CUT091	NA	chrIV:1302221-1302709(+)	CUTs	11	5	7	50.6363636363636	20.4	27.5714285714286	48	22	19	48.1317875562604	NA	31	31	32	48	63	69	70.5	72	74	19.8078428700397	22	13.8	15.6	17.4	22	22	22.6	23.2	23.8	24.4	23.0005762117409	NA	11.6	12.2	12.8	19	35	35.6	38.8	47.2	55.6
5.593828248742036e-9	4.4164625815627347e-7	5.742835119740783e-7	61	CUT093,XUT_4F-609	NA	chrIV:1323461-1324421(+)	CUTs	1	1	NA	19	62	NA	19	62	NA	19	19	19	19	19	19	19	19	19	19	19	62	62	62	62	62	62	62	62	62	62	62	NA	NA	NA	NA	NA	NA	NA	NA	NA	NA	NA
5.593828248742036e-7	1.3249387744688203e-6	3.4457010718444695e-6	62	CUT094	NA	chrIV:1334205-1334573(+)	CUTs	3	6	1	35.6666666666667	43.1666666666667	92	27	43	92	32.2214457909534	NA	21.6	22.2	22.8	27	43	46.2	49.4	52.6	55.8	41.7837034540513	43	29.25	31.5	33.75	43	46	47	51	55	59	92	92	92	92	92	92	92	92	92	92	92
5.593828248742036e-9	4.4164625815627347e-7	5.742835119740783e-7	63	CUT095	NA	chrIV:1359157-1359485(+)	CUTs	1	1	NA	41	87	NA	41	87	NA	41	41	41	41	41	41	41	41	41	41	41	87	87	87	87	87	87	87	87	87	87	87	NA	NA	NA	NA	NA	NA	NA	NA	NA	NA	NA
5.593828248742036e-7	4.416462581562735e-9	5.742835119740783e-9	64	CUT097	NA	chrIV:1367021-1367429(+)	CUTs	NA	NA	1	NA	NA	34	NA	NA	34	NA	NA	NA	NA	NA	NA	NA	NA	NA	NA	NA	NA	NA	NA	NA	NA	NA	NA	NA	NA	NA	NA	34	34	34	34	34	34	34	34	34	34	34
5.593828248742036e-9	4.416462581562735e-9	1.1485670239481566e-6	65	CUT098	NA	chrIV:1427405-1427893(+)	CUTs	NA	2	NA	NA	45	NA	NA	45	NA	NA	NA	NA	NA	NA	NA	NA	NA	NA	NA	NA	44.988887516808	NA	44.1	44.2	44.3	45	45.5	45.6	45.7	45.8	45.9	NA	NA	NA	NA	NA	NA	NA	NA	NA	NA	NA
5.593828248742036e-9	8.832925163125469e-7	1.1485670239481566e-6	66	CUT101	NA	chrIV:1496805-1497181(+)	CUTs	2	2	NA	43	51	NA	43	51	NA	42.0475920832573	NA	34.9	35.8	36.7	43	47.5	48.4	49.3	50.2	51.1	49.0407993409569	NA	38.4	39.8	41.2	51	58	59.4	60.8	62.2	63.6	NA	NA	NA	NA	NA	NA	NA	NA	NA	NA	NA
1.1187656497484072e-6	8.832925163125469e-7	1.7228505359222347e-6	67	CUT103	NA	chrV:9969-10497(+)	CUTs	2	3	2	41.5	65.6666666666667	35.5	41.5	62	35.5	40.1497197997695	NA	32.05	33.1	34.15	41.5	46.75	47.8	48.85	49.9	50.95	63.9286313814624	NA	50.3	51.6	52.9	62	74	76.4	78.8	81.2	83.6	31.4324672910034	NA	20.65	22.3	23.95	35.5	43.75	45.4	47.05	48.7	50.35
5.593828248742036e-7	4.4164625815627347e-7	5.742835119740783e-7	68	CUT104	NA	chrV:34145-34321(+)	CUTs	1	1	1	42	35	27	42	35	27	42	42	42	42	42	42	42	42	42	42	42	35	35	35	35	35	35	35	35	35	35	35	27	27	27	27	27	27	27	27	27	27	27
5.593828248742036e-9	4.4164625815627347e-7	1.1485670239481566e-6	69	CUT105	NA	chrV:45065-45809(+)	CUTs	1	2	NA	54	56.5	NA	54	56.5	NA	54	54	54	54	54	54	54	54	54	54	54	56.4446631666804	NA	54.25	54.5	54.75	56.5	57.75	58	58.25	58.5	58.75	NA	NA	NA	NA	NA	NA	NA	NA	NA	NA	NA
5.593828248742036e-9	4.4164625815627347e-7	1.7228505359222347e-6	70	CUT109	NA	chrV:238649-239161(+)	CUTs	1	3	NA	136	48	NA	136	33	NA	136	136	136	136	136	136	136	136	136	136	136	43.122778713565	NA	30.3	30.6	30.9	33	57	61.8	66.6	71.4	76.2	NA	NA	NA	NA	NA	NA	NA	NA	NA	NA	NA
5.593828248742036e-9	4.4164625815627347e-7	5.742835119740783e-9	71	CUT111	NA	chrV:316769-317145(+)	CUTs	1	NA	NA	47	NA	NA	47	NA	NA	47	47	47	47	47	47	47	47	47	47	47	NA	NA	NA	NA	NA	NA	NA	NA	NA	NA	NA	NA	NA	NA	NA	NA	NA	NA	NA	NA	NA	NA
5.593828248742036e-9	4.4164625815627347e-7	5.742835119740783e-7	72	CUT112	NA	chrV:326169-326545(+)	CUTs	1	1	NA	47	30	NA	47	30	NA	47	47	47	47	47	47	47	47	47	47	47	30	30	30	30	30	30	30	30	30	30	30	NA	NA	NA	NA	NA	NA	NA	NA	NA	NA	NA
5.593828248742036e-9	4.416462581562735e-9	5.742835119740783e-7	73	CUT113	NA	chrV:343481-343889(+)	CUTs	NA	1	NA	NA	35	NA	NA	35	NA	NA	NA	NA	NA	NA	NA	NA	NA	NA	NA	NA	35	35	35	35	35	35	35	35	35	35	35	NA	NA	NA	NA	NA	NA	NA	NA	NA	NA	NA
5.593828248742036e-9	8.832925163125469e-7	2.2971340478963133e-6	74	CUT114	NA	chrV:347777-348481(+)	CUTs	2	4	NA	35.5	47.5	NA	35.5	48.5	NA	30.886890422961	NA	19.75	21.5	23.25	35.5	44.25	46	47.75	49.5	51.25	40.6668862133678	NA	19.15	22.3	25.45	48.5	64.25	66.8	69.35	71.9	74.45	NA	NA	NA	NA	NA	NA	NA	NA	NA	NA	NA
1.1187656497484072e-6	4.4164625815627347e-7	5.742835119740783e-9	75	CUT116	NA	chrV:422185-422609(+)	CUTs	1	NA	2	31	NA	45	31	NA	45	31	31	31	31	31	31	31	31	31	31	31	NA	NA	NA	NA	NA	NA	NA	NA	NA	NA	NA	41.2431812546026	NA	28.8	30.6	32.4	45	54	55.8	57.6	59.4	61.2
5.593828248742036e-9	4.416462581562735e-9	5.742835119740783e-7	76	CUT117	NA	chrV:425233-425529(+)	CUTs	NA	1	NA	NA	23	NA	NA	23	NA	NA	NA	NA	NA	NA	NA	NA	NA	NA	NA	NA	23	23	23	23	23	23	23	23	23	23	23	NA	NA	NA	NA	NA	NA	NA	NA	NA	NA	NA
5.593828248742036e-9	4.4164625815627347e-7	5.742835119740783e-7	77	CUT118	NA	chrV:483313-484513(+)	CUTs	1	1	NA	47	24	NA	47	24	NA	47	47	47	47	47	47	47	47	47	47	47	24	24	24	24	24	24	24	24	24	24	24	NA	NA	NA	NA	NA	NA	NA	NA	NA	NA	NA
5.593828248742036e-7	4.4164625815627347e-7	5.742835119740783e-9	78	CUT119	NA	chrV:500633-501329(+)	CUTs	1	NA	1	47	NA	10	47	NA	10	47	47	47	47	47	47	47	47	47	47	47	NA	NA	NA	NA	NA	NA	NA	NA	NA	NA	NA	10	10	10	10	10	10	10	10	10	10	10
1.1187656497484072e-6	8.832925163125469e-7	1.7228505359222347e-6	79	CUT121	NA	chrVI:44745-46121(+)	CUTs	2	3	2	39	49	21.5	39	50	21.5	33.4813380855664	NA	21	23	25	39	49	51	53	55	57	48.9097324650875	NA	45.5	46	46.5	50	51	51.2	51.4	51.6	51.8	20.1494416796099	NA	14.75	15.5	16.25	21.5	25.25	26	26.75	27.5	28.25
5.593828248742036e-9	8.832925163125469e-7	1.7228505359222347e-6	80	CUT122	NA	chrVI:106921-107209(+)	CUTs	2	3	NA	59.5	47	NA	59.5	33	NA	59.4978991225741	NA	59.05	59.1	59.15	59.5	59.75	59.8	59.85	59.9	59.95	38.7265553639319	NA	21.3	22.6	23.9	33	60.5	66	71.5	77	82.5	NA	NA	NA	NA	NA	NA	NA	NA	NA	NA	NA
1.1187656497484072e-6	4.4164625815627347e-7	1.1485670239481566e-6	81	CUT123	NA	chrVI:261473-262257(+)	CUTs	1	2	2	113	59	42.5	113	59	42.5	113	113	113	113	113	113	113	113	113	113	113	58.5832740635072	NA	52.7	53.4	54.1	59	62.5	63.2	63.9	64.6	65.3	42.4264068711928	NA	40.25	40.5	40.75	42.5	43.75	44	44.25	44.5	44.75
5.593828248742036e-7	4.4164625815627347e-7	5.742835119740783e-9	82	CUT124	NA	chrVI:263305-263857(+)	CUTs	1	NA	1	19	NA	41	19	NA	41	19	19	19	19	19	19	19	19	19	19	19	NA	NA	NA	NA	NA	NA	NA	NA	NA	NA	NA	41	41	41	41	41	41	41	41	41	41	41
1.1187656497484072e-6	1.7665850326250939e-6	4.5942680957926265e-6	83	CUT128	NA	chrVII:147843-148235(+)	CUTs	4	8	2	47	59.25	46	49	63.5	46	38.3216022432161	NA	16.8	18.6	20.4	49	72	72.6	73.2	73.8	74.4	49.5616898093427	NA	21.35	35.7	48.5	63.5	69	74.6	80.2	83.1	85.55	45.6070170039655	NA	40.6	41.2	41.8	46	49	49.6	50.2	50.8	51.4
5.593828248742036e-9	2.2082312907813672e-6	2.8714175598703916e-6	84	CUT130	NA	chrVII:166731-166907(+)	CUTs	5	5	NA	40	27.4	NA	33	17	NA	38.1505023785588	NA	28.2	28.4	28.6	33	52	53.2	54.4	55.6	56.8	23.3875569205537	NA	14.2	14.4	14.6	17	35	39.2	43.4	47.6	51.8	NA	NA	NA	NA	NA	NA	NA	NA	NA	NA	NA
5.593828248742036e-7	4.416462581562735e-9	5.742835119740783e-9	85	CUT131	NA	chrVII:184179-185067(+)	CUTs	NA	NA	1	NA	NA	79	NA	NA	79	NA	NA	NA	NA	NA	NA	NA	NA	NA	NA	NA	NA	NA	NA	NA	NA	NA	NA	NA	NA	NA	NA	79	79	79	79	79	79	79	79	79	79	79
5.593828248742036e-9	4.4164625815627347e-7	1.7228505359222347e-6	86	CUT134	NA	chrVII:269307-269731(+)	CUTs	1	3	NA	45	40	NA	45	39	NA	45	45	45	45	45	45	45	45	45	45	45	39.6473161587221	NA	34.5	35	35.5	39	43	43.8	44.6	45.4	46.2	NA	NA	NA	NA	NA	NA	NA	NA	NA	NA	NA
1.6781484746226109e-6	4.4164625815627347e-7	1.1485670239481566e-6	87	CUT136	NA	chrVII:286051-287003(+)	CUTs	1	2	3	24	19	53.6666666666667	24	19	56	24	24	24	24	24	24	24	24	24	24	24	18.5741756210067	NA	15.4	15.8	16.2	19	21	21.4	21.8	22.2	22.6	53.274240104556	NA	46.1	47.2	48.3	56	58	58.4	58.8	59.2	59.6
5.593828248742036e-9	4.416462581562735e-9	5.742835119740783e-7	88	CUT137,CUT138	NA	chrVII:346515-346915(+)	CUTs	NA	1	NA	NA	13	NA	NA	13	NA	NA	NA	NA	NA	NA	NA	NA	NA	NA	NA	NA	13	13	13	13	13	13	13	13	13	13	13	NA	NA	NA	NA	NA	NA	NA	NA	NA	NA	NA
1.1187656497484072e-6	4.416462581562735e-9	1.1485670239481566e-6	89	CUT142	NA	chrVII:420907-421355(+)	CUTs	NA	2	2	NA	84.5	28.5	NA	84.5	28.5	NA	NA	NA	NA	NA	NA	NA	NA	NA	NA	NA	82.4499848392951	NA	67.85	69.7	71.55	84.5	93.75	95.6	97.45	99.3	101.15	25.0998007960223	NA	16.35	17.7	19.05	28.5	35.25	36.6	37.95	39.3	40.65
5.593828248742036e-9	8.832925163125469e-7	5.742835119740783e-9	90	CUT143,XUT_7F-211	NA	chrVII:427243-427658(+)	CUTs	2	NA	NA	42.5	NA	NA	42.5	NA	NA	42	NA	36.65	37.3	37.95	42.5	45.75	46.4	47.05	47.7	48.35	NA	NA	NA	NA	NA	NA	NA	NA	NA	NA	NA	NA	NA	NA	NA	NA	NA	NA	NA	NA	NA	NA
5.593828248742036e-9	1.7665850326250939e-6	5.742835119740783e-7	91	CUT145	NA	chrVII:508771-509059(+)	CUTs	4	1	NA	48.75	75	NA	50	75	NA	48.4225029446247	NA	41.35	42.7	44.05	50	52	52.6	53.2	53.8	54.4	75	75	75	75	75	75	75	75	75	75	75	NA	NA	NA	NA	NA	NA	NA	NA	NA	NA	NA
2.796914124371018e-5	3.1356884329095415e-5	2.009992291909274e-5	92	CUT146,snR46,CUT147	NA	chrVII:545139-546059(+)	CUTs	71	35	50	38.2253521126761	44.5714285714286	38.24	33	34	35.5	32.2775222037091	17	12	14	17	33	54	57	58.5	69	80.5	35.9116768575994	26	11	14.8	18.2	34	71.5	74.2	75	76.6	84.6	32.2190416925195	32	10.45	12.9	15.35	35.5	51.25	55	62.65	70.2	77.55
3.3562969492452218e-6	1.7665850326250939e-6	4.019984583818548e-6	93	CUT150	NA	chrVII:609803-609931(+)	CUTs	4	7	6	68	38.7142857142857	24	48.5	24	23.5	53.4348989590307	NA	26.15	29.3	32.45	48.5	77.75	92.6	107.45	122.3	137.15	30.2801790156711	NA	13.2	14.4	15.6	24	58.5	63.6	68.7	73.8	78.9	20.9482452693474	NA	9.75	12.5	15.25	23.5	26.25	27	31.5	36	40.5
1.1187656497484072e-6	1.7665850326250939e-6	1.7228505359222347e-6	94	CUT153,tL(GAG)G	NA	chrVII:700099-700763(+)	CUTs	4	3	2	33.5	89.3333333333333	24.5	27	75	24.5	26.9761789293052	NA	13.45	13.9	14.35	27	45.25	49.6	53.95	58.3	62.65	86.7746845128667	NA	72.3	72.6	72.9	75	98	102.6	107.2	111.8	116.4	24.2487113059643	NA	21.35	21.7	22.05	24.5	26.25	26.6	26.95	27.3	27.65
1.6781484746226109e-6	4.4164625815627347e-7	5.742835119740783e-9	95	CUT155	NA	chrVII:739403-739899(+)	CUTs	1	NA	3	29	NA	42.6666666666667	29	NA	36	29	29	29	29	29	29	29	29	29	29	29	NA	NA	NA	NA	NA	NA	NA	NA	NA	NA	NA	35.2434724596413	NA	18	20	22	36	56	60	64	68	72
1.6781484746226109e-6	8.832925163125469e-7	1.1485670239481566e-6	96	CUT158	NA	chrVII:805219-806251(+)	CUTs	2	2	3	38	76	36	38	76	41	37.6696164036747	NA	33.5	34	34.5	38	40.5	41	41.5	42	42.5	75.9407663906547	NA	73.3	73.6	73.9	76	77.5	77.8	78.1	78.4	78.7	35.2246770830543	41	27.5	29	30.5	41	41	41	41	41	41
2.796914124371018e-6	2.6498775489376406e-6	1.7228505359222347e-6	97	CUT159	NA	chrVII:859827-860107(+)	CUTs	6	3	5	42.5	45.6666666666667	41.2	38	53	47	39.7002224838038	NA	24.25	27.5	30.75	38	52	56	59	62	65	43.8879725873491	NA	31.4	33.8	36.2	53	54	54.2	54.4	54.6	54.8	40.0334557077035	47	27.6	30.2	32.8	47	47	47.4	47.8	48.2	48.6
5.593828248742036e-9	4.4164625815627347e-7	5.742835119740783e-7	98	CUT161	NA	chrVII:897291-897475(+)	CUTs	1	1	NA	68	11	NA	68	11	NA	68	68	68	68	68	68	68	68	68	68	68	11	11	11	11	11	11	11	11	11	11	11	NA	NA	NA	NA	NA	NA	NA	NA	NA	NA	NA
5.593828248742036e-7	4.416462581562735e-9	5.742835119740783e-9	99	CUT162	NA	chrVII:920419-920555(+)	CUTs	NA	NA	1	NA	NA	26	NA	NA	26	NA	NA	NA	NA	NA	NA	NA	NA	NA	NA	NA	NA	NA	NA	NA	NA	NA	NA	NA	NA	NA	NA	26	26	26	26	26	26	26	26	26	26	26
1.1187656497484072e-6	1.3249387744688203e-6	2.2971340478963133e-6	100	CUT163	NA	chrVII:962331-962834(+)	CUTs	3	4	2	40.3333333333333	30.25	15.5	42	28	15.5	38.1306674366071	NA	25.8	27.6	29.4	42	48.5	49.8	51.1	52.4	53.7	29.4906756154894	NA	23.6	24.2	24.8	28	32.25	34.2	36.15	38.1	40.05	12.9614813968157	NA	7.85	8.7	9.55	15.5	19.75	20.6	21.45	22.3	23.15
5.593828248742036e-7	1.3249387744688203e-6	1.1485670239481566e-6	101	CUT167,XUT_7F-455	NA	chrVII:1017970-1019554(+)	CUTs	3	2	1	64.6666666666667	45.5	21	63	45.5	21	62.8886923476668	NA	48.6	50.2	51.8	63	73.5	75.6	77.7	79.8	81.9	45.0333209967908	NA	39.65	40.3	40.95	45.5	48.75	49.4	50.05	50.7	51.35	21	21	21	21	21	21	21	21	21	21	21
5.593828248742036e-9	4.4164625815627347e-7	5.742835119740783e-9	102	CUT168	NA	chrVII:1038794-1039298(+)	CUTs	1	NA	NA	44	NA	NA	44	NA	NA	44	44	44	44	44	44	44	44	44	44	44	NA	NA	NA	NA	NA	NA	NA	NA	NA	NA	NA	NA	NA	NA	NA	NA	NA	NA	NA	NA	NA	NA
5.593828248742036e-7	4.416462581562735e-9	1.7228505359222347e-6	103	CUT170	NA	chrVII:1065490-1065882(+)	CUTs	NA	3	1	NA	44.3333333333333	27	NA	50	27	NA	NA	NA	NA	NA	NA	NA	NA	NA	NA	NA	37.0842976926619	NA	18.5	22	25.5	50	59	60.8	62.6	64.4	66.2	27	27	27	27	27	27	27	27	27	27	27
5.593828248742036e-7	4.416462581562735e-9	5.742835119740783e-9	104	CUT171	NA	chrVIII:74810-75370(+)	CUTs	NA	NA	1	NA	NA	65	NA	NA	65	NA	NA	NA	NA	NA	NA	NA	NA	NA	NA	NA	NA	NA	NA	NA	NA	NA	NA	NA	NA	NA	NA	65	65	65	65	65	65	65	65	65	65	65
5.593828248742036e-9	4.416462581562735e-9	1.1485670239481566e-6	105	CUT173,XUT_8F-44	NA	chrVIII:115506-115965(+)	CUTs	NA	2	NA	NA	75	NA	NA	75	NA	NA	NA	NA	NA	NA	NA	NA	NA	NA	NA	NA	68.7386354243376	NA	48	51	54	75	90	93	96	99	102	NA	NA	NA	NA	NA	NA	NA	NA	NA	NA	NA
5.593828248742036e-9	4.416462581562735e-9	5.742835119740783e-7	106	CUT177	NA	chrVIII:193826-194169(+)	CUTs	NA	1	NA	NA	28	NA	NA	28	NA	NA	NA	NA	NA	NA	NA	NA	NA	NA	NA	NA	28	28	28	28	28	28	28	28	28	28	28	NA	NA	NA	NA	NA	NA	NA	NA	NA	NA	NA
5.593828248742036e-7	4.4164625815627347e-7	5.742835119740783e-9	107	CUT178	NA	chrVIII:198578-199106(+)	CUTs	1	NA	1	29	NA	51	29	NA	51	29	29	29	29	29	29	29	29	29	29	29	NA	NA	NA	NA	NA	NA	NA	NA	NA	NA	NA	51	51	51	51	51	51	51	51	51	51	51
5.593828248742036e-7	4.416462581562735e-9	5.742835119740783e-9	108	CUT183,XUT_8F-229,CUT184	NA	chrVIII:501324-502356(+)	CUTs	NA	NA	1	NA	NA	29	NA	NA	29	NA	NA	NA	NA	NA	NA	NA	NA	NA	NA	NA	NA	NA	NA	NA	NA	NA	NA	NA	NA	NA	NA	29	29	29	29	29	29	29	29	29	29	29
5.593828248742036e-7	2.2082312907813672e-6	1.7228505359222347e-6	109	CUT186,CUT187	NA	chrIX:100001-100897(+)	CUTs	5	3	1	36.4	74	34	33	78	34	31.892957680094	NA	16	19	22	33	41	46.2	51.4	56.6	61.8	70.3041190010546	NA	48.3	51.6	54.9	78	88.5	90.6	92.7	94.8	96.9	34	34	34	34	34	34	34	34	34	34	34
5.593828248742036e-9	4.4164625815627347e-7	5.742835119740783e-7	110	CUT195	NA	chrIX:355553-356321(+)	CUTs	1	1	NA	7	14	NA	7	14	NA	7	7	7	7	7	7	7	7	7	7	7	14	14	14	14	14	14	14	14	14	14	14	NA	NA	NA	NA	NA	NA	NA	NA	NA	NA	NA
5.593828248742036e-9	4.4164625815627347e-7	5.742835119740783e-9	111	CUT196,XUT_10F-9	NA	chrX:31425-31825(+)	CUTs	1	NA	NA	46	NA	NA	46	NA	NA	46	46	46	46	46	46	46	46	46	46	46	NA	NA	NA	NA	NA	NA	NA	NA	NA	NA	NA	NA	NA	NA	NA	NA	NA	NA	NA	NA	NA	NA
5.593828248742036e-7	4.416462581562735e-9	5.742835119740783e-9	112	CUT198	NA	chrX:116690-117138(+)	CUTs	NA	NA	1	NA	NA	67	NA	NA	67	NA	NA	NA	NA	NA	NA	NA	NA	NA	NA	NA	NA	NA	NA	NA	NA	NA	NA	NA	NA	NA	NA	67	67	67	67	67	67	67	67	67	67	67
5.593828248742036e-9	4.4164625815627347e-7	5.742835119740783e-9	113	CUT199	NA	chrX:117986-118954(+)	CUTs	1	NA	NA	98	NA	NA	98	NA	NA	98	98	98	98	98	98	98	98	98	98	98	NA	NA	NA	NA	NA	NA	NA	NA	NA	NA	NA	NA	NA	NA	NA	NA	NA	NA	NA	NA	NA	NA
5.593828248742036e-9	4.4164625815627347e-7	5.742835119740783e-9	114	CUT200,CUT201	NA	chrX:134192-134872(+)	CUTs	1	NA	NA	78	NA	NA	78	NA	NA	78	78	78	78	78	78	78	78	78	78	78	NA	NA	NA	NA	NA	NA	NA	NA	NA	NA	NA	NA	NA	NA	NA	NA	NA	NA	NA	NA	NA	NA
5.593828248742036e-9	4.4164625815627347e-7	5.742835119740783e-9	115	CUT202,XUT_10F-65,CUT203,XUT_10F-67	NA	chrX:141392-142680(+)	CUTs	1	NA	NA	82	NA	NA	82	NA	NA	82	82	82	82	82	82	82	82	82	82	82	NA	NA	NA	NA	NA	NA	NA	NA	NA	NA	NA	NA	NA	NA	NA	NA	NA	NA	NA	NA	NA	NA
5.593828248742036e-7	4.416462581562735e-9	5.742835119740783e-9	116	CUT204,XUT_10F-76	NA	chrX:155008-155992(+)	CUTs	NA	NA	1	NA	NA	12	NA	NA	12	NA	NA	NA	NA	NA	NA	NA	NA	NA	NA	NA	NA	NA	NA	NA	NA	NA	NA	NA	NA	NA	NA	12	12	12	12	12	12	12	12	12	12	12
5.593828248742036e-9	4.4164625815627347e-7	5.742835119740783e-7	117	CUT208	NA	chrX:209728-209888(+)	CUTs	1	1	NA	26	50	NA	26	50	NA	26	26	26	26	26	26	26	26	26	26	26	50	50	50	50	50	50	50	50	50	50	50	NA	NA	NA	NA	NA	NA	NA	NA	NA	NA	NA
1.6781484746226109e-6	2.2082312907813672e-6	5.742835119740783e-7	118	CUT209,CUT210	NA	chrX:337528-338192(+)	CUTs	5	1	3	40.4	29	27.3333333333333	33	29	23	36.9990067555887	NA	22.6	24.2	25.8	33	50	53.8	57.6	61.4	65.2	29	29	29	29	29	29	29	29	29	29	29	25.6997007237528	NA	18.5	19	19.5	23	32	33.8	35.6	37.4	39.2
3.3562969492452218e-6	3.5331700652501877e-6	4.019984583818548e-6	119	CUT211	NA	chrX:349296-349984(+)	CUTs	8	7	6	53.375	46	43.1666666666667	54.5	40	45	46.2218933117319	NA	17.8	20.6	24.05	54.5	71	72.4	73.8	79.4	85.7	40.6986009883314	NA	20.8	22.6	24.4	40	57	66	73.5	78	82.5	38.9997196544294	NA	19.75	22.5	25.25	45	58.75	60	61	62	63
5.593828248742036e-9	1.3249387744688203e-6	5.742835119740783e-7	120	CUT213	NA	chrX:413672-414088(+)	CUTs	3	1	NA	37.3333333333333	47	NA	25	47	NA	28.2310808664308	NA	13.3	14.6	15.9	25	50	55	60	65	70	47	47	47	47	47	47	47	47	47	47	47	NA	NA	NA	NA	NA	NA	NA	NA	NA	NA	NA
5.593828248742036e-7	4.4164625815627347e-7	1.1485670239481566e-6	121	CUT216	NA	chrX:581792-582856(+)	CUTs	1	2	1	44	24.5	59	44	24.5	59	44	44	44	44	44	44	44	44	44	44	44	23.8746727726266	NA	19.55	20.1	20.65	24.5	27.25	27.8	28.35	28.9	29.45	59	59	59	59	59	59	59	59	59	59	59
1.6781484746226109e-6	1.7665850326250939e-6	2.2971340478963133e-6	122	CUT217	NA	chrX:585648-585904(+)	CUTs	4	4	3	39.75	66	35.3333333333333	23.5	66.5	42	27.7272260328179	NA	12.2	13.4	14.6	23.5	46.25	57.2	68.15	79.1	90.05	59.2199182442173	NA	31.95	36.9	41.85	66.5	80.75	85.4	90.05	94.7	99.35	31.3698332259002	NA	17.7	20.4	23.1	42	45.5	46.2	46.9	47.6	48.3
5.593828248742036e-7	4.416462581562735e-9	5.742835119740783e-9	123	CUT218	NA	chrX:604480-604912(+)	CUTs	NA	NA	1	NA	NA	37	NA	NA	37	NA	NA	NA	NA	NA	NA	NA	NA	NA	NA	NA	NA	NA	NA	NA	NA	NA	NA	NA	NA	NA	NA	37	37	37	37	37	37	37	37	37	37	37
5.593828248742036e-9	4.4164625815627347e-7	5.742835119740783e-9	124	CUT219	NA	chrX:613040-613592(+)	CUTs	1	NA	NA	78	NA	NA	78	NA	NA	78	78	78	78	78	78	78	78	78	78	78	NA	NA	NA	NA	NA	NA	NA	NA	NA	NA	NA	NA	NA	NA	NA	NA	NA	NA	NA	NA	NA	NA
1.1187656497484072e-6	1.3249387744688203e-6	5.742835119740783e-9	125	CUT220,XUT_10F-293	NA	chrX:643504-645104(+)	CUTs	3	NA	2	57.3333333333333	NA	32.5	67	NA	32.5	53.8909550740396	NA	35.5	39	42.5	67	70	70.6	71.2	71.8	72.4	NA	NA	NA	NA	NA	NA	NA	NA	NA	NA	NA	25.219040425837	NA	14.05	16.1	18.15	32.5	42.75	44.8	46.85	48.9	50.95
5.593828248742036e-9	4.4164625815627347e-7	5.742835119740783e-9	126	CUT224	NA	chrXI:15881-16201(+)	CUTs	1	NA	NA	74	NA	NA	74	NA	NA	74	74	74	74	74	74	74	74	74	74	74	NA	NA	NA	NA	NA	NA	NA	NA	NA	NA	NA	NA	NA	NA	NA	NA	NA	NA	NA	NA	NA	NA
4.475062598993629e-6	7.507986388656649e-6	1.2059953751455645e-5	127	CUT226	NA	chrXI:38961-39121(+)	CUTs	17	21	8	37.2352941176471	41.9047619047619	36.5	41	44	37.5	31.9114877024981	NA	8	16.4	22.4	41	50	50.8	54	56.8	61.6	35.2949587667408	15	14	15	15	44	58	60	67	72	74	31.8015801583527	NA	12.75	14.5	16.7	37.5	43.5	45.6	47.7	54.6	62.3
1.6781484746226109e-6	1.3249387744688203e-6	5.742835119740783e-7	128	CUT228	NA	chrXI:222842-224778(+)	CUTs	3	1	3	37	17	46.3333333333333	37	17	49	35.6543566372656	NA	26.2	27.4	28.6	37	43	44.2	45.4	46.6	47.8	17	17	17	17	17	17	17	17	17	17	17	43.9793291334795	NA	30.1	32.2	34.3	49	55.5	56.8	58.1	59.4	60.7
5.593828248742036e-9	4.4164625815627347e-7	5.742835119740783e-9	129	CUT229	NA	chrXI:245738-246274(+)	CUTs	1	NA	NA	50	NA	NA	50	NA	NA	50	50	50	50	50	50	50	50	50	50	50	NA	NA	NA	NA	NA	NA	NA	NA	NA	NA	NA	NA	NA	NA	NA	NA	NA	NA	NA	NA	NA	NA
5.593828248742036e-9	4.4164625815627347e-7	2.2971340478963133e-6	130	CUT231	NA	chrXI:327779-328819(+)	CUTs	1	4	NA	31	33.5	NA	31	29	NA	31	31	31	31	31	31	31	31	31	31	31	31.9694386687293	NA	24.45	24.9	25.35	29	36.25	39.4	42.55	45.7	48.85	NA	NA	NA	NA	NA	NA	NA	NA	NA	NA	NA
5.593828248742036e-9	4.4164625815627347e-7	5.742835119740783e-7	131	CUT232,CUT233	NA	chrXI:334955-335907(+)	CUTs	1	1	NA	19	25	NA	19	25	NA	19	19	19	19	19	19	19	19	19	19	19	25	25	25	25	25	25	25	25	25	25	25	NA	NA	NA	NA	NA	NA	NA	NA	NA	NA	NA
1.1187656497484072e-6	1.7665850326250939e-6	1.7228505359222347e-6	132	CUT235,CUT236,XUT_11F-176	NA	chrXI:388740-390496(+)	CUTs	4	3	2	64.5	29	36.5	56.5	25	36.5	61.943210263061	NA	48.45	48.9	49.35	56.5	70.75	76	81.25	86.5	91.75	25.6115832997499	NA	15.1	16.2	17.3	25	36.5	38.8	41.1	43.4	45.7	24	NA	11.75	14.5	17.25	36.5	50.25	53	55.75	58.5	61.25
2.796914124371018e-6	2.2082312907813672e-6	1.1485670239481566e-6	133	CUT237,XUT_11F-183	NA	chrXI:419844-421068(+)	CUTs	5	2	5	43	36	47.6	45	36	59	34.7644304157779	NA	13.4	18.8	24.2	45	62	62.6	63.2	63.8	64.4	35.986108430893204	NA	35.1	35.2	35.3	36	36.5	36.6	36.7	36.8	36.9	42.168046363178	NA	19.8	22.6	25.4	59	64	64.6	65.2	65.8	66.4
5.0344454238678324e-06	3.5331700652501877e-6	6.3171186317148615e-6	134	CUT239,SUT236,XUT_11F-204,XUT_11F-205	NA	chrXI:454532-457137(+)	CUTs	8	11	9	50.25	50.1818181818182	59.1111111111111	59	62	52	44.3315772121674	59	20.15	23.3	26.05	59	66	70.2	74.4	75.3	75.65	42.6795506767745	NA	15.5	18	23	62	72.5	73	73.5	74	78	52.3953002794889	NA	23.8	32.6	37.8	52	83	84.2	85.4	86.2	86.6
2.2375312994968144e-6	1.3249387744688203e-6	2.2971340478963133e-6	135	CUT241,XUT_11F-216	NA	chrXI:489540-490163(+)	CUTs	3	4	4	57.3333333333333	55	47.5	13	52	47	26.8561161736482	NA	10.3	10.6	10.9	13	81	94.6	108.2	121.8	135.4	49.3350525600198	NA	27.55	30.1	32.65	52	69.25	73.6	77.95	82.3	86.65	37.1939856564588	NA	17.3	17.6	17.9	47	76	76.6	77.2	77.8	78.4
5.593828248742036e-9	4.416462581562735e-9	5.742835119740783e-7	136	CUT243	NA	chrXI:517413-517564(+)	CUTs	NA	1	NA	NA	46	NA	NA	46	NA	NA	NA	NA	NA	NA	NA	NA	NA	NA	NA	NA	46	46	46	46	46	46	46	46	46	46	46	NA	NA	NA	NA	NA	NA	NA	NA	NA	NA	NA
2.0697164520345533e-5	2.8707006780157773e-5	3.9051278814237325e-5	137	CUT246	NA	chrXII:97825-99153(+)	CUTs	65	68	37	46.1538461538462	49.7205882352941	48.4594594594595	43	45	47	41.3122631754551	27	17.4	23.4	27	43	58	59.8	67	74	86.4	42.1529978628829	NA	17.35	21.7	23	45	57.5	62.6	68.95	84.6	101.95	45.2781193440495	35	23.4	29	31	47	58	63.6	70.2	75.4	81.2
1.1187656497484072e-6	1.7665850326250939e-6	2.8714175598703916e-6	138	CUT248	NA	chrXII:109241-109665(+)	CUTs	4	5	2	49.25	45.6	70.5	51	37	70.5	48.8904075566459	NA	41.35	42.7	44.05	51	53.5	53.8	54.1	54.4	54.7	39.6321785375272	NA	19.4	22.8	26.2	37	65	67.4	69.8	72.2	74.6	70.4982269280583	NA	70.05	70.1	70.15	70.5	70.75	70.8	70.85	70.9	70.95
1.6781484746226109e-6	4.416462581562735e-9	1.1485670239481566e-6	139	CUT250,XUT_12F-68	NA	chrXII:187721-188793(+)	CUTs	NA	2	3	NA	51	39	NA	51	48	NA	NA	NA	NA	NA	NA	NA	NA	NA	NA	NA	43.8748219369606	NA	27.6	30.2	32.8	51	64	66.6	69.2	71.8	74.4	36.439067662508	48	23.7	26.4	29.1	48	48	48	48	48	48
5.593828248742036e-9	4.4164625815627347e-7	5.742835119740783e-9	140	CUT252	NA	chrXII:196841-197345(+)	CUTs	1	NA	NA	11	NA	NA	11	NA	NA	11	11	11	11	11	11	11	11	11	11	11	NA	NA	NA	NA	NA	NA	NA	NA	NA	NA	NA	NA	NA	NA	NA	NA	NA	NA	NA	NA	NA	NA
5.593828248742036e-9	4.416462581562735e-9	5.742835119740783e-7	141	CUT253	NA	chrXII:243609-243745(+)	CUTs	NA	1	NA	NA	50	NA	NA	50	NA	NA	NA	NA	NA	NA	NA	NA	NA	NA	NA	NA	50	50	50	50	50	50	50	50	50	50	50	NA	NA	NA	NA	NA	NA	NA	NA	NA	NA	NA
5.593828248742036e-9	4.4164625815627347e-7	5.742835119740783e-7	142	CUT263,XUT_12F-180	NA	chrXII:441569-442625(+)	CUTs	1	1	NA	55	43	NA	55	43	NA	55	55	55	55	55	55	55	55	55	55	55	43	43	43	43	43	43	43	43	43	43	43	NA	NA	NA	NA	NA	NA	NA	NA	NA	NA	NA
5.593828248742036e-7	2.2082312907813672e-6	1.1485670239481566e-6	143	CUT265,XUT_12F-209	NA	chrXII:542017-543575(+)	CUTs	5	2	1	55.6	18	75	58	18	75	51.7098718156	NA	29.6	34.2	38.8	58	64	67.8	71.6	75.4	79.2	16.583123951777	NA	11.7	12.4	13.1	18	21.5	22.2	22.9	23.6	24.3	75	75	75	75	75	75	75	75	75	75	75
5.593828248742036e-9	4.416462581562735e-9	5.742835119740783e-7	144	CUT266	NA	chrXII:660473-660649(+)	CUTs	NA	1	NA	NA	45	NA	NA	45	NA	NA	NA	NA	NA	NA	NA	NA	NA	NA	NA	NA	45	45	45	45	45	45	45	45	45	45	45	NA	NA	NA	NA	NA	NA	NA	NA	NA	NA	NA
5.593828248742036e-9	8.832925163125469e-7	1.1485670239481566e-6	145	CUT268,XUT_12F-272	NA	chrXII:675697-676465(+)	CUTs	2	2	NA	49	72	NA	49	72	NA	46.9574275274956	NA	36.4	37.8	39.2	49	56	57.4	58.8	60.2	61.6	71.435285398744	NA	63.9	64.8	65.7	72	76.5	77.4	78.3	79.2	80.1	NA	NA	NA	NA	NA	NA	NA	NA	NA	NA	NA
5.593828248742036e-7	4.416462581562735e-9	5.742835119740783e-7	146	CUT270,XUT_12F-293	NA	chrXII:721785-722473(+)	CUTs	NA	1	1	NA	103	48	NA	103	48	NA	NA	NA	NA	NA	NA	NA	NA	NA	NA	NA	103	103	103	103	103	103	103	103	103	103	103	48	48	48	48	48	48	48	48	48	48	48
5.593828248742036e-9	4.4164625815627347e-7	5.742835119740783e-7	147	CUT271	NA	chrXII:738145-738609(+)	CUTs	1	1	NA	8	14	NA	8	14	NA	8	8	8	8	8	8	8	8	8	8	8	14	14	14	14	14	14	14	14	14	14	14	NA	NA	NA	NA	NA	NA	NA	NA	NA	NA	NA
5.593828248742036e-9	8.832925163125469e-7	5.742835119740783e-7	148	CUT272	NA	chrXII:837607-838015(+)	CUTs	2	1	NA	64.5	65	NA	64.5	65	NA	57.8619045659577	NA	38.85	41.7	44.55	64.5	78.75	81.6	84.45	87.3	90.15	65	65	65	65	65	65	65	65	65	65	65	NA	NA	NA	NA	NA	NA	NA	NA	NA	NA	NA
5.593828248742036e-7	4.4164625815627347e-7	1.7228505359222347e-6	149	CUT273	NA	chrXII:839735-840255(+)	CUTs	1	3	1	10	23.6666666666667	40	10	22	40	10	10	10	10	10	10	10	10	10	10	10	22.8739162594853	NA	17.5	18	18.5	22	27	28	29	30	31	40	40	40	40	40	40	40	40	40	40	40
2.796914124371018e-6	4.4164625815627347e-7	5.742835119740783e-7	150	CUT275	NA	chrXII:906703-907039(+)	CUTs	1	1	5	65	58	22.2	65	58	24	65	65	65	65	65	65	65	65	65	65	65	58	58	58	58	58	58	58	58	58	58	58	19.7573847566058	NA	9.6	11.2	12.8	24	28	29.4	30.8	32.2	33.6
1.6781484746226109e-6	3.091523807093914e-6	1.7228505359222347e-6	151	CUT278,XUT_12F-404,CUT279	NA	chrXII:1041760-1043064(+)	CUTs	7	3	3	52.5714285714286	55.6666666666667	52.6666666666667	58	64	54	38.2000269416933	NA	12.9	13.8	14.7	58	78	79.2	83	92	101	45.3985988040059	NA	21.7	26.4	31.1	64	75	77.2	79.4	81.6	83.8	48.6170341142634	NA	30.6	33.2	35.8	54	65	67.2	69.4	71.6	73.8
5.593828248742036e-9	4.4164625815627347e-7	5.742835119740783e-7	152	CUT280	NA	chrXIII:14977-15465(+)	CUTs	1	1	NA	47	39	NA	47	39	NA	47	47	47	47	47	47	47	47	47	47	47	39	39	39	39	39	39	39	39	39	39	39	NA	NA	NA	NA	NA	NA	NA	NA	NA	NA	NA
5.593828248742036e-7	2.6498775489376406e-6	2.8714175598703916e-6	153	CUT281,XUT_13F-10,XUT_13F-12,XUT_13F-14	NA	chrXIII:23945-26686(+)	CUTs	6	5	1	59	68.6	39	62.5	70	39	55.7357637515421	NA	33.25	37.5	41.75	62.5	73.75	74	75.5	77	78.5	56.4629030681202	70	24.4	35.8	47.2	70	91	92.6	94.2	95.8	97.4	39	39	39	39	39	39	39	39	39	39	39
5.593828248742036e-9	4.4164625815627347e-7	5.742835119740783e-9	154	CUT282	NA	chrXIII:57625-57873(+)	CUTs	1	NA	NA	51	NA	NA	51	NA	NA	51	51	51	51	51	51	51	51	51	51	51	NA	NA	NA	NA	NA	NA	NA	NA	NA	NA	NA	NA	NA	NA	NA	NA	NA	NA	NA	NA	NA	NA
5.593828248742036e-9	4.4164625815627347e-7	5.742835119740783e-9	155	CUT283	NA	chrXIII:58873-59401(+)	CUTs	1	NA	NA	74	NA	NA	74	NA	NA	74	74	74	74	74	74	74	74	74	74	74	NA	NA	NA	NA	NA	NA	NA	NA	NA	NA	NA	NA	NA	NA	NA	NA	NA	NA	NA	NA	NA	NA
5.593828248742036e-9	4.4164625815627347e-7	5.742835119740783e-7	156	CUT284	NA	chrXIII:77993-78337(+)	CUTs	1	1	NA	34	87	NA	34	87	NA	34	34	34	34	34	34	34	34	34	34	34	87	87	87	87	87	87	87	87	87	87	87	NA	NA	NA	NA	NA	NA	NA	NA	NA	NA	NA
5.593828248742036e-9	4.416462581562735e-9	5.742835119740783e-7	157	CUT285,CUT286	NA	chrXIII:129809-130729(+)	CUTs	NA	1	NA	NA	46	NA	NA	46	NA	NA	NA	NA	NA	NA	NA	NA	NA	NA	NA	NA	46	46	46	46	46	46	46	46	46	46	46	NA	NA	NA	NA	NA	NA	NA	NA	NA	NA	NA
5.593828248742036e-9	4.416462581562735e-9	5.742835119740783e-7	158	CUT287	NA	chrXIII:147361-147537(+)	CUTs	NA	1	NA	NA	16	NA	NA	16	NA	NA	NA	NA	NA	NA	NA	NA	NA	NA	NA	NA	16	16	16	16	16	16	16	16	16	16	16	NA	NA	NA	NA	NA	NA	NA	NA	NA	NA	NA
5.593828248742036e-7	1.7665850326250939e-6	1.7228505359222347e-6	159	CUT290	NA	chrXIII:239025-239225(+)	CUTs	4	3	1	62	49.6666666666667	67	59	49	67	60.9759297785537	NA	50.6	51.2	51.8	59	68	70.4	72.8	75.2	77.6	45.1231196286254	NA	27.4	29.8	32.2	49	62	64.6	67.2	69.8	72.4	67	67	67	67	67	67	67	67	67	67	67
1.6781484746226109e-6	4.858108839719008e-6	2.8714175598703916e-6	160	CUT291	NA	chrXIII:246937-247641(+)	CUTs	11	5	3	47.3636363636364	41.6	28	40	46	31	42.3830486692682	NA	23	26	27	40	63.5	74	74.5	75	85	38.6773782056734	NA	24.2	24.4	24.6	46	49	52	55	58	61	27.1559335488926	NA	20.2	21.4	22.6	31	32.5	32.8	33.1	33.4	33.7
5.593828248742036e-9	4.4164625815627347e-7	1.1485670239481566e-6	161	CUT293	NA	chrXIII:330449-330633(+)	CUTs	1	2	NA	68	65.5	NA	68	65.5	NA	68	68	68	68	68	68	68	68	68	68	68	65.4522726878143	NA	63.25	63.5	63.75	65.5	66.75	67	67.25	67.5	67.75	NA	NA	NA	NA	NA	NA	NA	NA	NA	NA	NA
5.593828248742036e-7	4.4164625815627347e-7	5.742835119740783e-9	162	CUT294,CUT295	NA	chrXIII:348593-349457(+)	CUTs	1	NA	1	20	NA	10	20	NA	10	20	20	20	20	20	20	20	20	20	20	20	NA	NA	NA	NA	NA	NA	NA	NA	NA	NA	NA	10	10	10	10	10	10	10	10	10	10	10
2.796914124371018e-6	1.7665850326250939e-6	5.742835119740783e-9	163	CUT296,XUT_13F-171,SUT301	NA	chrXIII:370761-371993(+)	CUTs	4	NA	5	70.75	NA	58.6	68.5	NA	62	69.9416515759298	NA	59.6	60.2	60.8	68.5	77.25	79.2	81.15	83.1	85.05	NA	NA	NA	NA	NA	NA	NA	NA	NA	NA	NA	58.2878845780009	NA	50.6	51.2	51.8	62	63	63.4	63.8	64.2	64.6
4.475062598993629e-6	3.5331700652501877e-6	5.742835119740783e-7	164	CUT301,CUT302	NA	chrXIII:534929-535977(+)	CUTs	8	1	8	57.375	37	40.875	53	37	35.5	53.3881981417715	NA	34.95	40.9	46	53	56	57.4	58.8	76.7	97.35	37	37	37	37	37	37	37	37	37	37	37	36.0714459147803	NA	19.35	19.7	20.15	35.5	56.5	61.4	66.3	69.1	71.55
5.593828248742036e-7	4.416462581562735e-9	1.7228505359222347e-6	165	CUT303	NA	chrXIII:557489-557897(+)	CUTs	NA	3	1	NA	22.3333333333333	16	NA	15	16	NA	NA	NA	NA	NA	NA	NA	NA	NA	NA	NA	17.9721792446853	NA	9.6	10.2	10.8	15	29	31.8	34.6	37.4	40.2	16	16	16	16	16	16	16	16	16	16	16
5.593828248742036e-7	4.416462581562735e-9	5.742835119740783e-9	166	CUT304	NA	chrXIII:584321-585753(+)	CUTs	NA	NA	1	NA	NA	62	NA	NA	62	NA	NA	NA	NA	NA	NA	NA	NA	NA	NA	NA	NA	NA	NA	NA	NA	NA	NA	NA	NA	NA	NA	62	62	62	62	62	62	62	62	62	62	62
5.593828248742036e-9	1.3249387744688203e-6	5.742835119740783e-9	167	CUT309	NA	chrXIII:715649-716497(+)	CUTs	3	NA	NA	61.3333333333333	NA	NA	67	NA	NA	57.0544263156357	NA	36.4	39.8	43.2	67	75.5	77.2	78.9	80.6	82.3	NA	NA	NA	NA	NA	NA	NA	NA	NA	NA	NA	NA	NA	NA	NA	NA	NA	NA	NA	NA	NA	NA
5.593828248742036e-9	1.3249387744688203e-6	5.742835119740783e-9	168	CUT310	NA	chrXIII:814377-815513(+)	CUTs	3	NA	NA	39.3333333333333	NA	NA	38	NA	NA	37.645832144467	NA	27.2	28.4	29.6	38	46	47.6	49.2	50.8	52.4	NA	NA	NA	NA	NA	NA	NA	NA	NA	NA	NA	NA	NA	NA	NA	NA	NA	NA	NA	NA	NA	NA
5.593828248742036e-9	1.3249387744688203e-6	5.742835119740783e-9	169	CUT314	NA	chrXIV:89451-89699(+)	CUTs	3	NA	NA	14.3333333333333	NA	NA	13	NA	NA	13.1770645490557	NA	8.5	9	9.5	13	17.5	18.4	19.3	20.2	21.1	NA	NA	NA	NA	NA	NA	NA	NA	NA	NA	NA	NA	NA	NA	NA	NA	NA	NA	NA	NA	NA	NA
1.1187656497484072e-6	4.416462581562735e-9	5.742835119740783e-9	170	CUT317,CUT318	NA	chrXIV:145515-146155(+)	CUTs	NA	NA	2	NA	NA	35.5	NA	NA	35.5	NA	NA	NA	NA	NA	NA	NA	NA	NA	NA	NA	NA	NA	NA	NA	NA	NA	NA	NA	NA	NA	NA	34.8998567332303	NA	29.65	30.3	30.95	35.5	38.75	39.4	40.05	40.7	41.35
1.1187656497484072e-6	8.832925163125469e-7	1.1485670239481566e-6	171	CUT320,XUT_14F-59	NA	chrXIV:174891-175278(+)	CUTs	2	2	2	21.5	41	33	21.5	41	33	17.4928556845359	NA	10.25	11.5	12.75	21.5	27.75	29	30.25	31.5	32.75	38.5356977359954	NA	28.4	29.8	31.2	41	48	49.4	50.8	52.2	53.6	32.9393381840012	NA	31.2	31.4	31.6	33	34	34.2	34.4	34.6	34.8
2.2375312994968144e-6	3.974816323406461e-6	4.019984583818548e-6	172	CUT321	NA	chrXIV:198187-198515(+)	CUTs	9	7	4	41.5555555555556	53.7142857142857	63.75	39	57	59	37.9418901540662	39	20.8	23.6	25.4	39	57	60.2	63.4	66	68	51.1398399268787	NA	33.2	34.4	35.6	57	64	64.6	66.6	71.4	76.2	61.0866605264719	NA	44.5	46	47.5	59	72.25	76.6	80.95	85.3	89.65
5.593828248742036e-9	1.3249387744688203e-6	5.742835119740783e-9	173	CUT322	NA	chrXIV:217731-218395(+)	CUTs	3	NA	NA	35	NA	NA	37	NA	NA	34.7180061962525	NA	29.8	30.6	31.4	37	38	38.2	38.4	38.6	38.8	NA	NA	NA	NA	NA	NA	NA	NA	NA	NA	NA	NA	NA	NA	NA	NA	NA	NA	NA	NA	NA	NA
5.593828248742036e-7	4.416462581562735e-9	5.742835119740783e-9	174	CUT323	NA	chrXIV:229907-230027(+)	CUTs	NA	NA	1	NA	NA	22	NA	NA	22	NA	NA	NA	NA	NA	NA	NA	NA	NA	NA	NA	NA	NA	NA	NA	NA	NA	NA	NA	NA	NA	NA	22	22	22	22	22	22	22	22	22	22	22
1.0068890847735665e-5	1.015786393759429e-5	1.2634237263429723e-5	175	CUT324,CUT325	NA	chrXIV:234043-234323(+)	CUTs	23	22	18	37.304347826087	35.5909090909091	40.7222222222222	36	35	36	32.4371828877453	16	16	16.2	17.6	36	50.5	53.8	56.4	62.6	69.4	28.5876751402537	NA	9	9.1	10.9	35	44	49.6	52.7	62.9	81.1	36.1890229942994	NA	16.95	22.2	24	36	57	60.6	62.35	65.2	70.1
5.593828248742036e-7	8.832925163125469e-7	5.742835119740783e-7	176	CUT329	NA	chrXIV:302219-302651(+)	CUTs	2	1	1	29	45	32	29	45	32	28.9827534923789	NA	28.1	28.2	28.3	29	29.5	29.6	29.7	29.8	29.9	45	45	45	45	45	45	45	45	45	45	45	32	32	32	32	32	32	32	32	32	32	32
5.593828248742036e-9	4.4164625815627347e-7	1.7228505359222347e-6	177	CUT332	NA	chrXIV:348763-349187(+)	CUTs	1	3	NA	28	45	NA	28	44	NA	28	28	28	28	28	28	28	28	28	28	28	44.4647703325237	NA	37.7	38.4	39.1	44	49	50	51	52	53	NA	NA	NA	NA	NA	NA	NA	NA	NA	NA	NA
1.1187656497484072e-6	3.974816323406461e-6	1.7228505359222347e-6	178	CUT334	NA	chrXIV:381099-381339(+)	CUTs	9	3	2	50.6666666666667	35.6666666666667	46.5	50	33	46.5	47.8798596787193	38	29.6	35.2	38	50	58	63.2	68.4	73	77	34.0851384171747	NA	24.9	25.8	26.7	33	41.5	43.2	44.9	46.6	48.3	43.4741302385683	NA	31.65	33.3	34.95	46.5	54.75	56.4	58.05	59.7	61.35
5.593828248742036e-7	1.3249387744688203e-6	5.742835119740783e-9	179	CUT336	NA	chrXIV:498843-499123(+)	CUTs	3	NA	1	61.6666666666667	NA	20	57	NA	20	61.2536246640176	NA	56.1	56.2	56.3	57	64.5	66	67.5	69	70.5	NA	NA	NA	NA	NA	NA	NA	NA	NA	NA	NA	20	20	20	20	20	20	20	20	20	20	20
1.1187656497484072e-6	4.416462581562735e-9	5.742835119740783e-9	180	CUT339	NA	chrXIV:533940-534092(+)	CUTs	NA	NA	2	NA	NA	42	NA	NA	42	NA	NA	NA	NA	NA	NA	NA	NA	NA	NA	NA	NA	NA	NA	NA	NA	NA	NA	NA	NA	NA	NA	39.2300904918661	NA	28.5	30	31.5	42	49.5	51	52.5	54	55.5
5.593828248742036e-7	4.416462581562735e-9	5.742835119740783e-9	181	CUT340	NA	chrXIV:568308-569116(+)	CUTs	NA	NA	1	NA	NA	43	NA	NA	43	NA	NA	NA	NA	NA	NA	NA	NA	NA	NA	NA	NA	NA	NA	NA	NA	NA	NA	NA	NA	NA	NA	43	43	43	43	43	43	43	43	43	43	43
5.593828248742036e-7	4.416462581562735e-9	1.1485670239481566e-6	182	CUT341	NA	chrXIV:579036-579444(+)	CUTs	NA	2	1	NA	39	43	NA	39	43	NA	NA	NA	NA	NA	NA	NA	NA	NA	NA	NA	31.4960314960472	NA	18.3	20.6	22.9	39	50.5	52.8	55.1	57.4	59.7	43	43	43	43	43	43	43	43	43	43	43
1.7900250395974515e-5	1.7224204068094664e-5	1.8377072383170506e-5	183	CUT343,SUT335,XUT_14F-231,CUT344,CUT345	NA	chrXIV:587108-588978(+)	CUTs	39	32	32	51.6923076923077	43.65625	31.78125	44	37	24.5	43.1212292473054	40	16.8	19.8	21	44	72	74.8	79.3	87.4	106.2	36.7667060461004	NA	11.2	18.1	20.3	37	65.5	67.8	70	75.4	83.75	27.6381304703582	NA	13.1	14.3	17.65	24.5	41.5	44.6	45	54	65.8
5.593828248742036e-7	4.416462581562735e-9	5.742835119740783e-7	184	CUT348,XUT_14F-269	NA	chrXIV:662196-662632(+)	CUTs	NA	1	1	NA	64	31	NA	64	31	NA	NA	NA	NA	NA	NA	NA	NA	NA	NA	NA	64	64	64	64	64	64	64	64	64	64	64	31	31	31	31	31	31	31	31	31	31	31
5.593828248742036e-9	4.4164625815627347e-7	5.742835119740783e-9	185	CUT351	NA	chrXIV:723404-724076(+)	CUTs	1	NA	NA	50	NA	NA	50	NA	NA	50	50	50	50	50	50	50	50	50	50	50	NA	NA	NA	NA	NA	NA	NA	NA	NA	NA	NA	NA	NA	NA	NA	NA	NA	NA	NA	NA	NA	NA
3.915679774119425e-6	2.6498775489376406e-6	5.742835119740783e-6	186	CUT352,XUT_14F-293,SUT342	NA	chrXIV:730844-733338(+)	CUTs	6	10	7	75	72.4	37.7142857142857	77	70	40	63.2735428648493	88	26.75	37.5	48.25	77	88	88	99.25	110.5	121.75	61.3508611186547	80	20.4	25.8	36.45	70	80	86	99.5	114.2	133.1	33.3381766677073	NA	16.5	18	19.5	40	49.5	53.4	57	60	63
2.796914124371018e-6	2.6498775489376406e-6	5.168551607766705e-6	187	CUT353,XUT_14F-319	NA	chrXIV:763076-764044(+)	CUTs	6	9	5	53.5	56.6666666666667	74.6	56	59	48	52.6146477497324	56	39.25	43.5	47.75	56	58.25	59	60	61	62	51.0648439228842	NA	25.4	29.8	32.2	59	80	80.8	81.6	84	88	56.2627648433537	NA	29.4	33.8	38.2	48	49	80	111	142	173
5.593828248742036e-9	4.4164625815627347e-7	5.742835119740783e-9	188	CUT357	NA	chrXV:136442-136874(+)	CUTs	1	NA	NA	45	NA	NA	45	NA	NA	45	45	45	45	45	45	45	45	45	45	45	NA	NA	NA	NA	NA	NA	NA	NA	NA	NA	NA	NA	NA	NA	NA	NA	NA	NA	NA	NA	NA	NA
5.593828248742036e-7	4.4164625815627347e-7	5.742835119740783e-9	189	CUT358	NA	chrXV:138010-138322(+)	CUTs	1	NA	1	16	NA	22	16	NA	22	16	16	16	16	16	16	16	16	16	16	16	NA	NA	NA	NA	NA	NA	NA	NA	NA	NA	NA	22	22	22	22	22	22	22	22	22	22	22
1.6781484746226109e-6	4.4164625815627347e-7	5.742835119740783e-7	190	CUT359	NA	chrXV:143802-144178(+)	CUTs	1	1	3	57	48	32	57	48	27	57	57	57	57	57	57	57	57	57	57	57	48	48	48	48	48	48	48	48	48	48	48	28.792011673352	NA	18	19	20	27	39.5	42	44.5	47	49.5
5.593828248742036e-7	2.2082312907813672e-6	2.2971340478963133e-6	191	CUT360	NA	chrXV:154898-155266(+)	CUTs	5	4	1	32.2	58	50	27	53	50	29.5966592541233	NA	19.2	20.4	21.6	27	33	38.2	43.4	48.6	53.8	56.0986253566289	NA	44.15	44.3	44.45	53	66.25	69.4	72.55	75.7	78.85	50	50	50	50	50	50	50	50	50	50	50
5.593828248742036e-9	4.416462581562735e-9	5.742835119740783e-7	192	CUT361	NA	chrXV:168330-168434(+)	CUTs	NA	1	NA	NA	44	NA	NA	44	NA	NA	NA	NA	NA	NA	NA	NA	NA	NA	NA	NA	44	44	44	44	44	44	44	44	44	44	44	NA	NA	NA	NA	NA	NA	NA	NA	NA	NA	NA
5.593828248742036e-7	4.416462581562735e-9	5.742835119740783e-9	193	CUT364	NA	chrXV:232482-232794(+)	CUTs	NA	NA	1	NA	NA	45	NA	NA	45	NA	NA	NA	NA	NA	NA	NA	NA	NA	NA	NA	NA	NA	NA	NA	NA	NA	NA	NA	NA	NA	NA	45	45	45	45	45	45	45	45	45	45	45
5.593828248742036e-9	8.832925163125469e-7	5.742835119740783e-7	194	CUT366	NA	chrXV:267826-268138(+)	CUTs	2	1	NA	70.5	77	NA	70.5	77	NA	69.1953755680247	NA	58.35	59.7	61.05	70.5	77.25	78.6	79.95	81.3	82.65	77	77	77	77	77	77	77	77	77	77	77	NA	NA	NA	NA	NA	NA	NA	NA	NA	NA	NA
6.7125938984904435e-6	7.507986388656649e-6	5.742835119740783e-6	195	CUT369,XUT_15F-156,SUT359,SUT360,XUT_15F-157	NA	chrXV:335354-338609(+)	CUTs	17	10	12	47.4705882352941	58.7	41.1666666666667	49	55	39.5	41.6116061032936	NA	18.6	25.2	28.4	49	63	63.8	68.8	72.4	78	51.9522601914893	NA	24.4	29.8	33.45	55	81	89.4	92.55	96.1	101.05	36.8496447775789	NA	16.65	18.4	20.6	39.5	58.25	58.8	61.45	65.3	66.9
5.593828248742036e-9	4.416462581562735e-9	5.742835119740783e-7	196	CUT370	NA	chrXV:383618-383962(+)	CUTs	NA	1	NA	NA	46	NA	NA	46	NA	NA	NA	NA	NA	NA	NA	NA	NA	NA	NA	NA	46	46	46	46	46	46	46	46	46	46	46	NA	NA	NA	NA	NA	NA	NA	NA	NA	NA	NA
5.593828248742036e-9	1.3249387744688203e-6	5.742835119740783e-9	197	CUT374	NA	chrXV:421914-422202(+)	CUTs	3	NA	NA	55	NA	NA	50	NA	NA	54.2657227534814	NA	47.3	47.6	47.9	50	59	60.8	62.6	64.4	66.2	NA	NA	NA	NA	NA	NA	NA	NA	NA	NA	NA	NA	NA	NA	NA	NA	NA	NA	NA	NA	NA	NA
8.950125197987257e-6	7.0663401305003755e-6	1.4931371311326035e-5	198	CUT376,XUT_15F-203,tK(UUU)O,XUT_15F-206	NA	chrXV:435778-438802(+)	CUTs	16	26	16	47.8125	51.2307692307692	48.125	52	51	43	42.9588590561753	59	19.5	21.5	23.5	52	59	59	65	71	78.75	44.8287801950017	NA	12.5	26	32	51	63.25	66	71.25	77	86.5	42.6633533807361	NA	24.5	30	30.5	43	65	74	74.75	76.5	79.75
3.915679774119425e-6	1.7665850326250939e-6	5.742835119740783e-9	199	CUT377	NA	chrXV:446082-447098(+)	CUTs	4	NA	7	65.75	NA	44.8571428571429	64.5	NA	43	55.8546647936094	NA	26.2	30.4	34.6	64.5	87.25	92.2	97.15	102.1	107.05	NA	NA	NA	NA	NA	NA	NA	NA	NA	NA	NA	43.2671193744644	60	29.9	30.8	31.7	43	56	58.4	60	60	60
5.593828248742036e-9	1.7665850326250939e-6	2.2971340478963133e-6	200	CUT379	NA	chrXV:462634-463394(+)	CUTs	4	4	NA	56.5	49	NA	51	49.5	NA	53.5773687764894	51	38.25	40.5	42.75	51	60.25	65.8	71.35	76.9	82.45	46.787333654065	NA	31.4	33.8	36.2	49.5	57.5	59.6	61.7	63.8	65.9	NA	NA	NA	NA	NA	NA	NA	NA	NA	NA	NA
8.334804090625634e-5	4.372297955747107e-5	3.2159876670548386e-5	201	CUT380,YOR101W,YOR102W	NA	chrXV:515050-516450(+)	CUTs	99	56	149	54.2222222222222	52.1071428571429	42.2080536912752	56	56	36	48.2751066999458	60	14.7	24.8	29.7	56	70	72	75.3	87.2	91.3	46.5709811948693	NA	18.75	23.5	26.25	56	66.25	70	75.25	82	84.5	35.8973741225336	22	15.4	17.8	21	36	55	61.2	67	73	86.2
5.593828248742036e-9	4.4164625815627347e-7	5.742835119740783e-9	202	CUT381	NA	chrXV:517114-517458(+)	CUTs	1	NA	NA	47	NA	NA	47	NA	NA	47	47	47	47	47	47	47	47	47	47	47	NA	NA	NA	NA	NA	NA	NA	NA	NA	NA	NA	NA	NA	NA	NA	NA	NA	NA	NA	NA	NA	NA
5.593828248742036e-9	4.4164625815627347e-7	5.742835119740783e-9	203	CUT383	NA	chrXV:584322-585186(+)	CUTs	1	NA	NA	19	NA	NA	19	NA	NA	19	19	19	19	19	19	19	19	19	19	19	NA	NA	NA	NA	NA	NA	NA	NA	NA	NA	NA	NA	NA	NA	NA	NA	NA	NA	NA	NA	NA	NA
5.593828248742036e-7	4.416462581562735e-9	5.742835119740783e-9	204	CUT384	NA	chrXV:605354-605682(+)	CUTs	NA	NA	1	NA	NA	40	NA	NA	40	NA	NA	NA	NA	NA	NA	NA	NA	NA	NA	NA	NA	NA	NA	NA	NA	NA	NA	NA	NA	NA	NA	40	40	40	40	40	40	40	40	40	40	40
5.593828248742036e-9	2.6498775489376406e-6	2.2971340478963133e-6	205	CUT386	NA	chrXV:642394-642698(+)	CUTs	6	4	NA	48	44	NA	51.5	43	NA	42.6633335665572	68	21	24	27	51.5	68	68	68.25	68.5	68.75	39.6552883148503	NA	23.05	24.1	25.15	43	59.75	61.4	63.05	64.7	66.35	NA	NA	NA	NA	NA	NA	NA	NA	NA	NA	NA
1.1187656497484072e-6	4.4164625815627347e-7	5.742835119740783e-9	206	CUT387	NA	chrXV:661890-662170(+)	CUTs	1	NA	2	34	NA	74.5	34	NA	74.5	34	34	34	34	34	34	34	34	34	34	34	NA	NA	NA	NA	NA	NA	NA	NA	NA	NA	NA	70	NA	51.55	54.1	56.65	74.5	87.25	89.8	92.35	94.9	97.45
2.796914124371018e-6	5.7414013560315546e-6	6.3171186317148615e-6	207	CUT389,XUT_15F-381	NA	chrXV:825251-826291(+)	CUTs	13	11	5	41	42.8181818181818	29	41	48	25	33.6856024687671	NA	12	14.4	15.6	41	51	58.2	64.6	69.4	80.2	35.0755154530124	58	9.5	14	20.5	48	58	58	62	66	66.5	28.041277534872	NA	21.6	22.2	22.8	25	32	34.2	36.4	38.6	40.8
3.915679774119425e-6	2.2082312907813672e-6	2.8714175598703916e-6	208	CUT390,XUT_15F-388	NA	chrXV:844891-845572(+)	CUTs	5	5	7	48	39.2	71.8571428571429	60	39	28	37.8732014738862	NA	14	15	16	60	74	74.2	74.4	74.6	74.8	34.2925386187659	NA	17.8	19.6	21.4	39	40	47.2	54.4	61.6	68.8	43.9326391588911	NA	16.6	17.2	17.8	28	88.5	96	115.2	157.8	200.4
5.593828248742036e-9	4.4164625815627347e-7	1.1485670239481566e-6	209	CUT391	NA	chrXV:878091-878315(+)	CUTs	1	2	NA	41	34	NA	41	34	NA	41	41	41	41	41	41	41	41	41	41	41	33.466401061363	NA	28.6	29.2	29.8	34	37	37.6	38.2	38.8	39.4	NA	NA	NA	NA	NA	NA	NA	NA	NA	NA	NA
5.593828248742036e-9	4.416462581562735e-9	5.742835119740783e-7	210	CUT393	NA	chrXV:923107-923355(+)	CUTs	NA	1	NA	NA	34	NA	NA	34	NA	NA	NA	NA	NA	NA	NA	NA	NA	NA	NA	NA	34	34	34	34	34	34	34	34	34	34	34	NA	NA	NA	NA	NA	NA	NA	NA	NA	NA	NA
5.593828248742036e-9	4.4164625815627347e-7	5.742835119740783e-7	211	CUT396,CUT397	NA	chrXV:1001083-1001835(+)	CUTs	1	1	NA	38	26	NA	38	26	NA	38	38	38	38	38	38	38	38	38	38	38	26	26	26	26	26	26	26	26	26	26	26	NA	NA	NA	NA	NA	NA	NA	NA	NA	NA	NA
5.593828248742036e-7	4.416462581562735e-9	5.742835119740783e-9	212	CUT400	NA	chrXVI:46721-47153(+)	CUTs	NA	NA	1	NA	NA	39	NA	NA	39	NA	NA	NA	NA	NA	NA	NA	NA	NA	NA	NA	NA	NA	NA	NA	NA	NA	NA	NA	NA	NA	NA	39	39	39	39	39	39	39	39	39	39	39
5.593828248742036e-9	4.4164625815627347e-7	5.742835119740783e-7	213	CUT401	NA	chrXVI:74137-74441(+)	CUTs	1	1	NA	91	54	NA	91	54	NA	91	91	91	91	91	91	91	91	91	91	91	54	54	54	54	54	54	54	54	54	54	54	NA	NA	NA	NA	NA	NA	NA	NA	NA	NA	NA
5.593828248742036e-7	4.4164625815627347e-7	5.168551607766705e-6	214	CUT406	NA	chrXVI:182953-183177(+)	CUTs	1	9	1	22	86.5555555555556	18	22	79	18	22	22	22	22	22	22	22	22	22	22	22	80.4923804033201	NA	54	56	57.4	79	107	109.8	112.6	124.6	145.8	18	18	18	18	18	18	18	18	18	18	18
5.593828248742036e-7	4.416462581562735e-9	5.742835119740783e-7	215	CUT407	NA	chrXVI:183473-184457(+)	CUTs	NA	1	1	NA	46	55	NA	46	55	NA	NA	NA	NA	NA	NA	NA	NA	NA	NA	NA	46	46	46	46	46	46	46	46	46	46	46	55	55	55	55	55	55	55	55	55	55	55
1.1187656497484072e-6	4.4164625815627347e-7	1.7228505359222347e-6	216	CUT408,XUT_16F-88	NA	chrXVI:215321-216049(+)	CUTs	1	3	2	54	63.6666666666667	31	54	77	31	54	54	54	54	54	54	54	54	54	54	54	59.3863376318066	NA	38.3	42.6	46.9	77	78.5	78.8	79.1	79.4	79.7	29.9499582637439	NA	23.8	24.6	25.4	31	35	35.8	36.6	37.4	38.2
2.796914124371018e-6	4.4164625815627347e-7	1.7228505359222347e-6	217	CUT409	NA	chrXVI:226041-226433(+)	CUTs	1	3	5	84	51.3333333333333	47.6	84	52	50	84	84	84	84	84	84	84	84	84	84	84	48.8371659898718	NA	34	36	38	52	61	62.8	64.6	66.4	68.2	43.9585691069126	65	24.2	27.4	30.6	50	65	65	65	65	65
4.475062598993629e-6	3.5331700652501877e-6	4.5942680957926265e-6	218	CUT410	NA	chrXVI:250425-250705(+)	CUTs	8	8	8	43.125	61.625	29.375	45	55	19	30.4674086058912	NA	7.15	10.3	13.4	45	58.75	59.8	60.85	72.1	85.05	57.3389839792863	NA	36.4	37.8	39.25	55	73	75.8	78.6	89.8	102.4	24.5539037643885	17	14.35	14.7	15.1	19	34.25	38.8	43.35	53.6	64.8
5.593828248742036e-9	8.832925163125469e-7	5.742835119740783e-9	219	CUT411	NA	chrXVI:252041-252777(+)	CUTs	2	NA	NA	58.5	NA	NA	58.5	NA	NA	57.7234787586472	NA	49.95	50.9	51.85	58.5	63.25	64.2	65.15	66.1	67.05	NA	NA	NA	NA	NA	NA	NA	NA	NA	NA	NA	NA	NA	NA	NA	NA	NA	NA	NA	NA	NA	NA
5.593828248742036e-9	4.4164625815627347e-7	5.742835119740783e-7	220	CUT412	NA	chrXVI:291281-291649(+)	CUTs	1	1	NA	48	89	NA	48	89	NA	48	48	48	48	48	48	48	48	48	48	48	89	89	89	89	89	89	89	89	89	89	89	NA	NA	NA	NA	NA	NA	NA	NA	NA	NA	NA
5.593828248742036e-9	1.3249387744688203e-6	5.742835119740783e-9	221	CUT413	NA	chrXVI:304113-304313(+)	CUTs	3	NA	NA	39.3333333333333	NA	NA	42	NA	NA	38.839577711411	NA	32.1	33.2	34.3	42	43.5	43.8	44.1	44.4	44.7	NA	NA	NA	NA	NA	NA	NA	NA	NA	NA	NA	NA	NA	NA	NA	NA	NA	NA	NA	NA	NA	NA
5.593828248742036e-9	4.416462581562735e-9	5.742835119740783e-7	222	CUT417	NA	chrXVI:409083-409491(+)	CUTs	NA	1	NA	NA	18	NA	NA	18	NA	NA	NA	NA	NA	NA	NA	NA	NA	NA	NA	NA	18	18	18	18	18	18	18	18	18	18	18	NA	NA	NA	NA	NA	NA	NA	NA	NA	NA	NA
5.593828248742036e-9	4.416462581562735e-9	1.1485670239481566e-6	223	CUT418	NA	chrXVI:432387-432539(+)	CUTs	NA	2	NA	NA	33	NA	NA	33	NA	NA	NA	NA	NA	NA	NA	NA	NA	NA	NA	NA	31.7490157327751	NA	24.9	25.8	26.7	33	37.5	38.4	39.3	40.2	41.1	NA	NA	NA	NA	NA	NA	NA	NA	NA	NA	NA
1.6781484746226109e-6	4.416462581562735e-9	5.742835119740783e-7	224	CUT421	NA	chrXVI:472107-472363(+)	CUTs	NA	1	3	NA	72	27.3333333333333	NA	72	24	NA	NA	NA	NA	NA	NA	NA	NA	NA	NA	NA	72	72	72	72	72	72	72	72	72	72	72	26.3233774609656	NA	20.4	20.8	21.2	24	31	32.4	33.8	35.2	36.6
1.1187656497484072e-6	1.3249387744688203e-6	5.742835119740783e-9	225	CUT423,XUT_16F-226,SUT415	NA	chrXVI:565283-566834(+)	CUTs	3	NA	2	64.3333333333333	NA	71	67	NA	71	64.1110539305891	NA	58	59	60	67	68	68.2	68.4	68.6	68.8	NA	NA	NA	NA	NA	NA	NA	NA	NA	NA	NA	70.8872343937891	NA	67.4	67.8	68.2	71	73	73.4	73.8	74.2	74.6
5.593828248742036e-7	1.3249387744688203e-6	2.2971340478963133e-6	226	CUT427	NA	chrXVI:654987-655115(+)	CUTs	3	4	1	37.6666666666667	50	62	51	60	62	24.4045991509688	NA	9.6	14.2	18.8	51	54	54.6	55.2	55.8	56.4	40.6118192133892	NA	17.75	24.5	31.25	60	65.25	66	66.75	67.5	68.25	62	62	62	62	62	62	62	62	62	62	62
5.593828248742036e-9	4.4164625815627347e-7	5.742835119740783e-9	227	CUT428	NA	chrXVI:675883-676227(+)	CUTs	1	NA	NA	19	NA	NA	19	NA	NA	19	19	19	19	19	19	19	19	19	19	19	NA	NA	NA	NA	NA	NA	NA	NA	NA	NA	NA	NA	NA	NA	NA	NA	NA	NA	NA	NA	NA	NA
2.2375312994968144e-6	4.4164625815627347e-7	4.5942680957926265e-6	228	CUT430	NA	chrXVI:695355-695691(+)	CUTs	1	8	4	4	75.75	43.5	4	57	34.5	4	4	4	4	4	4	4	4	4	4	4	65.2869135860689	NA	36.5	40	43.1	57	92.5	94.6	96.7	122.8	152.9	38.807061828504	NA	25.3	25.6	25.9	34.5	51.5	57.2	62.9	68.6	74.3
1.56627190964777e-5	1.0599510195750562e-5	1.6079938335274193e-5	229	CUT431,XUT_16F-280	NA	chrXVI:697123-698489(+)	CUTs	24	28	28	53.8333333333333	54.8571428571429	45.0357142857143	50.5	52.5	42.5	49.1872328275031	NA	28.3	30.9	33.45	50.5	66.25	70.2	77.2	79.7	82.55	45.7377324410625	NA	11.5	18.7	27.2	52.5	71.25	72	78.65	96	105.6	40.2804333959168	53	18.7	21.4	23.1	42.5	54.25	58	60.95	71.8	83.65
2.2375312994968144e-6	4.4164625815627347e-7	5.742835119740783e-9	230	CUT432	NA	chrXVI:719235-720603(+)	CUTs	1	NA	4	48	NA	49	48	NA	43	48	48	48	48	48	48	48	48	48	48	48	NA	NA	NA	NA	NA	NA	NA	NA	NA	NA	NA	47.1126306202219	NA	37.15	37.3	37.45	43	54.25	58	61.75	65.5	69.25
1.1187656497484072e-6	4.4164625815627347e-7	1.7228505359222347e-6	231	CUT434,XUT_16F-353	NA	chrXVI:876819-877601(+)	CUTs	1	3	2	48	29.6666666666667	48	48	24	48	48	48	48	48	48	48	48	48	48	48	48	28.31614489961	NA	22.2	22.4	22.6	24	33.5	35.4	37.3	39.2	41.1	38.2491829978106	NA	21.9	24.8	27.7	48	62.5	65.4	68.3	71.2	74.1
5.593828248742036e-7	4.4164625815627347e-7	5.742835119740783e-9	232	CUT436	NA	chrI:10733-11141(-)	CUTs	1	NA	1	33	NA	31	33	NA	31	33	33	33	33	33	33	33	33	33	33	33	NA	NA	NA	NA	NA	NA	NA	NA	NA	NA	NA	31	31	31	31	31	31	31	31	31	31	31
5.593828248742036e-9	4.4164625815627347e-7	5.742835119740783e-9	233	CUT439	NA	chrI:35797-36349(-)	CUTs	1	NA	NA	17	NA	NA	17	NA	NA	17	17	17	17	17	17	17	17	17	17	17	NA	NA	NA	NA	NA	NA	NA	NA	NA	NA	NA	NA	NA	NA	NA	NA	NA	NA	NA	NA	NA	NA
5.593828248742036e-9	4.4164625815627347e-7	1.1485670239481566e-6	234	CUT441	NA	chrI:151619-152035(-)	CUTs	1	2	NA	38	27.5	NA	38	27.5	NA	38	38	38	38	38	38	38	38	38	38	38	18.3303027798234	NA	9.05	11.1	13.15	27.5	37.75	39.8	41.85	43.9	45.95	NA	NA	NA	NA	NA	NA	NA	NA	NA	NA	NA
5.593828248742036e-9	8.832925163125469e-7	5.742835119740783e-9	235	CUT444	NA	chrII:146723-146971(-)	CUTs	2	NA	NA	31.5	NA	NA	31.5	NA	NA	29.698484809835	NA	22.05	23.1	24.15	31.5	36.75	37.8	38.85	39.9	40.95	NA	NA	NA	NA	NA	NA	NA	NA	NA	NA	NA	NA	NA	NA	NA	NA	NA	NA	NA	NA	NA	NA
2.2375312994968144e-6	1.7665850326250939e-6	5.742835119740783e-7	236	CUT445,XUT_2R-109	NA	chrII:278428-280938(-)	CUTs	4	1	4	62	60	59	68.5	60	60.5	51.5224793452246	NA	22.75	29.5	36.25	68.5	80.75	83.6	86.45	89.3	92.15	60	60	60	60	60	60	60	60	60	60	60	58.5344659242587	66	49.9	50.8	51.7	60.5	66	66	66	66	66
5.593828248742036e-7	1.3249387744688203e-6	5.742835119740783e-7	237	CUT448,CUT449	NA	chrII:340772-341484(-)	CUTs	3	1	1	57	49	136	29	49	136	42.4620191243474	NA	22.7	23.4	24.1	29	74.5	83.6	92.7	101.8	110.9	49	49	49	49	49	49	49	49	49	49	49	136	136	136	136	136	136	136	136	136	136	136
5.593828248742036e-7	4.416462581562735e-9	5.742835119740783e-9	238	CUT450	NA	chrII:351876-352052(-)	CUTs	NA	NA	1	NA	NA	6	NA	NA	6	NA	NA	NA	NA	NA	NA	NA	NA	NA	NA	NA	NA	NA	NA	NA	NA	NA	NA	NA	NA	NA	NA	6	6	6	6	6	6	6	6	6	6	6
3.0206672543206996e-5	1.8990789100719757e-5	2.009992291909274e-5	239	CUT451,YBR063C,YBR065C	NA	chrII:366603-369747(-)	CUTs	43	35	54	68.4883720930233	58.1714285714286	50.3148148148148	69	58	46.5	59.8921921535228	NA	19.1	32.4	38	69	82	85.4	89.7	97.8	111.5	56.1305977522246	45	36.7	38.8	43.2	58	66	69.4	72.8	83	85.8	44.9752421464115	NA	17	22.6	30.95	46.5	63.5	66.6	75.05	81.2	85.35
5.593828248742036e-9	8.832925163125469e-7	5.742835119740783e-9	240	CUT452	NA	chrII:406099-406451(-)	CUTs	2	NA	NA	51	NA	NA	51	NA	NA	50.1996015920445	NA	42.9	43.8	44.7	51	55.5	56.4	57.3	58.2	59.1	NA	NA	NA	NA	NA	NA	NA	NA	NA	NA	NA	NA	NA	NA	NA	NA	NA	NA	NA	NA	NA	NA
5.593828248742036e-7	8.832925163125469e-7	1.1485670239481566e-6	241	CUT453,XUT_2R-178	NA	chrII:407899-409207(-)	CUTs	2	2	1	29.5	46.5	32	29.5	46.5	32	29.3938769133981	NA	27.25	27.5	27.75	29.5	30.75	31	31.25	31.5	31.75	38.2099463490856	NA	22.65	25.3	27.95	46.5	59.75	62.4	65.05	67.7	70.35	32	32	32	32	32	32	32	32	32	32	32
5.593828248742036e-9	4.4164625815627347e-7	5.742835119740783e-9	242	CUT454	NA	chrII:535764-536252(-)	CUTs	1	NA	NA	23	NA	NA	23	NA	NA	23	23	23	23	23	23	23	23	23	23	23	NA	NA	NA	NA	NA	NA	NA	NA	NA	NA	NA	NA	NA	NA	NA	NA	NA	NA	NA	NA	NA	NA
1.1187656497484072e-5	8.391278904969195e-6	8.039969167637096e-6	243	CUT455,SUT447	NA	chrII:539340-541020(-)	CUTs	19	14	20	50.1578947368421	52.8571428571429	46.55	53	47.5	41	44.418940356917	41	14.5	18.2	27.4	53	65	68.2	70.6	72.2	73.7	46.0808415131205	48	20.8	27.1	31.65	47.5	53.5	64.6	79.6	87.4	104.65	42.6837052624744	34	21.95	22.9	25.55	41	65	68.4	70.15	71.6	77.05
1.6781484746226109e-6	2.6498775489376406e-6	1.7228505359222347e-6	244	CUT456	NA	chrII:549124-549532(-)	CUTs	6	3	3	63.5	38	34.3333333333333	65.5	39	36	53.9239244899852	NA	22.25	25.5	28.75	65.5	81	83	91.25	99.5	107.75	36.7630339255338	NA	27.3	28.6	29.9	39	44	45	46	47	48	32.0208197846633	NA	20.7	22.4	24.1	36	42	43.2	44.4	45.6	46.8
5.593828248742036e-9	4.416462581562735e-9	5.742835119740783e-7	245	CUT457	NA	chrII:704140-704268(-)	CUTs	NA	1	NA	NA	2	NA	NA	2	NA	NA	NA	NA	NA	NA	NA	NA	NA	NA	NA	NA	2	2	2	2	2	2	2	2	2	2	2	NA	NA	NA	NA	NA	NA	NA	NA	NA	NA	NA
5.593828248742036e-9	1.3249387744688203e-6	2.8714175598703916e-6	246	CUT458	NA	chrII:720644-721180(-)	CUTs	3	5	NA	46.3333333333333	48	NA	42	37	NA	37.8981575859383	NA	18.6	21.2	23.8	42	61.5	65.4	69.3	73.2	77.1	37.2078542771381	NA	14.6	18.2	21.8	37	57	66.8	76.6	86.4	96.2	NA	NA	NA	NA	NA	NA	NA	NA	NA	NA	NA
1.1747039322358276e-5	1.4574326519157024e-5	1.7802788871196428e-5	247	CUT460	NA	chrIII:28613-29109(-)	CUTs	33	31	21	44.7575757575758	31.9354838709677	35.8095238095238	41	29	31	39.8263984946	NA	17.2	21.2	22.8	41	58	63	67.6	70.8	77.8	28.2950805605961	28	12	14	17.5	29	35.5	42	43	46	59	31.1522874515641	NA	12	16	18	31	50	50	56	58	61
1.6781484746226109e-6	3.974816323406461e-6	2.8714175598703916e-6	248	CUT461	NA	chrIII:29909-30405(-)	CUTs	9	5	3	51.1111111111111	32.2	22.6666666666667	53	31	26	42.6922867837831	NA	14.6	22.2	29.2	53	69	71.4	73.8	75.6	76.8	25.9184902196134	NA	11.6	12.2	12.8	31	35	42	49	56	63	21.6813575580874	NA	15.2	16.4	17.6	26	27	27.2	27.4	27.6	27.8
5.593828248742036e-7	4.416462581562735e-9	1.1485670239481566e-6	249	CUT462,XUT_3R-8	NA	chrIII:30845-31189(-)	CUTs	NA	2	1	NA	32	29	NA	32	29	NA	NA	NA	NA	NA	NA	NA	NA	NA	NA	NA	24.1453929352993	NA	13.1	15.2	17.3	32	42.5	44.6	46.7	48.8	50.9	29	29	29	29	29	29	29	29	29	29	29
5.593828248742036e-9	4.4164625815627347e-7	5.742835119740783e-9	250	CUT463	NA	chrIII:119142-119374(-)	CUTs	1	NA	NA	57	NA	NA	57	NA	NA	57	57	57	57	57	57	57	57	57	57	57	NA	NA	NA	NA	NA	NA	NA	NA	NA	NA	NA	NA	NA	NA	NA	NA	NA	NA	NA	NA	NA	NA
5.593828248742036e-7	1.7665850326250939e-6	3.4457010718444695e-6	251	CUT465	NA	chrIII:147782-148078(-)	CUTs	4	6	1	39.25	46.3333333333333	25	31	38	25	36.1505448116366	NA	26.3	26.6	26.9	31	42.75	48	53.25	58.5	63.75	42.7774998347011	NA	28.5	30	31.5	38	52.5	56	63.5	71	78.5	25	25	25	25	25	25	25	25	25	25	25
5.593828248742036e-9	4.4164625815627347e-7	5.742835119740783e-9	252	CUT466	NA	chrIII:178254-178478(-)	CUTs	1	NA	NA	62	NA	NA	62	NA	NA	62	62	62	62	62	62	62	62	62	62	62	NA	NA	NA	NA	NA	NA	NA	NA	NA	NA	NA	NA	NA	NA	NA	NA	NA	NA	NA	NA	NA	NA
5.593828248742036e-9	4.416462581562735e-9	1.1485670239481566e-6	253	CUT467	NA	chrIII:238014-238702(-)	CUTs	NA	2	NA	NA	35	NA	NA	35	NA	NA	NA	NA	NA	NA	NA	NA	NA	NA	NA	NA	34.7706773014274	NA	31.4	31.8	32.2	35	37	37.4	37.8	38.2	38.6	NA	NA	NA	NA	NA	NA	NA	NA	NA	NA	NA
1.1187656497484072e-6	4.416462581562735e-9	5.742835119740783e-7	254	CUT470	NA	chrIV:65045-65949(-)	CUTs	NA	1	2	NA	134	44.5	NA	134	44.5	NA	NA	NA	NA	NA	NA	NA	NA	NA	NA	NA	134	134	134	134	134	134	134	134	134	134	134	43.6806593356831	NA	36.85	37.7	38.55	44.5	48.75	49.6	50.45	51.3	52.15
1.1187656497484072e-6	8.832925163125469e-7	2.8714175598703916e-6	255	CUT473,XUT_4R-45	NA	chrIV:115165-116108(-)	CUTs	2	5	2	51	55.4	29.5	51	61	29.5	50.0099990002	NA	42	43	44	51	56	57	58	59	60	52.4938966223192	NA	32	38	44	61	66	66.4	66.8	67.2	67.6	29.4618397253125	NA	28.15	28.3	28.45	29.5	30.25	30.4	30.55	30.7	30.85
1.4543953446729294e-5	1.1041156453906837e-5	1.4931371311326035e-5	256	CUT475,XUT_4R-56,XUT_4R-57,SUT460	NA	chrIV:134341-135576(-)	CUTs	25	26	26	62.56	65.7692307692308	64.1153846153846	63	59.5	57	58.2164221984434	NA	23.2	32.8	40.6	63	81	82.8	86.8	88	91.2	58.4201277156722	NA	26	33.5	37.25	59.5	87	98	98.5	103	112.75	52.6604877100379	NA	19.25	20	35.75	57	72.75	74	74	74.5	80.25
5.593828248742036e-9	8.832925163125469e-7	5.742835119740783e-9	257	CUT476	NA	chrIV:138365-139349(-)	CUTs	2	NA	NA	48.5	NA	NA	48.5	NA	NA	44.407206622349	NA	30.95	32.9	34.85	48.5	58.25	60.2	62.15	64.1	66.05	NA	NA	NA	NA	NA	NA	NA	NA	NA	NA	NA	NA	NA	NA	NA	NA	NA	NA	NA	NA	NA	NA
5.593828248742036e-7	4.416462581562735e-9	5.742835119740783e-9	258	CUT481	NA	chrIV:247781-248021(-)	CUTs	NA	NA	1	NA	NA	76	NA	NA	76	NA	NA	NA	NA	NA	NA	NA	NA	NA	NA	NA	NA	NA	NA	NA	NA	NA	NA	NA	NA	NA	NA	76	76	76	76	76	76	76	76	76	76	76
1.6781484746226109e-6	2.2082312907813672e-6	4.019984583818548e-6	259	CUT482,XUT_4R-120	NA	chrIV:292261-292806(-)	CUTs	5	7	3	59	65.5714285714286	52	58	69	48	49.7039289052986	NA	21.8	26.6	31.4	58	67	76	85	94	103	63.0639887769599	NA	39.5	47	54.5	69	73.5	75.6	77.9	80.6	83.3	51.5383194242987	NA	46.2	46.4	46.6	48	55	56.4	57.8	59.2	60.6
5.593828248742036e-7	4.416462581562735e-9	5.742835119740783e-9	260	CUT484	NA	chrIV:309525-309717(-)	CUTs	NA	NA	1	NA	NA	22	NA	NA	22	NA	NA	NA	NA	NA	NA	NA	NA	NA	NA	NA	NA	NA	NA	NA	NA	NA	NA	NA	NA	NA	NA	22	22	22	22	22	22	22	22	22	22	22
5.593828248742036e-9	4.4164625815627347e-7	5.742835119740783e-9	261	CUT485	NA	chrIV:340245-340405(-)	CUTs	1	NA	NA	15	NA	NA	15	NA	NA	15	15	15	15	15	15	15	15	15	15	15	NA	NA	NA	NA	NA	NA	NA	NA	NA	NA	NA	NA	NA	NA	NA	NA	NA	NA	NA	NA	NA	NA
5.593828248742036e-9	4.4164625815627347e-7	1.7228505359222347e-6	262	CUT486	NA	chrIV:345077-345445(-)	CUTs	1	3	NA	15	37	NA	15	29	NA	15	15	15	15	15	15	15	15	15	15	15	22.3504485026617	NA	7.4	9.8	12.2	29	53	57.8	62.6	67.4	72.2	NA	NA	NA	NA	NA	NA	NA	NA	NA	NA	NA
5.593828248742036e-9	1.7665850326250939e-6	5.742835119740783e-9	263	CUT487	NA	chrIV:352269-352621(-)	CUTs	4	NA	NA	38.25	NA	NA	41	NA	NA	35.9194833669514	NA	22.1	24.2	26.3	41	48.75	49.2	49.65	50.1	50.55	NA	NA	NA	NA	NA	NA	NA	NA	NA	NA	NA	NA	NA	NA	NA	NA	NA	NA	NA	NA	NA	NA
5.593828248742036e-9	4.416462581562735e-9	1.1485670239481566e-6	264	CUT488	NA	chrIV:356909-357141(-)	CUTs	NA	2	NA	NA	85	NA	NA	85	NA	NA	NA	NA	NA	NA	NA	NA	NA	NA	NA	NA	81.2403840463596	NA	62.5	65	67.5	85	97.5	100	102.5	105	107.5	NA	NA	NA	NA	NA	NA	NA	NA	NA	NA	NA
5.593828248742036e-7	2.6498775489376406e-6	3.4457010718444695e-6	265	CUT491,XUT_4R-177	NA	chrIV:413837-414797(-)	CUTs	6	6	1	42.6666666666667	40.1666666666667	32	42.5	35	32	39.0808476475674	NA	20.75	23.5	26.25	42.5	57.75	61	61.5	62	62.5	33.0977573725751	NA	15.25	16.5	17.75	35	47	48	58.5	69	79.5	32	32	32	32	32	32	32	32	32	32	32
5.593828248742036e-7	8.832925163125469e-7	5.742835119740783e-7	266	CUT492	NA	chrIV:428461-428725(-)	CUTs	2	1	1	96.5	5	72	96.5	5	72	95.6869897112455	NA	85.25	86.5	87.75	96.5	102.75	104	105.25	106.5	107.75	5	5	5	5	5	5	5	5	5	5	5	72	72	72	72	72	72	72	72	72	72	72
3.915679774119425e-6	1.7665850326250939e-6	5.742835119740783e-7	267	CUT493,SUT466,XUT_4R-203	NA	chrIV:470533-471533(-)	CUTs	4	1	7	47.5	77	81	46	77	82	45.4251228394558	NA	32.6	33.2	33.8	46	58.5	60	61.5	63	64.5	77	77	77	77	77	77	77	77	77	77	77	67.7029568289489	NA	24.8	32.6	40.4	82	99.5	105.2	113.5	127	140.5
3.915679774119425e-6	3.974816323406461e-6	2.8714175598703916e-6	268	CUT494,XUT_4R-218,SUT468	NA	chrIV:505375-507447(-)	CUTs	9	5	7	59.1111111111111	39.2	39.7142857142857	49	31	40	49.5744852164369	NA	21.2	28.4	34.4	49	56	67.6	79.2	97.8	123.4	29.9514296491536	NA	13	15	17	31	34	47	60	73	86	38.6645751618824	NA	26.8	28.6	30.4	40	45	46.8	48.5	50	51.5
5.593828248742036e-7	4.4164625815627347e-7	5.742835119740783e-9	269	CUT495	NA	chrIV:547663-547799(-)	CUTs	1	NA	1	85	NA	13	85	NA	13	85	85	85	85	85	85	85	85	85	85	85	NA	NA	NA	NA	NA	NA	NA	NA	NA	NA	NA	13	13	13	13	13	13	13	13	13	13	13
1.6781484746226109e-6	4.4164625815627347e-7	2.8714175598703916e-6	270	CUT498	NA	chrIV:562511-562855(-)	CUTs	1	5	3	79	71.8	32	79	85	27	79	79	79	79	79	79	79	79	79	79	79	67.7949609945852	NA	40	46	52	85	87	87.4	87.8	88.2	88.6	29.7986516513781	NA	20.7	21.4	22.1	27	38	40.2	42.4	44.6	46.8
1.6781484746226109e-6	3.5331700652501877e-6	1.1485670239481566e-6	271	CUT499,XUT_4R-255	NA	chrIV:578423-579115(-)	CUTs	8	2	3	39.375	25	50.3333333333333	35	25	39	32.4845724223844	NA	12.05	13.1	14.85	35	45	52	59	68.7	78.85	24.9198715887542	NA	23.2	23.4	23.6	25	26	26.2	26.4	26.6	26.8	42.5836874659125	NA	23.7	25.4	27.1	39	64.5	69.6	74.7	79.8	84.9
3.3562969492452218e-6	3.091523807093914e-6	4.5942680957926265e-6	272	CUT500,XUT_4R-265,SUT472	NA	chrIV:598423-600356(-)	CUTs	7	8	6	39.8571428571429	47.125	49.1666666666667	37	49.5	48	38.0715998298473	37	25.9	29.8	33.7	37	42	45	48.8	54.2	59.6	38.2936627649357	NA	14.1	16.2	18.25	49.5	59	63.2	67.4	77.9	89.45	45.2479404177241	48	25.75	29.5	33.25	48	51	52	61	70	79
5.593828248742036e-9	4.4164625815627347e-7	5.742835119740783e-9	273	CUT501	NA	chrIV:602935-603239(-)	CUTs	1	NA	NA	51	NA	NA	51	NA	NA	51	51	51	51	51	51	51	51	51	51	51	NA	NA	NA	NA	NA	NA	NA	NA	NA	NA	NA	NA	NA	NA	NA	NA	NA	NA	NA	NA	NA	NA
5.593828248742036e-9	1.7665850326250939e-6	5.742835119740783e-9	274	CUT503	NA	chrIV:629440-630688(-)	CUTs	4	NA	NA	47	NA	NA	50.5	NA	NA	43.2196719314747	NA	24.7	27.4	30.1	50.5	62	62.6	63.2	63.8	64.4	NA	NA	NA	NA	NA	NA	NA	NA	NA	NA	NA	NA	NA	NA	NA	NA	NA	NA	NA	NA	NA	NA
5.593828248742036e-7	8.832925163125469e-7	1.1485670239481566e-6	275	CUT504,XUT_4R-298	NA	chrIV:687248-687876(-)	CUTs	2	2	1	42	41.5	25	42	41.5	25	41.8927201313068	NA	39.3	39.6	39.9	42	43.5	43.8	44.1	44.4	44.7	41.4246303544159	NA	39.25	39.5	39.75	41.5	42.75	43	43.25	43.5	43.75	25	25	25	25	25	25	25	25	25	25	25
5.593828248742036e-9	4.4164625815627347e-7	5.742835119740783e-7	276	CUT505	NA	chrIV:690224-690480(-)	CUTs	1	1	NA	76	19	NA	76	19	NA	76	76	76	76	76	76	76	76	76	76	76	19	19	19	19	19	19	19	19	19	19	19	NA	NA	NA	NA	NA	NA	NA	NA	NA	NA	NA
5.593828248742036e-7	1.3249387744688203e-6	5.742835119740783e-9	277	CUT506,XUT_4R-303,CUT507	NA	chrIV:703360-704184(-)	CUTs	3	NA	1	48	NA	67	52	NA	67	35.9164730177513	NA	15.1	19.2	23.3	52	66.5	69.4	72.3	75.2	78.1	NA	NA	NA	NA	NA	NA	NA	NA	NA	NA	NA	67	67	67	67	67	67	67	67	67	67	67
5.593828248742036e-9	4.416462581562735e-9	1.1485670239481566e-6	278	CUT508	NA	chrIV:750912-751344(-)	CUTs	NA	2	NA	NA	34	NA	NA	34	NA	NA	NA	NA	NA	NA	NA	NA	NA	NA	NA	NA	32.78719262151	NA	25.9	26.8	27.7	34	38.5	39.4	40.3	41.2	42.1	NA	NA	NA	NA	NA	NA	NA	NA	NA	NA	NA
1.1187656497484072e-6	4.4164625815627347e-7	5.742835119740783e-9	279	CUT509	NA	chrIV:768104-768368(-)	CUTs	1	NA	2	21	NA	44	21	NA	44	21	21	21	21	21	21	21	21	21	21	21	NA	NA	NA	NA	NA	NA	NA	NA	NA	NA	NA	42.8485705712571	NA	35	36	37	44	49	50	51	52	53
5.593828248742036e-9	1.3249387744688203e-6	5.742835119740783e-9	280	CUT510	NA	chrIV:769696-770200(-)	CUTs	3	NA	NA	17.3333333333333	NA	NA	8	NA	NA	9.94637966653718	NA	3.5	4	4.5	8	24.5	27.8	31.1	34.4	37.7	NA	NA	NA	NA	NA	NA	NA	NA	NA	NA	NA	NA	NA	NA	NA	NA	NA	NA	NA	NA	NA	NA
5.593828248742036e-7	4.4164625815627347e-7	5.742835119740783e-7	281	CUT512,CUT513	NA	chrIV:784264-784640(-)	CUTs	1	1	1	14	93	70	14	93	70	14	14	14	14	14	14	14	14	14	14	14	93	93	93	93	93	93	93	93	93	93	93	70	70	70	70	70	70	70	70	70	70	70
3.915679774119425e-6	2.2082312907813672e-6	5.742835119740783e-9	282	CUT516	NA	chrIV:1004457-1005321(-)	CUTs	5	NA	7	42	NA	58.5714285714286	42	NA	60	36.8090482826654	NA	17.4	21.8	26.2	42	52	55.2	58.4	61.6	64.8	NA	NA	NA	NA	NA	NA	NA	NA	NA	NA	NA	50.48766522013	58	24.4	38.8	53.2	60	72.5	74.6	76.3	77.2	78.1
5.593828248742036e-7	4.416462581562735e-9	1.1485670239481566e-6	283	CUT517	NA	chrIV:1010913-1011425(-)	CUTs	NA	2	1	NA	62	41	NA	62	41	NA	NA	NA	NA	NA	NA	NA	NA	NA	NA	NA	59.6238207430553	NA	46.7	48.4	50.1	62	70.5	72.2	73.9	75.6	77.3	41	41	41	41	41	41	41	41	41	41	41
5.593828248742036e-9	4.416462581562735e-9	2.2971340478963133e-6	284	CUT519	NA	chrIV:1031729-1032097(-)	CUTs	NA	4	NA	NA	32.25	NA	NA	29.5	NA	NA	NA	NA	NA	NA	NA	NA	NA	NA	NA	NA	29.9357941745318	NA	19.2	20.4	21.6	29.5	37.75	40.6	43.45	46.3	49.15	NA	NA	NA	NA	NA	NA	NA	NA	NA	NA	NA
5.593828248742036e-7	4.416462581562735e-9	5.742835119740783e-9	285	CUT520	NA	chrIV:1036633-1037001(-)	CUTs	NA	NA	1	NA	NA	58	NA	NA	58	NA	NA	NA	NA	NA	NA	NA	NA	NA	NA	NA	NA	NA	NA	NA	NA	NA	NA	NA	NA	NA	NA	58	58	58	58	58	58	58	58	58	58	58
1.1187656497484072e-6	8.832925163125469e-7	1.7228505359222347e-6	286	CUT522,XUT_4R-461	NA	chrIV:1145721-1146162(-)	CUTs	2	3	2	19.5	61.6666666666667	53	19.5	64	53	14.9666295470958	NA	8.25	9.5	10.75	19.5	25.75	27	28.25	29.5	30.75	61.3274516519036	NA	54.1	55.2	56.3	64	66	66.4	66.8	67.2	67.6	52.0480547186924	NA	44	45	46	53	58	59	60	61	62
5.593828248742036e-9	8.832925163125469e-7	1.1485670239481566e-6	287	CUT523	NA	chrIV:1166153-1166433(-)	CUTs	2	2	NA	25.5	42	NA	25.5	42	NA	24.8997991959775	NA	20.55	21.1	21.65	25.5	28.25	28.8	29.35	29.9	30.45	41.988093550434	NA	41.1	41.2	41.3	42	42.5	42.6	42.7	42.8	42.9	NA	NA	NA	NA	NA	NA	NA	NA	NA	NA	NA
9.509508022861461e-6	8.832925163125469e-6	9.188536191585253e-6	288	CUT524,XUT_4R-486,SUT484,XUT_4R-488	NA	chrIV:1182385-1183548(-)	CUTs	20	16	17	40.4	41.8125	33.1176470588235	40	49	32	37.483622341065	NA	18	20.7	25.25	40	51.25	52.8	56.6	60.3	63.35	36.5521947054097	54	15.25	18.5	19.75	49	54.25	55	55.75	58	62	27.9734177124326	40	11.4	13.8	15.4	32	40	42.4	50.2	56.6	64.2
5.593828248742036e-7	4.4164625815627347e-7	5.742835119740783e-7	289	CUT526	NA	chrIV:1233553-1233673(-)	CUTs	1	1	1	46	85	25	46	85	25	46	46	46	46	46	46	46	46	46	46	46	85	85	85	85	85	85	85	85	85	85	85	25	25	25	25	25	25	25	25	25	25	25
1.1187656497484072e-6	4.4164625815627347e-7	5.742835119740783e-7	290	CUT527,XUT_4R-515,SUT488	NA	chrIV:1260361-1261398(-)	CUTs	1	1	2	56	60	65	56	60	65	56	56	56	56	56	56	56	56	56	56	56	60	60	60	60	60	60	60	60	60	60	60	64.3739077577243	NA	56.9	57.8	58.7	65	69.5	70.4	71.3	72.2	73.1
2.2375312994968144e-6	4.416462581562735e-9	1.7228505359222347e-6	291	CUT528	NA	chrIV:1268921-1269745(-)	CUTs	NA	3	4	NA	45	37.25	NA	54	36.5	NA	NA	NA	NA	NA	NA	NA	NA	NA	NA	NA	32.7081706709785	NA	13.5	18	22.5	54	63	64.8	66.6	68.4	70.2	35.9859743157577	NA	26.6	27.2	27.8	36.5	44.75	45.8	46.85	47.9	48.95
6.15321107361624e-6	3.091523807093914e-6	4.5942680957926265e-6	292	CUT530,XUT_4R-527,SUT489	NA	chrIV:1279065-1279960(-)	CUTs	7	8	11	58.5714285714286	33.375	50.5454545454545	70	32	48	49.0845990026064	NA	21.9	22.8	23.7	70	80.5	86.2	91.5	96	100.5	25.8354668513513	NA	9.3	15.6	21.2	32	40	45.6	51.2	56.2	61.1	44.7189572976005	NA	22	24	26	48	56.5	57	67	77	96.5
5.593828248742036e-7	4.416462581562735e-9	5.742835119740783e-9	293	CUT531,CUT532	NA	chrIV:1299953-1300969(-)	CUTs	NA	NA	1	NA	NA	31	NA	NA	31	NA	NA	NA	NA	NA	NA	NA	NA	NA	NA	NA	NA	NA	NA	NA	NA	NA	NA	NA	NA	NA	NA	31	31	31	31	31	31	31	31	31	31	31
5.593828248742036e-7	4.416462581562735e-9	5.742835119740783e-7	294	CUT533,CUT534	NA	chrIV:1383545-1384761(-)	CUTs	NA	1	1	NA	49	85	NA	49	85	NA	NA	NA	NA	NA	NA	NA	NA	NA	NA	NA	49	49	49	49	49	49	49	49	49	49	49	85	85	85	85	85	85	85	85	85	85	85
5.593828248742036e-7	4.416462581562735e-9	5.742835119740783e-7	295	CUT535,CUT536	NA	chrIV:1435785-1436689(-)	CUTs	NA	1	1	NA	91	33	NA	91	33	NA	NA	NA	NA	NA	NA	NA	NA	NA	NA	NA	91	91	91	91	91	91	91	91	91	91	91	33	33	33	33	33	33	33	33	33	33	33
5.593828248742036e-7	2.6498775489376406e-6	2.8714175598703916e-6	296	CUT537	NA	chrIV:1476513-1476633(-)	CUTs	6	5	1	46.3333333333333	58.8	15	48	71	15	43.7927043528652	NA	27	28	29	48	59.75	62	62.5	63	63.5	51.0963756939645	NA	22.8	29.6	36.4	71	73	75.2	77.4	79.6	81.8	15	15	15	15	15	15	15	15	15	15	15
1.1187656497484072e-6	2.6498775489376406e-6	2.2971340478963133e-6	297	CUT540,SUT498	NA	chrIV:1507897-1509817(-)	CUTs	6	4	2	62.5	65.5	79	58.5	56	79	58.0451843427986	NA	33.75	38.5	43.25	58.5	73.5	78	84.25	90.5	96.75	61.0288079903291	NA	43.3	43.6	43.9	56	77	83	89	95	101	78.8986691902975	NA	75.4	75.8	76.2	79	81	81.4	81.8	82.2	82.6
4.475062598993629e-6	7.0663401305003755e-6	5.168551607766705e-6	298	CUT541,CUT542,SUT503	NA	chrV:15349-15981(-)	CUTs	16	9	8	55.5625	44.5555555555556	30.5	39	56	28.5	41.2653082351263	NA	19.75	21	22.5	39	52.5	60	63	65	125	37.1526375221902	NA	11.4	15.8	20.6	56	59	60.6	62.2	63.4	64.2	26.5735297942597	NA	13.05	14.1	15.2	28.5	34.75	37.2	39.65	48.4	58.2
5.593828248742036e-9	4.4164625815627347e-7	5.742835119740783e-9	299	CUT543	NA	chrV:51773-51973(-)	CUTs	1	NA	NA	36	NA	NA	36	NA	NA	36	36	36	36	36	36	36	36	36	36	36	NA	NA	NA	NA	NA	NA	NA	NA	NA	NA	NA	NA	NA	NA	NA	NA	NA	NA	NA	NA	NA	NA
5.593828248742036e-7	4.4164625815627347e-7	5.742835119740783e-7	300	CUT545	NA	chrV:58821-59309(-)	CUTs	1	1	1	17	41	25	17	41	25	17	17	17	17	17	17	17	17	17	17	17	41	41	41	41	41	41	41	41	41	41	41	25	25	25	25	25	25	25	25	25	25	25
7.83135954823885e-6	6.624693872344101e-6	1.1485670239481566e-5	301	CUT548,XUT_5R-76,SUT506	NA	chrV:155957-156526(-)	CUTs	15	20	14	70.2666666666667	50.3	47.2142857142857	68	47.5	51	64.6376964432501	NA	34.2	39.8	42.6	68	74.5	78.2	85.9	91.2	113.2	41.8064117956478	NA	11.6	20.1	24.4	47.5	75.25	76.2	77.75	82	82.05	41.1741935163507	55	10.95	19.5	35.75	51	55	57	60.05	60.7	71.85
5.593828248742036e-9	8.832925163125469e-7	1.1485670239481566e-6	302	CUT549	NA	chrV:166925-167325(-)	CUTs	2	2	NA	35	11.5	NA	35	11.5	NA	33.5410196624969	NA	26	27	28	35	40	41	42	43	44	10.9544511501033	NA	8.35	8.7	9.05	11.5	13.25	13.6	13.95	14.3	14.65	NA	NA	NA	NA	NA	NA	NA	NA	NA	NA	NA
5.593828248742036e-7	8.832925163125469e-7	5.742835119740783e-7	303	CUT551	NA	chrV:222509-223269(-)	CUTs	2	1	1	55.5	13	11	55.5	13	11	54.4977063737548	NA	46.05	47.1	48.15	55.5	60.75	61.8	62.85	63.9	64.95	13	13	13	13	13	13	13	13	13	13	13	11	11	11	11	11	11	11	11	11	11	11
5.593828248742036e-9	1.7665850326250939e-6	1.7228505359222347e-6	304	CUT553	NA	chrV:261877-262021(-)	CUTs	4	3	NA	49.5	50.3333333333333	NA	50	33	NA	48.2431547998972	NA	37.45	37.9	38.35	50	60.25	60.4	60.55	60.7	60.85	37.0806616207009	NA	16.8	18.6	20.4	33	68	75	82	89	96	NA	NA	NA	NA	NA	NA	NA	NA	NA	NA	NA
1.0068890847735665e-5	3.974816323406461e-6	4.5942680957926265e-6	305	CUT554,XUT_5R-126	NA	chrV:268229-269293(-)	CUTs	9	8	18	55.5555555555556	52.125	45.6666666666667	58	55	48.5	52.0967058715925	NA	27.8	30.6	34	58	70	71.2	72.4	75	79	44.769086610708	NA	17.35	24.7	31.6	55	66	71.6	77.2	79.5	81.25	42.1668069308317	NA	19.1	24.9	29.75	48.5	53.5	55.2	61.85	70.5	74
5.593828248742036e-9	4.416462581562735e-9	5.742835119740783e-7	306	CUT555	NA	chrV:272085-272269(-)	CUTs	NA	1	NA	NA	21	NA	NA	21	NA	NA	NA	NA	NA	NA	NA	NA	NA	NA	NA	NA	21	21	21	21	21	21	21	21	21	21	21	NA	NA	NA	NA	NA	NA	NA	NA	NA	NA	NA
1.1187656497484072e-6	3.091523807093914e-6	2.2971340478963133e-6	307	CUT556,XUT_5R-129,SUT514	NA	chrV:273797-278261(-)	CUTs	7	4	2	46.8571428571429	49.25	48	51	50.5	48	42.0285885108406	NA	20.7	23.4	26.1	51	62.5	64.6	66.9	69.6	72.3	44.0048827333815	NA	25.05	26.1	27.15	50.5	70.5	70.8	71.1	71.4	71.7	41.5692193816531	NA	26.4	28.8	31.2	48	60	62.4	64.8	67.2	69.6
1.1187656497484072e-6	3.091523807093914e-6	4.019984583818548e-6	308	CUT557	NA	chrV:281565-282445(-)	CUTs	7	7	2	60.5714285714286	47.1428571428571	32	61	30	32	56.8810237833204	NA	31.8	36.6	41.4	61	70.5	74.4	78.5	83	87.5	35.8334574330855	30	12.1	17.2	22.3	30	76	77.8	79.8	82.2	84.6	19.9749843554382	NA	9.5	12	14.5	32	44.5	47	49.5	52	54.5
1.1187656497484072e-6	4.416462581562735e-9	1.7228505359222347e-6	309	CUT558	NA	chrV:294285-294917(-)	CUTs	NA	3	2	NA	38.6666666666667	33.5	NA	40	33.5	NA	NA	NA	NA	NA	NA	NA	NA	NA	NA	NA	33.201703110967	NA	17.5	20	22.5	40	50.5	52.6	54.7	56.8	58.9	31.8119474411737	NA	24.05	25.1	26.15	33.5	38.75	39.8	40.85	41.9	42.95
6.15321107361624e-6	5.299755097875281e-6	9.762819703559331e-6	310	CUT560,CUT561,XUT_5R-144	NA	chrV:302365-303357(-)	CUTs	12	17	11	52.3333333333333	46.7647058823529	49.0909090909091	52	49	54	50.3269640267676	52	32.4	36.2	37.3	52	64.25	67	69.4	71.6	72.9	42.900820738737	57	14.6	25.8	33.8	49	57	57	58.2	63	70.6	45.9332905078548	NA	25.5	31	31.5	54	61	62	63	64	69
5.593828248742036e-9	4.416462581562735e-9	5.742835119740783e-7	311	CUT564	NA	chrV:409125-409389(-)	CUTs	NA	1	NA	NA	46	NA	NA	46	NA	NA	NA	NA	NA	NA	NA	NA	NA	NA	NA	NA	46	46	46	46	46	46	46	46	46	46	46	NA	NA	NA	NA	NA	NA	NA	NA	NA	NA	NA
1.6781484746226109e-6	8.832925163125469e-7	1.1485670239481566e-6	312	CUT565,CUT566	NA	chrV:415773-416557(-)	CUTs	2	2	3	57.5	25	26.3333333333333	57.5	25	24	57.4978260458602	NA	57.05	57.1	57.15	57.5	57.75	57.8	57.85	57.9	57.95	24	NA	18.7	19.4	20.1	25	28.5	29.2	29.9	30.6	31.3	22.6474269648039	NA	12.3	13.6	14.9	24	34	36	38	40	42
1.1187656497484072e-6	1.3249387744688203e-6	1.1485670239481566e-6	313	CUT568	NA	chrV:432549-432853(-)	CUTs	3	2	2	51.6666666666667	46.5	27.5	51	46.5	27.5	39.2209678883074	NA	16.8	20.6	24.4	51	71	75	79	83	87	44.497190922574	NA	34.35	35.7	37.05	46.5	53.25	54.6	55.95	57.3	58.65	24.4948974278318	NA	16.25	17.5	18.75	27.5	33.75	35	36.25	37.5	38.75
1.1187656497484072e-6	2.6498775489376406e-6	2.2971340478963133e-6	314	CUT570,SUT517	NA	chrV:509637-510213(-)	CUTs	6	4	2	54.1666666666667	64.5	73	66	65	73	46.4408822669716	NA	18	21	24	66	70.75	72	73.75	75.5	77.25	51.9639617566797	NA	21.35	25.7	30.05	65	90.75	94.8	98.85	102.9	106.95	72.1664742106749	NA	63.1	64.2	65.3	73	78.5	79.6	80.7	81.8	82.9
1.0628273672609869e-5	8.391278904969195e-6	1.4931371311326035e-5	315	CUT571	NA	chrV:544613-545061(-)	CUTs	19	26	19	52.7894736842105	48.3846153846154	56.4736842105263	49	46	56	47.6725455449174	38	23.9	29.6	35.2	49	53	55.4	59.3	77.6	121.3	43.6958325222014	NA	21.25	24	26	46	59.75	61	64.5	75	85.5	55.4295607942398	NA	42.3	44.6	46.4	56	60.5	65	71.3	72.2	73.5
5.593828248742036e-9	4.4164625815627345e-6	2.2971340478963133e-6	316	CUT572	NA	chrV:567037-567581(-)	CUTs	10	4	NA	53.4	40	NA	53.5	43.5	NA	49.3958607517242	NA	26.15	29.3	31.75	53.5	66.75	70	74.5	78.8	82.4	38.1604656294053	NA	25	28	31	43.5	46.5	47.4	48.3	49.2	50.1	NA	NA	NA	NA	NA	NA	NA	NA	NA	NA	NA
5.593828248742036e-9	4.416462581562735e-9	5.742835119740783e-7	317	CUT574	NA	chrVI:95101-95205(-)	CUTs	NA	1	NA	NA	53	NA	NA	53	NA	NA	NA	NA	NA	NA	NA	NA	NA	NA	NA	NA	53	53	53	53	53	53	53	53	53	53	53	NA	NA	NA	NA	NA	NA	NA	NA	NA	NA	NA
5.593828248742036e-7	8.832925163125469e-7	1.7228505359222347e-6	318	CUT575	NA	chrVI:118637-119165(-)	CUTs	2	3	1	46	69.3333333333333	43	46	56	43	45.6070170039655	NA	40.6	41.2	41.8	46	49	49.6	50.2	50.8	51.4	65.6256740671504	NA	49.7	50.4	51.1	56	79.5	84.2	88.9	93.6	98.3	43	43	43	43	43	43	43	43	43	43	43
5.593828248742036e-9	4.416462581562735e-9	5.742835119740783e-7	319	CUT579	NA	chrVI:245197-245893(-)	CUTs	NA	1	NA	NA	30	NA	NA	30	NA	NA	NA	NA	NA	NA	NA	NA	NA	NA	NA	NA	30	30	30	30	30	30	30	30	30	30	30	NA	NA	NA	NA	NA	NA	NA	NA	NA	NA	NA
5.593828248742036e-7	4.4164625815627347e-7	5.742835119740783e-7	320	CUT580	NA	chrVI:251837-252277(-)	CUTs	1	1	1	55	29	52	55	29	52	55	55	55	55	55	55	55	55	55	55	55	29	29	29	29	29	29	29	29	29	29	29	52	52	52	52	52	52	52	52	52	52	52
1.1187656497484072e-6	8.832925163125469e-7	1.1485670239481566e-6	321	CUT582	NA	chrVII:11909-12373(-)	CUTs	2	2	2	34	75.5	46	34	75.5	46	21.9089023002066	NA	10.6	13.2	15.8	34	47	49.6	52.2	54.8	57.4	74.766302570075	NA	66.05	67.1	68.15	75.5	80.75	81.8	82.85	83.9	84.95	39.2428337406972	NA	24.4	26.8	29.2	46	58	60.4	62.8	65.2	67.6
2.796914124371018e-6	2.6498775489376406e-6	2.2971340478963133e-6	322	CUT585	NA	chrVII:55814-56190(-)	CUTs	6	4	5	36.5	36.5	24.8	35.5	34	18	33.9143400909058	NA	20	21	22	35.5	49	52	52.5	53	53.5	34.9554075629273	NA	25.2	26.4	27.6	34	40.5	43.2	45.9	48.6	51.3	17.0792166182646	NA	5.6	8.2	10.8	18	29	34.8	40.6	46.4	52.2
5.593828248742036e-7	1.3249387744688203e-6	1.7228505359222347e-6	323	CUT588	NA	chrVII:145359-145631(-)	CUTs	3	3	1	91	51	22	88	57	22	90.8676577251334	NA	87.1	87.2	87.3	88	93	94	95	96	97	44.2492738238262	NA	23.7	27.4	31.1	57	66.5	68.4	70.3	72.2	74.1	22	22	22	22	22	22	22	22	22	22	22
1.6781484746226109e-6	1.7665850326250939e-6	1.7228505359222347e-6	324	CUT590	NA	chrVII:166863-167487(-)	CUTs	4	3	3	75.75	58	58.6666666666667	78	49	64	75.1714438364335	NA	63.65	65.3	66.95	78	83.5	83.8	84.1	84.4	84.7	50.6129875476798	NA	29.2	31.4	33.6	49	73.5	78.4	83.3	88.2	93.1	57.9198258086191	NA	47.8	49.6	51.4	64	65	65.2	65.4	65.6	65.8
1.1187656497484072e-6	1.3249387744688203e-6	1.7228505359222347e-6	325	CUT591,XUT_7R-93,SUT541	NA	chrVII:209991-213771(-)	CUTs	3	3	2	72.6666666666667	63	32	65	63	32	70.4964704904378	NA	56	57	58	65	81.5	84.8	88.1	91.4	94.7	62.3531699919705	NA	53.1	54.2	55.3	63	68.5	69.6	70.7	71.8	72.9	30.3973683071413	NA	23	24	25	32	37	38	39	40	41
5.593828248742036e-9	4.4164625815627347e-7	5.742835119740783e-7	326	CUT593	NA	chrVII:276751-277079(-)	CUTs	1	1	NA	18	30	NA	18	30	NA	18	18	18	18	18	18	18	18	18	18	18	30	30	30	30	30	30	30	30	30	30	30	NA	NA	NA	NA	NA	NA	NA	NA	NA	NA	NA
1.6781484746226109e-6	8.832925163125469e-7	5.742835119740783e-9	327	CUT594	NA	chrVII:286895-287183(-)	CUTs	2	NA	3	59	NA	34.6666666666667	59	NA	35	58.4551109827019	NA	51.8	52.6	53.4	59	63	63.8	64.6	65.4	66.2	NA	NA	NA	NA	NA	NA	NA	NA	NA	NA	NA	30.4918907044456	NA	17	19	21	35	44.5	46.4	48.3	50.2	52.1
5.593828248742036e-9	4.416462581562735e-9	5.742835119740783e-7	328	CUT595	NA	chrVII:314215-314375(-)	CUTs	NA	1	NA	NA	105	NA	NA	105	NA	NA	NA	NA	NA	NA	NA	NA	NA	NA	NA	NA	105	105	105	105	105	105	105	105	105	105	105	NA	NA	NA	NA	NA	NA	NA	NA	NA	NA	NA
5.593828248742036e-7	4.4164625815627347e-7	5.742835119740783e-7	329	CUT597	NA	chrVII:345295-345727(-)	CUTs	1	1	1	149	50	24	149	50	24	149	149	149	149	149	149	149	149	149	149	149	50	50	50	50	50	50	50	50	50	50	50	24	24	24	24	24	24	24	24	24	24	24
1.1747039322358276e-5	1.280774148653193e-5	1.9525639407118663e-5	330	CUT599,YGL072C	NA	chrVII:370247-371247(-)	CUTs	29	34	21	40.1724137931034	47.1176470588235	29.7619047619048	41	46.5	30	32.8896286526699	NA	9	12.8	15.6	41	53	58.2	60	69.6	72.6	43.2290580306514	NA	18.65	27	27.95	46.5	60.75	62.8	66.05	67	74.4	26.568020274005	NA	14	14	15	30	40	43	43	46	47
5.593828248742036e-7	4.416462581562735e-9	5.742835119740783e-7	331	CUT600,XUT_7R-181	NA	chrVII:412623-413175(-)	CUTs	NA	1	1	NA	41	52	NA	41	52	NA	NA	NA	NA	NA	NA	NA	NA	NA	NA	NA	41	41	41	41	41	41	41	41	41	41	41	52	52	52	52	52	52	52	52	52	52	52
1.1187656497484072e-6	1.3249387744688203e-6	5.742835119740783e-7	332	CUT601	NA	chrVII:439767-440607(-)	CUTs	3	1	2	75.3333333333333	48	15	73	48	15	74.9259120222382	NA	67.6	68.2	68.8	73	79.5	80.8	82.1	83.4	84.7	48	48	48	48	48	48	48	48	48	48	48	9	NA	4.2	5.4	6.6	15	21	22.2	23.4	24.6	25.8
1.6781484746226109e-6	8.832925163125469e-7	1.7228505359222347e-6	333	CUT603,CUT604	NA	chrVII:515679-516271(-)	CUTs	2	3	3	42	39.3333333333333	38	42	34	40	38.405728739343	NA	26.7	28.4	30.1	42	50.5	52.2	53.9	55.6	57.3	34.7575074785815	NA	20.5	22	23.5	34	49.5	52.6	55.7	58.8	61.9	35.7680561469651	NA	23.8	25.6	27.4	40	46	47.2	48.4	49.6	50.8
3.3562969492452218e-6	8.391278904969195e-6	8.614252679611175e-6	334	CUT605	NA	chrVII:525047-525615(-)	CUTs	19	15	6	49.3157894736842	49.0666666666667	36.5	45	50	40.5	44.0086895360048	NA	27.5	30.6	31	45	54	55.2	57.6	60.8	77.0999999999998	46.0254358858865	64	24.7	25.4	26.8	50	63.5	64	64	64.6	68.3	32.7818370231076	NA	15.25	17.5	19.75	40.5	47	49	50.25	51.5	52.75
5.0344454238678324e-06	7.0663401305003755e-6	8.614252679611175e-6	335	CUT610	NA	chrVII:656167-656455(-)	CUTs	16	15	9	53.375	74.7333333333333	62	47.5	71	41	49.0295965235805	NA	27	31.5	33.5	47.5	76.25	77	79.25	82	84	65.6301225466677	NA	26.4	30.2	36.7	71	76	80.6	89.7	110.2	145.2	41.6917174350684	NA	17.2	18.4	19.2	41	69	69.8	70.6	105.8	175.4
5.593828248742036e-9	4.4164625815627347e-7	5.742835119740783e-9	336	CUT611,CUT612	NA	chrVII:666951-667807(-)	CUTs	1	NA	NA	30	NA	NA	30	NA	NA	30	30	30	30	30	30	30	30	30	30	30	NA	NA	NA	NA	NA	NA	NA	NA	NA	NA	NA	NA	NA	NA	NA	NA	NA	NA	NA	NA	NA	NA
1.6781484746226109e-6	1.3249387744688203e-6	5.742835119740783e-7	337	CUT613	NA	chrVII:669759-670575(-)	CUTs	3	1	3	36	40	47.6666666666667	15	40	47	24.4297585493542	NA	12.3	12.6	12.9	15	48	54.6	61.2	67.8	74.4	40	40	40	40	40	40	40	40	40	40	40	46.0593122739157	NA	34.4	35.8	37.2	47	55	56.6	58.2	59.8	61.4
1.1187656497484072e-6	4.416462581562735e-9	1.1485670239481566e-6	338	CUT614	NA	chrVII:671407-671919(-)	CUTs	NA	2	2	NA	47.5	78.5	NA	47.5	78.5	NA	NA	NA	NA	NA	NA	NA	NA	NA	NA	NA	44.5421149026402	NA	32.65	34.3	35.95	47.5	55.75	57.4	59.05	60.7	62.35	71.9027120489902	NA	50.15	53.3	56.45	78.5	94.25	97.4	100.55	103.7	106.85
5.593828248742036e-7	4.4164625815627347e-7	1.1485670239481566e-6	339	CUT617	NA	chrVII:739327-739607(-)	CUTs	1	2	1	37	39	35	37	39	35	37	37	37	37	37	37	37	37	37	37	37	34.0587727318528	NA	21.9	23.8	25.7	39	48.5	50.4	52.3	54.2	56.1	35	35	35	35	35	35	35	35	35	35	35
5.593828248742036e-7	1.3249387744688203e-6	5.742835119740783e-7	340	CUT618	NA	chrVII:746055-746615(-)	CUTs	3	1	1	111.666666666667	10	42	66	10	42	80.1044469095268	NA	36.3	39.6	42.9	66	151	168	185	202	219	10	10	10	10	10	10	10	10	10	10	10	42	42	42	42	42	42	42	42	42	42	42
5.593828248742036e-9	8.832925163125469e-7	5.742835119740783e-7	341	CUT619	NA	chrVII:760503-761119(-)	CUTs	2	1	NA	63	3	NA	63	3	NA	51.7010638188423	NA	30.6	34.2	37.8	63	81	84.6	88.2	91.8	95.4	3	3	3	3	3	3	3	3	3	3	3	NA	NA	NA	NA	NA	NA	NA	NA	NA	NA	NA
5.593828248742036e-9	4.416462581562735e-9	2.2971340478963133e-6	342	CUT620	NA	chrVII:761735-762159(-)	CUTs	NA	4	NA	NA	44.25	NA	NA	42.5	NA	NA	NA	NA	NA	NA	NA	NA	NA	NA	NA	NA	41.922526425601	NA	28.1	30.2	32.3	42.5	50.25	53.4	56.55	59.7	62.85	NA	NA	NA	NA	NA	NA	NA	NA	NA	NA	NA
1.1187656497484072e-6	1.3249387744688203e-6	1.7228505359222347e-6	343	CUT621	NA	chrVII:769607-770319(-)	CUTs	3	3	2	52.6666666666667	66.3333333333333	42	59	79	42	48.9503871012745	NA	31.1	34.2	37.3	59	65	66.2	67.4	68.6	69.8	62.6721865265064	NA	42.1	46.2	50.3	79	80.5	80.8	81.1	81.4	81.7	35.7770876399966	NA	22.2	24.4	26.6	42	53	55.2	57.4	59.6	61.8
5.593828248742036e-9	4.4164625815627347e-7	5.742835119740783e-9	344	CUT622,XUT_7R-360	NA	chrVII:795655-796639(-)	CUTs	1	NA	NA	26	NA	NA	26	NA	NA	26	26	26	26	26	26	26	26	26	26	26	NA	NA	NA	NA	NA	NA	NA	NA	NA	NA	NA	NA	NA	NA	NA	NA	NA	NA	NA	NA	NA	NA
3.3562969492452218e-6	5.299755097875281e-6	5.168551607766705e-6	345	CUT626,XUT_7R-404,SUT566	NA	chrVII:879031-879938(-)	CUTs	12	9	6	62.4166666666667	79.7777777777778	50.1666666666667	59.5	73	52	59.1245353015326	55	35.2	37.7	41.55	59.5	70	72.2	78.25	86.5	98.8	61.7771574653043	NA	18.2	25.4	35.6	73	87	87	87	114	168	44.5018260861752	56	21.25	27.5	33.75	52	56	56	63.5	71	78.5
2.796914124371018e-6	1.7665850326250939e-6	2.2971340478963133e-6	346	CUT627,CUT628	NA	chrVII:882311-882719(-)	CUTs	4	4	5	34	38.5	19	35	43.5	17	32.234388801513	NA	20.8	22.6	24.4	35	41	42.2	43.4	44.6	45.8	32.8307345849912	NA	15.5	20	24.5	43.5	48.5	50	51.5	53	54.5	16.7862233294513	NA	8.8	10.6	12.4	17	20	23	26	29	32
1.56627190964777e-5	1.5899265293625844e-5	1.7802788871196428e-5	347	CUT629,XUT_7R-418,SUT567	NA	chrVII:904799-905456(-)	CUTs	36	31	28	34.8888888888889	42.0645161290323	31.1428571428571	28.5	39	23.5	29.4279915022726	11	11	13	16.5	28.5	45	51	52.75	66	78.25	35.3168619614016	37	13.5	16	21.5	39	58	60	62	67	78.5	26.3460510245287	NA	13	13.7	15.1	23.5	41.25	48.6	54.8	66.2	69
2.796914124371018e-6	3.5331700652501877e-6	6.3171186317148615e-6	348	CUT630	NA	chrVII:974014-974438(-)	CUTs	8	11	5	61.25	56.6363636363636	51.6	64.5	52	64	58.5960823948083	NA	36.25	41.5	46.2	64.5	71.5	75	78.5	81.1	83.55	50.8665888604904	NA	24.5	31	33.5	52	71.5	81	87	93	97	48.4463102665888	NA	28.8	30.6	32.4	64	65	65.2	65.4	65.6	65.8
5.593828248742036e-7	4.4164625815627347e-7	5.742835119740783e-7	349	CUT631	NA	chrVII:984318-984654(-)	CUTs	1	1	1	49	53	119	49	53	119	49	49	49	49	49	49	49	49	49	49	49	53	53	53	53	53	53	53	53	53	53	53	119	119	119	119	119	119	119	119	119	119	119
1.6781484746226109e-6	4.4164625815627345e-6	3.4457010718444695e-6	350	CUT632	NA	chrVII:993734-994078(-)	CUTs	10	6	3	69.7	49.3333333333333	63	48.5	44.5	62	55.8536616260993	NA	24.85	30.7	35.5	48.5	77.75	84.6	90.45	107.6	164.3	44.3737562735027	NA	27.25	27.5	27.75	44.5	48.75	50	63	76	89	62.0322412954626	NA	51.2	52.4	53.6	62	69.5	71	72.5	74	75.5
1.6781484746226109e-6	1.3249387744688203e-6	1.1485670239481566e-6	351	CUT634	NA	chrVII:1011678-1012342(-)	CUTs	3	2	3	69	39	47	63	39	41	67.9864448182619	NA	58.5	59	59.5	63	74.5	76.8	79.1	81.4	83.7	37.9473319220206	NA	30.9	31.8	32.7	39	43.5	44.4	45.3	46.2	47.1	45.5430498645119	NA	36.5	37	37.5	41	52.5	54.8	57.1	59.4	61.7
5.593828248742036e-7	4.4164625815627347e-7	5.742835119740783e-9	352	CUT635	NA	chrVII:1039406-1039830(-)	CUTs	1	NA	1	47	NA	22	47	NA	22	47	47	47	47	47	47	47	47	47	47	47	NA	NA	NA	NA	NA	NA	NA	NA	NA	NA	NA	22	22	22	22	22	22	22	22	22	22	22
5.593828248742036e-9	4.4164625815627347e-7	5.742835119740783e-9	353	CUT637,XUT_8R-22	NA	chrVIII:50013-50590(-)	CUTs	1	NA	NA	32	NA	NA	32	NA	NA	32	32	32	32	32	32	32	32	32	32	32	NA	NA	NA	NA	NA	NA	NA	NA	NA	NA	NA	NA	NA	NA	NA	NA	NA	NA	NA	NA	NA	NA
5.593828248742036e-7	4.416462581562735e-9	5.742835119740783e-7	354	CUT638	NA	chrVIII:69582-70070(-)	CUTs	NA	1	1	NA	50	30	NA	50	30	NA	NA	NA	NA	NA	NA	NA	NA	NA	NA	NA	50	50	50	50	50	50	50	50	50	50	50	30	30	30	30	30	30	30	30	30	30	30
5.593828248742036e-9	4.416462581562735e-9	5.742835119740783e-7	355	CUT642	NA	chrVIII:189870-190294(-)	CUTs	NA	1	NA	NA	24	NA	NA	24	NA	NA	NA	NA	NA	NA	NA	NA	NA	NA	NA	NA	24	24	24	24	24	24	24	24	24	24	24	NA	NA	NA	NA	NA	NA	NA	NA	NA	NA	NA
1.1187656497484072e-6	8.832925163125469e-7	5.742835119740783e-9	356	CUT643	NA	chrVIII:208854-209286(-)	CUTs	2	NA	2	77	NA	40.5	77	NA	40.5	74.3572457800852	NA	59	61	63	77	87	89	91	93	95	NA	NA	NA	NA	NA	NA	NA	NA	NA	NA	NA	39.5979797464467	NA	32.85	33.7	34.55	40.5	44.75	45.6	46.45	47.3	48.15
5.593828248742036e-7	4.416462581562735e-9	5.742835119740783e-9	357	CUT644	NA	chrVIII:231293-231853(-)	CUTs	NA	NA	1	NA	NA	52	NA	NA	52	NA	NA	NA	NA	NA	NA	NA	NA	NA	NA	NA	NA	NA	NA	NA	NA	NA	NA	NA	NA	NA	NA	52	52	52	52	52	52	52	52	52	52	52
5.593828248742036e-7	8.832925163125469e-7	3.4457010718444695e-6	358	CUT647,SUT583,XUT_8R-135,XUT_8R-137	NA	chrVIII:279293-281245(-)	CUTs	2	6	1	37	55.8333333333333	55	37	51	55	18.5741756210067	NA	8.2	11.4	14.6	37	53	56.2	59.4	62.6	65.8	47.0989148785163	NA	23.25	23.5	23.75	51	61.75	63	78	93	108	55	55	55	55	55	55	55	55	55	55	55
1.1187656497484072e-6	1.7665850326250939e-6	2.2971340478963133e-6	359	CUT650	NA	chrVIII:380974-381350(-)	CUTs	4	4	2	40.75	47.25	58	37.5	42	58	39.559422675972	NA	31.3	31.6	31.9	37.5	45.75	48	50.25	52.5	54.75	38.9723192009468	NA	18.1	20.2	22.3	42	62.75	68	73.25	78.5	83.75	55.4526825320471	NA	42.7	44.4	46.1	58	66.5	68.2	69.9	71.6	73.3
5.593828248742036e-9	4.4164625815627347e-7	5.742835119740783e-9	360	CUT652	NA	chrVIII:410406-410886(-)	CUTs	1	NA	NA	3	NA	NA	3	NA	NA	3	3	3	3	3	3	3	3	3	3	3	NA	NA	NA	NA	NA	NA	NA	NA	NA	NA	NA	NA	NA	NA	NA	NA	NA	NA	NA	NA	NA	NA
2.796914124371018e-6	4.858108839719008e-6	7.465685655663017e-6	361	CUT654,CUT655	NA	chrVIII:449142-450702(-)	CUTs	11	13	5	53.8181818181818	42.4615384615385	37	59	46	31	47.338902870197	59	21	22	26	59	69	73	82	91	94.5	39.2617754643065	46	17.8	19.6	21.4	46	50	53	55.6	57.4	61.2	35.5945443721564	NA	27.2	27.4	27.6	31	46	47.4	48.8	50.2	51.6
5.593828248742036e-9	4.4164625815627347e-7	5.742835119740783e-9	362	CUT658,CUT659	NA	chrIX:44909-45925(-)	CUTs	1	NA	NA	90	NA	NA	90	NA	NA	90	90	90	90	90	90	90	90	90	90	90	NA	NA	NA	NA	NA	NA	NA	NA	NA	NA	NA	NA	NA	NA	NA	NA	NA	NA	NA	NA	NA	NA
5.593828248742036e-7	4.416462581562735e-9	5.742835119740783e-7	363	CUT660	NA	chrIX:47573-47949(-)	CUTs	NA	1	1	NA	33	62	NA	33	62	NA	NA	NA	NA	NA	NA	NA	NA	NA	NA	NA	33	33	33	33	33	33	33	33	33	33	33	62	62	62	62	62	62	62	62	62	62	62
2.2375312994968144e-6	2.2082312907813672e-6	1.7228505359222347e-6	364	CUT661,XUT_9R-56	NA	chrIX:135381-136325(-)	CUTs	5	3	4	50.2	35.3333333333333	80	41	31	75.5	44.5482666627751	NA	23	27	31	41	75	75.4	75.8	76.2	76.6	33.0638494463647	NA	22.9	23.8	24.7	31	42	44.2	46.4	48.6	50.8	78.6832769264927	NA	65.75	66.5	67.25	75.5	86.75	90.2	93.65	97.1	100.55
1.1187656497484072e-6	2.6498775489376406e-6	1.1485670239481566e-6	365	CUT664	NA	chrIX:259613-259909(-)	CUTs	6	2	2	64.1666666666667	57.5	77.5	48	57.5	77.5	52.101017840107	NA	24.5	26	27.5	48	85.5	95	106.75	118.5	130.25	56.7097875150313	NA	48.95	49.9	50.85	57.5	62.25	63.2	64.15	65.1	66.05	76.4852927038917	NA	66.25	67.5	68.75	77.5	83.75	85	86.25	87.5	88.75
5.593828248742036e-9	1.3249387744688203e-6	1.1485670239481566e-6	366	CUT665	NA	chrIX:263533-265053(-)	CUTs	3	2	NA	61.6666666666667	53	NA	67	53	NA	58.5581276275838	NA	40	43	46	67	74	75.4	76.8	78.2	79.6	53	53	53	53	53	53	53	53	53	53	53	NA	NA	NA	NA	NA	NA	NA	NA	NA	NA	NA
2.2375312994968144e-6	8.832925163125469e-7	5.742835119740783e-7	367	CUT666	NA	chrIX:342013-342293(-)	CUTs	2	1	4	81.5	58	107.75	81.5	58	37	28.1069386451104	NA	12.65	20.3	27.95	81.5	119.75	127.4	135.05	142.7	150.35	58	58	58	58	58	58	58	58	58	58	58	48.5160327058176	NA	15.75	16.5	17.25	37	126	169.2	212.4	255.6	298.8
5.593828248742036e-9	4.416462581562735e-9	5.742835119740783e-7	368	CUT667	NA	chrIX:349757-350093(-)	CUTs	NA	1	NA	NA	24	NA	NA	24	NA	NA	NA	NA	NA	NA	NA	NA	NA	NA	NA	NA	24	24	24	24	24	24	24	24	24	24	24	NA	NA	NA	NA	NA	NA	NA	NA	NA	NA	NA
5.593828248742036e-9	4.416462581562735e-9	5.742835119740783e-7	369	CUT668	NA	chrIX:362637-362981(-)	CUTs	NA	1	NA	NA	74	NA	NA	74	NA	NA	NA	NA	NA	NA	NA	NA	NA	NA	NA	NA	74	74	74	74	74	74	74	74	74	74	74	NA	NA	NA	NA	NA	NA	NA	NA	NA	NA	NA
5.593828248742036e-9	1.7665850326250939e-6	2.8714175598703916e-6	370	CUT669,XUT_9R-167	NA	chrIX:381181-382173(-)	CUTs	4	5	NA	53.25	82	NA	45.5	56	NA	49.6436403026957	NA	34.65	36.3	37.95	45.5	57.5	63.8	70.1	76.4	82.7	58.1292899236658	NA	19	23	27	56	129	138.2	147.4	156.6	165.8	NA	NA	NA	NA	NA	NA	NA	NA	NA	NA	NA
5.593828248742036e-9	4.416462581562735e-9	5.742835119740783e-7	371	CUT671	NA	chrX:63133-63597(-)	CUTs	NA	1	NA	NA	21	NA	NA	21	NA	NA	NA	NA	NA	NA	NA	NA	NA	NA	NA	NA	21	21	21	21	21	21	21	21	21	21	21	NA	NA	NA	NA	NA	NA	NA	NA	NA	NA	NA
5.593828248742036e-9	4.416462581562735e-9	5.742835119740783e-7	372	CUT673	NA	chrX:99029-99557(-)	CUTs	NA	1	NA	NA	87	NA	NA	87	NA	NA	NA	NA	NA	NA	NA	NA	NA	NA	NA	NA	87	87	87	87	87	87	87	87	87	87	87	NA	NA	NA	NA	NA	NA	NA	NA	NA	NA	NA
1.6781484746226109e-6	8.832925163125469e-7	2.8714175598703916e-6	373	CUT674	NA	chrX:119118-119806(-)	CUTs	2	5	3	78.5	36	42.6666666666667	78.5	32	38	77.7946013551069	NA	69.05	70.1	71.15	78.5	83.75	84.8	85.85	86.9	87.95	30.6743024395012	NA	14.4	15.8	17.2	32	51	53.6	56.2	58.8	61.4	41.500895127545	NA	33.5	34	34.5	38	47.5	49.4	51.3	53.2	55.1
5.593828248742036e-7	8.832925163125469e-7	1.1485670239481566e-6	374	CUT678,CUT679	NA	chrX:142660-142996(-)	CUTs	2	2	1	72.5	61.5	52	72.5	61.5	52	69.5413546028548	NA	54.05	56.1	58.15	72.5	82.75	84.8	86.85	88.9	90.95	61.0409698481274	NA	54.75	55.5	56.25	61.5	65.25	66	66.75	67.5	68.25	52	52	52	52	52	52	52	52	52	52	52
1.1187656497484072e-6	4.416462581562735e-9	1.1485670239481566e-6	375	CUT682,SUT630	NA	chrX:259500-260988(-)	CUTs	NA	2	2	NA	64	36.5	NA	64	36.5	NA	NA	NA	NA	NA	NA	NA	NA	NA	NA	NA	59.3295878967653	NA	42.4	44.8	47.2	64	76	78.4	80.8	83.2	85.6	36.0832371053374	NA	31.55	32.1	32.65	36.5	39.25	39.8	40.35	40.9	41.45
5.593828248742036e-7	4.4164625815627347e-7	5.742835119740783e-7	376	CUT683,CUT684	NA	chrX:267316-268348(-)	CUTs	1	1	1	49	57	56	49	57	56	49	49	49	49	49	49	49	49	49	49	49	57	57	57	57	57	57	57	57	57	57	57	56	56	56	56	56	56	56	56	56	56	56
5.593828248742036e-7	8.832925163125469e-7	5.742835119740783e-7	377	CUT688,XUT_10R-116,SUT631	NA	chrX:319036-319797(-)	CUTs	2	1	1	59	67	83	59	67	83	54.3323108288245	NA	38.3	40.6	42.9	59	70.5	72.8	75.1	77.4	79.7	67	67	67	67	67	67	67	67	67	67	67	83	83	83	83	83	83	83	83	83	83	83
1.6781484746226109e-6	8.832925163125469e-7	3.4457010718444695e-6	378	CUT689	NA	chrX:337052-337748(-)	CUTs	2	6	3	54.5	43.8333333333333	51.3333333333333	54.5	38.5	37	54.3139024560011	NA	50.45	50.9	51.35	54.5	56.75	57.2	57.65	58.1	58.55	41.6606340092936	NA	30.25	30.5	30.75	38.5	57	61	61.75	62.5	63.25	43.5477082596957	NA	25.3	26.6	27.9	37	65	70.6	76.2	81.8	87.4
5.593828248742036e-9	4.4164625815627347e-7	5.742835119740783e-7	379	CUT693	NA	chrX:506956-507524(-)	CUTs	1	1	NA	40	83	NA	40	83	NA	40	40	40	40	40	40	40	40	40	40	40	83	83	83	83	83	83	83	83	83	83	83	NA	NA	NA	NA	NA	NA	NA	NA	NA	NA	NA
5.593828248742036e-9	4.416462581562735e-9	5.742835119740783e-7	380	CUT694	NA	chrX:529148-529652(-)	CUTs	NA	1	NA	NA	22	NA	NA	22	NA	NA	NA	NA	NA	NA	NA	NA	NA	NA	NA	NA	22	22	22	22	22	22	22	22	22	22	22	NA	NA	NA	NA	NA	NA	NA	NA	NA	NA	NA
5.0344454238678324e-06	1.3249387744688203e-6	6.3171186317148615e-6	381	CUT696,XUT_10R-234,CUT697,XUT_10R-237,SUT644	NA	chrX:609476-612084(-)	CUTs	3	11	9	58.6666666666667	53.8181818181818	45.6666666666667	55	46	44	56.0291090160593	NA	40.6	42.2	43.8	55	68.5	71.2	73.9	76.6	79.3	46.6110368571094	NA	26.5	30	30	46	59	65	83.5	102	115.5	39.2519933277004	NA	16.2	19.4	22.8	44	68	70	72	75.2	79.6
1.1187656497484072e-6	4.4164625815627347e-7	5.742835119740783e-7	382	CUT698	NA	chrX:639988-640412(-)	CUTs	1	1	2	17	22	46	17	22	46	17	17	17	17	17	17	17	17	17	17	17	22	22	22	22	22	22	22	22	22	22	22	44.8998886412873	NA	37	38	39	46	51	52	53	54	55
5.593828248742036e-9	4.4164625815627347e-7	5.742835119740783e-7	383	CUT699	NA	chrX:650700-651252(-)	CUTs	1	1	NA	42	53	NA	42	53	NA	42	42	42	42	42	42	42	42	42	42	42	53	53	53	53	53	53	53	53	53	53	53	NA	NA	NA	NA	NA	NA	NA	NA	NA	NA	NA
1.1187656497484072e-6	8.832925163125469e-7	1.7228505359222347e-6	384	CUT700	NA	chrX:717580-717996(-)	CUTs	2	3	2	17	48	26	17	9	26	13.7477270848675	NA	8	9	10	17	22	23	24	25	26	18.0184994991457	NA	5.4	5.8	6.2	9	69.5	81.6	93.7	105.8	117.9	21.2367605815953	NA	12.5	14	15.5	26	33.5	35	36.5	38	39.5
1.1187656497484072e-6	8.832925163125469e-7	5.742835119740783e-9	385	CUT702	NA	chrXI:38237-38821(-)	CUTs	2	NA	2	34.5	NA	44	34.5	NA	44	32.1558703816271	NA	23.25	24.5	25.75	34.5	40.75	42	43.25	44.5	45.75	NA	NA	NA	NA	NA	NA	NA	NA	NA	NA	NA	43.9545219516718	NA	42.2	42.4	42.6	44	45	45.2	45.4	45.6	45.8
1.6781484746226109e-6	1.3249387744688203e-6	2.8714175598703916e-6	386	CUT703,CUT704	NA	chrXI:95840-96320(-)	CUTs	3	5	3	56	41.2	45	59	30	38	51.536311463903	NA	32	35	38	59	69.5	71.6	73.7	75.8	77.9	36.7147243028891	NA	21.4	22.8	24.2	30	58	60.6	63.2	65.8	68.4	36.6546884657376	NA	18.2	20.4	22.6	38	59.5	63.8	68.1	72.4	76.7
5.593828248742036e-9	2.2082312907813672e-6	1.1485670239481566e-6	387	CUT706	NA	chrXI:164456-164600(-)	CUTs	5	2	NA	30.2	27.5	NA	21	27.5	NA	25.0318547186502	NA	11.6	13.2	14.8	21	50	50.4	50.8	51.2	51.6	27.459060435492	NA	26.15	26.3	26.45	27.5	28.25	28.4	28.55	28.7	28.85	NA	NA	NA	NA	NA	NA	NA	NA	NA	NA	NA
5.593828248742036e-9	4.4164625815627347e-7	1.1485670239481566e-6	388	CUT708	NA	chrXI:257535-258047(-)	CUTs	1	2	NA	11	77	NA	11	77	NA	11	11	11	11	11	11	11	11	11	11	11	66.9701426010129	NA	42.8	46.6	50.4	77	96	99.8	103.6	107.4	111.2	NA	NA	NA	NA	NA	NA	NA	NA	NA	NA	NA
5.593828248742036e-9	4.4164625815627347e-7	5.742835119740783e-9	389	CUT711	NA	chrXI:285487-286015(-)	CUTs	1	NA	NA	94	NA	NA	94	NA	NA	94	94	94	94	94	94	94	94	94	94	94	NA	NA	NA	NA	NA	NA	NA	NA	NA	NA	NA	NA	NA	NA	NA	NA	NA	NA	NA	NA	NA	NA
1.1187656497484072e-6	1.3249387744688203e-6	5.742835119740783e-9	390	CUT714,XUT_11R-125	NA	chrXI:307271-307999(-)	CUTs	3	NA	2	47	NA	29.5	43	NA	29.5	46.4917316782098	NA	41.2	41.4	41.6	43	50	51.4	52.8	54.2	55.6	NA	NA	NA	NA	NA	NA	NA	NA	NA	NA	NA	29.4957624075053	NA	29.05	29.1	29.15	29.5	29.75	29.8	29.85	29.9	29.95
5.593828248742036e-7	8.832925163125469e-7	5.742835119740783e-9	391	CUT715,CUT716	NA	chrXI:325111-325911(-)	CUTs	2	NA	1	34	NA	4	34	NA	4	28.8444102037119	NA	17.8	19.6	21.4	34	43	44.8	46.6	48.4	50.2	NA	NA	NA	NA	NA	NA	NA	NA	NA	NA	NA	4	4	4	4	4	4	4	4	4	4	4
5.593828248742036e-9	4.4164625815627347e-7	5.742835119740783e-9	392	CUT717	NA	chrXI:352495-353087(-)	CUTs	1	NA	NA	77	NA	NA	77	NA	NA	77	77	77	77	77	77	77	77	77	77	77	NA	NA	NA	NA	NA	NA	NA	NA	NA	NA	NA	NA	NA	NA	NA	NA	NA	NA	NA	NA	NA	NA
5.593828248742036e-9	4.4164625815627347e-7	5.742835119740783e-9	393	CUT723	NA	chrXI:553848-554360(-)	CUTs	1	NA	NA	87	NA	NA	87	NA	NA	87	87	87	87	87	87	87	87	87	87	87	NA	NA	NA	NA	NA	NA	NA	NA	NA	NA	NA	NA	NA	NA	NA	NA	NA	NA	NA	NA	NA	NA
5.0344454238678324e-06	9.274571421281741e-6	1.4931371311326035e-5	394	CUT724,CUT725,snR42	NA	chrXI:556304-559016(-)	CUTs	21	26	9	44.2380952380952	37.6923076923077	37.4444444444444	33	36	36	35.6441653176352	NA	13	15	19	33	58	60	62	92	92	34.1397498387357	NA	15.25	17.5	23.5	36	47.5	50	52.25	58.5	67	30.7541392349169	NA	10.8	11.6	13.6	36	61	62.2	63.4	64.8	66.4
5.593828248742036e-7	8.832925163125469e-7	2.8714175598703916e-6	395	CUT729,XUT_11R-262	NA	chrXI:613730-614669(-)	CUTs	2	5	1	51	37.4	61	51	45	61	50.5173237612603	NA	44.7	45.4	46.1	51	54.5	55.2	55.9	56.6	57.3	33.9660149090758	NA	17.2	20.4	23.6	45	46	47.2	48.4	49.6	50.8	61	61	61	61	61	61	61	61	61	61	61
1.1187656497484072e-6	2.2082312907813672e-6	1.1485670239481566e-6	396	CUT731	NA	chrXII:150317-150677(-)	CUTs	5	2	2	64	53	35	62	53	35	63.7784145821213	NA	58.4	58.8	59.2	62	67	68.2	69.4	70.6	71.8	50.5272203866391	NA	38.6	40.2	41.8	53	61	62.6	64.2	65.8	67.4	34.0734500748016	NA	27.8	28.6	29.4	35	39	39.8	40.6	41.4	42.2
5.593828248742036e-9	5.299755097875281e-6	2.8714175598703916e-6	397	CUT733	NA	chrXII:264741-265269(-)	CUTs	12	5	NA	54.5833333333333	49.2	NA	52	58	NA	45.3615566929702	52	14.3	17.9	22.85	52	68.25	79.8	86.1	89.4	101.25	41.4963899670135	NA	17.4	23.8	30.2	58	65	65.8	66.6	67.4	68.2	NA	NA	NA	NA	NA	NA	NA	NA	NA	NA	NA
2.2375312994968144e-6	2.6498775489376406e-6	4.019984583818548e-6	398	CUT734	NA	chrXII:363973-364301(-)	CUTs	6	7	4	70	37	59.5	56.5	40	60	53.8744010626148	NA	23.25	24.5	25.75	56.5	65.75	68	98.5	129	159.5	33.180907086342	NA	14.4	16.8	19.2	40	46	47.2	48.8	51.2	53.6	59.119432460828	NA	51.6	52.2	52.8	60	65.5	65.8	66.1	66.4	66.7
5.593828248742036e-9	4.416462581562735e-9	5.742835119740783e-7	399	CUT737	NA	chrXII:503501-504045(-)	CUTs	NA	1	NA	NA	80	NA	NA	80	NA	NA	NA	NA	NA	NA	NA	NA	NA	NA	NA	NA	80	80	80	80	80	80	80	80	80	80	80	NA	NA	NA	NA	NA	NA	NA	NA	NA	NA	NA
5.593828248742036e-7	4.4164625815627347e-7	5.742835119740783e-7	400	CUT738,CUT739	NA	chrXII:505245-505781(-)	CUTs	1	1	1	12	24	17	12	24	17	12	12	12	12	12	12	12	12	12	12	12	24	24	24	24	24	24	24	24	24	24	24	17	17	17	17	17	17	17	17	17	17	17
5.593828248742036e-7	8.832925163125469e-7	5.742835119740783e-9	401	CUT740	NA	chrXII:543349-543669(-)	CUTs	2	NA	1	59.5	NA	36	59.5	NA	36	59.39696961967	NA	56.35	56.7	57.05	59.5	61.25	61.6	61.95	62.3	62.65	NA	NA	NA	NA	NA	NA	NA	NA	NA	NA	NA	36	36	36	36	36	36	36	36	36	36	36
5.593828248742036e-9	4.4164625815627347e-7	5.742835119740783e-9	402	CUT744,CUT745	NA	chrXII:672413-672837(-)	CUTs	1	NA	NA	10	NA	NA	10	NA	NA	10	10	10	10	10	10	10	10	10	10	10	NA	NA	NA	NA	NA	NA	NA	NA	NA	NA	NA	NA	NA	NA	NA	NA	NA	NA	NA	NA	NA	NA
2.796914124371018e-6	3.974816323406461e-6	4.5942680957926265e-6	403	CUT747,SUT706	NA	chrXII:789411-789875(-)	CUTs	9	8	5	41.3333333333333	36.125	44.4	36	38	34	38.6203052525854	NA	24.2	25.4	26.8	36	53	55.4	57.8	61.4	66.2	32.6927104389433	NA	16.35	16.7	17.4	38	47.75	48.8	49.85	52.4	55.2	41.3270790609823	NA	28.4	28.8	29.2	34	63	63.8	64.6	65.4	66.2
1.6781484746226109e-6	2.2082312907813672e-6	1.7228505359222347e-6	404	CUT748	NA	chrXII:793131-794227(-)	CUTs	5	3	3	40.6	40.3333333333333	35.3333333333333	34	48	19	24.8649908723937	NA	5.8	7.6	9.4	34	56	64	72	80	88	38.6195753842252	48	27.3	29.6	31.9	48	48	48	48	48	48	18.476961826335	NA	5.5	7	8.5	19	51	57.4	63.8	70.2	76.6
5.593828248742036e-9	4.4164625815627347e-7	2.2971340478963133e-6	405	CUT749	NA	chrXII:822731-823315(-)	CUTs	1	4	NA	88	37.5	NA	88	40	NA	88	88	88	88	88	88	88	88	88	88	88	34.9963551158058	50	21.5	23	24.5	40	50	50	50	50	50	NA	NA	NA	NA	NA	NA	NA	NA	NA	NA	NA
5.593828248742036e-7	1.3249387744688203e-6	5.742835119740783e-7	406	CUT750	NA	chrXII:830395-830731(-)	CUTs	3	1	1	36	8	57	33	8	57	35.5720944468411	NA	31.2	31.4	31.6	33	38.5	39.6	40.7	41.8	42.9	8	8	8	8	8	8	8	8	8	8	8	57	57	57	57	57	57	57	57	57	57	57
5.593828248742036e-7	4.416462581562735e-9	5.742835119740783e-9	407	CUT752	NA	chrXII:866419-866803(-)	CUTs	NA	NA	1	NA	NA	30	NA	NA	30	NA	NA	NA	NA	NA	NA	NA	NA	NA	NA	NA	NA	NA	NA	NA	NA	NA	NA	NA	NA	NA	NA	30	30	30	30	30	30	30	30	30	30	30
1.1187656497484072e-6	8.832925163125469e-7	1.1485670239481566e-6	408	CUT754,XUT_12R-361	NA	chrXII:963124-964273(-)	CUTs	2	2	2	48.5	35.5	49.5	48.5	35.5	49.5	47.9165942028438	NA	41.75	42.5	43.25	48.5	52.25	53	53.75	54.5	55.25	33.5857112474933	NA	25.15	26.3	27.45	35.5	41.25	42.4	43.55	44.7	45.85	34.4963766213207	NA	17.55	21.1	24.65	49.5	67.25	70.8	74.35	77.9	81.45
3.3562969492452218e-6	2.6498775489376406e-6	4.019984583818548e-6	409	CUT756	NA	chrXII:1043020-1043604(-)	CUTs	6	7	6	64.5	62.4285714285714	78.3333333333333	67.5	69	66	62.970632231776	NA	44.5	50	55.5	67.5	71.5	72	74	76	78	57.7867784779835	NA	34.6	35.2	35.8	69	80	85.4	89.7	91.8	93.9	68.8537093458714	NA	37.75	38.5	39.25	66	113	125	127.75	130.5	133.25
2.2375312994968144e-6	4.4164625815627347e-7	1.7228505359222347e-6	410	CUT757,XUT_13R-2,SUT714	NA	chrXIII:8733-9845(-)	CUTs	1	3	4	49	43.6666666666667	36.25	49	50	27.5	49	49	49	49	49	49	49	49	49	49	49	33.7665670834691	NA	14.9	18.8	22.7	50	60	62	64	66	68	31.5662099700735	NA	19.6	20.2	20.8	27.5	41.75	47.6	53.45	59.3	65.15
2.2375312994968144e-6	1.3249387744688203e-6	1.1485670239481566e-6	411	CUT759	NA	chrXIII:53781-55213(-)	CUTs	3	2	4	53	78	24.75	50	78	19.5	51.6764925236362	NA	41	42	43	50	59.5	61.4	63.3	65.2	67.1	76.909037180295	NA	66.3	67.6	68.9	78	84.5	85.8	87.1	88.4	89.7	22.9575343814535	NA	17.3	17.6	17.9	19.5	25.75	29.2	32.65	36.1	39.55
5.593828248742036e-7	2.2082312907813672e-6	5.742835119740783e-9	412	CUT760,CUT761	NA	chrXIII:110037-110837(-)	CUTs	5	NA	1	55.4	NA	18	52	NA	18	49.5597011095188	NA	26	31	36	52	62	68.8	75.6	82.4	89.2	NA	NA	NA	NA	NA	NA	NA	NA	NA	NA	NA	18	18	18	18	18	18	18	18	18	18	18
4.475062598993629e-6	5.7414013560315546e-6	5.168551607766705e-6	413	CUT762,XUT_13R-87,SUT720	NA	chrXIII:218973-220744(-)	CUTs	13	9	8	43.1538461538462	30.4444444444444	53.25	41	29	39	31.748484017002	NA	8	10.2	10.8	41	55	65.8	74.2	77.8	89	27.1736781091126	29	13.4	15.8	17.6	29	43	45.4	47.8	49.8	51.4	37.6526032459835	39	14.55	19.1	23.25	39	45.5	46.2	46.9	91.4	143.2
5.593828248742036e-7	4.416462581562735e-9	1.1485670239481566e-6	414	CUT763	NA	chrXIII:284181-284621(-)	CUTs	NA	2	1	NA	11	8	NA	11	8	NA	NA	NA	NA	NA	NA	NA	NA	NA	NA	NA	10.5830052442584	NA	8.3	8.6	8.9	11	12.5	12.8	13.1	13.4	13.7	8	8	8	8	8	8	8	8	8	8	8
3.915679774119425e-6	3.5331700652501877e-6	5.742835119740783e-6	415	CUT766,XUT_13R-132,SUT728,XUT_13R-134	NA	chrXIII:311269-312047(-)	CUTs	8	10	7	52.5	55	50.5714285714286	42	56.5	62	37.9698334081764	13	13	13	14.05	42	48.5	49.2	49.9	88.4	133.2	49.3444296088966	NA	22.05	26.1	29.8	56.5	63.75	69.2	80.9	90.3	91.65	44.5874786667308	62	19.3	19.6	19.9	62	62.5	62.8	64.8	70.2	75.6
6.15321107361624e-6	2.2082312907813672e-6	5.168551607766705e-6	416	CUT767,XUT_13R-153	NA	chrXIII:352413-353127(-)	CUTs	5	9	11	29	38.4444444444444	33.3636363636364	28	32	29	27.613857692576	NA	18.6	19.2	19.8	28	37	37.8	38.6	39.4	40.2	30.777802431382	32	13.6	23.2	28.2	32	48	48.4	48.8	56.8	72.4	31.7512580098957	NA	20.5	22	23	29	40	40	42.5	45	50.5
5.593828248742036e-7	4.4164625815627347e-7	1.7228505359222347e-6	417	CUT768	NA	chrXIII:354749-355125(-)	CUTs	1	3	1	26	32.6666666666667	33	26	25	33	26	26	26	26	26	26	26	26	26	26	26	29.8136597887185	NA	20.5	21	21.5	25	39	41.8	44.6	47.4	50.2	33	33	33	33	33	33	33	33	33	33	33
1.1187656497484072e-6	8.832925163125469e-7	5.742835119740783e-9	418	CUT769	NA	chrXIII:396469-396853(-)	CUTs	2	NA	2	55	NA	22.5	55	NA	22.5	54.7722557505166	NA	50.5	51	51.5	55	57.5	58	58.5	59	59.5	NA	NA	NA	NA	NA	NA	NA	NA	NA	NA	NA	19.3390796058137	NA	12.15	13.3	14.45	22.5	28.25	29.4	30.55	31.7	32.85
2.2375312994968144e-6	4.4164625815627347e-7	1.1485670239481566e-6	419	CUT770,XUT_13R-183	NA	chrXIII:399181-400120(-)	CUTs	1	2	4	79	40.5	63.25	79	40.5	53.5	79	79	79	79	79	79	79	79	79	79	79	31.4642654451045	NA	17.55	20.1	22.65	40.5	53.25	55.8	58.35	60.9	63.45	57.305663752333	NA	36.1	38.2	40.3	53.5	72.25	80.2	88.15	96.1	104.05
1.6781484746226109e-6	4.4164625815627347e-7	5.742835119740783e-9	420	CUT771	NA	chrXIII:405613-406109(-)	CUTs	1	NA	3	55	NA	22.6666666666667	55	NA	30	55	55	55	55	55	55	55	55	55	55	55	NA	NA	NA	NA	NA	NA	NA	NA	NA	NA	NA	17.0425692085873	NA	7.5	10	12.5	30	31.5	31.8	32.1	32.4	32.7
8.390742373113054e-6	5.299755097875281e-6	9.762819703559331e-6	421	CUT773,XUT_13R-196,SUT729	NA	chrXIII:433053-434284(-)	CUTs	12	17	15	54.3333333333333	45.9411764705882	38.2666666666667	62	47	35	48.2077843728794	NA	18.1	19.8	24.2	62	68.75	72.6	76.1	79.4	83.15	41.33962667157	62	18	19.6	22.4	47	58	61.2	62	62.8	69.6	35.6703604664072	NA	17.7	22	28.1	35	46	51	51	54.6	62.1
5.593828248742036e-7	2.2082312907813672e-6	3.4457010718444695e-6	422	CUT774	NA	chrXIII:448309-448957(-)	CUTs	5	6	1	52.6	63.6666666666667	47	46	47	47	49.2830050147299	NA	32.4	34.8	37.2	46	57	63.2	69.4	75.6	81.8	48.3221572797533	NA	23.25	23.5	23.75	47	56.75	58	89.25	120.5	151.75	47	47	47	47	47	47	47	47	47	47	47
2.796914124371018e-6	8.832925163125469e-7	1.7228505359222347e-6	423	CUT777	NA	chrXIII:559701-560637(-)	CUTs	2	3	5	35	71.6666666666667	47.6	35	64	49	34.8711915483254	NA	32.3	32.6	32.9	35	36.5	36.8	37.1	37.4	37.7	65.3864162045049	NA	41.5	44	46.5	64	88	92.8	97.6	102.4	107.2	47.1993151778639	NA	40.2	40.4	40.6	49	53	53.4	53.8	54.2	54.6
1.1187656497484072e-6	4.4164625815627347e-7	1.1485670239481566e-6	424	CUT782	NA	chrXIII:649469-649813(-)	CUTs	1	2	2	49	16.5	15.5	49	16.5	15.5	49	49	49	49	49	49	49	49	49	49	49	15.8745078663875	NA	12.45	12.9	13.35	16.5	18.75	19.2	19.65	20.1	20.55	15.0996688705415	NA	12.35	12.7	13.05	15.5	17.25	17.6	17.95	18.3	18.65
2.2375312994968144e-6	8.832925163125469e-7	1.7228505359222347e-6	425	CUT785,XUT_13R-303	NA	chrXIII:661101-662112(-)	CUTs	2	3	4	43	57.6666666666667	41	43	56	40.5	39.0512483795333	NA	26.8	28.6	30.4	43	52	53.8	55.6	57.4	59.2	57.5405636899331	NA	54.2	54.4	54.6	56	59.5	60.2	60.9	61.6	62.3	37.6908273381775	NA	22.5	24	25.5	40.5	53	54.8	56.6	58.4	60.2
1.1187656497484072e-6	4.4164625815627347e-7	5.742835119740783e-9	426	CUT787	NA	chrXIII:752965-753117(-)	CUTs	1	NA	2	7	NA	46	7	NA	46	7	7	7	7	7	7	7	7	7	7	7	NA	NA	NA	NA	NA	NA	NA	NA	NA	NA	NA	24.3926218353009	NA	10.9	14.8	18.7	46	65.5	69.4	73.3	77.2	81.1
5.593828248742036e-7	4.416462581562735e-9	5.742835119740783e-9	427	CUT791	NA	chrXIII:874389-874549(-)	CUTs	NA	NA	1	NA	NA	23	NA	NA	23	NA	NA	NA	NA	NA	NA	NA	NA	NA	NA	NA	NA	NA	NA	NA	NA	NA	NA	NA	NA	NA	NA	23	23	23	23	23	23	23	23	23	23	23
5.593828248742036e-7	4.416462581562735e-9	5.742835119740783e-9	428	CUT792,XUT_13R-402	NA	chrXIII:881973-885405(-)	CUTs	NA	NA	1	NA	NA	64	NA	NA	64	NA	NA	NA	NA	NA	NA	NA	NA	NA	NA	NA	NA	NA	NA	NA	NA	NA	NA	NA	NA	NA	NA	64	64	64	64	64	64	64	64	64	64	64
5.593828248742036e-7	4.416462581562735e-9	5.742835119740783e-7	429	CUT793,CUT794	NA	chrXIII:914717-915237(-)	CUTs	NA	1	1	NA	61	22	NA	61	22	NA	NA	NA	NA	NA	NA	NA	NA	NA	NA	NA	61	61	61	61	61	61	61	61	61	61	61	22	22	22	22	22	22	22	22	22	22	22
5.593828248742036e-7	8.832925163125469e-7	1.1485670239481566e-6	430	CUT795	NA	chrXIV:31405-31765(-)	CUTs	2	2	1	81	67.5	47	81	67.5	47	77.9551152907877	NA	61.2	63.4	65.6	81	92	94.2	96.4	98.6	100.8	67.2755527662166	NA	62.55	63.1	63.65	67.5	70.25	70.8	71.35	71.9	72.45	47	47	47	47	47	47	47	47	47	47	47
5.593828248742036e-9	4.4164625815627347e-7	5.742835119740783e-9	431	CUT798	NA	chrXIV:67862-68415(-)	CUTs	1	NA	NA	35	NA	NA	35	NA	NA	35	35	35	35	35	35	35	35	35	35	35	NA	NA	NA	NA	NA	NA	NA	NA	NA	NA	NA	NA	NA	NA	NA	NA	NA	NA	NA	NA	NA	NA
1.1187656497484072e-6	4.4164625815627347e-7	5.742835119740783e-9	432	CUT800	NA	chrXIV:89623-89887(-)	CUTs	1	NA	2	25	NA	82.5	25	NA	82.5	25	25	25	25	25	25	25	25	25	25	25	NA	NA	NA	NA	NA	NA	NA	NA	NA	NA	NA	59.1607978309962	NA	30.75	36.5	42.25	82.5	111.25	117	122.75	128.5	134.25
5.593828248742036e-7	2.2082312907813672e-6	1.7228505359222347e-6	433	CUT801,XUT_14R-36	NA	chrXIV:107159-108217(-)	CUTs	5	3	1	34.6	32.6666666666667	46	34	31	46	31.55139737214	NA	17.4	18.8	20.2	34	49	49.4	49.8	50.2	50.6	29.7573011292072	NA	18.4	19.8	21.2	31	40.5	42.4	44.3	46.2	48.1	46	46	46	46	46	46	46	46	46	46	46
1.1187656497484072e-6	8.832925163125469e-7	5.742835119740783e-7	434	CUT802	NA	chrXIV:116199-116575(-)	CUTs	2	1	2	31.5	49	28.5	31.5	49	28.5	28.9136645896019	NA	20.25	21.5	22.75	31.5	37.75	39	40.25	41.5	42.75	49	49	49	49	49	49	49	49	49	49	49	27.2029410174709	NA	20.85	21.7	22.55	28.5	32.75	33.6	34.45	35.3	36.15
5.593828248742036e-7	4.416462581562735e-9	5.742835119740783e-9	435	CUT803	NA	chrXIV:154511-154839(-)	CUTs	NA	NA	1	NA	NA	4	NA	NA	4	NA	NA	NA	NA	NA	NA	NA	NA	NA	NA	NA	NA	NA	NA	NA	NA	NA	NA	NA	NA	NA	NA	4	4	4	4	4	4	4	4	4	4	4
5.593828248742036e-9	4.4164625815627347e-7	1.1485670239481566e-6	436	CUT805	NA	chrXIV:240887-241343(-)	CUTs	1	2	NA	65	40.5	NA	65	40.5	NA	65	65	65	65	65	65	65	65	65	65	65	35.4964786985977	NA	22.95	24.9	26.85	40.5	50.25	52.2	54.15	56.1	58.05	NA	NA	NA	NA	NA	NA	NA	NA	NA	NA	NA
5.593828248742036e-9	8.832925163125469e-7	4.5942680957926265e-6	437	CUT806,XUT_14R-106	NA	chrXIV:275271-276079(-)	CUTs	2	8	NA	36.5	40.625	NA	36.5	38	NA	36.2215405525497	NA	32.45	32.9	33.35	36.5	38.75	39.2	39.65	40.1	40.55	37.808182059523	38	21.3	27.6	33.1	38	50.25	53.4	56.55	58.2	59.6	NA	NA	NA	NA	NA	NA	NA	NA	NA	NA	NA
1.6781484746226109e-6	1.3249387744688203e-6	5.742835119740783e-7	438	CUT807,CUT808	NA	chrXIV:358471-359239(-)	CUTs	3	1	3	41	64	62.6666666666667	32	64	63	33.1653773673988	NA	16.7	18.4	20.1	32	54	58.4	62.8	67.2	71.6	64	64	64	64	64	64	64	64	64	64	64	62.5577492905431	NA	58.5	59	59.5	63	65	65.4	65.8	66.2	66.6
5.593828248742036e-7	4.4164625815627347e-7	5.742835119740783e-9	439	CUT809	NA	chrXIV:366271-366503(-)	CUTs	1	NA	1	42	NA	22	42	NA	22	42	42	42	42	42	42	42	42	42	42	42	NA	NA	NA	NA	NA	NA	NA	NA	NA	NA	NA	22	22	22	22	22	22	22	22	22	22	22
6.7125938984904435e-6	1.015786393759429e-5	8.614252679611175e-6	440	CUT814,XUT_14R-192	NA	chrXIV:479423-480359(-)	CUTs	23	15	12	41.695652173913	39.7333333333333	55	39	36	48.5	38.000714272001	NA	22.3	25.2	26.3	39	46	47.6	60.6	70	83.6	34.0925750059857	36	15.7	17.2	19.1	36	51.5	53.2	53.9	57.6	75.3	47.635868514488	40	20.7	27.5	30.25	48.5	75.25	86.8	92.05	93.7	98.5
5.593828248742036e-9	4.4164625815627347e-7	5.742835119740783e-9	441	CUT817	NA	chrXIV:529160-529560(-)	CUTs	1	NA	NA	19	NA	NA	19	NA	NA	19	19	19	19	19	19	19	19	19	19	19	NA	NA	NA	NA	NA	NA	NA	NA	NA	NA	NA	NA	NA	NA	NA	NA	NA	NA	NA	NA	NA	NA
5.593828248742036e-9	4.416462581562735e-9	5.742835119740783e-7	442	CUT818	NA	chrXIV:663296-663664(-)	CUTs	NA	1	NA	NA	26	NA	NA	26	NA	NA	NA	NA	NA	NA	NA	NA	NA	NA	NA	NA	26	26	26	26	26	26	26	26	26	26	26	NA	NA	NA	NA	NA	NA	NA	NA	NA	NA	NA
5.593828248742036e-9	4.416462581562735e-9	5.742835119740783e-7	443	CUT822	NA	chrXV:99102-99470(-)	CUTs	NA	1	NA	NA	44	NA	NA	44	NA	NA	NA	NA	NA	NA	NA	NA	NA	NA	NA	NA	44	44	44	44	44	44	44	44	44	44	44	NA	NA	NA	NA	NA	NA	NA	NA	NA	NA	NA
5.593828248742036e-7	4.4164625815627347e-7	5.742835119740783e-7	444	CUT824	NA	chrXV:105790-106358(-)	CUTs	1	1	1	47	28	20	47	28	20	47	47	47	47	47	47	47	47	47	47	47	28	28	28	28	28	28	28	28	28	28	28	20	20	20	20	20	20	20	20	20	20	20
5.593828248742036e-9	4.416462581562735e-9	2.2971340478963133e-6	445	CUT825	NA	chrXV:146822-147174(-)	CUTs	NA	4	NA	NA	21.75	NA	NA	23	NA	NA	NA	NA	NA	NA	NA	NA	NA	NA	NA	NA	20.1235381535692	23	11.95	13.9	15.85	23	25	26.2	27.4	28.6	29.8	NA	NA	NA	NA	NA	NA	NA	NA	NA	NA	NA
1.6781484746226109e-6	4.4164625815627347e-7	1.1485670239481566e-6	446	CUT826	NA	chrXV:158918-159462(-)	CUTs	1	2	3	8	60	20.6666666666667	8	60	24	8	8	8	8	8	8	8	8	8	8	8	59.791303715507	NA	55.5	56	56.5	60	62.5	63	63.5	64	64.5	18.8707759212661	NA	11.4	12.8	14.2	24	26	26.4	26.8	27.2	27.6
8.390742373113054e-6	7.0663401305003755e-6	8.614252679611175e-6	447	CUT827,XUT_15R-99	NA	chrXV:167502-168419(-)	CUTs	16	15	15	47.9375	57.5333333333333	56.2	47	55	49	44.0395498988703	NA	22.25	24.5	26.5	47	65	65	71	74.5	76	54.5171230660025	NA	38.4	39.8	41	55	66	71	78	81.4	91.7	50.3987652744114	34	27.2	31	34	49	67	72.6	74.7	78	99.7999999999999
5.593828248742036e-9	4.416462581562735e-9	5.742835119740783e-7	448	CUT830	NA	chrXV:226981-227364(-)	CUTs	NA	1	NA	NA	39	NA	NA	39	NA	NA	NA	NA	NA	NA	NA	NA	NA	NA	NA	NA	39	39	39	39	39	39	39	39	39	39	39	NA	NA	NA	NA	NA	NA	NA	NA	NA	NA	NA
5.593828248742036e-9	8.832925163125469e-7	5.742835119740783e-7	449	CUT831	NA	chrXV:234190-234494(-)	CUTs	2	1	NA	23.5	43	NA	23.5	43	NA	23.2379000772445	NA	20.35	20.7	21.05	23.5	25.25	25.6	25.95	26.3	26.65	43	43	43	43	43	43	43	43	43	43	43	NA	NA	NA	NA	NA	NA	NA	NA	NA	NA	NA
1.6781484746226109e-6	1.3249387744688203e-6	5.742835119740783e-7	450	CUT832	NA	chrXV:264574-265174(-)	CUTs	3	1	3	42.6666666666667	35	30.6666666666667	38	35	25	41.3162144394019	NA	32.6	33.2	33.8	38	48	50	52	54	56	35	35	35	35	35	35	35	35	35	35	35	27.3239441609447	NA	16.9	17.8	18.7	25	38	40.6	43.2	45.8	48.4
2.2375312994968144e-6	4.4164625815627345e-6	1.1485670239481566e-6	451	CUT834	NA	chrXV:363574-364134(-)	CUTs	10	2	4	50.6	25	48	47.5	25	42	46.1777562514325	NA	24.8	26.6	27.35	47.5	63.5	66.2	71.15	76.5	83.25	20.712315177208	NA	12.4	13.8	15.2	25	32	33.4	34.8	36.2	37.6	44.2718872423573	NA	29.05	30.1	31.15	42	56.75	61.4	66.05	70.7	75.35
7.83135954823885e-6	7.949632646812922e-6	1.5505654823300115e-5	452	CUT835,XUT_15R-185,CUT836	NA	chrXV:379086-380734(-)	CUTs	18	27	14	43.6111111111111	51.2222222222222	49.2142857142857	38.5	47	49.5	38.3144540833133	NA	18.55	19.7	22.2	38.5	55.25	64	69.35	75.8	87.9	44.7216721087184	42	17.6	21.4	23.9	47	67	70.4	77.4	84.2	99.5	44.3715999195019	50	19.9	23.5	26.75	49.5	67.5	73.4	74.2	76.8	79.05
3.0766055368081197e-5	3.842322445959579e-5	3.9051278814237325e-5	453	CUT839,CUT840,snR9	NA	chrXV:406766-408126(-)	CUTs	87	68	55	39.7011494252874	37.4411764705882	37.3454545454545	36	32.5	28	32.8553332098999	NA	10.9	14.6	16	36	49	53.6	60.1	69	90.8	31.0299512155838	31	7.7	14.4	18	32.5	54	57	59.95	65.6	72.25	28.7159459126631	19	7.4	13	14	28	56	59.2	63.8	72.6	77.6
5.593828248742036e-9	1.7665850326250939e-6	5.742835119740783e-7	454	CUT842,SUT778,XUT_15R-235	NA	chrXV:493886-494701(-)	CUTs	4	1	NA	37	59	NA	33.5	59	NA	34.8640200946715	NA	24.45	24.9	25.35	33.5	44.25	46.8	49.35	51.9	54.45	59	59	59	59	59	59	59	59	59	59	59	NA	NA	NA	NA	NA	NA	NA	NA	NA	NA	NA
5.593828248742036e-9	4.416462581562735e-9	5.742835119740783e-7	455	CUT844	NA	chrXV:530502-531262(-)	CUTs	NA	1	NA	NA	51	NA	NA	51	NA	NA	NA	NA	NA	NA	NA	NA	NA	NA	NA	NA	51	51	51	51	51	51	51	51	51	51	51	NA	NA	NA	NA	NA	NA	NA	NA	NA	NA	NA
1.6781484746226109e-6	2.2082312907813672e-6	5.742835119740783e-7	456	CUT845,SUT780	NA	chrXV:536750-537214(-)	CUTs	5	1	3	36.8	31	42.6666666666667	28	31	49	27.3906288204912	NA	9.4	12.8	16.2	28	57	59.6	62.2	64.8	67.4	31	31	31	31	31	31	31	31	31	31	31	41.4178954428355	NA	31	33	35	49	49.5	49.6	49.7	49.8	49.9
5.593828248742036e-9	4.416462581562735e-9	1.1485670239481566e-6	457	CUT852	NA	chrXV:671382-671502(-)	CUTs	NA	2	NA	NA	44	NA	NA	44	NA	NA	NA	NA	NA	NA	NA	NA	NA	NA	NA	NA	43.8976081352959	NA	41.3	41.6	41.9	44	45.5	45.8	46.1	46.4	46.7	NA	NA	NA	NA	NA	NA	NA	NA	NA	NA	NA
8.950125197987257e-6	8.391278904969195e-6	1.033710321553341e-5	458	CUT853,snR36	NA	chrXV:680286-680998(-)	CUTs	19	18	16	53.6842105263158	51.7777777777778	60.375	55	37.5	57	47.1478993659368	48	21.8	25.4	26.7	55	67.5	71.2	79.9	89.6	92.9	36.1428743300172	NA	11	12.4	14.1	37.5	60	64.4	80.4	108.5	143.5	56.2824579824716	45	33.75	41	44.25	57	71.25	72	77.25	81	93
5.593828248742036e-7	4.416462581562735e-9	1.1485670239481566e-6	459	CUT854,YOR186C-A	NA	chrXV:682974-683646(-)	CUTs	NA	2	1	NA	55.5	54	NA	55.5	54	NA	NA	NA	NA	NA	NA	NA	NA	NA	NA	NA	55.4436651025164	NA	53.25	53.5	53.75	55.5	56.75	57	57.25	57.5	57.75	54	54	54	54	54	54	54	54	54	54	54
1.1187656497484072e-6	1.7665850326250939e-6	1.1485670239481566e-6	460	CUT855	NA	chrXV:741774-742246(-)	CUTs	4	2	2	45.25	41.5	18	45.5	41.5	18	41.7735229591432	NA	26.6	27.2	27.8	45.5	61.75	62.2	62.65	63.1	63.55	37.6297754444536	NA	25.75	27.5	29.25	41.5	50.25	52	53.75	55.5	57.25	17.2916164657906	NA	13.5	14	14.5	18	20.5	21	21.5	22	22.5
5.593828248742036e-7	4.4164625815627347e-7	5.742835119740783e-7	461	CUT859	NA	chrXV:769582-769990(-)	CUTs	1	1	1	17	35	29	17	35	29	17	17	17	17	17	17	17	17	17	17	17	35	35	35	35	35	35	35	35	35	35	35	29	29	29	29	29	29	29	29	29	29	29
5.593828248742036e-9	8.832925163125469e-7	1.1485670239481566e-6	462	CUT860	NA	chrXV:775094-775470(-)	CUTs	2	2	NA	36.5	63	NA	36.5	63	NA	34.2928563989645	NA	25.25	26.5	27.75	36.5	42.75	44	45.25	46.5	47.75	54.2678542048605	NA	34.2	37.4	40.6	63	79	82.2	85.4	88.6	91.8	NA	NA	NA	NA	NA	NA	NA	NA	NA	NA	NA
5.593828248742036e-7	1.3249387744688203e-6	2.2971340478963133e-6	463	CUT862	NA	chrXV:784094-784646(-)	CUTs	3	4	1	45.3333333333333	29	23	48	29.5	23	44.790133881807	NA	37.2	38.4	39.6	48	50	50.4	50.8	51.2	51.6	27.358041302449	NA	18.45	18.9	19.35	29.5	38.25	38.4	38.55	38.7	38.85	23	23	23	23	23	23	23	23	23	23	23
1.6781484746226109e-6	4.4164625815627347e-7	2.2971340478963133e-6	464	CUT865,XUT_15R-372,SUT792	NA	chrXV:848831-850123(-)	CUTs	1	4	3	83	47	81	83	43	69	83	83	83	83	83	83	83	83	83	83	83	43.5057025351876	NA	27.65	29.3	30.95	43	55.75	59.8	63.85	67.9	71.95	79.086536589126	NA	67.2	67.4	67.6	69	88	91.8	95.6	99.4	103.2
5.593828248742036e-7	8.832925163125469e-7	2.2971340478963133e-6	465	CUT866	NA	chrXV:876351-877007(-)	CUTs	2	4	1	50.5	73.25	13	50.5	76	13	50.4975246918104	NA	50.05	50.1	50.15	50.5	50.75	50.8	50.85	50.9	50.95	71.7299011159035	NA	54.95	56.9	58.85	76	86.5	86.8	87.1	87.4	87.7	13	13	13	13	13	13	13	13	13	13	13
5.593828248742036e-7	4.416462581562735e-9	5.742835119740783e-9	466	CUT868	NA	chrXV:944183-944415(-)	CUTs	NA	NA	1	NA	NA	99	NA	NA	99	NA	NA	NA	NA	NA	NA	NA	NA	NA	NA	NA	NA	NA	NA	NA	NA	NA	NA	NA	NA	NA	NA	99	99	99	99	99	99	99	99	99	99	99
5.593828248742036e-9	1.3249387744688203e-6	5.742835119740783e-7	467	CUT869,CUT870	NA	chrXV:953559-954079(-)	CUTs	3	1	NA	42	23	NA	40	23	NA	39.0440003067403	NA	25.6	27.2	28.8	40	51	53.2	55.4	57.6	59.8	23	23	23	23	23	23	23	23	23	23	23	NA	NA	NA	NA	NA	NA	NA	NA	NA	NA	NA
5.593828248742036e-7	2.2082312907813672e-6	2.8714175598703916e-6	468	CUT872,XUT_15R-433,SUT797	NA	chrXV:982303-984799(-)	CUTs	5	5	1	32.4	58.2	118	35	39	118	27.0552426678887	NA	11.2	13.4	15.6	35	39	43	47	51	55	50.760574249779	NA	35.2	35.4	35.6	39	54	68.6	83.2	97.8	112.4	118	118	118	118	118	118	118	118	118	118	118
1.1187656497484072e-6	8.832925163125469e-7	5.742835119740783e-7	469	CUT873	NA	chrXV:1003415-1004087(-)	CUTs	2	1	2	55.5	5	30	55.5	5	30	55.4977477020465	NA	55.05	55.1	55.15	55.5	55.75	55.8	55.85	55.9	55.95	5	5	5	5	5	5	5	5	5	5	5	28.6181760425084	NA	21.9	22.8	23.7	30	34.5	35.4	36.3	37.2	38.1
5.593828248742036e-9	4.4164625815627347e-7	5.742835119740783e-9	470	CUT874	NA	chrXV:1010391-1010791(-)	CUTs	1	NA	NA	27	NA	NA	27	NA	NA	27	27	27	27	27	27	27	27	27	27	27	NA	NA	NA	NA	NA	NA	NA	NA	NA	NA	NA	NA	NA	NA	NA	NA	NA	NA	NA	NA	NA	NA
5.593828248742036e-9	4.4164625815627347e-7	1.1485670239481566e-6	471	CUT875,XUT_15R-466	NA	chrXV:1037631-1039407(-)	CUTs	1	2	NA	26	22.5	NA	26	22.5	NA	26	26	26	26	26	26	26	26	26	26	26	22.0454076850486	NA	18.45	18.9	19.35	22.5	24.75	25.2	25.65	26.1	26.55	NA	NA	NA	NA	NA	NA	NA	NA	NA	NA	NA
5.593828248742036e-9	1.3249387744688203e-6	5.742835119740783e-9	472	CUT877	NA	chrXVI:34693-35013(-)	CUTs	3	NA	NA	24.3333333333333	NA	NA	31	NA	NA	16.7649306242088	NA	6.7	9.4	12.1	31	34.5	35.2	35.9	36.6	37.3	NA	NA	NA	NA	NA	NA	NA	NA	NA	NA	NA	NA	NA	NA	NA	NA	NA	NA	NA	NA	NA	NA
5.593828248742036e-7	8.832925163125469e-7	1.1485670239481566e-6	473	CUT879	NA	chrXVI:105525-105925(-)	CUTs	2	2	1	27.5	37.5	60	27.5	37.5	60	27.1293199325011	NA	23.45	23.9	24.35	27.5	29.75	30.2	30.65	31.1	31.55	36.7423461417477	NA	30.75	31.5	32.25	37.5	41.25	42	42.75	43.5	44.25	60	60	60	60	60	60	60	60	60	60	60
1.1187656497484072e-6	4.4164625815627347e-7	1.7228505359222347e-6	474	CUT880	NA	chrXVI:107733-108269(-)	CUTs	1	3	2	19	84.6666666666667	24	19	60	24	19	19	19	19	19	19	19	19	19	19	19	74.1976697102874	NA	47.4	48.8	50.2	60	104	112.8	121.6	130.4	139.2	22.956480566498	NA	17.7	18.4	19.1	24	27.5	28.2	28.9	29.6	30.3
5.593828248742036e-7	4.4164625815627347e-7	5.742835119740783e-9	475	CUT881	NA	chrXVI:117733-118021(-)	CUTs	1	NA	1	60	NA	46	60	NA	46	60	60	60	60	60	60	60	60	60	60	60	NA	NA	NA	NA	NA	NA	NA	NA	NA	NA	NA	46	46	46	46	46	46	46	46	46	46	46
1.6781484746226109e-6	6.624693872344101e-6	2.8714175598703916e-6	476	CUT883,SUT809	NA	chrXVI:132197-132733(-)	CUTs	15	5	3	63.7333333333333	52.8	33	56	54	35	56.7900769564393	NA	28.5	30.4	31.6	56	77	80.4	88.8	102.6	120.3	51.9179463491736	42	42	42	42	54	60	61.2	62.4	63.6	64.8	32.7976599560014	NA	28.7	29.4	30.1	35	35.5	35.6	35.7	35.8	35.9
5.593828248742036e-9	4.4164625815627347e-7	5.742835119740783e-9	477	CUT884	NA	chrXVI:134893-135525(-)	CUTs	1	NA	NA	35	NA	NA	35	NA	NA	35	35	35	35	35	35	35	35	35	35	35	NA	NA	NA	NA	NA	NA	NA	NA	NA	NA	NA	NA	NA	NA	NA	NA	NA	NA	NA	NA	NA	NA
5.593828248742036e-9	8.832925163125469e-7	5.742835119740783e-9	478	CUT885	NA	chrXVI:158757-159573(-)	CUTs	2	NA	NA	35.5	NA	NA	35.5	NA	NA	34.2052627529741	NA	26.95	27.9	28.85	35.5	40.25	41.2	42.15	43.1	44.05	NA	NA	NA	NA	NA	NA	NA	NA	NA	NA	NA	NA	NA	NA	NA	NA	NA	NA	NA	NA	NA	NA
5.593828248742036e-7	3.974816323406461e-6	2.8714175598703916e-6	479	CUT886	NA	chrXVI:163669-163917(-)	CUTs	9	5	1	41.4444444444444	40.4	8	46	32	8	36.0163005054157	46	13.2	18.4	23.6	46	50	53.6	57.2	60.2	62.6	30.8550263461481	68	11	15	19	32	68	68	68	68	68	8	8	8	8	8	8	8	8	8	8	8
5.593828248742036e-7	1.7665850326250939e-6	2.2971340478963133e-6	480	CUT888	NA	chrXVI:190893-191205(-)	CUTs	4	4	1	61.75	57	104	66.5	55.5	104	57.4591127338016	NA	34.55	40.1	45.65	66.5	71.5	74.2	76.9	79.6	82.3	54.9223224486395	NA	39.4	41.8	44.2	55.5	63.5	66.8	70.1	73.4	76.7	104	104	104	104	104	104	104	104	104	104	104
5.593828248742036e-9	4.416462581562735e-9	1.1485670239481566e-6	481	CUT890	NA	chrXVI:204245-204957(-)	CUTs	NA	2	NA	NA	40	NA	NA	40	NA	NA	NA	NA	NA	NA	NA	NA	NA	NA	NA	NA	39.3827373350304	NA	33.7	34.4	35.1	40	43.5	44.2	44.9	45.6	46.3	NA	NA	NA	NA	NA	NA	NA	NA	NA	NA	NA
1.6781484746226109e-6	2.2082312907813672e-6	1.1485670239481566e-6	482	CUT894	NA	chrXVI:349943-350119(-)	CUTs	5	2	3	42.2	37.5	19.3333333333333	51	37.5	20	39.4343715857837	NA	22.8	24.6	26.4	51	53	53.6	54.2	54.8	55.4	35.3553390593274	NA	26.25	27.5	28.75	37.5	43.75	45	46.25	47.5	48.75	16.868653306035	NA	9.2	10.4	11.6	20	25	26	27	28	29
2.2375312994968144e-6	1.7665850326250939e-6	1.1485670239481566e-6	483	CUT895	NA	chrXVI:373079-373431(-)	CUTs	4	2	4	49.75	67	43.25	54.5	67	39	32.5013977250322	NA	9.15	12.3	15.45	54.5	82.5	82.8	83.1	83.4	83.7	67	67	67	67	67	67	67	67	67	67	67	40.064095775292	NA	25.8	27.6	29.4	39	49.25	53.6	57.95	62.3	66.65
5.593828248742036e-7	3.091523807093914e-6	1.1485670239481566e-6	484	CUT896	NA	chrXVI:382743-383071(-)	CUTs	7	2	1	31.2857142857143	24	52	32	24	52	30.572849923627	32	22.1	24.2	26.3	32	33.5	34.4	35.8	38.2	40.6	22.956480566498	NA	17.7	18.4	19.1	24	27.5	28.2	28.9	29.6	30.3	52	52	52	52	52	52	52	52	52	52	52
5.593828248742036e-7	4.4164625815627347e-7	2.8714175598703916e-6	485	CUT897,XUT_16R-174	NA	chrXVI:410615-411647(-)	CUTs	1	5	1	68	50.4	33	68	56	33	68	68	68	68	68	68	68	68	68	68	68	48.7842957399805	NA	34.8	35.6	36.4	56	57	59	61	63	65	33	33	33	33	33	33	33	33	33	33	33
4.475062598993629e-6	4.858108839719008e-6	1.7228505359222347e-6	486	CUT898,SUT814	NA	chrXVI:431095-431631(-)	CUTs	11	3	8	43.2727272727273	85.3333333333333	48.75	31	85	32.5	31.492789062988	22	9.5	12	17	31	54	62	63.5	65	106.5	84.7206515679239	NA	74.2	75.4	76.6	85	91.5	92.8	94.1	95.4	96.7	31.7667376799055	NA	8.5	12	15.7	32.5	48	53.6	59.2	93.6	132.8
5.593828248742036e-7	4.416462581562735e-9	5.742835119740783e-9	487	CUT902	NA	chrXVI:493087-493311(-)	CUTs	NA	NA	1	NA	NA	78	NA	NA	78	NA	NA	NA	NA	NA	NA	NA	NA	NA	NA	NA	NA	NA	NA	NA	NA	NA	NA	NA	NA	NA	NA	78	78	78	78	78	78	78	78	78	78	78
5.593828248742036e-9	8.832925163125469e-7	5.742835119740783e-7	488	CUT904,XUT_16R-218	NA	chrXVI:518071-518551(-)	CUTs	2	1	NA	58	47	NA	58	47	NA	52.3354564325181	NA	35.5	38	40.5	58	70.5	73	75.5	78	80.5	47	47	47	47	47	47	47	47	47	47	47	NA	NA	NA	NA	NA	NA	NA	NA	NA	NA	NA
5.593828248742036e-9	2.6498775489376406e-6	2.2971340478963133e-6	489	CUT905	NA	chrXVI:622703-623215(-)	CUTs	6	4	NA	32.1666666666667	24.25	NA	37.5	21.5	NA	25.2536280156772	NA	7.75	9.5	11.25	37.5	45.5	46	47.75	49.5	51.25	20.5586540022752	NA	10.6	11.2	11.8	21.5	32.75	35	37.25	39.5	41.75	NA	NA	NA	NA	NA	NA	NA	NA	NA	NA	NA
5.593828248742036e-7	4.416462581562735e-9	5.742835119740783e-9	490	CUT906	NA	chrXVI:639103-639287(-)	CUTs	NA	NA	1	NA	NA	93	NA	NA	93	NA	NA	NA	NA	NA	NA	NA	NA	NA	NA	NA	NA	NA	NA	NA	NA	NA	NA	NA	NA	NA	NA	93	93	93	93	93	93	93	93	93	93	93
1.6781484746226109e-6	2.2082312907813672e-6	5.742835119740783e-7	491	CUT908,XUT_16R-299	NA	chrXVI:671463-673519(-)	CUTs	5	1	3	49	44	37	42	44	25	45.462196796845	NA	28	30	32	42	65	67.2	69.4	71.6	73.8	44	44	44	44	44	44	44	44	44	44	44	32.4357705835818	NA	21.4	21.8	22.2	25	45	49	53	57	61
5.593828248742036e-9	4.4164625815627347e-7	5.742835119740783e-7	492	CUT910	NA	chrXVI:699479-700023(-)	CUTs	1	1	NA	44	29	NA	44	29	NA	44	44	44	44	44	44	44	44	44	44	44	29	29	29	29	29	29	29	29	29	29	29	NA	NA	NA	NA	NA	NA	NA	NA	NA	NA	NA
5.593828248742036e-9	4.4164625815627347e-7	1.1485670239481566e-6	493	CUT911	NA	chrXVI:706287-706719(-)	CUTs	1	2	NA	31	16.5	NA	31	16.5	NA	31	31	31	31	31	31	31	31	31	31	31	14.1421356237309	NA	8.85	9.7	10.55	16.5	20.75	21.6	22.45	23.3	24.15	NA	NA	NA	NA	NA	NA	NA	NA	NA	NA	NA
5.593828248742036e-7	4.416462581562735e-9	5.742835119740783e-9	494	CUT913	NA	chrXVI:758919-759455(-)	CUTs	NA	NA	1	NA	NA	23	NA	NA	23	NA	NA	NA	NA	NA	NA	NA	NA	NA	NA	NA	NA	NA	NA	NA	NA	NA	NA	NA	NA	NA	NA	23	23	23	23	23	23	23	23	23	23	23
5.593828248742036e-9	4.416462581562735e-9	1.1485670239481566e-6	495	CUT916	NA	chrXVI:821447-821735(-)	CUTs	NA	2	NA	NA	47	NA	NA	47	NA	NA	NA	NA	NA	NA	NA	NA	NA	NA	NA	NA	46.7332857821917	NA	42.5	43	43.5	47	49.5	50	50.5	51	51.5	NA	NA	NA	NA	NA	NA	NA	NA	NA	NA	NA
5.593828248742036e-9	1.7665850326250939e-6	3.4457010718444695e-6	496	CUT917,CUT918	NA	chrXVI:833479-834303(-)	CUTs	4	6	NA	80.5	54.1666666666667	NA	72	47	NA	76.7573741936101	72	56.7	59.4	62.1	72	85	92.8	100.6	108.4	116.2	40.1468078149197	NA	14	21	28	47	57	60	77.25	94.5	111.75	NA	NA	NA	NA	NA	NA	NA	NA	NA	NA	NA
5.593828248742036e-9	4.4164625815627347e-7	5.742835119740783e-7	497	CUT919	NA	chrXVI:874527-874879(-)	CUTs	1	1	NA	14	39	NA	14	39	NA	14	14	14	14	14	14	14	14	14	14	14	39	39	39	39	39	39	39	39	39	39	39	NA	NA	NA	NA	NA	NA	NA	NA	NA	NA	NA
2.2375312994968144e-6	4.416462581562735e-9	1.1485670239481566e-6	498	CUT922,XUT_16R-410	NA	chrXVI:900071-900511(-)	CUTs	NA	2	4	NA	51.5	30	NA	51.5	35	NA	NA	NA	NA	NA	NA	NA	NA	NA	NA	NA	51.0881590977792	NA	45.65	46.3	46.95	51.5	54.75	55.4	56.05	56.7	57.35	20.3696559716021	NA	7.5	12	16.5	35	39.5	41	42.5	44	45.5
5.593828248742036e-9	4.416462581562735e-9	1.1485670239481566e-6	499	CUT923	NA	chrXVI:901103-901543(-)	CUTs	NA	2	NA	NA	28.5	NA	NA	28.5	NA	NA	NA	NA	NA	NA	NA	NA	NA	NA	NA	NA	27.495454169735	NA	21.75	22.5	23.25	28.5	32.25	33	33.75	34.5	35.25	NA	NA	NA	NA	NA	NA	NA	NA	NA	NA	NA
1.1187656497484072e-6	4.4164625815627347e-7	5.742835119740783e-7	500	CUT924,XUT_16R-419,SUT846	NA	chrXVI:930055-931576(-)	CUTs	1	1	2	85	55	54.5	85	55	54.5	85	85	85	85	85	85	85	85	85	85	85	55	55	55	55	55	55	55	55	55	55	55	54.4977063737549	NA	54.05	54.1	54.15	54.5	54.75	54.8	54.85	54.9	54.95
5.593828248742036e-9	8.832925163125469e-7	5.742835119740783e-9	501	CUT925	NA	chrXVI:933183-933783(-)	CUTs	2	NA	NA	14	NA	NA	14	NA	NA	13.6747943311773	NA	11.3	11.6	11.9	14	15.5	15.8	16.1	16.4	16.7	NA	NA	NA	NA	NA	NA	NA	NA	NA	NA	NA	NA	NA	NA	NA	NA	NA	NA	NA	NA	NA	NA
1.6781484746226108e-5	1.3249387744688203e-5	3.0437026134626147e-5	502	ETS1-1	NA	chrXII:457733-458432(-)	rRNA	30	53	30	39.4666666666667	32.1509433962264	30.8	34	28	25	32.1010644075617	13	13	13	17.05	34	44.75	50	62.45	69.5	90.7	27.7783317883541	NA	11	13	15.8	28	42	44	51.2	54.6	66.2	27.2890306228548	NA	13.45	16.7	17	25	37.75	39.6	43.95	47.2	60.5499999999999
1.1187656497484072e-5	1.545761903546957e-5	2.8714175598703912e-5	503	ETS1-2	NA	chrXII:466870-467569(-)	rRNA	35	50	20	33.3428571428571	28.56	28.55	25	24	24	25.7578899063358	NA	8.7	10.2	12.1	25	41.5	48.8	61	69.6	91.3	23.0646608652933	NA	7.9	10.9	11.35	24	33.75	35.2	41.6	50.7	68.65	21.6703515701806	31	8.65	9	11.55	24	33	39.4	42.35	50.1	53.6
5.593828248742036e-9	1.3249387744688203e-6	1.1485670239481566e-6	504	ETS2-1	NA	chrXII:451575-451785(-)	rRNA	3	2	NA	37.3333333333333	32.5	NA	46	32.5	NA	32.2326790388969	NA	17.2	20.4	23.6	46	49	49.6	50.2	50.8	51.4	32.1869538788622	NA	28.45	28.9	29.35	32.5	34.75	35.2	35.65	36.1	36.55	NA	NA	NA	NA	NA	NA	NA	NA	NA	NA	NA
5.593828248742036e-7	4.4164625815627347e-7	2.2971340478963133e-6	505	ETS2-2	NA	chrXII:460712-460922(-)	rRNA	1	4	1	21	17.75	24	21	15.5	24	21	21	21	21	21	21	21	21	21	21	21	15.7400722318784	NA	9.3	9.6	9.9	15.5	22.75	24.4	26.05	27.7	29.35	24	24	24	24	24	24	24	24	24	24	24
4.475062598993629e-6	4.4164625815627345e-6	4.5942680957926265e-6	506	HML	NA	chrIII:11146-14849(+)	other	10	8	8	48.3	41.5	39.125	33.5	37	38.5	36.8134407827285	NA	13.9	14.8	18.15	33.5	52	60.8	78.3499999999999	97.2	120.6	34.0896266256189	41	13.4	14.8	16.5	37	49.25	60.8	72.35	78.5	83.75	38.2466243480953	NA	28.7	29.4	30.15	38.5	44.25	46	47.75	49.8	51.9
7.327915005852068e-5	6.006389110925319e-5	5.972548524530414e-5	507	HMR	NA	chrIII:292388-295034(+)	other	136	104	131	42.8382352941176	43	32.3893129770992	33	41	25	34.1806762144664	33	11	13	16.25	33	60	65	71.75	78	84	35.6480683272235	NA	13	15	16.45	41	58	66	69	73	80.85	25.8160622134111	NA	8	11	13	25	40.5	49	56	66	70
5.146321988842673e-5	4.548956459009616e-5	4.019984583818548e-5	508	HMRA1_XUT_3F-130,YCR097W	3F-130,YCR097W	chrIII:293835-294321(+)	XUTs	103	70	92	48.1844660194175	44.5428571428571	31.445652173913	42	38.5	28	36.6847866239851	23	9.2	12	16	42	65	71.6	74.4	80.6	92.0999999999999	37.7480750726004	24	12.9	16.9	18.7	38.5	64	71.2	74.65	79	81	26.7669867059394	NA	11.55	13	13.65	28	39.25	45	52.35	59.9	68.9
5.593828248742036e-7	4.4164625815627347e-7	1.1485670239481566e-6	509	ICR1_YIR019C,YIR020C	YIR019C,YIR020C	chrIX:393884-397082(-)	other	1	2	1	64	43	46	64	43	46	64	64	64	64	64	64	64	64	64	64	64	42.8952211790544	NA	40.3	40.6	40.9	43	44.5	44.8	45.1	45.4	45.7	46	46	46	46	46	46	46	46	46	46	46
3.3562969492452218e-6	6.624693872344101e-6	1.6079938335274193e-5	510	ITS1-1	NA	chrXII:455572-455932(-)	rRNA	15	28	6	26.2666666666667	29.8214285714286	66.3333333333333	25	29.5	37.5	23.3810085173502	26	12.3	15.4	16.2	25	32	34.4	39.3	43	47.4	24.6413623659631	19	7.5	15.4	17.05	29.5	39	41.4	43	44.9	52.2	47.2653166264294	NA	24.75	25.5	26.25	37.5	52.5	57	96.5	136	175.5
4.475062598993629e-6	5.7414013560315546e-6	1.32085207754038e-5	511	ITS1-2	NA	chrXII:464709-465069(-)	rRNA	13	23	8	36.7692307692308	32.695652173913	27.5	27	33	21	29.8904696630028	27	10.4	13.8	19.2	27	41	48.2	57.8	72.2	84.6	27.8512520465724	NA	11.3	14.4	16.6	33	41.5	44.8	50.9	53	55.7	23.9121712176603	16	14.7	15.4	16	21	29.25	35.2	41.15	48.9	56.95
6.15321107361624e-6	1.2366095228375656e-5	1.3782804287377878e-5	512	LSR1_LSR1	LSR1	chrII:680688-681862(-)	other	28	24	11	35.6785714285714	35.75	46.4545454545455	29	32.5	42	28.890555060967	NA	10.05	13.4	16	29	44.25	51.6	55.9	58.4	82.2	29.6665912335498	NA	9.15	11.2	15.8	32.5	44.75	48.2	53.3	58.1	74.3	34.8488054215892	NA	9	15	19	42	60.5	67	76	85	90
1.6781484746226109e-6	1.7665850326250939e-6	2.2971340478963133e-6	513	MATALPHA	NA	chrIII:198671-201177(+)	other	4	4	3	36	45.25	53.6666666666667	37.5	51.5	54	32.2221629968162	NA	17.15	20.3	23.45	37.5	43.75	46	48.25	50.5	52.75	41.0919660461316	NA	22.5	27	31.5	51.5	56.25	57	57.75	58.5	59.25	53.6520842204477	NA	52.2	52.4	52.6	54	54.5	54.6	54.7	54.8	54.9
8.950125197987257e-6	1.280774148653193e-5	1.9525639407118663e-5	514	NME1_NME1	NME1	chrXIV:585587-585926(+)	other	29	34	16	32.5172413793103	30.0588235294118	44.8125	29	25.5	33.5	29.0192682013931	NA	13	17.8	19	29	38	44	46.4	52.4	64.4	26.295063933346	NA	12	12.9	15.95	25.5	41.75	45.2	47.1	50.4	55.4999999999999	34.9583668161617	16	15.25	16	16.75	33.5	47.5	49	64	76	106.5
2.796914124371018e-6	3.974816323406461e-6	4.019984583818548e-6	515	NTS1-2	NA	chrXII:459797-460711(-)	other	9	7	5	55.1111111111111	61	57	55	61	57	39.993384769642	83	11.4	19.8	24.6	55	83	83	83	86.8	94.4	50.5734704487776	61	23.6	39.2	54.8	61	71.5	76.6	81.4	85.6	89.8	56.8820646992231	NA	52	53	54	57	59	59.6	60.2	60.8	61.4
7.439791570826908e-5	6.536364620712847e-5	1.137081353708675e-4	516	NTS2-1	NA	chrXII:458433-459675(-)	other	148	198	133	38.2027027027027	37.3080808080808	28.6842105263158	29.5	30	23	27.8260379744739	NA	7	8.7	11	29.5	58.25	63.8	68.95	79.6	84.65	28.572832724049398	18	7.85	10	13	30	54	59.2	64	70.3	79.15	22.615661873371	NA	7.6	9.2	11	23	36	43.6	49.6	61.6	69.2
7.495729853314328e-5	7.198834007947257e-5	1.0853958376310079e-4	517	NTS2-2	NA	chrXII:467570-468812(-)	other	163	189	134	33.4969325153374	35.4179894179894	27.0074626865672	28	25	19	23.8434413748201	NA	5.1	7	8.3	28	50	55	60	66	75.6	24.6780691520717	15	5.4	8	10	25	49	55.4	61.8	70	93.2	19.1187697898423	NA	4	7	7.95	19	39.25	48.4	57.1	63.7	72.35
5.593828248742036e-7	2.2082312907813672e-6	3.4457010718444695e-6	518	Q0045	NA	chrM:13817-26701(+)	other	5	6	1	16.4	17.3333333333333	7	12	16	7	10.9157889763019	NA	3.4	3.8	4.2	12	21	25	29	33	37	15.8432141159642	16	8.75	9.5	10.25	16	23.5	26	26.25	26.5	26.75	7	7	7	7	7	7	7	7	7	7	7
5.593828248742036e-9	4.4164625815627347e-7	5.742835119740783e-9	519	Q0050	NA	chrM:13817-16322(+)	other	1	NA	NA	14	NA	NA	14	NA	NA	14	14	14	14	14	14	14	14	14	14	14	NA	NA	NA	NA	NA	NA	NA	NA	NA	NA	NA	NA	NA	NA	NA	NA	NA	NA	NA	NA	NA	NA
5.593828248742036e-9	4.416462581562735e-9	5.742835119740783e-7	520	Q0065	NA	chrM:13817-21935(+)	other	NA	1	NA	NA	3	NA	NA	3	NA	NA	NA	NA	NA	NA	NA	NA	NA	NA	NA	NA	3	3	3	3	3	3	3	3	3	3	3	NA	NA	NA	NA	NA	NA	NA	NA	NA	NA	NA
5.593828248742036e-9	8.832925163125469e-7	5.742835119740783e-7	521	Q0070	NA	chrM:13817-23167(+)	other	2	1	NA	15.5	4	NA	15.5	4	NA	12.2474487139159	NA	6.95	7.9	8.85	15.5	20.25	21.2	22.15	23.1	24.05	4	4	4	4	4	4	4	4	4	4	4	NA	NA	NA	NA	NA	NA	NA	NA	NA	NA	NA
5.593828248742036e-7	4.416462581562735e-9	5.742835119740783e-9	522	Q0075	NA	chrM:24155-25255(+)	other	NA	NA	1	NA	NA	5	NA	NA	5	NA	NA	NA	NA	NA	NA	NA	NA	NA	NA	NA	NA	NA	NA	NA	NA	NA	NA	NA	NA	NA	NA	5	5	5	5	5	5	5	5	5	5	5
5.593828248742036e-9	4.416462581562735e-9	1.1485670239481566e-6	523	Q0085	NA	chrM:28486-29266(+)	other	NA	2	NA	NA	19	NA	NA	19	NA	NA	NA	NA	NA	NA	NA	NA	NA	NA	NA	NA	18.9736659610103	NA	18.1	18.2	18.3	19	19.5	19.6	19.7	19.8	19.9	NA	NA	NA	NA	NA	NA	NA	NA	NA	NA	NA
5.593828248742036e-7	4.4164625815627347e-7	5.742835119740783e-7	524	Q0105	NA	chrM:36539-43647(+)	other	1	1	1	41	27	45	41	27	45	41	41	41	41	41	41	41	41	41	41	41	27	27	27	27	27	27	27	27	27	27	27	45	45	45	45	45	45	45	45	45	45	45
5.593828248742036e-7	4.416462581562735e-9	5.742835119740783e-9	525	Q0115	NA	chrM:36539-40265(+)	other	NA	NA	1	NA	NA	3	NA	NA	3	NA	NA	NA	NA	NA	NA	NA	NA	NA	NA	NA	NA	NA	NA	NA	NA	NA	NA	NA	NA	NA	NA	3	3	3	3	3	3	3	3	3	3	3
1.1187656497484072e-6	8.832925163125469e-7	2.8714175598703916e-6	526	Q0130	NA	chrM:46722-46953(+)	other	2	5	2	8.5	13	10.5	8.5	12	10.5	8.12403840463596	NA	6.25	6.5	6.75	8.5	9.75	10	10.25	10.5	10.75	12.0591364887588	12	7.8	8.6	9.4	12	12	14.2	16.4	18.6	20.8	10.3923048454133	NA	9.15	9.3	9.45	10.5	11.25	11.4	11.55	11.7	11.85
5.593828248742036e-9	4.416462581562735e-9	1.1485670239481566e-6	527	Q0140	NA	chrM:48900-50097(+)	other	NA	2	NA	NA	5.5	NA	NA	5.5	NA	NA	NA	NA	NA	NA	NA	NA	NA	NA	NA	NA	4.24264068711929	NA	2.35	2.7	3.05	5.5	7.25	7.6	7.95	8.3	8.65	NA	NA	NA	NA	NA	NA	NA	NA	NA	NA	NA
5.593828248742036e-9	4.4164625815627347e-7	5.742835119740783e-9	528	Q0160	NA	chrM:61021-61729(+)	other	1	NA	NA	6	NA	NA	6	NA	NA	6	6	6	6	6	6	6	6	6	6	6	NA	NA	NA	NA	NA	NA	NA	NA	NA	NA	NA	NA	NA	NA	NA	NA	NA	NA	NA	NA	NA	NA
1.7900250395974515e-5	2.2523959165969944e-5	4.5942680957926265e-5	529	RDN18-1	NA	chrXII:455933-457732(-)	rRNA	51	80	32	33.3333333333333	35.8375	44.59375	27	28.5	36.5	23.4374516727813	NA	7	8	9	27	39.5	41	50.5	61	93.5	27.3979858666915	14	6.95	12	14	28.5	49	54.4	61.6	73.4	89	34.2980418338918	NA	9.1	11	14.25	36.5	62.25	65.4	71.75	83.1	104.45
1.845963322084872e-5	2.9148653038314047e-5	5.168551607766705e-5	530	RDN18-2	NA	chrXII:465070-466869(-)	rRNA	66	90	33	37.6363636363636	37.5111111111111	38.2727272727273	27	29	32	25.6171891829353	9	7	8.5	9	27	48.75	55	67.5	79	100	28.1777419605747	NA	6.45	9.9	13.35	29	52	60.4	65	69.1	97.2	32.4638791823576	19	15	17.2	18.8	32	56	58	61.2	69.2	82.4
1.862744806831098e-4	2.623378773448264e-4	4.146326956452845e-4	531	RDN25-1	NA	chrXII:451786-455181(-)	rRNA	594	722	333	34.6515151515151	34.48891966759	34.8378378378378	23	23	24	23.9171725412941	11	6	8	10	23	42	49	57	70	101.75	23.717905160873	NA	5	8	10	23	43	51.8000000000001	62	74	96	23.8760905844498	33	5	7	10	24	45	51	58	74	95
1.8347756655873879e-4	2.5482989095616977e-4	4.1578126266923266e-4	532	RDN25-2	NA	chrXII:460923-464318(-)	rRNA	577	724	328	35.1542461005199	33.8922651933702	39.8201219512195	25	24	25	24.1204984141058	12	5	8	10	25	45	50.8	61	77	96	23.7967015079728	13	6	8	11	24	41	45.4	54	66.7	86.85	26.6717199607469	15	6	10	12	25	47.25	59	71	81	114.65
0.0010119235301974344	0.0013708699853170728	0.00221501150568402	533	RDN37-1	NA	chrXII:451575-458432(-)	rRNA	3104	3857	1809	32.2841494845361	32.2035260565206	32.0386954118297	23	23	23	22.2859022376259	13	5	7	10	23	40	46	53	65	89	22.6291183663101	12	5	8	10	23	40	46	54	66	88	22.6773733126408	14	5	8	10	23	41	47	55	64	84.5999999999999
1.7620558983537414e-4	2.694042174753268e-4	4.25544082372792e-4	534	RDN37-1	NA	chrXII:451786-455413(-)	rRNA	610	741	315	35.7704918032787	33.2402159244265	35.2412698412698	23	24	23	23.507337332174	13	5	8	10	23	41	46	57	76	102	23.8438298457011	15	7	9	11	24	41	48	55	67	88	24.1761437247126	NA	5	9	11	23	41	49.2	59.8	75.6	101
1.5103336271603498e-5	1.9874081617032306e-5	3.273416018252246e-5	535	RDN37-1	NA	chrXII:455414-455932(-)	rRNA	45	57	27	23.1111111111111	22.0526315789474	11.6666666666667	13	13	8	15.1928224538057	10	4.2	5.4	7.2	13	30	32.4	38.4	44.8	62.2	14.1674409229788	NA	3	4.6	5	13	28	31	33	38.4	54.3999999999999	8.77964140942716	9	3.3	4	4.9	8	10	11.6	13.2	27.2	34.8
6.712593898490443e-5	9.097912918019232e-5	1.137081353708675e-4	536	RDN37-1	NA	chrXII:455933-458432(-)	rRNA	206	198	120	40.5631067961165	39.2626262626263	36.6666666666667	33.5	29	27	30.3725484837231	NA	9.25	11	13	33.5	55	60	67	80	102	30.4333515533619	NA	10	13	14.55	29	55	58	62	72.6	95.7499999999999	28.7332223437721	18	10.95	12	16	27	51	53	63	67.2	89
0.0010432489683903897	0.001329355237050383	0.0021179575921604007	537	RDN37-2	NA	chrXII:460712-467569(-)	rRNA	3010	3688	1865	31.8843853820598	31.263557483731	32.1844504021448	23	23	23	22.3286305182755	15	5	7	9	23	40	46	53.6500000000001	67	89	22.1046229264975	16	5	7	9	23	40	46	53	64	86	22.8143305777684	18	5	8	10	23	41	47	54	65	87
1.6166163638864483e-4	2.3142263927388728e-4	3.382529885527321e-4	538	RDN37-2	NA	chrXII:464551-466869(-)	rRNA	524	589	289	34.8530534351145	34.4482173174873	34.9584775086505	30.5	30	31	27.5796425098384	31	7.15	11	14	30.5	45.25	48	53	60	70.85	27.9008269901175	NA	7	11	15	30	43	47.4	54	62.2	75.6	26.4884727348359	NA	5	9.8	12	31	46	51	54.8	61	74.6
1.6781484746226108e-5	1.5899265293625844e-5	2.2971340478963133e-5	539	RDN37-2	NA	chrXII:466870-467569(-)	rRNA	36	40	30	34.0555555555556	29.6	26.2333333333333	25	23	19.5	26.0819211840839	12	7	11.5	12	25	46.25	47	54.25	62.5	77	23.3374266726554	17	7.95	9	10	23	41	43.4	50.3	54.5	68.25	20.1245611065561	16	5.45	8.7	10.35	19.5	26.75	32.6	43.55	61.7	72.95
7.83135954823885e-6	1.7665850326250938e-5	2.7565608574755756e-5	540	RDN5-1	NA	chrXII:459676-459796(+)	rRNA	40	48	14	46.125	40.8333333333333	47.8571428571429	36.5	39.5	43	34.682168060613	NA	9.85	13.7	15.85	36.5	56.75	64	64.9	88.1	128.6	33.7769303849306	NA	9.05	14.7	19	39.5	51.5	59.4	62	68.3	81	45.6874821777715	43	26.65	30.3	37.45	43	60	62.4	63.15	65.1	70.2
2.2375312994968144e-6	2.2082312907813672e-6	2.8714175598703916e-6	541	RDN5-2	NA	chrXII:468813-468931(+)	rRNA	5	5	4	49.8	45.2	35.75	45	57	20.5	43.0289650965484	NA	24.4	24.8	25.2	45	51	61.4	71.8	82.2	92.6	37.9128869747509	NA	15	19	23	57	62	62.6	63.2	63.8	64.4	26.2118926416924	NA	13.6	14.2	14.8	20.5	40.25	50	59.75	69.5	79.25
1.1187656497484072e-6	3.974816323406461e-6	5.168551607766705e-6	542	RDN5-3	NA	chrXII:472465-472583(+)	rRNA	9	9	2	45.5555555555556	59	20.5	49	46	20.5	42.1688541398866	NA	25.2	26.4	27.2	49	54	56.4	58.8	64.4	73.2	45.4163040167047	NA	14.8	19.6	22.8	46	92	94.4	96.8	100.8	106.4	19.7484176581315	NA	15.55	16.1	16.65	20.5	23.25	23.8	24.35	24.9	25.45
2.796914124371018e-6	2.2082312907813672e-6	2.8714175598703916e-6	543	RDN5-4	NA	chrXII:482045-482163(+)	rRNA	5	5	5	57.6	64.2	48.2	25	43	50	35.5939253688975	NA	15.6	16.2	16.8	25	46	73.6	101.2	128.8	156.4	49.0835590884853	NA	25	29	33	43	45	70.2	95.4	120.6	145.8	42.7882343840921	24	24	24	24	50	60	64.6	69.2	73.8	78.4
3.3562969492452218e-6	2.2082312907813672e-6	1.7228505359222347e-6	544	RDN5-5	NA	chrXII:485697-485815(+)	rRNA	5	3	6	25.8	10.3333333333333	35.3333333333333	25	10	33.5	24.690545264948	NA	16.8	17.6	18.4	25	31	32.2	33.4	34.6	35.8	8.79365934431636	NA	4.6	5.2	5.8	10	13.5	14.2	14.9	15.6	16.3	34.0618551732378	NA	24.25	25.5	26.75	33.5	39.75	41	44	47	50
1.2865804972106683e-5	2.1199020391501125e-5	1.9525639407118663e-5	545	RDN5-6	NA	chrXII:489349-489469(+)	rRNA	48	34	23	44.6041666666667	46.1176470588235	44.9565217391304	42	40.5	41	36.9410009697946	39	8.05	11.4	26.05	42	53.5	60.8	63.9	66.6	76.25	36.7793730562273	NA	8.25	16.9	22.8	40.5	53	60.4	67.9	87.8	105.45	37.9192645569058	NA	10.7	18	22.3	41	65	72.2	75.7	78.4	80.8
1.230642214723248e-5	1.3249387744688203e-5	1.722850535922235e-5	546	RDN58-1	NA	chrXII:455414-455571(-)	rRNA	30	30	22	15.7666666666667	17.5	15.5909090909091	12	9.5	13	10.993726774161	7	2.9	4.9	5.35	12	17	18.4	21.3	25.7	38.05	10.701866842618	5	3	3.9	4.35	9.5	18	21	26.3	30.6	66.0999999999999	12.8999147892012	NA	6	6.1	7.15	13	18.25	19.8	25.1	26.9	37.45
5.0344454238678324e-06	1.4574326519157024e-5	1.665422184724827e-5	547	RDN58-2	NA	chrXII:464551-464708(-)	rRNA	33	29	9	12.9090909090909	13.2413793103448	10	11	11	9	10.0201745792337	6	2.6	4	4	11	18	20	21.2	23.6	26.6	10.4599865141289	7	3	3.8	5.4	11	15	19.8	21.8	23.2	32.4	9.60143108058377	NA	7	7	7.2	9	13	13.4	13.8	14.2	14.6
5.593828248742036e-9	1.7665850326250939e-6	1.1485670239481566e-6	548	RNA170	NA	chrXIII:667288-667456(-)	other	4	2	NA	11.5	5	NA	10.5	5	NA	10.6991917531201	NA	7.15	7.3	7.45	10.5	14.25	15	15.75	16.5	17.25	4	NA	2.3	2.6	2.9	5	6.5	6.8	7.1	7.4	7.7	NA	NA	NA	NA	NA	NA	NA	NA	NA	NA	NA
5.593828248742036e-9	8.832925163125469e-7	5.742835119740783e-9	549	RPM1	NA	chrM:85295-85777(+)	other	2	NA	NA	13.5	NA	NA	13.5	NA	NA	7.07106781186547	NA	3.15	4.3	5.45	13.5	19.25	20.4	21.55	22.7	23.85	NA	NA	NA	NA	NA	NA	NA	NA	NA	NA	NA	NA	NA	NA	NA	NA	NA	NA	NA	NA	NA	NA
3.747864926657164e-5	6.0505537367409465e-5	9.016251137993029e-5	550	RPR1_RPR1	RPR1	chrV:117667-118035(-)	other	137	157	67	31.2116788321168	25.4777070063694	29.4328358208955	25	22	24	22.9204859469688	NA	5.8	8.6	10	25	41	46	51.6	56.4	78.1999999999999	21.1041839296656	14	6	9.6	11	22	34	36.8	40.6	45.4	53.2	21.2342368047765	19	5.6	8	10.8	24	32	37.6	41.1	44.8	59.7999999999999
1.0068890847735665e-5	1.0599510195750562e-5	6.891402143688939e-6	551	RUF20_SUT527	SUT527	chrVI:131061-131503(-)	SUTs	24	12	18	47.4166666666667	44.1666666666667	39.5	35.5	40	40.5	37.1741414313053	NA	10.9	16.6	18.45	35.5	68.75	73	76	85.1	102.6	41.7840250519352	40	26.95	31.2	32.3	40	51.5	59.2	64.1	67.4	69.35	35.786320119729	NA	14.85	17.1	19.1	40.5	53.75	56.2	57	57.6	59.75
1.6781484746226109e-6	4.4164625815627347e-7	1.7228505359222347e-6	552	RUF23	NA	chrVI:221714-221967(+)	other	1	3	3	99	46.6666666666667	30	99	50	21	99	99	99	99	99	99	99	99	99	99	99	36.8525910003036	NA	16.7	20.4	24.1	50	63.5	66.2	68.9	71.6	74.3	22.4666171616555	NA	10.2	11.4	12.6	21	40.5	44.4	48.3	52.2	56.1
2.796914124371018e-6	3.091523807093914e-6	2.8714175598703916e-6	553	RUF5-1	NA	chrVIII:212409-213118(+)	other	7	5	5	40.2857142857143	41.6	40.8	43	43	42	31.6450258864581	47	10.7	16.4	22.1	43	47	47	50.5	61	71.5	37.0307018603345	NA	19	21	23	43	49	53.6	58.2	62.8	67.4	37.2015153735657	NA	19.8	24.6	29.4	42	50	51.6	53.2	54.8	56.4
5.0344454238678324e-06	2.6498775489376406e-6	5.742835119740783e-6	554	RUF5-2	NA	chrVIII:214407-215116(+)	other	6	10	9	61	43.8	40.8888888888889	64.5	48	36	58.6575666411849	NA	37.5	44	50.5	64.5	70.5	72	73.25	74.5	75.75	39.3521607439238	48	14.6	18.2	26	48	54.25	55.2	55.65	56.7	59.85	36.8865228984677	34	17.2	18.4	22	36	51	55	59	63.4	68.2
1.4767706576678975e-4	2.0227398623557324e-4	3.1068737997797636e-4	555	SCR1_SCR1	SCR1	chrV:441987-442508(+)	other	458	541	264	33.0917030567686	33.7818853974122	34.6136363636364	29	30	28	26.9974215168947	25	9.85	12	14	29	43.75	46	51	55.3	66	28.1550367084548	NA	10	13	15	30	42	44	48	55	68	26.3479527908444	NA	9	12	14	28	38.25	43	50	55	69.7
5.0344454238678324e-06	8.391278904969195e-6	6.3171186317148615e-6	556	snR10_YGL088W,snR10	NA	chrVII:345986-346230(+)	snRNA	19	11	9	41.2631578947368	40.2727272727273	28.7777777777778	39	44	22	30.453157766362	58	9	9	9.7	39	58	58	59.5	67	88.5999999999999	31.6863515246463	72	8.5	9	13	44	60.5	68	70	72	72	23.8382862922861	NA	10	12	14.2	22	34	39.2	44.4	51.8	61.4
3.3562969492452218e-6	1.3249387744688203e-6	2.2971340478963133e-6	557	snR11_snR11,CUT306,CUT307,CUT308,XUT_13F-286,SUT312	NA	chrXIII:652275-652532(+)	CUTs	3	4	6	36	45.5	35.3333333333333	44	40.5	31.5	32.3299201649775	NA	18.8	21.6	24.4	44	46	46.4	46.8	47.2	47.6	42.8855888092964	NA	30.05	31.1	32.15	40.5	51.75	55.8	59.85	63.9	67.95	27.6913344938305	NA	11.75	12.5	13.25	31.5	50.5	52	57	62	67
5.202260271330094e-5	6.31554149163471e-5	6.202261929320046e-5	558	snR11,CUT306,CUT307,CUT308,XUT_13F-286,SUT312	NA	chrXIII:652289-653877(+)	CUTs	143	108	93	47.3076923076923	43.0462962962963	44.8494623655914	44	38.5	42	42.0720047584997	39	17.1	19	24.3	44	60	65	69.7	73	82.9	38.0961697987241	NA	17	19.7	21	38.5	54	56.6	63.95	68	77.8999999999999	39.930713947063	20	18.6	20	24.8	42	59	65.2	70.2	74.8	77.4
1.6781484746226109e-6	8.832925163125469e-7	1.1485670239481566e-6	559	snR128_snR128	NA	chrX:139566-139691(-)	snRNA	2	2	3	39.5	53.5	17.3333333333333	39.5	53.5	12	38.3405790253616	NA	30.95	31.9	32.85	39.5	44.25	45.2	46.15	47.1	48.05	43.9545219516718	NA	26.05	29.1	32.15	53.5	68.75	71.8	74.85	77.9	80.95	15.3261886478711	NA	10.2	10.4	10.6	12	21	22.8	24.6	26.4	28.2
1.1187656497484072e-6	5.299755097875281e-6	2.2971340478963133e-6	560	snR13_snR13	NA	chrIV:1402919-1403042(+)	snRNA	12	4	2	83.25	43.25	59	90.5	45.5	59	62.725014016602	NA	21.25	40	56.5	90.5	98.25	101	105.15	110.1	131.7	41.5650980203287	NA	28.25	30.5	32.75	45.5	51.5	52.4	53.3	54.2	55.1	51.3809303146605	NA	32.9	35.8	38.7	59	73.5	76.4	79.3	82.2	85.1
1.1187656497484072e-5	1.4132680261000751e-5	2.2397056966989054e-5	561	snR17a	NA	chrXV:780107-780596(+)	snRNA	32	39	20	45.28125	32	34.85	32.5	25	26	35.7595886457981	20	17.65	20	20	32.5	50.5	58.2	61.05	68.4	121.35	26.9154054963352	14	12.6	14	14	25	39	45.6	53.6	62.2	73.3	30.4510133123252	NA	14.95	16.8	18.7	26	48	48.8	52.75	58	67.9
8.390742373113054e-6	1.1041156453906837e-5	1.1485670239481566e-5	562	snR17b	NA	chrXVI:281056-281517(-)	snRNA	25	20	15	33.08	44.5	33.2	29	26	30	27.6050146999333	NA	11	12.6	15	29	40	43.8	56.2	65.8	74.2	25.8253906226878	NA	7.95	8.9	13.25	26	36.25	39.4	49.45	52.2	70.7000000000002	30.4837177284144	NA	16.1	18.6	21.3	30	37.5	39.6	41.7	49.2	59.7
2.2375312994968144e-6	8.832925163125469e-7	5.742835119740783e-7	563	snR189_snR189	NA	chrIII:178610-178798(-)	snRNA	2	1	4	57.5	14	55.5	57.5	14	54.5	56.8682688324517	NA	49.85	50.7	51.55	57.5	61.75	62.6	63.45	64.3	65.15	14	14	14	14	14	14	14	14	14	14	14	53.9361580202772	NA	42.15	42.3	42.45	54.5	67.25	68	68.75	69.5	70.25
7.271976723364647e-6	1.015786393759429e-5	7.465685655663017e-6	564	snR19_snR19	NA	chrXIV:230105-230672(-)	snRNA	23	13	13	41.1304347826087	31.3846153846154	28.3076923076923	33	32	21	29.6955242291389	NA	10.1	11.2	12.3	33	44	51	57.8	72.6	136.3	29.06223659392	NA	13.8	15.8	18.2	32	41	42.2	43.6	45.4	46	20.6083717905648	NA	5	8.2	11.8	21	43	46	48.6	50.4	60.2
5.593828248742036e-9	2.2082312907813672e-6	1.7228505359222347e-6	565	snR190_snR190,CUT677	NA	chrX:139761-139950(-)	CUTs	5	3	NA	43.8	11.6666666666667	NA	15	7	NA	20.4603174574142	NA	7.2	8.4	9.6	15	20	49.2	78.4000000000001	107.6	136.8	9.73996337337792	NA	6.1	6.2	6.3	7	14.5	16	17.5	19	20.5	NA	NA	NA	NA	NA	NA	NA	NA	NA	NA	NA
6.7125938984904435e-6	1.634091155178212e-5	1.4357087799351956e-5	566	snR3,CUT221,CUT222,CUT223	NA	chrX:663344-664896(+)	CUTs	37	25	12	37.7297297297297	41.76	40.1666666666667	36	40	38	33.0115982148146	36	14.8	15.6	17.4	36	45	46.8	49	54.4	82	38.607982462687	45	18.6	25.4	27.2	40	46	56.2	57.8	59.6	68.8	36.7946146137993	NA	16.2	19.3	26.45	38	47.25	54.4	58.75	61.5	64.7
1.3425187796980887e-5	2.075737413334485e-5	2.2971340478963133e-5	567	snR30_snR30	NA	chrXII:198784-199389(+)	snRNA	47	40	24	58.7659574468085	51.725	57.125	53	46	50.5	46.4897108345006	20	10.6	18.6	20	53	76	88.2	102.2	115.8	120	42.113350411012	46	11.95	12.9	22.85	46	70.25	72.2	78.15	86	121.1	44.4488844179673	NA	15	15.9	20.7	50.5	80	92.6000000000001	114.15	122.8	124.85
2.908790689345859e-5	2.031572787518858e-5	1.4931371311326035e-5	568	snR31_snR31	NA	chrXV:841958-842182(-)	snRNA	46	26	52	51.3478260869565	69.4230769230769	40.6923076923077	37.5	62.5	33.5	41.8197269022258	31	14.5	19	23.5	37.5	65	76	80.75	87.5	112	49.3891362818096	NA	11	16	22.5	62.5	75.25	79	89	111	170.5	34.2461101367159	NA	11.55	14	17.6	33.5	57.25	61	65	70.9	76.05
7.271976723364647e-6	8.832925163125469e-6	5.742835119740783e-6	569	snR32_snR32	NA	chrVIII:381540-381727(+)	snRNA	20	10	13	48.15	29.2	53.9230769230769	43.5	18.5	43	40.7675544502525	NA	14.5	21.3	27.1	43.5	60.5	63.4	69.3	73.4	95.55	25.4045228266228	17	14.9	15.8	16.35	18.5	45.5	47.2	47.65	48.7	51.85	43.9444321222914	20	20	20.4	21.6	43	76	83.8	89.4	90.6	111.8
2.3494078644716552e-5	2.4732190456751312e-05	2.2397056966989054e-5	570	snR33_snR33	NA	chrIII:142364-142546(-)	snRNA	56	39	42	52.5357142857143	38.0769230769231	35.3095238095238	43	34	30	41.9386273044254	NA	15	17	19.5	43	70	71	78.75	86.5	106.25	31.6185608614662	NA	11.6	14	16.7	34	51.5	53.4	60.6	70.2	83	29.7819598402711	12	12	13.1	15.3	30	48	52.4	57.85	75.3	78.95
5.593828248742036e-9	4.416462581562735e-9	5.742835119740783e-7	571	snR34_snR34,CUT274	NA	chrXII:899180-899382(+)	CUTs	NA	1	NA	NA	13	NA	NA	13	NA	NA	NA	NA	NA	NA	NA	NA	NA	NA	NA	NA	13	13	13	13	13	13	13	13	13	13	13	NA	NA	NA	NA	NA	NA	NA	NA	NA	NA	NA
1.0628273672609869e-5	2.2523959165969944e-5	2.5842758038833524e-5	572	snR34,CUT274	NA	chrXII:899183-899895(+)	CUTs	51	45	19	47.0588235294118	54.0666666666667	37.5789473684211	43	49	37	39.222917795761	43	13.5	20	22	43	57.5	61	69	81	110.5	47.3120275462123	NA	19.2	27.4	29.6	49	67	71.4	83	91.2	97.8	29.8981316008325	NA	3.9	15.2	18	37	46	47.6	53	61.2	67.8
2.2375312994968144e-6	4.4164625815627345e-6	6.3171186317148615e-6	573	snR35_snR35	NA	chrXV:759326-759529(-)	snRNA	10	11	4	57.4	52.1818181818182	58.5	28.5	48	49.5	39.4360822989364	NA	13.45	13.9	15.75	28.5	103	108.8	115.1	121	125.5	39.3137946202564	30	13	22	23	48	82.5	86	89	92	93.5	45.3005664497664	22	22	22	22	49.5	86	91.4	96.8	102.2	107.6
1.0068890847735665e-5	1.1924448970219383e-5	8.039969167637096e-6	574	snR37_CUT681,snR37	NA	chrX:228094-228479(-)	CUTs	27	14	18	42.8148148148148	30	40.4444444444444	38	23	38.5	35.6785324587197	NA	14.3	15.6	20.5	38	48.5	50.6	62.3	76	102.1	25.6639005588685	22	12.6	14.3	14.95	23	37.25	44	50.45	56.3	63.2	35.4106720122847	NA	14.95	18.1	20.65	38.5	49.75	54.2	59.7	63.6	68.75
5.0344454238678324e-06	3.091523807093914e-6	1.7228505359222347e-6	575	snR39B_snR39B	NA	chrVII:366374-366469(-)	snRNA	7	3	9	26.1428571428571	40.3333333333333	28.5555555555556	12	37	23	15.2654149182266	NA	3.9	4.8	5.7	12	37.5	44.4	51.9	60.6	69.3	39.7695077171243	NA	34.3	34.6	34.9	37	43.5	44.8	46.1	47.4	48.7	23.2571057479071	NA	9.4	9.8	10.6	23	41	44.2	47.4	50.6	53.8
2.2375312994968144e-6	3.5331700652501877e-6	2.8714175598703916e-6	576	snR4_snR4	NA	chrV:424698-424883(+)	snRNA	8	5	4	34.5	21.8	28.5	31.5	20	14.5	24.9306888218019	6	6	6	6.7	31.5	54.75	55.8	56.85	60.9	65.45	18.7678490780785	NA	9.2	11.4	13.6	20	22	26	30	34	38	20.1866216403691	NA	11.15	11.3	11.45	14.5	31.25	39.8	48.35	56.9	65.45
1.1187656497484072e-6	4.4164625815627347e-7	5.742835119740783e-9	577	snR40_snR40	NA	chrXIV:89210-89306(+)	snRNA	1	NA	2	5	NA	42	5	NA	42	5	5	5	5	5	5	5	5	5	5	5	NA	NA	NA	NA	NA	NA	NA	NA	NA	NA	NA	33.7490740613724	NA	19.5	22	24.5	42	54.5	57	59.5	62	64.5
4.475062598993629e-6	1.015786393759429e-5	8.614252679611175e-6	578	snR42	NA	chrXI:559016-559366(-)	snRNA	23	15	8	42.0869565217391	46.9333333333333	46.375	44	44	38	33.4129251469061	24	8.6	14.2	15.3	44	54.5	60.2	69.3	73.6	78.5	40.2911139995297	NA	11	17	26.2	44	60.5	66.2	66.9	77.2	84.9	38.3722904018824	NA	15.75	17.5	19.55	38	57.75	68.6	79.45	87	94
1.4543953446729294e-5	9.274571421281741e-6	1.7802788871196428e-5	579	snR43_snR43	NA	chrIII:107504-107712(-)	snRNA	21	31	26	37.0476190476191	48.9677419354839	46.6923076923077	35	53	49.5	28.8138796691855	NA	9	10	14	35	46	50	50	80	99	40.8918653548047	NA	13	15	18.5	53	67.5	68	76	77	82.5	41.6823486334217	NA	15.25	24.5	27.75	49.5	58	63	68.5	70	74.5
5.593828248742036e-9	4.416462581562735e-9	5.742835119740783e-7	580	snR45_snR45,CUT433	NA	chrXVI:821732-821903(+)	CUTs	NA	1	NA	NA	166	NA	NA	166	NA	NA	NA	NA	NA	NA	NA	NA	NA	NA	NA	NA	166	166	166	166	166	166	166	166	166	166	166	NA	NA	NA	NA	NA	NA	NA	NA	NA	NA	NA
1.6781484746226108e-5	2.7382068005688954e-5	3.8476995302263244e-5	581	snR45,CUT433	NA	chrXVI:821739-822163(+)	CUTs	62	67	30	38.5322580645161	44.1641791044776	43.2	36	40	40.5	33.2755616509169	18	12	16.1	18	36	52.25	54	59.85	64	68.9	35.8294211340374	NA	11	13.6	17.9	40	61.5	66	68.3	72.8	79.5	35.3722552462754	NA	10.9	12.9	15.35	40.5	62	65.2	67.3	71.1	78.6
5.593828248742036e-9	4.4164625815627347e-7	5.742835119740783e-9	582	snR47_YDR042C,snR47,snR47	NA	chrIV:541602-541700(-)	snRNA	1	NA	NA	59	NA	NA	59	NA	NA	59	59	59	59	59	59	59	59	59	59	59	NA	NA	NA	NA	NA	NA	NA	NA	NA	NA	NA	NA	NA	NA	NA	NA	NA	NA	NA	NA	NA	NA
1.1187656497484072e-6	4.4164625815627347e-7	1.1485670239481566e-6	583	snR48_snR48	NA	chrVII:609584-609696(+)	snRNA	1	2	2	56	26.5	16	56	26.5	16	56	56	56	56	56	56	56	56	56	56	56	21.4941852602047	NA	12.55	14.1	15.65	26.5	34.25	35.8	37.35	38.9	40.45	13.856406460551	NA	8.8	9.6	10.4	16	20	20.8	21.6	22.4	23.2
3.915679774119425e-6	5.7414013560315546e-6	2.8714175598703916e-6	584	snR49_snR49	NA	chrXIV:716120-716284(+)	snRNA	13	5	7	38.5384615384615	45	38.2857142857143	22	53	37	28.7998358216673	NA	14.2	19	19	22	51	57.6	62.2	62.8	95.3999999999999	38.8810661453411	NA	17	22	27	53	59	60	61	62	63	29.6105394436021	11	11	11	11	37	56	56.6	59.2	65.8	72.4
2.2375312994968144e-6	1.7665850326250939e-6	6.891402143688939e-6	585	snR5_snR5	NA	chrXV:842403-842606(+)	snRNA	4	12	4	51	44.0833333333333	26.5	57	33	28.5	41.7306562808744	NA	18.3	24.6	30.9	57	64.5	67.2	69.9	72.6	75.3	33.7390803294679	14	14	14.1	14.65	33	44.25	51.4	57.5	63	110.8	24.5010188571307	NA	14.35	15.7	17.05	28.5	35.25	35.4	35.55	35.7	35.85
6.15321107361624e-6	4.858108839719008e-6	8.614252679611175e-6	586	snR50_snR50	NA	chrXV:259489-259578(+)	snRNA	11	15	11	23.0909090909091	9.13333333333333	15.2727272727273	9	7	8	12.2841261637013	18	3.5	4	4.5	9	18	18	47.5	77	84	7.71080107185138	6	3.7	4	4.2	7	10.5	11.2	11.9	13.8	19.2	9.90573722447243	NA	3.5	4	4	8	15	16	24	32	47
4.5869391639684696e-5	4.5931210848252436e-5	5.053694905371889e-5	587	snR51,snR70,snR70,snR41	NA	chrXVI:718607-719359(-)	snRNA	104	88	82	39.4903846153846	41.7159090909091	35.2439024390244	32	39	31.5	31.1551483082552	NA	11	12.6	16	32	53.25	61.4	65.55	71	85.1	34.9980827356858	NA	11.35	15	17	39	54.25	61.2	64.95	75	81	31.5918832182325	NA	13.05	17	20	31.5	44	48.8	51.7	56.8	65
8.390742373113054e-6	1.5899265293625844e-5	2.928845911067799e-5	588	snR52,CUT567	NA	chrV:431117-431365(-)	CUTs	36	51	15	20.1388888888889	15.9411764705882	16.0666666666667	11.5	10	10	12.6556657965878	NA	3	4.5	5	11.5	20.5	26	34.75	38	67.75	9.70265938149372	NA	3	4	4	10	15.5	18	20.5	25	54.5	11.665521998813	NA	4.1	5.4	6.1	10	20	22	22	23.2	36.9
5.593828248742036e-9	1.7665850326250939e-6	1.7228505359222347e-6	589	snR53	NA	chrV:61699-61789(+)	snRNA	4	3	NA	72.25	25	NA	69.5	24	NA	56.6685974995212	NA	23.35	30.7	38.05	69.5	89	98	107	116	125	24.027745689447	NA	17.7	18.4	19.1	24	29	30	31	32	33	NA	NA	NA	NA	NA	NA	NA	NA	NA	NA	NA
1.0068890847735665e-5	1.3249387744688203e-5	9.762819703559331e-6	590	snR55,snR57	NA	chrXII:794707-795219(-)	snRNA	30	17	18	51.6	54.3529411764706	37.5555555555556	29	51	32.5	36.0682521462244	NA	12.45	15.7	18	29	63.75	72.4	87.3	97.4	124.3	47.5875985863218	NA	17.6	25.8	31	51	66	70	71.6	80	100	33.1274233396735	NA	14.1	19.9	23.1	32.5	52.25	55.6	58.25	61.3	64.4
2.461284429446496e-5	2.6057129231220134e-5	3.273416018252246e-5	591	snR56	NA	chrII:88041-88393(+)	snRNA	59	57	44	44.4915254237288	51.2631578947368	53.5681818181818	37	47	51	35.7852705443976	NA	13.8	15	19	37	59.5	62.2	76.6	88	98.6	40.0682297281767	33	10.6	14.6	18.2	47	65	70.6	82.6	92.8	115.2	43.9528548887907	28	11.15	18	21.7	51	77.5	86.6	90.55	93.8	97.7
2.2375312994968144e-6	1.3249387744688203e-6	2.2971340478963133e-6	592	snR6_snR6	NA	chrXII:366235-366346(+)	snRNA	3	4	4	56	23.25	29.5	52	20.5	22.5	53.1045757704709	NA	37.6	39.2	40.8	52	66	68.8	71.6	74.4	77.2	21.4779539013108	NA	14.3	14.6	14.9	20.5	28.25	30.2	32.15	34.1	36.05	27.0622620766304	NA	20.3	20.6	20.9	22.5	30.5	35	39.5	44	48.5
1.6781484746226109e-6	3.091523807093914e-6	3.4457010718444695e-6	593	snR61	NA	chrXII:794486-794575(-)	snRNA	7	6	3	13.7142857142857	18.8333333333333	31.3333333333333	12	13.5	17	9.80226272839325	3	3	3	3	12	16.5	16.8	19	25	31	15.7690022641032	NA	8.5	9	9.5	13.5	23.5	26	30	34	38	21.0925619358294	NA	8.9	9.8	10.7	17	43	48.2	53.4	58.6	63.8
2.796914124371018e-6	3.5331700652501877e-6	4.019984583818548e-6	594	snR62	NA	chrXV:409774-409974(-)	snRNA	8	7	5	58.25	58.5714285714286	42.2	64	55	39	55.2413774827879	NA	30.65	37.3	43.65	64	70.25	70.6	70.95	71.9	72.95	55.9804057580741	55	36.6	43.2	49.8	55	63.5	66.2	70.3	77.2	84.1	38.3654854010624	NA	21	24	27	39	52	55.4	58.8	62.2	65.6
5.593828248742036e-9	4.416462581562735e-9	5.742835119740783e-7	595	snR63_snR63	NA	chrIV:323217-323471(-)	snRNA	NA	1	NA	NA	42	NA	NA	42	NA	NA	NA	NA	NA	NA	NA	NA	NA	NA	NA	NA	42	42	42	42	42	42	42	42	42	42	42	NA	NA	NA	NA	NA	NA	NA	NA	NA	NA	NA
8.222927525650794e-5	8.612102034047332e-5	7.810255762847465e-5	596	snR63	NA	chrIV:323045-323653(-)	snRNA	195	136	147	36.2461538461538	40.1470588235294	36.9183673469388	28	34	28	28.4831709927494	NA	9	12	14	28	53	58	65.9	74.6	81.1999999999999	32.6335696668121	NA	11	14	16	34	57	59	64.75	70	85.25	29.0037849952708	16	9	13	15	28	54.5	59.8	67	73.4	86
5.593828248742036e-7	4.416462581562735e-9	5.742835119740783e-7	597	snR64_snR64	NA	chrXI:38811-38911(+)	snRNA	NA	1	1	NA	26	23	NA	26	23	NA	NA	NA	NA	NA	NA	NA	NA	NA	NA	NA	26	26	26	26	26	26	26	26	26	26	26	23	23	23	23	23	23	23	23	23	23	23
5.593828248742036e-9	4.4164625815627347e-7	1.7228505359222347e-6	598	snR65_snR65	NA	chrIII:177183-177282(+)	snRNA	1	3	NA	17	82	NA	17	94	NA	17	17	17	17	17	17	17	17	17	17	17	69.4720830547809	NA	35.5	42	48.5	94	108.5	111.4	114.3	117.2	120.1	NA	NA	NA	NA	NA	NA	NA	NA	NA	NA	NA
5.593828248742036e-9	4.416462581562735e-9	5.742835119740783e-7	599	snR66_snR66	NA	chrXIV:586090-586175(+)	snRNA	NA	1	NA	NA	19	NA	NA	19	NA	NA	NA	NA	NA	NA	NA	NA	NA	NA	NA	NA	19	19	19	19	19	19	19	19	19	19	19	NA	NA	NA	NA	NA	NA	NA	NA	NA	NA	NA
1.6781484746226109e-6	4.4164625815627345e-6	4.019984583818548e-6	600	snR67_snR67	NA	chrV:61352-61433(+)	snRNA	10	7	3	14.4	14.5714285714286	9	12.5	14	8	12.1741607162487	NA	4.9	5.8	6.7	12.5	18.25	19.4	20.3	22.3	28.15	13.9127671180387	14	10.3	10.6	10.9	14	14.5	14.8	16.1	19.4	22.7	8.24257059961711	NA	5.3	5.6	5.9	8	11	11.6	12.2	12.8	13.4
1.230642214723248e-5	5.7414013560315546e-6	7.465685655663017e-6	601	snR68	NA	chrIX:96857-97217(+)	snRNA	13	13	22	85.4615384615385	48.7692307692308	60.9090909090909	63	54	51	72.5308195946822	55	46	49.4	53.6	63	82	86.8	91	94	185	40.5431406911819	55	11.6	13.2	16.8	54	61	66.4	71.2	74.8	85.6	55.2001903692887	NA	32.25	37.2	39.15	51	64.25	65.8	66	92.1000000000001	118.75
5.593828248742036e-7	8.832925163125469e-7	5.742835119740783e-7	602	snR69	NA	chrXI:364428-364876(+)	snRNA	2	1	1	52	8	19	52	8	19	35.4964786985977	NA	17.8	21.6	25.4	52	71	74.8	78.6	82.4	86.2	8	8	8	8	8	8	8	8	8	8	8	19	19	19	19	19	19	19	19	19	19	19
1.6781484746226109e-6	2.2082312907813672e-6	4.5942680957926265e-6	603	snR7-L_snR7-L,snR7-S	NA	chrVII:939459-939672(-)	snRNA	5	8	3	30	28.875	28.6666666666667	33	21.5	31	27.3152564376573	16	16	16	16	33	40	41	42	43	44	22.6469669958127	NA	9.15	12.3	15.1	21.5	33	38.6	44.2	54.3	65.15	27.4333371555357	NA	19.3	20.6	21.9	31	34	34.6	35.2	35.8	36.4
3.915679774119425e-6	6.624693872344101e-6	6.891402143688939e-6	604	snR71,CUT180,CUT181	NA	chrVIII:411090-412330(+)	CUTs	15	12	7	37.2666666666667	49.9166666666667	40.2857142857143	27	37.5	47	29.6111987143503	14	12.5	14	14.2	27	44.5	52	73	80.2	85.4	38.8990705479102	NA	16.75	19.7	23.55	37.5	44.5	47.8	56.7	68.8	127.7	37.2091104216846	NA	19.9	20.8	21.7	47	53	54.2	55.1	55.4	55.7
1.6781484746226109e-6	2.6498775489376406e-6	3.4457010718444695e-6	605	snR72_snR72	NA	chrXIII:298554-298651(+)	snRNA	6	6	3	63	96.3333333333333	48	36	74	40	29.762460571694	NA	5.75	7.5	9.25	36	78.5	86	115.75	145.5	175.25	55.9895220840933	NA	12.5	13	13.5	74	112	121	161.5	202	242.5	46.6314927695435	NA	39.1	39.2	39.3	40	52.5	55	57.5	60	62.5
3.3562969492452218e-6	7.0663401305003755e-6	7.465685655663017e-6	606	snR73_snR73,YMR013W-A	NA	chrXIII:298307-298412(+)	snRNA	16	13	6	31.5	22.4615384615385	34.3333333333333	23.5	19	32	26.9945267975117	14	13.5	14	14.25	23.5	42.5	44	53	57.5	62.5	19.4780492128808	NA	8.6	9.8	12.2	19	28	29.8	31.2	31.8	43.6	31.6100566895371	32	18	20	22	32	40.25	43	47	51	55
5.593828248742036e-7	8.832925163125469e-7	2.8714175598703916e-6	607	snR74	NA	chrXIII:298138-298225(+)	snRNA	2	5	1	11.5	12.2	33	11.5	11	33	7.74596669241483	NA	3.85	4.7	5.55	11.5	15.75	16.6	17.45	18.3	19.15	11.7267223491802	NA	8.4	8.8	9.2	11	14	14.8	15.6	16.4	17.2	33	33	33	33	33	33	33	33	33	33	33
5.593828248742036e-7	4.416462581562735e-9	5.742835119740783e-9	608	snR75_snR76,snR75	NA	chrXIII:297918-298006(+)	snRNA	NA	NA	1	NA	NA	13	NA	NA	13	NA	NA	NA	NA	NA	NA	NA	NA	NA	NA	NA	NA	NA	NA	NA	NA	NA	NA	NA	NA	NA	NA	13	13	13	13	13	13	13	13	13	13	13
5.593828248742036e-7	4.416462581562735e-9	5.742835119740783e-9	609	snR76_snR76,snR75	NA	chrXIII:297725-297833(+)	snRNA	NA	NA	1	NA	NA	33	NA	NA	33	NA	NA	NA	NA	NA	NA	NA	NA	NA	NA	NA	NA	NA	NA	NA	NA	NA	NA	NA	NA	NA	NA	33	33	33	33	33	33	33	33	33	33	33
1.734086757110031e-5	1.5899265293625844e-5	3.330844369449654e-5	610	snR76,snR75	NA	chrXIII:297729-297993(+)	snRNA	36	58	31	34.2777777777778	36.7068965517241	33.3548387096774	24	28	27	25.7901739387257	9	8.5	9	11.75	24	42.25	55	65.25	69	90.25	30.3719193108232	19	10.85	16	17.55	28	49.5	54.6	64.8	69.6	79.2	27.3031281170693	NA	12.5	15	15.5	27	44	51	55	63	70
1.1187656497484072e-6	3.5331700652501877e-6	3.4457010718444695e-6	611	snR77_snR77	NA	chrXIII:297506-297593(+)	snRNA	8	6	2	19.125	32.3333333333333	19.5	19.5	27	19.5	16.9561203787228	NA	6.75	8.5	10.45	19.5	26	26	26	26.6	27.3	26.8844711018012	NA	14.25	14.5	14.75	27	30.5	31	43.25	55.5	67.75	14.9666295470958	NA	8.25	9.5	10.75	19.5	25.75	27	28.25	29.5	30.75
5.593828248742036e-9	4.4164625815627347e-7	5.742835119740783e-7	612	snR78_snR78	NA	chrXIII:297278-297364(+)	snRNA	1	1	NA	44	57	NA	44	57	NA	44	44	44	44	44	44	44	44	44	44	44	57	57	57	57	57	57	57	57	57	57	57	NA	NA	NA	NA	NA	NA	NA	NA	NA	NA	NA
5.593828248742036e-9	4.4164625815627347e-7	5.742835119740783e-9	613	snR79_snR79	NA	chrXII:348427-348510(-)	snRNA	1	NA	NA	13	NA	NA	13	NA	NA	13	13	13	13	13	13	13	13	13	13	13	NA	NA	NA	NA	NA	NA	NA	NA	NA	NA	NA	NA	NA	NA	NA	NA	NA	NA	NA	NA	NA	NA
5.593828248742036e-6	1.1924448970219383e-5	9.762819703559331e-6	614	snR8_snR8	NA	chrXV:832332-832521(+)	snRNA	27	17	10	46.2592592592593	41.1176470588235	40.5	45	33	40.5	37.27160853206	NA	12.6	15.8	17.9	45	59	67.8	78.7	85.8	97.5	32.8750814962054	13	12.4	13	13.4	33	56	60.8	65	68.2	78.4	36.5795347754871	NA	16.9	17.8	21.15	40.5	50.75	53.4	56.55	60.3	66.15
3.915679774119425e-6	5.7414013560315546e-6	5.742835119740783e-6	615	snR81	NA	chrXV:234346-234546(+)	snRNA	13	10	7	38.0769230769231	47.3	21.4285714285714	29	47.5	19	27.9570774473578	29	6.6	10.4	14.6	29	47	53	61.4	74.6	89	32.9446876776589	7	7	7	10.15	47.5	81	82.4	83.3	84.1	84.55	19.254841669226	NA	11.3	11.6	11.9	19	28.5	31.2	33.5	35	36.5
8.950125197987257e-6	1.3249387744688203e-5	1.4357087799351956e-5	616	snR82_snR82	NA	chrVII:316788-317055(+)	snRNA	30	25	16	43.7	59.48	39.875	35	51	26	35.9918541302707	52	13.9	15.9	16.7	35	55.75	61.2	71.95	89.4	98.5	46.4812727932461	30	12.6	19.4	28.4	51	75	84.8	91.6	107.2	117.2	29.5821624865944	22	8.75	12	14.75	26	60.75	66	77.25	87	94.25
7.271976723364647e-6	1.678255780993839e-5	1.033710321553341e-5	617	snR83_snR83	NA	chrXIII:626349-626654(+)	snRNA	38	18	13	57.1052631578947	69.8888888888889	61.4615384615385	57	57.5	59	43.5578757886935	NA	9.1	14.9	21.75	57	73	78.8	83.9	90.5000000000001	111.35	46.6407423320608	NA	7.55	8.7	17.25	57.5	86.25	94.2	101.7	109.2	144.8	49.9167052580035	NA	13.8	17.4	24.6	59	81	85.2	92	104	120
1.1747039322358276e-5	7.0663401305003755e-6	1.0911386727507488e-5	618	snR84_CUT539,snR84	NA	chrIV:1492477-1493026(-)	CUTs	16	19	21	62	50.0526315789474	41	57	42	33	58.3749719982683	50	30.5	37.5	44.25	57	79.5	84	86.25	88.5	92.25	40.1512619432504	26	13.8	18.8	22.1	42	62.5	70	81.6999999999999	99.8	121.2	33.9513814552791	33	10	16	19	33	61	66	67	68	81
4.475062598993629e-6	8.832925163125469e-6	9.188536191585253e-6	619	snR85_snR85	NA	chrXIII:67768-67938(-)	snRNA	20	16	8	42.2	35.1875	38.5	22	25	32	27.5695445138502	18	9.95	14.5	15	22	39.25	41.4	48.65	58.5	75.4500000000002	26.8605762495001	NA	9	11	13.25	25	48	48	51.75	70	91.25	31.5475237244104	17	16.35	16.7	17	32	44.5	45.2	45.9	63.4	83.7
1.9019016045722922e-5	1.678255780993839e-5	1.7802788871196428e-5	620	snR86_snR86	NA	chrXIII:762110-763113(-)	snRNA	38	31	34	51.0789473684211	61.0322580645161	51.4117647058824	47.5	55	46.5	44.9099597800036	43	19.8	23.7	28.1	47.5	63.75	68.4	72	80.6	85.75	55.4336480328305	55	24.5	27	32.5	55	83	84	87.5	95	104.5	40.085298921523	52	14.95	19.3	20.95	46.5	59.75	61.4	69.35	78.8	86.1999999999999
5.593828248742036e-5	4.460627207378362e-5	5.570550066148559e-5	621	SRG1,YER081W_SRG1,SER3	SRG1,SER3	chrV:322217-324201(+)	other	101	97	100	57.4851485148515	55.659793814433	46.93	58	57	47	51.8288523654835	69	20	27	32	58	69	74	79	86	91	49.6224051988693	35	18.6	26.2	30.8	57	69	73.8	78.6	83	91.9999999999999	41.8879446755401	27	19	20	23.85	47	60.25	64.2	66.3	71.1	76.3
1.6781484746226109e-6	8.832925163125469e-7	2.2971340478963133e-6	622	SUT007	NA	chrII:196311-196735(+)	SUTs	2	4	3	64	63.25	27.6666666666667	64	64.5	32	63.2139225171165	NA	55	56	57	64	69	70	71	72	73	55.836291546126	NA	28.5	33	37.5	64.5	81.25	85	88.75	92.5	96.25	26.8958032543917	32	20.3	21.6	22.9	32	32	32	32	32	32
5.593828248742036e-9	3.974816323406461e-6	5.742835119740783e-7	623	SUT008,XUT_2F-78	NA	chrII:238400-238951(+)	XUTs	9	1	NA	65.3333333333333	67	NA	44	67	NA	44.4032360247806	44	14	16	19.8	44	61	67	73	112.2	184.6	67	67	67	67	67	67	67	67	67	67	67	NA	NA	NA	NA	NA	NA	NA	NA	NA	NA	NA
5.593828248742036e-6	3.5331700652501877e-6	7.465685655663017e-6	624	SUT016,XUT_2F-150	NA	chrII:371271-373727(+)	XUTs	8	13	10	55.5	51.9230769230769	47.6	52.5	58	56	49.6335050671279	NA	24.4	25.8	27.65	52.5	71.5	77.8	84.1	88.6	92.8	47.4917735094704	NA	23.2	26.8	29.2	58	68	68.6	70	73	78.4	40.4831977881333	NA	16.9	17.8	19.05	56	68.75	70.4	71.3	72.5	74.75
3.915679774119425e-6	8.391278904969195e-6	4.019984583818548e-6	625	SUT017	NA	chrII:453551-454695(+)	SUTs	19	7	7	58.6842105263158	56.1428571428571	46.1428571428571	57	59	37	52.8032202000213	NA	20.5	29	33.1	57	77	84.2	87.8	93.2	98	50.8726798272467	NA	25.6	35.2	44.8	59	71.5	74.2	76.2	76.8	77.4	39.8544417781194	NA	19	22	25	37	59	65	71.4	78.6	85.8
8.950125197987257e-6	7.0663401305003755e-6	1.033710321553341e-5	626	SUT020	NA	chrII:553472-556200(+)	SUTs	16	18	16	53.1875	61.4444444444444	59.625	53.5	59	68.5	48.7885565244276	NA	19.25	28.5	37	53.5	68.25	69	70.5	75	80.75	57.700443991569	NA	34.2	38.1	41.75	59	68.5	77.4	83.9	90.7	104.3	53.8785549878393	73	21.25	28	33.75	68.5	73.5	75	75.75	78.5	84
3.915679774119425e-6	3.974816323406461e-6	4.5942680957926265e-6	627	SUT021,XUT_2F-282,CUT035	NA	chrII:697840-698768(+)	CUTs	9	8	7	49.5555555555556	57.625	53.4285714285714	49	54.5	48	41.6264898268	38	14.8	19.6	25.2	49	64	66	68	75.8	89.4	54.1857902292148	NA	32.8	35.6	38.4	54.5	70.25	77.6	84.95	86.3	86.65	50.7858571358236	NA	33.9	34.8	35.7	48	69	72.6	75.2	75.8	76.4
1.1187656497484072e-6	4.4164625815627347e-7	5.742835119740783e-7	628	SUT022	NA	chrII:741824-742000(+)	SUTs	1	1	2	60	18	10	60	18	10	60	60	60	60	60	60	60	60	60	60	60	18	18	18	18	18	18	18	18	18	18	18	9.79795897113271	NA	8.2	8.4	8.6	10	11	11.2	11.4	11.6	11.8
5.593828248742036e-6	3.974816323406461e-6	8.039969167637096e-6	629	SUT023	NA	chrII:785448-786472(+)	SUTs	9	14	10	68.4444444444444	71.5714285714286	50.8	72	63	60.5	64.2950834117874	NA	37.2	42.4	45.6	72	78	80.4	82.8	90.4	103.2	67.182068220433	NA	48.7	55.9	57.85	63	70	75.4	82.3	86.2	118.45	46.7201416023341	NA	22.85	28.7	31.4	60.5	64.75	65.6	66.95	68.1	68.55
5.593828248742036e-9	4.416462581562735e-9	5.742835119740783e-7	630	SUT024	NA	chrII:798992-800424(+)	SUTs	NA	1	NA	NA	74	NA	NA	74	NA	NA	NA	NA	NA	NA	NA	NA	NA	NA	NA	NA	74	74	74	74	74	74	74	74	74	74	74	NA	NA	NA	NA	NA	NA	NA	NA	NA	NA	NA
2.1256547345219737e-5	2.6057129231220134e-5	2.411990750291129e-5	631	SUT025,XUT_3F-11,XUT_3F-12	NA	chrIII:39569-41322(+)	XUTs	59	42	38	45.8813559322034	38.5476190476191	48.1578947368421	45	37	37.5	36.4574796783613	52	9.8	12.6	15.7	45	63	67.2	78.3	81.4	87.6	33.8417202115374	NA	14	15.2	18.15	37	53	58.2	60	63.6	65	32.9271168940521	19	10.85	12.7	15.1	37.5	55.5	61.8	69.8	81	121.9
5.593828248742036e-9	4.4164625815627347e-7	5.742835119740783e-9	632	SUT030	NA	chrIII:123306-124066(+)	SUTs	1	NA	NA	16	NA	NA	16	NA	NA	16	16	16	16	16	16	16	16	16	16	16	NA	NA	NA	NA	NA	NA	NA	NA	NA	NA	NA	NA	NA	NA	NA	NA	NA	NA	NA	NA	NA	NA
5.593828248742036e-9	8.832925163125469e-7	5.742835119740783e-9	633	SUT034,XUT_3F-92,XUT_3F-94	NA	chrIII:202698-205144(+)	XUTs	2	NA	NA	60.5	NA	NA	60.5	NA	NA	60.3324125159934	NA	56.45	56.9	57.35	60.5	62.75	63.2	63.65	64.1	64.55	NA	NA	NA	NA	NA	NA	NA	NA	NA	NA	NA	NA	NA	NA	NA	NA	NA	NA	NA	NA	NA	NA
5.593828248742036e-9	4.4164625815627347e-7	5.742835119740783e-7	634	SUT035	NA	chrIII:205762-205938(+)	SUTs	1	1	NA	46	4	NA	46	4	NA	46	46	46	46	46	46	46	46	46	46	46	4	4	4	4	4	4	4	4	4	4	4	NA	NA	NA	NA	NA	NA	NA	NA	NA	NA	NA
1.1187656497484072e-6	1.7665850326250939e-6	5.742835119740783e-7	635	SUT036	NA	chrIII:206826-208042(+)	SUTs	4	1	2	64	45	49.5	65.5	45	49.5	57.7949709976399	NA	31.6	35.2	38.8	65.5	83.5	86.2	88.9	91.6	94.3	45	45	45	45	45	45	45	45	45	45	45	47.3286382647969	NA	36.45	37.9	39.35	49.5	56.75	58.2	59.65	61.1	62.55
5.593828248742036e-7	4.416462581562735e-9	5.742835119740783e-9	636	SUT037	NA	chrIII:223498-224210(+)	SUTs	NA	NA	1	NA	NA	44	NA	NA	44	NA	NA	NA	NA	NA	NA	NA	NA	NA	NA	NA	NA	NA	NA	NA	NA	NA	NA	NA	NA	NA	NA	44	44	44	44	44	44	44	44	44	44	44
2.2375312994968144e-6	2.2082312907813672e-6	5.742835119740783e-7	637	SUT039	NA	chrIII:273090-274354(+)	SUTs	5	1	4	115.2	70	58.5	74	70	67.5	97.1818170658621	NA	68.8	69.6	70.4	74	87	124.6	162.2	199.8	237.4	70	70	70	70	70	70	70	70	70	70	70	41.3736957074087	NA	15.7	24.4	33.1	67.5	75.5	78.8	82.1	85.4	88.7
1.6781484746226109e-6	2.2082312907813672e-6	2.8714175598703916e-6	638	SUT040,XUT_3F-132	NA	chrIII:298642-299584(+)	XUTs	5	5	3	40.8	91.2	39.6666666666667	55	39	33	27.621308207749	NA	6.8	8.6	10.4	55	58	60.8	63.6	66.4	69.2	47.2977581768394	NA	13	17	21	39	77	122	167	212	257	36.9199633458919	NA	25.8	26.6	27.4	33	47	49.8	52.6	55.4	58.2
5.0344454238678324e-06	4.4164625815627345e-6	4.019984583818548e-6	639	SUT044,XUT_4F-161	NA	chrIV:314921-316961(+)	XUTs	10	7	9	46.6	41.2857142857143	39.5555555555556	42.5	49	36	37.8215888732476	NA	10.8	12.6	18.95	42.5	60.25	63	67.5	74.1	88.05	37.6952486191195	22	22	22	22	49	53.5	55.6	57.7	59.8	61.9	35.5421383542525	NA	16.6	18.2	21.6	36	43	51	59	65	69
1.1187656497484072e-6	2.6498775489376406e-6	5.742835119740783e-9	640	SUT046	NA	chrIV:323785-324457(+)	SUTs	6	NA	2	44.5	NA	38	45	NA	38	43.0722841940221	NA	29.75	31.5	33.25	45	50.75	52	54.5	57	59.5	NA	NA	NA	NA	NA	NA	NA	NA	NA	NA	NA	31.6701752442262	NA	19.1	21.2	23.3	38	48.5	50.6	52.7	54.8	56.9
5.593828248742036e-7	4.416462581562735e-9	5.742835119740783e-9	641	SUT047	NA	chrIV:330601-330993(+)	SUTs	NA	NA	1	NA	NA	15	NA	NA	15	NA	NA	NA	NA	NA	NA	NA	NA	NA	NA	NA	NA	NA	NA	NA	NA	NA	NA	NA	NA	NA	NA	15	15	15	15	15	15	15	15	15	15	15
6.15321107361624e-6	5.299755097875281e-6	5.168551607766705e-6	642	SUT048	NA	chrIV:381593-386505(+)	SUTs	12	9	11	53.9166666666667	55.8888888888889	41.8181818181818	47.5	61	36	48.6936108927289	44	22.65	25.4	33.1	47.5	60.25	76.2	86.9	94.6	96.9	52.233751568406	56	25.2	26.4	32.8	61	67	69.4	71.8	73.8	75.4	36.92400075399	30	14.5	15	22.5	36	55	57	63	69	71
4.5869391639684696e-5	3.444840813618933e-5	3.617986125436693e-5	643	SUT054,XUT_4F-267,CUT065,SUT055	NA	chrIV:542179-544730(+)	CUTs	78	63	82	48.3717948717949	45.4920634920635	34.7439024390244	44	48	31	40.8908178220962	29	12.85	17.4	21.55	44	68.25	72.6	77.9	85.3	94.15	37.4352375893315	NA	12.1	14	16	48	60	63.8	70.5	77.8	97.7	29.8031332110311	28	10	13.2	15.3	31	47.5	50.8	57.55	59	65
3.3562969492452218e-6	4.4164625815627345e-6	5.168551607766705e-6	644	SUT057,XUT_4F-300,XUT_4F-303	NA	chrIV:614196-616916(+)	XUTs	10	9	6	48.9	46.2222222222222	48.5	44.5	45	49	46.409128926294	NA	30.45	30.9	32.4	44.5	61.5	65.2	67.9	70.7	73.85	41.373204359433	NA	18	24	29.2	45	59	59.4	59.8	63.4	70.2	43.8734950067219	NA	24.25	24.5	24.75	49	55.5	57	64.5	72	79.5
5.593828248742036e-7	1.3249387744688203e-6	2.8714175598703916e-6	645	SUT058,XUT_4F-328	NA	chrIV:680212-680570(+)	XUTs	3	5	1	37	30.2	67	32	31	67	27.2163684638135	NA	11.3	13.6	15.9	32	51	54.8	58.6	62.4	66.2	24.9441968763559	NA	10.4	12.8	15.2	31	33	38.2	43.4	48.6	53.8	67	67	67	67	67	67	67	67	67	67	67
1.1187656497484072e-6	4.4164625815627347e-7	2.2971340478963133e-6	646	SUT059,XUT_4F-339	NA	chrIV:718644-719854(+)	XUTs	1	4	2	35	60	53.5	35	62	53.5	35	35	35	35	35	35	35	35	35	35	35	49.8695402955419	NA	21.8	26.6	31.4	62	81	84.6	88.2	91.8	95.4	50.5568986390581	NA	37.75	39.5	41.25	53.5	62.25	64	65.75	67.5	69.25
5.593828248742036e-6	3.091523807093914e-6	5.168551607766705e-6	647	SUT061,XUT_4F-395	NA	chrIV:831709-832749(+)	XUTs	7	9	10	45.4285714285714	50	53.6	46	44	51	37.8525585517025	NA	13.7	16.4	19.1	46	58	61.6	66.3	73.2	80.1	44.7851713959853	NA	21.2	22.4	26.2	44	59	69.8	80.6	86.2	86.6	50.4047036619176	48	28.45	28.9	35.65	51	60	62.6	63.95	68.5	84.25
1.1187656497484072e-6	1.3249387744688203e-6	1.1485670239481566e-6	648	SUT062,XUT_4F-441	NA	chrIV:957789-958699(+)	XUTs	3	2	2	54.3333333333333	91	30	47	91	30	51.0760112228389	NA	36.2	37.4	38.6	47	64	67.4	70.8	74.2	77.6	88.994381845148	NA	73.9	75.8	77.7	91	100.5	102.4	104.3	106.2	108.1	29.8496231131986	NA	27.3	27.6	27.9	30	31.5	31.8	32.1	32.4	32.7
1.5103336271603498e-5	1.9874081617032306e-5	1.4357087799351956e-5	649	SUT071,XUT_4F-532	NA	chrIV:1174461-1175687(+)	XUTs	45	25	27	55.1111111111111	55.88	48.7777777777778	52	62	40	47.3789420817985	NA	14.2	20.4	23.6	52	73	75.2	84.2	90.8	99.8	47.8173373214436	NA	17.4	19.4	21.2	62	73	78.2	79.4	85.4	102.6	43.258738789331	38	23.3	24.6	25.9	40	54	59	74.1	75.4	78.8
5.593828248742036e-9	4.416462581562735e-9	5.742835119740783e-7	650	SUT072,XUT_4F-546	NA	chrIV:1196541-1197761(+)	XUTs	NA	1	NA	NA	48	NA	NA	48	NA	NA	NA	NA	NA	NA	NA	NA	NA	NA	NA	NA	48	48	48	48	48	48	48	48	48	48	48	NA	NA	NA	NA	NA	NA	NA	NA	NA	NA	NA
5.593828248742036e-6	3.5331700652501877e-6	3.4457010718444695e-6	651	SUT073	NA	chrIV:1266965-1267341(+)	SUTs	8	6	10	34.875	39	43.6	31.5	42.5	45	30.4410523941607	NA	13.1	15.2	17.55	31.5	43.25	49.2	55.15	58.7	61.85	29.1119252165507	10	10	10	10	42.5	62.5	63	63.75	64.5	65.25	42.075384318373	NA	28.35	29.7	31.05	45	48.75	49	49	51.1	60.55
5.593828248742036e-9	8.832925163125469e-7	1.1485670239481566e-6	652	SUT074,XUT_4F-597	NA	chrIV:1295757-1296835(+)	XUTs	2	2	NA	54	42	NA	54	42	NA	53.4041196912748	NA	46.8	47.6	48.4	54	58	58.8	59.6	60.4	61.2	41.9523539268061	NA	40.2	40.4	40.6	42	43	43.2	43.4	43.6	43.8	NA	NA	NA	NA	NA	NA	NA	NA	NA	NA	NA
5.593828248742036e-9	4.4164625815627347e-7	5.742835119740783e-7	653	SUT077,XUT_4F-661	NA	chrIV:1445765-1446760(+)	XUTs	1	1	NA	32	52	NA	32	52	NA	32	32	32	32	32	32	32	32	32	32	32	52	52	52	52	52	52	52	52	52	52	52	NA	NA	NA	NA	NA	NA	NA	NA	NA	NA	NA
1.6781484746226109e-6	4.4164625815627347e-7	5.742835119740783e-7	654	SUT080	NA	chrIV:1466205-1466373(+)	SUTs	1	1	3	73	69	32	73	69	20	73	73	73	73	73	73	73	73	73	73	73	69	69	69	69	69	69	69	69	69	69	69	27.8752957666004	NA	19.1	19.2	19.3	20	38.5	42.2	45.9	49.6	53.3
5.593828248742036e-9	1.3249387744688203e-6	5.742835119740783e-7	655	SUT084,XUT_4F-705	NA	chrIV:1514341-1515357(+)	XUTs	3	1	NA	167.666666666667	34	NA	82	34	NA	121.660256954709	NA	63.1	65.2	67.3	82	221	248.8	276.6	304.4	332.2	34	34	34	34	34	34	34	34	34	34	34	NA	NA	NA	NA	NA	NA	NA	NA	NA	NA	NA
3.915679774119425e-6	2.2082312907813672e-6	5.168551607766705e-6	656	SUT085,XUT_4F-711	NA	chrIV:1521093-1522502(+)	XUTs	5	9	7	58.8	63.1111111111111	57.1428571428571	63	72	50	57.6207188271463	NA	43.4	44.8	46.2	63	69	69.4	69.8	70.2	70.6	53.584178500361	NA	21.2	34.4	43.2	72	79	79.4	79.8	82.8	88.4	53.0336998911482	NA	31.1	33.2	35.3	50	74	76.4	79.4	83.6	87.8
6.15321107361624e-6	8.391278904969195e-6	3.4457010718444695e-6	657	SUT086,CUT102	NA	chrV:7713-8297(+)	CUTs	19	6	11	57.4210526315789	84.6666666666667	58	58	62.5	55	51.7816177385819	58	27.9	31.6	36.9	58	65.5	66.8	69.5	76.4	92.6999999999999	75.6030829809093	NA	53.5	55	56.5	62.5	79.25	84	110.25	136.5	162.75	53.7139778965055	55	26	30	35	55	76.5	78	78.5	79	84.5
1.1187656497484072e-6	3.5331700652501877e-6	1.7228505359222347e-6	658	SUT087	NA	chrV:11545-11929(+)	SUTs	8	3	2	59.25	68	20	63.5	62	20	53.0006278157699	NA	26.15	29.3	32.2	63.5	74.5	75.2	75.9	85	95.5	64.9342135188797	NA	47.6	49.2	50.8	62	79	82.4	85.8	89.2	92.6	20	20	20	20	20	20	20	20	20	20	20
5.593828248742036e-7	3.5331700652501877e-6	1.1485670239481566e-6	659	SUT088,XUT_5F-52	NA	chrV:118097-118673(+)	XUTs	8	2	1	59.75	88	28	52.5	88	28	56.7006427226027	NA	36.9	41.8	46.2	52.5	70.5	76.8	83.1	87.3	91.15	87.9090439033436	NA	84.4	84.8	85.2	88	90	90.4	90.8	91.2	91.6	28	28	28	28	28	28	28	28	28	28	28
4.475062598993629e-6	4.4164625815627345e-6	5.168551607766705e-6	660	SUT089	NA	chrV:173473-173769(+)	SUTs	10	9	8	35.9	50.3333333333333	41.625	31.5	46	30	30.0511712508464	NA	13.9	14.8	16.05	31.5	42.5	46.6	54.7	63.4	74.2	44.5320124368664	NA	19.2	20.4	23.6	46	70	74	78	80.4	81.2	34.7664970199278	NA	18.15	21.3	24.05	30	45.5	54.6	63.7	77	91
5.593828248742036e-9	1.3249387744688203e-6	5.742835119740783e-9	661	SUT090	NA	chrV:191977-192681(+)	SUTs	3	NA	NA	28.3333333333333	NA	NA	21	NA	NA	25.9069653254958	NA	18.3	18.6	18.9	21	33.5	36	38.5	41	43.5	NA	NA	NA	NA	NA	NA	NA	NA	NA	NA	NA	NA	NA	NA	NA	NA	NA	NA	NA	NA	NA	NA
4.475062598993629e-6	4.4164625815627345e-6	2.2971340478963133e-6	662	SUT096,XUT_5F-191	NA	chrV:377945-378797(+)	XUTs	10	4	8	60.1	55	37.875	59.5	45	38.5	48.5623264652532	NA	21.55	39.1	44.75	59.5	74.75	79.4	87.05	93.1	93.55	39.6058370127665	NA	16.45	16.9	17.35	45	81.75	88.2	94.65	101.1	107.55	32.8338206403033	NA	12.15	15.3	18.9	38.5	48	50.8	53.6	56.7	59.85
1.1187656497484072e-6	3.091523807093914e-6	1.1485670239481566e-6	663	SUT097	NA	chrV:489921-491257(+)	SUTs	7	2	2	52	69	42.5	54	69	42.5	42.7062427400123	NA	16	25	34	54	67	70.6	73.7	75.8	77.9	68.1175454637056	NA	59.1	60.2	61.3	69	74.5	75.6	76.7	77.8	78.9	42.142615011411	NA	37.55	38.1	38.65	42.5	45.25	45.8	46.35	46.9	47.45
2.796914124371018e-6	1.3249387744688203e-6	2.8714175598703916e-6	664	SUT100	NA	chrV:562945-564457(+)	SUTs	3	5	5	48.3333333333333	77.4	38.8	48	67	35	45.2636376179077	NA	30	32	34	48	58.5	60.6	62.7	64.8	66.9	73.2683099252197	NA	53.2	54.4	55.6	67	81	90.6	100.2	109.8	119.4	34.473194728557	NA	18.2	20.4	22.6	35	46	50.8	55.6	60.4	65.2
4.475062598993629e-6	4.858108839719008e-6	3.4457010718444695e-6	665	SUT101,XUT_6F-22	NA	chrVI:54577-55430(+)	XUTs	11	6	8	55.2727272727273	44.3333333333333	72	52	52	46.5	49.9102921464389	NA	23	25	32	52	67	68	78.5	89	96.5	39.4255342970187	NA	17.5	20	22.5	52	56	57	59	61	63	46.9780993372961	NA	18.35	18.7	19.55	46.5	55.75	63.8	71.85	139	216
2.2375312994968144e-6	2.6498775489376406e-6	5.168551607766705e-6	666	SUT102,XUT_6F-34	NA	chrVI:78049-79339(+)	XUTs	6	9	4	69.6666666666667	51.7777777777778	71	69.5	53	55.5	68.2049453224402	NA	50	54	58	69.5	80.5	84	84.75	85.5	86.25	51.3578548158573	NA	42.4	44.8	46.4	53	58	58.4	58.8	59.4	60.2	59.661140142984	NA	33.05	34.1	35.15	55.5	89.25	99.6	109.95	120.3	130.65
1.7900250395974515e-5	1.8107496584407212e-5	1.722850535922235e-5	667	SUT103	NA	chrVI:89577-90769(+)	SUTs	41	30	32	53.5609756097561	55.4	50.59375	51	59	51.5	47.7575586138362	50	22	25	28	51	69	76	79	83	85	50.4542426461044	NA	18	21.6	34.1	59	73	74	74.65	75.3	81.3	45.1707455177114	19	19	21	22.95	51.5	62.25	66.8	72.8	80.7	87.25
1.1747039322358276e-5	7.949632646812922e-6	7.465685655663017e-6	668	SUT105	NA	chrVI:110185-110553(+)	SUTs	18	13	21	54.6666666666667	45.5384615384615	37.7619047619048	54.5	36	32	48.7403733510872	NA	22.55	24.4	25	54.5	71	72.6	76.6	82.8	91.95	38.1164373369845	NA	15.2	16.8	19.2	36	61	71.2	80.2	86.8	89.8	33.3146918194979	NA	15	17	19	32	50	51	63	66	74
5.593828248742036e-9	1.3249387744688203e-6	1.1485670239481566e-6	669	SUT108	NA	chrVII:16441-17017(+)	SUTs	3	2	NA	89	76.5	NA	86	76.5	NA	88.9010388484415	86	86	86	86	86	90.5	91.4	92.3	93.2	94.1	73.1163456417236	NA	56.25	58.5	60.75	76.5	87.75	90	92.25	94.5	96.75	NA	NA	NA	NA	NA	NA	NA	NA	NA	NA	NA
6.7125938984904435e-6	4.4164625815627345e-6	6.891402143688939e-6	670	SUT111	NA	chrVII:74442-76698(+)	SUTs	10	12	12	52.7	53	48.1666666666667	43	48.5	48.5	40.245345041168	NA	12.85	18.7	21.4	43	72.25	82	93.25	103.7	111.35	48.5704442504303	47	24.65	26.3	27.95	48.5	64.75	66.4	72.25	80.5	88.3	44.4128490132551	NA	21.7	29	34.5	48.5	58.75	62.6	65.75	68.5	71.7
5.593828248742036e-7	2.6498775489376406e-6	5.742835119740783e-9	671	SUT112	NA	chrVII:193539-193691(+)	SUTs	6	NA	1	67.5	NA	38	67.5	NA	38	51.5438709782059	NA	15.75	19.5	23.25	67.5	87.25	92	103.75	115.5	127.25	NA	NA	NA	NA	NA	NA	NA	NA	NA	NA	NA	38	38	38	38	38	38	38	38	38	38	38
1.1187656497484072e-5	6.183047614187828e-6	7.465685655663017e-6	672	SUT114	NA	chrVII:320027-320531(+)	SUTs	14	13	20	48.0714285714286	53	43.7	43.5	56	43	43.2222152983006	NA	18.95	23.3	30.45	43.5	56.25	63.4	70.55	77.7	87.65	46.8990724014381	85	14.8	19.8	31.2	56	64	66.4	71.4	81.6	85	39.0781216003652	NA	18.6	19.9	22.55	43	58.5	61	65	65.3	68.45
5.593828248742036e-7	4.4164625815627347e-7	5.742835119740783e-9	673	SUT116,XUT_7F-177	NA	chrVII:362091-363899(+)	XUTs	1	NA	1	68	NA	62	68	NA	62	68	68	68	68	68	68	68	68	68	68	68	NA	NA	NA	NA	NA	NA	NA	NA	NA	NA	NA	62	62	62	62	62	62	62	62	62	62	62
1.6781484746226109e-6	4.4164625815627347e-7	5.742835119740783e-7	674	SUT117	NA	chrVII:388931-389467(+)	SUTs	1	1	3	114	32	44.6666666666667	114	32	48	114	114	114	114	114	114	114	114	114	114	114	32	32	32	32	32	32	32	32	32	32	32	44.3145503688733	NA	38.1	39.2	40.3	48	48.5	48.6	48.7	48.8	48.9
2.2375312994968144e-6	1.7665850326250939e-6	5.168551607766705e-6	675	SUT118,XUT_7F-206	NA	chrVII:422139-422947(+)	XUTs	4	9	4	52.75	59.5555555555556	65.5	60	56	65.5	49.3372384769733	NA	29.8	34.6	39.4	60	63.75	64.2	64.65	65.1	65.55	58.849309720722	55	49.4	49.8	51	56	62	66.8	71.6	74.8	76.4	65.3987329516553	NA	61.3	61.6	61.9	65.5	68.5	68.8	69.1	69.4	69.7
5.593828248742036e-6	2.6498775489376406e-6	2.8714175598703916e-6	676	SUT119,XUT_7F-213	NA	chrVII:433507-435087(+)	XUTs	6	5	10	46.5	52.6	37.8	50	47	33	42.6098944537226	NA	21.75	25.5	29.25	50	58	59	61.5	64	66.5	48.5754872848011	NA	29	31	33	47	72	73.6	75.2	76.8	78.4	32.7208054338807	NA	17.45	17.9	18.35	33	51.25	57.4	62.8	67.9	71.95
2.796914124371018e-6	7.0663401305003755e-6	5.742835119740783e-6	677	SUT120,CUT144	NA	chrVII:483971-484987(+)	CUTs	16	10	5	60.5625	48.3	24.2	48.5	44	23	44.8390643848992	NA	15.75	19.5	22.75	48.5	63.25	67	70	71.5	126.75	46.3126225979047	35	33.35	34.7	35	44	60.75	61.4	62.3	64	68.5	22.4092126849778	NA	14	15	16	23	25	28.4	31.8	35.2	38.6
2.2375312994968144e-6	8.832925163125469e-7	1.1485670239481566e-6	678	SUT121	NA	chrVII:524907-525091(+)	SUTs	2	2	4	75	38.5	30.25	75	38.5	30	74.9733285909062	NA	73.2	73.4	73.6	75	76	76.2	76.4	76.6	76.8	38.4707681233427	NA	37.15	37.3	37.45	38.5	39.25	39.4	39.55	39.7	39.85	27.4224244301425	NA	17.15	17.3	17.45	30	42.5	42.8	43.1	43.4	43.7
1.1187656497484072e-6	8.832925163125469e-7	5.742835119740783e-9	679	SUT125	NA	chrVII:650859-651163(+)	SUTs	2	NA	2	60	NA	44.5	60	NA	44.5	57.5412895232632	NA	44.7	46.4	48.1	60	68.5	70.2	71.9	73.6	75.3	NA	NA	NA	NA	NA	NA	NA	NA	NA	NA	NA	44.4297197830461	NA	42.25	42.5	42.75	44.5	45.75	46	46.25	46.5	46.75
5.593828248742036e-9	4.4164625815627347e-7	5.742835119740783e-9	680	SUT129	NA	chrVII:738427-738883(+)	SUTs	1	NA	NA	40	NA	NA	40	NA	NA	40	40	40	40	40	40	40	40	40	40	40	NA	NA	NA	NA	NA	NA	NA	NA	NA	NA	NA	NA	NA	NA	NA	NA	NA	NA	NA	NA	NA	NA
5.593828248742036e-9	8.832925163125469e-7	5.742835119740783e-9	681	SUT130	NA	chrVII:751419-752435(+)	SUTs	2	NA	NA	52.5	NA	NA	52.5	NA	NA	52.4404424085076	NA	50.25	50.5	50.75	52.5	53.75	54	54.25	54.5	54.75	NA	NA	NA	NA	NA	NA	NA	NA	NA	NA	NA	NA	NA	NA	NA	NA	NA	NA	NA	NA	NA	NA
1.6781484746226109e-6	4.4164625815627347e-7	2.2971340478963133e-6	682	SUT132,XUT_7F-353,CUT156	NA	chrVII:784195-786331(+)	CUTs	1	4	3	41	62	63	41	57.5	61	41	41	41	41	41	41	41	41	41	41	41	57.540710832729	NA	36.8	38.6	40.4	57.5	75.5	80	84.5	89	93.5	62.4671614157267	NA	54.7	55.4	56.1	61	67.5	68.8	70.1	71.4	72.7
5.593828248742036e-9	2.2082312907813672e-6	1.7228505359222347e-6	683	SUT134,XUT_7F-384	NA	chrVII:849579-851136(+)	XUTs	5	3	NA	29.8	33	NA	33	27	NA	22.7449565927073	NA	8	9	10	33	36	41	46	51	56	28.9217071701028	NA	17.1	18.2	19.3	27	41.5	44.4	47.3	50.2	53.1	NA	NA	NA	NA	NA	NA	NA	NA	NA	NA	NA
5.593828248742036e-9	8.832925163125469e-7	1.1485670239481566e-6	684	SUT136,XUT_7F-393	NA	chrVII:865875-866251(+)	XUTs	2	2	NA	68.5	60	NA	68.5	60	NA	60.8276253029822	NA	40.15	43.3	46.45	68.5	84.25	87.4	90.55	93.7	96.85	59.464274989274	NA	52.8	53.6	54.4	60	64	64.8	65.6	66.4	67.2	NA	NA	NA	NA	NA	NA	NA	NA	NA	NA	NA
1.7900250395974515e-5	1.545761903546957e-5	1.1485670239481566e-5	685	SUT139,XUT_7F-437,SUT140	NA	chrVII:968794-970682(+)	XUTs	35	20	32	50.3428571428571	46.95	54.9375	46	45	47.5	42.2116200767148	32	16.7	18.8	21.2	46	62	69.4	75.9	77	78.3	42.3639272351634	NA	20.95	23.7	24	45	60.25	61.2	64.1	76.1	78.45	48.4881589207556	NA	21.55	24.3	28.95	47.5	71	71.8	74.35	76.8	95.6
2.5731609944213367e-5	1.7224204068094664e-5	2.1822773455014976e-5	686	SUT147,XUT_8F-2	NA	chrVIII:10697-11569(+)	XUTs	39	38	46	55.8717948717949	44.0526315789474	36.7391304347826	47	46	32.5	44.1521284045817	21	17.4	20.8	21	47	60.5	61.8	72.3	87.2	102.7	38.3429674648036	NA	12.85	16.8	19.55	46	55	57.8	62.45	65.8	80.35	32.7009429505725	NA	15.25	18.5	20.75	32.5	44.25	47	52.25	57	68.75
5.593828248742036e-7	4.416462581562735e-9	5.742835119740783e-9	687	SUT149,CUT172	NA	chrVIII:76162-77418(+)	CUTs	NA	NA	1	NA	NA	60	NA	NA	60	NA	NA	NA	NA	NA	NA	NA	NA	NA	NA	NA	NA	NA	NA	NA	NA	NA	NA	NA	NA	NA	NA	60	60	60	60	60	60	60	60	60	60	60
1.1187656497484072e-6	1.3249387744688203e-6	5.742835119740783e-7	688	SUT152	NA	chrVIII:111386-111650(+)	SUTs	3	1	2	21.3333333333333	129	33	16	129	33	19.9331098682519	NA	15.1	15.2	15.3	16	24.5	26.2	27.9	29.6	31.3	129	129	129	129	129	129	129	129	129	129	129	32.6190128606002	NA	28.5	29	29.5	33	35.5	36	36.5	37	37.5
4.475062598993629e-6	3.5331700652501877e-6	5.168551607766705e-6	689	SUT153,XUT_8F-48	NA	chrVIII:121890-124018(+)	XUTs	8	9	8	37.75	43.3333333333333	50.375	36.5	37	50	34.8984553973351	NA	20.35	27.7	34.05	36.5	39	40.4	41.8	49.5	58.25	37.6098323299842	27	18.6	20.2	22.2	37	55	61.4	67.8	75	83	44.0843557238936	NA	17.8	20.6	23.8	50	70.75	73.2	75.65	77.5	79.25
2.2375312994968144e-6	2.2082312907813672e-6	5.742835119740783e-7	690	SUT156,XUT_8F-87	NA	chrVIII:189138-190320(+)	XUTs	5	1	4	43.8	12	28.75	50	12	20.5	34.7650465660462	NA	12.2	15.4	18.6	50	61	63.6	66.2	68.8	71.4	12	12	12	12	12	12	12	12	12	12	12	25.7389837212365	NA	19.15	19.3	19.45	20.5	29.5	34.6	39.7	44.8	49.9
1.6781484746226109e-6	4.4164625815627345e-6	2.2971340478963133e-6	691	SUT161	NA	chrVIII:272113-272617(+)	SUTs	10	4	3	52.4	68.5	38	55	69	24	50.0433824428905	NA	30.4	35.8	38.05	55	64.25	66	68.25	70.1	70.55	67.5854521353082	NA	55.2	56.4	57.6	69	77.5	78.4	79.3	80.2	81.1	33.6244719678647	24	24	24	24	24	45	49.2	53.4	57.6	61.8
7.83135954823885e-6	8.832925163125469e-6	1.0911386727507488e-5	692	SUT162,XUT_8F-130	NA	chrVIII:286401-286995(+)	XUTs	20	19	14	47.6	60.7368421052632	39.2857142857143	51.5	66	30	42.35797619027	21	18.95	20.8	21	51.5	63.5	65.4	67.6	71.5	76.45	56.6937436640487	NA	31.3	35.4	38.8	66	71.5	74.8	79.3	81.4	87.3	33.6226834899169	NA	15.2	19.2	21.8	30	44.75	53.8	67.2	69.8	79.4
6.7125938984904435e-6	6.624693872344101e-6	4.019984583818548e-6	693	SUT167,XUT_8F-158	NA	chrVIII:364369-365036(+)	XUTs	15	7	12	60	64.5714285714286	50.5833333333333	60	58	59.5	55.8473376576172	NA	28.8	31.2	33.2	60	78.5	79	79	84.4	88.3	58.1459461575842	NA	28.3	31.6	34.9	58	85	91	96.1	99.4	102.7	43.3089071285781	69	14.05	19.6	22.9	59.5	65.25	68	69	69	71.25
4.475062598993629e-6	1.7665850326250939e-6	6.3171186317148615e-6	694	SUT169,XUT_8F-168	NA	chrVIII:377986-380533(+)	XUTs	4	11	8	61.75	61.5454545454545	53.75	60.5	65	46.5	60.2736591050842	NA	46.25	48.5	50.75	60.5	67	70	73	76	79	53.7466306784039	47	22.5	35	41	65	76.5	79	80	81	95.5	45.9263574641856	30	22.85	26.7	30	46.5	71.5	76.4	81.3	89.8	98.9
5.593828248742036e-9	4.4164625815627347e-7	1.7228505359222347e-6	695	SUT170	NA	chrVIII:392250-392514(+)	SUTs	1	3	NA	35	42	NA	35	50	NA	35	35	35	35	35	35	35	35	35	35	35	27.5892417638112	NA	10.4	14.8	19.2	50	60	62	64	66	68	NA	NA	NA	NA	NA	NA	NA	NA	NA	NA	NA
5.593828248742036e-7	4.416462581562735e-9	5.742835119740783e-9	696	SUT172	NA	chrVIII:498628-499044(+)	SUTs	NA	NA	1	NA	NA	58	NA	NA	58	NA	NA	NA	NA	NA	NA	NA	NA	NA	NA	NA	NA	NA	NA	NA	NA	NA	NA	NA	NA	NA	NA	58	58	58	58	58	58	58	58	58	58	58
7.271976723364647e-6	7.0663401305003755e-6	3.4457010718444695e-6	697	SUT173,XUT_8F-237	NA	chrVIII:516596-517265(+)	XUTs	16	6	13	58.5	55.5	50.6923076923077	57	49.5	55	49.0449998460457	56	12.75	18.5	29.5	57	78.5	83	84.5	86.5	90	50.4616678530986	NA	27.75	32.5	37.25	49.5	72.5	78	81.25	84.5	87.75	41.2644700518459	62	11.2	12.4	13.6	55	65	66.8	72.2	84.8	90.6
1.1187656497484072e-6	4.416462581562735e-9	2.2971340478963133e-6	698	SUT177,XUT_9F-13	NA	chrIX:40209-41633(+)	XUTs	NA	4	2	NA	62.5	66.5	NA	69	66.5	NA	NA	NA	NA	NA	NA	NA	NA	NA	NA	NA	61.1661827518799	69	46.05	50.1	54.15	69	69.25	69.4	69.55	69.7	69.85	59.5986577030053	NA	39.95	42.9	45.85	66.5	81.25	84.2	87.15	90.1	93.05
1.1187656497484072e-6	8.832925163125469e-7	1.1485670239481566e-6	699	SUT181	NA	chrIX:173849-174713(+)	SUTs	2	2	2	76.5	59.5	67.5	76.5	59.5	67.5	75.6306816047561	NA	66.15	67.3	68.45	76.5	82.25	83.4	84.55	85.7	86.85	59.4810894318522	NA	58.15	58.3	58.45	59.5	60.25	60.4	60.55	60.7	60.85	66.6783323126786	NA	58.05	59.1	60.15	67.5	72.75	73.8	74.85	75.9	76.95
1.1747039322358276e-5	8.832925163125469e-6	1.0911386727507488e-5	700	SUT187,XUT_9F-138,XUT_9F-139,SUT188	NA	chrIX:289257-292265(+)	XUTs	20	19	21	62.5	45.6315789473684	30.0952380952381	51	39	26	45.8620276208849	NA	13.75	15.8	20.25	51	72.25	80.6	88.05	94.6	109.7	40.1930045874535	53	14.8	21.4	23.7	39	61.5	62.8	64.9	70.4	84.7	26.9283063186593	NA	14	14	19	26	37	39	48	49	58
4.475062598993629e-6	2.2082312907813672e-6	4.019984583818548e-6	701	SUT189	NA	chrIX:328057-331585(+)	SUTs	5	7	8	52	58.8571428571429	48.75	49	56	52.5	51.1915346545276	NA	43.8	44.6	45.4	49	50	54.2	58.4	62.6	66.8	51.1074010291564	NA	21.9	28.8	35.7	56	69	69.6	74.1	86.4	98.7	46.4112618040598	NA	26.15	29.3	32.8	52.5	56.25	58	59.75	62.1	64.55
5.593828248742036e-9	8.832925163125469e-7	5.742835119740783e-9	702	SUT190	NA	chrIX:337185-339337(+)	SUTs	2	NA	NA	49.5	NA	NA	49.5	NA	NA	48.9285192909003	NA	42.75	43.5	44.25	49.5	53.25	54	54.75	55.5	56.25	NA	NA	NA	NA	NA	NA	NA	NA	NA	NA	NA	NA	NA	NA	NA	NA	NA	NA	NA	NA	NA	NA
1.1187656497484072e-6	3.091523807093914e-6	1.1485670239481566e-6	703	SUT200,XUT_10F-25	NA	chrX:67809-69206(+)	XUTs	7	2	2	51.2857142857143	73	46.5	49	73	46.5	47.8625666107109	NA	27.1	29.2	31.3	49	66	70.8	74.2	74.8	75.4	72.5603197346869	NA	65.8	66.6	67.4	73	77	77.8	78.6	79.4	80.2	45.5192267069642	NA	37.95	38.9	39.85	46.5	51.25	52.2	53.15	54.1	55.05
2.796914124371018e-6	4.4164625815627347e-7	5.742835119740783e-7	704	SUT201,XUT_10F-32	NA	chrX:76761-80081(+)	XUTs	1	1	5	24	64	40.6	24	64	45	24	24	24	24	24	24	24	24	24	24	24	64	64	64	64	64	64	64	64	64	64	64	38.5214769898951	NA	23.6	26.2	28.8	45	48	49.4	50.8	52.2	53.6
1.1187656497484072e-6	1.7665850326250939e-6	1.7228505359222347e-6	705	SUT202,XUT_10F-44	NA	chrX:101001-101917(+)	XUTs	4	3	2	43	73	24	44	68	24	42.1673909753903	NA	32.9	33.8	34.7	44	50.5	50.8	51.1	51.4	51.7	72.0046293319744	NA	61.7	62.4	63.1	68	79	81.2	83.4	85.6	87.8	18.7349939951952	NA	10.5	12	13.5	24	31.5	33	34.5	36	37.5
1.1187656497484072e-6	3.5331700652501877e-6	4.019984583818548e-6	706	SUT203,XUT_10F-49,XUT_10F-50	NA	chrX:111474-113842(+)	XUTs	8	7	2	53.75	57	34	60	55	34	44.5158793550432	NA	16.5	20	23.15	60	77.5	81	84.5	85.9	86.95	52.539358883984	NA	29.4	31.8	34.2	55	75.5	77.6	80	83	86	33.7638860322683	NA	30.4	30.8	31.2	34	36	36.4	36.8	37.2	37.6
1.2865804972106683e-5	9.274571421281741e-6	9.188536191585253e-6	707	SUT205,XUT_10F-86,CUT205	NA	chrX:180488-180981(+)	CUTs	21	16	23	54.1904761904762	55.9375	51.304347826087	54	48.5	47	43.4698968336279	NA	8	16	25	54	64	72	73	77	93	53.1467551750286	NA	33.5	34.5	36.75	48.5	72.75	75	75.75	78.5	81.25	40.100859401013	NA	10.4	14.8	18.9	47	73.5	77.6	80.7	82.6	95.6
4.475062598993629e-6	2.6498775489376406e-6	5.168551607766705e-6	708	SUT206	NA	chrX:193744-195184(+)	SUTs	6	9	8	77.8333333333333	47.7777777777778	59.75	66.5	56	67	69.2090115832726	NA	40.25	44.5	48.75	66.5	77.25	79	100.75	122.5	144.25	43.0269599939695	32	20.6	28.2	32	56	58	58.4	58.8	63	71	55.0877084819837	67	27.7	35.4	42.35	67	69.75	72.2	74.65	79.5	84.75
5.593828248742036e-9	4.416462581562735e-9	5.742835119740783e-7	709	SUT208	NA	chrX:261112-262424(+)	SUTs	NA	1	NA	NA	97	NA	NA	97	NA	NA	NA	NA	NA	NA	NA	NA	NA	NA	NA	NA	97	97	97	97	97	97	97	97	97	97	97	NA	NA	NA	NA	NA	NA	NA	NA	NA	NA	NA
5.593828248742036e-7	1.3249387744688203e-6	5.742835119740783e-7	710	SUT209,XUT_10F-136	NA	chrX:289648-291064(+)	XUTs	3	1	1	29	26	37	22	26	37	24.0968310198767	NA	13	14	15	22	37.5	40.6	43.7	46.8	49.9	26	26	26	26	26	26	26	26	26	26	26	37	37	37	37	37	37	37	37	37	37	37
5.593828248742036e-7	4.4164625815627347e-7	5.742835119740783e-7	711	SUT210,XUT_10F-170	NA	chrX:375040-375808(+)	XUTs	1	1	1	9	33	20	9	33	20	9	9	9	9	9	9	9	9	9	9	9	33	33	33	33	33	33	33	33	33	33	33	20	20	20	20	20	20	20	20	20	20	20
2.796914124371018e-6	1.3249387744688203e-6	1.1485670239481566e-6	712	SUT211	NA	chrX:415136-415384(+)	SUTs	3	2	5	43	72	59.8	41	72	60	42.6106918434127	NA	37.4	37.8	38.2	41	46	47	48	49	50	67.8822509939086	NA	50.4	52.8	55.2	72	84	86.4	88.8	91.2	93.6	57.9679410976547	NA	40.8	44.6	48.4	60	65	68.2	71.4	74.6	77.8
4.475062598993629e-6	3.5331700652501877e-6	2.8714175598703916e-6	713	SUT214	NA	chrX:459440-459832(+)	SUTs	8	5	8	51	54.2	45.875	37	53	40.5	38.6504524050971	NA	17.4	18.8	20.35	37	47	51.2	55.4	90.5	130.75	49.5002601492935	53	28.4	33.8	39.2	53	53	60.8	68.6	76.4	84.2	39.805954263674	NA	20.7	21.4	22.05	40.5	62	66.2	70.4	77	84
2.2375312994968144e-6	8.832925163125469e-7	2.8714175598703916e-6	714	SUT216	NA	chrX:608992-609496(+)	SUTs	2	5	4	53.5	46.8	66.5	53.5	27	70	49.4165964024234	NA	35.05	37.1	39.15	53.5	63.75	65.8	67.85	69.9	71.95	36.5470109858759	NA	19.6	21.2	22.8	27	43	58.4	73.8	89.2	104.6	65.0957762708735	NA	49.25	51.5	53.75	70	78.25	78.4	78.55	78.7	78.85
5.593828248742036e-9	8.832925163125469e-7	5.742835119740783e-7	715	SUT217	NA	chrX:623184-623528(+)	SUTs	2	1	NA	25	14	NA	25	14	NA	24.8193472919817	NA	22.3	22.6	22.9	25	26.5	26.8	27.1	27.4	27.7	14	14	14	14	14	14	14	14	14	14	14	NA	NA	NA	NA	NA	NA	NA	NA	NA	NA	NA
1.398457062185509e-5	1.3249387744688203e-5	1.4931371311326035e-5	716	SUT221,XUT_11F-25	NA	chrXI:66460-67776(+)	XUTs	30	26	25	66.7666666666667	54.9230769230769	38.96	60	35	39	52.2136044051452	NA	11.9	27.4	33.75	60	67.75	69	74.95	84.4	124.3	39.9510048844767	NA	12	16	20.75	35	66	72	81	94	121.25	33.539676798703	NA	10	12	18	39	53	55	56.2	58.6	63.8
6.7125938984904435e-6	5.299755097875281e-6	8.614252679611175e-6	717	SUT223,XUT_11F-35,XUT_11F-36,SUT224,SUT225	NA	chrXI:88716-93364(+)	XUTs	12	15	12	51.0833333333333	45.1333333333333	54.75	49.5	38	45.5	46.4001332118909	NA	20.15	27.6	36.4	49.5	60.75	62.4	69.65	80.1	82.9	39.5520712803113	50	18.4	23.6	26.1	38	64	66.6	68.7	71.4	76.6	50.5429475041638	38	31.05	36.2	37.3	45.5	73	79.6	83.75	86.5	90.6
4.475062598993629e-6	5.299755097875281e-6	2.8714175598703916e-6	718	SUT226	NA	chrXI:115100-115556(+)	SUTs	12	5	8	35.9166666666667	28.2	28.625	29.5	19	22	28.8039104773438	NA	9.1	10.8	15.2	29.5	45.25	50.2	59.7	71.8	78.05	24.0596563918414	NA	15.4	15.8	16.2	19	26	33.6	41.2	48.8	56.4	19.8589005836906	NA	6.05	7.1	8.15	22	38	43.6	49.2	58.1	67.55
1.6781484746226109e-6	4.416462581562735e-9	5.742835119740783e-9	719	SUT227	NA	chrXI:141266-142828(+)	SUTs	NA	NA	3	NA	NA	46	NA	NA	54	NA	NA	NA	NA	NA	NA	NA	NA	NA	NA	NA	NA	NA	NA	NA	NA	NA	NA	NA	NA	NA	NA	41.9182081669086	NA	25.2	28.4	31.6	54	58	58.8	59.6	60.4	61.2
1.7900250395974515e-5	1.5015972777313298e-5	2.1822773455014976e-5	720	SUT228	NA	chrXI:143188-144324(+)	SUTs	34	38	32	51.2941176470588	47.7894736842105	43.78125	53	49.5	39	44.5499076018543	NA	15.55	26.2	29	53	65.25	68.8	72.05	75.8	83.75	40.2608973783525	NA	12.25	16.1	21.55	49.5	64.75	66	68.9	78.6	85	33.7344400798218	NA	7.65	10.6	16.65	39	66	66.8	70.85	79.8	94.9
5.0344454238678324e-06	5.299755097875281e-6	6.891402143688939e-6	721	SUT229,XUT_11F-64	NA	chrXI:151140-152943(+)	XUTs	12	12	9	75.9166666666667	58	54.6666666666667	74.5	63.5	63	66.3977446652402	NA	23.4	29.9	45.85	74.5	91	93.2	97.15	102.1	129.1	52.5447897573908	NA	20.4	25.6	34.4	63.5	70.5	73.8	76.05	77.7	85.2	43.8096013475543	NA	10.6	12.2	19.4	63	68	75.6	83.2	87.6	88.8
5.593828248742036e-7	8.832925163125469e-7	1.1485670239481566e-6	722	SUT230	NA	chrXI:153780-154308(+)	SUTs	2	2	1	34	36.5	31	34	36.5	31	30	NA	19.6	21.2	22.8	34	42	43.6	45.2	46.8	48.4	27.0554985169374	NA	14.45	16.9	19.35	36.5	48.75	51.2	53.65	56.1	58.55	31	31	31	31	31	31	31	31	31	31	31
3.580050079194903e-5	3.0031945554626595e-5	3.9051278814237325e-5	723	SUT232,XUT_11F-90,tK(CUU)K	NA	chrXI:200314-202826(+)	XUTs	68	68	64	60.1470588235294	56.2647058823529	47.078125	59.5	57.5	43	52.479134065444	NA	23.35	26.7	32	59.5	80	81.6	86.75	91.6	104.65	51.5698205594164	NA	26.35	29	32.05	57.5	73.5	75	77	80.6	87	42.9621955133799	NA	24.15	26	28.35	43	61.25	66.4	69.1	72	75.7
2.796914124371018e-6	2.2082312907813672e-6	2.8714175598703916e-6	724	SUT233,XUT_11F-102,XUT_11F-103	NA	chrXI:229946-231733(+)	XUTs	5	5	5	63.2	97	68	71	64	67	58.944870252995	NA	33.6	37.2	40.8	71	80	81.4	82.8	84.2	85.6	68.8257759400983	NA	26	34	42	64	91	123.6	156.2	188.8	221.4	63.3066531941592	NA	40	43	46	67	68	77.6	87.2	96.8	106.4
7.271976723364647e-6	4.4164625815627345e-6	8.039969167637096e-6	725	SUT235,XUT_11F-200	NA	chrXI:446452-447747(+)	XUTs	10	14	13	46	47.8571428571429	54.0769230769231	53.5	49	54	38.9005365809708	55	13.25	15.5	17.75	53.5	58	60.8	64.85	69.3	75.15	41.5678294003245	NA	14.2	20.3	27.45	49	65.75	68.2	70.2	72.8	76.45	46.8442867927819	22	19.6	22	22	54	80	83	85.6	87.4	88.8
3.915679774119425e-6	3.5331700652501877e-6	4.019984583818548e-6	726	SUT237,XUT_11F-207	NA	chrXI:461252-462869(+)	XUTs	8	7	7	61.25	54.1428571428571	68.5714285714286	66.5	56	69	55.9831832363951	NA	28.2	39.4	49.2	66.5	77.75	78.8	79.85	80.3	80.65	43.5464932028171	NA	16.3	25.6	34.9	56	68	68.6	71.9	80.6	89.3	67.3256528095701	NA	50.8	55.6	60.4	69	73	73.6	75.8	81.2	86.6
1.1187656497484072e-6	3.5331700652501877e-6	4.019984583818548e-6	727	SUT238,XUT_11F-209,XUT_11F-210	NA	chrXI:466060-469260(+)	XUTs	8	7	2	66.5	62.4285714285714	70.5	68.5	61	70.5	63.6361284986869	NA	39.1	48.2	56.2	68.5	79.75	80.8	81.85	83.8	85.9	50.0383505539363	NA	16.9	20.8	24.7	61	88	88.6	92.1	101.4	110.7	67.4536878161602	NA	52.05	54.1	56.15	70.5	80.75	82.8	84.85	86.9	88.95
5.593828248742036e-6	1.015786393759429e-5	1.722850535922235e-5	728	SUT240,XUT_11F-230	NA	chrXI:533580-535668(+)	XUTs	23	30	10	50.3913043478261	43	45.2	46	40	37.5	45.5813282546846	NA	23.1	24.4	29	46	62	72.2	76.4	78.6	88	38.1962894029067	NA	15.35	17.9	23.4	40	59.25	64.4	69.25	71.1	73.1	39.0749127303695	41	21.25	23.5	24.35	37.5	45.5	52.2	63.9	77.3	96.6499999999999
1.1187656497484072e-6	4.416462581562735e-9	5.742835119740783e-7	729	SUT241,XUT_11F-265	NA	chrXI:605237-608013(+)	XUTs	NA	1	2	NA	101	61.5	NA	101	61.5	NA	NA	NA	NA	NA	NA	NA	NA	NA	NA	NA	101	101	101	101	101	101	101	101	101	101	101	61.4491659829489	NA	59.25	59.5	59.75	61.5	62.75	63	63.25	63.5	63.75
5.593828248742036e-7	4.416462581562735e-9	5.742835119740783e-7	730	SUT242,XUT_11F-272	NA	chrXI:618510-619319(+)	XUTs	NA	1	1	NA	68	35	NA	68	35	NA	NA	NA	NA	NA	NA	NA	NA	NA	NA	NA	68	68	68	68	68	68	68	68	68	68	68	35	35	35	35	35	35	35	35	35	35	35
2.2375312994968144e-6	2.6498775489376406e-6	2.2971340478963133e-6	731	SUT243	NA	chrXI:630182-630654(+)	SUTs	6	4	4	66.5	45.75	61	31	50	67.5	34.1991242026965	13	10.75	11.5	12.25	31	75.25	84	120.5	157	193.5	43.358770492789	NA	27.6	31.2	34.8	50	53.75	54.8	55.85	56.9	57.95	56.0127336754469	NA	31.5	36	40.5	67.5	79	79.6	80.2	80.8	81.4
5.593828248742036e-7	1.3249387744688203e-6	5.742835119740783e-9	732	SUT247	NA	chrXII:158073-159785(+)	SUTs	3	NA	1	36	NA	88	20	NA	88	29.3179441775647	NA	18.2	18.4	18.6	20	45	50	55	60	65	NA	NA	NA	NA	NA	NA	NA	NA	NA	NA	NA	88	88	88	88	88	88	88	88	88	88	88
7.271976723364647e-6	1.280774148653193e-5	1.32085207754038e-5	733	SUT248,XUT_12F-77	NA	chrXII:201593-201926(+)	XUTs	29	23	13	50.6206896551724	46.5652173913044	40.4615384615385	53	46	25	40.4177011709328	62	9.2	12.6	15	53	71	73.8	79.8	82.4	87	40.7380380991459	48	16.4	20.2	21.9	46	54	65.2	72.8	74.8	77.7	33.6340182096943	19	18.6	19	19	25	57	57.6	62.4	75.6	91.2
2.796914124371018e-6	3.5331700652501877e-6	5.168551607766705e-6	734	SUT249	NA	chrXII:222321-222617(+)	SUTs	8	9	5	57.25	63.1111111111111	34.8	57	66	36	54.7146673278248	NA	33.3	39.6	45.3	57	72.25	72.6	72.95	73.9	74.95	60.7817265803518	NA	39.4	41.8	45	66	73	77.8	82.6	85.6	86.8	33.3536131753296	NA	22.4	23.8	25.2	36	39	41.2	43.4	45.6	47.8
2.2375312994968144e-6	8.832925163125469e-7	1.1485670239481566e-6	735	SUT252,XUT_12F-94	NA	chrXII:234553-235905(+)	XUTs	2	2	4	47.5	72	50.5	47.5	72	58.5	41.8330013267038	NA	27.25	29.5	31.75	47.5	58.75	61	63.25	65.5	67.75	69.1664658631623	NA	54	56	58	72	82	84	86	88	90	42.9076955902031	NA	20.15	26.3	32.45	58.5	64.25	65.6	66.95	68.3	69.65
5.593828248742036e-6	5.299755097875281e-6	2.8714175598703916e-6	736	SUT254,CUT254	NA	chrXII:248009-249329(+)	CUTs	12	5	10	53.5833333333333	44.8	40	55.5	44	28	43.531152041797	NA	12.75	15.5	18.25	55.5	72.75	76.6	83.95	93.3	97.7	40.5102738850403	NA	21.4	26.8	32.2	44	53	56	59	62	65	33.9401486686947	NA	18	18	19.75	28	52.5	60.6	68.7	76.6	83.8
2.796914124371018e-6	3.091523807093914e-6	3.4457010718444695e-6	737	SUT255	NA	chrXII:259761-260945(+)	SUTs	7	6	5	44.1428571428571	40.3333333333333	27	59	42	21	31.8329699426304	NA	8.9	9.8	10.7	59	67.5	69.6	71.7	73.8	75.9	32.5651524426571	NA	11.5	16	20.5	42	55.5	58	60.5	63	65.5	24.9348291049509	NA	16	17	18	21	34	36.2	38.4	40.6	42.8
1.0628273672609869e-5	1.1924448970219383e-5	8.614252679611175e-6	738	SUT256,XUT_12F-109	NA	chrXII:274033-275353(+)	XUTs	27	15	19	47.1851851851852	47.8666666666667	47.1052631578947	49	42	46	42.4556594801803	NA	15.6	21.2	25.8	49	59	63.4	70.1	71.4	78.3	42.7657658487231	NA	18.2	24.4	31.3	42	61.5	63	66.5	79	89.1	40.3875870987705	25	12.8	21	24.4	46	65	70.4	72.2	77	86
1.1187656497484072e-6	1.3249387744688203e-6	1.7228505359222347e-6	739	SUT257,XUT_12F-113	NA	chrXII:281169-282193(+)	XUTs	3	3	2	72.6666666666667	18	47	68	15	47	69.0475063169365	NA	49.1	51.2	53.3	68	85.5	89	92.5	96	99.5	12.8057916498749	NA	5.1	6.2	7.3	15	25	27	29	31	33	45.4422710700071	NA	36.2	37.4	38.6	47	53	54.2	55.4	56.6	57.8
1.1187656497484072e-6	4.416462581562735e-9	5.742835119740783e-9	740	SUT260	NA	chrXII:329697-331433(+)	SUTs	NA	NA	2	NA	NA	24.5	NA	NA	24.5	NA	NA	NA	NA	NA	NA	NA	NA	NA	NA	NA	NA	NA	NA	NA	NA	NA	NA	NA	NA	NA	NA	19.7484176581315	NA	11.45	12.9	14.35	24.5	31.75	33.2	34.65	36.1	37.55
1.6781484746226109e-6	3.5331700652501877e-6	4.5942680957926265e-6	741	SUT261,XUT_12F-142	NA	chrXII:339409-341225(+)	XUTs	8	8	3	46.5	50.875	30.6666666666667	38.5	56.5	30	42.2249628946499	NA	25.05	26.1	27.25	38.5	57.75	67.2	76.65	79.5	81.25	44.4966549915749	NA	18.4	19.8	21.65	56.5	66	70.2	74.4	77.7	80.85	28.4180471155773	NA	18.3	19.6	20.9	30	37.5	39	40.5	42	43.5
1.0628273672609869e-5	1.280774148653193e-5	1.8377072383170506e-5	742	SUT264,XUT_12F-185	NA	chrXII:449689-450729(+)	XUTs	29	32	19	63.7241379310345	57.03125	49.3684210526316	59	51.5	43	58.8976048095838	NA	28.2	36	40.2	59	78	84.4	88.8	96.8	105.8	51.4780738463967	NA	24.65	26.5	36.2	51.5	63.5	68.8	72.45	79.7	90.25	40.4810831837611	43	15.2	20.8	24.1	43	54	57.4	58.9	76.3999999999999	138.2
5.593828248742036e-7	4.4164625815627347e-7	5.742835119740783e-7	743	SUT268	NA	chrXII:501265-502345(+)	SUTs	1	1	1	39	48	53	39	48	53	39	39	39	39	39	39	39	39	39	39	39	48	48	48	48	48	48	48	48	48	48	48	53	53	53	53	53	53	53	53	53	53	53
5.593828248742036e-9	4.4164625815627347e-7	5.742835119740783e-7	744	SUT272,XUT_12F-221	NA	chrXII:566585-568425(+)	XUTs	1	1	NA	38	14	NA	38	14	NA	38	38	38	38	38	38	38	38	38	38	38	14	14	14	14	14	14	14	14	14	14	14	NA	NA	NA	NA	NA	NA	NA	NA	NA	NA	NA
1.2865804972106683e-5	1.015786393759429e-5	1.0911386727507488e-5	745	SUT274,SUT275	NA	chrXII:603433-604201(+)	SUTs	23	19	23	39.9565217391304	53.4736842105263	38.9565217391304	38	50	34	34.2939042390073	NA	13.3	16.4	18.9	38	46.5	50.4	62.5	71	80.1	42.9497180966993	NA	17.7	19.6	20.7	50	60.5	68.4	79.5	84.2	99.8999999999998	34.8940814824419	20	17.3	20	20	34	51.5	55.4	59.8	68.2	70
5.593828248742036e-9	4.4164625815627347e-7	5.742835119740783e-7	746	SUT276,XUT_12F-239	NA	chrXII:607273-609233(+)	XUTs	1	1	NA	70	50	NA	70	50	NA	70	70	70	70	70	70	70	70	70	70	70	50	50	50	50	50	50	50	50	50	50	50	NA	NA	NA	NA	NA	NA	NA	NA	NA	NA	NA
5.593828248742036e-9	4.4164625815627347e-7	5.742835119740783e-7	747	SUT277,XUT_12F-247	NA	chrXII:626401-627097(+)	XUTs	1	1	NA	52	34	NA	52	34	NA	52	52	52	52	52	52	52	52	52	52	52	34	34	34	34	34	34	34	34	34	34	34	NA	NA	NA	NA	NA	NA	NA	NA	NA	NA	NA
2.2375312994968144e-6	1.7665850326250939e-6	2.2971340478963133e-6	748	SUT278	NA	chrXII:658233-658617(+)	SUTs	4	4	4	41.5	24.75	36.25	45	13.5	37	33.9842400123904	NA	14.95	19.9	24.85	45	51.75	54.6	57.45	60.3	63.15	15.7137213928073	NA	6.2	7.4	8.6	13.5	27.25	35.2	43.15	51.1	59.05	33.9752554141137	NA	21.9	22.8	23.7	37	47.75	48.2	48.65	49.1	49.55
1.6781484746226109e-6	4.416462581562735e-9	1.7228505359222347e-6	749	SUT279	NA	chrXII:669161-669425(+)	SUTs	NA	3	3	NA	68	26.6666666666667	NA	76	19	NA	NA	NA	NA	NA	NA	NA	NA	NA	NA	NA	60.2026481250678	NA	33.7	38.4	43.1	76	87.5	89.8	92.1	94.4	96.7	23.2091818590783	NA	14.5	15	15.5	19	33	35.8	38.6	41.4	44.2
2.796914124371018e-6	2.2082312907813672e-6	5.742835119740783e-7	750	SUT280	NA	chrXII:699849-701297(+)	SUTs	5	1	5	57.2	35	38.2	63	35	44	52.0669242547757	NA	29	31	33	63	64	70.2	76.4	82.6	88.8	35	35	35	35	35	35	35	35	35	35	35	30.4477828003697	NA	12.2	18.4	24.6	44	47	49	51	53	55
2.2375312994968144e-6	3.091523807093914e-6	1.1485670239481566e-6	751	SUT281,XUT_12F-347	NA	chrXII:873711-875368(+)	XUTs	7	2	4	50.8571428571429	43	48.5	56	43	46	38.2377181803143	NA	10.8	12.6	14.4	56	62.5	64.6	71	86	101	39.0512483795333	NA	26.8	28.6	30.4	43	52	53.8	55.6	57.4	59.2	46.2086930313186	34	34	34	34	46	60.5	62	63.5	65	66.5
5.593828248742036e-7	4.4164625815627347e-7	5.742835119740783e-7	752	SUT284	NA	chrXII:1030080-1030600(+)	SUTs	1	1	1	45	35	32	45	35	32	45	45	45	45	45	45	45	45	45	45	45	35	35	35	35	35	35	35	35	35	35	35	32	32	32	32	32	32	32	32	32	32	32
5.593828248742036e-9	8.832925163125469e-7	1.1485670239481566e-6	753	SUT286	NA	chrXIII:30161-30585(+)	SUTs	2	2	NA	48.5	42.5	NA	48.5	42.5	NA	46.8614980554399	NA	37.25	38.5	39.75	48.5	54.75	56	57.25	58.5	59.75	40.9145450909576	NA	32.15	33.3	34.45	42.5	48.25	49.4	50.55	51.7	52.85	NA	NA	NA	NA	NA	NA	NA	NA	NA	NA	NA
1.1747039322358276e-5	1.1482802712063109e-5	7.465685655663017e-6	754	SUT287	NA	chrXIII:97681-97945(+)	SUTs	26	13	21	63.6923076923077	48.0769230769231	50.8571428571429	62	50	53	60.6694473824482	NA	39	42.5	46.75	62	70.25	73	83	91.5	103	45.8001366363902	55	26.2	30	33	50	55	55	56.4	60.6	68.4	45.1335223836262	NA	24	25	29	53	70	70	77	79	80
5.593828248742036e-9	4.4164625815627347e-7	5.742835119740783e-9	755	SUT290,XUT_13F-59	NA	chrXIII:131969-133033(+)	XUTs	1	NA	NA	17	NA	NA	17	NA	NA	17	17	17	17	17	17	17	17	17	17	17	NA	NA	NA	NA	NA	NA	NA	NA	NA	NA	NA	NA	NA	NA	NA	NA	NA	NA	NA	NA	NA	NA
5.593828248742036e-9	4.4164625815627347e-7	5.742835119740783e-9	756	SUT291	NA	chrXIII:133193-133417(+)	SUTs	1	NA	NA	64	NA	NA	64	NA	NA	64	64	64	64	64	64	64	64	64	64	64	NA	NA	NA	NA	NA	NA	NA	NA	NA	NA	NA	NA	NA	NA	NA	NA	NA	NA	NA	NA	NA	NA
4.475062598993629e-6	4.4164625815627345e-6	3.4457010718444695e-6	757	SUT293	NA	chrXIII:148777-149025(+)	SUTs	10	6	8	57.9	102.333333333333	33.75	58.5	55.5	30.5	50.3982395501719	NA	22.05	26.1	27.7	58.5	74	79.2	86.4	93.7	101.35	56.0021626541044	NA	18.25	20.5	22.75	55.5	62	63	147	231	315	27.6158453344484	NA	11.7	12.4	13.1	30.5	52.75	55.2	57.65	58.9	59.95
5.593828248742036e-7	4.4164625815627347e-7	5.742835119740783e-9	758	SUT294	NA	chrXIII:164617-164745(+)	SUTs	1	NA	1	31	NA	44	31	NA	44	31	31	31	31	31	31	31	31	31	31	31	NA	NA	NA	NA	NA	NA	NA	NA	NA	NA	NA	44	44	44	44	44	44	44	44	44	44	44
5.593828248742036e-7	4.4164625815627347e-7	5.742835119740783e-7	759	SUT296	NA	chrXIII:253249-253657(+)	SUTs	1	1	1	89	16	10	89	16	10	89	89	89	89	89	89	89	89	89	89	89	16	16	16	16	16	16	16	16	16	16	16	10	10	10	10	10	10	10	10	10	10	10
1.1187656497484072e-6	8.832925163125469e-7	1.1485670239481566e-6	760	SUT297,XUT_13F-129	NA	chrXIII:289913-290679(+)	XUTs	2	2	2	78	47	75.5	78	47	75.5	77.2204636090719	NA	68.1	69.2	70.3	78	83.5	84.6	85.7	86.8	87.9	46.9893604978829	NA	46.1	46.2	46.3	47	47.5	47.6	47.7	47.8	47.9	71.0633520177595	NA	52.55	55.1	57.65	75.5	88.25	90.8	93.35	95.9	98.45
5.593828248742036e-9	4.416462581562735e-9	5.742835119740783e-7	761	SUT298	NA	chrXIII:297121-297193(+)	SUTs	NA	1	NA	NA	16	NA	NA	16	NA	NA	NA	NA	NA	NA	NA	NA	NA	NA	NA	NA	16	16	16	16	16	16	16	16	16	16	16	NA	NA	NA	NA	NA	NA	NA	NA	NA	NA	NA
2.2375312994968144e-6	3.5331700652501877e-6	1.7228505359222347e-6	762	SUT299,XUT_13F-160	NA	chrXIII:343665-344281(+)	XUTs	8	3	4	49.625	95	50	54.5	106	52	43.588935785542	NA	17.2	21.4	25.75	54.5	67.75	68.8	69.85	70.9	71.95	71.5389782092529	NA	30.4	38.8	47.2	106	131.5	136.6	141.7	146.8	151.9	46.6173631564226	NA	28.8	30.6	32.4	52	66	66.6	67.2	67.8	68.4
5.593828248742036e-9	1.3249387744688203e-6	5.742835119740783e-7	763	SUT303	NA	chrXIII:432137-433041(+)	SUTs	3	1	NA	37.3333333333333	11	NA	37	11	NA	36.9549000040576	NA	31.6	32.2	32.8	37	40.5	41.2	41.9	42.6	43.3	11	11	11	11	11	11	11	11	11	11	11	NA	NA	NA	NA	NA	NA	NA	NA	NA	NA	NA
5.593828248742036e-9	1.7665850326250939e-6	1.7228505359222347e-6	764	SUT304	NA	chrXIII:465025-465281(+)	SUTs	4	3	NA	64.5	64.3333333333333	NA	74.5	65	NA	54.2741837031175	NA	25.4	33.8	42.2	74.5	80	82.4	84.8	87.2	89.6	62.9624366652577	NA	49.7	51.4	53.1	65	72.5	74	75.5	77	78.5	NA	NA	NA	NA	NA	NA	NA	NA	NA	NA	NA
3.3562969492452218e-6	3.5331700652501877e-6	7.465685655663017e-6	765	SUT307	NA	chrXIII:511801-512193(+)	SUTs	8	13	6	66.25	53.8461538461538	54.1666666666667	57	50	56.5	64.0006655320595	56	51.1	53.2	55.05	57	68.75	72.6	76.45	87.8	100.4	48.8109335410382	NA	21.8	24.4	28.6	50	64	65.2	69.4	79.6	91	51.1718927083236	57	31	35	39	56.5	57	57	64	71	78
2.2375312994968144e-6	1.3249387744688203e-6	1.1485670239481566e-6	766	SUT308,XUT_13F-229	NA	chrXIII:522177-523007(+)	XUTs	3	2	4	86	42.5	71.75	87	42.5	82.5	85.3799827670192	NA	74.4	75.8	77.2	87	92.5	93.6	94.7	95.8	96.9	29.5972971738975	NA	15.05	18.1	21.15	42.5	57.75	60.8	63.85	66.9	69.95	67.175882956505	NA	41.2	48.4	55.6	82.5	84.25	85	85.75	86.5	87.25
5.593828248742036e-7	2.2082312907813672e-6	5.168551607766705e-6	767	SUT309,XUT_13F-239	NA	chrXIII:556665-557465(+)	XUTs	5	9	1	67.4	51.1111111111111	68	75	65	68	59.0819914500401	NA	27.8	36.6	45.4	75	81	84.6	88.2	91.8	95.4	44.6017429460661	74	18	24	28.6	65	69	71	73	74	74	68	68	68	68	68	68	68	68	68	68	68
1.6781484746226109e-6	8.832925163125469e-7	1.1485670239481566e-6	768	SUT310,XUT_13F-247	NA	chrXIII:570585-571246(+)	XUTs	2	2	3	61	51	27	61	51	27	60.1747455333215	NA	52	53	54	61	66	67	68	69	70	49.0407993409569	NA	38.4	39.8	41.2	51	58	59.4	60.8	62.2	63.6	25.0903398221076	NA	16.2	17.4	18.6	27	33	34.2	35.4	36.6	37.8
5.593828248742036e-7	4.416462581562735e-9	5.742835119740783e-9	769	SUT316,XUT_13F-337	NA	chrXIII:775937-776811(+)	XUTs	NA	NA	1	NA	NA	20	NA	NA	20	NA	NA	NA	NA	NA	NA	NA	NA	NA	NA	NA	NA	NA	NA	NA	NA	NA	NA	NA	NA	NA	NA	20	20	20	20	20	20	20	20	20	20	20
5.593828248742036e-9	4.4164625815627347e-7	5.742835119740783e-9	770	SUT324	NA	chrXIV:200227-200411(+)	SUTs	1	NA	NA	42	NA	NA	42	NA	NA	42	42	42	42	42	42	42	42	42	42	42	NA	NA	NA	NA	NA	NA	NA	NA	NA	NA	NA	NA	NA	NA	NA	NA	NA	NA	NA	NA	NA	NA
7.271976723364647e-6	6.183047614187828e-6	8.039969167637096e-6	771	SUT329	NA	chrXIV:355779-356387(+)	SUTs	14	14	13	65.5	62.6428571428571	64.5384615384615	63.5	66.5	69	60.0609693146895	NA	29.6	34.6	42.4	63.5	75.75	79.2	82.1	96.4	115.25	59.4122676938168	NA	31.5	38	44.5	66.5	72.75	75	78.5	85	88.35	63.0507395394938	70	44.2	47.6	49.4	69	70	73.6	76.8	79.2	84
5.593828248742036e-6	5.299755097875281e-6	5.168551607766705e-6	772	SUT331	NA	chrXIV:416603-416795(+)	SUTs	12	9	10	42.9166666666667	46.4444444444444	37	46.5	54	41.5	36.2383623037952	NA	13.55	14.2	15.3	46.5	53.5	56.8	64.3	74.2	78.25	36.2842127897135	NA	12.4	14.8	16.8	54	75	76.2	77.4	78.2	78.6	32.6564299698225	NA	13.6	17.2	18.7	41.5	50.5	51.4	52.3	53.3	54.65
5.593828248742036e-9	4.4164625815627347e-7	5.742835119740783e-9	773	SUT332	NA	chrXIV:426923-427571(+)	SUTs	1	NA	NA	39	NA	NA	39	NA	NA	39	39	39	39	39	39	39	39	39	39	39	NA	NA	NA	NA	NA	NA	NA	NA	NA	NA	NA	NA	NA	NA	NA	NA	NA	NA	NA	NA	NA	NA
5.593828248742036e-9	1.7665850326250939e-6	1.1485670239481566e-6	774	SUT334,XUT_14F-171	NA	chrXIV:444771-447045(+)	XUTs	4	2	NA	50.75	21.5	NA	52	21.5	NA	48.9683477406091	NA	34.65	36.3	37.95	52	61.5	62.4	63.3	64.2	65.1	21.4941852602047	NA	21.05	21.1	21.15	21.5	21.75	21.8	21.85	21.9	21.95	NA	NA	NA	NA	NA	NA	NA	NA	NA	NA	NA
5.593828248742036e-6	4.858108839719008e-6	2.8714175598703916e-6	775	SUT336	NA	chrXIV:595403-596859(+)	SUTs	11	5	10	54.6363636363636	73.6	33	62	65	29.5	46.7083008562723	NA	16.5	21	25	62	76.5	77	78	79	80.5	71.2116650109534	NA	52.6	55.2	57.8	65	86	89.6	93.2	96.8	100.4	29.5705776094814	NA	16.9	17.8	18	29.5	46.75	51.6	52.95	54.5	56.75
5.593828248742036e-7	8.832925163125469e-7	1.1485670239481566e-6	776	SUT346	NA	chrXIV:764324-764740(+)	SUTs	2	2	1	34	45.5	41	34	45.5	41	31.8119474411737	NA	23.2	24.4	25.6	34	40	41.2	42.4	43.6	44.8	45.4312667664022	NA	43.25	43.5	43.75	45.5	46.75	47	47.25	47.5	47.75	41	41	41	41	41	41	41	41	41	41	41
2.2375312994968144e-6	1.7665850326250939e-6	3.4457010718444695e-6	777	SUT347	NA	chrXV:8665-9065(+)	SUTs	4	6	4	64.75	51.3333333333333	43.5	68	52	41.5	59.169585477098	NA	33.4	38.8	44.2	68	77.75	81.2	84.65	88.1	91.55	49.9062969490209	65	36	37	38	52	63	65	65	65	65	33.6876359984292	NA	13	16	19	41.5	60	64.2	68.4	72.6	76.8
5.593828248742036e-6	1.7665850326250939e-6	3.4457010718444695e-6	778	SUT348,XUT_15F-6	NA	chrXV:15689-16880(+)	XUTs	4	6	10	49.25	84	49	48	64.5	48	48.7449297962356	NA	41.6	42.2	42.8	48	53.25	54.6	55.95	57.3	58.65	75.8891880412371	NA	47.5	51	54.5	64.5	102	113	124.75	136.5	148.25	45.7818553925225	NA	26.95	31.9	34.05	48	58.5	59.2	59.65	62.9	75.95
6.15321107361624e-6	6.624693872344101e-6	1.033710321553341e-5	779	SUT350	NA	chrXV:31665-33257(+)	SUTs	15	18	11	47.0666666666667	61.4444444444444	56.4545454545455	45	60.5	53	40.5696523317295	45	18.3	25.2	27.8	45	63.5	66.8	69.6	71.8	74.8	56.0609506267361	NA	20.25	28.7	39.15	60.5	77.75	80.4	82.9	86.1	92.05	54.8424253554131	50	36.5	39	44.5	53	65.5	66	68	70	76
2.2375312994968144e-6	6.183047614187828e-6	2.8714175598703916e-6	780	SUT352,XUT_15F-21,SUT353	NA	chrXV:35897-39647(+)	XUTs	14	5	4	57.6428571428571	62.4	48.75	56.5	69	58.5	54.066808358419	NA	25.95	31.2	40.3	56.5	69	72.6	78.45	84.3	87	56.0251233016726	NA	28.2	36.4	44.6	69	79	79.8	80.6	81.4	82.2	42.9237759531596	NA	22.3	28.6	34.9	58.5	59.75	60.2	60.65	61.1	61.55
1.4543953446729294e-5	8.391278904969195e-6	8.039969167637096e-6	781	SUT355	NA	chrXV:96658-97058(+)	SUTs	19	14	26	55.8421052631579	53.5	49.8076923076923	58	53	46.5	52.4067013875828	NA	27.2	28.8	36.7	58	70	70.4	71.3	74.6	85.1	50.5970979241657	NA	30.65	31.6	32.9	53	67.75	70.6	73.4	78.6	81	43.1116140856381	41	14.25	18.5	23.5	46.5	61.75	64	68.25	82.5	93
4.475062598993629e-6	4.4164625815627345e-6	3.4457010718444695e-6	782	SUT362	NA	chrXV:385114-386370(+)	SUTs	10	6	8	77.3	66.1666666666667	39.5	74	69	35.5	66.5863872101412	NA	33.1	41.2	43.7	74	83	85.6	86.95	100	154	63.0127599942937	NA	39	48	57	69	78.25	81	81.25	81.5	81.75	38.4278572802196	34	29.4	30.8	32.1	35.5	44.75	45.8	46.85	50.9	55.45
5.593828248742036e-9	4.416462581562735e-9	1.1485670239481566e-6	783	SUT363	NA	chrXV:408138-408218(+)	SUTs	NA	2	NA	NA	52	NA	NA	52	NA	NA	NA	NA	NA	NA	NA	NA	NA	NA	NA	NA	49.1426495012225	NA	36.7	38.4	40.1	52	60.5	62.2	63.9	65.6	67.3	NA	NA	NA	NA	NA	NA	NA	NA	NA	NA	NA
3.3562969492452218e-6	3.091523807093914e-6	2.2971340478963133e-6	784	SUT367	NA	chrXV:444098-444538(+)	SUTs	7	4	6	52.7142857142857	57	65.1666666666667	51	67	62	49.3266540401984	NA	29.8	31.6	33.4	51	65	72.8	78.4	79.6	80.8	50.1532935902574	NA	25.15	31.3	37.45	67	74.25	74.4	74.55	74.7	74.85	63.6465254648629	NA	48	52	56	62	69.75	72	76.75	81.5	86.25
5.593828248742036e-9	4.4164625815627347e-7	5.742835119740783e-9	785	SUT369	NA	chrXV:550498-551050(+)	SUTs	1	NA	NA	34	NA	NA	34	NA	NA	34	34	34	34	34	34	34	34	34	34	34	NA	NA	NA	NA	NA	NA	NA	NA	NA	NA	NA	NA	NA	NA	NA	NA	NA	NA	NA	NA	NA	NA
1.6781484746226109e-6	1.7665850326250939e-6	4.019984583818548e-6	786	SUT370,XUT_15F-269	NA	chrXV:570970-571885(+)	XUTs	4	7	3	54	60.1428571428571	61.6666666666667	54	59	75	53.4262993058285	NA	44.5	46	47.5	54	57.5	59	60.5	62	63.5	56.7215775693249	59	34.5	45	55.5	59	66	66.6	69.1	75.4	81.7	55.634524733492	NA	32.7	37.4	42.1	75	78.5	79.2	79.9	80.6	81.3
1.6781484746226109e-6	2.2082312907813672e-6	2.8714175598703916e-6	787	SUT376	NA	chrXV:681050-681322(+)	SUTs	5	5	3	48	58.2	113.666666666667	56	66	94	41.4445519635484	NA	18	23	28	56	65	65.6	66.2	66.8	67.4	42.5931431190867	NA	13.6	15.2	16.8	66	75	83.6	92.2	100.8	109.4	94.3392000524467	NA	49	54	59	94	148.5	159.4	170.3	181.2	192.1
5.593828248742036e-7	4.416462581562735e-9	5.742835119740783e-9	788	SUT378	NA	chrXV:802402-802618(+)	SUTs	NA	NA	1	NA	NA	36	NA	NA	36	NA	NA	NA	NA	NA	NA	NA	NA	NA	NA	NA	NA	NA	NA	NA	NA	NA	NA	NA	NA	NA	NA	36	36	36	36	36	36	36	36	36	36	36
3.915679774119425e-6	3.5331700652501877e-6	4.019984583818548e-6	789	SUT379	NA	chrXV:889851-891675(+)	SUTs	8	7	7	68	62.2857142857143	44.7142857142857	65.5	69	43	61.5556209252896	NA	30.1	39.2	47.65	65.5	79	90.2	101.4	105.4	108.2	57.5969635165471	NA	29.6	33.2	36.8	69	81.5	81.8	82.4	83.6	84.8	42.0235603839782	NA	24	27	30	43	56.5	58.6	60.5	62	63.5
5.593828248742036e-9	3.5331700652501877e-6	1.7228505359222347e-6	790	SUT380	NA	chrXV:892027-892675(+)	SUTs	8	3	NA	61.25	36	NA	47	34	NA	49.0653012570327	NA	22.25	27.5	32.1	47	67.5	75.2	82.9	108.9	137.95	33.8819434939023	NA	23.2	24.4	25.6	34	43	44.8	46.6	48.4	50.2	NA	NA	NA	NA	NA	NA	NA	NA	NA	NA	NA
3.915679774119425e-6	1.7665850326250939e-6	1.7228505359222347e-6	791	SUT381	NA	chrXV:898595-898963(+)	SUTs	4	3	7	40.5	67	44.7142857142857	38.5	74	36	37.0822230954149	NA	23.45	23.9	24.35	38.5	53.75	55.4	57.05	58.7	60.35	59.9388265402157	NA	34.4	38.8	43.2	74	85.5	87.8	90.1	92.4	94.7	38.0782549172209	28	19.6	23.2	26.8	36	51.5	58.4	66.9	78.6	90.3
5.593828248742036e-7	4.4164625815627347e-7	5.742835119740783e-7	792	SUT382	NA	chrXV:907771-908267(+)	SUTs	1	1	1	7	48	11	7	48	11	7	7	7	7	7	7	7	7	7	7	7	48	48	48	48	48	48	48	48	48	48	48	11	11	11	11	11	11	11	11	11	11	11
5.593828248742036e-9	4.416462581562735e-9	5.742835119740783e-7	793	SUT385,XUT_15F-435	NA	chrXV:968067-968691(+)	XUTs	NA	1	NA	NA	28	NA	NA	28	NA	NA	NA	NA	NA	NA	NA	NA	NA	NA	NA	NA	28	28	28	28	28	28	28	28	28	28	28	NA	NA	NA	NA	NA	NA	NA	NA	NA	NA	NA
2.796914124371018e-6	5.299755097875281e-6	4.5942680957926265e-6	794	SUT386,XUT_15F-444,CUT394	NA	chrXV:978171-980139(+)	CUTs	12	8	5	62.75	45.75	71.8	59.5	36.5	57	51.9200601241249	NA	25.45	43.2	44.3	59.5	82	86.4	89.05	90.7	95.5	33.0097363897212	30	12.45	21.9	30	36.5	58.75	72.4	86.05	89.5	91.25	57.4516569308452	NA	25.8	30.6	35.4	57	70	89.2	108.4	127.6	146.8
5.593828248742036e-9	4.4164625815627347e-7	5.742835119740783e-7	795	SUT387	NA	chrXV:989035-989691(+)	SUTs	1	1	NA	37	11	NA	37	11	NA	37	37	37	37	37	37	37	37	37	37	37	11	11	11	11	11	11	11	11	11	11	11	NA	NA	NA	NA	NA	NA	NA	NA	NA	NA	NA
1.2865804972106683e-5	7.507986388656649e-6	8.614252679611175e-6	796	SUT388	NA	chrXV:1003955-1004467(+)	SUTs	17	15	23	75.8235294117647	48.5333333333333	64.6521739130435	63	55	58	58.7225813746793	59	23	32.4	39.2	63	72	76	78.8	106.8	179	42.3085165473469	NA	13.5	17	21.5	55	66.5	68	68	69.2	70.9	58.3027883645634	NA	33.5	38	38.3	58	65.5	67.8	71.8	104.2	140.8
5.593828248742036e-9	4.4164625815627347e-7	1.1485670239481566e-6	797	SUT391,XUT_16F-24	NA	chrXVI:71105-71985(+)	XUTs	1	2	NA	21	60	NA	21	60	NA	21	21	21	21	21	21	21	21	21	21	21	34.6265793863616	NA	15.9	20.8	25.7	60	84.5	89.4	94.3	99.2	104.1	NA	NA	NA	NA	NA	NA	NA	NA	NA	NA	NA
5.593828248742036e-7	8.832925163125469e-7	5.742835119740783e-7	798	SUT396	NA	chrXVI:195681-195977(+)	SUTs	2	1	1	46.5	47	82	46.5	47	82	43.081318457076	NA	30.75	32.5	34.25	46.5	55.25	57	58.75	60.5	62.25	47	47	47	47	47	47	47	47	47	47	47	82	82	82	82	82	82	82	82	82	82	82
5.593828248742036e-9	4.416462581562735e-9	5.742835119740783e-7	799	SUT399	NA	chrXVI:289409-289697(+)	SUTs	NA	1	NA	NA	51	NA	NA	51	NA	NA	NA	NA	NA	NA	NA	NA	NA	NA	NA	NA	51	51	51	51	51	51	51	51	51	51	51	NA	NA	NA	NA	NA	NA	NA	NA	NA	NA	NA
5.593828248742036e-7	4.416462581562735e-9	5.742835119740783e-9	800	SUT400	NA	chrXVI:296937-297457(+)	SUTs	NA	NA	1	NA	NA	55	NA	NA	55	NA	NA	NA	NA	NA	NA	NA	NA	NA	NA	NA	NA	NA	NA	NA	NA	NA	NA	NA	NA	NA	NA	55	55	55	55	55	55	55	55	55	55	55
5.593828248742036e-9	1.7665850326250939e-6	1.1485670239481566e-6	801	SUT401,CUT414	NA	chrXVI:319097-319465(+)	CUTs	4	2	NA	50	49	NA	31.5	49	NA	34.8970098636099	NA	14.5	16	17.5	31.5	61	73.6	86.2	98.8	111.4	45.9565011723042	NA	33.7	35.4	37.1	49	57.5	59.2	60.9	62.6	64.3	NA	NA	NA	NA	NA	NA	NA	NA	NA	NA	NA
5.593828248742036e-9	4.416462581562735e-9	5.742835119740783e-7	802	SUT406,XUT_16F-155	NA	chrXVI:379179-381212(+)	XUTs	NA	1	NA	NA	38	NA	NA	38	NA	NA	NA	NA	NA	NA	NA	NA	NA	NA	NA	NA	38	38	38	38	38	38	38	38	38	38	38	NA	NA	NA	NA	NA	NA	NA	NA	NA	NA	NA
5.593828248742036e-9	4.416462581562735e-9	5.742835119740783e-7	803	SUT412	NA	chrXVI:491947-492691(+)	SUTs	NA	1	NA	NA	32	NA	NA	32	NA	NA	NA	NA	NA	NA	NA	NA	NA	NA	NA	NA	32	32	32	32	32	32	32	32	32	32	32	NA	NA	NA	NA	NA	NA	NA	NA	NA	NA	NA
2.796914124371018e-6	3.091523807093914e-6	4.019984583818548e-6	804	SUT413	NA	chrXVI:511843-512267(+)	SUTs	7	7	5	66.5714285714286	67.5714285714286	53	64	65	41	60.4567790267035	NA	30.9	34.8	38.7	64	74	75.8	81.7	95.8	109.9	64.9501025072998	NA	42.8	47.6	52.4	65	76	80.8	85.6	90.4	95.2	48.5448970619813	41	29.8	32.6	35.4	41	66	70.8	75.6	80.4	85.2
5.593828248742036e-7	8.832925163125469e-7	5.742835119740783e-7	805	SUT416,XUT_16F-236	NA	chrXVI:583019-584243(+)	XUTs	2	1	1	48.5	51	43	48.5	51	43	40.6201920231798	NA	24.65	27.3	29.95	48.5	61.75	64.4	67.05	69.7	72.35	51	51	51	51	51	51	51	51	51	51	51	43	43	43	43	43	43	43	43	43	43	43
1.1187656497484072e-6	1.3249387744688203e-6	2.2971340478963133e-6	806	SUT426	NA	chrXVI:860683-861147(+)	SUTs	3	4	2	76.6666666666667	35	24.5	72	37.5	24.5	68.1289364501452	NA	39.6	43.2	46.8	72	97	102	107	112	117	32.2864148871198	NA	18.55	21.1	23.65	37.5	43.75	44.8	45.85	46.9	47.95	24.454038521275	NA	23.15	23.3	23.45	24.5	25.25	25.4	25.55	25.7	25.85
1.1747039322358276e-5	1.1924448970219383e-5	1.2634237263429723e-5	807	SUT430,XUT_16F-377	NA	chrXVI:928707-931115(+)	XUTs	27	22	21	76.2222222222222	55.8636363636364	45.5714285714286	58	58	49	55.8309751993945	NA	20.9	24.8	26	58	78	82	87.2	94.6	210.1	49.399144601123	58	12.45	21.8	31.55	58	71.75	73.6	77.4	78	84.65	40.9628055939279	49	20	21	21	49	56	59	59	62	74
1.1187656497484072e-6	4.4164625815627347e-7	1.1485670239481566e-6	808	SUT432,XUT_1R-2	NA	chrI:5076-6237(-)	XUTs	1	2	2	78	74	25	78	74	25	78	78	78	78	78	78	78	78	78	78	78	73.3212111192935	NA	65	66	67	74	79	80	81	82	83	13.5646599662505	NA	6.1	8.2	10.3	25	35.5	37.6	39.7	41.8	43.9
2.2375312994968144e-6	8.832925163125469e-7	5.742835119740783e-7	809	SUT433,XUT_1R-16	NA	chrI:28085-29773(-)	XUTs	2	1	4	50.5	64	57.75	50.5	64	60	49.173163412577	NA	40.15	41.3	42.45	50.5	56.25	57.4	58.55	59.7	60.85	64	64	64	64	64	64	64	64	64	64	64	56.0665835056254	NA	40.8	42.6	44.4	60	69.75	70.2	70.65	71.1	71.55
1.1187656497484072e-5	1.1041156453906837e-5	5.742835119740783e-6	810	SUT434,XUT_1R-18,SUT435,CUT438	NA	chrI:31485-34749(-)	CUTs	25	10	20	45.92	35.2	36.85	46	35	34	39.8415556101963	NA	12.6	18.6	24.6	46	60	61.2	63.2	76.4	84	29.7622651832702	NA	11.9	12.8	15.1	35	54	55	55	55.1	55.55	32.9654143260453	NA	13.85	17.6	20.55	34	46.75	49.8	54.05	60	60.85
5.593828248742036e-7	4.416462581562735e-9	5.742835119740783e-7	811	SUT441	NA	chrII:170107-170459(-)	SUTs	NA	1	1	NA	46	71	NA	46	71	NA	NA	NA	NA	NA	NA	NA	NA	NA	NA	NA	46	46	46	46	46	46	46	46	46	46	46	71	71	71	71	71	71	71	71	71	71	71
1.6781484746226109e-6	4.416462581562735e-9	5.742835119740783e-7	812	SUT442	NA	chrII:235900-236220(-)	SUTs	NA	1	3	NA	82	36.6666666666667	NA	82	41	NA	NA	NA	NA	NA	NA	NA	NA	NA	NA	NA	82	82	82	82	82	82	82	82	82	82	82	34.868623123747	NA	23.9	25.8	27.7	41	44	44.6	45.2	45.8	46.4
5.593828248742036e-9	8.832925163125469e-7	5.742835119740783e-9	813	SUT454	NA	chrII:799300-800060(-)	SUTs	2	NA	NA	68.5	NA	NA	68.5	NA	NA	68.2788400604463	NA	63.55	64.1	64.65	68.5	71.25	71.8	72.35	72.9	73.45	NA	NA	NA	NA	NA	NA	NA	NA	NA	NA	NA	NA	NA	NA	NA	NA	NA	NA	NA	NA	NA	NA
1.9019016045722922e-5	1.5015972777313298e-5	1.4357087799351956e-5	814	SUT457	NA	chrIII:176598-176942(-)	SUTs	34	25	34	65.2647058823529	60.68	42.2058823529412	62.5	61	38	58.6384860719743	NA	24.2	32.6	41.95	62.5	80	81	81.05	84.1	119.5	54.8210018320402	NA	29.2	30	31.2	61	73	79	85.4	89.6	94	37.9613974493829	21	19.6	21	21.95	38	51.25	56.4	62.2	66.7	74.05
2.2375312994968144e-6	2.6498775489376406e-6	1.1485670239481566e-6	815	SUT462,XUT_4R-155	NA	chrIV:370933-372035(-)	XUTs	6	2	4	62.8333333333333	73.5	66.25	54	73.5	64.5	58.0147659615473	NA	37	38	39	54	76.75	83	89.75	96.5	103.25	68.9347517584564	NA	50.55	53.1	55.65	73.5	86.25	88.8	91.35	93.9	96.45	65.3579132272586	NA	54.2	55.4	56.6	64.5	71.75	74	76.25	78.5	80.75
5.0344454238678324e-06	1.7665850326250939e-6	2.2971340478963133e-6	816	SUT464	NA	chrIV:433309-434069(-)	SUTs	4	4	9	54	48.25	56.7777777777778	61	50.5	52	45.0329268061787	NA	20	26	32	61	71	72.8	74.6	76.4	78.2	45.1397672410032	NA	27.6	31.2	34.8	50.5	56.75	59	61.25	63.5	65.75	51.3168029162472	NA	24	26	31.2	52	76	76.8	77.6	83.2	93.6
5.593828248742036e-7	1.7665850326250939e-6	1.1485670239481566e-6	817	SUT476	NA	chrIV:916057-916337(-)	SUTs	4	2	1	66	27.5	48	79	27.5	48	54.0057527767276	NA	24.15	33.3	42.45	79	84.25	85.6	86.95	88.3	89.65	24.4948974278318	NA	16.25	17.5	18.75	27.5	33.75	35	36.25	37.5	38.75	48	48	48	48	48	48	48	48	48	48	48
6.7125938984904435e-6	1.3249387744688203e-6	1.1485670239481566e-6	818	SUT477	NA	chrIV:924281-924537(-)	SUTs	3	2	12	59.6666666666667	84.5	50.25	48	84.5	58.5	54.0958517073947	NA	35.4	36.8	38.2	48	72.5	77.4	82.3	87.2	92.1	84.3208159353312	NA	79.55	80.1	80.65	84.5	87.25	87.8	88.35	88.9	89.45	44.2387955415352	NA	21.2	23.3	24.95	58.5	72	72	73.05	74.7	76.35
1.0068890847735665e-5	3.5331700652501877e-6	7.465685655663017e-6	819	SUT479	NA	chrIV:980065-980921(-)	SUTs	8	13	18	53.625	39	47.4444444444444	52.5	38	46.5	50.4403615258691	NA	29.7	37.4	44.05	52.5	62.75	68	73.25	75.8	77.9	27.1044341685246	NA	4.6	6.8	12.2	38	64	65.8	67	67	71.8	39.0569323459023	NA	13.85	14.7	16.65	46.5	67	71	74.35	81.4	94
6.15321107361624e-6	7.949632646812922e-6	6.891402143688939e-6	820	SUT482,XUT_4R-456	NA	chrIV:1130849-1131345(-)	XUTs	18	12	11	60.3333333333333	60.0833333333333	58.1818181818182	66	64.5	37	55.4921727558581	NA	23.85	30.3	35.2	66	72.5	75.4	79.25	85	93.95	50.7486215275427	NA	16.8	25	30.5	64.5	79.5	89.4	93.35	93.9	94.9	46.805443442702	NA	27	29	31	37	55	64	69	74	145
2.796914124371018e-6	5.299755097875281e-6	5.742835119740783e-6	821	SUT485,XUT_4R-506	NA	chrIV:1234033-1236198(-)	XUTs	12	10	5	61	54.8	70.8	61.5	59	71	39.3833107127564	NA	7.55	8.5	11.25	61.5	91.5	97	100.05	101.7	134.85	41.1913382596369	NA	8.45	8.9	15.65	59	86.75	89.2	89.65	90.2	91.1	67.4271509198881	NA	44.8	47.6	50.4	71	78	83.8	89.6	95.4	101.2
1.6781484746226109e-6	3.974816323406461e-6	2.2971340478963133e-6	822	SUT487,XUT_4R-514	NA	chrIV:1259729-1260137(-)	XUTs	9	4	3	24.4444444444444	29.75	43.6666666666667	22	23	24	23.1161635639473	21	16	18	19.4	22	24	25.2	26.4	31.4	40.2	24.3206643987792	NA	12.2	13.4	14.6	23	35.75	41	46.25	51.5	56.75	30.1327450916747	NA	13.2	14.4	15.6	24	59.5	66.6	73.7	80.8	87.9
3.3562969492452218e-6	3.974816323406461e-6	2.8714175598703916e-6	823	SUT492,XUT_4R-549	NA	chrIV:1340729-1342211(-)	XUTs	9	5	6	69.3333333333333	58.2	59.3333333333333	69	62	52.5	68.0382638020208	NA	51	53	54.6	69	80	82.4	84.8	86.2	86.6	56.1829248390869	NA	39.4	40.8	42.2	62	66	68.8	71.6	74.4	77.2	56.0922534224539	NA	37.5	39	40.5	52.5	77.25	85	85.75	86.5	87.25
1.1187656497484072e-6	2.2082312907813672e-6	1.1485670239481566e-6	824	SUT494,XUT_4R-585	NA	chrIV:1451113-1452939(-)	XUTs	5	2	2	63.2	68.5	58.5	65	68.5	58.5	59.2665763883655	NA	36.2	40.4	44.6	65	67	73.4	79.8	86.2	92.6	60.2992537267253	NA	39.25	42.5	45.75	68.5	84.75	88	91.25	94.5	97.75	58.4978632088387	NA	58.05	58.1	58.15	58.5	58.75	58.8	58.85	58.9	58.95
5.593828248742036e-7	1.3249387744688203e-6	1.1485670239481566e-6	825	SUT495	NA	chrIV:1476649-1476993(-)	SUTs	3	2	1	29.3333333333333	14	69	30	14	69	18.6433950357232	NA	6.6	9.2	11.8	30	42	44.4	46.8	49.2	51.6	13.076696830622	NA	9.5	10	10.5	14	16.5	17	17.5	18	18.5	69	69	69	69	69	69	69	69	69	69	69
6.15321107361624e-6	4.858108839719008e-6	2.8714175598703916e-6	826	SUT499,XUT_4R-617,XUT_4R-618,XUT_4R-619	NA	chrIV:1514041-1516616(-)	XUTs	11	5	11	50.4545454545455	65.6	64.1818181818182	48	74	60	43.9820717998385	48	17.5	26	28.5	48	63	65	70	75	80	59.5001098069524	NA	30.8	35.6	40.4	74	76	81.2	86.4	91.6	96.8	60.0962429989876	NA	36	37	40	60	82	86	90	94	101
4.475062598993629e-6	8.832925163125469e-7	5.742835119740783e-9	827	SUT502	NA	chrV:14693-15029(-)	SUTs	2	NA	8	95.5	NA	64.375	95.5	NA	61.5	94.678403028357	NA	84.25	85.5	86.75	95.5	101.75	103	104.25	105.5	106.75	NA	NA	NA	NA	NA	NA	NA	NA	NA	NA	NA	62.5007447191315	NA	43.55	48.1	52.25	61.5	75.75	78.2	80.65	83.4	86.2
1.1187656497484072e-6	2.6498775489376406e-6	2.8714175598703916e-6	828	SUT504	NA	chrV:132677-135397(-)	SUTs	6	5	2	45.8333333333333	38.2	74.5	51.5	38	74.5	37.5153328391595	71	13	15	17	51.5	66.75	71	71	71	71	33.9380741834762	NA	16.6	20.2	23.8	38	49	51.2	53.4	55.6	57.8	64.946131524518	NA	41.65	45.3	48.95	74.5	92.75	96.4	100.05	103.7	107.35
5.593828248742036e-9	4.4164625815627347e-7	5.742835119740783e-7	829	SUT510	NA	chrV:192781-194149(-)	SUTs	1	1	NA	19	179	NA	19	179	NA	19	19	19	19	19	19	19	19	19	19	19	179	179	179	179	179	179	179	179	179	179	179	NA	NA	NA	NA	NA	NA	NA	NA	NA	NA	NA
5.593828248742036e-7	4.416462581562735e-9	5.742835119740783e-9	830	SUT511	NA	chrV:194629-195029(-)	SUTs	NA	NA	1	NA	NA	16	NA	NA	16	NA	NA	NA	NA	NA	NA	NA	NA	NA	NA	NA	NA	NA	NA	NA	NA	NA	NA	NA	NA	NA	NA	16	16	16	16	16	16	16	16	16	16	16
3.3562969492452218e-6	3.974816323406461e-6	4.019984583818548e-6	831	SUT513,XUT_5R-111	NA	chrV:241757-242661(-)	XUTs	9	7	6	47.4444444444444	41.1428571428571	42.6666666666667	42	36	45.5	45.9223120527154	NA	34.2	35.4	36.4	42	54	57.2	60.4	64.2	68.6	36.4450226282131	NA	18.1	20.2	22.3	36	50	56	61.9	67.6	73.3	34.8833811792695	NA	13	18	23	45.5	56.75	57	60.75	64.5	68.25
2.2375312994968144e-6	3.5331700652501877e-6	2.2971340478963133e-6	832	SUT516,XUT_5R-182	NA	chrV:401885-402600(-)	XUTs	8	4	4	41.625	50.5	26.5	44.5	50.5	27	39.2800344512178	NA	24.05	25.1	26.1	44.5	53.5	54.2	54.9	56.2	57.6	48.4453953108023	NA	34.75	35.5	36.25	50.5	63.25	64	64.75	65.5	66.25	24.5247809050891	NA	14.9	15.8	16.7	27	35	35.6	36.2	36.8	37.4
5.0344454238678324e-06	3.5331700652501877e-6	2.2971340478963133e-6	833	SUT520	NA	chrV:540653-541453(-)	SUTs	8	4	9	76.125	39.75	43.8888888888889	69.5	44	48	73.8316405633011	NA	58.2	62.4	66.1	69.5	74	78.2	82.4	96.5	112.25	36.1095809556966	NA	19.9	23.8	27.7	44	48.25	49.6	50.95	52.3	53.65	39.1993726147912	27	19.2	24.4	27	48	56	59.2	62.4	65.8	69.4
2.796914124371018e-6	1.3249387744688203e-6	1.1485670239481566e-6	834	SUT521,XUT_5R-239	NA	chrV:548573-549335(-)	XUTs	3	2	5	29	66.5	32.4	24	66.5	31	27.6626177523507	NA	21.3	21.6	21.9	24	33	34.8	36.6	38.4	40.2	54.9181208709839	NA	32.75	36.5	40.25	66.5	85.25	89	92.75	96.5	100.25	28.3126823635481	NA	13.6	16.2	18.8	31	39	42.6	46.2	49.8	53.4
2.2375312994968144e-6	8.832925163125469e-7	1.7228505359222347e-6	835	SUT522,XUT_5R-245	NA	chrV:559421-561101(-)	XUTs	2	3	4	77	42.6666666666667	61.25	77	34	60	76.2102355330306	NA	67.1	68.2	69.3	77	82.5	83.6	84.7	85.8	86.9	35.9629247935447	NA	19.6	21.2	22.8	34	55	59.2	63.4	67.6	71.8	60.7962808549445	NA	53.05	54.1	55.15	60	64	65.8	67.6	69.4	71.2
1.1187656497484072e-6	4.416462581562735e-9	5.742835119740783e-9	836	SUT526	NA	chrVI:103277-103549(-)	SUTs	NA	NA	2	NA	NA	37.5	NA	NA	37.5	NA	NA	NA	NA	NA	NA	NA	NA	NA	NA	NA	NA	NA	NA	NA	NA	NA	NA	NA	NA	NA	NA	36.932370625238804	NA	31.65	32.3	32.95	37.5	40.75	41.4	42.05	42.7	43.35
3.915679774119425e-6	2.6498775489376406e-6	2.8714175598703916e-6	837	SUT530,XUT_6R-94	NA	chrVI:213013-213462(-)	XUTs	6	5	7	47.5	36.4	25.4285714285714	39	32	22	35.0187232414687	NA	11.5	16	20.5	39	66.25	72	79.75	87.5	95.25	25.9525881586497	NA	7.8	9.6	11.4	32	56	59.4	62.8	66.2	69.6	22.7821174805209	28	12.9	13.8	14.7	22	28	28	30.6	38.4	46.2
2.796914124371018e-6	1.3249387744688203e-6	2.8714175598703916e-6	838	SUT532,XUT_7R-5	NA	chrVII:17213-17726(-)	XUTs	3	5	5	53.6666666666667	52.2	56.8	58	63	59	51.1697534569033	NA	35.5	38	40.5	58	64	65.2	66.4	67.6	68.8	45.4762755504321	NA	20.6	27.2	33.8	63	68	68.2	68.4	68.6	68.8	56.401606631384	NA	47.4	48.8	50.2	59	62	62.4	62.8	63.2	63.6
8.390742373113054e-6	4.858108839719008e-6	8.039969167637096e-6	839	SUT535	NA	chrVII:94487-94671(-)	SUTs	11	14	15	36.2727272727273	42.9285714285714	34.1333333333333	26	34.5	30	24.6974809984385	18	6.5	7	8	26	56	60	60.5	61	86	35.7108785280613	NA	15.55	19.8	23.7	34.5	52.75	63	72.85	83.9	94.95	29.9015546878645	30	12.4	15.4	19.3	30	39.5	41.4	42.8	45.4	61.1
5.593828248742036e-7	4.416462581562735e-9	5.742835119740783e-9	840	SUT537,XUT_7R-51	NA	chrVII:108167-110387(-)	XUTs	NA	NA	1	NA	NA	10	NA	NA	10	NA	NA	NA	NA	NA	NA	NA	NA	NA	NA	NA	NA	NA	NA	NA	NA	NA	NA	NA	NA	NA	NA	10	10	10	10	10	10	10	10	10	10	10
2.2375312994968144e-6	2.6498775489376406e-6	5.168551607766705e-6	841	SUT539	NA	chrVII:165607-166127(-)	SUTs	6	9	4	47.6666666666667	40.3333333333333	55.75	37.5	37	60	28.6071104276272	NA	8.5	9	9.5	37.5	66.5	68	82.25	96.5	110.75	36.236235610768	NA	18.2	25.4	30.2	37	44	49.2	54.4	60.8	68.4	51.8097480051584	NA	30.95	35.9	40.85	60	65	67.4	69.8	72.2	74.6
1.1187656497484072e-6	4.416462581562735e-9	5.742835119740783e-7	842	SUT540,XUT_7R-88	NA	chrVII:196567-197947(-)	XUTs	NA	1	2	NA	57	42	NA	57	42	NA	NA	NA	NA	NA	NA	NA	NA	NA	NA	NA	57	57	57	57	57	57	57	57	57	57	57	41.8090899207337	NA	38.4	38.8	39.2	42	44	44.4	44.8	45.2	45.6
2.2375312994968144e-6	3.091523807093914e-6	4.5942680957926265e-6	843	SUT543,XUT_7R-133	NA	chrVII:323247-324380(-)	XUTs	7	8	4	59	46.375	36.5	64	46	22.5	55.3693448860245	NA	34.1	36.2	38.3	64	75	78	80.7	82.8	84.9	41.7179218662619	NA	20.7	28.4	35.05	46	56	61.6	67.2	70.1	72.55	27.7377282745695	NA	14.6	15.2	15.8	22.5	42	51	60	69	78
7.83135954823885e-6	5.7414013560315546e-6	1.7228505359222347e-6	844	SUT545	NA	chrVII:359295-359935(-)	SUTs	13	3	14	51.2307692307692	53.6666666666667	26.0714285714286	50	55	21.5	42.0978572446663	29	18.2	19.6	21.4	50	62	64.4	66.2	66.8	104.6	52.5600220549474	NA	41.5	43	44.5	55	60.5	61.6	62.7	63.8	64.9	21.5588201527807	22	10.6	12.3	12.95	21.5	25	32.4	43.1	57.4	64.7
1.6781484746226109e-6	4.416462581562735e-9	1.1485670239481566e-6	845	SUT546,XUT_7R-184	NA	chrVII:421471-422431(-)	XUTs	NA	2	3	NA	66.5	46	NA	66.5	51	NA	NA	NA	NA	NA	NA	NA	NA	NA	NA	NA	66.4981202741852	NA	66.05	66.1	66.15	66.5	66.75	66.8	66.85	66.9	66.95	37.35427892104	NA	17.7	21.4	25.1	51	62	64.2	66.4	68.6	70.8
5.593828248742036e-7	4.4164625815627347e-7	1.7228505359222347e-6	846	SUT549,XUT_7R-238	NA	chrVII:522855-523440(-)	XUTs	1	3	1	17	55.6666666666667	30	17	51	30	17	17	17	17	17	17	17	17	17	17	17	53.270011654653	NA	39.3	40.6	41.9	51	64.5	67.2	69.9	72.6	75.3	30	30	30	30	30	30	30	30	30	30	30
3.3562969492452218e-6	1.7665850326250939e-6	2.2971340478963133e-6	847	SUT553	NA	chrVII:627335-627607(-)	SUTs	4	4	6	58.5	51.75	27	52.5	51	23	56.9845274037853	NA	47.15	47.3	47.45	52.5	63.25	67	70.75	74.5	78.25	50.2382911017562	NA	37.25	39.5	41.75	51	56.5	59.2	61.9	64.6	67.3	25.0776179785216	NA	16.5	17	17.5	23	32.5	35	38	41	44
1.6781484746226109e-6	4.858108839719008e-6	2.2971340478963133e-6	848	SUT554	NA	chrVII:676415-677287(-)	SUTs	11	4	3	47.5454545454545	44.5	58.3333333333333	53	41.5	58	41.8826068016322	60	15.5	17	22	53	61.5	63	63.5	64	73	43.3246132079605	NA	34.2	35.4	36.6	41.5	47	50	53	56	59	57.6995962073772	NA	49	50	51	58	63.5	64.6	65.7	66.8	67.9
2.796914124371018e-6	4.4164625815627345e-6	5.168551607766705e-6	849	SUT560	NA	chrVII:756535-757455(-)	SUTs	10	9	5	50.9	57.6666666666667	47.4	52	55	46	45.4575276094221	NA	22.95	36.9	42.1	52	57.5	60.4	65.8	70.9	74.95	56.4101290966145	49	44.6	46.2	47.4	55	63	66.2	69.4	73.8	79.4	44.6129796049163	NA	27.2	30.4	33.6	46	58	60.2	62.4	64.6	66.8
5.593828248742036e-7	4.4164625815627347e-7	5.742835119740783e-7	850	SUT563	NA	chrVII:781391-781519(-)	SUTs	1	1	1	6	39	131	6	39	131	6	6	6	6	6	6	6	6	6	6	6	39	39	39	39	39	39	39	39	39	39	39	131	131	131	131	131	131	131	131	131	131	131
5.593828248742036e-9	4.416462581562735e-9	5.742835119740783e-7	851	SUT565	NA	chrVII:831799-832151(-)	SUTs	NA	1	NA	NA	54	NA	NA	54	NA	NA	NA	NA	NA	NA	NA	NA	NA	NA	NA	NA	54	54	54	54	54	54	54	54	54	54	54	NA	NA	NA	NA	NA	NA	NA	NA	NA	NA	NA
4.475062598993629e-6	3.091523807093914e-6	2.8714175598703916e-6	852	SUT570	NA	chrVII:958775-959687(-)	SUTs	7	5	8	59.4285714285714	52	51.875	54	62	64	57.6575373560984	NA	40.6	44.2	47.8	54	74	74.6	75.1	75.4	75.7	46.7096975985563	NA	25.4	25.8	26.2	62	69	70.6	72.2	73.8	75.4	37.6294011306702	NA	9.2	13.4	17.3	64	69	71.8	74.6	82.5	91.25
7.83135954823885e-6	8.832925163125469e-6	8.039969167637096e-6	853	SUT571,XUT_7R-459	NA	chrVII:999582-1000392(-)	XUTs	20	14	14	52.25	64.4285714285714	42.4285714285714	47	71.5	32.5	45.7949802333195	NA	17.6	21.6	27.1	47	60.5	68.2	82.95	94.1	95.25	57.6175305153002	NA	18.95	24.8	35.2	71.5	81	83.2	85.45	91.3	95.75	34.7736900134998	14	14	15.2	17.8	32.5	66.75	69.4	70.4	75.6	85.35
5.593828248742036e-9	4.416462581562735e-9	5.742835119740783e-7	854	SUT572	NA	chrVII:1021902-1022358(-)	SUTs	NA	1	NA	NA	52	NA	NA	52	NA	NA	NA	NA	NA	NA	NA	NA	NA	NA	NA	NA	52	52	52	52	52	52	52	52	52	52	52	NA	NA	NA	NA	NA	NA	NA	NA	NA	NA	NA
5.0344454238678324e-06	2.6498775489376406e-6	3.4457010718444695e-6	855	SUT575	NA	chrVIII:78958-80438(-)	SUTs	6	6	9	82.1666666666667	67.5	55.3333333333333	84	68.5	57	80.3617485881572	NA	60.75	62.5	64.25	84	85.75	86	93	100	107	65.4127539812875	NA	45	52	59	68.5	73	74	78	82	86	54.3289963762385	62	38.8	43.6	47	57	62	63.2	64.4	65.2	65.6
5.593828248742036e-9	4.4164625815627347e-7	5.742835119740783e-7	856	SUT576	NA	chrVIII:103190-103958(-)	SUTs	1	1	NA	7	33	NA	7	33	NA	7	7	7	7	7	7	7	7	7	7	7	33	33	33	33	33	33	33	33	33	33	33	NA	NA	NA	NA	NA	NA	NA	NA	NA	NA	NA
5.593828248742036e-7	4.4164625815627347e-7	5.742835119740783e-9	857	SUT584,XUT_8R-142,CUT648	NA	chrVIII:289053-290821(-)	CUTs	1	NA	1	65	NA	8	65	NA	8	65	65	65	65	65	65	65	65	65	65	65	NA	NA	NA	NA	NA	NA	NA	NA	NA	NA	NA	8	8	8	8	8	8	8	8	8	8	8
1.6781484746226109e-6	2.6498775489376406e-6	5.742835119740783e-7	858	SUT591	NA	chrVIII:406222-406766(-)	SUTs	6	1	3	65.8333333333333	73	38	75	73	29	56.4618131956205	NA	23	25	27	75	91.25	95	96.25	97.5	98.75	73	73	73	73	73	73	73	73	73	73	73	32.244225074167	NA	18.2	19.4	20.6	29	48.5	52.4	56.3	60.2	64.1
5.593828248742036e-7	4.4164625815627347e-7	5.742835119740783e-9	859	SUT595	NA	chrVIII:483888-484696(-)	SUTs	1	NA	1	52	NA	61	52	NA	61	52	52	52	52	52	52	52	52	52	52	52	NA	NA	NA	NA	NA	NA	NA	NA	NA	NA	NA	61	61	61	61	61	61	61	61	61	61	61
1.6781484746226109e-6	4.416462581562735e-9	5.742835119740783e-7	860	SUT597,XUT_8R-241,XUT_8R-242	NA	chrVIII:507712-509099(-)	XUTs	NA	1	3	NA	61	43.3333333333333	NA	61	44	NA	NA	NA	NA	NA	NA	NA	NA	NA	NA	NA	61	61	61	61	61	61	61	61	61	61	61	43.1346061356374	NA	38.6	39.2	39.8	44	46	46.4	46.8	47.2	47.6
1.1187656497484072e-6	1.3249387744688203e-6	5.742835119740783e-7	861	SUT598	NA	chrVIII:511840-512120(-)	SUTs	3	1	2	35.6666666666667	49	103	28	49	103	27.5646961620952	NA	12.7	14.4	16.1	28	48	52	56	60	64	49	49	49	49	49	49	49	49	49	49	49	76.4722171772207	NA	40.9	47.8	54.7	103	137.5	144.4	151.3	158.2	165.1
3.915679774119425e-6	7.949632646812922e-6	8.039969167637096e-6	862	SUT601	NA	chrIX:28493-28789(-)	SUTs	18	14	7	54.1111111111111	55.2857142857143	56.7142857142857	55.5	54	58	48.0829677808977	NA	19.85	23.5	26.1	55.5	73.75	76	78.25	84.6	93.45	49.80424636769	83	20.45	28.6	36.4	54	72.75	75.8	80.15	82.1	83	48.5306989361705	58	18.3	21.6	24.9	58	68.5	68.8	72.4	82.6	92.8
3.3562969492452218e-6	1.7665850326250939e-6	2.2971340478963133e-6	863	SUT605	NA	chrIX:51429-51613(-)	SUTs	4	4	6	76.5	37.25	35.8333333333333	70.5	41	39	64.3940508343246	NA	33.2	34.4	35.6	70.5	109	113.8	118.6	123.4	128.2	29.7338114258315	NA	12.2	16.4	20.6	41	49.25	51.2	53.15	55.1	57.05	27.7744578177208	NA	8.75	9.5	10.25	39	49	52	55.5	59	62.5
1.1187656497484072e-6	8.832925163125469e-7	5.742835119740783e-9	864	SUT607	NA	chrIX:150029-151349(-)	SUTs	2	NA	2	52	NA	53	52	NA	53	51.3809303146605	NA	44.8	45.6	46.4	52	56	56.8	57.6	58.4	59.2	NA	NA	NA	NA	NA	NA	NA	NA	NA	NA	NA	45.6070170039655	NA	28.7	31.4	34.1	53	66.5	69.2	71.9	74.6	77.3
7.271976723364647e-6	6.624693872344101e-6	1.2059953751455645e-5	865	SUT608,XUT_9R-63,SUT609	NA	chrIX:154189-155934(-)	XUTs	15	21	13	65.2	48.0952380952381	48.6153846153846	59	51	43	57.4936544348919	NA	20.7	27	37.1	59	77.5	84.2	98.9	102.2	114.7	41.2428209020764	25	11	22	25	51	59	67	71	81	81	45.2602536600004	43	26.6	27.2	27.8	43	65	66.2	67.2	67.8	74
5.593828248742036e-9	4.4164625815627347e-7	5.742835119740783e-7	866	SUT611	NA	chrIX:226701-228421(-)	SUTs	1	1	NA	67	17	NA	67	17	NA	67	67	67	67	67	67	67	67	67	67	67	17	17	17	17	17	17	17	17	17	17	17	NA	NA	NA	NA	NA	NA	NA	NA	NA	NA	NA
5.593828248742036e-7	4.416462581562735e-9	1.7228505359222347e-6	867	SUT613,XUT_9R-141	NA	chrIX:333613-334677(-)	XUTs	NA	3	1	NA	86	60	NA	67	60	NA	NA	NA	NA	NA	NA	NA	NA	NA	NA	NA	78.2091690201414	NA	52.6	54.2	55.8	67	103.5	110.8	118.1	125.4	132.7	60	60	60	60	60	60	60	60	60	60	60
1.1187656497484072e-6	4.416462581562735e-9	1.7228505359222347e-6	868	SUT614,XUT_9R-183	NA	chrIX:408333-410268(-)	XUTs	NA	3	2	NA	68	43	NA	65	43	NA	NA	NA	NA	NA	NA	NA	NA	NA	NA	NA	65.7252119738195	NA	49.7	51.4	53.1	65	78	80.6	83.2	85.8	88.4	40.9878030638384	NA	31.3	32.6	33.9	43	49.5	50.8	52.1	53.4	54.7
1.6781484746226109e-6	1.3249387744688203e-6	2.2971340478963133e-6	869	SUT616,XUT_9R-194	NA	chrIX:427341-429437(-)	XUTs	3	4	3	63.3333333333333	73	64.3333333333333	73	75	62	57.95100896715	NA	35.2	39.4	43.6	73	79.5	80.8	82.1	83.4	84.7	72.3402851340251	NA	60.25	62.5	64.75	75	78.75	79.8	80.85	81.9	82.95	61.9138588678797	NA	45.8	47.6	49.4	62	74.5	77	79.5	82	84.5
5.593828248742036e-9	4.416462581562735e-9	5.742835119740783e-7	870	SUT618,XUT_10R-21	NA	chrX:79381-79989(-)	XUTs	NA	1	NA	NA	34	NA	NA	34	NA	NA	NA	NA	NA	NA	NA	NA	NA	NA	NA	NA	34	34	34	34	34	34	34	34	34	34	34	NA	NA	NA	NA	NA	NA	NA	NA	NA	NA	NA
5.593828248742036e-9	4.4164625815627347e-7	5.742835119740783e-9	871	SUT623,CUT675	NA	chrX:136804-137132(-)	CUTs	1	NA	NA	61	NA	NA	61	NA	NA	61	61	61	61	61	61	61	61	61	61	61	NA	NA	NA	NA	NA	NA	NA	NA	NA	NA	NA	NA	NA	NA	NA	NA	NA	NA	NA	NA	NA	NA
1.0628273672609869e-5	6.183047614187828e-6	1.1485670239481566e-5	872	SUT625,SUT626,XUT_10R-78	NA	chrX:195068-196020(-)	XUTs	14	20	19	40.0714285714286	46.05	48.8947368421053	43	47.5	50	33.8324696496443	64	10.25	13.8	17.7	43	58.5	62.2	64	64	64	42.6713620411783	NA	17.85	23.4	30.8	47.5	55.25	57	61.15	62.7	69.45	41.5982762712799	NA	13.9	15.6	20.2	50	70.5	71.8	75.4	81.2	82.6
5.593828248742036e-9	4.416462581562735e-9	5.742835119740783e-7	873	SUT633,XUT_10R-131	NA	chrX:356076-358044(-)	XUTs	NA	1	NA	NA	25	NA	NA	25	NA	NA	NA	NA	NA	NA	NA	NA	NA	NA	NA	NA	25	25	25	25	25	25	25	25	25	25	25	NA	NA	NA	NA	NA	NA	NA	NA	NA	NA	NA
5.593828248742036e-9	4.4164625815627347e-7	5.742835119740783e-9	874	SUT637	NA	chrX:452108-453428(-)	SUTs	1	NA	NA	101	NA	NA	101	NA	NA	101	101	101	101	101	101	101	101	101	101	101	NA	NA	NA	NA	NA	NA	NA	NA	NA	NA	NA	NA	NA	NA	NA	NA	NA	NA	NA	NA	NA	NA
1.6781484746226109e-6	4.416462581562735e-9	5.742835119740783e-7	875	SUT639	NA	chrX:496972-497212(-)	SUTs	NA	1	3	NA	72	46	NA	72	59	NA	NA	NA	NA	NA	NA	NA	NA	NA	NA	NA	72	72	72	72	72	72	72	72	72	72	72	30.9809108977906	NA	12.2	17.4	22.6	59	65.5	66.8	68.1	69.4	70.7
2.2375312994968144e-6	1.3249387744688203e-6	5.742835119740783e-7	876	SUT640,XUT_10R-197	NA	chrX:524108-524572(-)	XUTs	3	1	4	31.3333333333333	64	68.5	32	64	80	22.071393411049	NA	8.6	11.2	13.8	32	44	46.4	48.8	51.2	53.6	64	64	64	64	64	64	64	64	64	64	64	58.5031027967554	NA	27.05	34.1	41.15	80	93.25	93.4	93.55	93.7	93.85
5.593828248742036e-7	4.4164625815627347e-7	5.742835119740783e-7	877	SUT641	NA	chrX:525964-526660(-)	SUTs	1	1	1	58	6	35	58	6	35	58	58	58	58	58	58	58	58	58	58	58	6	6	6	6	6	6	6	6	6	6	6	35	35	35	35	35	35	35	35	35	35	35
4.475062598993629e-6	3.5331700652501877e-6	2.8714175598703916e-6	878	SUT643,XUT_10R-233	NA	chrX:605932-607438(-)	XUTs	8	5	8	79.5	42	80.75	62	51	48.5	68.0575036208726	NA	42.35	42.7	43.65	62	70.75	73.2	75.65	121	173.5	34.5568886293904	NA	14.6	15.2	15.8	51	58	60.4	62.8	65.2	67.6	62.771121584147	45	38.35	38.7	39.3	48.5	71.5	76.4	81.3	140.5	208.75
5.593828248742036e-7	8.832925163125469e-7	5.742835119740783e-9	879	SUT645	NA	chrX:623052-623324(-)	SUTs	2	NA	1	46.5	NA	27	46.5	NA	27	40.6939798987516	NA	26.25	28.5	30.75	46.5	57.75	60	62.25	64.5	66.75	NA	NA	NA	NA	NA	NA	NA	NA	NA	NA	NA	27	27	27	27	27	27	27	27	27	27	27
4.6988157289433104e-5	2.3848897940438767e-5	3.617986125436693e-5	880	SUT646,XUT_10R-249	NA	chrX:626836-628792(-)	XUTs	54	63	84	50.1666666666667	47.7619047619048	40.8571428571429	50.5	49	33	45.0645641112718	NA	20.3	22.3	25.95	50.5	63.75	65.4	67.05	73.7	90.1499999999999	42.2333344896083	53	15.3	23.2	26	49	58.5	63	67.1	74.8	81.7	34.0310806385542	NA	14	15	16	33	56	62.4	66.1	72.8	87.25
5.593828248742036e-7	4.416462581562735e-9	5.742835119740783e-7	881	SUT647	NA	chrX:639036-639756(-)	SUTs	NA	1	1	NA	64	26	NA	64	26	NA	NA	NA	NA	NA	NA	NA	NA	NA	NA	NA	64	64	64	64	64	64	64	64	64	64	64	26	26	26	26	26	26	26	26	26	26	26
2.796914124371018e-6	1.7665850326250939e-6	1.1485670239481566e-6	882	SUT648,XUT_10R-254	NA	chrX:640804-641796(-)	XUTs	4	2	5	64.25	28.5	37.4	63	28.5	40	61.8109023646663	NA	43.95	45.9	47.85	63	75.5	78.2	80.9	83.6	86.3	14.560219778561	NA	6.45	8.9	11.35	28.5	40.75	43.2	45.65	48.1	50.55	35.0321786768927	NA	21	23	25	40	42	45	48	51	54
5.593828248742036e-9	4.4164625815627347e-7	5.742835119740783e-9	883	SUT649	NA	chrX:647116-647276(-)	SUTs	1	NA	NA	38	NA	NA	38	NA	NA	38	38	38	38	38	38	38	38	38	38	38	NA	NA	NA	NA	NA	NA	NA	NA	NA	NA	NA	NA	NA	NA	NA	NA	NA	NA	NA	NA	NA	NA
1.0068890847735665e-5	1.545761903546957e-5	1.5505654823300115e-5	884	SUT650,XUT_10R-276	NA	chrX:703396-705452(-)	XUTs	35	27	18	37.6857142857143	33.8148148148148	41.2222222222222	36	30	42.5	32.5448649853922	65	11.1	13.4	16.2	36	50	59.6	63.8	65	65.3	27.3577070624132	NA	6.6	9.2	12.7	30	46.5	48.6	50	55.6	73.8	35.7167626448906	19	17.5	19	19	42.5	54.75	55	55.45	58.1	67.8
5.593828248742036e-9	4.4164625815627347e-7	5.742835119740783e-9	885	SUT653	NA	chrXI:13677-14349(-)	SUTs	1	NA	NA	56	NA	NA	56	NA	NA	56	56	56	56	56	56	56	56	56	56	56	NA	NA	NA	NA	NA	NA	NA	NA	NA	NA	NA	NA	NA	NA	NA	NA	NA	NA	NA	NA	NA	NA
5.593828248742036e-7	8.832925163125469e-7	5.742835119740783e-9	886	SUT655	NA	chrXI:18501-19741(-)	SUTs	2	NA	1	43.5	NA	85	43.5	NA	85	41.9523539268061	NA	33.15	34.3	35.45	43.5	49.25	50.4	51.55	52.7	53.85	NA	NA	NA	NA	NA	NA	NA	NA	NA	NA	NA	85	85	85	85	85	85	85	85	85	85	85
3.3562969492452218e-6	3.5331700652501877e-6	4.019984583818548e-6	887	SUT656,XUT_11R-12,SUT657,SUT658,CUT701,XUT_11R-13	NA	chrXI:19757-24917(-)	CUTs	8	7	6	41.375	41.5714285714286	40.6666666666667	40.5	41	40	33.6700483612577	NA	11.75	13.5	15.4	40.5	57.25	64.6	71.95	74.2	75.6	41.021834263753	NA	32.9	33.8	34.7	41	44	44.6	46	49	52	37.8628049067598	NA	21.75	25.5	29.25	40	45.5	47	51.75	56.5	61.25
1.1187656497484072e-6	8.832925163125469e-7	5.742835119740783e-7	888	SUT659	NA	chrXI:126720-130296(-)	SUTs	2	1	2	55	76	19	55	76	19	53.6749476012786	NA	44.2	45.4	46.6	55	61	62.2	63.4	64.6	65.8	76	76	76	76	76	76	76	76	76	76	76	18.3303027798234	NA	14.5	15	15.5	19	21.5	22	22.5	23	23.5
2.2375312994968144e-6	8.832925163125469e-7	5.742835119740783e-9	889	SUT661	NA	chrXI:150904-153088(-)	SUTs	2	NA	4	24.5	NA	68.5	24.5	NA	67	16.062378404209	NA	7.85	9.7	11.55	24.5	33.75	35.6	37.45	39.3	41.15	NA	NA	NA	NA	NA	NA	NA	NA	NA	NA	NA	67.4075004802604	NA	56.15	56.3	56.45	67	78.75	79.8	80.85	81.9	82.95
1.7900250395974515e-5	1.1924448970219383e-5	1.32085207754038e-5	890	SUT662	NA	chrXI:179104-179464(-)	SUTs	27	23	32	52.8518518518519	46.5652173913044	34.21875	55	46	27.5	47.4623602525765	NA	20.3	22.2	23	55	65.5	67.6	70.2	74	87.5	40.8923628311214	NA	10.9	20.8	29.8	46	55	58.6	61.1	77.2	81.9	29.1737486838547	NA	12	14.1	16.3	27.5	47	48.6	55	59.5	66.75
1.6781484746226109e-6	8.832925163125469e-7	5.742835119740783e-7	891	SUT663,XUT_11R-81	NA	chrXI:203550-205220(-)	XUTs	2	1	3	68.5	56	63.3333333333333	68.5	56	69	68.4105255059483	NA	65.35	65.7	66.05	68.5	70.25	70.6	70.95	71.3	71.65	56	56	56	56	56	56	56	56	56	56	56	61.975883787545	NA	48.3	50.6	52.9	69	72	72.6	73.2	73.8	74.4
6.15321107361624e-6	5.299755097875281e-6	2.8714175598703916e-6	892	SUT664,CUT709,XUT_11R-109	NA	chrXI:259255-260641(-)	CUTs	12	5	11	46.3333333333333	51.2	53	44	47	58	40.2180052036969	48	18.1	19.4	21.6	44	58	64.6	70.85	76.9	87.9	49.8300636325618	NA	39.4	39.8	40.2	47	56	59.4	62.8	66.2	69.6	41.9704766469196	NA	11.5	15	18	58	77.5	80	82	84	86.5
6.15321107361624e-6	9.716217679438016e-6	9.762819703559331e-6	893	SUT665,XUT_11R-114	NA	chrXI:263871-266139(-)	XUTs	22	17	11	61.3636363636364	62.5294117647059	63.1818181818182	64	64	62	53.6110308455215	39	21.45	30.3	33.3	64	79.75	81.6	83.7	92.1	108.2	57.240746978846	63	23.2	25.8	33.4	64	73	79.4	82.2	85	91.8	61.4528431557152	69	42	51	54	62	69	69	73.5	78	83.5
6.15321107361624e-6	7.507986388656649e-6	9.762819703559331e-6	894	SUT666,XUT_11R-117,SUT667	NA	chrXI:270399-273250(-)	XUTs	17	17	11	69.8823529411765	68.5882352941177	54.2727272727273	60	71	63	58.6261839094302	59	13.6	33.8	48.2	60	83	91	93.6	96.8	121.2	64.5060021243138	42	38.6	40.8	42	71	78	84.4	92.6	103.8	114.4	48.8585514284886	65	22	33	37	63	65	65	70.5	76	77
5.593828248742036e-9	4.4164625815627347e-7	5.742835119740783e-7	895	SUT668	NA	chrXI:277927-278551(-)	SUTs	1	1	NA	29	72	NA	29	72	NA	29	29	29	29	29	29	29	29	29	29	29	72	72	72	72	72	72	72	72	72	72	72	NA	NA	NA	NA	NA	NA	NA	NA	NA	NA	NA
5.593828248742036e-9	4.416462581562735e-9	5.742835119740783e-7	896	SUT669	NA	chrXI:299207-301791(-)	SUTs	NA	1	NA	NA	37	NA	NA	37	NA	NA	NA	NA	NA	NA	NA	NA	NA	NA	NA	NA	37	37	37	37	37	37	37	37	37	37	37	NA	NA	NA	NA	NA	NA	NA	NA	NA	NA	NA
2.7409758418835978e-5	2.561548297306386e-5	2.2397056966989054e-5	897	SUT670,XUT_11R-124	NA	chrXI:303135-307164(-)	XUTs	58	39	49	51.3793103448276	52.7692307692308	51.469387755102	55	52	51	46.094231235154	61	19.85	21.4	25	55	69.75	73	74	75.6	77.6	44.1628619282982	52	13.8	15.8	18	52	74.5	80.6	84.6	92.4	100.1	44.8520746005306	28	17	24	25.4	51	72	74.8	78	84.2	86.6
5.593828248742036e-9	1.3249387744688203e-6	1.1485670239481566e-6	898	SUT672,XUT_11R-134	NA	chrXI:315023-315940(-)	XUTs	3	2	NA	38.6666666666667	57	NA	43	57	NA	31.573775176305	NA	15.1	18.2	21.3	43	52	53.8	55.6	57.4	59.2	39.5979797464467	NA	20.1	24.2	28.3	57	77.5	81.6	85.7	89.8	93.9	NA	NA	NA	NA	NA	NA	NA	NA	NA	NA	NA
3.915679774119425e-6	2.6498775489376406e-6	3.4457010718444695e-6	899	SUT674	NA	chrXI:340775-341759(-)	SUTs	6	6	7	62.8333333333333	69.5	67.5714285714286	63.5	55.5	60	62.0141224362275	64	50	52	54	63.5	64	64	68.5	73	77.5	59.5633183713596	NA	29.25	36.5	43.75	55.5	82.25	91	103.75	116.5	129.25	55.1085397032422	60	22.6	35.2	47.8	60	81	88.8	97.5	108	118.5
1.6781484746226109e-6	4.4164625815627347e-7	5.742835119740783e-7	900	SUT675,XUT_11R-163	NA	chrXI:354759-356057(-)	XUTs	1	1	3	35	33	55	35	33	49	35	35	35	35	35	35	35	35	35	35	35	33	33	33	33	33	33	33	33	33	33	33	52.0630399162518	NA	37.3	38.6	39.9	49	64.5	67.6	70.7	73.8	76.9
1.1187656497484072e-6	3.091523807093914e-6	2.8714175598703916e-6	901	SUT677	NA	chrXI:361519-362023(-)	SUTs	7	5	2	59.8571428571429	63.6	43.5	56	59	43.5	55.8592650476189	NA	31.9	35.8	39.7	56	71.5	74.8	79.1	85.4	91.7	60.6024442971886	NA	39.6	44.2	48.8	59	75	78.2	81.4	84.6	87.8	41.6653333119993	NA	32.25	33.5	34.75	43.5	49.75	51	52.25	53.5	54.75
1.1187656497484072e-6	8.832925163125469e-7	5.742835119740783e-7	902	SUT678,XUT_11R-166	NA	chrXI:363928-365254(-)	XUTs	2	1	2	66	64	13.5	66	64	13.5	64.0312423743285	NA	51.6	53.2	54.8	66	74	75.6	77.2	78.8	80.4	64	64	64	64	64	64	64	64	64	64	64	13.0384048104053	NA	10.35	10.7	11.05	13.5	15.25	15.6	15.95	16.3	16.65
5.593828248742036e-9	1.7665850326250939e-6	1.1485670239481566e-6	903	SUT681	NA	chrXI:521520-523000(-)	SUTs	4	2	NA	50.25	33.5	NA	56.5	33.5	NA	44.7825023072699	NA	23.7	29.4	35.1	56.5	60.25	62.2	64.15	66.1	68.05	33.3166624979154	NA	30.35	30.7	31.05	33.5	35.25	35.6	35.95	36.3	36.65	NA	NA	NA	NA	NA	NA	NA	NA	NA	NA	NA
2.0697164520345533e-5	1.1924448970219383e-5	1.033710321553341e-5	904	SUT684,XUT_11R-273	NA	chrXI:649530-650356(-)	XUTs	27	18	37	55.1851851851852	63.2777777777778	47.3243243243243	59	65.5	42	50.560444147448	67	18.5	32.6	35.9	59	67	67	68	77	77.7	57.4438401430702	75	23.1	27.5	37.8	65.5	75	78	82.7	91.7	106.35	42.1793394812526	55	21	23.2	25.4	42	55	61.2	65.6	75.8	89.8
5.593828248742036e-7	4.416462581562735e-9	1.1485670239481566e-6	905	SUT685	NA	chrXII:36349-37141(-)	SUTs	NA	2	1	NA	46.5	37	NA	46.5	37	NA	NA	NA	NA	NA	NA	NA	NA	NA	NA	NA	39.522145690739	NA	24.45	26.9	29.35	46.5	58.75	61.2	63.65	66.1	68.55	37	37	37	37	37	37	37	37	37	37	37
4.475062598993629e-6	2.6498775489376406e-6	1.1485670239481566e-6	906	SUT686,XUT_12R-44	NA	chrXII:112125-114336(-)	XUTs	6	2	8	46.3333333333333	65.5	59.25	35	65.5	62	34.9271800050887	NA	12.25	16.5	20.75	35	63	72	79.75	87.5	95.25	65.4522726878143	NA	63.25	63.5	63.75	65.5	66.75	67	67.25	67.5	67.75	53.2876887328874	NA	23.7	24.4	26.3	62	80.5	82.6	84.7	85.6	86.3
3.3562969492452218e-6	1.3249387744688203e-6	2.8714175598703916e-6	907	SUT687,XUT_12R-76	NA	chrXII:203085-204756(-)	XUTs	3	5	6	43.3333333333333	70.2	57	36	65	54.5	40.2328090366734	NA	27.9	28.8	29.7	36	51.5	54.6	57.7	60.8	63.9	67.6418970359451	NA	49.6	50.2	50.8	65	90	91	92	93	94	55.4529517959745	NA	40	43	46	54.5	67.75	72	72.75	73.5	74.25
5.593828248742036e-9	4.4164625815627347e-7	5.742835119740783e-9	908	SUT688	NA	chrXII:223197-224597(-)	SUTs	1	NA	NA	70	NA	NA	70	NA	NA	70	70	70	70	70	70	70	70	70	70	70	NA	NA	NA	NA	NA	NA	NA	NA	NA	NA	NA	NA	NA	NA	NA	NA	NA	NA	NA	NA	NA	NA
5.593828248742036e-7	8.832925163125469e-7	1.7228505359222347e-6	909	SUT689	NA	chrXII:287765-288885(-)	SUTs	2	3	1	64.5	78.3333333333333	66	64.5	91	66	63.9374694525831	NA	56.85	57.7	58.55	64.5	68.75	69.6	70.45	71.3	72.15	75.3436085565742	NA	54.1	58.2	62.3	91	92.5	92.8	93.1	93.4	93.7	66	66	66	66	66	66	66	66	66	66	66
5.593828248742036e-7	1.7665850326250939e-6	2.2971340478963133e-6	910	SUT690	NA	chrXII:289133-289613(-)	SUTs	4	4	1	36	46.5	21	34.5	53.5	21	32.8705638842802	NA	19.25	21.5	23.75	34.5	42.25	45.4	48.55	51.7	54.85	43.2019480516228	NA	25.65	30.3	34.95	53.5	55.75	56.2	56.65	57.1	57.55	21	21	21	21	21	21	21	21	21	21	21
2.796914124371018e-6	3.5331700652501877e-6	3.4457010718444695e-6	911	SUT693,XUT_12R-113,SUT694	NA	chrXII:322085-326261(-)	XUTs	8	6	5	97.125	51.8333333333333	39.8	86.5	45.5	36	85.3083625566064	NA	45.9	50.8	55.15	86.5	111.75	117	122.25	151.8	185.4	47.4673219086323	NA	29.25	29.5	29.75	45.5	64.5	70	75.25	80.5	85.75	36.2409905431741	NA	22.2	22.4	22.6	36	52	54.8	57.6	60.4	63.2
1.6781484746226109e-6	3.974816323406461e-6	5.742835119740783e-7	912	SUT696,XUT_12R-162	NA	chrXII:449005-449613(-)	XUTs	9	1	3	67.7777777777778	54	98.6666666666667	69	54	56	65.7980444881958	NA	44	50	54.2	69	77	77.8	78.6	82.4	89.2	54	54	54	54	54	54	54	54	54	54	54	79.7898651919706	NA	47.9	48.8	49.7	56	124.5	138.2	151.9	165.6	179.3
2.796914124371018e-6	8.832925163125469e-7	2.8714175598703916e-6	913	SUT697,XUT_12R-171	NA	chrXII:498157-498716(-)	XUTs	2	5	5	75	61.4	56	75	63	52	66.332495807108	NA	43.5	47	50.5	75	92.5	96	99.5	103	106.5	59.8257828798891	NA	44.4	45.8	47.2	63	69	71.6	74.2	76.8	79.4	52.2863264453526	NA	32.6	34.2	35.8	52	74	76	78	80	82
6.15321107361624e-6	5.7414013560315546e-6	6.3171186317148615e-6	914	SUT699	NA	chrXII:614229-614581(-)	SUTs	13	11	11	60.2307692307692	55.5454545454545	37.6363636363636	56	53	38	53.7233697797738	56	31	43.6	45.4	56	63	65.4	68.8	74.2	105.2	54.4119489762812	NA	42.5	43	43.5	53	63	68	69	70	74.5	29.0499838371948	NA	6	7	15.5	38	47	48	57	66	73.5
2.796914124371018e-6	3.091523807093914e-6	2.8714175598703916e-6	915	SUT700	NA	chrXII:636053-636373(-)	SUTs	7	5	5	52.8571428571429	42.6	45.6	49	50	51	48.9332081504425	NA	27.6	31.2	34.8	49	67.5	73.8	78.5	80	81.5	41.0837968621705	51	27.2	29.4	31.6	50	51	51	51	51	51	41.9307079231855	NA	23	25	27	51	61	61.6	62.2	62.8	63.4
5.0344454238678324e-06	3.091523807093914e-6	4.019984583818548e-6	916	SUT702,XUT_12R-239	NA	chrXII:659837-661453(-)	XUTs	7	7	9	59.1428571428571	49.4285714285714	41.8888888888889	56	44	47	49.250837819729	NA	17.5	22	26.5	56	80	87.2	93.2	96.8	100.4	45.2057424741149	NA	24.4	29.8	35.2	44	61	62.8	66	72	78	33.0923185863686	13	13	13	14	47	50	59.2	68.4	77.4	86.2
7.83135954823885e-6	5.7414013560315546e-6	4.5942680957926265e-6	917	SUT707,XUT_12R-297	NA	chrXII:806843-809185(-)	XUTs	13	8	14	86.3846153846154	57.125	55.5714285714286	79	58	54	75.8103185746331	NA	31.4	40.4	56.6	79	91	98.2	104	107	159.6	54.066823925901	NA	31.1	33.2	35.85	58	67.25	69	70.75	76.1	82.05	50.5704692314959	NA	23.75	32	38.5	54	65.75	66.4	67.4	72.6	87.95
1.6781484746226109e-6	1.3249387744688203e-6	2.2971340478963133e-6	918	SUT708	NA	chrXII:827915-828275(-)	SUTs	3	4	3	51.3333333333333	39.25	47.6666666666667	52	38	51	51.0932549821581	NA	45.7	46.4	47.1	52	54.5	55	55.5	56	56.5	38.2538418451682	NA	29.35	30.7	32.05	38	42.5	44.6	46.7	48.8	50.9	47.124762831632	NA	39.3	40.6	41.9	51	52.5	52.8	53.1	53.4	53.7
2.2375312994968144e-6	8.832925163125469e-7	1.7228505359222347e-6	919	SUT709	NA	chrXII:921643-922387(-)	SUTs	2	3	4	28.5	28.3333333333333	27	28.5	22	21.5	17.4928556845359	NA	8.25	10.5	12.75	28.5	39.75	42	44.25	46.5	48.75	26.1197630735208	NA	18.4	18.8	19.2	22	33.5	35.8	38.1	40.4	42.7	24.6981116950803	NA	17.3	17.6	17.9	21.5	30	33.6	37.2	40.8	44.4
1.0628273672609869e-5	1.545761903546957e-5	1.4931371311326035e-5	920	SUT710,XUT_12R-336,CUT753,XUT_12R-337	NA	chrXII:928244-929596(-)	CUTs	35	26	19	42.6285714285714	38.1923076923077	36.7894736842105	39	28.5	36	35.9363607422909	19	12.4	19	19.1	39	55.5	64.4	69.6	71.8	80.8	29.4614943271298	NA	7.75	10.5	14	28.5	54.75	59	61.5	70	83.75	30.1523961835666	NA	10.8	11.8	15.5	36	47	49.2	53.7	62.8	76.6999999999999
7.271976723364647e-6	4.858108839719008e-6	2.2971340478963133e-6	921	SUT711	NA	chrXII:1025380-1026708(-)	SUTs	11	4	13	53.5454545454545	40.5	52.8461538461538	54	37.5	48	42.924652202721	NA	13	14	17.5	54	82.5	83	84	85	89.5	36.2330243456785	NA	20.5	22	23.5	37.5	51.5	54.8	58.1	61.4	64.7	50.1406311345718	NA	30.2	34.6	39.4	48	64	66.4	69.8	75.2	81
5.593828248742036e-6	3.091523807093914e-6	5.168551607766705e-6	922	SUT712,XUT_12R-385	NA	chrXII:1029908-1030701(-)	XUTs	7	9	10	58.8571428571429	64.3333333333333	67.8	67	68	69.5	51.8795529524554	NA	21.2	28.4	35.6	67	73.5	75.6	77.4	78.6	79.8	49.1082161434126	NA	10.8	15.6	25.6	68	73	84.6	96.2	106.2	114.6	65.3910840446118	NA	46.7	49.4	50.35	69.5	75	76.6	77.95	82.4	97.7
1.6781484746226109e-6	4.4164625815627347e-7	5.742835119740783e-7	923	SUT713,XUT_12R-387	NA	chrXII:1033420-1035874(-)	XUTs	1	1	3	66	56	52.3333333333333	66	56	44	66	66	66	66	66	66	66	66	66	66	66	56	56	56	56	56	56	56	56	56	56	56	49.5924199307859	NA	36.8	37.6	38.4	44	60.5	63.8	67.1	70.4	73.7
5.593828248742036e-7	4.4164625815627347e-7	1.1485670239481566e-6	924	SUT715	NA	chrXIII:29877-30309(-)	SUTs	1	2	1	81	37	52	81	37	52	81	81	81	81	81	81	81	81	81	81	81	35	NA	26.2	27.4	28.6	37	43	44.2	45.4	46.6	47.8	52	52	52	52	52	52	52	52	52	52	52
3.915679774119425e-6	4.4164625815627345e-6	1.1485670239481566e-6	925	SUT717	NA	chrXIII:121365-122981(-)	SUTs	10	2	7	72.6	71	63.4285714285714	79.5	71	62	65.3931296276235	NA	29.7	41.4	46.1	79.5	90.25	93.2	93.65	96.5	107.75	70.292247083159907	NA	62	63	64	71	76	77	78	79	80	58.6890790596847	NA	30.6	37.2	43.8	62	78	78.6	80.7	85.8	90.9
1.6781484746226109e-6	8.832925163125469e-7	2.8714175598703916e-6	926	SUT719,XUT_13R-69	NA	chrXIII:169853-171445(-)	XUTs	2	5	3	59.5	72.2	51	59.5	64	56	59.39696961967	NA	56.35	56.7	57.05	59.5	61.25	61.6	61.95	62.3	62.65	64.8923623341794	NA	39.6	41.2	42.8	64	74	87	100	113	126	49.7286635272694	NA	38	40	42	56	58.5	59	59.5	60	60.5
3.3562969492452218e-6	3.974816323406461e-6	4.019984583818548e-6	927	SUT725	NA	chrXIII:271701-271917(-)	SUTs	9	7	6	40.2222222222222	39.4285714285714	43.5	47	44	30	31.3262528041934	NA	9.2	14.4	17.6	47	58	59.2	60.4	61.2	61.6	35.3928224749348	45	15.7	18.4	21.1	44	45	45	47	53	59	36.3716387226659	NA	19.25	20.5	21.75	30	66.5	77	78.5	80	81.5
2.2375312994968144e-6	4.4164625815627347e-7	3.4457010718444695e-6	928	SUT726,XUT_13R-124	NA	chrXIII:282781-283839(-)	XUTs	1	6	4	17	42.8333333333333	30.5	17	33.5	29.5	17	17	17	17	17	17	17	17	17	17	17	39.0642509614901	NA	24.5	26	27.5	33.5	59	67	68	69	70	28.2460542885843	NA	17.75	18.5	19.25	29.5	39.25	40.6	41.95	43.3	44.65
2.796914124371018e-6	1.7665850326250939e-6	2.2971340478963133e-6	929	SUT730	NA	chrXIII:465253-465669(-)	SUTs	4	4	5	31.75	54	32.4	32	57.5	42	28.8866739506367	NA	16.25	18.5	20.75	32	38.5	40.6	42.7	44.8	46.9	51.9787079092342	NA	35.75	39.5	43.25	57.5	60.75	62.4	64.05	65.7	67.35	27.7258045565856	42	11.8	15.6	19.4	42	42	42.2	42.4	42.6	42.8
2.796914124371018e-6	2.6498775489376406e-6	3.4457010718444695e-6	930	SUT733	NA	chrXIII:616045-616325(-)	SUTs	6	6	5	28.3333333333333	51.1666666666667	41.8	18	50.5	44	22.1899205610713	NA	11.25	12.5	13.75	18	28.75	32	43.25	54.5	65.75	48.3985383134543	NA	32	33	34	50.5	67.25	69	69.5	70	70.5	39.9087357408606	NA	25.4	29.8	34.2	44	49	49.6	50.2	50.8	51.4
7.83135954823885e-6	6.624693872344101e-6	1.3782804287377878e-5	931	SUT738,XUT_13R-341,CUT790	NA	chrXIII:772749-774053(-)	CUTs	15	24	14	55.4	47.4166666666667	42.7142857142857	51	42	43.5	51.1767770444069	45	30.8	39.2	41.4	51	65	67	70.5	83.6	93.2	43.6356993166153	30	26.45	29.3	30	42	55.75	58	59.65	63.1	89.4999999999999	40.4774553967157	NA	21.3	25	31.5	43.5	54	54.4	55.2	57.8	60.4
1.6781484746226109e-6	4.4164625815627347e-7	5.742835119740783e-7	932	SUT740	NA	chrXIII:898029-898301(-)	SUTs	1	1	3	101	29	39	101	29	50	101	101	101	101	101	101	101	101	101	101	101	29	29	29	29	29	29	29	29	29	29	29	34.8976602345444	50	20.3	23.6	26.9	50	50	50	50	50	50
1.6781484746226109e-6	8.832925163125469e-7	2.2971340478963133e-6	933	SUT746	NA	chrXIV:250783-251743(-)	SUTs	2	4	3	47	184	61	47	44.5	69	46.475800154489	NA	40.7	41.4	42.1	47	50.5	51.2	51.9	52.6	53.3	70.237491271399	NA	23.2	24.4	25.6	44.5	200.5	285.4	370.3	455.2	540.1	59.5011416112199	NA	45.6	48.2	50.8	69	70	70.2	70.4	70.6	70.8
3.915679774119425e-6	2.6498775489376406e-6	3.4457010718444695e-6	934	SUT749,XUT_14R-220,XUT_14R-223	NA	chrXIV:529848-532564(-)	XUTs	6	6	7	46.1666666666667	37.8333333333333	42.5714285714286	44	33.5	34	43.9880893982144	NA	28	32	36	44	58	62	62.25	62.5	62.75	30.3667256269416	NA	11.5	16	20.5	33.5	50.25	55	59.5	64	68.5	37.0962864820057	23	23	23	23	34	46.5	48.6	55	70	85
1.6781484746226109e-6	3.091523807093914e-6	2.2971340478963133e-6	935	SUT750,XUT_14R-229	NA	chrXIV:542120-543180(-)	XUTs	7	4	3	53.4285714285714	36.75	52	62	30	49	47.4756635292937	NA	20.2	24.4	28.6	62	69	70.2	71.9	74.6	77.3	32.4793553944675	NA	19.5	21	22.5	30	41.25	46.8	52.35	57.9	63.45	50.2533804644783	NA	38.2	39.4	40.6	49	59.5	61.6	63.7	65.8	67.9
3.915679774119425e-6	4.4164625815627345e-6	3.4457010718444695e-6	936	SUT751,XUT_14R-264	NA	chrXIV:604472-605775(-)	XUTs	10	6	7	41.1	57.3333333333333	36.2857142857143	43.5	55	33	35.2237293258001	21	15.35	16.7	18.4	43.5	58	59.4	60.3	62.5	69.25	55.7409809575908	NA	41.25	42.5	43.75	55	68	71	72.75	74.5	76.25	32.7590828796107	NA	16.8	18.6	20.4	33	47	47.6	49.5	54	58.5
4.475062598993629e-6	2.6498775489376406e-6	5.742835119740783e-6	937	SUT753,XUT_14R-284	NA	chrXIV:635432-636864(-)	XUTs	6	10	8	58.8333333333333	96	56.875	68	57.5	55	51.5119504821937	NA	21.75	25.5	29.25	68	73	74	78.5	83	87.5	70.8862206959255	NA	33.7	36.4	40.85	57.5	73	100.6	158.2	215.9	273.95	51.2691120996212	59	29.45	31.9	34.25	55	59	59	59	79.4	103.2
5.593828248742036e-7	2.2082312907813672e-6	5.168551607766705e-6	938	SUT756,XUT_14R-327,CUT820	NA	chrXIV:735848-736941(-)	CUTs	5	9	1	57.6	35.4444444444444	26	64	31	26	53.2808604687716	NA	29.2	35.4	41.6	64	73	73.2	73.4	73.6	73.8	33.2237599023697	NA	19.6	21.2	23.2	31	41	47	53	56	56	26	26	26	26	26	26	26	26	26	26	26
1.1187656497484072e-6	4.416462581562735e-9	5.742835119740783e-7	939	SUT759,XUT_14R-344,SUT760	NA	chrXIV:764728-769444(-)	XUTs	NA	1	2	NA	34	54	NA	34	54	NA	NA	NA	NA	NA	NA	NA	NA	NA	NA	NA	34	34	34	34	34	34	34	34	34	34	34	51.5751878329105	NA	39.6	41.2	42.8	54	62	63.6	65.2	66.8	68.4
2.2375312994968144e-6	4.4164625815627345e-6	2.8714175598703916e-6	940	SUT770	NA	chrXV:348990-349750(-)	SUTs	10	5	4	59.5	65.2	61.5	61	48	64.5	54.619179180776	NA	26.25	28.5	33.2	61	74.75	78.2	78.65	81.4	92.2	58.6421377913026	NA	36.6	38.2	39.8	48	80	88	96	104	112	60.4376874097264	NA	46.95	48.9	50.85	64.5	71.25	71.4	71.55	71.7	71.85
5.593828248742036e-7	4.4164625815627347e-7	1.7228505359222347e-6	941	SUT771	NA	chrXV:355206-355822(-)	SUTs	1	3	1	46	82.6666666666667	178	46	77	178	46	46	46	46	46	46	46	46	46	46	46	82.0662759841557	NA	74.3	74.6	74.9	77	87	89	91	93	95	178	178	178	178	178	178	178	178	178	178	178
1.6781484746226109e-6	4.858108839719008e-6	2.2971340478963133e-6	942	SUT774	NA	chrXV:371118-371350(-)	SUTs	11	4	3	40.2727272727273	42	47.3333333333333	39	35.5	57	31.1288667479699	NA	8.5	9	12	39	53.5	57	69.5	82	83	26.2529416823484	NA	7.9	8.8	9.7	35.5	66	70.8	75.6	80.4	85.2	40.9644744816882	NA	21.9	25.8	29.7	57	62	63	64	65	66
1.6781484746226109e-6	8.832925163125469e-7	5.742835119740783e-7	943	SUT775	NA	chrXV:371710-372414(-)	SUTs	2	1	3	71	60	37.6666666666667	71	60	41	70.5478560978291	NA	63.8	64.6	65.4	71	75	75.8	76.6	77.4	78.2	60	60	60	60	60	60	60	60	60	60	60	34.1572873983839	NA	20.3	22.6	24.9	41	47.5	48.8	50.1	51.4	52.7
1.1187656497484072e-6	1.3249387744688203e-6	5.742835119740783e-9	944	SUT783	NA	chrXV:689190-689430(-)	SUTs	3	NA	2	55.3333333333333	NA	60.5	53	NA	60.5	53.2566171326766	NA	39.5	41	42.5	53	64	66.2	68.4	70.6	72.8	NA	NA	NA	NA	NA	NA	NA	NA	NA	NA	NA	59.7494769851586	NA	51.95	52.9	53.85	60.5	65.25	66.2	67.15	68.1	69.05
5.593828248742036e-6	1.7665850326250939e-6	5.742835119740783e-7	945	SUT784,XUT_15R-314,SUT785	NA	chrXV:690094-692225(-)	XUTs	4	1	10	47.25	67	62	52	67	62	42.0475920832573	52	22.25	27.5	32.75	52	56	58.4	60.8	63.2	65.6	67	67	67	67	67	67	67	67	67	67	67	56.0428082318772	62	28.3	43.6	48.05	62	72.5	76.2	83.4	89.2	90.1
3.915679774119425e-6	3.974816323406461e-6	2.8714175598703916e-6	946	SUT786,XUT_15R-327	NA	chrXV:721742-722630(-)	XUTs	9	5	7	35.6666666666667	39.4	49.8571428571429	35	35	54	32.8256923640494	22	18.4	20.8	22	35	43	44.6	46.2	50.8	58.4	37.1091781745532	NA	24.4	25.8	27.2	35	47	50	53	56	59	45.238355135337	NA	25.2	26.4	27.6	54	58.5	60	64.1	73.4	82.7
2.796914124371018e-6	1.3249387744688203e-6	5.742835119740783e-9	947	SUT788,XUT_15R-355	NA	chrXV:804239-804854(-)	XUTs	3	NA	5	69.3333333333333	NA	58	70	NA	56	69.2101692429239	NA	64.6	65.2	65.8	70	72	72.4	72.8	73.2	73.6	NA	NA	NA	NA	NA	NA	NA	NA	NA	NA	NA	55.1857850055782	NA	39.6	40.2	40.8	56	60	66.6	73.2	79.8	86.4
5.593828248742036e-9	4.4164625815627347e-7	5.742835119740783e-7	948	SUT789,CUT864	NA	chrXV:817055-818439(-)	CUTs	1	1	NA	41	14	NA	41	14	NA	41	41	41	41	41	41	41	41	41	41	41	14	14	14	14	14	14	14	14	14	14	14	NA	NA	NA	NA	NA	NA	NA	NA	NA	NA	NA
5.593828248742036e-7	8.832925163125469e-7	1.1485670239481566e-6	949	SUT791	NA	chrXV:836519-837239(-)	SUTs	2	2	1	56	70.5	63	56	70.5	63	54.9090156531694	NA	46.1	47.2	48.3	56	61.5	62.6	63.7	64.8	65.9	70.2851335632223	NA	65.55	66.1	66.65	70.5	73.25	73.8	74.35	74.9	75.45	63	63	63	63	63	63	63	63	63	63	63
5.593828248742036e-9	4.4164625815627347e-7	5.742835119740783e-9	950	SUT799	NA	chrXV:991743-992743(-)	SUTs	1	NA	NA	96	NA	NA	96	NA	NA	96	96	96	96	96	96	96	96	96	96	96	NA	NA	NA	NA	NA	NA	NA	NA	NA	NA	NA	NA	NA	NA	NA	NA	NA	NA	NA	NA	NA	NA
3.915679774119425e-6	5.299755097875281e-6	1.7228505359222347e-6	951	SUT800	NA	chrXV:1026631-1028031(-)	SUTs	12	3	7	57.3333333333333	49	58	57.5	53	66	53.8207696028467	NA	32.1	33.1	33.65	57.5	78.5	79.6	80.35	80.9	82.35	48.5560340073987	NA	41.3	42.6	43.9	53	53.5	53.6	53.7	53.8	53.9	55.047803056361	66	31.7	34.4	37.1	66	70	72.4	74.3	75.2	76.1
5.593828248742036e-9	1.3249387744688203e-6	5.742835119740783e-7	952	SUT801	NA	chrXV:1057511-1058463(-)	SUTs	3	1	NA	31.6666666666667	18	NA	31	18	NA	31.2876452990633	NA	26.5	27	27.5	31	34.5	35.2	35.9	36.6	37.3	18	18	18	18	18	18	18	18	18	18	18	NA	NA	NA	NA	NA	NA	NA	NA	NA	NA	NA
1.1187656497484072e-6	4.416462581562735e-9	1.7228505359222347e-6	953	SUT802	NA	chrXV:1061111-1064391(-)	SUTs	NA	3	2	NA	56.6666666666667	39.5	NA	58	39.5	NA	NA	NA	NA	NA	NA	NA	NA	NA	NA	NA	55.073180822224	NA	41.8	43.6	45.4	58	65	66.4	67.8	69.2	70.6	37.4699879903904	NA	28.25	29.5	30.75	39.5	45.75	47	48.25	49.5	50.75
3.915679774119425e-6	2.6498775489376406e-6	2.8714175598703916e-6	954	SUT804,XUT_16R-18	NA	chrXVI:40165-41271(-)	XUTs	6	5	7	59.5	42	46.1428571428571	54	44	60	49.0031804628602	54	21.5	24	26.5	54	60	62	81.25	100.5	119.75	33.2525480386945	NA	12.2	14.4	16.6	44	55	60	65	70	75	38.5102849779864	68	16.1	18.2	20.3	60	68	68	68.2	68.8	69.4
5.593828248742036e-7	1.7665850326250939e-6	1.7228505359222347e-6	955	SUT808	NA	chrXVI:125477-125813(-)	SUTs	4	3	1	40.75	36	86	44	28	86	40.0829059537681	NA	31.1	33.2	35.3	44	45.25	45.4	45.55	45.7	45.85	31.8968029735967	NA	19.9	20.8	21.7	28	44.5	47.8	51.1	54.4	57.7	86	86	86	86	86	86	86	86	86	86	86
4.475062598993629e-6	2.6498775489376406e-6	5.742835119740783e-7	956	SUT812,CUT893	NA	chrXVI:347671-348855(-)	CUTs	6	1	8	61.3333333333333	93	61.875	56	93	61	57.8402103111827	NA	37.75	41.5	45.25	56	66.25	69	77.75	86.5	95.25	93	93	93	93	93	93	93	93	93	93	93	58.1503759203804	57	32.15	35.3	38.95	61	76.25	76.6	76.95	82.7	89.35
5.593828248742036e-9	4.416462581562735e-9	1.1485670239481566e-6	957	SUT818,XUT_16R-201	NA	chrXVI:482007-483031(-)	XUTs	NA	2	NA	NA	68.5	NA	NA	68.5	NA	NA	NA	NA	NA	NA	NA	NA	NA	NA	NA	NA	67.5277720645365	NA	58.15	59.3	60.45	68.5	74.25	75.4	76.55	77.7	78.85	NA	NA	NA	NA	NA	NA	NA	NA	NA	NA	NA
4.475062598993629e-6	3.974816323406461e-6	4.019984583818548e-6	958	SUT821	NA	chrXVI:524991-525503(-)	SUTs	9	7	8	37.2222222222222	42.7142857142857	44.625	33	44	47	31.1029431125388	33	13.4	19.8	23.4	33	46	46	46	54.6	71.8	41.7991107165648	44	29.5	34	38.5	44	48	48.6	49.1	49.4	49.7	41.7690441604156	NA	22.95	28.9	34.15	47	57.25	57.6	57.95	58.6	59.3
5.593828248742036e-9	8.832925163125469e-7	1.1485670239481566e-6	959	SUT823	NA	chrXVI:585751-586591(-)	SUTs	2	2	NA	41	31.5	NA	41	31.5	NA	40.3980197534483	NA	34.7	35.4	36.1	41	44.5	45.2	45.9	46.6	47.3	26.1916017074176	NA	15.75	17.5	19.25	31.5	40.25	42	43.75	45.5	47.25	NA	NA	NA	NA	NA	NA	NA	NA	NA	NA	NA
5.593828248742036e-7	4.4164625815627347e-7	2.2971340478963133e-6	960	SUT825,XUT_16R-262	NA	chrXVI:588431-589967(-)	XUTs	1	4	1	75	70.5	53	75	71	53	75	75	75	75	75	75	75	75	75	75	75	70.4946298044439	71	69.3	69.6	69.9	71	71	71	71	71	71	53	53	53	53	53	53	53	53	53	53	53
5.593828248742036e-7	4.4164625815627347e-7	1.7228505359222347e-6	961	SUT826,XUT_16R-274	NA	chrXVI:614575-615279(-)	XUTs	1	3	1	31	53	80	31	53	80	31	31	31	31	31	31	31	31	31	31	31	52.993709945348	NA	52.1	52.2	52.3	53	53.5	53.6	53.7	53.8	53.9	80	80	80	80	80	80	80	80	80	80	80
1.6781484746226109e-6	1.3249387744688203e-6	3.4457010718444695e-6	962	SUT828,XUT_16R-283	NA	chrXVI:627335-629223(-)	XUTs	3	6	3	44	35.3333333333333	48.3333333333333	47	26.5	49	39.3864710006868	NA	22.7	25.4	28.1	47	56	57.8	59.6	61.4	63.2	29.0047515574761	NA	16	17	18	26.5	30.75	32	47.25	62.5	77.75	45.3545652178848	NA	30.1	32.2	34.3	49	58.5	60.4	62.3	64.2	66.1
3.915679774119425e-6	8.832925163125469e-6	1.0911386727507488e-5	963	SUT829,XUT_16R-288,CUT907	NA	chrXVI:643543-645239(-)	CUTs	20	19	7	45.2	41.3684210526316	32.8571428571429	40	37	28	39.6342009890027	43	18.75	20.8	21	40	49	55.0000000000001	79.9	85.3	88.6	34.4364069879095	NA	10	15.6	17.7	37	54.5	58.2	63.6	66.2	74.9999999999999	30.7960398098016	27	22.1	24.2	26.3	28	31.5	32.4	36.2	45.8	55.4
5.593828248742036e-7	8.832925163125469e-7	1.1485670239481566e-6	964	SUT830	NA	chrXVI:645415-645679(-)	SUTs	2	2	1	36.5	32	26	36.5	32	26	36.4965751817893	NA	36.05	36.1	36.15	36.5	36.75	36.8	36.85	36.9	36.95	31.984371183439	NA	31.1	31.2	31.3	32	32.5	32.6	32.7	32.8	32.9	26	26	26	26	26	26	26	26	26	26	26
5.593828248742036e-7	4.416462581562735e-9	2.2971340478963133e-6	965	SUT832,XUT_16R-307	NA	chrXVI:678375-679047(-)	XUTs	NA	4	1	NA	38.75	150	NA	37.5	150	NA	NA	NA	NA	NA	NA	NA	NA	NA	NA	NA	33.3201501812644	NA	16.25	18.5	20.75	37.5	51	54	57	60	63	150	150	150	150	150	150	150	150	150	150	150
5.593828248742036e-7	4.416462581562735e-9	5.742835119740783e-9	966	SUT833,XUT_16R-310	NA	chrXVI:681207-681959(-)	XUTs	NA	NA	1	NA	NA	24	NA	NA	24	NA	NA	NA	NA	NA	NA	NA	NA	NA	NA	NA	NA	NA	NA	NA	NA	NA	NA	NA	NA	NA	NA	24	24	24	24	24	24	24	24	24	24	24
7.271976723364647e-6	7.0663401305003755e-6	4.019984583818548e-6	967	SUT836,XUT_16R-349,XUT_16R-351	NA	chrXVI:781967-785375(-)	XUTs	16	7	13	66.0625	74.4285714285714	63.3076923076923	65.5	75	58	61.8391182970996	NA	42.75	53.5	55.75	65.5	76	76	76.75	80	92.25	73.3393459651609	NA	56.9	57.8	58.7	75	85.5	85.8	86.4	87.6	88.8	58.9312419487659	NA	35.6	38.2	38.8	58	73	85	94.2	97.8	105
5.593828248742036e-9	8.832925163125469e-7	2.8714175598703916e-6	968	SUT838	NA	chrXVI:789447-789607(-)	SUTs	2	5	NA	48	56	NA	48	51	NA	46.7225855448947	NA	38.1	39.2	40.3	48	53.5	54.6	55.7	56.8	57.9	37.6551667755343	NA	12.2	13.4	14.6	51	54	72.6	91.2	109.8	128.4	NA	NA	NA	NA	NA	NA	NA	NA	NA	NA	NA
2.2375312994968144e-6	4.4164625815627347e-7	2.2971340478963133e-6	969	SUT840,XUT_16R-363	NA	chrXVI:797791-799057(-)	XUTs	1	4	4	100	65	65.25	100	59	74.5	100	100	100	100	100	100	100	100	100	100	100	61.795557082658	NA	44.1	46.2	48.3	59	71.5	77.2	82.9	88.6	94.3	60.7041729032542	NA	35.85	41.7	47.55	74.5	80.5	80.8	81.1	81.4	81.7
1.6781484746226109e-6	2.2082312907813672e-6	1.7228505359222347e-6	970	SUT841	NA	chrXVI:825055-825463(-)	SUTs	5	3	3	74.2	42.6666666666667	59.3333333333333	68	42	61	43.2876307935822	NA	10	12	14	68	78	102.2	126.4	150.6	174.8	31.7215422772554	NA	13.2	16.4	19.6	42	59	62.4	65.8	69.2	72.6	57.7050023346652	NA	43.9	45.8	47.7	61	68	69.4	70.8	72.2	73.6
5.593828248742036e-9	4.4164625815627347e-7	1.7228505359222347e-6	971	SUT844,CUT920,CUT921	NA	chrXVI:877679-878495(-)	CUTs	1	3	NA	9	54.3333333333333	NA	9	72	NA	9	9	9	9	9	9	9	9	9	9	9	26.6877610868318	NA	9.90000000000001	16.8	23.7	72	80	81.6	83.2	84.8	86.4	NA	NA	NA	NA	NA	NA	NA	NA	NA	NA	NA
5.593828248742036e-9	4.4164625815627347e-7	1.1485670239481566e-6	972	tD(GUC)J1	NA	chrX:204799-205256(+)	other	1	2	NA	16	22.5	NA	16	22.5	NA	16	16	16	16	16	16	16	16	16	16	16	17.2046505340852	NA	9.45	10.9	12.35	22.5	29.75	31.2	32.65	34.1	35.55	NA	NA	NA	NA	NA	NA	NA	NA	NA	NA	NA
1.398457062185509e-5	1.3691034002844477e-5	1.8377072383170506e-5	973	tD(GUC)O	NA	chrXV:571962-572098(+)	other	31	32	25	34.9677419354839	45.5625	38.52	24	40	33	26.6650389297034	19	8.5	9	10	24	42.5	47	50.5	76	90	38.8177270537121	49	15.55	19.2	21	40	56	62.8	71.4	76.7	89.6	31.6619455057326	18	13.6	16.4	17.6	33	43	46	51.2	55.4	88.9999999999999
1.6222101921351904e-5	1.3249387744688203e-5	1.3782804287377878e-5	974	tE(UUC)G1	NA	chrVII:328644-328771(+)	other	30	24	29	62.7666666666667	54.6666666666667	41.3448275862069	68.5	49	34	49.954176473019	NA	12.45	16.6	21.35	68.5	80.75	83.2	91.9	95.6	101	43.0443956534891	17	15.15	16.3	17	49	82.25	85.4	90.65	92.7	114.25	33.6950363611889	NA	10.2	12.8	14.8	34	63	65.2	67.8	77	77.6
6.15321107361624e-6	6.183047614187828e-6	5.742835119740783e-6	975	tE(UUC)K	NA	chrXI:140760-141038(-)	other	14	10	11	61.3571428571429	57.3	51.2727272727273	52.5	52.5	44	55.4196674853277	NA	30.9	33.3	33.95	52.5	73.25	80.8	91.75	101.5	113	44.5916134204558	77	15.35	16.7	19.1	52.5	77	80.2	87.4	97.6	118.3	43.0982649692671	57	16.5	17	19.5	44	67	77	84.5	92	98
6.880408745952705e-5	5.3439197236909084e-5	5.340836661358928e-5	976	TLC1_TLC1	TLC1	chrII:307587-308887(+)	other	121	93	123	60.4462809917355	61.1827956989247	57.9674796747967	62	61	59	53.433823761924	63	19	30	36	62	72	75	83	90	105	55.2024509390217	NA	20	30	35	61	75	80.8	85.4	93	106.2	53.3683391430463	76	22	30.2	35.3	59	71.5	75.6	76.7	80	86.8
1.1187656497484072e-6	4.4164625815627347e-7	5.742835119740783e-9	977	tQ(UUG)E2	NA	chrV:130077-131405(-)	other	1	NA	2	29	NA	41.5	29	NA	41.5	29	29	29	29	29	29	29	29	29	29	29	NA	NA	NA	NA	NA	NA	NA	NA	NA	NA	NA	34.2052627529741	NA	20.35	22.7	25.05	41.5	53.25	55.6	57.95	60.3	62.65
1.0068890847735665e-5	1.280774148653193e-5	1.8951355895144584e-5	978	tR(UCU)G2	NA	chrVII:828583-828807(-)	other	29	33	18	42.7586206896552	36.0606060606061	49.8888888888889	30	28	44.5	33.2085081674099	19	12.8	15.6	17.4	30	59	61.8	63	78.2	93.3999999999999	26.8559842389293	17	7.8	10	10.8	28	47	50.2	55.8	70.2	80.6	35.7501540714303	NA	9.55	10.7	11	44.5	70.25	77.2	80.9	94.6	125.65
1.398457062185509e-5	1.2366095228375656e-5	1.033710321553341e-5	979	tT(UGU)G2,YGR256W	NA	chrVII:1004290-1006154(+)	other	28	18	25	41.6428571428571	42.1666666666667	43.68	42.5	42.5	36	37.5494548987886	35	16.7	18	20.25	42.5	50.75	61.4	64.9	67.6	70.95	35.0676713200785	NA	10.7	13.8	15.55	42.5	53.75	55.6	63.2	74.7	81.6	36.4350635700974	15	14.2	15	17.4	36	63	65.6	69.2	77.6	92.4
3.915679774119425e-6	7.0663401305003755e-6	6.3171186317148615e-6	980	tV(AAC)G3	NA	chrVII:73702-74238(-)	other	16	11	7	44.25	61.1818181818182	37.2857142857143	41	62	35	39.2156121135011	NA	19	24	26	41	66	66	68.25	69	69.5	51.0323954442246	NA	14.5	16	25.5	62	78.5	87	90	93	107	28.2827887658541	NA	8	11	14	35	55.5	57	59.1	62.4	65.7
1.1187656497484072e-6	8.832925163125469e-7	5.742835119740783e-7	981	XUT_10F-143	NA	chrX:310359-310905(+)	XUTs	2	1	2	72	29	38	72	29	38	69.7137002317335	NA	55.8	57.6	59.4	72	81	82.8	84.6	86.4	88.2	29	29	29	29	29	29	29	29	29	29	29	36.6606055596467	NA	29	30	31	38	43	44	45	46	47
2.2375312994968144e-6	8.832925163125469e-7	5.742835119740783e-7	982	XUT_10F-149	NA	chrX:327453-328135(+)	XUTs	2	1	4	102	61	41	102	61	36.5	92.951600308978	NA	64.2	68.4	72.6	102	123	127.2	131.4	135.6	139.8	61	61	61	61	61	61	61	61	61	61	61	32.5938011372952	NA	15.45	15.9	16.35	36.5	60.25	63.4	66.55	69.7	72.85
3.3562969492452218e-6	2.6498775489376406e-6	4.5942680957926265e-6	983	XUT_10F-15,SUT199	NA	chrX:50013-50698(+)	XUTs	6	8	6	48.6666666666667	68.875	32.6666666666667	51	66.5	31	45.2280999670562	NA	25.5	27	28.5	51	62.75	65	66.5	68	69.5	66.7652086164104	NA	47.45	49.9	52.15	66.5	85.75	86.8	87.85	89.5	91.25	29.8587590938074	NA	18.25	18.5	18.75	31	41.25	42	45.25	48.5	51.75
5.593828248742036e-9	4.4164625815627347e-7	5.742835119740783e-9	984	XUT_10F-151	NA	chrX:329777-330243(+)	XUTs	1	NA	NA	21	NA	NA	21	NA	NA	21	21	21	21	21	21	21	21	21	21	21	NA	NA	NA	NA	NA	NA	NA	NA	NA	NA	NA	NA	NA	NA	NA	NA	NA	NA	NA	NA	NA	NA
5.593828248742036e-7	4.416462581562735e-9	5.742835119740783e-9	985	XUT_10F-174	NA	chrX:380617-381121(+)	XUTs	NA	NA	1	NA	NA	13	NA	NA	13	NA	NA	NA	NA	NA	NA	NA	NA	NA	NA	NA	NA	NA	NA	NA	NA	NA	NA	NA	NA	NA	NA	13	13	13	13	13	13	13	13	13	13	13
5.593828248742036e-7	4.4164625815627347e-7	5.742835119740783e-9	986	XUT_10F-18	NA	chrX:58151-58871(+)	XUTs	1	NA	1	63	NA	22	63	NA	22	63	63	63	63	63	63	63	63	63	63	63	NA	NA	NA	NA	NA	NA	NA	NA	NA	NA	NA	22	22	22	22	22	22	22	22	22	22	22
1.1187656497484072e-6	4.4164625815627347e-7	5.742835119740783e-7	987	XUT_10F-200	NA	chrX:455368-455784(+)	XUTs	1	1	2	56	112	74	56	112	74	56	56	56	56	56	56	56	56	56	56	56	112	112	112	112	112	112	112	112	112	112	112	73.1778655059028	NA	64.1	65.2	66.3	74	79.5	80.6	81.7	82.8	83.9
4.475062598993629e-6	2.2082312907813672e-6	4.019984583818548e-6	988	XUT_10F-203,SUT213,CUT214	NA	chrX:457926-458856(+)	CUTs	5	7	8	54.2	41.4285714285714	41.75	51	26	32.5	47.7477017385405	NA	24.6	26.2	27.8	51	75	78.2	81.4	84.6	87.8	30.8845671069509	NA	11	14	17	26	62	65.6	70.6	78.4	86.2	32.0755074319692	NA	11.25	16.5	21.15	32.5	57.75	65.8	73.85	79.8	85.4
5.593828248742036e-9	8.832925163125469e-7	5.742835119740783e-9	989	XUT_10F-213	NA	chrX:471764-472297(+)	XUTs	2	NA	NA	79	NA	NA	79	NA	NA	78.3645327938602	NA	70	71	72	79	84	85	86	87	88	NA	NA	NA	NA	NA	NA	NA	NA	NA	NA	NA	NA	NA	NA	NA	NA	NA	NA	NA	NA	NA	NA
5.593828248742036e-9	4.416462581562735e-9	5.742835119740783e-7	990	XUT_10F-22	NA	chrX:59296-59631(+)	XUTs	NA	1	NA	NA	57	NA	NA	57	NA	NA	NA	NA	NA	NA	NA	NA	NA	NA	NA	NA	57	57	57	57	57	57	57	57	57	57	57	NA	NA	NA	NA	NA	NA	NA	NA	NA	NA	NA
5.593828248742036e-9	8.832925163125469e-7	5.742835119740783e-7	991	XUT_10F-253	NA	chrX:569093-569454(+)	XUTs	2	1	NA	57	62	NA	57	62	NA	55.4977477020464	NA	45.3	46.6	47.9	57	63.5	64.8	66.1	67.4	68.7	62	62	62	62	62	62	62	62	62	62	62	NA	NA	NA	NA	NA	NA	NA	NA	NA	NA	NA
1.1187656497484072e-6	4.4164625815627347e-7	1.1485670239481566e-6	992	XUT_10F-321	NA	chrX:724149-724836(+)	XUTs	1	2	2	114	21.5	47.5	114	21.5	47.5	114	114	114	114	114	114	114	114	114	114	114	18.7616630392937	NA	12.05	13.1	14.15	21.5	26.75	27.8	28.85	29.9	30.95	44.5421149026402	NA	32.65	34.3	35.95	47.5	55.75	57.4	59.05	60.7	62.35
1.6781484746226109e-6	8.832925163125469e-7	1.7228505359222347e-6	993	XUT_10F-326	NA	chrX:741539-742277(+)	XUTs	2	3	3	71.5	49.3333333333333	48	71.5	55	48	71.1055553385247	NA	64.75	65.5	66.25	71.5	75.25	76	76.75	77.5	78.25	48.4824040749972	NA	38.8	40.6	42.4	55	55.5	55.6	55.7	55.8	55.9	47.295259117171	NA	39	40	41	48	53	54	55	56	57
1.6781484746226109e-6	4.4164625815627345e-6	1.1485670239481566e-6	994	XUT_10F-42	NA	chrX:96657-96914(+)	XUTs	10	2	3	59.9	38.5	23.6666666666667	58	38.5	21	51.977256921967	33	24.45	24.9	27.8	58	77.5	81.8	88.1	96	109.5	32.5883414736007	NA	20.05	22.1	24.15	38.5	48.75	50.8	52.85	54.9	56.95	23.126586207241	NA	19.2	19.4	19.6	21	26	27	28	29	30
1.6781484746226109e-6	8.832925163125469e-7	1.7228505359222347e-6	995	XUT_10F-48,CUT197	NA	chrX:109771-110506(+)	CUTs	2	3	3	38	43.6666666666667	18	38	46	13	33.9852909359329	NA	22.7	24.4	26.1	38	46.5	48.2	49.9	51.6	53.3	40.6848734503789	NA	26.2	28.4	30.6	46	53.5	55	56.5	58	59.5	16.53893468436	NA	12.1	12.2	12.3	13	21	22.6	24.2	25.8	27.4
1.0068890847735665e-5	7.507986388656649e-6	6.891402143688939e-6	996	XUT_10F-55,SUT204	NA	chrX:123792-126477(+)	XUTs	17	12	18	57.7647058823529	56	35.1111111111111	52	58.5	29	52.1138462792956	NA	22.8	24.8	30	52	79	79	79.6	80.4	88.8	50.0507014584534	NA	22.1	33.2	39.8	58.5	75	75	76.05	77.7	78	31.1176888574666	NA	15.95	19.1	20.55	29	50.75	51	52.35	55.8	60.9
1.1187656497484072e-6	4.416462581562735e-9	5.742835119740783e-9	997	XUT_10F-62	NA	chrX:136744-137069(+)	XUTs	NA	NA	2	NA	NA	21.5	NA	NA	21.5	NA	NA	NA	NA	NA	NA	NA	NA	NA	NA	NA	NA	NA	NA	NA	NA	NA	NA	NA	NA	NA	NA	20.4939015319192	NA	15.65	16.3	16.95	21.5	24.75	25.4	26.05	26.7	27.35
5.593828248742036e-9	4.4164625815627347e-7	1.1485670239481566e-6	998	XUT_10F-73	NA	chrX:152426-153303(+)	XUTs	1	2	NA	55	71	NA	55	71	NA	55	55	55	55	55	55	55	55	55	55	55	70.971825395716	NA	69.2	69.4	69.6	71	72	72.2	72.4	72.6	72.8	NA	NA	NA	NA	NA	NA	NA	NA	NA	NA	NA
2.796914124371018e-6	8.832925163125469e-7	1.7228505359222347e-6	999	XUT_10F-82	NA	chrX:172744-173508(+)	XUTs	2	3	5	71	63	42.4	71	61	45	68.4105255059483	NA	53.9	55.8	57.7	71	80.5	82.4	84.3	86.2	88.1	62.1055261508794	NA	52	53	54	61	69	70.6	72.2	73.8	75.4	37.7072780970163	NA	20.4	20.8	21.2	45	55	58	61	64	67
3.3562969492452218e-6	2.2082312907813672e-6	4.019984583818548e-6	1000	XUT_10F-85	NA	chrX:177762-178116(+)	XUTs	5	7	6	59.6	44.2857142857143	29.8333333333333	67	36	25	50.547998873872	NA	23.2	33.4	43.6	67	74	75.2	76.4	77.6	78.8	40.3954385748761	NA	23	26	29	36	55.5	56.4	59.3	66.2	73.1	25.7619820990275	NA	13	14	15	25	36.5	40	45.25	50.5	55.75
1.1187656497484072e-6	2.6498775489376406e-6	2.8714175598703916e-6	1001	XUT_10F-87,CUT206	NA	chrX:181444-183208(+)	CUTs	6	5	2	70.8333333333333	49	35.5	80	47	35.5	65.4614388126642	NA	34.5	44	53.5	80	85.5	86	87.25	88.5	89.75	45.1182791935289	NA	25	30	35	47	65	65.6	66.2	66.8	67.4	28.9827534923789	NA	17.05	19.1	21.15	35.5	45.75	47.8	49.85	51.9	53.95
1.1187656497484072e-6	3.091523807093914e-6	4.019984583818548e-6	1002	XUT_10R-101,CUT685,CUT686	NA	chrX:279414-280708(-)	CUTs	7	7	2	25.7142857142857	29.8571428571429	42	22	36	42	23.7029410680449	16	16	16	16	22	30	31.2	33.7	38.8	43.9	27.0621121491104	NA	13	13	13	36	39.5	39.8	40	40	40	41.8090899207337	NA	38.4	38.8	39.2	42	44	44.4	44.8	45.2	45.6
2.2375312994968144e-6	1.7665850326250939e-6	1.7228505359222347e-6	1003	XUT_10R-114	NA	chrX:316950-317456(-)	XUTs	4	3	4	33	79	56	30.5	76	60	31.9841496041986	NA	25.15	25.3	25.45	30.5	37.75	39.4	41.05	42.7	44.35	63.6938503412167	NA	30.1	35.2	40.3	76	106	112	118	124	130	52.8392707998362	NA	33.05	37.1	41.15	60	66.75	68.4	70.05	71.7	73.35
5.593828248742036e-7	4.416462581562735e-9	5.742835119740783e-9	1004	XUT_10R-119	NA	chrX:324938-325248(-)	XUTs	NA	NA	1	NA	NA	14	NA	NA	14	NA	NA	NA	NA	NA	NA	NA	NA	NA	NA	NA	NA	NA	NA	NA	NA	NA	NA	NA	NA	NA	NA	14	14	14	14	14	14	14	14	14	14	14
1.1187656497484072e-6	2.6498775489376406e-6	2.2971340478963133e-6	1005	XUT_10R-128,SUT632	NA	chrX:339407-342271(-)	XUTs	6	4	2	57.5	67.5	57	67	68.5	57	53.7760372832373	NA	29	34	39	67	70.75	71	71.25	71.5	71.75	66.1038119131412	NA	50.55	53.1	55.65	68.5	75.25	77.2	79.15	81.1	83.05	56.1159513863928	NA	48	49	50	57	62	63	64	65	66
5.593828248742036e-7	8.832925163125469e-7	5.742835119740783e-9	1006	XUT_10R-136	NA	chrX:360119-361101(-)	XUTs	2	NA	1	42.5	NA	22	42.5	NA	22	41.424630354416	NA	33.95	34.9	35.85	42.5	47.25	48.2	49.15	50.1	51.05	NA	NA	NA	NA	NA	NA	NA	NA	NA	NA	NA	22	22	22	22	22	22	22	22	22	22	22
5.593828248742036e-9	4.416462581562735e-9	5.742835119740783e-7	1007	XUT_10R-143	NA	chrX:375936-376989(-)	XUTs	NA	1	NA	NA	66	NA	NA	66	NA	NA	NA	NA	NA	NA	NA	NA	NA	NA	NA	NA	66	66	66	66	66	66	66	66	66	66	66	NA	NA	NA	NA	NA	NA	NA	NA	NA	NA	NA
1.1187656497484072e-6	1.7665850326250939e-6	2.2971340478963133e-6	1008	XUT_10R-155,SUT634	NA	chrX:403730-405140(-)	XUTs	4	4	2	43.5	44.25	29.5	44	46	29.5	39.2348225462937	44	21.9	25.8	29.7	44	50	53.6	57.2	60.8	64.4	43.8618661340019	NA	36.5	38	39.5	46	47.75	48.2	48.65	49.1	49.55	7.61577310586391	NA	3.85	6.7	9.55	29.5	43.75	46.6	49.45	52.3	55.15
5.593828248742036e-9	4.416462581562735e-9	5.742835119740783e-7	1009	XUT_10R-181,CUT692	NA	chrX:460954-461598(-)	CUTs	NA	1	NA	NA	35	NA	NA	35	NA	NA	NA	NA	NA	NA	NA	NA	NA	NA	NA	NA	35	35	35	35	35	35	35	35	35	35	35	NA	NA	NA	NA	NA	NA	NA	NA	NA	NA	NA
1.0068890847735665e-5	8.832925163125469e-6	8.614252679611175e-6	1010	XUT_10R-186	NA	chrX:472100-472495(-)	XUTs	20	15	18	57.15	62.3333333333333	41.5555555555556	62	65	38.5	49.078478235536	NA	17.45	22.5	29.8	62	74.25	75.2	76.3	78.2	82.1	59.7554543687569	NA	37.5	39.4	40.8	65	74	75.4	76.8	77	84.8	36.2745602306082	42	17.8	20.4	21.55	38.5	55	62.6	67.45	71.6	80.3
5.593828248742036e-9	4.4164625815627347e-7	5.742835119740783e-7	1011	XUT_10R-203,CUT695	NA	chrX:534744-535763(-)	CUTs	1	1	NA	33	14	NA	33	14	NA	33	33	33	33	33	33	33	33	33	33	33	14	14	14	14	14	14	14	14	14	14	14	NA	NA	NA	NA	NA	NA	NA	NA	NA	NA	NA
8.390742373113054e-6	4.858108839719008e-6	4.5942680957926265e-6	1012	XUT_10R-206,SUT642	NA	chrX:539438-540524(-)	XUTs	11	8	15	60.3636363636364	64	60.0666666666667	63	63	61	55.9529103822445	NA	26.5	30	36.5	63	72	76	82	88	91	63.0411185696741	NA	51.05	52.1	53.05	63	70	74.2	78.4	80.2	81.6	58.8801325905667	NA	41.7	42.4	44	61	66.5	67.4	68.8	71.4	76.9
3.3562969492452218e-6	2.2082312907813672e-6	5.742835119740783e-9	1013	XUT_10R-209	NA	chrX:543571-543897(-)	XUTs	5	NA	6	27.2	NA	37.3333333333333	23	NA	30.5	21.0120582746773	NA	7.6	9.2	10.8	23	40	42.6	45.2	47.8	50.4	NA	NA	NA	NA	NA	NA	NA	NA	NA	NA	NA	34.2643654066727	NA	21	23	25	30.5	47.5	53	55.75	58.5	61.25
5.593828248742036e-9	4.416462581562735e-9	5.742835119740783e-7	1014	XUT_10R-212	NA	chrX:551390-551780(-)	XUTs	NA	1	NA	NA	67	NA	NA	67	NA	NA	NA	NA	NA	NA	NA	NA	NA	NA	NA	NA	67	67	67	67	67	67	67	67	67	67	67	NA	NA	NA	NA	NA	NA	NA	NA	NA	NA	NA
2.2375312994968144e-6	2.6498775489376406e-6	5.168551607766705e-6	1015	XUT_10R-242	NA	chrX:619915-620186(-)	XUTs	6	9	4	53	57.4444444444444	58	50.5	62	58	46.290880360059	NA	21	25	29	50.5	74	80	81.75	83.5	85.25	52.6446008661464	69	26.2	35.4	40.2	62	69	71	73	76.2	80.6	55.3232916054427	NA	37.3	40.6	43.9	58	65.5	68.8	72.1	75.4	78.7
5.593828248742036e-9	4.4164625815627347e-7	5.742835119740783e-7	1016	XUT_10R-257	NA	chrX:649458-649927(-)	XUTs	1	1	NA	88	84	NA	88	84	NA	88	88	88	88	88	88	88	88	88	88	88	84	84	84	84	84	84	84	84	84	84	84	NA	NA	NA	NA	NA	NA	NA	NA	NA	NA	NA
2.796914124371018e-6	1.3249387744688203e-6	1.7228505359222347e-6	1017	XUT_10R-287,SUT651	NA	chrX:721691-724363(-)	XUTs	3	3	5	66.6666666666667	60.3333333333333	63.2	77	77	56	63.7327724819297	NA	44.6	48.2	51.8	77	79.5	80	80.5	81	81.5	46.8443622015249	NA	21.2	27.4	33.6	77	83	84.2	85.4	86.6	87.8	59.9536400186764	NA	41	44	47	56	68	74.6	81.2	87.8	94.4
5.593828248742036e-7	4.4164625815627347e-7	1.1485670239481566e-6	1018	XUT_10R-288	NA	chrX:724435-725384(-)	XUTs	1	2	1	83	55.5	67	83	55.5	67	83	83	83	83	83	83	83	83	83	83	83	52.6687763290548	NA	39.75	41.5	43.25	55.5	64.25	66	67.75	69.5	71.25	67	67	67	67	67	67	67	67	67	67	67
2.2375312994968144e-6	3.091523807093914e-6	1.7228505359222347e-6	1019	XUT_10R-29,CUT672	NA	chrX:96742-97566(-)	CUTs	7	3	4	63.5714285714286	80	61.75	69	73	66	60.8982675500407	NA	37.8	39.6	41.4	69	78	79.2	80.3	81.2	82.1	78.6555531876118	NA	66.7	67.4	68.1	73	87	89.8	92.6	95.4	98.2	60.2803986542232	NA	44.45	47.9	51.35	66	69.5	70.4	71.3	72.2	73.1
1.5103336271603498e-5	1.2366095228375656e-5	1.3782804287377878e-5	1020	XUT_10R-39,SUT621,SUT622	NA	chrX:116320-117722(-)	XUTs	28	24	27	61.9642857142857	59	59.2592592592593	62	59	61	57.2795690893476	62	24	32.4	37	62	80.25	83.4	87.85	90.3	94.9	55.5554865378137	NA	33.15	35.2	38.9	59	73.25	74	74	77.5	83.25	53.6646915096606	NA	22.6	24.6	28.6	61	73.5	74.8	76.6	87.2	100.6
2.796914124371018e-6	2.6498775489376406e-6	2.2971340478963133e-6	1021	XUT_10R-52,SUT624	NA	chrX:144133-144940(-)	XUTs	6	4	5	80.5	59.5	52.6	75.5	60	51	72.7530038835943	NA	40.25	46.5	52.75	75.5	86.75	87	103.25	119.5	135.75	59.2503160221675	NA	52.75	53.5	54.25	60	63.75	64.2	64.65	65.1	65.55	52.2754043414237	NA	46	47	48	51	54	55.8	57.6	59.4	61.2
7.271976723364647e-6	6.183047614187828e-6	7.465685655663017e-6	1022	XUT_10R-84,SUT627,SUT628	NA	chrX:224423-227102(-)	XUTs	14	13	13	62.9285714285714	54.2307692307692	59.8461538461538	64	52	62	57.6988503705419	65	28.05	35.8	39.7	64	79.5	83	86.3	90.2	95.85	44.2069889019158	NA	9.8	14.2	23.8	52	76	76.6	79.4	86.6	91	57.5193977899611	NA	34.6	38.6	43.4	62	71	74	76.6	78.4	80.6
2.796914124371018e-6	3.091523807093914e-6	4.019984583818548e-6	1023	XUT_10R-92,SUT629	NA	chrX:238156-239217(-)	XUTs	7	7	5	43.1428571428571	62.7142857142857	43.8	48	64	43	38.9920583972499	NA	19.3	19.6	19.9	48	56.5	59.8	62.4	63.6	64.8	55.2016958309507	NA	23.7	29.4	35.1	64	78	81	85.5	93	100.5	40.8953260971592	NA	26.6	27.2	27.8	43	49	53.6	58.2	62.8	67.4
3.915679774119425e-6	1.7665850326250939e-6	1.7228505359222347e-6	1024	XUT_11F-10,SUT218,SUT219	NA	chrXI:18555-21224(+)	XUTs	4	3	7	61.5	58.6666666666667	50.4285714285714	52.5	70	52	59.3698265532159	NA	49.45	49.9	50.35	52.5	62.75	68.6	74.45	80.3	86.15	54.9321477315573	NA	35.8	39.6	43.4	70	72	72.4	72.8	73.2	73.6	45.6003501979602	NA	22.6	29.2	35.8	52	61	61.6	64.1	70.4	76.7
5.593828248742036e-9	4.416462581562735e-9	5.742835119740783e-7	1025	XUT_11F-137	NA	chrXI:304344-304979(+)	XUTs	NA	1	NA	NA	70	NA	NA	70	NA	NA	NA	NA	NA	NA	NA	NA	NA	NA	NA	NA	70	70	70	70	70	70	70	70	70	70	70	NA	NA	NA	NA	NA	NA	NA	NA	NA	NA	NA
5.593828248742036e-9	4.4164625815627347e-7	1.1485670239481566e-6	1026	XUT_11F-160,YKL044W,YKL044W,YKL043W	NA	chrXI:355796-357635(+)	XUTs	1	2	NA	37	52.5	NA	37	52.5	NA	37	37	37	37	37	37	37	37	37	37	37	52.2111099288264	NA	47.55	48.1	48.65	52.5	55.25	55.8	56.35	56.9	57.45	NA	NA	NA	NA	NA	NA	NA	NA	NA	NA	NA
3.915679774119425e-6	1.3249387744688203e-6	1.1485670239481566e-6	1027	XUT_11F-191	NA	chrXI:430776-431562(+)	XUTs	3	2	7	42.6666666666667	37	42.7142857142857	32	37	37	35.0274614409695	NA	18.5	20	21.5	32	55.5	60.2	64.9	69.6	74.3	36.5102725270574	NA	31.6	32.2	32.8	37	40	40.6	41.2	41.8	42.4	39.5537888239383	NA	24.3	27.6	30.9	37	52.5	60	65.6	67.4	69.2
5.593828248742036e-9	8.832925163125469e-7	5.742835119740783e-7	1028	XUT_11F-244	NA	chrXI:561332-562335(+)	XUTs	2	1	NA	47	17	NA	47	17	NA	46.9041575982343	NA	44.3	44.6	44.9	47	48.5	48.8	49.1	49.4	49.7	17	17	17	17	17	17	17	17	17	17	17	NA	NA	NA	NA	NA	NA	NA	NA	NA	NA	NA
5.593828248742036e-9	4.4164625815627347e-7	5.742835119740783e-7	1029	XUT_11F-252	NA	chrXI:578488-578895(+)	XUTs	1	1	NA	27	71	NA	27	71	NA	27	27	27	27	27	27	27	27	27	27	27	71	71	71	71	71	71	71	71	71	71	71	NA	NA	NA	NA	NA	NA	NA	NA	NA	NA	NA
1.6781484746226109e-6	4.4164625815627345e-6	4.5942680957926265e-6	1030	XUT_11F-26,SUT222	NA	chrXI:69599-70444(+)	XUTs	10	8	3	58.9	52.875	30.3333333333333	34.5	64	26	30.8533134591922	NA	6.6	10.2	11.7	34.5	71	77.6	78.95	98.4999999999999	181.75	45.529980491215	77	19.15	22.3	25.05	64	74.75	75.8	76.85	77	77	27.6835109761185	NA	17.9	18.8	19.7	26	37	39.2	41.4	43.6	45.8
2.2375312994968144e-6	8.832925163125469e-7	4.019984583818548e-6	1031	XUT_11F-27	NA	chrXI:73951-74515(+)	XUTs	2	7	4	43.5	62.1428571428571	43.5	43.5	62	39.5	40.2492235949962	NA	28.65	30.3	31.95	43.5	51.75	53.4	55.05	56.7	58.35	56.0519951686265	NA	27.9	37.8	47.7	62	71.5	76.6	82.1	88.4	94.7	38.3338704580129	NA	21	24	27	39.5	50	55.4	60.8	66.2	71.6
5.593828248742036e-9	8.832925163125469e-7	1.1485670239481566e-6	1032	XUT_11F-281	NA	chrXI:642951-644698(+)	XUTs	2	2	NA	46.5	67.5	NA	46.5	67.5	NA	46.2817458616245	NA	42.45	42.9	43.35	46.5	48.75	49.2	49.65	50.1	50.55	66.1362230551458	NA	55.35	56.7	58.05	67.5	74.25	75.6	76.95	78.3	79.65	NA	NA	NA	NA	NA	NA	NA	NA	NA	NA	NA
1.6781484746226109e-6	1.7665850326250939e-6	1.1485670239481566e-6	1033	XUT_11F-292	NA	chrXI:659993-660556(+)	XUTs	4	2	3	71.5	56	75.3333333333333	46	56	72	52.0066910730218	NA	24.05	25.1	26.15	46	89.25	105.6	121.95	138.3	154.65	55.4256258422041	NA	48.8	49.6	50.4	56	60	60.8	61.6	62.4	63.2	72.3180375443148	NA	53.1	55.2	57.3	72	87.5	90.6	93.7	96.8	99.9
5.593828248742036e-9	4.4164625815627347e-7	5.742835119740783e-9	1034	XUT_11F-298	NA	chrXI:663956-664384(+)	XUTs	1	NA	NA	79	NA	NA	79	NA	NA	79	79	79	79	79	79	79	79	79	79	79	NA	NA	NA	NA	NA	NA	NA	NA	NA	NA	NA	NA	NA	NA	NA	NA	NA	NA	NA	NA	NA	NA
5.593828248742036e-7	4.416462581562735e-9	5.742835119740783e-9	1035	XUT_11F-3	NA	chrXI:8124-8866(+)	XUTs	NA	NA	1	NA	NA	23	NA	NA	23	NA	NA	NA	NA	NA	NA	NA	NA	NA	NA	NA	NA	NA	NA	NA	NA	NA	NA	NA	NA	NA	NA	23	23	23	23	23	23	23	23	23	23	23
5.593828248742036e-9	4.4164625815627347e-7	5.742835119740783e-9	1036	XUT_11F-300	NA	chrXI:664841-665217(+)	XUTs	1	NA	NA	20	NA	NA	20	NA	NA	20	20	20	20	20	20	20	20	20	20	20	NA	NA	NA	NA	NA	NA	NA	NA	NA	NA	NA	NA	NA	NA	NA	NA	NA	NA	NA	NA	NA	NA
5.593828248742036e-7	1.3249387744688203e-6	1.7228505359222347e-6	1037	XUT_11F-58	NA	chrXI:136868-138005(+)	XUTs	3	3	1	81	70.3333333333333	29	77	70	29	79.9343732621955	NA	68	69	70	77	88	90.2	92.4	94.6	96.8	70.2751078550304	NA	67.3	67.6	67.9	70	72	72.4	72.8	73.2	73.6	29	29	29	29	29	29	29	29	29	29	29
1.1187656497484072e-6	4.416462581562735e-9	5.742835119740783e-7	1038	XUT_11F-68	NA	chrXI:162875-163398(+)	XUTs	NA	1	2	NA	64	70	NA	64	70	NA	NA	NA	NA	NA	NA	NA	NA	NA	NA	NA	64	64	64	64	64	64	64	64	64	64	64	69.9928567783885	NA	69.1	69.2	69.3	70	70.5	70.6	70.7	70.8	70.9
1.1187656497484072e-6	4.416462581562735e-9	5.742835119740783e-7	1039	XUT_11F-77	NA	chrXI:175769-176542(+)	XUTs	NA	1	2	NA	57	28	NA	57	28	NA	NA	NA	NA	NA	NA	NA	NA	NA	NA	NA	57	57	57	57	57	57	57	57	57	57	57	25.298221281347	NA	17.2	18.4	19.6	28	34	35.2	36.4	37.6	38.8
1.1187656497484072e-6	4.416462581562735e-9	5.742835119740783e-7	1040	XUT_11F-87,SUT231	NA	chrXI:195121-195777(+)	XUTs	NA	1	2	NA	17	50.5	NA	17	50.5	NA	NA	NA	NA	NA	NA	NA	NA	NA	NA	NA	17	17	17	17	17	17	17	17	17	17	17	49.3963561409139	NA	41.05	42.1	43.15	50.5	55.75	56.8	57.85	58.9	59.95
5.593828248742036e-7	8.832925163125469e-7	5.742835119740783e-7	1041	XUT_11F-88	NA	chrXI:196040-196828(+)	XUTs	2	1	1	46	45	48	46	45	48	45.902069670114	NA	43.3	43.6	43.9	46	47.5	47.8	48.1	48.4	48.7	45	45	45	45	45	45	45	45	45	45	45	48	48	48	48	48	48	48	48	48	48	48
5.593828248742036e-9	8.832925163125469e-7	5.742835119740783e-7	1042	XUT_11R-107	NA	chrXI:258101-258636(-)	XUTs	2	1	NA	41	38	NA	41	38	NA	36.8374809127877	NA	24.8	26.6	28.4	41	50	51.8	53.6	55.4	57.2	38	38	38	38	38	38	38	38	38	38	38	NA	NA	NA	NA	NA	NA	NA	NA	NA	NA	NA
3.915679774119425e-6	2.2082312907813672e-6	1.7228505359222347e-6	1043	XUT_11R-128,SUT671,XUT_11R-130	NA	chrXI:308285-309577(-)	XUTs	5	3	7	80.8	80.3333333333333	55.2857142857143	75	79	54	71.8396854834666	NA	38.8	45.6	52.4	75	80	94.2	108.4	122.6	136.8	76.7375106557705	NA	54.7	57.4	60.1	79	94.5	97.6	100.7	103.8	106.9	45.9223314288411	NA	20	23	26	54	62	65	73.3	92.2	111.1
5.593828248742036e-7	4.416462581562735e-9	5.742835119740783e-9	1044	XUT_11R-171	NA	chrXI:384888-385277(-)	XUTs	NA	NA	1	NA	NA	42	NA	NA	42	NA	NA	NA	NA	NA	NA	NA	NA	NA	NA	NA	NA	NA	NA	NA	NA	NA	NA	NA	NA	NA	NA	42	42	42	42	42	42	42	42	42	42	42
1.6781484746226109e-6	2.6498775489376406e-6	2.2971340478963133e-6	1045	XUT_11R-2,SUT652	NA	chrXI:5967-7874(-)	XUTs	6	4	3	65	65.5	61.3333333333333	75.5	76	60	61.1370208357863	NA	36.25	36.5	36.75	75.5	80.25	81	82	83	84	56.6951748972956	NA	27.5	35	42.5	76	84	85.2	86.4	87.6	88.8	61.1927967941525	NA	57.3	57.6	57.9	60	63.5	64.2	64.9	65.6	66.3
5.593828248742036e-9	4.4164625815627347e-7	5.742835119740783e-7	1046	XUT_11R-226	NA	chrXI:517049-517508(-)	XUTs	1	1	NA	80	71	NA	80	71	NA	80	80	80	80	80	80	80	80	80	80	80	71	71	71	71	71	71	71	71	71	71	71	NA	NA	NA	NA	NA	NA	NA	NA	NA	NA	NA
5.593828248742036e-9	4.4164625815627347e-7	5.742835119740783e-9	1047	XUT_11R-246	NA	chrXI:581314-581792(-)	XUTs	1	NA	NA	34	NA	NA	34	NA	NA	34	34	34	34	34	34	34	34	34	34	34	NA	NA	NA	NA	NA	NA	NA	NA	NA	NA	NA	NA	NA	NA	NA	NA	NA	NA	NA	NA	NA	NA
5.593828248742036e-9	4.4164625815627347e-7	1.1485670239481566e-6	1048	XUT_11R-247,CUT728,XUT_11R-249	NA	chrXI:582070-584655(-)	CUTs	1	2	NA	25	33	NA	25	33	NA	25	25	25	25	25	25	25	25	25	25	25	32.4499614791759	NA	27.6	28.2	28.8	33	36	36.6	37.2	37.8	38.4	NA	NA	NA	NA	NA	NA	NA	NA	NA	NA	NA
5.593828248742036e-7	2.2082312907813672e-6	1.1485670239481566e-6	1049	XUT_11R-260	NA	chrXI:608886-611277(-)	XUTs	5	2	1	47.4	60	45	42	60	45	37.976898133088	NA	14.6	18.2	21.8	42	67	71.2	75.4	79.6	83.8	60	60	60	60	60	60	60	60	60	60	60	45	45	45	45	45	45	45	45	45	45	45
5.593828248742036e-7	4.416462581562735e-9	5.742835119740783e-9	1050	XUT_11R-270	NA	chrXI:638430-638721(-)	XUTs	NA	NA	1	NA	NA	4	NA	NA	4	NA	NA	NA	NA	NA	NA	NA	NA	NA	NA	NA	NA	NA	NA	NA	NA	NA	NA	NA	NA	NA	NA	4	4	4	4	4	4	4	4	4	4	4
5.593828248742036e-9	4.4164625815627347e-7	5.742835119740783e-9	1051	XUT_11R-63,CUT705	NA	chrXI:157606-158316(-)	CUTs	1	NA	NA	27	NA	NA	27	NA	NA	27	27	27	27	27	27	27	27	27	27	27	NA	NA	NA	NA	NA	NA	NA	NA	NA	NA	NA	NA	NA	NA	NA	NA	NA	NA	NA	NA	NA	NA
5.593828248742036e-9	4.4164625815627347e-7	5.742835119740783e-7	1052	XUT_11R-8,SUT654	NA	chrXI:16304-17133(-)	XUTs	1	1	NA	40	39	NA	40	39	NA	40	40	40	40	40	40	40	40	40	40	40	39	39	39	39	39	39	39	39	39	39	39	NA	NA	NA	NA	NA	NA	NA	NA	NA	NA	NA
5.593828248742036e-7	8.832925163125469e-7	5.742835119740783e-9	1053	XUT_11R-97	NA	chrXI:235922-237020(-)	XUTs	2	NA	1	38.5	NA	90	38.5	NA	90	30.4959013639538	NA	17.35	19.7	22.05	38.5	50.25	52.6	54.95	57.3	59.65	NA	NA	NA	NA	NA	NA	NA	NA	NA	NA	NA	90	90	90	90	90	90	90	90	90	90	90
5.593828248742036e-9	4.416462581562735e-9	1.1485670239481566e-6	1054	XUT_12F-1	NA	chrXII:16188-16450(+)	XUTs	NA	2	NA	NA	31	NA	NA	31	NA	NA	NA	NA	NA	NA	NA	NA	NA	NA	NA	NA	31	31	31	31	31	31	31	31	31	31	31	NA	NA	NA	NA	NA	NA	NA	NA	NA	NA	NA
1.6781484746226109e-6	4.4164625815627347e-7	1.1485670239481566e-6	1055	XUT_12F-150	NA	chrXII:373349-374011(+)	XUTs	1	2	3	57	44.5	29	57	44.5	22	57	57	57	57	57	57	57	57	57	57	57	31.4324672910034	NA	16.15	19.3	22.45	44.5	60.25	63.4	66.55	69.7	72.85	26.184097725205	NA	17.5	18	18.5	22	35	37.6	40.2	42.8	45.4
3.915679774119425e-6	1.7665850326250939e-6	5.168551607766705e-6	1056	XUT_12F-157,SUT263,CUT257,CUT258	NA	chrXII:395780-397353(+)	CUTs	4	9	7	53.25	56.6666666666667	51.1428571428571	57.5	63	47	50.1763448790201	NA	31.15	34.3	37.45	57.5	67	67.6	68.2	68.8	69.4	52.6319749840478	63	25.4	25.8	31	63	65	67.4	69.8	74.4	81.2	49.9077293646265	40	40	40	40	47	56.5	58.6	61.5	66	70.5
1.6781484746226109e-6	1.3249387744688203e-6	4.019984583818548e-6	1057	XUT_12F-159	NA	chrXII:403602-404471(+)	XUTs	3	7	3	49.3333333333333	35.5714285714286	23.3333333333333	59	42	20	44.304703218889	NA	25.7	29.4	33.1	59	63	63.8	64.6	65.4	66.2	28.0318259735176	NA	10.5	12	13.5	42	51.5	56	59.7	61.8	63.9	22.7535115136719	NA	19.1	19.2	19.3	20	25.5	26.6	27.7	28.8	29.9
5.593828248742036e-9	4.4164625815627347e-7	5.742835119740783e-7	1058	XUT_12F-16	NA	chrXII:67126-67659(+)	XUTs	1	1	NA	51	36	NA	51	36	NA	51	51	51	51	51	51	51	51	51	51	51	36	36	36	36	36	36	36	36	36	36	36	NA	NA	NA	NA	NA	NA	NA	NA	NA	NA	NA
5.593828248742036e-9	4.4164625815627347e-7	5.742835119740783e-7	1059	XUT_12F-165,CUT260,CUT261	NA	chrXII:415731-416809(+)	CUTs	1	1	NA	40	15	NA	40	15	NA	40	40	40	40	40	40	40	40	40	40	40	15	15	15	15	15	15	15	15	15	15	15	NA	NA	NA	NA	NA	NA	NA	NA	NA	NA	NA
5.0344454238678324e-06	1.7665850326250939e-6	2.2971340478963133e-6	1060	XUT_12F-184,CUT264	NA	chrXII:445040-445545(+)	CUTs	4	4	9	45	35	48	44.5	33.5	46	42.6069384688687	NA	27.95	29.9	31.85	44.5	53.75	56	58.25	60.5	62.75	31.2914156748425	NA	17.1	19.2	21.3	33.5	43	46	49	52	55	44.6700903524024	72	25	29	31.4	46	64	67.2	70.4	72	72
1.1187656497484072e-6	3.091523807093914e-6	3.4457010718444695e-6	1061	XUT_12F-188	NA	chrXII:460074-460602(+)	XUTs	7	6	2	69	37.5	58.5	66	35	58.5	53.9444838575129	NA	17.1	25.2	33.3	66	91	96.4	103.3	113.2	123.1	33.3180874556462	35	16.5	21	25.5	35	44	47	51.75	56.5	61.25	49.295030175465	NA	30.15	33.3	36.45	58.5	74.25	77.4	80.55	83.7	86.85
1.230642214723248e-5	1.5015972777313298e-5	1.7802788871196428e-5	1062	XUT_12F-191,SUT265,SUT266	NA	chrXII:490876-492720(+)	XUTs	34	31	22	64.5294117647059	62.2258064516129	65.6818181818182	61.5	62	71	58.0806195191289	26	26	27.5	38.6	61.5	81.75	82.4	91.05	98.3	108.1	56.8211895464073	61	22.5	31	47.5	62	72.5	73	81	86	93.5	61.5105730696651	NA	32.1	35	44	71	78.5	79	81.55	85.6	90.75
1.6781484746226109e-6	8.832925163125469e-7	5.742835119740783e-9	1063	XUT_12F-193,SUT267	NA	chrXII:498176-498865(+)	XUTs	2	NA	3	51.5	NA	70.6666666666667	51.5	NA	81	51.0881590977792	NA	45.65	46.3	46.95	51.5	54.75	55.4	56.05	56.7	57.35	NA	NA	NA	NA	NA	NA	NA	NA	NA	NA	NA	65.9048214868567	NA	42.3	46.6	50.9	81	87	88.2	89.4	90.6	91.8
5.0344454238678324e-06	3.091523807093914e-6	6.3171186317148615e-6	1064	XUT_12F-198	NA	chrXII:514045-514959(+)	XUTs	7	11	9	48.4285714285714	47.2727272727273	44	40	47	41	45.0988940186233	NA	26.9	30.8	34.7	40	63.5	65.6	67.8	70.2	72.6	43.9977692943396	NA	23.5	30	31.5	47	55.5	60	65	70	73	41.6353907203767	NA	28.2	33.4	36.2	41	42	48.4	54.8	62.6	71.8
1.1187656497484072e-6	3.091523807093914e-6	3.4457010718444695e-6	1065	XUT_12F-208,SUT270	NA	chrXII:540657-541793(+)	XUTs	7	6	2	52.1428571428571	45	38.5	58	41	38.5	47.8948671138972	NA	25.5	30	34.5	58	66.5	69.8	72.7	74.8	76.9	41.0238345768451	NA	23.5	27	30.5	41	49.75	51	59	67	75	37.7624151769984	NA	31.75	32.5	33.25	38.5	42.25	43	43.75	44.5	45.25
5.593828248742036e-9	4.4164625815627347e-7	5.742835119740783e-9	1066	XUT_12F-215,SUT271,XUT_12F-216	NA	chrXII:553622-554433(+)	XUTs	1	NA	NA	25	NA	NA	25	NA	NA	25	25	25	25	25	25	25	25	25	25	25	NA	NA	NA	NA	NA	NA	NA	NA	NA	NA	NA	NA	NA	NA	NA	NA	NA	NA	NA	NA	NA	NA
5.593828248742036e-7	4.4164625815627347e-7	5.742835119740783e-7	1067	XUT_12F-231,SUT273	NA	chrXII:591342-591735(+)	XUTs	1	1	1	60	76	27	60	76	27	60	60	60	60	60	60	60	60	60	60	60	76	76	76	76	76	76	76	76	76	76	76	27	27	27	27	27	27	27	27	27	27	27
7.271976723364647e-6	2.6498775489376406e-6	2.2971340478963133e-6	1068	XUT_12F-257	NA	chrXII:657107-658054(+)	XUTs	6	4	13	63.1666666666667	57.75	44.3846153846154	66.5	59.5	44	61.2720580624527	NA	42	46	50	66.5	75.75	76	76.5	77	77.5	56.8075639041486	NA	44.65	46.3	47.95	59.5	66	66.6	67.2	67.8	68.4	40.1097933714138	NA	18.8	23	26	44	55	56.2	58	61	73.6
1.6781484746226109e-6	4.416462581562735e-9	5.742835119740783e-9	1069	XUT_12F-270,CUT267	NA	chrXII:674098-675137(+)	CUTs	NA	NA	3	NA	NA	69.6666666666667	NA	NA	61	NA	NA	NA	NA	NA	NA	NA	NA	NA	NA	NA	NA	NA	NA	NA	NA	NA	NA	NA	NA	NA	NA	68.2862786635927	NA	58.3	58.6	58.9	61	75.5	78.4	81.3	84.2	87.1
5.593828248742036e-9	8.832925163125469e-7	5.742835119740783e-9	1070	XUT_12F-317	NA	chrXII:793198-793772(+)	XUTs	2	NA	NA	28.5	NA	NA	28.5	NA	NA	23.2379000772445	NA	13.65	15.3	16.95	28.5	36.75	38.4	40.05	41.7	43.35	NA	NA	NA	NA	NA	NA	NA	NA	NA	NA	NA	NA	NA	NA	NA	NA	NA	NA	NA	NA	NA	NA
5.593828248742036e-7	1.3249387744688203e-6	5.742835119740783e-7	1071	XUT_12F-336	NA	chrXII:848936-849616(+)	XUTs	3	1	1	61.3333333333333	85	23	59	85	23	61.0151355436742	NA	55.4	55.8	56.2	59	64.5	65.6	66.7	67.8	68.9	85	85	85	85	85	85	85	85	85	85	85	23	23	23	23	23	23	23	23	23	23	23
6.15321107361624e-6	2.6498775489376406e-6	7.465685655663017e-6	1072	XUT_12F-359,SUT282,CUT276,XUT_12F-361	NA	chrXII:909636-912471(+)	CUTs	6	13	11	76.6666666666667	61.4615384615385	65	83	60	70	69.4068500086483	NA	34.25	44.5	54.75	83	91.25	93	97.75	102.5	107.25	58.954035416673	NA	35.4	39	45	60	72	79.2	84.4	85.6	86.8	63.1990409347581	NA	42.5	50	52	70	75	76	77	78	82.5
2.796914124371018e-6	3.974816323406461e-6	2.8714175598703916e-6	1073	XUT_12F-394	NA	chrXII:1010862-1011377(+)	XUTs	9	5	5	43.8888888888889	51.2	53.6	35	52	51	38.120241407983	NA	18.4	22.8	25.2	35	64	66.8	69.6	71.8	73.4	48.2352797983967	NA	30.6	33.2	35.8	52	54	59.4	64.8	70.2	75.6	50.295994053122	NA	32.6	34.2	35.8	51	60	65.4	70.8	76.2	81.6
5.593828248742036e-9	4.4164625815627347e-7	5.742835119740783e-7	1074	XUT_12F-4,SUT244	NA	chrXII:22600-23481(+)	XUTs	1	1	NA	62	74	NA	62	74	NA	62	62	62	62	62	62	62	62	62	62	62	74	74	74	74	74	74	74	74	74	74	74	NA	NA	NA	NA	NA	NA	NA	NA	NA	NA	NA
2.2375312994968144e-6	2.6498775489376406e-6	3.4457010718444695e-6	1075	XUT_12F-54,SUT246,XUT_12F-56	NA	chrXII:151099-153641(+)	XUTs	6	6	4	82.1666666666667	53.5	54.75	89.5	46.5	55.5	77.9561208391112	92	46.5	52	57.5	89.5	92	92	98.5	105	111.5	50.3738009216018	NA	34.5	35	35.5	46.5	69.75	76	77.5	79	80.5	53.2470282839445	NA	39.1	41.2	43.3	55.5	62.75	64.4	66.05	67.7	69.35
8.950125197987257e-6	7.507986388656649e-6	1.0911386727507488e-5	1076	XUT_12F-6,SUT245	NA	chrXII:25683-27314(+)	XUTs	17	19	16	41	42.5789473684211	33.3125	33	37	30	35.8460631800069	NA	17.4	19	21.4	33	57	57.8	61.6	70.4	80	34.526339092566	NA	13.9	17.4	20.1	37	57	59.8	65.5	70.8	81.1999999999999	30.523270642879	NA	15.5	18	20.75	30	40.25	47	49.25	53	58
5.593828248742036e-9	1.3249387744688203e-6	1.7228505359222347e-6	1077	XUT_12F-70,CUT251	NA	chrXII:193429-194377(+)	CUTs	3	3	NA	57.6666666666667	59.6666666666667	NA	56	61	NA	57.3368785741152	NA	51.5	52	52.5	56	61	62	63	64	65	58.1593911402487	NA	44.8	46.6	48.4	61	68	69.4	70.8	72.2	73.6	NA	NA	NA	NA	NA	NA	NA	NA	NA	NA	NA
3.3562969492452218e-6	3.974816323406461e-6	4.5942680957926265e-6	1078	XUT_12F-84	NA	chrXII:220994-221723(+)	XUTs	9	8	6	46	59.375	59.8333333333333	50	59	57.5	40.0039128236256	NA	15.8	16.6	19.4	50	63	64.6	66.2	69.4	74.2	56.5566546796861	NA	34.25	39.5	44.45	59	68.25	74.2	80.15	82.5	84.25	59.322711950892	54	52.5	53	53.5	57.5	61.75	62	65.5	69	72.5
9.509508022861461e-6	3.974816323406461e-6	4.019984583818548e-6	1079	XUT_12F-85,SUT250	NA	chrXII:223863-224697(+)	XUTs	9	7	17	50.2222222222222	54.2857142857143	37.1764705882353	39	56	34	39.3088099542212	NA	11	13	17.8	39	84	84.4	84.8	87.2	91.6	53.9227667996346	NA	45.3	45.6	45.9	56	59	59.6	60.2	60.8	61.4	32.963316149046	NA	16.4	18	18.4	34	41	49	58.8	66	69.6
1.230642214723248e-5	9.716217679438016e-6	1.2059953751455645e-5	1080	XUT_12F-87,YLR041W,XUT_12F-90,SUT251	NA	chrXII:228317-231625(+)	XUTs	22	21	22	55.0909090909091	47.6190476190476	42	50.5	47	43.5	52.2203487194677	NA	32.15	35.4	39.15	50.5	66.25	68.8	74.1	75.9	92.15	38.4845525878754	68	8	13	21	47	71	72	76	78	82	37.8524167676839	NA	15.1	17.7	24.15	43.5	56.75	57	59.55	61.8	62.95
7.83135954823885e-6	8.391278904969195e-6	8.039969167637096e-6	1081	XUT_12F-98,SUT253	NA	chrXII:245527-246306(+)	XUTs	19	14	14	55.7894736842105	53.9285714285714	40.2142857142857	56	54	33	50.2336959532312	54	21.8	22.8	27.9	56	67.5	73	78.7	85.2	89.1999999999999	47.0716041135663	NA	16.5	24.5	34.25	54	74.25	77.4	78.3	82.2	86.8	35.9211474513305	67	19.2	22.6	23.9	33	54.75	60.4	67	67	68.4
5.593828248742036e-7	8.832925163125469e-7	5.742835119740783e-7	1082	XUT_12R-107,SUT692	NA	chrXII:290012-291715(-)	XUTs	2	1	1	67	76	59	67	76	59	65.2993108692581	NA	53.5	55	56.5	67	74.5	76	77.5	79	80.5	76	76	76	76	76	76	76	76	76	76	76	59	59	59	59	59	59	59	59	59	59	59
1.6781484746226109e-6	8.832925163125469e-7	2.2971340478963133e-6	1083	XUT_12R-126	NA	chrXII:365768-366188(-)	XUTs	2	4	3	64.5	68.25	53.3333333333333	64.5	67.5	47	59.6657355607052	NA	42.45	44.9	47.35	64.5	76.75	79.2	81.65	84.1	86.55	68.1551773572558	NA	64.45	64.9	65.35	67.5	69.5	70.4	71.3	72.2	73.1	51.7691940282902	NA	41.6	42.2	42.8	47	59.5	62	64.5	67	69.5
5.593828248742036e-7	4.4164625815627347e-7	5.742835119740783e-9	1084	XUT_12R-141	NA	chrXII:414202-415656(-)	XUTs	1	NA	1	66	NA	74	66	NA	74	66	66	66	66	66	66	66	66	66	66	66	NA	NA	NA	NA	NA	NA	NA	NA	NA	NA	NA	74	74	74	74	74	74	74	74	74	74	74
3.915679774119425e-6	2.6498775489376406e-6	5.168551607766705e-6	1085	XUT_12R-207,SUT698	NA	chrXII:603345-604074(-)	XUTs	6	9	7	38.8333333333333	50.4444444444444	45.2857142857143	26.5	50	48	32.0547431536322	NA	18.25	18.5	18.75	26.5	48.75	54	62.75	71.5	80.25	41.842675422346	NA	12.6	14.2	19.4	50	68	74.4	80.8	84.4	85.2	44.4202130327991	NA	34.2	35.4	36.6	48	51	52.2	53.6	55.4	57.2
5.593828248742036e-9	4.4164625815627347e-7	5.742835119740783e-9	1086	XUT_12R-215	NA	chrXII:612203-612840(-)	XUTs	1	NA	NA	90	NA	NA	90	NA	NA	90	90	90	90	90	90	90	90	90	90	90	NA	NA	NA	NA	NA	NA	NA	NA	NA	NA	NA	NA	NA	NA	NA	NA	NA	NA	NA	NA	NA	NA
2.796914124371018e-6	2.2082312907813672e-6	1.1485670239481566e-6	1087	XUT_12R-229,SUT701	NA	chrXII:641171-642590(-)	XUTs	5	2	5	50.8	53	70.6	41	53	69	45.0794071619505	NA	25.4	28.8	32.2	41	54	62.8	71.6	80.4	89.2	52.7636238330917	NA	48.5	49	49.5	53	55.5	56	56.5	57	57.5	66.2384576644676	NA	40.8	46.6	52.4	69	75	82	89	96	103
1.6781484746226109e-6	1.7665850326250939e-6	2.8714175598703916e-6	1088	XUT_12R-235	NA	chrXII:649211-650863(-)	XUTs	4	5	3	45	41	49.6666666666667	43	37	50	41.9761702031742	NA	28.3	28.6	28.9	43	58.5	60	61.5	63	64.5	39.611568969156	NA	32.2	32.4	32.6	37	39	44	49	54	59	46.3228702745372	NA	30.2	32.4	34.6	50	60.5	62.6	64.7	66.8	68.9
6.7125938984904435e-6	9.716217679438016e-6	8.039969167637096e-6	1089	XUT_12R-237,CUT742,CUT743	NA	chrXII:657073-658205(-)	CUTs	22	14	12	60.7272727272727	52.5	47.6666666666667	52	46	52	48.831080283789	NA	14.05	15.2	18.65	52	81.75	88.4	91.7	92.9	104.4	48.6693147151396	45	27.25	29.9	31.85	46	65.75	71.2	79.15	81.1	84.45	42.0240776663115	NA	17.7	24.1	24.65	52	59.5	60.6	62.75	65.5	73.65
5.593828248742036e-9	4.4164625815627347e-7	5.742835119740783e-9	1090	XUT_12R-244	NA	chrXII:665213-665607(-)	XUTs	1	NA	NA	38	NA	NA	38	NA	NA	38	38	38	38	38	38	38	38	38	38	38	NA	NA	NA	NA	NA	NA	NA	NA	NA	NA	NA	NA	NA	NA	NA	NA	NA	NA	NA	NA	NA	NA
2.2375312994968144e-6	2.2082312907813672e-6	1.7228505359222347e-6	1091	XUT_12R-249,SUT703	NA	chrXII:678007-679991(-)	XUTs	5	3	4	43.2	66.3333333333333	51.25	46	65	43	37.2543067332695	NA	16.8	20.6	24.4	46	50	55	60	65	70	66.0843732680887	NA	60.5	61	61.5	65	69.5	70.4	71.3	72.2	73.1	48.2859811375607	43	36.2	37.4	38.6	43	53.25	59.4	65.55	71.7	77.85
2.2375312994968144e-6	2.2082312907813672e-6	1.1485670239481566e-6	1092	XUT_12R-250	NA	chrXII:682376-682646(-)	XUTs	5	2	4	35.8	50	48.5	44	50	44	29.8271393925769	NA	11.8	15.6	19.4	44	46	47.6	49.2	50.8	52.4	49.9599839871872	NA	48.2	48.4	48.6	50	51	51.2	51.4	51.6	51.8	44.4914437876886	NA	27.7	30.4	33.1	44	54	59.4	64.8	70.2	75.6
5.593828248742036e-9	8.832925163125469e-7	5.742835119740783e-7	1093	XUT_12R-267	NA	chrXII:728193-728712(-)	XUTs	2	1	NA	22.5	64	NA	22.5	64	NA	21.8174242292714	NA	17.55	18.1	18.65	22.5	25.25	25.8	26.35	26.9	27.45	64	64	64	64	64	64	64	64	64	64	64	NA	NA	NA	NA	NA	NA	NA	NA	NA	NA	NA
1.1187656497484072e-6	8.832925163125469e-7	5.742835119740783e-9	1094	XUT_12R-27	NA	chrXII:84518-86090(-)	XUTs	2	NA	2	57	NA	44	57	NA	44	56.859475903318	NA	53.4	53.8	54.2	57	59	59.4	59.8	60.2	60.6	NA	NA	NA	NA	NA	NA	NA	NA	NA	NA	NA	43.5889894354067	NA	38.6	39.2	39.8	44	47	47.6	48.2	48.8	49.4
1.6781484746226109e-6	1.3249387744688203e-6	5.742835119740783e-7	1095	XUT_12R-287,CUT746	NA	chrXII:786472-787464(-)	CUTs	3	1	3	51.3333333333333	101	47.3333333333333	41	101	43	49.4652342354521	41	41	41	41	41	56.5	59.6	62.7	65.8	68.9	101	101	101	101	101	101	101	101	101	101	101	43.7241697867311	NA	28.6	30.2	31.8	43	57.5	60.4	63.3	66.2	69.1
1.1187656497484072e-5	1.280774148653193e-5	8.614252679611175e-6	1096	XUT_12R-299	NA	chrXII:815757-818469(-)	XUTs	29	15	20	49.7931034482759	50.3333333333333	43.15	57	52	41.5	43.0672662376027	65	17.4	19.6	22.2	57	66	69	73.6	75.2	81.4	46.0491111397708	60	21.2	23.8	26.2	52	63	65.4	66.8	70.6	76.9	40.2653069638464	NA	21.8	22.9	28.95	41.5	55.75	58.6	61.15	62	62.4
5.593828248742036e-9	8.832925163125469e-7	5.742835119740783e-7	1097	XUT_12R-306,CUT751	NA	chrXII:832362-833684(-)	CUTs	2	1	NA	37	21	NA	37	21	NA	30.4630924234556	NA	18.1	20.2	22.3	37	47.5	49.6	51.7	53.8	55.9	21	21	21	21	21	21	21	21	21	21	21	NA	NA	NA	NA	NA	NA	NA	NA	NA	NA	NA
5.593828248742036e-7	4.4164625815627347e-7	5.742835119740783e-7	1098	XUT_12R-328	NA	chrXII:898145-898848(-)	XUTs	1	1	1	68	44	18	68	44	18	68	68	68	68	68	68	68	68	68	68	68	44	44	44	44	44	44	44	44	44	44	44	18	18	18	18	18	18	18	18	18	18	18
5.593828248742036e-9	8.832925163125469e-7	5.742835119740783e-9	1099	XUT_12R-33	NA	chrXII:94645-95177(-)	XUTs	2	NA	NA	10	NA	NA	10	NA	NA	8	NA	4.6	5.2	5.8	10	13	13.6	14.2	14.8	15.4	NA	NA	NA	NA	NA	NA	NA	NA	NA	NA	NA	NA	NA	NA	NA	NA	NA	NA	NA	NA	NA	NA
5.593828248742036e-7	4.416462581562735e-9	5.742835119740783e-9	1100	XUT_12R-341	NA	chrXII:932494-933574(-)	XUTs	NA	NA	1	NA	NA	86	NA	NA	86	NA	NA	NA	NA	NA	NA	NA	NA	NA	NA	NA	NA	NA	NA	NA	NA	NA	NA	NA	NA	NA	NA	86	86	86	86	86	86	86	86	86	86	86
5.593828248742036e-9	4.4164625815627347e-7	5.742835119740783e-7	1101	XUT_12R-346	NA	chrXII:939784-940962(-)	XUTs	1	1	NA	55	105	NA	55	105	NA	55	55	55	55	55	55	55	55	55	55	55	105	105	105	105	105	105	105	105	105	105	105	NA	NA	NA	NA	NA	NA	NA	NA	NA	NA	NA
5.593828248742036e-9	4.416462581562735e-9	5.742835119740783e-7	1102	XUT_12R-348	NA	chrXII:947246-947575(-)	XUTs	NA	1	NA	NA	21	NA	NA	21	NA	NA	NA	NA	NA	NA	NA	NA	NA	NA	NA	NA	21	21	21	21	21	21	21	21	21	21	21	NA	NA	NA	NA	NA	NA	NA	NA	NA	NA	NA
3.3562969492452218e-6	4.858108839719008e-6	1.1485670239481566e-6	1103	XUT_12R-352	NA	chrXII:948988-950218(-)	XUTs	11	2	6	50.0909090909091	38	63.8333333333333	31	38	52.5	43.3247803336045	31	24.5	25	25.5	31	69.5	78	79.5	81	96.5	38	38	38	38	38	38	38	38	38	38	38	49.1859188372282	36	18.75	24.5	30.25	52.5	80.25	84	99.25	114.5	129.75
8.390742373113054e-6	3.091523807093914e-6	5.742835119740783e-6	1104	XUT_12R-370	NA	chrXII:981659-982629(-)	XUTs	7	10	15	49.2857142857143	66.3	39.8	53	64	33	43.8760099959521	NA	19.5	27	34.5	53	61.5	64.2	66.2	66.8	67.4	63.3825023441974	NA	41.45	41.9	43.05	64	82	84.4	85.3	87.6	94.8	33.8312763596012	NA	13.7	14.8	16.5	33	58.5	64.8	67.6	70.4	75.6
1.230642214723248e-5	1.1482802712063109e-5	1.033710321553341e-5	1105	XUT_12R-389,YLRCdelta27	NA	chrXII:1052262-1053178(-)	XUTs	26	18	22	60.8461538461538	53.7222222222222	51.4545454545455	61.5	53	49.5	53.1138146605781	83	15.25	23	33.75	61.5	79.25	83	83	85	87.75	51.0604887861337	NA	33.65	36.4	37.55	53	69.5	71	71.9	73	74.95	48.2199718035369	NA	29.15	32.1	33.15	49.5	63	71.4	74.7	77.7	78
1.1187656497484072e-6	1.3249387744688203e-6	5.742835119740783e-9	1106	XUT_12R-50	NA	chrXII:146077-146452(-)	XUTs	3	NA	2	67.6666666666667	NA	38	73	NA	38	65.1265385116257	NA	46.9	49.8	52.7	73	79.5	80.8	82.1	83.4	84.7	NA	NA	NA	NA	NA	NA	NA	NA	NA	NA	NA	32.310988842807	NA	20	22	24	38	48	50	52	54	56
5.593828248742036e-7	4.416462581562735e-9	5.742835119740783e-7	1107	XUT_13F-106	NA	chrXIII:241985-242447(+)	XUTs	NA	1	1	NA	28	15	NA	28	15	NA	NA	NA	NA	NA	NA	NA	NA	NA	NA	NA	28	28	28	28	28	28	28	28	28	28	28	15	15	15	15	15	15	15	15	15	15	15
5.593828248742036e-9	4.416462581562735e-9	5.742835119740783e-7	1108	XUT_13F-112	NA	chrXIII:258299-258614(+)	XUTs	NA	1	NA	NA	71	NA	NA	71	NA	NA	NA	NA	NA	NA	NA	NA	NA	NA	NA	NA	71	71	71	71	71	71	71	71	71	71	71	NA	NA	NA	NA	NA	NA	NA	NA	NA	NA	NA
2.796914124371018e-6	3.5331700652501877e-6	5.168551607766705e-6	1109	XUT_13F-116	NA	chrXIII:262783-263303(+)	XUTs	8	9	5	67.75	71.5555555555556	56.4	73.5	60	59	63.5635775506908	NA	34.55	39.1	43.6	73.5	84.5	85.2	85.9	89.3	93.15	63.4905802663694	NA	32	34	38	60	88	89.6	91.2	105	131	53.7949481505563	NA	33.8	38.6	43.4	59	69	69.6	70.2	70.8	71.4
1.6781484746226109e-6	8.832925163125469e-7	1.7228505359222347e-6	1110	XUT_13F-137	NA	chrXIII:302791-303770(+)	XUTs	2	3	3	40.5	55.6666666666667	48	40.5	43	52	39.370039370059	NA	31.95	32.9	33.85	40.5	45.25	46.2	47.15	48.1	49.05	49.1130252221454	NA	30.4	31.8	33.2	43	69	74.2	79.4	84.6	89.8	46.6075669096381	NA	34.9	36.8	38.7	52	55.5	56.2	56.9	57.6	58.3
3.3562969492452218e-6	2.6498775489376406e-6	3.4457010718444695e-6	1111	XUT_13F-151	NA	chrXIII:320576-321094(+)	XUTs	6	6	6	42.6666666666667	55.3333333333333	49.8333333333333	44.5	58	54	34.5675933851817	NA	12.75	13.5	14.25	44.5	58.75	62	66	70	74	53.624700515255	70	37.5	38	38.5	58	67.25	70	70	70	70	45.5079158960482	62	24.25	25.5	26.75	54	62	62	66	70	74
8.950125197987257e-6	1.015786393759429e-5	1.32085207754038e-5	1112	XUT_13F-161,SUT300	NA	chrXIII:347137-348536(+)	XUTs	23	23	16	54.304347826087	50.3913043478261	56.8125	50	43	58.5	51.9505193359495	NA	37.1	38.2	39.3	50	69	72.8	76.8	78.8	79.9	45.2732757057075	NA	21.3	24.8	31	43	59.5	60.6	67.3	70.8	73.7	53.8122561238906	62	31.5	40	44.25	58.5	64.75	67	70.75	74	79.75
1.1187656497484072e-6	1.7665850326250939e-6	5.742835119740783e-7	1113	XUT_13F-174	NA	chrXIII:386692-387288(+)	XUTs	4	1	2	67.5	70	71.5	64	70	71.5	66.578906861904	NA	56.6	57.2	57.8	64	72.5	75.2	77.9	80.6	83.3	70	70	70	70	70	70	70	70	70	70	70	70.9929573971954	NA	63.85	64.7	65.55	71.5	75.75	76.6	77.45	78.3	79.15
5.593828248742036e-7	4.416462581562735e-9	5.742835119740783e-7	1114	XUT_13F-184,CUT298	NA	chrXIII:405684-406241(+)	CUTs	NA	1	1	NA	53	20	NA	53	20	NA	NA	NA	NA	NA	NA	NA	NA	NA	NA	NA	53	53	53	53	53	53	53	53	53	53	53	20	20	20	20	20	20	20	20	20	20	20
5.593828248742036e-7	4.4164625815627347e-7	1.1485670239481566e-6	1115	XUT_13F-191	NA	chrXIII:422345-423644(+)	XUTs	1	2	1	51	43.5	44	51	43.5	44	51	51	51	51	51	51	51	51	51	51	51	43.0116263352131	NA	37.65	38.3	38.95	43.5	46.75	47.4	48.05	48.7	49.35	44	44	44	44	44	44	44	44	44	44	44
5.593828248742036e-9	4.416462581562735e-9	5.742835119740783e-7	1116	XUT_13F-192	NA	chrXIII:423650-424709(+)	XUTs	NA	1	NA	NA	94	NA	NA	94	NA	NA	NA	NA	NA	NA	NA	NA	NA	NA	NA	NA	94	94	94	94	94	94	94	94	94	94	94	NA	NA	NA	NA	NA	NA	NA	NA	NA	NA	NA
4.475062598993629e-6	2.2082312907813672e-6	4.019984583818548e-6	1117	XUT_13F-195,SUT302	NA	chrXIII:429880-431561(+)	XUTs	5	7	8	84.4	40.7142857142857	57.25	77	31	57.5	81.8947003598961	NA	63.2	63.4	63.6	77	105	106.6	108.2	109.8	111.4	34.4525793081524	NA	18.3	18.6	18.9	31	61.5	67.8	72.2	72.8	73.4	53.5925344642591	NA	30.5	34	37.65	57.5	63.5	64.2	64.9	75.8	88.4
5.593828248742036e-7	4.416462581562735e-9	1.1485670239481566e-6	1118	XUT_13F-201	NA	chrXIII:445030-445410(+)	XUTs	NA	2	1	NA	69.5	44	NA	69.5	44	NA	NA	NA	NA	NA	NA	NA	NA	NA	NA	NA	69.4550214167413	NA	67.25	67.5	67.75	69.5	70.75	71	71.25	71.5	71.75	44	44	44	44	44	44	44	44	44	44	44
5.0344454238678324e-06	3.5331700652501877e-6	4.5942680957926265e-6	1119	XUT_13F-206	NA	chrXIII:462789-463392(+)	XUTs	8	8	9	62	61	42.8888888888889	64.5	59.5	39	59.6651693834619	70	36.85	40.7	44.85	64.5	70	70	70	75.7	82.35	53.1944660342245	NA	22.4	30.8	38.7	59.5	74.5	83.6	92.7	96.7	99.85	38.7926123456725	NA	19.2	20.4	23.4	39	54	60.4	66.8	70.8	72.4
5.593828248742036e-9	4.416462581562735e-9	5.742835119740783e-7	1120	XUT_13F-208	NA	chrXIII:475863-476144(+)	XUTs	NA	1	NA	NA	37	NA	NA	37	NA	NA	NA	NA	NA	NA	NA	NA	NA	NA	NA	NA	37	37	37	37	37	37	37	37	37	37	37	NA	NA	NA	NA	NA	NA	NA	NA	NA	NA	NA
1.5103336271603498e-5	1.634091155178212e-5	9.762819703559331e-6	1121	XUT_13F-209,SUT305	NA	chrXIII:480851-481387(+)	XUTs	37	17	27	37.4324324324324	44.9411764705882	28.3333333333333	34	45	20	30.0896583568702	17	10.6	14.6	16	34	46	49.8	56.2	60.6	84.3999999999998	41.471115994235	NA	23	25	26.2	45	61	61.8	62.6	63	65.6	22.5692104326125	14	8.3	9.6	12.7	20	40	50.8	53.5	59.6	64.8
1.6781484746226109e-6	2.6498775489376406e-6	2.2971340478963133e-6	1122	XUT_13F-213,CUT299,XUT_13F-214	NA	chrXIII:493644-494811(+)	CUTs	6	4	3	39.6666666666667	44.75	25	39	44	26	36.6241220686143	46	21	24	27	39	46	46	51	56	61	42.2708740896944	NA	27.7	30.4	33.1	44	50.25	53.4	56.55	59.7	62.85	23.0006301024605	NA	14.3	15.6	16.9	26	31	32	33	34	35
1.1187656497484072e-5	7.507986388656649e-6	6.891402143688939e-6	1123	XUT_13F-218,YMRWdelta16	NA	chrXIII:502096-503550(+)	XUTs	17	12	20	60.8823529411765	63.0833333333333	57.35	61	68	60.5	59.3686801130215	NA	43.6	47.6	48	61	71	71.8	72.6	73.4	76.6	58.7442650958742	76	33.05	38.3	39.95	68	76.25	76.8	82.95	92.3	97.15	54.3182534345041	42	29.6	40.8	42	60.5	75.25	76	76.15	77	77.15
1.1187656497484072e-6	4.416462581562735e-9	5.742835119740783e-9	1124	XUT_13F-222	NA	chrXIII:508170-509607(+)	XUTs	NA	NA	2	NA	NA	59.5	NA	NA	59.5	NA	NA	NA	NA	NA	NA	NA	NA	NA	NA	NA	NA	NA	NA	NA	NA	NA	NA	NA	NA	NA	NA	59.4978991225741	NA	59.05	59.1	59.15	59.5	59.75	59.8	59.85	59.9	59.95
3.3562969492452218e-6	2.2082312907813672e-6	2.2971340478963133e-6	1125	XUT_13F-256,CUT305	NA	chrXIII:592910-593329(+)	CUTs	5	4	6	32.6	34.5	45.5	30	31	41	31.6373757951896	NA	24.2	25.4	26.6	30	33	36	39	42	45	34.0270578012991	31	31	31	31	31	34.5	36.6	38.7	40.8	42.9	40.8267746456719	NA	22	25	28	41	59.75	63	66.75	70.5	74.25
1.1187656497484072e-6	2.2082312907813672e-6	1.1485670239481566e-6	1126	XUT_13F-259	NA	chrXIII:598086-599533(+)	XUTs	5	2	2	45	52	44	32	52	44	37.8574406688116	NA	19.4	20.8	22.2	32	60	66	72	78	84	46.1302503786832	NA	30.4	32.8	35.2	52	64	66.4	68.8	71.2	73.6	35.4964786985977	NA	20.6	23.2	25.8	44	57	59.6	62.2	64.8	67.4
1.1187656497484072e-6	1.7665850326250939e-6	2.2971340478963133e-6	1127	XUT_13F-261	NA	chrXIII:601353-602032(+)	XUTs	4	4	2	48.5	52.25	44	46	52	44	45.7589819436616	46	30.7	33.4	36.1	46	53	57.2	61.4	65.6	69.8	50.8329382986012	NA	37.8	39.6	41.4	52	59.25	61.2	63.15	65.1	67.05	43.7149859887888	NA	39.5	40	40.5	44	46.5	47	47.5	48	48.5
5.593828248742036e-9	1.3249387744688203e-6	5.742835119740783e-7	1128	XUT_13F-272	NA	chrXIII:622548-623191(+)	XUTs	3	1	NA	18.3333333333333	16	NA	19	16	NA	18.2516105415479	NA	16.3	16.6	16.9	19	19.5	19.6	19.7	19.8	19.9	16	16	16	16	16	16	16	16	16	16	16	NA	NA	NA	NA	NA	NA	NA	NA	NA	NA	NA
5.593828248742036e-7	1.3249387744688203e-6	5.742835119740783e-9	1129	XUT_13F-274	NA	chrXIII:623407-625390(+)	XUTs	3	NA	1	35.6666666666667	NA	32	32	NA	32	31.1439713269861	NA	17.6	19.2	20.8	32	45.5	48.2	50.9	53.6	56.3	NA	NA	NA	NA	NA	NA	NA	NA	NA	NA	NA	32	32	32	32	32	32	32	32	32	32	32
1.1187656497484072e-6	1.3249387744688203e-6	1.7228505359222347e-6	1130	XUT_13F-294	NA	chrXIII:675165-675603(+)	XUTs	3	3	2	27	43.6666666666667	48.5	36	41	48.5	16.5535450582867	NA	6.3	9.6	12.9	36	39	39.6	40.2	40.8	41.4	43.2703358097018	NA	38.3	38.6	38.9	41	46.5	47.6	48.7	49.8	50.9	48.4767985741633	NA	47.15	47.3	47.45	48.5	49.25	49.4	49.55	49.7	49.85
2.629099276908757e-5	3.0473591812782866e-5	4.1922696374107714e-5	1131	XUT_13F-3,SUT285	NA	chrXIII:13421-14355(+)	XUTs	69	73	47	60.7826086956522	52.5616438356164	52.1276595744681	53	52	52	53.0158381271167	NA	26	29.6	34.2	53	66	69.8	76.8	84	103.8	45.968398363677	44	14.6	18	30.4	52	69	71	72.2	73.8	79.6	48.6746644486029	40	29	30.6	32	52	62.5	63	69.1	71.4	90.1999999999999
5.593828248742036e-7	4.4164625815627347e-7	5.742835119740783e-7	1132	XUT_13F-315	NA	chrXIII:720876-722370(+)	XUTs	1	1	1	99	59	50	99	59	50	99	99	99	99	99	99	99	99	99	99	99	59	59	59	59	59	59	59	59	59	59	59	50	50	50	50	50	50	50	50	50	50	50
5.593828248742036e-9	4.4164625815627347e-7	5.742835119740783e-9	1133	XUT_13F-321	NA	chrXIII:731710-732174(+)	XUTs	1	NA	NA	84	NA	NA	84	NA	NA	84	84	84	84	84	84	84	84	84	84	84	NA	NA	NA	NA	NA	NA	NA	NA	NA	NA	NA	NA	NA	NA	NA	NA	NA	NA	NA	NA	NA	NA
2.2375312994968144e-6	1.3249387744688203e-6	1.1485670239481566e-6	1134	XUT_13F-333,SUT314	NA	chrXIII:763317-764279(+)	XUTs	3	2	4	61.6666666666667	60	62	56	60	63	59.3863376318066	NA	45.2	46.4	47.6	56	70.5	73.4	76.3	79.2	82.1	58.3438085832593	NA	47.4	48.8	50.2	60	67	68.4	69.8	71.2	72.6	61.8875464588782	63	57.05	58.1	59.15	63	63.75	64.2	64.65	65.1	65.55
6.7125938984904435e-6	2.6498775489376406e-6	4.019984583818548e-6	1135	XUT_13F-339,SUT319	NA	chrXIII:784451-785057(+)	XUTs	6	7	12	66.8333333333333	57.5714285714286	59.4166666666667	61.5	56	60	59.5094196647359	NA	34.25	34.5	34.75	61.5	75.75	77	90.75	104.5	118.25	50.3406756989508	NA	21.4	26.8	32.2	56	78.5	83.6	87.5	89	90.5	54.8681285339929	60	26.75	29.5	32.25	60	77.75	79.4	80.7	81.8	86.5
5.593828248742036e-7	4.416462581562735e-9	5.742835119740783e-9	1136	XUT_13F-349	NA	chrXIII:806841-807858(+)	XUTs	NA	NA	1	NA	NA	54	NA	NA	54	NA	NA	NA	NA	NA	NA	NA	NA	NA	NA	NA	NA	NA	NA	NA	NA	NA	NA	NA	NA	NA	NA	54	54	54	54	54	54	54	54	54	54	54
4.475062598993629e-6	6.624693872344101e-6	4.019984583818548e-6	1137	XUT_13F-350	NA	chrXIII:809066-809543(+)	XUTs	15	7	8	77.7333333333333	79.4285714285714	50.375	83	62	49.5	73.0160276029142	89	35.2	46.8	57.6	83	93	97.2	97.9	99.2	104.5	68.7473125475387	NA	41.6	48.2	54.8	62	70	70.6	84.2	123.8	163.4	48.3854082252594	NA	32.4	33.8	35.25	49.5	61.25	64.4	67.55	68.9	69.95
1.1187656497484072e-6	8.832925163125469e-7	2.2971340478963133e-6	1138	XUT_13F-354	NA	chrXIII:827780-830711(+)	XUTs	2	4	2	30.5	52.75	28.5	30.5	48.5	28.5	26.8328157299975	NA	17.45	18.9	20.35	30.5	37.75	39.2	40.65	42.1	43.55	51.6092382145438	NA	42.6	43.2	43.8	48.5	56.25	59.4	62.55	65.7	68.85	27.2029410174709	NA	20.85	21.7	22.55	28.5	32.75	33.6	34.45	35.3	36.15
2.796914124371018e-6	3.5331700652501877e-6	2.8714175598703916e-6	1139	XUT_13F-359	NA	chrXIII:836914-837716(+)	XUTs	8	5	5	76.875	58.4	58.8	72	66	57	70.0611776413484	NA	35.2	39.4	44.15	72	95.25	95.6	95.95	109.2	124.6	49.5254915354931	NA	21	24	27	66	80	83	86	89	92	57.1653497970072	NA	43.6	45.2	46.8	57	60	65	70	75	80
5.593828248742036e-9	4.416462581562735e-9	5.742835119740783e-7	1140	XUT_13F-364	NA	chrXIII:851903-852523(+)	XUTs	NA	1	NA	NA	42	NA	NA	42	NA	NA	NA	NA	NA	NA	NA	NA	NA	NA	NA	NA	42	42	42	42	42	42	42	42	42	42	42	NA	NA	NA	NA	NA	NA	NA	NA	NA	NA	NA
2.2375312994968144e-6	1.7665850326250939e-6	2.2971340478963133e-6	1141	XUT_13F-370,CUT311	NA	chrXIII:861450-861865(+)	CUTs	4	4	4	57.75	57.5	47.5	55	57.5	45.5	49.9406303409882	NA	25	28	31	55	75.75	80.4	85.05	89.7	94.35	56.2516468906349	NA	43.9	44.8	45.7	57.5	67.5	68.4	69.3	70.2	71.1	46.768752000709	NA	38.75	39.5	40.25	45.5	51.25	53.2	55.15	57.1	59.05
2.796914124371018e-6	3.974816323406461e-6	3.4457010718444695e-6	1142	XUT_13F-373	NA	chrXIII:869581-870055(+)	XUTs	9	6	5	60.1111111111111	44.3333333333333	29	60	43	27	54.6787512044855	NA	28.6	42.2	49.8	60	66	70.8	75.6	82	90	35.237504640264	NA	13.5	14	14.5	43	55	57	66.5	76	85.5	27.7269010449445	NA	19.6	20.2	20.8	27	33	35.2	37.4	39.6	41.8
1.1187656497484072e-6	1.3249387744688203e-6	5.742835119740783e-7	1143	XUT_13F-375,SUT320	NA	chrXIII:872959-873996(+)	XUTs	3	1	2	75.3333333333333	92	58	83	92	58	35.8688644624282	NA	11.9	19.8	27.7	83	111	116.6	122.2	127.8	133.4	92	92	92	92	92	92	92	92	92	92	92	57.9223618302983	NA	55.3	55.6	55.9	58	59.5	59.8	60.1	60.4	60.7
1.1187656497484072e-6	4.4164625815627347e-7	1.1485670239481566e-6	1144	XUT_13F-376	NA	chrXIII:874107-874476(+)	XUTs	1	2	2	52	28.5	33	52	28.5	33	52	52	52	52	52	52	52	52	52	52	52	27.495454169735	NA	21.75	22.5	23.25	28.5	32.25	33	33.75	34.5	35.25	22.6495033058122	NA	11.4	13.8	16.2	33	45	47.4	49.8	52.2	54.6
1.1187656497484072e-6	8.832925163125469e-7	1.7228505359222347e-6	1145	XUT_13F-390	NA	chrXIII:906262-906959(+)	XUTs	2	3	2	66.5	60.6666666666667	66.5	66.5	62	66.5	64.1560597293818	NA	50.75	52.5	54.25	66.5	75.25	77	78.75	80.5	82.25	58.3239894330684	NA	42.2	44.4	46.6	62	71	72.8	74.6	76.4	78.2	61.4166101311364	NA	43.55	46.1	48.65	66.5	79.25	81.8	84.35	86.9	89.45
3.915679774119425e-6	4.858108839719008e-6	7.465685655663017e-6	1146	XUT_13F-393,SUT321,XUT_13F-398,SUT322	NA	chrXIII:910804-915019(+)	XUTs	11	13	7	57.2727272727273	51.6923076923077	46.5714285714286	62	64	58	53.8277328915411	NA	29.5	41	43	62	67	71	71	71	76	44.1665868121396	NA	16.4	18.2	18.8	64	70	70.6	73.4	80.6	85	37.0787531236938	NA	11.3	14.6	17.9	58	66.5	68	69.6	71.4	73.2
5.593828248742036e-7	4.4164625815627347e-7	5.742835119740783e-9	1147	XUT_13F-43	NA	chrXIII:94415-95580(+)	XUTs	1	NA	1	58	NA	62	58	NA	62	58	58	58	58	58	58	58	58	58	58	58	NA	NA	NA	NA	NA	NA	NA	NA	NA	NA	NA	62	62	62	62	62	62	62	62	62	62	62
6.15321107361624e-6	9.716217679438016e-6	9.188536191585253e-6	1148	XUT_13F-51,SUT288	NA	chrXIII:119375-120177(+)	XUTs	22	16	11	65.6363636363636	53.125	57.5454545454545	60.5	51	64	58.467946346419	NA	23.2	46.5	51	60.5	69.75	83.6	87.85	90.7	120.45	48.2686183612404	84	24.5	27	29	51	73.5	78	82.5	84	84.5	48.8471932540551	NA	14.5	15	25	64	72	77	86	95	98
2.2375312994968144e-6	4.4164625815627347e-7	5.742835119740783e-9	1149	XUT_13F-52,SUT289	NA	chrXIII:121512-123137(+)	XUTs	1	NA	4	36	NA	61.5	36	NA	73	36	36	36	36	36	36	36	36	36	36	36	NA	NA	NA	NA	NA	NA	NA	NA	NA	NA	NA	52.9358020284259	NA	25.8	33.6	41.4	73	77.5	78.4	79.3	80.2	81.1
4.475062598993629e-6	4.4164625815627345e-6	2.8714175598703916e-6	1150	XUT_13F-65,SUT292	NA	chrXIII:139957-141691(+)	XUTs	10	5	8	54.7	42.4	39	58	37	37.5	46.8493463304179	22	20.35	21.7	22	58	75.75	78.2	83.15	87.5	89.75	40.5659966345927	NA	28	30	32	37	52	53.8	55.6	57.4	59.2	33.4222184332593	NA	15.4	16.8	18.2	37.5	56.75	57.8	58.85	61.7	64.85
6.600717333515602e-5	7.772974143550413e-5	7.063687197281163e-5	1151	XUT_13F-80,SUT295	NA	chrXIII:165510-168705(+)	XUTs	176	123	118	49.1761363636364	50.8130081300813	45.0338983050847	42.5	52	39.5	39.310709312242	35	12	15.5	17	42.5	66	69	75.75	86.5	101.75	44.5726396017162	NA	15.1	21	24.3	52	64	69	73.4	79.8	95.3999999999999	36.1293934222432	18	11.85	15.7	18	39.5	60	63	65	79.3	95.15
1.6781484746226108e-5	1.5015972777313298e-5	1.3782804287377878e-5	1152	XUT_13R-108,SUT721	NA	chrXIII:258686-258984(-)	XUTs	34	24	30	46.9411764705882	37.8333333333333	34.8333333333333	46	30	28	41.0631472728923	60	14.65	18.3	21.85	46	60	62	68.1	72.8	83.4999999999999	31.2838652796567	29	7.65	18.5	22	30	47.75	50	54.95	72.3	85.65	29.3067300355755	NA	13.35	15	15.7	28	44.75	48.6	54.25	58.1	74.05
1.1187656497484072e-6	8.832925163125469e-7	5.742835119740783e-7	1153	XUT_13R-110,SUT722	NA	chrXIII:259309-260102(-)	XUTs	2	1	2	98.5	77	110.5	98.5	77	110.5	98.346326825154	NA	93.55	94.1	94.65	98.5	101.25	101.8	102.35	102.9	103.45	77	77	77	77	77	77	77	77	77	77	77	97.7650244208019	NA	64.15	69.3	74.45	110.5	136.25	141.4	146.55	151.7	156.85
6.15321107361624e-6	3.974816323406461e-6	2.2971340478963133e-6	1154	XUT_13R-114,SUT724	NA	chrXIII:265512-267500(-)	XUTs	9	4	11	50.2222222222222	59	38.3636363636364	47	68	36	48.6814379594629	NA	34.4	36.8	38.2	47	61	61.4	61.8	63.4	66.2	50.709706026637	NA	23.7	29.4	35.1	68	80.5	80.8	81.1	81.4	81.7	35.6436542783415	26	21.5	26	26	36	42	44	51.5	59	66
3.915679774119425e-6	2.6498775489376406e-6	1.1485670239481566e-6	1155	XUT_13R-117	NA	chrXIII:275575-276712(-)	XUTs	6	2	7	56.5	88.5	87.7142857142857	58	88.5	64	53.988135709181	NA	35.75	36.5	37.25	58	65.75	67	71	75	79	88.1816307401945	NA	81.75	82.5	83.25	88.5	92.25	93	93.75	94.5	95.25	64.4621373360182	NA	22	31	40	64	105	128.4	151.9	175.6	199.3
1.6781484746226109e-6	2.2082312907813672e-6	1.7228505359222347e-6	1156	XUT_13R-127,CUT764	NA	chrXIII:286499-287229(-)	CUTs	5	3	3	49.6	72.6666666666667	43.3333333333333	41	81	45	44.3260911886223	NA	24.6	28.2	31.8	41	56	63	70	77	84	70.8246682210771	NA	54	57	60	81	83.5	84	84.5	85	85.5	43.2193586077545	NA	39.6	40.2	40.8	45	45.5	45.6	45.7	45.8	45.9
1.6781484746226109e-6	2.6498775489376406e-6	2.2971340478963133e-6	1157	XUT_13R-14	NA	chrXIII:31542-32019(-)	XUTs	6	4	3	41.6666666666667	64.25	48.3333333333333	47.5	64	37	39.3249517530453	48	23	29	35	47.5	48	48	48.25	48.5	48.75	63.5922035162036	NA	53.75	54.5	55.25	64	71.5	72.4	73.3	74.2	75.1	41.6660977700104	NA	24.4	25.8	27.2	37	61	65.8	70.6	75.4	80.2
7.271976723364647e-6	6.624693872344101e-6	9.188536191585253e-6	1158	XUT_13R-20,CUT758,SUT716	NA	chrXIII:45878-46633(-)	CUTs	15	16	13	90.1333333333333	65.625	48.2307692307692	66	59	50	57.9791720461684	68	15.8	20.4	22.6	66	77	79	82.5	195.8	304.6	61.378938456655	NA	37.75	42	45	59	78	81	88.5	103.5	118	46.1362827395126	34	28.4	30.8	33.2	50	59	60.8	62.8	65.2	67.6
1.1187656497484072e-6	2.2082312907813672e-6	1.7228505359222347e-6	1159	XUT_13R-216	NA	chrXIII:481253-481558(-)	XUTs	5	3	2	39.4	47.3333333333333	42.5	33	57	42.5	36.2517581274987	NA	23.2	24.4	25.6	33	44	49.2	54.4	59.6	64.8	39.1160252902759	NA	19.2	23.4	27.6	57	63.5	64.8	66.1	67.4	68.7	42.3556371690947	NA	39.35	39.7	40.05	42.5	44.25	44.6	44.95	45.3	45.65
3.915679774119425e-6	2.6498775489376406e-6	2.2971340478963133e-6	1160	XUT_13R-217	NA	chrXIII:481883-482713(-)	XUTs	6	4	7	59.1666666666667	86.75	54.8571428571429	55.5	74.5	57	53.1558463886461	NA	29.25	34.5	39.75	55.5	57.75	58	72.75	87.5	102.25	83.9674792295057	NA	70.45	70.9	71.35	74.5	89	96.8	104.6	112.4	120.2	51.8169409460225	NA	29.9	30.8	31.7	57	66.5	67.4	69	72	75
2.2375312994968144e-6	1.3249387744688203e-6	4.019984583818548e-6	1161	XUT_13R-228,CUT775	NA	chrXIII:511896-513379(-)	CUTs	3	7	4	41	46.7142857142857	47.5	23	43	42.5	33.6659913380639	NA	21.2	21.4	21.6	23	51	56.6	62.2	67.8	73.4	37.1036882250665	NA	12.2	16.4	20.6	43	70	73	75.7	77.8	79.9	46.5374379636551	NA	40.15	40.3	40.45	42.5	49.25	52.4	55.55	58.7	61.85
1.1187656497484072e-6	2.2082312907813672e-6	1.7228505359222347e-6	1162	XUT_13R-232	NA	chrXIII:531798-532278(-)	XUTs	5	3	2	68	51.6666666666667	23.5	84	59	23.5	60.2694504701586	86	28.8	37.6	46.4	84	86	86	86	86	86	48.5782207505892	NA	32	35	38	59	63	63.8	64.6	65.4	66.2	23.3666428910958	NA	21.25	21.5	21.75	23.5	24.75	25	25.25	25.5	25.75
6.7125938984904435e-6	5.7414013560315546e-6	3.4457010718444695e-6	1163	XUT_13R-234,SUT732	NA	chrXIII:536051-537233(-)	XUTs	13	6	12	59.7692307692308	38.8333333333333	45.3333333333333	62	37.5	47.5	51.3026549802506	NA	19.2	21	24	62	72	79.8	86.4	90.6	108	34.9102711017177	NA	18	20	22	37.5	51.5	54	56.5	59	61.5	40.2680373435416	NA	17.65	19.1	19.65	47.5	61.25	66.2	68.35	68.9	69.9
5.593828248742036e-9	4.4164625815627347e-7	5.742835119740783e-9	1164	XUT_13R-245	NA	chrXIII:564348-565172(-)	XUTs	1	NA	NA	28	NA	NA	28	NA	NA	28	28	28	28	28	28	28	28	28	28	28	NA	NA	NA	NA	NA	NA	NA	NA	NA	NA	NA	NA	NA	NA	NA	NA	NA	NA	NA	NA	NA	NA
5.593828248742036e-7	2.6498775489376406e-6	1.7228505359222347e-6	1165	XUT_13R-253,CUT779,XUT_13R-255	NA	chrXIII:575839-577507(-)	CUTs	6	3	1	44	22.3333333333333	68	50.5	17	68	36.161054910286	NA	13.5	14	14.5	50.5	62.75	65	66.25	67.5	68.75	18.4427252259052	NA	9.8	10.6	11.4	17	29	31.4	33.8	36.2	38.6	68	68	68	68	68	68	68	68	68	68	68
5.593828248742036e-9	4.4164625815627347e-7	5.742835119740783e-9	1166	XUT_13R-276	NA	chrXIII:611393-611649(-)	XUTs	1	NA	NA	59	NA	NA	59	NA	NA	59	59	59	59	59	59	59	59	59	59	59	NA	NA	NA	NA	NA	NA	NA	NA	NA	NA	NA	NA	NA	NA	NA	NA	NA	NA	NA	NA	NA	NA
3.915679774119425e-6	3.5331700652501877e-6	1.1485670239481566e-6	1167	XUT_13R-279,SUT734	NA	chrXIII:618355-619594(-)	XUTs	8	2	7	39.875	64	37.4285714285714	33	64	39	35.0575745369671	NA	17.1	19.2	21.4	33	50.75	56	61.25	67.1	73.05	63.8748776906852	NA	60.4	60.8	61.2	64	66	66.4	66.8	67.2	67.6	32.7467608293297	14	14	14	14	39	48	51	53.8	56.2	58.6
9.509508022861461e-6	9.274571421281741e-6	1.0911386727507488e-5	1168	XUT_13R-293,SUT735,CUT783,XUT_13R-294,CUT784,XUT_13R-297	NA	chrXIII:654389-658381(-)	CUTs	21	19	17	50.9047619047619	44	52.5294117647059	49	44	55	42.9750313696525	NA	15	18	23	49	74	80	82	85	95	39.4522398006532	NA	14.7	19	20.7	44	55	58	58.6	63.2	76.1	48.7972441210934	NA	26.8	27.6	28.4	55	65	70.6	72	77.6	86.4
5.593828248742036e-9	8.832925163125469e-7	1.1485670239481566e-6	1169	XUT_13R-313	NA	chrXIII:676052-676933(-)	XUTs	2	2	NA	94	30.5	NA	94	30.5	NA	85.9767410408187	NA	59.8	63.6	67.4	94	113	116.8	120.6	124.4	128.2	27.3495886623547	NA	18.35	19.7	21.05	30.5	37.25	38.6	39.95	41.3	42.65	NA	NA	NA	NA	NA	NA	NA	NA	NA	NA	NA
5.0344454238678324e-06	4.4164625815627345e-6	9.188536191585253e-6	1170	XUT_13R-316,SUT736	NA	chrXIII:687543-688857(-)	XUTs	10	16	9	63.2	56.75	63.3333333333333	62.5	57	63	60.5533005727194	NA	41.45	41.9	42.7	62.5	81.5	85.4	86.3	87.2	88.1	52.8943618223288	76	24.75	33	40.5	57	69.75	75	75.75	76	81	62.2134924631519	52	47.2	50.4	52	63	72	72.4	72.8	75	79
6.7125938984904435e-6	4.4164625815627345e-6	6.891402143688939e-6	1171	XUT_13R-330,SUT737	NA	chrXIII:731437-732109(-)	XUTs	10	12	12	68.4	59.6666666666667	60.1666666666667	63.5	61.5	45.5	62.6015163940801	56	34.4	48.8	53.4	63.5	83.25	86.8	88.6	93.2	107.6	53.7235423392056	NA	25.25	32.2	33.3	61.5	79.25	79.8	83.5	89	91.8	55.3172967787501	NA	34.85	38.3	39.95	45.5	75	79.4	88.7	100.8	107.95
3.3562969492452218e-6	1.3249387744688203e-6	4.019984583818548e-6	1172	XUT_13R-340	NA	chrXIII:768824-770517(-)	XUTs	3	7	6	59.6666666666667	62.8571428571429	37	55	66	36.5	59.1514828016833	NA	53.2	53.4	53.6	55	63	64.6	66.2	67.8	69.4	59.0633256952739	NA	33	39	45	66	70	70.6	73.6	81.4	89.2	35.2308523366118	NA	23.5	24	24.5	36.5	42.75	44	47.25	50.5	53.75
5.593828248742036e-9	4.416462581562735e-9	5.742835119740783e-7	1173	XUT_13R-357	NA	chrXIII:800818-801481(-)	XUTs	NA	1	NA	NA	41	NA	NA	41	NA	NA	NA	NA	NA	NA	NA	NA	NA	NA	NA	NA	41	41	41	41	41	41	41	41	41	41	41	NA	NA	NA	NA	NA	NA	NA	NA	NA	NA	NA
5.0344454238678324e-06	3.5331700652501877e-6	5.168551607766705e-6	1174	XUT_13R-362	NA	chrXIII:808459-808718(-)	XUTs	8	9	9	55.375	57.2222222222222	30.1111111111111	61.5	56	31	51.6172990496815	NA	28.15	31.3	34.25	61.5	73.25	73.6	73.95	74.3	74.65	53.9482475617947	NA	33.4	33.8	34.6	56	69	73	77	81	85	27.6666790314508	NA	14.8	17.6	19.4	31	36	40	44	46.4	47.2
5.593828248742036e-9	4.4164625815627347e-7	5.742835119740783e-7	1175	XUT_13R-388	NA	chrXIII:851755-852152(-)	XUTs	1	1	NA	84	13	NA	84	13	NA	84	84	84	84	84	84	84	84	84	84	84	13	13	13	13	13	13	13	13	13	13	13	NA	NA	NA	NA	NA	NA	NA	NA	NA	NA	NA
1.1187656497484072e-6	2.2082312907813672e-6	2.2971340478963133e-6	1176	XUT_13R-389,SUT739	NA	chrXIII:854525-855005(-)	XUTs	5	4	2	53.4	72.25	77	67	80.5	77	40.8337414249759	NA	14.2	15.4	16.6	67	70	75.6	81.2	86.8	92.4	69.5231495255653	NA	47.25	52.5	57.75	80.5	84.5	84.8	85.1	85.4	85.7	72.4775827411483	NA	53.6	56.2	58.8	77	90	92.6	95.2	97.8	100.4
1.1187656497484072e-6	3.091523807093914e-6	2.2971340478963133e-6	1177	XUT_13R-411	NA	chrXIII:902929-904456(-)	XUTs	7	4	2	35.1428571428571	34.25	47	40	37.5	47	32.9394525805441	NA	17.8	19.6	21.4	40	43	43.6	44.5	46	47.5	31.440401745387	NA	17.7	20.4	23.1	37.5	43.25	44	44.75	45.5	46.25	40.9878030638384	NA	26.3	28.6	30.9	47	58.5	60.8	63.1	65.4	67.7
1.6781484746226109e-6	8.832925163125469e-7	5.742835119740783e-9	1178	XUT_13R-47	NA	chrXIII:110937-111737(-)	XUTs	2	NA	3	90.5	NA	59.3333333333333	90.5	NA	61	90.4322951162913	NA	87.35	87.7	88.05	90.5	92.25	92.6	92.95	93.3	93.65	NA	NA	NA	NA	NA	NA	NA	NA	NA	NA	NA	59.2044995971201	NA	54.7	55.4	56.1	61	62	62.2	62.4	62.6	62.8
5.593828248742036e-9	4.4164625815627347e-7	5.742835119740783e-9	1179	XUT_13R-52	NA	chrXIII:119116-119724(-)	XUTs	1	NA	NA	42	NA	NA	42	NA	NA	42	42	42	42	42	42	42	42	42	42	42	NA	NA	NA	NA	NA	NA	NA	NA	NA	NA	NA	NA	NA	NA	NA	NA	NA	NA	NA	NA	NA	NA
1.6781484746226109e-6	1.7665850326250939e-6	2.2971340478963133e-6	1180	XUT_13R-73	NA	chrXIII:171531-173499(-)	XUTs	4	4	3	76.5	59.75	57	74	57.5	66	76.2588815154211	NA	71.3	71.6	71.9	74	78	79.8	81.6	83.4	85.2	59.4023804117662	54	54	54	54	57.5	63.25	64.6	65.95	67.3	68.65	54.2117883065757	NA	37.2	40.4	43.6	66	68.5	69	69.5	70	70.5
2.2375312994968144e-6	8.832925163125469e-7	5.742835119740783e-7	1181	XUT_13R-88	NA	chrXIII:220815-221973(-)	XUTs	2	1	4	28	74	53.75	28	74	62	23.6431808350738	NA	14.5	16	17.5	28	35.5	37	38.5	40	41.5	74	74	74	74	74	74	74	74	74	74	74	48.742987031847	NA	26.85	32.7	38.55	62	65.5	66.4	67.3	68.2	69.1
2.2375312994968144e-6	3.5331700652501877e-6	1.1485670239481566e-6	1182	XUT_13R-97	NA	chrXIII:233214-233741(-)	XUTs	8	2	4	63	44.5	52.25	65	44.5	53.5	56.6240836046452	NA	26.3	32.6	38.35	65	84.75	88.6	92.45	93.9	94.95	41.3279566395436	NA	29.65	31.3	32.95	44.5	52.75	54.4	56.05	57.7	59.35	52.1886612780055	54	48.75	49.5	50.25	53.5	54	54	54	54	54
5.593828248742036e-6	5.299755097875281e-6	8.039969167637096e-6	1183	XUT_14F-101,SUT325,CUT328	NA	chrXIV:270144-271219(+)	CUTs	12	14	10	50.1666666666667	55.5	51.4	34	57.5	55	35.967679649709	NA	12.65	14.3	15.95	34	66	66	66.35	66.9	121.9	53.733385533615	63	35.3	37.2	39.8	57.5	63.75	65.2	67.4	72.6	76.4	47.9558020665005	NA	26.35	27.7	28.35	55	65.25	67.6	68.95	70.6	73.3
7.271976723364647e-6	3.091523807093914e-6	4.5942680957926265e-6	1184	XUT_14F-102,SUT326	NA	chrXIV:271873-274241(+)	XUTs	7	8	13	61.5714285714286	48.75	52.3076923076923	58	38.5	44	57.4558143818075	NA	35	38	41	58	81	86.4	90.3	91.2	92.1	42.2609257612657	74	19.5	23	26.4	38.5	74	74	74	78.5	83.75	42.4027935009899	18	18	18.8	21.2	44	83	86	89.4	93.6	106.2
3.915679774119425e-6	2.6498775489376406e-6	6.3171186317148615e-6	1185	XUT_14F-116,SUT327,XUT_14F-118	NA	chrXIV:318615-319917(+)	XUTs	6	11	7	52.6666666666667	53.7272727272727	41.7142857142857	58	53	47	45.8692591531064	NA	19.75	26.5	33.25	58	67.75	69	71.25	73.5	75.75	47.9663975345092	NA	20	21	28.5	53	71.5	78	80.5	83	87	34.546233412817	NA	11.6	15.2	18.8	47	56.5	60.4	63.4	64.6	65.8
5.593828248742036e-9	1.7665850326250939e-6	1.7228505359222347e-6	1186	XUT_14F-123,CUT330	NA	chrXIV:337941-339295(+)	CUTs	4	3	NA	117	41	NA	62.5	39	NA	76.0590369114179	NA	32.1	34.2	36.3	62.5	139	173.8	208.6	243.4	278.2	39.6224900306535	NA	30	31	32	39	47	48.6	50.2	51.8	53.4	NA	NA	NA	NA	NA	NA	NA	NA	NA	NA	NA
5.593828248742036e-9	4.4164625815627347e-7	5.742835119740783e-7	1187	XUT_14F-126	NA	chrXIV:345718-346212(+)	XUTs	1	1	NA	24	26	NA	24	26	NA	24	24	24	24	24	24	24	24	24	24	24	26	26	26	26	26	26	26	26	26	26	26	NA	NA	NA	NA	NA	NA	NA	NA	NA	NA	NA
5.593828248742036e-7	2.2082312907813672e-6	5.742835119740783e-7	1188	XUT_14F-133	NA	chrXIV:354421-355503(+)	XUTs	5	1	1	50.6	49	50	57	49	50	43.0138509622146	NA	18	22	26	57	67	69.8	72.6	75.4	78.2	49	49	49	49	49	49	49	49	49	49	49	50	50	50	50	50	50	50	50	50	50	50
5.0344454238678324e-06	1.0599510195750562e-5	8.614252679611175e-6	1189	XUT_14F-142,SUT330	NA	chrXIV:372463-374321(+)	XUTs	24	15	9	51.4166666666667	57.5333333333333	85.5555555555556	45	59	57	44.4742779421298	NA	19.45	22.6	24.9	45	70.25	72.2	78.95	85.8	96.35	53.4354142957909	NA	28.5	30.4	31.7	59	70	72.8	75.6	79.6	88.9	62.1577244665893	NA	27.4	31.8	34.6	57	83	88.2	93.4	142	234
4.475062598993629e-6	3.091523807093914e-6	3.4457010718444695e-6	1190	XUT_14F-166,SUT333	NA	chrXIV:440725-441306(+)	XUTs	7	6	8	56.4285714285714	43.6666666666667	52.375	52	50	49	49.063767987648	NA	22.8	33.6	44.4	52	72	76.2	80	83	86	39.6551523933992	50	19	22	25	50	54.5	56	57.5	59	60.5	47.0776783925671	NA	23.45	25.9	28.7	49	59	66	73	82.4	92.2
5.593828248742036e-7	4.416462581562735e-9	5.742835119740783e-9	1191	XUT_14F-190	NA	chrXIV:500891-501205(+)	XUTs	NA	NA	1	NA	NA	68	NA	NA	68	NA	NA	NA	NA	NA	NA	NA	NA	NA	NA	NA	NA	NA	NA	NA	NA	NA	NA	NA	NA	NA	NA	68	68	68	68	68	68	68	68	68	68	68
5.593828248742036e-9	8.832925163125469e-7	5.742835119740783e-7	1192	XUT_14F-20	NA	chrXIV:64711-65533(+)	XUTs	2	1	NA	59.5	74	NA	59.5	74	NA	59.4978991225741	NA	59.05	59.1	59.15	59.5	59.75	59.8	59.85	59.9	59.95	74	74	74	74	74	74	74	74	74	74	74	NA	NA	NA	NA	NA	NA	NA	NA	NA	NA	NA
5.593828248742036e-7	4.416462581562735e-9	5.742835119740783e-9	1193	XUT_14F-208	NA	chrXIV:535208-535949(+)	XUTs	NA	NA	1	NA	NA	39	NA	NA	39	NA	NA	NA	NA	NA	NA	NA	NA	NA	NA	NA	NA	NA	NA	NA	NA	NA	NA	NA	NA	NA	NA	39	39	39	39	39	39	39	39	39	39	39
2.2375312994968144e-6	1.3249387744688203e-6	1.7228505359222347e-6	1194	XUT_14F-214	NA	chrXIV:546153-546781(+)	XUTs	3	3	4	71.6666666666667	71	44.25	64	75	42.5	59.2499213681474	NA	29.8	33.6	37.4	64	94.5	100.6	106.7	112.8	118.9	69.6496095641196	NA	55.2	57.4	59.6	75	80	81	82	83	84	39.7514428071816	NA	22.1	24.2	26.3	42.5	56.25	59.4	62.55	65.7	68.85
3.915679774119425e-6	3.974816323406461e-6	5.742835119740783e-7	1195	XUT_14F-219	NA	chrXIV:561385-561815(+)	XUTs	9	1	7	53	39	45.1428571428571	49	39	40	47.169609899004	NA	23.2	24.4	27.4	49	59	65.8	72.6	83.4	98.2	39	39	39	39	39	39	39	39	39	39	39	38.036713316561	40	14.9	15.8	16.7	40	59	60.2	63.6	71.4	79.2
5.593828248742036e-9	1.3249387744688203e-6	1.1485670239481566e-6	1196	XUT_14F-234	NA	chrXIV:597737-598345(+)	XUTs	3	2	NA	54.6666666666667	49.5	NA	58	49.5	NA	48.5084833001426	NA	27.4	30.8	34.2	58	70	72.4	74.8	77.2	79.6	49.1934955049954	NA	44.55	45.1	45.65	49.5	52.25	52.8	53.35	53.9	54.45	NA	NA	NA	NA	NA	NA	NA	NA	NA	NA	NA
2.2375312994968144e-6	4.4164625815627345e-6	1.7228505359222347e-6	1197	XUT_14F-236	NA	chrXIV:599180-600285(+)	XUTs	10	3	4	58.2	67.6666666666667	59.75	56.5	82	63	45.9553355125215	NA	14.3	20.6	26.2	56.5	65.75	68.2	68.65	78	118.5	59.2609337296908	NA	32.5	38	43.5	82	88	89.2	90.4	91.6	92.8	59.0189059409992	NA	47.4	49.8	52.2	63	65.75	66.2	66.65	67.1	67.55
1.1187656497484072e-6	4.416462581562735e-9	5.742835119740783e-7	1198	XUT_14F-255	NA	chrXIV:624952-625360(+)	XUTs	NA	1	2	NA	22	44.5	NA	22	44.5	NA	NA	NA	NA	NA	NA	NA	NA	NA	NA	NA	22	22	22	22	22	22	22	22	22	22	22	31.4324672910034	NA	16.15	19.3	22.45	44.5	60.25	63.4	66.55	69.7	72.85
6.7125938984904435e-6	5.7414013560315546e-6	8.039969167637096e-6	1199	XUT_14F-257,CUT347,SUT337	NA	chrXIV:629054-629530(+)	CUTs	13	14	12	49.5384615384615	57.3571428571429	46.9166666666667	51	58	50	42.7410762008044	64	14.6	19.2	25.8	51	64	70.6	75.2	75.8	80	53.9119450282813	NA	27.65	31.6	39.4	58	67.75	73.4	80	80	86.3	36.7224250758291	14	12.55	13.1	13.65	50	64	72.8	78.8	83.2	88.95
1.0068890847735665e-5	1.4132680261000751e-5	1.8951355895144584e-5	1200	XUT_14F-259,SUT338	NA	chrXIV:632763-634070(+)	XUTs	32	33	18	56.34375	62.3939393939394	58.6111111111111	54.5	57	57.5	53.9630989232999	NA	31.55	36.1	40.25	54.5	62.5	67.2	78.75	82.9	85.35	59.2070903622028	57	38.2	40.2	41.8	57	74	80.2	87.2	92	100.8	54.8962981711331	72	28.4	33.2	36.65	57.5	71.5	72	74.7	81.9	92.8
5.593828248742036e-9	4.4164625815627347e-7	5.742835119740783e-9	1201	XUT_14F-280	NA	chrXIV:692120-692442(+)	XUTs	1	NA	NA	85	NA	NA	85	NA	NA	85	85	85	85	85	85	85	85	85	85	85	NA	NA	NA	NA	NA	NA	NA	NA	NA	NA	NA	NA	NA	NA	NA	NA	NA	NA	NA	NA	NA	NA
1.1747039322358276e-5	6.183047614187828e-6	2.2971340478963133e-6	1202	XUT_14F-289,SUT339	NA	chrXIV:724416-726019(+)	XUTs	14	4	21	65.0714285714286	60.5	57.3333333333333	72	63.5	59	59.7753251135133	79	22.6	29.4	41.1	72	80.5	81.4	82.25	85.5	89.1	55.9821343094191	NA	33.25	38.5	43.75	63.5	69.75	73.2	76.65	80.1	83.55	53.0560229147644	NA	23	34	39	59	73	78	80	82	88
2.2375312994968144e-6	2.2082312907813672e-6	5.168551607766705e-6	1203	XUT_14F-290,SUT340,SUT341,XUT_14F-292	NA	chrXIV:727570-730172(+)	XUTs	5	9	4	48.4	66.5555555555556	45.75	42	61	52	42.8774334635427	NA	21.6	25.2	28.8	42	71	71.8	72.6	73.4	74.2	62.188790314626	61	36.8	47.6	53.6	61	78	80.8	83.6	91.2	103.6	38.4031026258653	NA	16.9	20.8	24.7	52	65.25	65.4	65.55	65.7	65.85
2.2375312994968144e-6	3.5331700652501877e-6	1.1485670239481566e-6	1204	XUT_14F-302,SUT343	NA	chrXIV:742294-742589(+)	XUTs	8	2	4	63	64	43	51.5	64	45.5	59.6166474740864	46	44.05	45.1	46	51.5	76.25	76.6	76.95	87.8	100.4	63.8748776906852	NA	60.4	60.8	61.2	64	66	66.4	66.8	67.2	67.6	40.098432939424	NA	24.65	26.3	27.95	45.5	57.25	57.4	57.55	57.7	57.85
3.3562969492452218e-6	3.974816323406461e-6	5.742835119740783e-6	1205	XUT_14F-303,SUT344	NA	chrXIV:743787-746430(+)	XUTs	9	10	6	56.7777777777778	65.2	59.8333333333333	56	71	69	54.0454665289207	NA	34.8	35.6	37.4	56	70	72.8	75.6	78.4	81.2	55.5420422148741	NA	18.8	29.6	41.8	71	82.75	84.4	85.3	86.7	89.85	54.8437268159932	NA	27.25	33.5	39.75	69	75	76	76.5	77	77.5
5.0344454238678324e-06	5.7414013560315546e-6	7.465685655663017e-6	1206	XUT_14F-306	NA	chrXIV:755222-756770(+)	XUTs	13	13	9	53.1538461538462	66.6153846153846	63.8888888888889	56	62	57	49.8142625950051	NA	28	36.6	38.4	56	67	67	67.8	70.2	74.6	64.9906580540429	61	49.8	51.4	52.6	62	74	74.6	75.2	75.8	90.3999999999999	55.1600278909191	79	23	31	37.4	57	79	79	79	90.4	113.2
3.3562969492452218e-6	8.832925163125469e-7	2.2971340478963133e-6	1207	XUT_14F-313,SUT345	NA	chrXIV:759585-760798(+)	XUTs	2	4	6	62.5	51.25	49.1666666666667	62.5	47	48	62.4819974072532	NA	61.15	61.3	61.45	62.5	63.25	63.4	63.55	63.7	63.85	49.6633798377045	NA	38.75	39.5	40.25	47	56.5	59.8	63.1	66.4	69.7	44.7213211044511	NA	24.5	31	37.5	48	50.5	51	59.75	68.5	77.25
1.1187656497484072e-6	1.7665850326250939e-6	2.8714175598703916e-6	1208	XUT_14F-37,CUT315	NA	chrXIV:104256-104756(+)	CUTs	4	5	2	57.75	37.8	13.5	27	35	13.5	35.7150524690216	NA	15.35	16.7	18.05	27	64	83.8	103.6	123.4	143.2	33.58739899284	NA	17.4	20.8	24.2	35	42	47	52	57	62	11.2249721603218	NA	6.75	7.5	8.25	13.5	17.25	18	18.75	19.5	20.25
5.593828248742036e-7	4.416462581562735e-9	5.742835119740783e-9	1209	XUT_14F-52	NA	chrXIV:160613-161626(+)	XUTs	NA	NA	1	NA	NA	25	NA	NA	25	NA	NA	NA	NA	NA	NA	NA	NA	NA	NA	NA	NA	NA	NA	NA	NA	NA	NA	NA	NA	NA	NA	25	25	25	25	25	25	25	25	25	25	25
8.950125197987257e-6	6.183047614187828e-6	6.891402143688939e-6	1210	XUT_14F-55,CUT319,SUT323	NA	chrXIV:168012-169833(+)	CUTs	14	12	16	44.6428571428571	49.9166666666667	55	46.5	44	47	41.4851717866676	NA	16.3	22.7	35.05	46.5	52	55.2	60.15	62.1	63.35	45.4617551502121	63	24.75	27.2	28.3	44	64.75	68.6	74.55	81.7	83.45	44.8515418565359	NA	15.25	17.5	20.5	47	77.5	82	89.5	99	109.25
2.2375312994968144e-6	1.7665850326250939e-6	1.1485670239481566e-6	1211	XUT_14F-6	NA	chrXIV:16387-17821(+)	XUTs	4	2	4	65.25	48.5	40.75	59.5	48.5	36	63.6631674495636	NA	52.3	52.6	52.9	59.5	71.25	75	78.75	82.5	86.25	43.9545219516718	NA	30.05	32.1	34.15	48.5	58.75	60.8	62.85	64.9	66.95	37.4514979832854	36	24.1	26.2	28.3	36	44.25	49.2	54.15	59.1	64.05
1.1187656497484072e-6	8.832925163125469e-7	5.742835119740783e-9	1212	XUT_14F-61	NA	chrXIV:179958-181104(+)	XUTs	2	NA	2	56	NA	47.5	56	NA	47.5	55.8569601750758	NA	52.4	52.8	53.2	56	58	58.4	58.8	59.2	59.6	NA	NA	NA	NA	NA	NA	NA	NA	NA	NA	NA	47.4341649025257	NA	45.25	45.5	45.75	47.5	48.75	49	49.25	49.5	49.75
5.593828248742036e-7	1.3249387744688203e-6	1.1485670239481566e-6	1213	XUT_14R-128	NA	chrXIV:330526-331351(-)	XUTs	3	2	1	37	46	60	23	46	60	29.3121259705897	NA	15.8	16.6	17.4	23	48	53	58	63	68	43.4856298103178	NA	32.5	34	35.5	46	53.5	55	56.5	58	59.5	60	60	60	60	60	60	60	60	60	60	60
1.0068890847735665e-5	1.7224204068094664e-5	1.4357087799351956e-5	1214	XUT_14R-130,SUT747	NA	chrXIV:335166-337788(-)	XUTs	39	25	18	55.8974358974359	50.48	49.8888888888889	55	52	47.5	44.2096138923284	56	15	17	18.7	55	72.5	75.4	78	80.8	99.2	44.1622807162708	44	17	22.2	24.6	52	61	68.4	74.8	86.2	97.8	45.7148724113598	NA	21.2	30.7	35.65	47.5	60.75	61.6	66.05	72.8	78.95
5.593828248742036e-7	4.416462581562735e-9	5.742835119740783e-9	1215	XUT_14R-141	NA	chrXIV:355616-356208(-)	XUTs	NA	NA	1	NA	NA	4	NA	NA	4	NA	NA	NA	NA	NA	NA	NA	NA	NA	NA	NA	NA	NA	NA	NA	NA	NA	NA	NA	NA	NA	NA	4	4	4	4	4	4	4	4	4	4	4
1.6781484746226109e-6	1.3249387744688203e-6	5.742835119740783e-9	1216	XUT_14R-162,CUT811	NA	chrXIV:405949-408103(-)	CUTs	3	NA	3	35.3333333333333	NA	27.3333333333333	34	NA	33	34.9904735977875	NA	30.4	30.8	31.2	34	38	38.8	39.6	40.4	41.2	NA	NA	NA	NA	NA	NA	NA	NA	NA	NA	NA	24.4699061294669	NA	14.1	16.2	18.3	33	35	35.4	35.8	36.2	36.6
5.593828248742036e-9	4.416462581562735e-9	5.742835119740783e-7	1217	XUT_14R-179	NA	chrXIV:450888-451511(-)	XUTs	NA	1	NA	NA	99	NA	NA	99	NA	NA	NA	NA	NA	NA	NA	NA	NA	NA	NA	NA	99	99	99	99	99	99	99	99	99	99	99	NA	NA	NA	NA	NA	NA	NA	NA	NA	NA	NA
5.593828248742036e-7	8.832925163125469e-7	5.742835119740783e-9	1218	XUT_14R-181	NA	chrXIV:462182-463020(-)	XUTs	2	NA	1	55	NA	48	55	NA	48	54.4150714416512	NA	47.8	48.6	49.4	55	59	59.8	60.6	61.4	62.2	NA	NA	NA	NA	NA	NA	NA	NA	NA	NA	NA	48	48	48	48	48	48	48	48	48	48	48
1.6781484746226109e-6	1.3249387744688203e-6	2.2971340478963133e-6	1219	XUT_14R-187,SUT748	NA	chrXIV:465519-466655(-)	XUTs	3	4	3	57.6666666666667	37.75	61	61	35	55	55.3177203091127	NA	39.4	41.8	44.2	61	68	69.4	70.8	72.2	73.6	30.6104470137553	NA	14.6	15.2	15.8	35	55.75	58	60.25	62.5	64.75	59.9986110789597	NA	51.4	51.8	52.2	55	66	68.2	70.4	72.6	74.8
5.593828248742036e-7	8.832925163125469e-7	5.742835119740783e-7	1220	XUT_14R-194	NA	chrXIV:480555-480943(-)	XUTs	2	1	1	31.5	9	49	31.5	9	49	30.3315017762062	NA	23.85	24.7	25.55	31.5	35.75	36.6	37.45	38.3	39.15	9	9	9	9	9	9	9	9	9	9	9	49	49	49	49	49	49	49	49	49	49	49
5.593828248742036e-9	4.4164625815627347e-7	5.742835119740783e-9	1221	XUT_14R-195	NA	chrXIV:481627-483138(-)	XUTs	1	NA	NA	61	NA	NA	61	NA	NA	61	61	61	61	61	61	61	61	61	61	61	NA	NA	NA	NA	NA	NA	NA	NA	NA	NA	NA	NA	NA	NA	NA	NA	NA	NA	NA	NA	NA	NA
4.475062598993629e-6	5.7414013560315546e-6	7.465685655663017e-6	1222	XUT_14R-204	NA	chrXIV:490195-491243(-)	XUTs	13	13	8	33.3076923076923	47.3076923076923	43.5	26	45	42.5	27.8243573878885	NA	11.2	12.8	15.2	26	48	51	54.8	60.2	68	37.175406979109	NA	13.2	18.4	19.6	45	56	59.6	63.4	67.6	99.3999999999999	40.4784907884745	NA	22.75	24.5	26.7	42.5	47.25	47.6	47.95	57.9	69.45
1.6781484746226109e-6	8.832925163125469e-7	1.1485670239481566e-6	1223	XUT_14R-21,SUT742	NA	chrXIV:64997-66251(-)	XUTs	2	2	3	98.5	71.5	26	98.5	71.5	29	93.9787209957658	NA	71.95	74.9	77.85	98.5	113.25	116.2	119.15	122.1	125.05	71.4142842854285	NA	68.35	68.7	69.05	71.5	73.25	73.6	73.95	74.3	74.65	23.8532714418605	NA	14.6	16.2	17.8	29	32.5	33.2	33.9	34.6	35.3
1.1187656497484072e-6	4.416462581562735e-9	5.742835119740783e-7	1224	XUT_14R-217	NA	chrXIV:525015-525521(-)	XUTs	NA	1	2	NA	57	23	NA	57	23	NA	NA	NA	NA	NA	NA	NA	NA	NA	NA	NA	57	57	57	57	57	57	57	57	57	57	57	22.4499443206436	NA	18.5	19	19.5	23	25.5	26	26.5	27	27.5
3.3562969492452218e-6	4.858108839719008e-6	1.7228505359222347e-6	1225	XUT_14R-219,CUT816	NA	chrXIV:525538-525839(-)	CUTs	11	3	6	56.4545454545455	41	51.3333333333333	62	24	54.5	43.7241546062833	62	9	13	22.5	62	70.5	71	83.5	96	99.5	31.1549646111066	NA	15.9	16.8	17.7	24	54	60	66	72	78	48.679941025402	NA	29	33	37	54.5	63	64	65.25	66.5	67.75
5.593828248742036e-9	1.3249387744688203e-6	5.742835119740783e-7	1226	XUT_14R-232	NA	chrXIV:547235-549254(-)	XUTs	3	1	NA	46.6666666666667	43	NA	39	43	NA	38.1883538595628	NA	19.2	21.4	23.6	39	61.5	66	70.5	75	79.5	43	43	43	43	43	43	43	43	43	43	43	NA	NA	NA	NA	NA	NA	NA	NA	NA	NA	NA
5.593828248742036e-9	4.416462581562735e-9	5.742835119740783e-7	1227	XUT_14R-249	NA	chrXIV:571961-572499(-)	XUTs	NA	1	NA	NA	38	NA	NA	38	NA	NA	NA	NA	NA	NA	NA	NA	NA	NA	NA	NA	38	38	38	38	38	38	38	38	38	38	38	NA	NA	NA	NA	NA	NA	NA	NA	NA	NA	NA
5.593828248742036e-9	4.4164625815627347e-7	5.742835119740783e-9	1228	XUT_14R-250	NA	chrXIV:572565-573043(-)	XUTs	1	NA	NA	61	NA	NA	61	NA	NA	61	61	61	61	61	61	61	61	61	61	61	NA	NA	NA	NA	NA	NA	NA	NA	NA	NA	NA	NA	NA	NA	NA	NA	NA	NA	NA	NA	NA	NA
1.6781484746226109e-6	6.183047614187828e-6	4.019984583818548e-6	1229	XUT_14R-269,SUT752	NA	chrXIV:609616-611305(-)	XUTs	14	7	3	63.5714285714286	58.4285714285714	67.3333333333333	60.5	58	78	57.1473535377486	50	22.65	29	42	60.5	77.5	81.2	83.4	88.6	108.5	54.1996739228485	NA	32.2	33.4	34.6	58	74	75.2	77.9	83.6	89.3	64.9948713902265	NA	47.4	50.8	54.2	78	79	79.2	79.4	79.6	79.8
5.593828248742036e-7	8.832925163125469e-7	1.7228505359222347e-6	1230	XUT_14R-271	NA	chrXIV:614560-615755(-)	XUTs	2	3	1	34	61.3333333333333	14	34	68	14	32.4961536185438	NA	25	26	27	34	39	40	41	42	43	49.3176640440075	NA	23	28	33	68	83	86	89	92	95	14	14	14	14	14	14	14	14	14	14	14
5.593828248742036e-7	4.4164625815627347e-7	2.2971340478963133e-6	1231	XUT_14R-286	NA	chrXIV:642859-643575(-)	XUTs	1	4	1	57	68.75	31	57	71.5	31	57	57	57	57	57	57	57	57	57	57	57	68.2563324173948	NA	57.8	59.6	61.4	71.5	75.25	75.4	75.55	75.7	75.85	31	31	31	31	31	31	31	31	31	31	31
1.1187656497484072e-6	1.3249387744688203e-6	5.742835119740783e-7	1232	XUT_14R-291,SUT754	NA	chrXIV:652436-653208(-)	XUTs	3	1	2	67	29	64	53	29	64	52.0914318429085	NA	24.2	27.4	30.6	53	90	97.4	104.8	112.2	119.6	29	29	29	29	29	29	29	29	29	29	29	63.718129288296	NA	58.6	59.2	59.8	64	67	67.6	68.2	68.8	69.4
5.593828248742036e-9	4.416462581562735e-9	5.742835119740783e-7	1233	XUT_14R-300	NA	chrXIV:691888-692266(-)	XUTs	NA	1	NA	NA	19	NA	NA	19	NA	NA	NA	NA	NA	NA	NA	NA	NA	NA	NA	NA	19	19	19	19	19	19	19	19	19	19	19	NA	NA	NA	NA	NA	NA	NA	NA	NA	NA	NA
5.593828248742036e-7	1.7665850326250939e-6	5.742835119740783e-7	1234	XUT_14R-308,CUT819	NA	chrXIV:706747-707560(-)	CUTs	4	1	1	52.25	29	50	33	29	50	41.9819490076503	NA	25.3	25.6	25.9	33	58.75	70.6	82.45	94.3	106.15	29	29	29	29	29	29	29	29	29	29	29	50	50	50	50	50	50	50	50	50	50	50
5.593828248742036e-7	3.091523807093914e-6	5.742835119740783e-7	1235	XUT_14R-330,SUT757	NA	chrXIV:740186-742228(-)	XUTs	7	1	1	64.2857142857143	113	77	63	113	77	63.0138334245699	77	46.8	48.6	50.4	63	77	77	77.1	77.4	77.7	113	113	113	113	113	113	113	113	113	113	113	77	77	77	77	77	77	77	77	77	77	77
2.796914124371018e-6	5.299755097875281e-6	5.742835119740783e-6	1236	XUT_14R-40,SUT743	NA	chrXIV:110700-112904(-)	XUTs	12	10	5	64.0833333333333	45	36.6	58	30	34	60.4952083757466	NA	37.4	41.5	44.25	58	82.25	89.4	92.35	92.9	94.8	31.6858493234071	14	12.9	13.8	14	30	62.25	67	71.5	81.6	111.3	35.258782730252	NA	25.2	26.4	27.6	34	42	44.2	46.4	48.6	50.8
5.593828248742036e-7	4.416462581562735e-9	5.742835119740783e-9	1237	XUT_14R-44	NA	chrXIV:124805-125825(-)	XUTs	NA	NA	1	NA	NA	8	NA	NA	8	NA	NA	NA	NA	NA	NA	NA	NA	NA	NA	NA	NA	NA	NA	NA	NA	NA	NA	NA	NA	NA	NA	8	8	8	8	8	8	8	8	8	8	8
1.1187656497484072e-6	4.4164625815627347e-7	5.742835119740783e-7	1238	XUT_14R-46	NA	chrXIV:126102-126712(-)	XUTs	1	1	2	57	61	29.5	57	61	29.5	57	57	57	57	57	57	57	57	57	57	57	61	61	61	61	61	61	61	61	61	61	61	24.454038521275	NA	14.65	16.3	17.95	29.5	37.75	39.4	41.05	42.7	44.35
5.593828248742036e-9	1.3249387744688203e-6	5.742835119740783e-9	1239	XUT_14R-74,SUT744	NA	chrXIV:201340-201983(-)	XUTs	3	NA	NA	37.6666666666667	NA	NA	33	NA	NA	32.3299201649775	NA	17.7	19.4	21.1	33	48.5	51.6	54.7	57.8	60.9	NA	NA	NA	NA	NA	NA	NA	NA	NA	NA	NA	NA	NA	NA	NA	NA	NA	NA	NA	NA	NA	NA
2.2375312994968144e-6	5.299755097875281e-6	2.8714175598703916e-6	1240	XUT_14R-75,SUT745	NA	chrXIV:204900-206789(-)	XUTs	12	5	4	42.1666666666667	43.4	48.25	42.5	36	46.5	33.5914284491819	11	11	11.3	12.95	42.5	60.25	67.4	70.35	70.9	76.85	31.0142836365849	76	9.4	12.8	16.2	36	76	76	76	76	76	46.6935400071364	NA	34.5	36	37.5	46.5	54.25	56.8	59.35	61.9	64.45
5.593828248742036e-7	4.4164625815627347e-7	5.742835119740783e-9	1241	XUT_14R-90	NA	chrXIV:242271-244255(-)	XUTs	1	NA	1	78	NA	83	78	NA	83	78	78	78	78	78	78	78	78	78	78	78	NA	NA	NA	NA	NA	NA	NA	NA	NA	NA	NA	83	83	83	83	83	83	83	83	83	83	83
3.915679774119425e-6	4.858108839719008e-6	6.891402143688939e-6	1242	XUT_15F-1	NA	chrXV:3206-4031(+)	XUTs	11	12	7	76.6363636363636	71.9166666666667	65.4285714285714	64	62	60	66.3992707624719	NA	31.5	47	49.5	64	96	100	107	114	140.5	64.1605759124136	43	43	43.1	43.65	62	74.25	74.8	75.35	75.9	138.1	63.4799606564347	NA	45.8	47.6	49.4	60	79.5	81	82.7	84.8	86.9
8.390742373113054e-6	9.274571421281741e-6	7.465685655663017e-6	1243	XUT_15F-10,SUT349,CUT354	NA	chrXV:21145-22509(+)	CUTs	21	13	15	49.6666666666667	58.3076923076923	35.6666666666667	48	53	35	39.7717736221055	NA	9	14	18	48	69	80	86	91	91	53.0786728471423	NA	25.8	30.8	36.2	53	68	74.6	81.6	89.4	100.4	29.931624298396	NA	10.8	13.6	16.5	35	44.5	46.2	46.9	48.2	64.8999999999999
2.2375312994968144e-6	1.7665850326250939e-6	1.1485670239481566e-6	1244	XUT_15F-102,SUT356	NA	chrXV:225493-226586(+)	XUTs	4	2	4	45.75	40.5	43	45.5	40.5	43.5	33.3197041433114	NA	11.4	13.8	16.2	45.5	70.25	72.8	75.35	77.9	80.45	32.9848450049413	NA	19.35	21.7	24.05	40.5	52.25	54.6	56.95	59.3	61.65	39.8527830107243	NA	23.95	25.9	27.85	43.5	54.75	56.4	58.05	59.7	61.35
2.2375312994968144e-6	8.832925163125469e-7	2.2971340478963133e-6	1245	XUT_15F-104	NA	chrXV:227638-228031(+)	XUTs	2	4	4	56	111.25	62	56	64.5	60.5	44.497190922574	NA	25.4	28.8	32.2	56	73	76.4	79.8	83.2	86.6	72.3655832226156	NA	31.15	31.3	31.45	64.5	144	172.2	200.4	228.6	256.8	57.4406250359553	NA	35.2	39.4	43.6	60.5	70.5	75.6	80.7	85.8	90.9
5.0344454238678324e-06	5.7414013560315546e-6	6.891402143688939e-6	1246	XUT_15F-112,SUT357	NA	chrXV:241558-242799(+)	XUTs	13	12	9	65.6153846153846	55.9166666666667	52	59	55.5	51	61.7322758438496	NA	39.8	45.2	45.8	59	81	81.6	82.2	82.8	103	49.5894440795642	50	21.4	25.2	26.3	55.5	68	76.8	81.4	83.6	93.9	49.5364452556892	51	28.2	29.4	33.4	51	63	65	67	69	71
1.1187656497484072e-6	8.832925163125469e-7	2.2971340478963133e-6	1247	XUT_15F-129	NA	chrXV:281649-282071(+)	XUTs	2	4	2	42	34.25	60	42	4	60	37.9473319220206	NA	25.8	27.6	29.4	42	51	52.8	54.6	56.4	58.2	7.98432901388945	4	2.3	2.6	2.9	4	34.75	53.2	71.65	90.1	108.55	57.5412895232632	NA	44.7	46.4	48.1	60	68.5	70.2	71.9	73.6	75.3
5.593828248742036e-7	4.416462581562735e-9	5.742835119740783e-7	1248	XUT_15F-14	NA	chrXV:28316-28675(+)	XUTs	NA	1	1	NA	7	16	NA	7	16	NA	NA	NA	NA	NA	NA	NA	NA	NA	NA	NA	7	7	7	7	7	7	7	7	7	7	7	16	16	16	16	16	16	16	16	16	16	16
6.15321107361624e-6	1.1041156453906837e-5	5.168551607766705e-6	1249	XUT_15F-144,CUT368	NA	chrXV:315268-316730(+)	CUTs	25	9	11	62.12	44.1111111111111	61.5454545454545	64	49	61	59.2789177667211	NA	30.6	41	41.6	64	75	76	76.8	79.8	84.2	33.1393451897163	NA	7.8	10.6	13.8	49	65	69.8	74.6	77.2	77.6	60.1894173763032	74	41	43	48.5	61	73.5	74	74	74	76
1.1187656497484072e-6	3.091523807093914e-6	2.2971340478963133e-6	1250	XUT_15F-163,SUT361	NA	chrXV:348318-349018(+)	XUTs	7	4	2	52.7142857142857	67	53.5	47	78.5	53.5	39.6997440269608	NA	16.2	17.4	18.6	47	64	70.6	81.4	100.6	119.8	57.7373765911155	NA	27.65	35.3	42.95	78.5	87.25	88	88.75	89.5	90.25	48.5386443980464	NA	33.25	35.5	37.75	53.5	64.75	67	69.25	71.5	73.75
4.475062598993629e-6	2.6498775489376406e-6	4.5942680957926265e-6	1251	XUT_15F-18,SUT351	NA	chrXV:33344-34401(+)	XUTs	6	8	8	47	46.75	50.625	50	46	61	39.2120801088286	NA	15.75	16.5	17.25	50	59.5	62	68.25	74.5	80.75	40.6873734262971	NA	16.75	18.5	20.95	46	54.75	58.6	62.45	72	82.5	45.449826089638	NA	20.35	27.7	34.3	61	62	62	62	65	68.5
2.796914124371018e-6	2.6498775489376406e-6	1.7228505359222347e-6	1252	XUT_15F-197,SUT365,CUT373	NA	chrXV:418050-418866(+)	CUTs	6	3	5	57.1666666666667	37	52	61.5	40	53	52.1740340299255	NA	28.25	28.5	28.75	61.5	77.75	81	81.25	81.5	81.75	33.2379495405268	NA	19.3	21.6	23.9	40	47	48.4	49.8	51.2	52.6	48.7290755645041	NA	28.8	33.6	38.4	53	60	63	66	69	72
8.950125197987257e-6	4.858108839719008e-6	9.762819703559331e-6	1253	XUT_15F-200,SUT366,CUT375	NA	chrXV:422379-425258(+)	CUTs	11	17	16	64.1818181818182	58.7647058823529	52.5	64	64	52.5	63.1605495994467	55	48.5	55	55	64	74	77	77.5	78	78.5	51.8369507117054	64	18	22.4	27.6	64	73	75.4	77.2	79.2	82.8	48.3178692663531	NA	25.5	27	28.5	52.5	68.5	70	74.5	77.5	81.5
2.2375312994968144e-6	1.3249387744688203e-6	2.2971340478963133e-6	1254	XUT_15F-217,CUT378	NA	chrXV:458132-459695(+)	CUTs	3	4	4	65.6666666666667	51.75	55.25	81	41.5	49.5	60.5376675023985	NA	37.8	42.6	47.4	81	82	82.2	82.4	82.6	82.8	41.8779922273843	NA	19.95	21.9	23.85	41.5	65.5	73.6	81.7	89.8	97.9	52.1955121361095	NA	37.45	37.9	38.35	49.5	65.5	69.4	73.3	77.2	81.1
5.593828248742036e-9	4.4164625815627347e-7	5.742835119740783e-9	1255	XUT_15F-232	NA	chrXV:476957-479264(+)	XUTs	1	NA	NA	75	NA	NA	75	NA	NA	75	75	75	75	75	75	75	75	75	75	75	NA	NA	NA	NA	NA	NA	NA	NA	NA	NA	NA	NA	NA	NA	NA	NA	NA	NA	NA	NA	NA	NA
5.593828248742036e-9	8.832925163125469e-7	5.742835119740783e-9	1256	XUT_15F-238	NA	chrXV:491120-492939(+)	XUTs	2	NA	NA	55	NA	NA	55	NA	NA	51.6139516022558	NA	37.9	39.8	41.7	55	64.5	66.4	68.3	70.2	72.1	NA	NA	NA	NA	NA	NA	NA	NA	NA	NA	NA	NA	NA	NA	NA	NA	NA	NA	NA	NA	NA	NA
1.1187656497484072e-6	4.4164625815627347e-7	5.742835119740783e-9	1257	XUT_15F-245	NA	chrXV:504722-505501(+)	XUTs	1	NA	2	44	NA	29.5	44	NA	29.5	44	44	44	44	44	44	44	44	44	44	44	NA	NA	NA	NA	NA	NA	NA	NA	NA	NA	NA	28.5306852353742	NA	22.75	23.5	24.25	29.5	33.25	34	34.75	35.5	36.25
3.915679774119425e-6	4.416462581562735e-9	5.742835119740783e-9	1258	XUT_15F-249,SUT368	NA	chrXV:506932-507946(+)	XUTs	NA	NA	7	NA	NA	47.2857142857143	NA	NA	48	NA	NA	NA	NA	NA	NA	NA	NA	NA	NA	NA	NA	NA	NA	NA	NA	NA	NA	NA	NA	NA	NA	41.6710621567604	32	20.1	25.2	30.3	48	58	58.6	61.9	70.6	79.3
1.6781484746226109e-6	1.7665850326250939e-6	5.742835119740783e-7	1259	XUT_15F-281	NA	chrXV:589293-589732(+)	XUTs	4	1	3	36	30	33.6666666666667	35	30	25	21.9615824320584	NA	7.15	7.3	7.45	35	63.25	64	64.75	65.5	66.25	30	30	30	30	30	30	30	30	30	30	30	27.3573884344264	NA	14.2	15.4	16.6	25	44	47.8	51.6	55.4	59.2
5.593828248742036e-7	8.832925163125469e-7	5.742835119740783e-7	1260	XUT_15F-286	NA	chrXV:611288-611621(+)	XUTs	2	1	1	105.5	57	17	105.5	57	17	86.4291617453276	NA	51.05	57.1	63.15	105.5	135.75	141.8	147.85	153.9	159.95	57	57	57	57	57	57	57	57	57	57	57	17	17	17	17	17	17	17	17	17	17	17
5.593828248742036e-9	1.3249387744688203e-6	1.7228505359222347e-6	1261	XUT_15F-288,SUT371,CUT385	NA	chrXV:617169-618246(+)	CUTs	3	3	NA	70.3333333333333	36.3333333333333	NA	75	20	NA	68.7622567678984	NA	53.4	55.8	58.2	75	80	81	82	83	84	29.8511141745701	NA	19.1	19.2	19.3	20	45	50	55	60	65	NA	NA	NA	NA	NA	NA	NA	NA	NA	NA	NA
5.593828248742036e-7	8.832925163125469e-7	1.7228505359222347e-6	1262	XUT_15F-296,SUT373	NA	chrXV:639182-640925(+)	XUTs	2	3	1	39.5	62.3333333333333	40	39.5	52	40	34.8998567332303	NA	22.85	24.7	26.55	39.5	48.75	50.6	52.45	54.3	56.15	58.245491371273	NA	41.2	42.4	43.6	52	73.5	77.8	82.1	86.4	90.7	40	40	40	40	40	40	40	40	40	40	40
1.1187656497484072e-6	3.5331700652501877e-6	2.8714175598703916e-6	1263	XUT_15F-307,SUT374,CUT388	NA	chrXV:667841-670634(+)	CUTs	8	5	2	69.125	45	61	64.5	46	61	57.8894033274462	NA	23.5	34	43.7	64.5	78	79.4	80.8	102.6	127.8	43.3089031239109	NA	31.2	31.4	31.6	46	53	55	57	59	61	60.9261848469112	NA	58.3	58.6	58.9	61	62.5	62.8	63.1	63.4	63.7
5.593828248742036e-9	4.416462581562735e-9	1.1485670239481566e-6	1264	XUT_15F-309,SUT375	NA	chrXV:672608-673491(+)	XUTs	NA	2	NA	NA	30	NA	NA	30	NA	NA	NA	NA	NA	NA	NA	NA	NA	NA	NA	NA	29.8496231131986	NA	27.3	27.6	27.9	30	31.5	31.8	32.1	32.4	32.7	NA	NA	NA	NA	NA	NA	NA	NA	NA	NA	NA
5.593828248742036e-9	4.416462581562735e-9	5.742835119740783e-7	1265	XUT_15F-312	NA	chrXV:673820-674094(+)	XUTs	NA	1	NA	NA	60	NA	NA	60	NA	NA	NA	NA	NA	NA	NA	NA	NA	NA	NA	NA	60	60	60	60	60	60	60	60	60	60	60	NA	NA	NA	NA	NA	NA	NA	NA	NA	NA	NA
5.593828248742036e-7	4.4164625815627347e-7	5.742835119740783e-9	1266	XUT_15F-318	NA	chrXV:682365-683099(+)	XUTs	1	NA	1	33	NA	55	33	NA	55	33	33	33	33	33	33	33	33	33	33	33	NA	NA	NA	NA	NA	NA	NA	NA	NA	NA	NA	55	55	55	55	55	55	55	55	55	55	55
2.796914124371018e-6	2.6498775489376406e-6	2.2971340478963133e-6	1267	XUT_15F-331,SUT377	NA	chrXV:701568-703951(+)	XUTs	6	4	5	58	78.75	61.6	65	68	79	53.0047092193758	65	26.25	32.5	38.75	65	70.25	72	74.25	76.5	78.75	64.0273186240519	NA	29.7	32.4	35.1	68	106.25	115.4	124.55	133.7	142.85	44.7982985511532	NA	13.4	19.8	26.2	79	89	90	91	92	93
2.2375312994968144e-6	4.4164625815627347e-7	1.7228505359222347e-6	1268	XUT_15F-345	NA	chrXV:744434-745496(+)	XUTs	1	3	4	27	75.6666666666667	46.25	27	62	48.5	27	27	27	27	27	27	27	27	27	27	27	57.9940540872607	NA	26	30	34	62	102.5	110.6	118.7	126.8	134.9	42.6555322938996	NA	24.7	27.4	30.1	48.5	59.25	60.6	61.95	63.3	64.65
9.509508022861461e-6	8.391278904969195e-6	4.5942680957926265e-6	1269	XUT_15F-436	NA	chrXV:968748-970331(+)	XUTs	19	8	17	61.3157894736842	57.625	48.9411764705882	59	59.5	49	56.4242209379876	31	30.7	31	32.4	59	82.5	88.4	89.3	91	96.5	55.1852804994925	NA	35.25	40.5	45.1	59.5	64	68.2	72.4	76.9	81.45	44.8481146562968	NA	17.2	27	33.8	49	60	60.8	67	72.2	75.6
5.593828248742036e-7	4.4164625815627347e-7	1.7228505359222347e-6	1270	XUT_15F-448,CUT395	NA	chrXV:994999-997115(+)	CUTs	1	3	1	49	59.6666666666667	48	49	62	48	49	49	49	49	49	49	49	49	49	49	49	55.9306113360895	NA	36.8	39.6	42.4	62	72.5	74.6	76.7	78.8	80.9	48	48	48	48	48	48	48	48	48	48	48
5.593828248742036e-9	4.4164625815627347e-7	5.742835119740783e-9	1271	XUT_15F-45	NA	chrXV:90220-91803(+)	XUTs	1	NA	NA	72	NA	NA	72	NA	NA	72	72	72	72	72	72	72	72	72	72	72	NA	NA	NA	NA	NA	NA	NA	NA	NA	NA	NA	NA	NA	NA	NA	NA	NA	NA	NA	NA	NA	NA
3.3562969492452218e-6	3.5331700652501877e-6	5.742835119740783e-6	1272	XUT_15F-453	NA	chrXV:1018990-1019917(+)	XUTs	8	10	6	60.5	55.7	42.6666666666667	58.5	51	48	58.2792017606856	NA	39.4	40.8	42.4	58.5	73.75	77.6	81.45	82.6	83.3	52.4316460829443	NA	36.7	39.4	40.7	51	59	61.8	63.6	70.2	93.6	35.0581034558594	NA	13	19	25	48	57.5	60	60.5	61	61.5
8.950125197987257e-6	3.5331700652501877e-6	4.019984583818548e-6	1273	XUT_15F-479	NA	chrXV:1069592-1070405(+)	XUTs	8	7	16	61.875	57.5714285714286	40.375	62	56	41	57.0010345064831	57	29.1	38.2	46.55	62	75.5	77.6	79.7	84.2	89.1	55.2536542383064	NA	38.7	41.4	44.1	56	63	64.2	67.8	76.2	84.6	37.3505251887451	48	18.5	20.5	22.75	41	48.75	51	56.25	60.5	63.75
2.2934695819842348e-5	1.634091155178212e-5	1.4357087799351956e-5	1274	XUT_15F-9	NA	chrXV:17984-18684(+)	XUTs	37	25	41	56.6216216216216	60.48	55.1463414634146	52	68	52	50.9435767703342	NA	24.2	27.2	29	52	75	76	78	82.4	100.2	51.9545507454298	NA	18.4	20.8	23.2	68	83	85	91.4	99.2	103.6	50.506528850777	39	25	33	37	52	70	73	77	79	82
5.593828248742036e-7	2.6498775489376406e-6	1.1485670239481566e-6	1275	XUT_15R-10	NA	chrXV:8904-9848(-)	XUTs	6	2	1	80.8333333333333	68	80	78	68	80	79.8507886223847	78	66	67	68	78	90.75	95	96.25	97.5	98.75	67.9926466612383	NA	67.1	67.2	67.3	68	68.5	68.6	68.7	68.8	68.9	80	80	80	80	80	80	80	80	80	80	80
6.7125938984904435e-6	5.299755097875281e-6	9.188536191585253e-6	1276	XUT_15R-101	NA	chrXV:169968-170824(-)	XUTs	12	16	12	44.5	33.8125	60.0833333333333	41	35.5	44	38.058747681154	NA	14.75	17.6	20.9	41	66.75	68.4	69.7	70.8	77.75	30.573789652311	50	12.75	16	19.25	35.5	44.25	45	48.75	50	50.75	49.8245825229156	81	23.55	24.2	25.3	44	81	81	91.5	108	129.9
5.593828248742036e-6	2.6498775489376406e-6	5.168551607766705e-6	1277	XUT_15R-116,SUT768	NA	chrXV:219022-220564(-)	XUTs	6	9	10	44.8333333333333	62.7777777777778	52.2	38.5	69	63	34.7841555635784	NA	15.25	15.5	15.75	38.5	72.75	78	79.25	80.5	81.75	57.1098697883001	NA	26	36	44.2	69	72	78	84	87.2	87.6	44.1870265977352	NA	14.35	15.7	20.9	63	72	74.2	76.9	79.1	79.55
5.593828248742036e-9	4.416462581562735e-9	5.742835119740783e-7	1278	XUT_15R-137	NA	chrXV:299918-300402(-)	XUTs	NA	1	NA	NA	67	NA	NA	67	NA	NA	NA	NA	NA	NA	NA	NA	NA	NA	NA	NA	67	67	67	67	67	67	67	67	67	67	67	NA	NA	NA	NA	NA	NA	NA	NA	NA	NA	NA
7.83135954823885e-6	7.0663401305003755e-6	7.465685655663017e-6	1279	XUT_15R-149,SUT769	NA	chrXV:326093-326454(-)	XUTs	16	13	14	42.875	45.0769230769231	43.5714285714286	39	41	48	36.1307928777262	NA	10.25	18	25.5	39	56.5	67	70.75	73.5	78.25	40.0687194303668	NA	18.6	19.6	21.4	41	56	59	63.8	72.2	82.6	39.1795878822364	NA	16.65	17.9	19.85	48	54.75	56.6	59.05	59.7	67
3.915679774119425e-6	2.6498775489376406e-6	1.1485670239481566e-6	1280	XUT_15R-150,CUT833	NA	chrXV:331186-333402(-)	CUTs	6	2	7	53.6666666666667	54	49.8571428571429	56	54	48	45.8859615768715	56	20	22	24	56	59	60	71.5	83	94.5	49.3153120237518	NA	34.2	36.4	38.6	54	65	67.2	69.4	71.6	73.8	48.3404987866547	NA	35.9	36.8	37.7	48	58	59.8	62.1	65.4	68.7
5.593828248742036e-7	4.416462581562735e-9	5.742835119740783e-9	1281	XUT_15R-162	NA	chrXV:350655-352536(-)	XUTs	NA	NA	1	NA	NA	62	NA	NA	62	NA	NA	NA	NA	NA	NA	NA	NA	NA	NA	NA	NA	NA	NA	NA	NA	NA	NA	NA	NA	NA	NA	62	62	62	62	62	62	62	62	62	62	62
8.950125197987257e-6	9.716217679438016e-6	9.188536191585253e-6	1282	XUT_15R-169,SUT772	NA	chrXV:356079-357227(-)	XUTs	22	16	16	40.3636363636364	41.9375	36.75	37.5	41.5	33.5	32.1560407583606	NA	17	17.1	18.3	37.5	52	57.2	62.25	65.7	90.7	37.9734898461579	NA	18.25	21.5	24.25	41.5	52.5	60	63.75	68	72.25	29.4659603500686	16	11.75	12.5	13.5	33.5	50	59	65	67.5	75.5
5.593828248742036e-9	4.416462581562735e-9	1.1485670239481566e-6	1283	XUT_15R-172	NA	chrXV:367010-368132(-)	XUTs	NA	2	NA	NA	60	NA	NA	60	NA	NA	NA	NA	NA	NA	NA	NA	NA	NA	NA	NA	58.7877538267963	NA	49.2	50.4	51.6	60	66	67.2	68.4	69.6	70.8	NA	NA	NA	NA	NA	NA	NA	NA	NA	NA	NA
5.593828248742036e-9	8.832925163125469e-7	5.742835119740783e-7	1284	XUT_15R-175,SUT773,XUT_15R-177	NA	chrXV:368174-369482(-)	XUTs	2	1	NA	80.5	30	NA	80.5	30	NA	80.2371485036701	NA	74.65	75.3	75.95	80.5	83.75	84.4	85.05	85.7	86.35	30	30	30	30	30	30	30	30	30	30	30	NA	NA	NA	NA	NA	NA	NA	NA	NA	NA	NA
3.915679774119425e-6	3.5331700652501877e-6	4.019984583818548e-6	1285	XUT_15R-187	NA	chrXV:383182-383508(-)	XUTs	8	7	7	47.75	56	35.7142857142857	46.5	63	21	38.8447670112371	NA	14.8	17.6	20.15	46.5	62.5	66	69.5	80.2	92.1	47.1956805617113	NA	17.9	24.8	31.7	63	77.5	80.2	82.4	83.6	84.8	28.7834719589674	NA	13.3	13.6	13.9	21	57	63	67.1	67.4	67.7
1.6781484746226109e-6	1.3249387744688203e-6	5.742835119740783e-7	1286	XUT_15R-189,CUT837	NA	chrXV:386047-386558(-)	CUTs	3	1	3	64.3333333333333	23	57	59	23	59	56.4260656138467	NA	32	35	38	59	82	86.6	91.2	95.8	100.4	23	23	23	23	23	23	23	23	23	23	23	56.8855814953639	NA	52.7	53.4	54.1	59	59.5	59.6	59.7	59.8	59.9
1.1187656497484072e-6	3.091523807093914e-6	4.019984583818548e-6	1287	XUT_15R-19	NA	chrXV:24591-25491(-)	XUTs	7	7	2	54.8571428571429	54.5714285714286	56	64	57	56	49.3154365603071	NA	21.9	22.8	23.7	64	70.5	70.8	71.4	72.6	73.8	46.0674662242295	NA	18.3	18.6	18.9	57	73.5	77.4	81.8	87.2	92.6	56	56	56	56	56	56	56	56	56	56	56
5.593828248742036e-7	4.4164625815627347e-7	5.742835119740783e-9	1288	XUT_15R-211	NA	chrXV:437000-438106(-)	XUTs	1	NA	1	21	NA	29	21	NA	29	21	21	21	21	21	21	21	21	21	21	21	NA	NA	NA	NA	NA	NA	NA	NA	NA	NA	NA	29	29	29	29	29	29	29	29	29	29	29
5.593828248742036e-9	4.4164625815627347e-7	5.742835119740783e-7	1289	XUT_15R-220	NA	chrXV:448870-449240(-)	XUTs	1	1	NA	60	84	NA	60	84	NA	60	60	60	60	60	60	60	60	60	60	60	84	84	84	84	84	84	84	84	84	84	84	NA	NA	NA	NA	NA	NA	NA	NA	NA	NA	NA
2.2375312994968144e-6	3.091523807093914e-6	3.4457010718444695e-6	1290	XUT_15R-249,SUT779	NA	chrXV:521265-522630(-)	XUTs	7	6	4	34.8571428571429	49.5	56.75	42	44	56	22.2283298467941	NA	3.8	5.6	7.4	42	55.5	57	58.1	58.4	58.7	43.6179487099779	NA	24	25	26	44	59	61	70.25	79.5	88.75	54.8557747904354	NA	40.2	41.4	42.6	56	67.75	69.4	71.05	72.7	74.35
2.796914124371018e-6	5.7414013560315546e-6	6.3171186317148615e-6	1291	XUT_15R-264	NA	chrXV:577775-578076(-)	XUTs	13	11	5	42	50.3636363636364	53.8	37	52	38	35.3338750120141	21	13.8	16.2	19.8	37	60	61.8	65.2	71.8	79.2	46.5778240652112	52	21	27	33.5	52	62.5	64	66	68	69	49.6352425879945	NA	36.2	36.4	36.6	38	62	68.8	75.6	82.4	89.2
1.1187656497484072e-6	2.2082312907813672e-6	2.8714175598703916e-6	1292	XUT_15R-265,SUT782	NA	chrXV:578501-579950(-)	XUTs	5	5	2	80.4	51.8	61	84	60	61	75.6214580913495	NA	46.6	50.2	53.8	84	92	98	104	110	116	42.5298274680044	NA	16.2	21.4	26.6	60	74	74.6	75.2	75.8	76.4	59.1269819963779	NA	47.5	49	50.5	61	68.5	70	71.5	73	74.5
5.593828248742036e-9	4.416462581562735e-9	5.742835119740783e-7	1293	XUT_15R-284	NA	chrXV:642347-642624(-)	XUTs	NA	1	NA	NA	39	NA	NA	39	NA	NA	NA	NA	NA	NA	NA	NA	NA	NA	NA	NA	39	39	39	39	39	39	39	39	39	39	39	NA	NA	NA	NA	NA	NA	NA	NA	NA	NA	NA
5.593828248742036e-7	8.832925163125469e-7	1.7228505359222347e-6	1294	XUT_15R-29,SUT763	NA	chrXV:34422-35637(-)	XUTs	2	3	1	88	90.3333333333333	86	88	79	86	79.3725393319377	NA	53.8	57.6	61.4	88	107	110.8	114.6	118.4	122.2	87.5239879809567	NA	70	71	72	79	101	105.4	109.8	114.2	118.6	86	86	86	86	86	86	86	86	86	86	86
5.593828248742036e-9	8.832925163125469e-7	5.742835119740783e-7	1295	XUT_15R-293	NA	chrXV:662015-662367(-)	XUTs	2	1	NA	48	62	NA	48	62	NA	46.2060602085917	NA	36.3	37.6	38.9	48	54.5	55.8	57.1	58.4	59.7	62	62	62	62	62	62	62	62	62	62	62	NA	NA	NA	NA	NA	NA	NA	NA	NA	NA	NA
9.509508022861461e-6	1.3691034002844477e-5	1.665422184724827e-5	1296	XUT_15R-33,SUT764	NA	chrXV:38869-40345(-)	XUTs	31	29	17	71.3870967741936	60.8965517241379	49.0588235294118	68	62	48	64.6893227650173	68	28	33	39.5	68	81.5	83	92	93	124	56.1170354133995	NA	30.2	36.8	41.6	62	69	77.6	83.8	85.2	88.4	45.0061591210061	NA	15	26.4	36.4	48	63	63.8	64	66.8	73.4
2.2375312994968144e-6	4.416462581562735e-9	1.1485670239481566e-6	1297	XUT_15R-34,SUT765	NA	chrXV:40791-43402(-)	XUTs	NA	2	4	NA	55.5	43.5	NA	55.5	41	NA	NA	NA	NA	NA	NA	NA	NA	NA	NA	NA	51.9615242270663	NA	37.95	39.9	41.85	55.5	65.25	67.2	69.15	71.1	73.05	38.4740169320634	NA	20.55	23.1	25.65	41	53.75	57.8	61.85	65.9	69.95
5.593828248742036e-7	4.4164625815627347e-7	5.742835119740783e-7	1298	XUT_15R-341	NA	chrXV:762409-762849(-)	XUTs	1	1	1	45	51	58	45	51	58	45	45	45	45	45	45	45	45	45	45	45	51	51	51	51	51	51	51	51	51	51	51	58	58	58	58	58	58	58	58	58	58	58
5.593828248742036e-9	4.416462581562735e-9	5.742835119740783e-7	1299	XUT_15R-344	NA	chrXV:770704-772228(-)	XUTs	NA	1	NA	NA	49	NA	NA	49	NA	NA	NA	NA	NA	NA	NA	NA	NA	NA	NA	NA	49	49	49	49	49	49	49	49	49	49	49	NA	NA	NA	NA	NA	NA	NA	NA	NA	NA	NA
5.593828248742036e-9	4.4164625815627347e-7	5.742835119740783e-9	1300	XUT_15R-346,CUT861	NA	chrXV:780806-781554(-)	CUTs	1	NA	NA	33	NA	NA	33	NA	NA	33	33	33	33	33	33	33	33	33	33	33	NA	NA	NA	NA	NA	NA	NA	NA	NA	NA	NA	NA	NA	NA	NA	NA	NA	NA	NA	NA	NA	NA
5.593828248742036e-9	1.3249387744688203e-6	1.7228505359222347e-6	1301	XUT_15R-366	NA	chrXV:837598-838199(-)	XUTs	3	3	NA	51	45.3333333333333	NA	53	43	NA	50.9193907924647	53	47.6	48.2	48.8	53	53	53	53	53	53	45.0905173908836	NA	41.2	41.4	41.6	43	47.5	48.4	49.3	50.2	51.1	NA	NA	NA	NA	NA	NA	NA	NA	NA	NA	NA
5.593828248742036e-9	4.4164625815627347e-7	1.7228505359222347e-6	1302	XUT_15R-385,SUT793	NA	chrXV:881020-882439(-)	XUTs	1	3	NA	86	47	NA	86	52	NA	86	86	86	86	86	86	86	86	86	86	86	44.6166614470403	NA	30.4	32.8	35.2	52	56.5	57.4	58.3	59.2	60.1	NA	NA	NA	NA	NA	NA	NA	NA	NA	NA	NA
5.593828248742036e-9	4.4164625815627347e-7	5.742835119740783e-9	1303	XUT_15R-399	NA	chrXV:903327-903699(-)	XUTs	1	NA	NA	38	NA	NA	38	NA	NA	38	38	38	38	38	38	38	38	38	38	38	NA	NA	NA	NA	NA	NA	NA	NA	NA	NA	NA	NA	NA	NA	NA	NA	NA	NA	NA	NA	NA	NA
5.593828248742036e-7	4.416462581562735e-9	1.1485670239481566e-6	1304	XUT_15R-4	NA	chrXV:2080-3817(-)	XUTs	NA	2	1	NA	23	61	NA	23	61	NA	NA	NA	NA	NA	NA	NA	NA	NA	NA	NA	22.8035085019828	NA	20.3	20.6	20.9	23	24.5	24.8	25.1	25.4	25.7	61	61	61	61	61	61	61	61	61	61	61
6.7125938984904435e-6	4.4164625815627345e-6	6.3171186317148615e-6	1305	XUT_15R-403,YOR318C	NA	chrXV:908474-912535(-)	XUTs	10	11	12	46.4	50.4545454545455	36.5	46	55	35	37.4458981127517	NA	13.35	14.7	17.45	46	65	66.6	67.95	72.2	86.6	42.9716856833831	NA	13	15	24	55	70	74	74.5	75	78.5	31.1803675834597	41	13.85	17.1	17.65	35	48.5	49.6	51.4	53.6	67.5
1.1747039322358276e-5	6.183047614187828e-6	1.1485670239481566e-5	1306	XUT_15R-427,SUT795	NA	chrXV:969101-970074(-)	XUTs	14	20	21	75.2857142857143	50.2	46.8571428571429	43	42.5	47	55.4030634747059	NA	27.65	28.9	30.85	43	63	80.6	106.45	138.3	216.7	43.7232749220899	NA	24.45	25	25.85	42.5	60	71.6	83.35	92.2	103.5	41.9056708007481	NA	16	21	27	47	59	67	68	73	80
1.1187656497484072e-6	1.7665850326250939e-6	2.2971340478963133e-6	1307	XUT_15R-430	NA	chrXV:976583-976967(-)	XUTs	4	4	2	33.25	27.75	60	29	26	60	32.020381520533	29	25.6	26.2	26.8	29	34.25	37.4	40.55	43.7	46.85	24.2965418539335	NA	12.65	14.3	15.95	26	34.5	37.2	39.9	42.6	45.3	59.9916660878826	NA	59.1	59.2	59.3	60	60.5	60.6	60.7	60.8	60.9
2.2375312994968144e-5	1.5015972777313298e-5	1.32085207754038e-5	1308	XUT_15R-432,SUT796	NA	chrXV:980940-981498(-)	XUTs	34	23	40	63.2647058823529	66.304347826087	58	64	73	57.5	59.0125170162152	NA	30.65	38.9	41.95	64	72.75	79.2	84.15	88.4	95.9999999999999	61.8021801661788	NA	28.6	36.2	45.9	73	78.5	83	87.1	89.6	90	53.7141461578958	61	31.8	32.9	35	57.5	64	64.4	69.75	77.4	99.0499999999999
5.593828248742036e-7	8.832925163125469e-7	2.8714175598703916e-6	1309	XUT_15R-440,SUT798	NA	chrXV:988890-989470(-)	XUTs	2	5	1	34.5	27.6	34	34.5	27	34	33.6749164809655	NA	27.75	28.5	29.25	34.5	38.25	39	39.75	40.5	41.25	23.5597962453842	NA	11.4	11.8	12.2	27	40	41.4	42.8	44.2	45.6	34	34	34	34	34	34	34	34	34	34	34
5.593828248742036e-7	4.4164625815627347e-7	5.742835119740783e-9	1310	XUT_15R-442	NA	chrXV:990044-991525(-)	XUTs	1	NA	1	67	NA	74	67	NA	74	67	67	67	67	67	67	67	67	67	67	67	NA	NA	NA	NA	NA	NA	NA	NA	NA	NA	NA	74	74	74	74	74	74	74	74	74	74	74
2.796914124371018e-6	2.6498775489376406e-6	1.7228505359222347e-6	1311	XUT_15R-47	NA	chrXV:71387-72313(-)	XUTs	6	3	5	48.1666666666667	42.6666666666667	35.8	52	35	33	43.0869445812241	NA	20.25	24.5	28.75	52	64.75	66	67	68	69	37.9533129312027	NA	23.3	24.6	25.9	35	53	56.6	60.2	63.8	67.4	35.4120384101062	33	32.2	32.4	32.6	33	34	36.6	39.2	41.8	44.4
5.593828248742036e-9	4.4164625815627347e-7	5.742835119740783e-9	1312	XUT_15R-471	NA	chrXV:1039702-1040023(-)	XUTs	1	NA	NA	12	NA	NA	12	NA	NA	12	12	12	12	12	12	12	12	12	12	12	NA	NA	NA	NA	NA	NA	NA	NA	NA	NA	NA	NA	NA	NA	NA	NA	NA	NA	NA	NA	NA	NA
1.1187656497484072e-6	4.416462581562735e-9	5.742835119740783e-9	1313	XUT_15R-477	NA	chrXV:1044750-1046031(-)	XUTs	NA	NA	2	NA	NA	59.5	NA	NA	59.5	NA	NA	NA	NA	NA	NA	NA	NA	NA	NA	NA	NA	NA	NA	NA	NA	NA	NA	NA	NA	NA	NA	58.5662018573853	NA	50.05	51.1	52.15	59.5	64.75	65.8	66.85	67.9	68.95
[truncated: 6,077 more rows]
