# Supplementary material for: Modeling of mRNA deadenylation rates reveal a complex relationship between mRNA deadenylation and decay
Source: EMBO J. 2024 Oct 11;43(24):6525–54. doi: 10.1038/s44318-024-00258-3 (PMC11649921; doi:10.1038/s44318-024-00258-3)
Supplement: Supplementary file 7 — Source data Fig. 3 [file 44318_2024_258_MOESM7_ESM.zip › Figure 3/Figure 3C/README FIGURE 3C.txt]

Figure 3C:

The table Pab1AID.csv indicates the value of the pA-tail mean, median, select quantile values along with raw/normalized count number for individual mRNAs.

To produce the pA-tail distributions use the counts_table_pab1_AID_eno_minus.csv.gz table or access raw DRS data (accession number is Dataset Table 2).
