# Supplementary material for: Modeling of mRNA deadenylation rates reveal a complex relationship between mRNA deadenylation and decay
Source: EMBO J. 2024 Oct 11;43(24):6525–54. doi: 10.1038/s44318-024-00258-3 (PMC11649921; doi:10.1038/s44318-024-00258-3)
Supplement: Supplementary file 7 — Source data Fig. 3 [file 44318_2024_258_MOESM7_ESM.zip › Figure 3/Figure 3D/FIGURE 3D README.txt]

Figure 3D - standard Rstudio scatterplot produced using Pab1AID.csv data frame, filter for ‚ORFS’ using the ‚biotype’ column.
