# Supplementary material for: Modeling of mRNA deadenylation rates reveal a complex relationship between mRNA deadenylation and decay
Source: EMBO J. 2024 Oct 11;43(24):6525–54. doi: 10.1038/s44318-024-00258-3 (PMC11649921; doi:10.1038/s44318-024-00258-3)
Supplement: Supplementary file 9 — Source data Fig. 3C [file 44318_2024_258_MOESM9_ESM.gz]

Archive with 1 entries (1 files):
- counts_table_pab1_AID_eno_minus.csv
