# Supplementary material for: Modeling of mRNA deadenylation rates reveal a complex relationship between mRNA deadenylation and decay
Source: EMBO J. 2024 Oct 11;43(24):6525–54. doi: 10.1038/s44318-024-00258-3 (PMC11649921; doi:10.1038/s44318-024-00258-3)
Supplement: Supplementary file 10 — Source data Fig. 4 [file 44318_2024_258_MOESM10_ESM.zip]

Archive with 117 entries (102 files):
- Figure 4/
- Figure 4/.DS_Store
- __MACOSX/
- __MACOSX/Figure 4/
- __MACOSX/Figure 4/._.DS_Store
- Figure 4/FIGURE 4A/
- Figure 4/FIGURE 4A/FIGURE 4A README.txt
- __MACOSX/Figure 4/FIGURE 4A/
- __MACOSX/Figure 4/FIGURE 4A/._FIGURE 4A README.txt
- Figure 4/FIGURE 4A/ORFs_repA.csv
- __MACOSX/Figure 4/FIGURE 4A/._ORFs_repA.csv
- Figure 4/FIGURE 4A/ORFs_repB.csv
- __MACOSX/Figure 4/FIGURE 4A/._ORFs_repB.csv
- Figure 4/FIGURE 4A/ORFs_repH.csv
- __MACOSX/Figure 4/FIGURE 4A/._ORFs_repH.csv
- Figure 4/Figure 4B README.txt
- __MACOSX/Figure 4/._Figure 4B README.txt
- Figure 4/FIGURE 4C/
- Figure 4/FIGURE 4C/FIGURE 4C README.txt
- __MACOSX/Figure 4/FIGURE 4C/
- __MACOSX/Figure 4/FIGURE 4C/._FIGURE 4C README.txt
- Figure 4/FIGURE 4C/GAMMA_tanh_res.csv
- __MACOSX/Figure 4/FIGURE 4C/._GAMMA_tanh_res.csv
- Figure 4/FIGURE 4C/GAS1_Mex67_repA.csv
- __MACOSX/Figure 4/FIGURE 4C/._GAS1_Mex67_repA.csv
- Figure 4/FIGURE 4C/GAS1_Mex67_repB.csv
- __MACOSX/Figure 4/FIGURE 4C/._GAS1_Mex67_repB.csv
- Figure 4/FIGURE 4C/HHF1_Mex67_repA.csv
- __MACOSX/Figure 4/FIGURE 4C/._HHF1_Mex67_repA.csv
- Figure 4/FIGURE 4C/HHF1_Mex67_repB.csv
- __MACOSX/Figure 4/FIGURE 4C/._HHF1_Mex67_repB.csv
- Figure 4/FIGURE 4C/Mex67_high_abundance_ORFS_.csv
- __MACOSX/Figure 4/FIGURE 4C/._Mex67_high_abundance_ORFS_.csv
- Figure 4/FIGURE 4C/Mex67_high_abundance_ORFS_repB.csv
- __MACOSX/Figure 4/FIGURE 4C/._Mex67_high_abundance_ORFS_repB.csv
- Figure 4/FIGURE 4C/Mex67_low_abundance_ORFS_.csv
- __MACOSX/Figure 4/FIGURE 4C/._Mex67_low_abundance_ORFS_.csv
- Figure 4/FIGURE 4C/Mex67_low_abundance_ORFS_repB.csv
- __MACOSX/Figure 4/FIGURE 4C/._Mex67_low_abundance_ORFS_repB.csv
- Figure 4/FIGURE 4C/Mex67_NON_RPG_ORFS_.csv
- __MACOSX/Figure 4/FIGURE 4C/._Mex67_NON_RPG_ORFS_.csv
- Figure 4/FIGURE 4C/Mex67_NON_RPG_ORFS_repB.csv
- __MACOSX/Figure 4/FIGURE 4C/._Mex67_NON_RPG_ORFS_repB.csv
- Figure 4/FIGURE 4C/Mex67_RPG_ORFS_.csv
- __MACOSX/Figure 4/FIGURE 4C/._Mex67_RPG_ORFS_.csv
- Figure 4/FIGURE 4C/Mex67_RPG_ORFS_repB.csv
- __MACOSX/Figure 4/FIGURE 4C/._Mex67_RPG_ORFS_repB.csv
- Figure 4/FIGURE 4C/Modified_R_code_output_file_Mex67_depletion_chase_ .pdf
- __MACOSX/Figure 4/FIGURE 4C/._Modified_R_code_output_file_Mex67_depletion_chase_ .pdf
- Figure 4/FIGURE 4C/ORFs_repA.csv
- __MACOSX/Figure 4/FIGURE 4C/._ORFs_repA.csv
- Figure 4/FIGURE 4C/ORFs_repB.csv
- __MACOSX/Figure 4/FIGURE 4C/._ORFs_repB.csv
- Figure 4/FIGURE 4C/ORFs_repH.csv
- __MACOSX/Figure 4/FIGURE 4C/._ORFs_repH.csv
- Figure 4/FIGURE 4C/Rcode_modified_gamma_shape_rate_estimation_ .txt
- __MACOSX/Figure 4/FIGURE 4C/._Rcode_modified_gamma_shape_rate_estimation_ .txt
- Figure 4/FIGURE 4C/RPL36A_Mex67_repA.csv
- __MACOSX/Figure 4/FIGURE 4C/._RPL36A_Mex67_repA.csv
- Figure 4/FIGURE 4C/RPL36A_Mex67_repB.csv
- __MACOSX/Figure 4/FIGURE 4C/._RPL36A_Mex67_repB.csv
- Figure 4/FIGURE 4C/RPL4A_Mex67_repA.csv
- __MACOSX/Figure 4/FIGURE 4C/._RPL4A_Mex67_repA.csv
- Figure 4/FIGURE 4C/RPL4A_Mex67_repB.csv
- __MACOSX/Figure 4/FIGURE 4C/._RPL4A_Mex67_repB.csv
- Figure 4/FIGURE 4H/
- Figure 4/FIGURE 4H/FIGURE 4H README.txt
- __MACOSX/Figure 4/FIGURE 4H/
- __MACOSX/Figure 4/FIGURE 4H/._FIGURE 4H README.txt
- Figure 4/FIGURE 4H/ORFs_repA.csv
- __MACOSX/Figure 4/FIGURE 4H/._ORFs_repA.csv
- Figure 4/FIGURE 4H/ORFs_repB.csv
- __MACOSX/Figure 4/FIGURE 4H/._ORFs_repB.csv
- Figure 4/FIGURE 4H/ORFs_repH.csv
- __MACOSX/Figure 4/FIGURE 4H/._ORFs_repH.csv
- Figure 4/FIGURE 4H.zip
- Figure 4/FIGURE 4I/
- Figure 4/FIGURE 4I/Figure4I_README.txt
- __MACOSX/Figure 4/FIGURE 4I/
- __MACOSX/Figure 4/FIGURE 4I/._Figure4I_README.txt
- Figure 4/FIGURE 4I/Figure_EV3B_pAplus_RNA_recovered_from_total_Mex67AA.pdf
- __MACOSX/Figure 4/FIGURE 4I/._Figure_EV3B_pAplus_RNA_recovered_from_total_Mex67AA.pdf
- Figure 4/FIGURE 4I/JP4AT-local_40-79.pdf
- __MACOSX/Figure 4/FIGURE 4I/._JP4AT-local_40-79.pdf
- Figure 4/FIGURE 4I/ORFs_repA.csv
- __MACOSX/Figure 4/FIGURE 4I/._ORFs_repA.csv
- Figure 4/FIGURE 4I/ORFs_repB.csv
- __MACOSX/Figure 4/FIGURE 4I/._ORFs_repB.csv
- Figure 4/FIGURE 4I/ORFs_repH.csv
- __MACOSX/Figure 4/FIGURE 4I/._ORFs_repH.csv
- Figure 4/FIGURE 4I/pAplus_RNA_recovered_from_total_Mex67AA_Rcode.txt
- __MACOSX/Figure 4/FIGURE 4I/._pAplus_RNA_recovered_from_total_Mex67AA_Rcode.txt
- Figure 4/FIGURE 4I/RNA_concetration_chase_.pdf
- __MACOSX/Figure 4/FIGURE 4I/._RNA_concetration_chase_.pdf
- Figure 4/FIGURE 4I.zip
- Figure 4/FIGURE 4J/
- Figure 4/FIGURE 4J/FIGURE 4J README.txt
- __MACOSX/Figure 4/FIGURE 4J/
- __MACOSX/Figure 4/FIGURE 4J/._FIGURE 4J README.txt
- Figure 4/FIGURE 4J/ORFs_repA.csv
- __MACOSX/Figure 4/FIGURE 4J/._ORFs_repA.csv
- Figure 4/FIGURE 4J/ORFs_repB.csv
- __MACOSX/Figure 4/FIGURE 4J/._ORFs_repB.csv
- Figure 4/FIGURE 4J/ORFs_repH.csv
- __MACOSX/Figure 4/FIGURE 4J/._ORFs_repH.csv
- Figure 4/Figure 4K README.txt
- __MACOSX/Figure 4/._Figure 4K README.txt
- Figure 4/FIGUREs 4D 4E 4F and 4G/
- Figure 4/FIGUREs 4D 4E 4F and 4G/.DS_Store
- __MACOSX/Figure 4/FIGUREs 4D 4E 4F and 4G/
- __MACOSX/Figure 4/FIGUREs 4D 4E 4F and 4G/._.DS_Store
- Figure 4/FIGUREs 4D 4E 4F and 4G/FIGURE 4D 4E 4F 4G README.txt
- __MACOSX/Figure 4/FIGUREs 4D 4E 4F and 4G/._FIGURE 4D 4E 4F 4G README.txt
- Figure 4/FIGUREs 4D 4E 4F and 4G/GAMMA_tanh_res_corr.csv
- __MACOSX/Figure 4/FIGUREs 4D 4E 4F and 4G/._GAMMA_tanh_res_corr.csv
- Figure 4/FIGUREs 4D 4E 4F and 4G/GAMMA_tanh_res_corr.ods
- __MACOSX/Figure 4/FIGUREs 4D 4E 4F and 4G/._GAMMA_tanh_res_corr.ods
