# Supplementary material for: Modeling of mRNA deadenylation rates reveal a complex relationship between mRNA deadenylation and decay
Source: EMBO J. 2024 Oct 11;43(24):6525–54. doi: 10.1038/s44318-024-00258-3 (PMC11649921; doi:10.1038/s44318-024-00258-3)
Supplement: Supplementary file 10 — Source data Fig. 4 [file 44318_2024_258_MOESM10_ESM.zip › Figure 4/FIGURE 4A/FIGURE 4A README.txt]

Figure 4A - standard Rstudio scatterplot produced using ORFs_repA.csv, ORFs_repB.csv, ORFs_repH.csv dataframes. pA-tail distributions are normalized to maximum. The tanh(0.096*NA) function was drawn in red using the points() and lines() command on a 1:80 discreet vector.
