# Supplementary material for: Modeling of mRNA deadenylation rates reveal a complex relationship between mRNA deadenylation and decay
Source: EMBO J. 2024 Oct 11;43(24):6525–54. doi: 10.1038/s44318-024-00258-3 (PMC11649921; doi:10.1038/s44318-024-00258-3)
Supplement: Supplementary file 10 — Source data Fig. 4 [file 44318_2024_258_MOESM10_ESM.zip › Figure 4/FIGURE 4C/FIGURE 4C README.txt]

To produce panels displayed in Figure 4C use in R the attached code (Rcode_modified_gamma_shape_rate_estimation_ .txt*) on .csv files containing the pA-tail distributions:

ORFs_repA.csv
ORFs_repB.csv
ORFs_repH.csv
Mex67_high_abundance_ORFS_.csv
Mex67_high_abundance_ORFS_repB.csv
Mex67_low_abundance_ORFS_.csv
Mex67_low_abundance_ORFS_repB.csv
Mex67_NON_RPG_ORFS_.csv
Mex67_NON_RPG_ORFS_repB.csv
Mex67_RPG_ORFS_.csv
Mex67_RPG_ORFS_repB.csv
RPL4A_Mex67_repA.csv
RPL4A_Mex67_repB.csv
RPL36A_Mex67_repA.csv
RPL36A_Mex67_repB.csv
GAS1_Mex67_repA.csv
GAS1_Mex67_repB.csv
HHF1_Mex67_repA.csv
HHF1_Mex67_repB.csv

The code will fit a modified gamma distribution, estimate new mRNA transcription and perform deadenylaiton simulation providing two output files: 

‚Modified_R_code_output_file_Mex67_depletion_chase_.pdf’ 
‚GAMMA_tanh_res.csv’. 


The first .pdf output file is a graphical representation of the modeling and some of the data are shown directly in Figure 4C, EV2B, EV3D-E and EV5H.
The second .csv output file is a list of gamma_shape and gamma_rate parameters, which was used for further analyses in subsequent figures 4D-G. The list of gamma_rate and gamma_shape parameters from the file GAMMA_tanh_res.csv is also presented in the Appendix file as Appendix Table 5.

*The R code is also given in the Appendix and deposited at Mendeley. The Appendix section 1.8 provides guidelines for adaptation of the code to other datasets.
