# Supplementary material for: Modeling of mRNA deadenylation rates reveal a complex relationship between mRNA deadenylation and decay
Source: EMBO J. 2024 Oct 11;43(24):6525–54. doi: 10.1038/s44318-024-00258-3 (PMC11649921; doi:10.1038/s44318-024-00258-3)
Supplement: Supplementary file 10 — Source data Fig. 4 [file 44318_2024_258_MOESM10_ESM.zip › Figure 4/FIGURE 4C/GAS1_Mex67_repA.csv]

pA_tail	Mex67_AA_25C_0min	Mex67_AA_25C_12min	Mex67_AA_25C_14min	Mex67_AA_25C_16min	Mex67_AA_25C_30min	Mex67_AA_25C_8min
4	3	NA	6	7	4	1
6	3	2	6	6	7	NA
7	9	1	9	6	4	NA
8	9	1	15	10	7	2
9	12	4	14	9	13	1
10	18	4	17	16	21	1
11	24	6	28	22	17	4
12	42	4	24	33	16	2
13	48	15	28	22	14	3
14	27	11	36	35	29	2
15	24	9	37	40	29	4
16	39	13	31	38	27	6
17	60	10	40	49	18	9
18	60	13	40	43	20	6
19	54	7	29	47	19	2
20	46	13	46	48	19	8
21	51	10	47	49	31	14
22	45	10	26	50	23	6
23	76	14	33	42	20	6
24	66	7	48	41	14	8
25	90	8	45	40	14	4
26	75	19	34	45	11	6
27	60	11	30	39	8	6
28	48	11	31	47	10	8
29	67	6	47	42	6	6
30	72	15	31	33	7	12
31	69	8	31	38	2	5
32	66	20	28	38	4	7
33	97	14	23	22	1	10
34	91	6	24	21	2	9
35	87	6	23	32	2	7
36	102	10	21	17	1	7
37	126	8	22	16	3	7
38	84	9	21	14	4	NA
39	72	9	15	9	NA	4
40	60	7	22	16	1	6
41	75	2	11	10	1	5
42	93	5	5	7	1	9
43	97	1	5	9	NA	7
44	105	2	8	2	1	5
45	91	2	4	5	3	5
46	73	3	4	6	1	4
47	60	NA	3	2	1	5
48	75	1	4	3	NA	2
49	52	1	1	2	1	2
50	75	3	2	2	3	2
51	69	NA	6	NA	3	1
52	49	NA	1	3	NA	4
53	51	2	NA	2	1	4
54	42	NA	4	NA	1	2
55	54	NA	1	1	2	4
56	57	1	1	2	2	NA
57	54	NA	NA	4	2	1
58	58	NA	2	NA	3	3
59	30	NA	NA	1	1	2
60	28	NA	3	NA	3	2
61	39	NA	1	NA	NA	1
62	28	NA	1	NA	3	NA
63	48	NA	1	1	3	1
64	39	NA	NA	NA	1	NA
65	24	NA	1	2	NA	1
66	27	NA	NA	1	4	1
67	30	NA	NA	NA	5	NA
68	12	NA	NA	NA	3	NA
69	21	NA	NA	NA	9	NA
70	15	NA	1	NA	8	NA
71	12	NA	NA	NA	5	NA
72	33	NA	NA	2	8	NA
73	12	NA	1	1	6	NA
74	6	NA	1	1	6	NA
75	3	NA	2	3	7	NA
76	9	NA	2	1	2	NA
77	24	1	1	NA	8	NA
78	9	NA	2	NA	11	NA
81	6	NA	NA	2	7	NA
84	3	NA	1	1	11	NA
85	3	1	NA	2	5	NA
86	3	NA	1	3	4	NA
87	9	1	2	1	5	1
88	9	1	1	1	6	NA
89	6	NA	3	1	10	NA
90	6	NA	NA	NA	5	NA
91	3	NA	1	2	6	1
93	3	1	NA	1	3	2
94	3	NA	NA	NA	4	NA
100	3	NA	NA	2	5	NA
107	6	1	1	1	3	NA
108	3	NA	2	1	5	NA
112	3	1	NA	1	2	NA
129	3	NA	NA	NA	1	NA
132	6	NA	NA	NA	NA	NA
138	3	NA	NA	NA	2	NA
159	3	NA	NA	NA	NA	NA
165	3	NA	NA	NA	NA	NA
166	3	NA	NA	NA	NA	NA
202	3	NA	NA	NA	NA	NA
262	3	NA	NA	NA	NA	NA
283	3	NA	NA	NA	NA	NA
326	3	NA	NA	NA	NA	NA
5	NA	1	1	4	5	1
80	NA	1	NA	NA	6	1
124	NA	1	NA	NA	3	NA
143	NA	1	NA	NA	1	NA
147	NA	1	NA	NA	NA	NA
192	NA	1	NA	NA	NA	NA
1	NA	NA	1	NA	NA	NA
3	NA	NA	2	1	1	NA
79	NA	NA	1	1	7	NA
82	NA	NA	2	2	5	NA
98	NA	NA	2	1	8	NA
99	NA	NA	1	2	4	NA
101	NA	NA	1	2	2	NA
103	NA	NA	1	1	8	NA
104	NA	NA	1	NA	5	NA
109	NA	NA	1	1	5	NA
110	NA	NA	2	NA	4	NA
111	NA	NA	1	1	1	NA
115	NA	NA	1	NA	1	NA
117	NA	NA	1	NA	1	NA
118	NA	NA	1	NA	1	NA
120	NA	NA	1	1	3	NA
123	NA	NA	3	NA	1	NA
133	NA	NA	1	1	NA	NA
136	NA	NA	2	NA	1	NA
152	NA	NA	1	NA	NA	NA
155	NA	NA	1	NA	NA	NA
156	NA	NA	1	1	NA	NA
173	NA	NA	1	NA	NA	NA
2	NA	NA	NA	1	NA	NA
83	NA	NA	NA	1	8	NA
92	NA	NA	NA	1	7	NA
95	NA	NA	NA	3	7	NA
96	NA	NA	NA	3	4	NA
97	NA	NA	NA	1	4	NA
102	NA	NA	NA	1	3	NA
105	NA	NA	NA	1	4	NA
114	NA	NA	NA	1	2	NA
119	NA	NA	NA	1	1	NA
126	NA	NA	NA	1	NA	NA
130	NA	NA	NA	1	1	NA
135	NA	NA	NA	1	2	NA
142	NA	NA	NA	1	NA	NA
146	NA	NA	NA	1	NA	NA
153	NA	NA	NA	1	1	NA
154	NA	NA	NA	2	NA	NA
191	NA	NA	NA	1	NA	NA
223	NA	NA	NA	1	NA	NA
272	NA	NA	NA	1	NA	NA
106	NA	NA	NA	NA	6	NA
113	NA	NA	NA	NA	3	NA
121	NA	NA	NA	NA	3	NA
122	NA	NA	NA	NA	2	NA
127	NA	NA	NA	NA	1	NA
145	NA	NA	NA	NA	1	NA
148	NA	NA	NA	NA	1	NA
158	NA	NA	NA	NA	1	NA
162	NA	NA	NA	NA	1	NA
169	NA	NA	NA	NA	2	NA
178	NA	NA	NA	NA	1	NA
180	NA	NA	NA	NA	1	NA
183	NA	NA	NA	NA	1	NA
209	NA	NA	NA	NA	1	NA
214	NA	NA	NA	NA	1	NA
295	NA	NA	NA	NA	1	NA
327	NA	NA	NA	NA	1	NA
