# Supplementary material for: Modeling of mRNA deadenylation rates reveal a complex relationship between mRNA deadenylation and decay
Source: EMBO J. 2024 Oct 11;43(24):6525–54. doi: 10.1038/s44318-024-00258-3 (PMC11649921; doi:10.1038/s44318-024-00258-3)
Supplement: Supplementary file 10 — Source data Fig. 4 [file 44318_2024_258_MOESM10_ESM.zip › Figure 4/FIGURE 4C/GAS1_Mex67_repB.csv]

pA_tail	Mex67_AA_25C_0min	Mex67_AA_25C_10min	Mex67_AA_25C_12min	Mex67_AA_25C_14min	Mex67_AA_25C_20min	Mex67_AA_25C_4min
3	1	1	1	3	NA	NA
4	1	1	1	5	6	NA
5	2	4	4	16	8	1
6	2	2	8	17	13	3
7	4	8	8	13	11	5
8	7	8	4	30	19	NA
9	13	15	14	35	21	5
10	7	18	20	26	15	8
11	14	20	29	41	34	10
12	11	25	36	49	36	15
13	15	28	28	48	34	15
14	21	37	44	62	46	27
15	30	29	53	46	57	16
16	18	37	46	84	63	21
17	20	36	46	72	51	19
18	28	50	53	73	54	20
19	27	46	65	77	53	17
20	34	53	47	77	47	31
21	24	41	52	77	55	21
22	46	59	59	76	60	24
23	36	56	74	77	60	22
24	39	63	53	86	52	30
25	48	57	73	92	51	37
26	38	58	77	84	62	25
27	36	54	58	72	41	28
28	43	42	61	84	30	38
29	32	51	59	90	25	36
30	44	53	55	76	29	29
31	32	48	62	57	28	46
32	50	48	68	53	17	28
33	45	34	41	55	22	37
34	35	42	54	54	15	50
35	41	36	41	49	17	31
36	35	33	61	39	16	34
37	46	50	38	39	10	33
38	43	24	51	42	11	41
39	41	38	39	29	12	34
40	41	28	37	30	7	36
41	36	25	25	25	9	37
42	35	22	34	18	7	38
43	35	24	16	16	6	27
44	31	25	17	15	7	26
45	31	11	19	19	1	40
46	32	14	13	11	4	30
47	34	9	15	8	8	27
48	30	18	8	12	5	31
49	25	8	11	7	2	31
50	20	5	16	4	5	35
51	22	10	13	8	3	22
52	24	9	6	3	3	25
53	21	3	4	4	3	13
54	16	6	6	6	3	21
55	20	6	5	3	2	23
56	24	6	4	8	1	16
57	18	4	3	8	NA	21
58	17	3	5	1	1	10
59	17	4	5	4	3	22
60	15	1	1	1	NA	10
61	21	1	3	2	1	14
62	7	NA	4	3	2	13
63	10	2	2	1	1	9
64	16	3	2	2	4	8
65	9	1	4	1	1	15
66	13	1	3	3	4	4
67	11	1	1	NA	2	8
68	14	NA	1	1	1	6
69	6	1	4	2	2	7
70	10	1	3	3	1	2
71	4	NA	2	6	2	3
72	7	NA	NA	4	3	6
73	4	1	1	2	4	3
74	4	2	2	2	2	4
75	4	1	2	4	3	4
76	6	1	1	4	2	2
77	2	1	NA	4	2	1
78	2	4	4	2	2	5
79	4	1	2	4	NA	3
80	3	3	NA	4	5	1
81	4	1	2	1	2	2
82	2	2	4	2	7	2
83	2	NA	4	5	5	NA
84	1	1	NA	4	5	1
85	3	2	NA	4	4	2
86	3	1	NA	4	3	NA
87	1	1	NA	2	6	1
88	1	1	2	5	1	2
89	1	NA	1	4	6	2
90	1	2	1	2	2	3
92	2	1	2	3	4	NA
93	2	1	1	NA	1	2
96	1	NA	1	4	2	4
98	1	NA	2	3	3	NA
101	1	1	NA	4	2	NA
103	1	2	1	2	3	1
109	1	NA	1	1	4	2
112	1	NA	2	1	1	2
115	1	1	1	NA	NA	NA
117	1	NA	1	2	NA	NA
119	1	NA	NA	NA	2	NA
121	1	NA	NA	1	2	NA
150	1	NA	NA	NA	NA	NA
169	1	NA	NA	NA	NA	NA
172	1	NA	NA	NA	NA	NA
174	2	NA	NA	NA	NA	NA
196	2	NA	NA	NA	NA	NA
299	1	NA	NA	NA	NA	NA
468	1	NA	NA	NA	NA	NA
2	NA	1	NA	1	NA	1
91	NA	1	4	1	7	NA
94	NA	2	3	4	3	1
99	NA	3	1	2	2	2
100	NA	3	1	5	1	3
104	NA	2	2	1	3	1
105	NA	1	2	NA	NA	2
106	NA	1	1	2	3	NA
123	NA	1	2	1	NA	NA
124	NA	1	1	NA	1	NA
128	NA	1	NA	1	2	NA
131	NA	1	NA	1	1	NA
135	NA	1	NA	NA	1	NA
141	NA	1	NA	NA	NA	NA
143	NA	1	NA	NA	1	NA
152	NA	1	NA	NA	1	NA
156	NA	2	NA	NA	NA	NA
178	NA	1	NA	NA	NA	NA
180	NA	1	NA	NA	NA	NA
185	NA	1	NA	NA	NA	NA
226	NA	2	NA	NA	NA	NA
230	NA	1	NA	NA	NA	NA
237	NA	1	NA	NA	NA	NA
240	NA	1	NA	NA	NA	NA
265	NA	1	NA	NA	NA	NA
278	NA	1	NA	NA	NA	NA
379	NA	1	NA	NA	NA	NA
95	NA	NA	3	3	4	NA
97	NA	NA	3	1	3	NA
102	NA	NA	4	NA	2	1
108	NA	NA	1	2	6	NA
127	NA	NA	1	NA	4	NA
144	NA	NA	1	NA	1	NA
149	NA	NA	1	1	NA	1
168	NA	NA	1	NA	NA	NA
171	NA	NA	1	NA	NA	NA
231	NA	NA	1	1	NA	NA
346	NA	NA	1	NA	NA	NA
430	NA	NA	1	NA	NA	NA
107	NA	NA	NA	1	4	NA
110	NA	NA	NA	2	3	NA
111	NA	NA	NA	2	2	NA
116	NA	NA	NA	1	2	NA
118	NA	NA	NA	2	1	1
120	NA	NA	NA	1	1	NA
122	NA	NA	NA	1	1	NA
125	NA	NA	NA	2	1	NA
126	NA	NA	NA	1	NA	NA
129	NA	NA	NA	1	NA	NA
134	NA	NA	NA	1	NA	NA
136	NA	NA	NA	2	NA	NA
145	NA	NA	NA	1	NA	NA
147	NA	NA	NA	1	NA	NA
154	NA	NA	NA	2	1	NA
222	NA	NA	NA	1	NA	NA
279	NA	NA	NA	1	NA	NA
432	NA	NA	NA	1	NA	NA
1	NA	NA	NA	NA	1	NA
113	NA	NA	NA	NA	1	1
142	NA	NA	NA	NA	1	NA
161	NA	NA	NA	NA	1	NA
177	NA	NA	NA	NA	2	NA
179	NA	NA	NA	NA	1	NA
181	NA	NA	NA	NA	2	NA
183	NA	NA	NA	NA	1	NA
229	NA	NA	NA	NA	1	NA
268	NA	NA	NA	NA	1	NA
334	NA	NA	NA	NA	1	NA
339	NA	NA	NA	NA	1	NA
114	NA	NA	NA	NA	NA	1
130	NA	NA	NA	NA	NA	1
132	NA	NA	NA	NA	NA	2
137	NA	NA	NA	NA	NA	1
151	NA	NA	NA	NA	NA	1
153	NA	NA	NA	NA	NA	1
164	NA	NA	NA	NA	NA	1
194	NA	NA	NA	NA	NA	1
195	NA	NA	NA	NA	NA	1
198	NA	NA	NA	NA	NA	1
225	NA	NA	NA	NA	NA	1
243	NA	NA	NA	NA	NA	1
256	NA	NA	NA	NA	NA	1
261	NA	NA	NA	NA	NA	1
