# Supplementary material for: Modeling of mRNA deadenylation rates reveal a complex relationship between mRNA deadenylation and decay
Source: EMBO J. 2024 Oct 11;43(24):6525–54. doi: 10.1038/s44318-024-00258-3 (PMC11649921; doi:10.1038/s44318-024-00258-3)
Supplement: Supplementary file 10 — Source data Fig. 4 [file 44318_2024_258_MOESM10_ESM.zip › Figure 4/FIGURE 4C/HHF1_Mex67_repA.csv]

pA_tail	Mex67_AA_25C_0min	Mex67_AA_25C_12min	Mex67_AA_25C_14min	Mex67_AA_25C_16min	Mex67_AA_25C_30min	Mex67_AA_25C_8min
6	3	4	3	1	NA	NA
7	9	1	4	6	3	1
8	3	2	9	4	6	1
9	12	2	13	12	1	NA
10	3	3	8	9	2	3
11	24	6	8	7	2	2
12	9	3	12	12	2	3
13	16	5	16	18	1	4
14	27	6	9	6	4	4
15	54	9	19	15	3	4
16	57	3	19	15	1	7
17	57	4	8	19	2	6
18	51	7	11	12	2	6
19	42	2	16	14	3	5
20	30	4	15	16	2	10
21	57	8	9	8	1	7
22	39	9	11	11	1	7
23	45	6	2	11	3	3
24	54	2	13	11	1	8
25	33	1	4	13	NA	5
26	48	3	4	10	NA	5
27	33	5	13	5	NA	6
28	27	1	4	8	NA	5
29	33	2	10	3	1	3
30	39	2	6	4	NA	3
31	36	7	7	3	NA	4
32	63	2	5	7	1	4
33	33	1	4	2	NA	1
34	51	2	4	4	1	3
35	54	1	NA	3	NA	5
36	30	2	2	1	1	2
37	48	1	4	4	3	3
38	33	1	4	2	2	3
39	45	NA	4	1	NA	3
40	30	NA	2	1	NA	5
41	42	4	NA	4	1	1
42	45	NA	1	2	NA	4
43	45	NA	3	NA	NA	2
44	48	NA	2	1	1	1
45	27	NA	NA	1	1	2
46	48	NA	2	1	1	1
47	30	1	1	1	NA	2
48	27	NA	1	NA	NA	3
49	30	NA	NA	NA	NA	1
50	27	NA	NA	1	NA	NA
51	27	NA	NA	NA	1	NA
52	51	NA	NA	NA	1	1
53	27	NA	NA	1	NA	2
54	33	NA	NA	NA	3	2
55	24	1	NA	NA	1	1
56	18	NA	NA	1	1	NA
57	15	NA	NA	NA	1	NA
58	21	NA	NA	NA	NA	1
59	21	NA	NA	NA	4	NA
60	18	NA	1	NA	1	NA
61	6	NA	NA	NA	1	NA
62	30	NA	NA	1	1	NA
63	15	NA	NA	NA	NA	NA
64	9	NA	NA	NA	NA	NA
65	9	NA	NA	1	NA	NA
66	15	NA	NA	NA	NA	2
68	16	NA	NA	1	NA	NA
69	15	NA	NA	NA	NA	NA
70	21	NA	NA	1	NA	NA
71	9	1	NA	NA	3	NA
72	9	NA	NA	NA	NA	NA
73	9	NA	NA	NA	NA	NA
74	9	NA	NA	NA	NA	NA
75	3	NA	NA	1	NA	NA
76	9	NA	1	NA	NA	NA
77	9	NA	1	1	3	NA
78	6	NA	NA	NA	1	NA
79	3	NA	1	NA	NA	NA
80	9	NA	NA	NA	1	NA
81	15	NA	NA	1	NA	1
82	6	NA	NA	NA	NA	NA
83	3	NA	NA	NA	NA	NA
85	3	NA	NA	NA	NA	NA
86	3	NA	NA	NA	NA	NA
87	3	NA	NA	NA	1	NA
93	3	NA	NA	NA	NA	NA
95	3	NA	NA	NA	NA	NA
107	9	NA	NA	NA	NA	NA
119	3	NA	1	1	NA	NA
130	3	NA	NA	NA	NA	NA
159	3	NA	NA	NA	NA	NA
306	3	NA	NA	NA	NA	NA
111	NA	1	NA	NA	NA	NA
3	NA	NA	1	NA	NA	NA
4	NA	NA	1	NA	1	NA
5	NA	NA	3	1	1	1
98	NA	NA	1	NA	NA	1
123	NA	NA	1	NA	NA	NA
161	NA	NA	1	NA	NA	NA
222	NA	NA	1	NA	NA	NA
90	NA	NA	NA	1	1	NA
91	NA	NA	NA	1	NA	NA
94	NA	NA	NA	1	NA	NA
97	NA	NA	NA	1	NA	NA
100	NA	NA	NA	2	NA	NA
106	NA	NA	NA	1	NA	NA
132	NA	NA	NA	1	NA	NA
173	NA	NA	NA	1	NA	NA
88	NA	NA	NA	NA	1	NA
89	NA	NA	NA	NA	1	NA
101	NA	NA	NA	NA	1	NA
270	NA	NA	NA	NA	1	NA
