# Supplementary material for: Modeling of mRNA deadenylation rates reveal a complex relationship between mRNA deadenylation and decay
Source: EMBO J. 2024 Oct 11;43(24):6525–54. doi: 10.1038/s44318-024-00258-3 (PMC11649921; doi:10.1038/s44318-024-00258-3)
Supplement: Supplementary file 10 — Source data Fig. 4 [file 44318_2024_258_MOESM10_ESM.zip › Figure 4/FIGURE 4C/HHF1_Mex67_repB.csv]

pA_tail	Mex67_AA_25C_0min	Mex67_AA_25C_10min	Mex67_AA_25C_12min	Mex67_AA_25C_14min	Mex67_AA_25C_20min	Mex67_AA_25C_4min
4	2	4	2	4	2	NA
5	1	1	4	2	2	NA
6	3	3	5	10	NA	5
7	4	5	8	6	6	4
8	3	13	16	20	6	5
9	7	14	15	12	5	14
10	7	16	18	16	6	5
11	8	22	20	25	7	12
12	16	23	25	8	11	14
13	14	25	19	25	12	10
14	18	29	25	35	15	17
15	19	33	29	25	8	23
16	31	23	25	28	5	23
17	30	31	27	19	4	20
18	24	33	31	24	13	26
19	21	27	24	22	9	17
20	23	33	27	19	7	25
21	25	19	14	28	10	26
22	26	21	26	23	4	19
23	26	26	24	12	9	24
24	25	21	21	19	10	24
25	21	16	13	10	6	23
26	29	33	17	13	6	18
27	21	18	13	16	2	20
28	15	13	10	12	6	18
29	23	8	13	13	3	24
30	17	16	19	11	8	23
31	17	12	10	13	3	13
32	24	14	13	11	3	20
33	19	12	7	7	1	15
34	19	9	13	14	4	20
35	18	10	9	6	1	17
36	20	11	5	2	2	18
37	21	8	7	8	6	16
38	13	6	7	4	2	14
39	12	7	3	4	1	11
40	15	7	5	5	2	15
41	13	6	2	5	1	15
42	22	4	4	3	1	14
43	12	2	3	2	1	15
44	13	3	1	2	5	8
45	8	6	4	2	1	12
46	17	3	8	2	1	6
47	13	2	2	1	1	9
48	9	3	3	3	3	11
49	12	1	1	2	3	8
50	5	NA	2	4	1	3
51	12	NA	NA	2	NA	5
52	5	1	2	2	1	5
53	6	1	NA	3	1	7
54	10	2	NA	NA	2	4
55	7	1	1	2	NA	11
56	7	NA	NA	NA	2	7
57	5	1	3	1	NA	4
58	5	1	2	NA	NA	4
59	4	1	1	NA	NA	3
60	4	NA	NA	1	3	3
61	6	2	1	2	1	1
62	5	NA	1	NA	NA	4
63	2	NA	NA	2	1	5
64	1	NA	NA	NA	NA	2
65	6	3	NA	2	1	7
66	2	NA	2	2	2	2
67	1	NA	1	1	NA	1
68	1	NA	NA	1	1	3
69	1	2	3	NA	1	3
70	2	1	1	NA	NA	1
72	2	NA	2	NA	1	1
73	3	NA	1	1	NA	2
74	2	1	NA	NA	NA	1
75	2	NA	NA	NA	1	1
76	2	NA	NA	NA	NA	1
77	1	NA	1	NA	NA	NA
78	2	NA	NA	NA	NA	NA
82	2	1	1	1	NA	NA
84	2	1	NA	1	1	3
87	1	NA	NA	NA	NA	3
92	1	1	NA	NA	1	NA
93	1	NA	1	NA	1	1
94	1	NA	NA	NA	NA	1
106	1	NA	NA	1	1	NA
112	1	2	2	NA	NA	NA
115	1	NA	NA	NA	NA	NA
126	1	NA	NA	NA	NA	NA
166	1	NA	NA	NA	NA	NA
172	1	NA	NA	NA	NA	NA
176	1	NA	NA	NA	NA	NA
3	NA	1	NA	1	NA	NA
71	NA	1	1	NA	NA	3
85	NA	1	1	NA	NA	NA
97	NA	1	1	NA	NA	NA
108	NA	1	NA	NA	NA	NA
111	NA	1	NA	NA	1	1
131	NA	1	NA	NA	NA	NA
138	NA	1	NA	NA	NA	NA
88	NA	NA	2	2	NA	NA
89	NA	NA	1	NA	NA	NA
90	NA	NA	2	1	NA	NA
95	NA	NA	1	1	NA	2
99	NA	NA	1	1	NA	NA
103	NA	NA	1	NA	NA	NA
105	NA	NA	1	NA	NA	NA
113	NA	NA	2	1	NA	NA
116	NA	NA	1	NA	NA	NA
2	NA	NA	NA	1	NA	NA
86	NA	NA	NA	1	NA	1
96	NA	NA	NA	1	NA	NA
114	NA	NA	NA	1	NA	1
161	NA	NA	NA	1	NA	NA
81	NA	NA	NA	NA	2	1
83	NA	NA	NA	NA	2	NA
79	NA	NA	NA	NA	NA	3
91	NA	NA	NA	NA	NA	1
98	NA	NA	NA	NA	NA	1
107	NA	NA	NA	NA	NA	1
143	NA	NA	NA	NA	NA	1
