# Supplementary material for: Modeling of mRNA deadenylation rates reveal a complex relationship between mRNA deadenylation and decay
Source: EMBO J. 2024 Oct 11;43(24):6525–54. doi: 10.1038/s44318-024-00258-3 (PMC11649921; doi:10.1038/s44318-024-00258-3)
Supplement: Supplementary file 10 — Source data Fig. 4 [file 44318_2024_258_MOESM10_ESM.zip › Figure 4/FIGURE 4C/Rcode_modified_gamma_shape_rate_estimation_ .txt]

#this code should calculate the modified gamma distribution gamma_shape and gamm_rate parameters. Remember that estimation of the modified gamma distribution parameters is most accurate on distributions containing a large number of reads.
#download dataframes and prepare a separate directory; then set the directory path in setwd(). The endresult table and pdf files containing figues will be downloaded in this directory.
#note that this code works with the Mex67-chase dataset dataframes as it extracts the time point from the column header using the colnames() command. If you want to use it on other dataframes, then either adjust the column name or change the colnames() commands accordingly.

setwd("set chosen directory")
getwd()# will check the chosen directory location
 
JP_DECAP<-0.096
JP_dist<-function(x,decap,shape,rate) {
  return(((tanh(x*decap))^shape)*exp(-rate*x))
}

JP_RES<-NULL
JP_LogN<-NULL
JP_Log2<-NULL


now<-Sys.time()
sname<-paste0("JP4AT-",format(Sys.time(),format="%y%m%d-%H%M"))
pdf(file=paste0(sname,".pdf"))
nn<-60  # number of curves produced for the simulation step
ll<-80  # fixed parameter describing the maximum pA-tail length; do not modify
zz<-80
pp<-0.5 # fixed parameter not to be changed
tt<-60  # maximum time in minutes
scale<-1 # curve density for the simulation step; - scale * nn is the maximum in silico evolution time
fname<-"ORFs_repB" #file name of one of the data frames 

for (fname in c("name of dataframe in chosen directory")) {
  
  
  all_raw<-read.csv(paste0(fname,".csv"))
  all<-all_raw[order(all_raw[,1]),]
  all<-NULL
  ii<-0
  for(ii in 0:(ll+1)) {
    ss<-all_raw[all_raw[,1]==ii,]
    if (length(ss[,1])==0) {
      ss<-all_raw[1,]
      ss[1,1]<-ii
      ss[1,-1]<-0
    }
    ss<-gsub("NA",0,ss)
    ss<-as.numeric(ss)
    all<-rbind(all,as.numeric(ss))
  }
  
  colnames(all)<-gsub("_","",gsub("25C","",gsub("min","",gsub(fname,"",colnames(all_raw)))))
  colnames(all)<-gsub("min","",gsub("Mex67AA","",colnames(all)))
  #rownames(all)<-all[,1]
  all<-as.data.frame(all)
  
  #all[,1]<-as.numeric(0:(ll+1))
  for(ii in 2:7) {
    #  all[,ii]<-as.numeric(all[,ii])
    all[,ii]<-all[,ii]/max(all[,ii],na.rm = TRUE)
  }
  
  dist<-all[1:(ll+2),1:2]
  names(dist)<-c("n","o")
  #dist$n<-0:(ll+1)
  #dist$o<-0
  
  dist$o[is.na(dist$o)]<-0
  dist$o<-dist$o/max(dist$o)
  #dist$o<-dist$o*0
  #dist$o[70]<-1
  
  
  
  old<-dist$o
  old2<-dist$o
  
  plot(dist$o,type="n",col="blue",log="",xlim=c(0,100),xlab = "N-Tail",
       ylab = " experimental PolyA distribution",lwd=2,main=fname)
  for ( ii in 2:7) {
    cc<-as.double(colnames(all)[ii])/tt
    lines(all[,ii],type="l",col=rgb(1-cc,0,cc),lwd=2)
  }
  
  
  plot(dist$o,type="n",col="blue",log="xy",xlab = "N-Tail",xlim=c(1,200),
       ylab = "normalized experimental PolyA distribution",lwd=2,main=fname)
  for ( ii in 2:7) {
    cc<-as.double(colnames(all)[ii])/tt
    lines(all[,ii],type="l",col=rgb(1-cc,0,cc),lwd=2)
  }
  
  
  plot(dist$o,type="l",col="red",log="xy",xlab = "N-Tail",ylab = "modelled PolyA distribution",lwd=2,main=fname)
  
  wcap<-(0:(ll+1))*JP_DECAP
  wcap<-(tanh(wcap))^pp
  
  beta<-0
  for (beta in 0:(nn-1)) {
    new<-dist$o*0
    for (ii in 1:(ll+1)) {
      for (jj in (ll+2-ii):1) {
        new[ii]<-(new[ii]+dist$o[ii+jj])*beta*scale/jj
      }
      new[ii]<-new[ii]+dist$o[ii]
    }
    new<-new*exp(-beta*scale)
    old<-cbind(old,new)
    colnames(old)[beta+2]<-paste0("b",beta*scale)
    
    wcap<-tanh((0:(ll+1))*JP_DECAP)
    wcap<-wcap^((beta*scale)^pp)
    old2<-cbind(old2,new*wcap)
    colnames(old2)[beta+2]<-paste0("b",beta*scale)
    
    #lines(new,type="l",col="green")
    lines(new*wcap,type="l",col=rgb(0,beta/nn,1-beta/nn))
  }
  
  write.table(old,file=paste0(fname,"_models.txt"),sep="\t")
  
  plot(old[,1],col="blue",type="n",xlim=c(1,100),lwd=4,log="",xlab = "N-Tail",
       ylab = "modelled PolyA distribution",main=fname)
  for(ii in 2:length(colnames(old))) {
    lines(old[,ii],col=rgb(0,(ii-1)/nn,1-(ii-1)/nn),type="l")
  }
  lines(old[,1],col="red",type="l",lwd=2)
  
  plot(old[,1],col="blue",type="n",xlim=c(1,100),lwd=4,log="",xlab = "N-Tail",
       ylab = "normalized modelled PolyA distribution",main=fname)
  for(ii in 2:length(colnames(old))) {
    #  old[,ii]<-old[,ii]/max(old[,ii])
    lines(old[,ii]/max(old[,ii]),col=rgb(0,(ii-1)/nn,1-(ii-1)/nn),type="l")
  }
  lines(old[,1],col="red",type="l",lwd=3)
  
  #old2<-old*wcap
  #old2[,1]<-old[,1]
  
  plot(old2[,1],col="blue",type="n",xlim=c(1,100),lwd=4,log="",xlab = "N-Tail",
       ylab = "modelled PolyA distribution",main=fname)
  for(ii in 2:length(colnames(old2))) {
    lines(old2[,ii],col=rgb(0,(ii-1)/nn,1-(ii-1)/nn),type="l")
  }
  lines(old2[,1],col="red",type="l",lwd=3)
  
  plot(old2[,1],col="blue",type="n",xlim=c(1,100),lwd=4,log="",xlab = "N-Tail",
       ylab = "normalized modelled PolyA distribution",main=fname)
  for(ii in 2:length(colnames(old))) {
    #  old2[,ii]<-old2[,ii]/max(old2[,ii])
    lines(old2[,ii]/max(old2[,ii]),col=rgb(0,(ii-1)/nn,1-(ii-1)/nn),type="l")
  }
  lines(old2[,1],col="red",type="l",lwd=3)
  
  plot(dist$o,type="n",col="blue",log="",xlim=c(0,100),xlab = "N-Tail",
       ylab = "normalized experimental PolyA distribution",lwd=2,main=fname)
  for ( ii in 2:7) {
    cc<-as.double(colnames(all)[ii])/tt
    lines(all[,ii],type="l",col=rgb(0,1-cc,cc),lwd=2)
  }
  
  plot(dist$o,type="n",col="blue",log="",xlim=c(0,100),xlab = "N-Tail",
       ylab = "normalized experimental PolyA distribution",lwd=2,main=fname)
  for ( ii in 2:7) {
    cc<-as.double(colnames(all)[ii])/tt
    lines(all[,ii],type="l",col=rgb(0,1-cc,cc),lwd=2)
  }
  for(ii in 2:length(colnames(old))) {
    lines(old2[,ii]/max(old2[,ii]),col=rgb(0,(ii-1)/nn,1-(ii-1)/nn),type="l")
  }
  
  
  
  for ( ii in 2:7) {
    
    ################################################
    #Glowne dopasowanie
    ################################################
    
    cc<-as.double(colnames(all)[ii])/tt
    max<-9e99
    kk<-1
    for(jj in 2:length(colnames(old))) {
      chi2<-old2[,jj]/max(old2[,jj])-all[1:(ll+2),ii]
      chi2<-chi2*chi2
      chi2<-sum(chi2*chi2)
      if (chi2<max) {
        max<-chi2;
        kk<-jj
        #      print(c(ii,jj,chi2,"\n"))
      }
    }
    
    plot(all[,ii],type="p",pch=19,col=rgb(0,1-cc,cc),log="",xlim=c(0,100),xlab = "N-Tail",
         ylab = "normalized experimental PolyA distribution",lwd=2,main=paste0(fname," min ",cc*tt,"; in silico ",kk-1))
    lines(old2[,kk]/max(old2[,kk]),col=rgb(0,(kk-1)/nn,1-(kk-1)/nn),type="l",lw=2)
    
    dd<-all[,c(1,ii)]
    dd[,1]<-as.numeric(dd[,1])
    dd[,2]<-as.numeric(dd[,2])
    dd<-dd[dd[,2]>0,]
    dd<-dd[dd[,1]<=zz,]
    x<-as.numeric(dd[,1])
    y<-as.numeric(dd[,2])
    
    
    rate<-0.05
    shape=3
    
    fit0<-nls(y ~ a*JP_dist(x,JP_DECAP,shape,rate),start=list(a=8e3),control=nls.control(maxiter=500))
    co<-coefficients(fit0)
    lines(x,predict(fit0),lw=0.5)
    
    fit1<-nls(y ~ a*JP_dist(x,JP_DECAP,shape,rate),start=list(a=co[1],rate=rate),control=nls.control(maxiter=500))
    co<-coefficients(fit1)
    lines(x,predict(fit1),lw=0.5)
    
    fit2<-nls(y ~ a*JP_dist(x,JP_DECAP,shape,rate),start=list(a=co[1],shape=shape,rate=co[2]),control=nls.control(maxiter=500))
    co<-coef(fit2)
    lines(x,predict(fit2),lw=1)
    
    fit3<-nls(y ~ a*JP_dist(x,JP_DECAP,shape,rate),start=list(a=co[1],shape=co[2],rate=co[3]),control=nls.control(maxiter=500),weights = 1/(1+y))
    co<-coef(fit3)
    lines(x,predict(fit3),lw=3,col="black")
    
    ssss<-summary(fit3)
    JP_RES<-rbind(JP_RES,c(fname,cc*tt,co,ssss$parameters[2,],ssss$parameters[3,]))
    
    
    if (as.numeric(colnames(all)[ii])<15) {
      
      mean<-3.75
      width<-0.31
      
      
      plot(all[,ii],type="p",pch=19,col=rgb(0,1-cc,cc),log="",xlim=c(0,100),xlab = "N-Tail",
           ylab = "normalized experimental PolyA distribution with logN",lwd=2,main=paste0(fname," min ",cc*tt,"; in silico ",kk-1))
      #    lines(old2[,kk]/max(old2[,kk]),col=rgb(0,(kk-1)/nn,1-(kk-1)/nn),type="l",lw=2)
      
      ww<-x
      aa<-(ww>60)+(ww<20)
      
      
      fit4<-nls(y ~ a*JP_dist(x,JP_DECAP,shape,rate),
                start=list(a=co[1],shape=co[2],rate=co[3]),control=nls.control(maxiter=500),weights = aa/(1+y))
      coss<-coef(fit4)
      lines(x,predict(fit4),lw=0.1,col="black")
      
      shape=coss[2]
      rate<-coss[3]
      
      fit5<-nls(y ~ a*JP_dist(x,JP_DECAP,shape,rate)+b*dlnorm(x,mean,width),
                start=list(a=coss[1],b=1),control=nls.control(maxiter=500),weights = 1/(1+y))
      coss<-coef(fit5)
      lines(x,predict(fit5),lw=0.1,col="black")
      
      
      
      fit6<-nls(y ~ a*JP_dist(x,JP_DECAP,shape,rate)+b*dlnorm(x,mean,width),
                start=list(a=coss[1],shape=shape,rate=rate,b=coss[2]),control=nls.control(maxiter=500),weights = 1/(1+y))
      coss<-coef(fit6)
      lines(x,predict(fit6),lw=.5,col="black")
      
      
      shape<-coss[2]
      rate<- coss[3] 
      
      
      
      ok<-tryCatch({
        fit7<-nls(y ~ abs(a)*JP_dist(x,JP_DECAP,shape,rate)+abs(b)*dlnorm(x,mean,width),
                  start=list(a=coss[1],b=coss[4],mean=mean,width=width),control=nls.control(maxiter=500),weights = 1/(1+y))
        coss<-coef(fit7)
        lines(x,predict(fit7),lw=1,col="black")
      },error=function(cond) {
        lines(x,predict(fit6),lw=.1,col="black")
        print(c("7",as.numeric(colnames(all)[ii]),fname))
      }
      )
      
      ok<-tryCatch({
        fit8<-nls(y ~ abs(a)*JP_dist(x,JP_DECAP,shape,rate)+abs(b)*dlnorm(x,mean,width),
                  start=list(a=coss[1],shape=shape,rate=rate,b=coss[2],mean=coss[3],width=coss[4]),control=nls.control(maxiter=500),weights = 1/(1+y))
        
        coss<-coef(fit8)
        lines(x,predict(fit8),lw=3,col="red")
        lines(x,coss[4]*dlnorm(x,coss[5],coss[6]),col="blue",lw=2,lty=1)
        lines(x,coss[1]*JP_dist(x,JP_DECAP,coss[2],coss[3]),col="green",lw=2,lty=1)
        ssss<-summary(fit8)
        JP_LogN<-rbind(JP_LogN,c(fname,cc*tt,coss,ssss$parameters[1,],ssss$parameters[2,],ssss$parameters[3,],ssss$parameters[4,],ssss$parameters[5,],ssss$parameters[6,]))
      },error=function(cond) {
        #      lines(x,predict(fit7),lw=.1,col="black")
        print(c("8",as.numeric(colnames(all)[ii]),fname))
      }
      )
      
      
      ok<-tryCatch({
        mean<-3.72
        width<-0.284
        
        fit9<-nls(y ~ abs(a)*JP_dist(x,JP_DECAP,shape,rate)+abs(b)*dlnorm(x,mean,width),
                  start=list(a=coss[1],shape=coss[2],rate=coss[3],b=coss[4]),control=nls.control(maxiter=5000),weights = 1/(1+y))
        
        coss<-coef(fit9)
        ssss<-summary(fit9)
        JP_Log2<-rbind(JP_Log2,c(fname,cc*tt,coss,ssss$parameters[1,],ssss$parameters[2,],ssss$parameters[3,],ssss$parameters[4,]))
        
        lines(x,predict(fit9),lw=3,col="red",lty=2)
        lines(x,coss[4]*dlnorm(x,mean,width),col="blue",lw=2,lty=2)
        lines(x,coss[1]*JP_dist(x,JP_DECAP,coss[2],coss[3]),col="green",lw=2,lty=2)
      },error=function(cond) {
        print(c("9",as.numeric(colnames(all)[ii]),fname))
      }
      )
      
      lines(x,predict(fit3),lw=3,col="black")
    }
    
  }
  
  
  #lines(old2[,22]/max(old2[,22]),type="l",col=rgb(1,0,0),lwd=3,lty=4)
  #lines(old2[,18]/max(old2[,18]),type="l",col=rgb(1,0,0),lwd=3,lty=4)
  #lines(old2[,15]/max(old2[,15]),type="l",col=rgb(1,0,0),lwd=3,lty=4)
  #lines(old2[,4]/max(old2[,4]),type="l",col=rgb(1,0,0),lwd=3,lty=4)
  #lines(old2[,2]/max(old2[,2]),type="l",col=rgb(1,0,0),lwd=3,lty=4)
  
  
  
  dall<-all[,1]
  dall<-cbind(dall,all[,2]-all[,3])
  dall<-cbind(dall,all[,2]-all[,4])
  dall<-cbind(dall,all[,2]-all[,5])
  
  dall[,2]<-dall[,2]/max(dall[,2],na.rm = TRUE)
  dall[,3]<-dall[,3]/max(dall[,3],na.rm = TRUE)
  dall[,4]<-dall[,4]/max(dall[,4],na.rm = TRUE)
  
  plot(dall[,2],type="n",col="blue",xlim=c(0,80),xlab = "N-Tail",
       ylab = "normalized difference in experimental PolyA distributions",lwd=2,main=fname)
  lines(dall[,2],type="p",pch=19)
  
  
  
  
  x<-dall[,1]
  y<-dall[,2]
  w<-0+(x>35)
  fitex<-nls(y~a*dlnorm(x,mean,width),start=c(a=10,mean=3.8,width=0.1),weights = w)
  res<-summary(fitex)
  lines(predict(fitex),col="blue",lw=2)
  #lines(dall[,4],type="p")
  #lines(all[,1],10*dlnorm(all[,1],meanlog=3.8,.1),col="green")
  write.table(dall,file = paste0(fname,"diff.txt"),sep="\t")
  syn<-coef(fitex)
  
  
  
}
dev.off()
write.table(JP_RES,paste0(sname,"JP_RES.txt"),sep="\t")
write.table(JP_LogN,paste0(sname,"JP_LogN.txt"),sep="\t")
write.table(JP_Log2,paste0(sname,"JP_Log2.txt"),sep="\t")
