# Supplementary material for: Modeling of mRNA deadenylation rates reveal a complex relationship between mRNA deadenylation and decay
Source: EMBO J. 2024 Oct 11;43(24):6525–54. doi: 10.1038/s44318-024-00258-3 (PMC11649921; doi:10.1038/s44318-024-00258-3)
Supplement: Supplementary file 10 — Source data Fig. 4 [file 44318_2024_258_MOESM10_ESM.zip › Figure 4/FIGURE 4C/RPL36A_Mex67_repA.csv]

pA_tail	Mex67_AA_25C_0min	Mex67_AA_25C_12min	Mex67_AA_25C_14min	Mex67_AA_25C_16min	Mex67_AA_25C_30min	Mex67_AA_25C_8min
2	6	NA	4	6	7	3
3	12	3	17	23	21	1
4	9	4	11	23	25	2
5	24	8	28	18	17	5
6	24	2	28	20	32	3
7	18	6	16	18	26	1
8	27	7	19	18	34	8
9	30	4	26	25	28	5
10	48	7	33	29	28	1
11	33	6	20	33	22	4
12	66	12	27	20	32	2
13	66	9	32	29	29	3
14	48	5	17	34	29	4
15	33	7	27	25	26	1
16	57	7	21	21	15	6
17	57	7	18	25	13	3
18	51	3	22	19	19	3
19	45	6	21	23	6	4
20	63	6	20	24	16	3
21	39	2	9	19	9	2
22	51	7	16	13	9	5
23	24	2	16	19	4	4
24	57	6	15	13	4	NA
25	24	2	6	17	4	NA
26	33	6	6	8	5	1
27	18	2	7	7	4	1
28	45	3	9	9	4	1
29	27	1	6	5	1	1
30	27	NA	7	4	4	NA
31	33	NA	3	9	1	1
32	18	2	6	5	1	1
33	21	3	3	4	NA	NA
34	45	2	5	1	2	2
35	15	3	4	2	2	1
36	15	NA	1	1	1	2
37	15	NA	1	3	2	NA
38	18	2	1	4	2	NA
39	6	NA	3	NA	NA	NA
40	9	3	2	NA	NA	NA
41	21	NA	1	3	NA	NA
42	9	NA	NA	1	NA	NA
43	3	NA	1	NA	1	NA
44	6	1	NA	NA	NA	NA
45	9	NA	1	NA	NA	NA
46	15	NA	1	1	NA	NA
47	12	NA	1	NA	NA	NA
48	6	NA	2	1	NA	1
49	6	1	NA	NA	1	NA
50	18	1	1	NA	3	NA
51	9	NA	NA	2	NA	NA
52	3	NA	1	1	NA	NA
53	3	NA	NA	NA	2	NA
56	6	NA	1	NA	NA	1
57	3	NA	NA	NA	NA	NA
59	9	NA	NA	NA	1	NA
61	3	NA	NA	1	NA	NA
63	3	NA	NA	1	NA	NA
68	6	NA	NA	NA	NA	NA
70	3	NA	NA	NA	NA	NA
74	3	NA	NA	NA	1	NA
89	3	NA	NA	NA	NA	NA
90	3	1	2	NA	1	NA
241	3	NA	NA	NA	NA	NA
65	NA	1	NA	NA	1	NA
1	NA	NA	1	NA	2	1
54	NA	NA	1	NA	1	NA
58	NA	NA	1	NA	1	NA
88	NA	NA	1	NA	NA	NA
151	NA	NA	1	NA	NA	NA
181	NA	NA	1	1	NA	NA
55	NA	NA	NA	1	NA	NA
62	NA	NA	NA	1	1	NA
69	NA	NA	NA	1	NA	NA
72	NA	NA	NA	1	NA	NA
84	NA	NA	NA	1	NA	NA
96	NA	NA	NA	1	NA	NA
103	NA	NA	NA	1	NA	NA
124	NA	NA	NA	1	NA	NA
150	NA	NA	NA	1	NA	NA
79	NA	NA	NA	NA	1	1
112	NA	NA	NA	NA	1	NA
132	NA	NA	NA	NA	1	NA
165	NA	NA	NA	NA	1	NA
465	NA	NA	NA	NA	1	NA
