# Supplementary material for: Modeling of mRNA deadenylation rates reveal a complex relationship between mRNA deadenylation and decay
Source: EMBO J. 2024 Oct 11;43(24):6525–54. doi: 10.1038/s44318-024-00258-3 (PMC11649921; doi:10.1038/s44318-024-00258-3)
Supplement: Supplementary file 10 — Source data Fig. 4 [file 44318_2024_258_MOESM10_ESM.zip › Figure 4/FIGURE 4C/RPL36A_Mex67_repB.csv]

pA_tail	Mex67_AA_25C_0min	Mex67_AA_25C_10min	Mex67_AA_25C_12min	Mex67_AA_25C_14min	Mex67_AA_25C_20min	Mex67_AA_25C_4min
3	2	7	10	17	16	2
4	13	20	25	30	26	5
5	8	14	18	29	19	12
6	14	17	25	24	35	14
7	12	23	23	38	25	12
8	16	25	17	36	33	16
9	24	25	24	44	35	22
10	17	31	28	56	32	26
11	17	20	26	39	31	17
12	24	16	55	44	41	28
13	26	27	39	44	28	20
14	28	28	45	45	43	19
15	16	39	34	54	44	22
16	11	23	35	43	37	22
17	19	30	34	38	39	25
18	19	19	32	32	27	17
19	15	16	37	35	25	19
20	15	20	24	29	31	17
21	22	18	16	20	19	9
22	19	16	23	21	14	11
23	15	19	27	16	17	10
24	15	14	31	14	18	11
25	18	12	15	22	14	20
26	16	8	14	19	8	15
27	14	9	15	16	8	9
28	12	16	17	22	9	8
29	8	9	11	14	9	7
30	9	8	13	10	8	6
31	5	6	12	6	6	9
32	9	6	15	9	6	4
33	6	4	14	7	3	10
34	3	7	5	6	3	3
35	5	2	8	5	5	2
36	8	6	4	3	2	8
37	4	1	6	2	3	6
38	3	6	NA	4	3	7
39	3	2	3	3	1	2
41	2	3	2	NA	NA	2
42	2	1	1	2	1	6
43	4	2	2	2	1	6
44	10	NA	2	2	1	4
45	3	2	2	2	2	2
46	6	2	3	NA	1	2
47	1	NA	3	NA	2	1
48	3	NA	NA	NA	NA	3
49	1	NA	NA	1	1	NA
50	1	NA	2	2	NA	3
51	2	1	2	NA	2	NA
52	2	NA	3	NA	NA	NA
55	1	1	NA	2	1	2
56	1	NA	2	NA	NA	2
57	1	1	NA	1	NA	1
62	2	NA	1	NA	NA	2
63	1	1	NA	NA	NA	1
66	1	NA	NA	NA	1	NA
68	1	NA	NA	NA	NA	NA
74	3	1	NA	NA	NA	NA
89	1	NA	NA	NA	NA	2
119	1	NA	NA	NA	NA	NA
173	1	NA	NA	NA	NA	NA
195	1	NA	NA	NA	NA	NA
220	1	NA	NA	NA	NA	NA
2	NA	1	2	2	4	NA
40	NA	3	2	NA	1	2
53	NA	1	2	1	2	NA
54	NA	2	NA	3	NA	NA
58	NA	1	NA	NA	NA	NA
67	NA	1	NA	1	NA	NA
82	NA	2	NA	NA	NA	NA
85	NA	1	NA	NA	NA	NA
133	NA	1	NA	NA	NA	NA
166	NA	1	1	1	NA	NA
64	NA	NA	1	NA	1	1
70	NA	NA	1	NA	NA	NA
73	NA	NA	1	NA	NA	NA
76	NA	NA	1	NA	NA	1
81	NA	NA	2	NA	NA	1
114	NA	NA	1	NA	NA	NA
122	NA	NA	1	NA	NA	NA
134	NA	NA	1	NA	NA	NA
198	NA	NA	1	NA	1	NA
202	NA	NA	1	NA	NA	NA
1	NA	NA	NA	1	NA	NA
59	NA	NA	NA	1	1	1
61	NA	NA	NA	1	NA	NA
65	NA	NA	NA	1	1	NA
78	NA	NA	NA	1	1	2
79	NA	NA	NA	1	NA	NA
87	NA	NA	NA	1	NA	1
100	NA	NA	NA	1	NA	NA
129	NA	NA	NA	1	NA	NA
188	NA	NA	NA	1	NA	NA
193	NA	NA	NA	1	NA	NA
235	NA	NA	NA	1	NA	NA
69	NA	NA	NA	NA	1	1
86	NA	NA	NA	NA	1	NA
91	NA	NA	NA	NA	1	NA
115	NA	NA	NA	NA	1	NA
117	NA	NA	NA	NA	1	NA
132	NA	NA	NA	NA	1	NA
140	NA	NA	NA	NA	1	NA
60	NA	NA	NA	NA	NA	1
75	NA	NA	NA	NA	NA	2
77	NA	NA	NA	NA	NA	1
189	NA	NA	NA	NA	NA	1
191	NA	NA	NA	NA	NA	1
244	NA	NA	NA	NA	NA	1
