# Supplementary material for: Modeling of mRNA deadenylation rates reveal a complex relationship between mRNA deadenylation and decay
Source: EMBO J. 2024 Oct 11;43(24):6525–54. doi: 10.1038/s44318-024-00258-3 (PMC11649921; doi:10.1038/s44318-024-00258-3)
Supplement: Supplementary file 10 — Source data Fig. 4 [file 44318_2024_258_MOESM10_ESM.zip › Figure 4/FIGURE 4C/RPL4A_Mex67_repA.csv]

pA_tail	Mex67_AA_25C_0min	Mex67_AA_25C_12min	Mex67_AA_25C_14min	Mex67_AA_25C_16min	Mex67_AA_25C_30min	Mex67_AA_25C_8min
3	3	1	3	1	1	NA
5	9	2	10	8	1	NA
6	6	2	15	9	5	4
7	15	7	24	12	2	2
8	15	6	28	32	4	4
9	36	15	25	41	3	7
10	54	21	59	46	6	11
11	63	16	76	86	7	19
12	99	18	72	93	6	17
13	141	26	102	111	11	25
14	213	48	109	154	18	25
15	180	42	156	129	15	35
16	234	43	156	152	14	28
17	237	34	151	139	12	24
18	243	43	162	176	13	25
19	223	38	139	152	15	38
20	334	62	177	145	6	40
21	324	55	104	170	10	31
22	384	45	155	145	7	45
23	369	52	151	150	8	35
24	297	46	133	118	2	33
25	312	49	124	116	6	31
26	378	45	141	117	3	36
27	327	31	129	92	1	30
28	325	39	119	91	6	34
29	340	51	106	72	3	38
30	370	37	107	86	4	33
31	294	40	105	66	1	35
32	327	34	95	59	2	26
33	324	33	85	54	1	35
34	288	42	83	49	1	34
35	291	30	65	39	6	29
36	306	21	53	25	NA	18
37	261	16	53	30	1	18
38	287	18	45	31	1	26
39	264	12	35	22	3	33
40	264	14	36	16	NA	26
41	257	13	26	18	1	30
42	312	20	24	10	1	16
43	270	12	12	16	1	10
44	205	12	19	5	NA	13
45	190	2	17	7	3	13
46	228	6	6	7	NA	11
47	156	1	14	4	NA	12
48	187	3	5	3	5	10
49	151	4	5	4	1	9
50	165	7	13	4	1	7
51	153	5	1	8	2	10
52	108	6	7	1	NA	9
53	112	1	3	4	1	5
54	123	3	3	2	1	5
55	117	1	4	3	NA	4
56	124	NA	3	1	2	5
57	87	1	3	2	3	4
58	81	2	2	2	2	4
59	72	2	4	2	4	4
60	48	NA	1	2	2	3
61	51	NA	2	2	3	1
62	33	NA	3	2	2	NA
63	24	2	2	1	4	2
64	39	1	1	NA	1	3
65	60	1	3	2	3	1
66	45	NA	2	2	3	NA
67	21	NA	2	NA	1	2
68	15	NA	1	2	NA	2
69	31	NA	1	1	3	NA
70	33	NA	1	6	NA	NA
71	21	1	4	2	1	1
72	30	1	3	NA	1	NA
73	21	NA	NA	2	1	2
74	15	NA	1	1	NA	1
75	12	1	2	1	1	NA
76	15	1	NA	1	1	NA
77	9	NA	NA	1	NA	1
78	6	NA	1	2	2	NA
79	3	NA	2	1	1	NA
80	6	NA	NA	NA	2	NA
81	6	NA	2	NA	1	NA
82	3	NA	NA	NA	NA	NA
83	6	NA	NA	NA	NA	1
84	9	NA	3	1	NA	NA
85	6	NA	NA	NA	1	NA
86	3	NA	1	2	2	NA
87	3	NA	NA	1	NA	NA
88	6	NA	1	1	1	NA
89	1	NA	1	NA	NA	NA
90	6	NA	1	NA	NA	NA
92	6	NA	1	NA	NA	NA
93	6	NA	1	NA	NA	NA
94	6	NA	1	NA	NA	NA
95	9	NA	NA	NA	NA	NA
96	6	NA	1	NA	NA	1
97	3	NA	1	1	1	1
98	6	NA	NA	NA	1	NA
99	6	1	1	NA	NA	NA
101	9	1	NA	NA	NA	NA
102	3	NA	NA	NA	NA	NA
104	6	NA	1	NA	NA	NA
106	3	NA	NA	NA	NA	NA
107	3	NA	2	2	NA	NA
108	3	NA	1	NA	NA	NA
110	3	1	1	NA	NA	NA
112	3	1	NA	1	NA	NA
114	3	NA	NA	1	NA	NA
115	3	NA	NA	1	NA	NA
116	6	NA	NA	NA	1	NA
120	3	NA	NA	NA	NA	NA
122	3	NA	NA	NA	NA	NA
125	3	NA	NA	NA	1	NA
129	3	NA	NA	NA	NA	NA
131	3	NA	NA	NA	NA	NA
134	3	NA	NA	NA	NA	NA
138	6	NA	NA	NA	NA	NA
147	3	NA	NA	NA	NA	NA
157	3	NA	1	NA	NA	NA
173	3	NA	NA	NA	NA	NA
188	3	NA	NA	NA	NA	NA
191	3	NA	NA	NA	NA	NA
202	3	NA	NA	NA	NA	NA
235	3	NA	NA	NA	NA	NA
311	3	NA	NA	NA	NA	NA
370	3	NA	NA	NA	NA	NA
508	3	NA	NA	NA	NA	NA
162	NA	1	NA	NA	NA	NA
177	NA	1	NA	1	NA	NA
241	NA	1	NA	NA	NA	NA
249	NA	1	NA	NA	NA	NA
4	NA	NA	5	5	1	1
91	NA	NA	2	NA	1	NA
100	NA	NA	1	1	1	NA
109	NA	NA	1	NA	NA	NA
119	NA	NA	1	NA	1	NA
130	NA	NA	1	NA	NA	NA
205	NA	NA	1	NA	1	NA
218	NA	NA	1	NA	NA	NA
226	NA	NA	1	NA	NA	NA
390	NA	NA	1	NA	NA	NA
2	NA	NA	NA	1	1	NA
121	NA	NA	NA	1	NA	NA
136	NA	NA	NA	1	NA	NA
148	NA	NA	NA	1	NA	NA
164	NA	NA	NA	1	NA	NA
179	NA	NA	NA	1	NA	NA
204	NA	NA	NA	1	NA	NA
264	NA	NA	NA	1	NA	NA
469	NA	NA	NA	1	NA	NA
105	NA	NA	NA	NA	1	NA
117	NA	NA	NA	NA	1	NA
0	NA	NA	NA	NA	NA	1
113	NA	NA	NA	NA	NA	1
185	NA	NA	NA	NA	NA	1
189	NA	NA	NA	NA	NA	1
217	NA	NA	NA	NA	NA	1
