# Supplementary material for: Modeling of mRNA deadenylation rates reveal a complex relationship between mRNA deadenylation and decay
Source: EMBO J. 2024 Oct 11;43(24):6525–54. doi: 10.1038/s44318-024-00258-3 (PMC11649921; doi:10.1038/s44318-024-00258-3)
Supplement: Supplementary file 10 — Source data Fig. 4 [file 44318_2024_258_MOESM10_ESM.zip › Figure 4/FIGURE 4C/RPL4A_Mex67_repB.csv]

pA_tail	Mex67_AA_25C_0min	Mex67_AA_25C_10min	Mex67_AA_25C_12min	Mex67_AA_25C_14min	Mex67_AA_25C_20min	Mex67_AA_25C_4min
2	1	NA	NA	1	1	1
3	3	2	5	2	3	1
4	4	1	5	5	2	2
5	4	5	6	10	4	2
6	13	11	13	20	16	9
7	12	19	19	25	6	8
8	15	32	22	53	16	12
9	13	39	50	77	35	25
10	45	68	74	83	35	27
11	48	69	107	119	59	46
12	70	113	136	153	75	52
13	88	112	155	184	76	63
14	100	143	181	207	117	78
15	105	155	184	240	103	78
16	124	169	209	246	130	114
17	123	175	227	231	114	105
18	149	215	249	257	109	119
19	126	193	256	293	118	123
20	162	195	254	282	122	129
21	136	211	259	274	87	122
22	169	219	254	258	96	152
23	139	191	253	277	81	123
24	157	161	242	295	83	142
25	155	172	231	258	77	167
26	155	209	248	292	79	136
27	132	168	233	228	56	142
28	163	184	206	239	59	156
29	150	181	235	199	56	129
30	154	184	235	189	61	134
31	149	197	190	203	42	156
32	144	154	206	171	40	131
33	118	177	157	167	46	139
34	145	136	184	131	28	148
35	118	156	169	118	33	142
36	145	157	162	91	29	115
37	125	120	122	93	26	120
38	143	123	121	87	26	121
39	114	102	109	80	17	113
40	115	90	97	91	16	99
41	118	76	81	66	16	112
42	126	81	71	81	19	131
43	90	67	63	47	13	102
44	91	48	59	34	16	91
45	78	58	41	32	7	81
46	100	47	48	43	10	84
47	73	34	26	30	6	67
48	73	32	38	26	6	88
49	65	23	17	15	13	55
50	68	28	21	14	11	57
51	52	19	18	15	11	76
52	56	24	9	14	6	66
53	57	9	14	15	9	55
54	57	15	15	10	4	44
55	38	12	12	13	8	33
56	48	7	11	8	6	40
57	29	9	7	6	8	24
58	27	11	4	6	8	26
59	32	7	7	8	5	19
60	25	5	8	5	4	16
61	31	7	9	6	3	20
62	26	7	7	4	2	21
63	17	5	7	3	4	18
64	17	5	1	11	2	11
65	17	7	6	5	5	11
66	15	3	4	5	3	12
67	11	1	4	7	2	6
68	13	4	1	5	1	5
69	9	1	5	3	1	12
70	7	6	3	2	2	11
71	5	2	3	4	2	6
72	8	1	5	4	2	8
73	9	3	2	3	1	9
74	9	3	1	1	4	3
75	8	NA	8	2	NA	4
76	6	1	4	2	1	4
77	4	1	4	2	NA	4
78	8	1	3	4	4	4
79	3	2	3	3	1	3
80	4	1	2	2	3	5
81	3	1	3	3	2	1
82	3	1	4	3	NA	1
83	1	NA	2	3	1	3
84	1	3	3	NA	NA	2
85	3	NA	2	NA	1	3
86	3	2	2	2	1	3
87	3	1	3	2	2	3
88	3	3	NA	NA	2	6
90	3	2	4	2	NA	4
91	5	2	3	NA	NA	1
92	2	NA	1	NA	NA	1
93	1	3	4	NA	2	5
94	1	1	1	2	1	3
95	2	1	2	NA	NA	2
96	3	2	1	NA	NA	1
97	2	1	NA	1	1	2
98	1	NA	NA	2	NA	2
100	1	2	NA	1	3	NA
101	2	1	NA	1	NA	1
103	1	NA	1	NA	NA	3
105	1	1	NA	2	2	2
106	1	1	2	NA	2	NA
108	1	1	2	2	NA	1
109	1	NA	1	NA	NA	1
110	1	NA	NA	NA	1	1
111	3	1	2	1	NA	NA
113	1	1	1	NA	NA	2
114	1	NA	2	NA	1	1
123	1	1	NA	NA	1	NA
125	2	NA	1	NA	NA	NA
127	1	NA	NA	NA	NA	NA
128	1	NA	NA	NA	NA	2
130	1	NA	NA	NA	NA	NA
132	1	2	NA	1	NA	NA
134	1	2	NA	NA	NA	NA
135	1	NA	1	2	NA	NA
138	1	NA	NA	NA	NA	NA
142	1	NA	NA	NA	1	NA
146	1	NA	NA	NA	NA	NA
148	1	NA	NA	NA	NA	1
149	1	NA	NA	NA	NA	NA
153	1	1	NA	NA	NA	1
176	1	NA	NA	NA	NA	1
178	1	NA	NA	NA	NA	1
184	1	NA	NA	NA	NA	NA
190	1	NA	NA	NA	NA	NA
194	1	NA	1	NA	NA	NA
199	1	NA	1	NA	NA	NA
200	1	NA	NA	NA	NA	1
201	1	1	NA	NA	NA	NA
224	1	NA	NA	1	NA	NA
227	1	NA	NA	NA	NA	1
259	2	1	NA	NA	1	NA
313	1	NA	NA	NA	NA	NA
321	1	1	NA	NA	NA	NA
634	1	NA	NA	NA	NA	NA
89	NA	2	NA	2	1	2
99	NA	3	2	1	NA	1
102	NA	1	2	NA	NA	1
107	NA	1	NA	2	1	1
116	NA	2	2	2	NA	3
121	NA	1	NA	NA	NA	1
124	NA	2	NA	1	NA	NA
137	NA	1	NA	NA	3	NA
141	NA	1	NA	NA	NA	NA
157	NA	1	NA	NA	1	NA
162	NA	1	2	NA	1	1
173	NA	1	NA	NA	NA	NA
175	NA	1	NA	NA	NA	NA
177	NA	1	NA	NA	NA	1
181	NA	2	NA	NA	NA	NA
197	NA	1	NA	NA	NA	NA
214	NA	1	NA	NA	NA	1
215	NA	1	NA	NA	NA	NA
241	NA	1	NA	NA	NA	NA
260	NA	1	NA	NA	NA	NA
304	NA	1	NA	NA	NA	NA
317	NA	1	NA	NA	NA	NA
370	NA	1	NA	NA	NA	NA
445	NA	1	NA	NA	NA	NA
104	NA	NA	1	3	NA	3
112	NA	NA	1	2	NA	2
117	NA	NA	1	1	1	1
118	NA	NA	2	2	1	NA
122	NA	NA	1	2	NA	1
139	NA	NA	1	NA	NA	2
151	NA	NA	1	NA	NA	NA
154	NA	NA	1	NA	1	NA
163	NA	NA	1	NA	NA	NA
164	NA	NA	1	NA	NA	1
167	NA	NA	2	NA	NA	NA
209	NA	NA	1	NA	NA	NA
234	NA	NA	1	NA	NA	NA
248	NA	NA	1	NA	NA	NA
328	NA	NA	1	NA	NA	NA
386	NA	NA	1	NA	NA	NA
436	NA	NA	1	NA	NA	NA
1	NA	NA	NA	1	1	NA
115	NA	NA	NA	1	NA	NA
129	NA	NA	NA	1	NA	NA
131	NA	NA	NA	1	NA	1
140	NA	NA	NA	1	NA	NA
143	NA	NA	NA	1	NA	NA
144	NA	NA	NA	1	NA	NA
145	NA	NA	NA	1	NA	NA
155	NA	NA	NA	1	NA	1
160	NA	NA	NA	1	NA	2
183	NA	NA	NA	1	NA	NA
185	NA	NA	NA	2	NA	NA
192	NA	NA	NA	1	NA	NA
193	NA	NA	NA	1	NA	NA
198	NA	NA	NA	1	NA	NA
202	NA	NA	NA	1	NA	NA
226	NA	NA	NA	1	NA	NA
237	NA	NA	NA	1	NA	NA
239	NA	NA	NA	1	NA	NA
249	NA	NA	NA	1	NA	NA
251	NA	NA	NA	1	NA	NA
257	NA	NA	NA	1	NA	NA
278	NA	NA	NA	1	NA	NA
479	NA	NA	NA	1	NA	NA
119	NA	NA	NA	NA	1	1
159	NA	NA	NA	NA	1	NA
206	NA	NA	NA	NA	1	NA
212	NA	NA	NA	NA	1	1
230	NA	NA	NA	NA	1	NA
400	NA	NA	NA	NA	1	NA
434	NA	NA	NA	NA	1	NA
120	NA	NA	NA	NA	NA	2
147	NA	NA	NA	NA	NA	2
188	NA	NA	NA	NA	NA	1
216	NA	NA	NA	NA	NA	1
233	NA	NA	NA	NA	NA	2
339	NA	NA	NA	NA	NA	1
