# Supplementary material for: Modeling of mRNA deadenylation rates reveal a complex relationship between mRNA deadenylation and decay
Source: EMBO J. 2024 Oct 11;43(24):6525–54. doi: 10.1038/s44318-024-00258-3 (PMC11649921; doi:10.1038/s44318-024-00258-3)
Supplement: Supplementary file 10 — Source data Fig. 4 [file 44318_2024_258_MOESM10_ESM.zip › Figure 4/FIGURE 4H/FIGURE 4H README.txt]

Figure 4H shows in the form of black dots the experimental pA-tail distributions also shown in Figure 4A. The colored surface joins the experimental data into a modified gamma equations in a form of a 3-dimensional sheet. The parameters of this model are shown in Figure EV3A. 
