# Supplementary material for: Modeling of mRNA deadenylation rates reveal a complex relationship between mRNA deadenylation and decay
Source: EMBO J. 2024 Oct 11;43(24):6525–54. doi: 10.1038/s44318-024-00258-3 (PMC11649921; doi:10.1038/s44318-024-00258-3)
Supplement: Supplementary file 10 — Source data Fig. 4 [file 44318_2024_258_MOESM10_ESM.zip › Figure 4/FIGURE 4I/Figure4I_README.txt]

Figure 4I shows adenosine half-lives of the whole transcriptome distribution plotted in relation to the pA-tail position. To calculate those half-lives the Mex67-AA chase whole transcriptome distributions (provided in folder named: ‚pA tail length distributions such as whole transcriptome or groups or single mRNA’) were normalized by the decreasing pA+ RNA coefficient, which was taken from the linear function fitted into datapoint in Figure EV3B. The code to generate the Figure EV5B is given in the pAplus_RNA_recovered_from_total_Mex67AA_Rcode.txt file while the underlying raw data is provided in pdf file: ‚RNA_concetration_chase_.pdf’.

Some plots underlying each selected adenosine half-lives in the Figure 4I are shown in Figure EV3C. All the others are shown in the file named: ‚JP4AT-local_40-79.pdf’
