# Supplementary material for: Modeling of mRNA deadenylation rates reveal a complex relationship between mRNA deadenylation and decay
Source: EMBO J. 2024 Oct 11;43(24):6525–54. doi: 10.1038/s44318-024-00258-3 (PMC11649921; doi:10.1038/s44318-024-00258-3)
Supplement: Supplementary file 10 — Source data Fig. 4 [file 44318_2024_258_MOESM10_ESM.zip › Figure 4/FIGURE 4I/pAplus_RNA_recovered_from_total_Mex67AA_Rcode.txt]

#this code shows the amount of pA+ RNA recovered from the total in relation to the control sample in the Mex67-AA chase experiment. To see the raw RNA concentrations consult supporting RNA_concentration_chase.pdf file.
#make plot to show pA+ fraction recover from total
pAplus_amount<-c(1,1,1,1,1,1,1,1,1,1,1,1,1,1,1,1,1,1,1,0.9789254745,0.730712084,0.7388922185,0.8759168908,0.733535443,1,0.9886986236,1.0330763407,0.9196883772,0.7737599369,0.5853263844,1,0.7052716196,0.5310435854,0.3962202472,0.3472475696)
time_pAplus_amount<-c(0,0,0,0,0,0,0,0,0,0,0,0,0,0,0,0,0,0,0,4,10,12,14,20,0,8,12,14,16,30,0,8,16,30,60)

plot(time_pAplus_amount,pAplus_amount,ylim = c(0.1,1.2),pch=1,cex=0.5,col="darkred",
     xlab = "time",ylab = "pA+ RNA amount time(x)/control",main = "Amount of pA+ RNA fraction Mex67-chase")
mtext("slope: -0.01306, intercept: 0.99015")
abline(lm(pAplus_amount~time_pAplus_amount),col="darkred")
lm(pAplus_amount~time_pAplus_amount)
