# Supplementary material for: Modeling of mRNA deadenylation rates reveal a complex relationship between mRNA deadenylation and decay
Source: EMBO J. 2024 Oct 11;43(24):6525–54. doi: 10.1038/s44318-024-00258-3 (PMC11649921; doi:10.1038/s44318-024-00258-3)
Supplement: Supplementary file 10 — Source data Fig. 4 [file 44318_2024_258_MOESM10_ESM.zip › Figure 4/FIGURE 4J/FIGURE 4J README.txt]

Figure 4J shows the same distributions as in Figure 4A. They are also normalized to the maximum but the y-axis is displayed in a log-normal scale. This graph was produced to show that a portion of the pA-tail distribution highlighted in yellow is linear and that the slope factor is akin to the correction factor that allows to calculate the enzymatic from the apparent deadenylation rate.
