# Supplementary material for: Modeling of mRNA deadenylation rates reveal a complex relationship between mRNA deadenylation and decay
Source: EMBO J. 2024 Oct 11;43(24):6525–54. doi: 10.1038/s44318-024-00258-3 (PMC11649921; doi:10.1038/s44318-024-00258-3)
Supplement: Supplementary file 10 — Source data Fig. 4 [file 44318_2024_258_MOESM10_ESM.zip › Figure 4/FIGUREs 4D 4E 4F and 4G/FIGURE 4D 4E 4F 4G README.txt]

Figures 4D, 4E, 4F and 4G were produced in R and are all related to one another. Those figures are direct result and are a continuation of the analyses performed in figure 4C. The direct source for those analysis is the GAMMA_tanh_res_corr.csv/GAMMA_tanh_res_corr.ods file (also Appendix Table 5) that lists the gamma_shape and gamma_rate parameters defined for experimental data by the algorithm given in relation to figure 4C. The algorithm is deposited in the Appendix (section 5 page 26) and at Mendeley. The underlying raw data is listed in folder related to Figure 4C and at Mendeley.

To produce Figures 4D and 4F use the GAMMA_tanh_res_corr.csv/GAMMA_tanh_res_corr.ods data frames and R Studio ggplot2 scatterplot. To each datapoint add the standard error values listed in the table. As a continuous line add the function fitted into the points (GAMMA_tanh_res_corr.ods). Those figures show that the change of gamma_shape and gamma_rate parameters is predictable in function of time.

Next use the functions listed in figures 4D and 4F to calculate the value of gamma_shape and gamma_rate parameters for a collection of arbitrarily selected time-points. Use the calculated parameters to produce a modified gamma distribution using the equation given in the main text: y = tanh(0.096*x)^gamma_shape *e^(-gamma_rate*x), where x is a discreet vector 1:80 akin to the maximum length of a yeast pA-tail. The resulting y values can be used to directly draw pA-tail distributions if normalization to maximum is also performed. However to calculate the mean, median and variance one needs to convert the distribution into a vector of discreet values spanning from 1:80. To do so multiply the y values by a large number (e.g. 1000 or more) and round the value. Produce the vector using the rep() function in R on the x and y vectors. You will thus obtain a large vector that is a collection of values from 1 to 80 with a frequency defined by the y-vector (eg. 1, 10, 30, 20, 24, 20, 27, 30, 20, 60, 20, 25, ….etc). Draw the pA-tail distributions in Fig. 4F using ggplot2 density plot and calculate the median, mean and variance. Display the median normalized to the starting point in function of time using the R studio ggplot2 scatterplot, add a trend with local regression (loess) using geom_smooth with a 95 % confidence interval (Fig. 4G). The comparison of the mean and variance of the modeled modified gamma distributions to the experimental ones are shown in EV2I. Note that the values of the experimental variance were high, due to few counts that had very long pA-tails (100 As and more). Such reads are rare, but in the whole-transcriptome distributions they can significantly distort the variance. They not always reflect biological data but at time arise from perturbations of sequencing (eg. blocked pore due to RNA secondary structure. Since in yeast the newly made pA-tail is 60 As with an adenylation limit of 90 the long tailed mRNAs were filtered out prior to producing Figures EV2I.
