# Supplementary material for: Modeling of mRNA deadenylation rates reveal a complex relationship between mRNA deadenylation and decay
Source: EMBO J. 2024 Oct 11;43(24):6525–54. doi: 10.1038/s44318-024-00258-3 (PMC11649921; doi:10.1038/s44318-024-00258-3)
Supplement: Supplementary file 10 — Source data Fig. 4 [file 44318_2024_258_MOESM10_ESM.zip › Figure 4/FIGUREs 4D 4E 4F and 4G/GAMMA_tanh_res_corr.csv]

No	distribution	replicate	mRNA_or_transcript_group	time	time_original	a	shape	rate	shape_Std, Error	shape_t value	shape_Pr(>|t|)	rate_Std, Error	rate_t value	rate_Pr(>|t|)
1	GAS1	A	GAS1_Mex67_repA	2.67	0	1.55900954809448	12.887876943774	0.0265802005135791	2.26558153037912	5.68855138116234	2.66044910286002e-07	0.00324416966585273	8.19322145612643	7.32750635067781e-12
2	GAS1	A	GAS1_Mex67_repA	12	12	2.42958617352352	6.39196557045252	0.0547458301990796	1.36891909223469	4.66935234281668	2.64173702915572e-05	0.00927795506922079	5.90063540840983	4.07949906445541e-07
3	GAS1	A	GAS1_Mex67_repA	14	14	4.56568746771096	6.26506231337488	0.0697053807160733	0.645489046532996	9.70591576576755	2.88069464286575e-14	0.00509876874804995	13.6710221938841	8.63658336779478e-21
4	GAS1	A	GAS1_Mex67_repA	16	16	8.12490066541516	8.96333082355578	0.0852400776456595	0.722647860157102	12.4034558430813	2.51199371317444e-18	0.00513417913070808	16.6024744122832	2.65041944540414e-24
5	GAS1	A	GAS1_Mex67_repA	30	30	9.59986970517361	5.91572958337831	0.122997159447858	0.950277080891208	6.2252680847888	3.26625652319571e-08	0.0158369890629064	7.76644846815887	5.34436953381092e-11
6	GAS1	A	GAS1_Mex67_repA	8	8	1.6916790103175	9.89060150852228	0.038581405030388	2.06485934671801	4.78996379305105	1.30204683719798e-05	0.0060285048085274	6.39982985097965	3.61170516934442e-08
7	GAS1	B	GAS1_Mex67_repB	2.67	0	2.54887346919508	12.6040841543387	0.0348463034758101	1.41892797912873	8.8828216369925	2.48712807464851e-13	0.00252655157008649	13.7920412503661	2.90053055626051e-22
8	GAS1	B	GAS1_Mex67_repB	10	10	5.16353845372246	10.5083794243299	0.0649782919000403	0.922613333105563	11.3897979221242	9.05437830528598e-18	0.00391155513184241	16.6118819011595	2.45327349916352e-26
9	GAS1	B	GAS1_Mex67_repB	12	12	4.70966775502662	9.63272021677908	0.0635621115377858	0.941326731252147	10.2331314908753	1.10509615512365e-15	0.00418201531300745	15.1989188896766	3.63526265836457e-24
10	GAS1	B	GAS1_Mex67_repB	14	14	5.66786408459917	8.01226995471642	0.0723561782188116	0.684603122084536	11.7035252926104	1.3616425143631e-18	0.00427774576485027	16.9145578527256	2.60443818488388e-27
11	GAS1	B	GAS1_Mex67_repB	20	20	8.70889956787727	7.58289691993818	0.0974706488749974	0.551764395507071	13.7429978840326	8.17312026821789e-22	0.00536125391957277	18.1805693849257	1.27175079653804e-28
12	GAS1	B	GAS1_Mex67_repB	4	4	2.08544262896686	14.0675866990231	0.0328918472700154	2.29425631872183	6.13165433357522	4.04669303112256e-08	0.00344860604813353	9.53772243362422	1.83974343432636e-14
13	high	A	Mex67_high_abundance_ORFS_	2.67	0	3.68331488445533	4.96540024022671	0.0544502193319602	0.143040447299781	34.7132600181285	3.45527122077111e-49	0.00102235906264754	53.2593893098122	4.30100413756404e-63
14	high	A	Mex67_high_abundance_ORFS_	8	8	4.56616782489291	4.45070020207329	0.0700066827353647	0.136939801642	32.5011439238731	4.23162633876803e-47	0.00148883997686471	47.0209584798957	5.34022737983647e-59
15	high	A	Mex67_high_abundance_ORFS_	12	12	5.4608624970543	4.70922770651451	0.0787031710306509	0.165394893192798	28.4726306574958	5.8122266514319e-43	0.00196726298782892	40.0064310250193	9.64228296932319e-54
16	high	A	Mex67_high_abundance_ORFS_	14	14	6.01640385530193	4.75059730061527	0.0831457526318721	0.166241726058873	28.5764435514396	4.48443135603593e-43	0.00209811247264475	39.6288348293664	1.95230470420136e-53
17	high	A	Mex67_high_abundance_ORFS_	16	16	6.71217468403561	5.05755150897996	0.088430846000541	0.175388756842504	28.836235571939	2.35134467169633e-43	0.00224669103387742	39.3604837813074	3.23512464877251e-53
18	high	A	Mex67_high_abundance_ORFS_	30	30	11.2358180757175	5.66611347876937	0.117951579365508	0.184704014556788	30.6767207651964	2.77474042410355e-45	0.00301000541596947	39.1865007085104	4.49598800287637e-53
19	high	B	Mex67_high_abundance_ORFS_repB	2.67	0	3.72457048749854	4.1583258243681	0.0600664537388323	0.0848307041500913	49.0191124313994	2.30872259147727e-60	0.000816198062158082	73.5929874423037	7.83036960390298e-74
20	high	B	Mex67_high_abundance_ORFS_repB	10	10	4.98017119911264	4.3737259612034	0.0744632030008588	0.137795067063245	31.7408021521985	2.35904161522903e-46	0.00164556104650616	45.2509514362644	9.59255688485279e-58
21	high	B	Mex67_high_abundance_ORFS_repB	12	12	5.36279082356301	4.65940654996028	0.0769404312725172	0.159068266443728	29.2918672852236	7.66637366215539e-44	0.00185741187309645	41.4234626078122	7.20170485271221e-55
22	high	B	Mex67_high_abundance_ORFS_repB	14	14	5.92615629621193	4.79859331331387	0.0823170797489481	0.16160565638433	29.6932262191484	2.89102608425582e-44	0.00199380440004995	41.2864369979753	9.22236158838636e-55
23	high	B	Mex67_high_abundance_ORFS_repB	20	20	7.54783998842819	5.23505984029158	0.0943295447574077	0.1717914696196	30.4733398688749	4.48144211651377e-45	0.00230239972618405	40.9700990165368	1.6370084410868e-54
24	high	B	Mex67_high_abundance_ORFS_repB	4	4	3.81993234898351	4.3113343862011	0.0597594954767645	0.109434988117147	39.3963069798657	3.02365216293627e-53	0.00100813331062916	59.2773741792833	1.24059584496472e-66
25	low	A	Mex67_low_abundance_ORFS_	2.67	0	2.64022015905852	4.79349427366395	0.0361313324078426	0.25850774166991	18.542942825228	2.56195189731849e-30	0.00121293235104273	29.7884151385536	2.29777646746213e-44
26	low	A	Mex67_low_abundance_ORFS_	8	8	3.88697783363539	4.25984975146713	0.0606844373312663	0.187483774223984	22.7211649066653	3.90024479860089e-36	0.00176802531008276	34.3232854106742	7.9062629775248e-49
27	low	A	Mex67_low_abundance_ORFS_	12	12	4.87703094184954	4.30860987925853	0.0728297540900231	0.182678570881595	23.5857433001882	3.0533143994439e-37	0.00213606798054812	34.0952417026236	1.28781300658124e-48
28	low	A	Mex67_low_abundance_ORFS_	14	14	5.53351309793366	4.37697010072839	0.0791355527768358	0.175119688846145	24.994163303784	5.58262115539755e-39	0.00223572590022978	35.39591001236	8.27317765434007e-50
29	low	A	Mex67_low_abundance_ORFS_	16	16	6.06787237704173	4.54503435975728	0.0852472268653144	0.17706535545367	25.6686823241745	8.73659809059965e-40	0.00239514377720609	35.5916950274921	5.51537488195317e-50
30	low	A	Mex67_low_abundance_ORFS_	30	30	7.83716968665314	4.34246922861877	0.10563676412393	0.193082039166153	22.4902805427797	7.79525700394556e-36	0.00355707997190313	29.6976072954052	2.86058846501725e-44
31	low	B	Mex67_low_abundance_ORFS_repB	2.67	0	2.74023731689879	3.84882340166567	0.0427803313673301	0.126642307627165	30.3912924028248	5.44178033347797e-45	0.000879493766763664	48.6419949566578	4.13813948861118e-60
32	low	B	Mex67_low_abundance_ORFS_repB	10	10	4.4792932265322	4.19163599928244	0.068280423878511	0.152234581467325	27.5340593371167	6.28540507645199e-42	0.00168943003373099	40.4162483886464	4.51468204964876e-54
33	low	B	Mex67_low_abundance_ORFS_repB	12	12	4.96946492594954	4.4227910911743	0.0723216817562836	0.168351423613763	26.2711831966519	1.72139806535917e-40	0.00190286017765837	38.0068291960798	4.338809274893e-52
34	low	B	Mex67_low_abundance_ORFS_repB	14	14	5.41058821938785	4.46955627104508	0.0782098125327179	0.158403670532718	28.2162418081208	1.10657489928327e-42	0.0019556389984885	39.9919476923736	9.90564173769703e-54
35	low	B	Mex67_low_abundance_ORFS_repB	20	20	6.39038012961621	4.54803514008883	0.0892115375395354	0.149937898547017	30.3327923371066	6.2514597327994e-45	0.00214800536957693	41.532269333715	5.92077851982959e-55
36	low	B	Mex67_low_abundance_ORFS_repB	4	4	3.00170500471283	4.21896661899912	0.0450593145122819	0.17934977490741	23.5236794759134	3.65732525915264e-37	0.0012005542187385	37.5320946017987	1.09991658326127e-51
37	non_RPG	A	Mex67_NON_RPG_ORFS_	2.67	0	2.94579562104195	4.96728424358136	0.0420164581504456	0.204142601056255	24.3324235993865	3.57886074256609e-38	0.00108230569574621	38.821248299425	9.01096570404621e-53
38	non_RPG	A	Mex67_NON_RPG_ORFS_	8	8	4.2802367254419	4.54782866620653	0.064089890651191	0.173748245345318	26.1748178070397	2.22762837062054e-40	0.00164839696347094	38.8801314679933	8.05231622481647e-53
39	non_RPG	A	Mex67_NON_RPG_ORFS_	12	12	5.18545374269791	4.71135000160626	0.0745866178688022	0.188087324810522	25.0487373689452	4.79774258058364e-39	0.0020824395954885	35.8169418360995	3.46766091154793e-50
40	non_RPG	A	Mex67_NON_RPG_ORFS_	14	14	5.7997214021561	4.78994895087643	0.0800705223090652	0.181729136783352	26.357627817199	1.36686414408616e-40	0.002163012321215	37.0180611195446	3.04782027899786e-51
41	non_RPG	A	Mex67_NON_RPG_ORFS_	16	16	6.49533182233515	5.05012135042657	0.0859854215394419	0.188001101608133	26.862190206486	3.60028788108437e-41	0.00232341166692262	37.0082593470534	3.10801330854921e-51
42	non_RPG	A	Mex67_NON_RPG_ORFS_	30	30	9.95927881211755	5.37812434322906	0.112593765564392	0.188207953132212	28.5754361265012	4.49571519254356e-43	0.00304943123181506	36.9228741378681	3.68601185878987e-51
43	non_RPG	B	Mex67_NON_RPG_ORFS_repB	2.67	0	3.05901313511917	4.06419188424163	0.0484523350989147	0.109039735144819	37.2725766331315	1.83715340215945e-51	0.000827329178510337	58.564760384925	3.12206078444844e-66
44	non_RPG	B	Mex67_NON_RPG_ORFS_repB	10	10	4.70321692318766	4.45579858746122	0.0699074680475886	0.159375292741124	27.9579005680563	2.12752275046334e-42	0.00172006196821189	40.64241250579	2.97891395871171e-54
45	non_RPG	B	Mex67_NON_RPG_ORFS_repB	12	12	5.15666168645184	4.74200009630031	0.0732750569058825	0.179599868366978	26.403137927757	1.21088343781097e-40	0.00193185700529917	37.9298554214343	5.04155768634001e-52
46	non_RPG	B	Mex67_NON_RPG_ORFS_repB	14	14	5.67066673557901	4.83512249069874	0.0790030243026751	0.172963099592655	27.9546475640523	2.1451748165138e-42	0.00200613261408693	39.3807586537008	3.11366305887824e-53
47	non_RPG	B	Mex67_NON_RPG_ORFS_repB	20	20	7.11643929720573	5.15781028705497	0.0910024897940079	0.169904362953561	30.3571385536741	5.9006383150162e-45	0.00220760765792106	41.2222205641859	1.03583362838912e-54
48	non_RPG	B	Mex67_NON_RPG_ORFS_repB	4	4	3.27961058328487	4.36839625914723	0.0498433957749932	0.154869968213159	28.2068648269797	1.13304660184824e-42	0.00112780618547775	44.1950012482679	5.65115891505364e-57
49	RPG	A	Mex67_RPG_ORFS_	2.67	0	3.71758050531921	4.38589611519549	0.05753551277034	0.105870009322193	41.4271817228991	7.15359976581966e-55	0.000914954644638096	62.8834588769127	1.36031912575832e-68
50	RPG	A	Mex67_RPG_ORFS_	12	12	5.61433695701618	4.15538680637356	0.0845869745278597	0.130150210461106	31.9276226419577	1.54158889411827e-46	0.00191551427908296	44.1588848757396	6.00870113396354e-57
51	RPG	A	Mex67_RPG_ORFS_	14	14	6.20478241760117	4.16075540664	0.0893391873933869	0.134656629895465	30.8990014815463	1.64822227503007e-45	0.00211602816081253	42.2202261046855	1.7348553745608e-55
52	RPG	A	Mex67_RPG_ORFS_	16	16	6.6848739049002	4.37036624084272	0.0938420788987474	0.140813846351918	31.0364808153909	1.19619029173721e-45	0.00224119469782808	41.871453198461	3.22503045450081e-55
53	RPG	A	Mex67_RPG_ORFS_	30	30	10.4714053004835	4.81038936242054	0.121065579200767	0.169045285124288	28.4562172726897	6.05594418225621e-43	0.00333171685000352	36.3372953498853	1.19872534594849e-50
54	RPG	A	Mex67_RPG_ORFS_	8	8	4.46541385822421	3.86440269486449	0.0739623326860325	0.113960291108613	33.9100809349586	1.91781117550058e-48	0.00152816394614951	48.3994749859099	6.03614756624439e-60
55	RPG	B	Mex67_RPG_ORFS_repB	2.67	0	4.01849369484931	3.85550285977393	0.0664051418275478	0.0582620035775289	66.1752535620137	2.73300700360251e-70	0.000684685595647946	96.9863281039319	4.41211767179611e-83
56	RPG	B	Mex67_RPG_ORFS_repB	10	10	5.29031772613585	3.94895362561007	0.0818493923980525	0.0993100556631705	39.7638849282667	1.51589742955411e-53	0.00147756108659745	55.3949296177908	2.16617045695819e-64
57	RPG	B	Mex67_RPG_ORFS_repB	12	12	5.72019174452657	4.174144538418	0.0843256963050758	0.115658636452958	36.0902105232387	1.98168523537661e-50	0.00168978261558462	49.9032807695807	5.9742890862235e-61
58	RPG	B	Mex67_RPG_ORFS_repB	14	14	6.23955576795609	4.28862298381613	0.0897249207853212	0.122399646791589	35.0378705840419	1.74560990186348e-49	0.00187998287162922	47.7264565222152	1.73705021648018e-59
59	RPG	B	Mex67_RPG_ORFS_repB	20	20	7.52671451969743	4.53145174395626	0.1005650055095	0.137395995352348	32.980959396491	1.45653321238816e-47	0.00229712986563298	43.7785460082334	1.14970294376227e-56
60	RPG	B	Mex67_RPG_ORFS_repB	4	4	4.02388558166424	3.95863742366495	0.0658968609116394	0.0731793718862113	54.0949904546919	1.31810459498369e-63	0.000828975050733827	79.4919712641606	2.06909225928841e-76
61	all	A	ORFs_repA	2.67	0	3.01592686517766	4.73829630164724	0.0443559959360381	0.170173398327858	27.843930650773	2.84316655855643e-42	0.00100312390440509	44.217863557288	5.43603658696332e-57
62	all	A	ORFs_repA	12	12	5.20864578216236	4.54580722506756	0.0762571364532847	0.170908532599376	26.5978951192759	7.22311641494312e-41	0.00201746072995554	37.7985728896767	6.51675419041983e-52
63	all	A	ORFs_repA	14	14	5.82667693680665	4.6083475182465	0.0815975925883327	0.168448713010622	27.3575703600413	9.90787027892216e-42	0.00213389304451036	38.238839007536	2.7642785645428e-52
64	all	A	ORFs_repA	16	16	6.46506391710013	4.8639966029021	0.0872457940119345	0.175365764194285	27.7362951956424	3.7421382666032e-42	0.00229139759990933	38.0753623968999	3.79686413771447e-52
65	all	A	ORFs_repA	30	30	10.0362212752413	5.23428233656043	0.114130349102379	0.1819466638026	28.76822375946	2.78302844654104e-43	0.00307684846635067	37.0932629118863	2.62356390985874e-51
66	all	A	ORFs_repA	8	8	4.27028287898088	4.3443018563517	0.0655559453048165	0.15495674839129	28.0355770332871	1.74698382039961e-42	0.00158403909817294	41.3853075851662	7.71454434636591e-55
67	all	B	ORFs_repB	2.67	0	3.16191894492902	3.94770633305928	0.0511873469372851	0.0911411230825503	43.3142164540114	2.55682255649623e-56	0.000759450711944351	67.4004858145895	6.69469525178341e-71
68	all	B	ORFs_repB	10	10	4.75684310622174	4.29425536822741	0.0718340779758345	0.14214605081578	30.2101630230496	8.36716712700459e-45	0.00164801101980904	43.5883480828654	1.59352142454384e-56
69	all	B	ORFs_repB	12	12	5.19863833402777	4.56499365182235	0.0750709070121608	0.161617798721681	28.2456121041696	1.02764034303901e-42	0.00186265907377949	40.303085019115	5.5631680540491e-54
70	all	B	ORFs_repB	14	14	5.7232782206742	4.67329925891349	0.0807358774123795	0.158986750118044	29.3942687390217	5.97131961789537e-44	0.00196120770099107	41.1664085204137	1.14602420530506e-54
71	all	B	ORFs_repB	20	20	7.11955766012776	4.98891397592581	0.0925403900455224	0.161404658959422	30.9093554553469	1.60883944258537e-45	0.00221333650957521	41.8103571893291	3.59678505481401e-55
72	all	B	ORFs_repB	4	4	3.36545500030869	4.1984329160273	0.0522990157200488	0.129421676855495	32.4399514674427	4.85292806441996e-47	0.00103847181077427	50.3615169689154	2.99125592777759e-61
73	all	H	ORFs_repH	2.67	0	3.39494880461066	4.06790724745595	0.0548363985472693	0.077656102661187	52.3836132390547	1.51405428873774e-62	0.000683534492217659	80.2247716415277	1.02009740258382e-76
74	all	H	ORFs_repH	16	16	7.29493901912641	4.47333840404571	0.0982197118626548	0.146948968976618	30.4414412377232	4.83257192092845e-45	0.00241281108798708	40.7075847552558	2.64359152841337e-54
75	all	H	ORFs_repH	30	30	10.6258842149059	4.44621674703929	0.125661616365108	0.127695573951009	34.8188790689416	2.76522814891739e-49	0.00284221379588675	44.212584059287	5.48496606829651e-57
76	all	H	ORFs_repH	4	4	3.70390831244986	4.0473310820873	0.0600702287113573	0.0939395945758252	43.0844001441843	3.8086656715564e-56	0.000927981029681386	64.7321731695117	1.48024411010054e-69
77	all	H	ORFs_repH	60	60	11.3950569612595	3.60581994362221	0.145361458025546	0.130116825446859	27.7121727435231	3.98026849923542e-42	0.00419715963558481	34.6332926660991	4.09173824480519e-49
78	all	H	ORFs_repH	8	8	4.94839912620545	6.20867313385649	0.0634482698517858	0.337106862644696	18.4175222217303	3.94692136890218e-30	0.00230464467060671	27.5306083670949	6.34144224904191e-42
79	RPL36A	A	RPL36A_Mex67_repA	2.67	0	2.82887529061761	2.81928244084222	0.064792267710195	0.387510431652164	7.27537173340629	1.10586464402878e-09	0.00622273065182656	10.4121922248356	8.37903251532328e-15
80	RPL36A	A	RPL36A_Mex67_repA	12	12	1.60233966254165	1.3721045181057	0.0647006171160916	0.419323879803737	3.2721831123663	0.00245268789414737	0.0138986433678881	4.65517499827201	4.78727625958505e-05
81	RPL36A	A	RPL36A_Mex67_repA	14	14	3.48746899302117	1.64259745930059	0.0972620201203394	0.210020344357595	7.82113496825715	4.10731786268594e-10	0.00875083535447928	11.114598341809	7.11854745430329e-15
82	RPL36A	A	RPL36A_Mex67_repA	16	16	3.05874113663422	1.51662125542574	0.0870663529150874	0.21495944250334	7.0553832749272	7.52625569952549e-09	0.00833621713791011	10.4443480147777	1.00283228932732e-13
83	RPL36A	A	RPL36A_Mex67_repA	30	30	6.3058699851036	1.76505346623236	0.145168502028916	0.194046314152911	9.09604222031999	9.27715784205472e-12	0.012025179769607	12.0720442280474	1.03796062956119e-15
84	RPL36A	A	RPL36A_Mex67_repA	8	8	0.821146232564375	0.746291629262328	0.0445654237499183	0.379258459392211	1.96776528190911	0.0578125902018783	0.0168873428760194	2.63898376891504	0.0127389555199168
85	RPL36A	B	RPL36A_Mex67_repB	2.67	0	2.68242844746216	2.10491599546835	0.0703452893607034	0.274336973634007	7.67273899535146	3.33530347005924e-10	0.0062238435773172	11.302547772421	7.5170546534891e-16
86	RPL36A	B	RPL36A_Mex67_repB	10	10	2.97213621646939	1.96380935881997	0.0882218347776914	0.232066521799464	8.46226910970364	3.23328982343429e-11	0.00742176376662292	11.8869095745733	3.50442004367408e-16
87	RPL36A	B	RPL36A_Mex67_repB	12	12	2.99771261404569	2.39517110208538	0.0859376153788502	0.303675420959225	7.88727350577043	1.91935131144681e-10	0.00787662614244456	10.9104601163892	4.70734694373545e-15
88	RPL36A	B	RPL36A_Mex67_repB	14	14	4.47336496909847	2.13624806977154	0.104737701004689	0.172649422102602	12.3733288171797	4.05204810548109e-17	0.00627059786199627	16.7029848364961	1.50795119051002e-22
89	RPL36A	B	RPL36A_Mex67_repB	20	20	4.7368365087777	2.07806862131706	0.107475850075721	0.202863333311292	10.2436876462455	4.49630786825278e-14	0.00758294285273644	14.1733693848077	1.69782895060601e-19
90	RPL36A	B	RPL36A_Mex67_repB	4	4	3.31688144728333	2.31596993905975	0.081731483901032	0.25735498028264	8.99912617395722	1.54903962954228e-12	0.00643543234037948	12.7002320245375	2.91661418495271e-18
91	RPL4A	B	RPL4A_Mex67_repB	2.67	0	3.69030621038192	9.17257175301499	0.0471791874078703	0.655459361445124	13.994112057217	9.91924772436687e-23	0.0021513513684437	21.9300241233955	1.32343229891668e-34
92	RPL4A	B	RPL4A_Mex67_repB	10	10	5.99582699098714	9.2060871325507	0.0696616726344663	0.633847330312598	14.5241396347137	2.31348307253475e-23	0.00331549021010956	21.0109722001454	6.44000229031981e-33
93	RPL4A	B	RPL4A_Mex67_repB	12	12	7.61238055754814	9.64735124146595	0.0773711923027335	0.540827798599908	17.8381201307347	1.05791477930222e-28	0.00306622374829578	25.2333810752515	2.18576296808532e-38
94	RPL4A	B	RPL4A_Mex67_repB	14	14	8.20490259500616	8.9636686902948	0.0858034461276842	0.426071593696159	21.0379401558673	1.16938305167897e-33	0.00296962568381279	28.8936907420327	4.45516280553887e-43
95	RPL4A	B	RPL4A_Mex67_repB	20	20	9.03113362478515	7.57640185068386	0.103137886374993	0.310144215030802	24.4286415270761	1.91542815688563e-37	0.00328200252054338	31.4252916411279	6.38471426451534e-45
96	RPL4A	B	RPL4A_Mex67_repB	4	4	3.87770077996081	11.5571626980956	0.0490049967351185	0.952504563147199	12.133446017213	1.84790112953897e-19	0.0025948040726868	18.8858177197078	1.98459848299622e-30
97	RPL4A	A	RPL4A_Mex67_repA	2.67	0	3.93283613804473	12.4593701275649	0.0480937051573215	0.966011793775878	12.897741215834	1.29863020749953e-20	0.00240119679547313	20.029056030722	1.31814714179638e-31
98	RPL4A	A	RPL4A_Mex67_repA	12	12	5.97662796975026	9.19338027780811	0.0786350811829025	0.881358719536896	10.4309177115065	5.16932845761672e-15	0.00553505993742819	14.2067262273296	1.06129501212524e-20
99	RPL4A	A	RPL4A_Mex67_repA	14	14	8.18350608600428	8.68313772465063	0.0911187785068896	0.526487747535609	16.4925732180754	5.4968071730084e-26	0.00412810534321313	22.0727842269565	1.62883296113165e-33
100	RPL4A	A	RPL4A_Mex67_repA	16	16	12.6442591235815	8.85693521774214	0.113718376940917	0.352010813102036	25.1609748566866	2.0989259072441e-37	0.00355102996930491	32.0240544078473	2.48270334466934e-44
101	RPL4A	A	RPL4A_Mex67_repA	30	30	27.5546036452966	8.92530338192582	0.176060562793873	1.51562379342507	5.88886465140273	1.50233404319423e-07	0.0258553617265914	6.80944109990155	3.76118176937147e-09
102	RPL4A	A	RPL4A_Mex67_repA	8	8	3.62994821386867	8.02984696854973	0.0553925040030291	0.805944723057508	9.96327259031729	1.21921638459338e-14	0.0037789705645913	14.6580935353276	3.95589369621617e-22
103	HHF1	B	HHF1_Mex67_repB	2.67	0	2.82674908771904	6.51079240925098	0.046797672480855	0.583489509779497	11.1583709734755	2.83574035326653e-17	0.00274942488917315	17.0208950479563	9.15063886783417e-27
104	HHF1	B	HHF1_Mex67_repB	10	10	5.7774463339951	5.15622366031518	0.0869064591716231	0.426195577904901	12.0982570623145	2.22373637484849e-17	0.00541122574336986	16.0604017080799	8.07083790484918e-23
105	HHF1	B	HHF1_Mex67_repB	12	12	4.76881083282572	4.22973771291638	0.0831228147937866	0.358494097760227	11.7986258053972	3.66033887128387e-17	0.00519282000532357	16.0072590054288	3.87770098341795e-23
106	HHF1	B	HHF1_Mex67_repB	14	14	3.66400808090745	3.93412341023871	0.0819018722948666	0.483375592474374	8.13885407432373	3.18763688095551e-11	0.00737121928155069	11.1110345746812	4.28735743711626e-16
107	HHF1	B	HHF1_Mex67_repB	20	20	2.17362582087984	2.70062637574039	0.066834262555124	0.579838179706949	4.65755183128039	2.01348594187557e-05	0.00924844963185722	7.22653690245624	1.46140872345317e-09
108	HHF1	B	HHF1_Mex67_repB	4	4	3.05371039360392	5.99816260590341	0.0472671671646925	0.579284606979806	10.3544311960502	1.08858204426789e-15	0.00294289499454944	16.0614521592637	5.25471895796679e-25
109	HHF1	A	HHF1_Mex67_repA	2.67	0	1.75121465478949	6.61456508377234	0.0291373227099476	1.03205586020954	6.4091153771748	1.39591800349329e-08	0.00302251973838055	9.64007690006325	1.55880387370647e-14
110	HHF1	A	HHF1_Mex67_repA	12	12	2.47241335670856	3.74792651453944	0.0709915030931086	1.36628266449422	2.74315601883662	0.00964042808774273	0.0208753088829275	3.40074024730564	0.0017330227250246
111	HHF1	A	HHF1_Mex67_repA	14	14	3.5005981807572	3.57261603597298	0.0821874672520346	0.673790522332713	5.30226519602014	3.53253884737756e-06	0.0121809386113578	6.74721955953384	2.68579291314282e-08
112	HHF1	A	HHF1_Mex67_repA	16	16	6.27542142392628	5.32755412877085	0.102171104333472	0.757245698973644	7.03543663039844	6.48872172489306e-09	0.0113029586583729	9.03932389930373	6.20751136248357e-12
113	HHF1	A	HHF1_Mex67_repA	30	30	0.347688473367568	0.129782564279369	0.00670287913971918	0.511449736488856	0.253754289073129	0.800953622417918	0.00587512553910984	1.14089121927678	0.260535617410413
114	HHF1	A	HHF1_Mex67_repA	8	8	2.48211441246189	6.38026744809274	0.0573295012742185	1.18728790960522	5.37381657513402	2.48298684754348e-06	0.00778589049045096	7.36325553827536	2.60586063365486e-09
