# Supplementary material for: Modeling of mRNA deadenylation rates reveal a complex relationship between mRNA deadenylation and decay
Source: EMBO J. 2024 Oct 11;43(24):6525–54. doi: 10.1038/s44318-024-00258-3 (PMC11649921; doi:10.1038/s44318-024-00258-3)
Supplement: Supplementary file 10 — Source data Fig. 4 [file 44318_2024_258_MOESM10_ESM.zip › Figure 4/FIGUREs 4D 4E 4F and 4G/GAMMA_tanh_res_corr.ods]

## Sheet: Arkusz1
No	distribution	replicate		time	time_original	a	shape	rate	Estimate	Std. Error	t value	Pr(>|t|)	Estimate	Std. Error	t value	Pr(>|t|)
1	GAS1	A	GAS1_Mex67_repA	2.67	0	1.55900954809448	12.887876943774	0.0265802005135791	12.887876943774	2.26558153037912	5.68855138116234	2.66044910286002e-07	0.0265802005135791	0.00324416966585273	8.19322145612643	7.32750635067781e-12
2	GAS1	A	GAS1_Mex67_repA	12	12	2.42958617352352	6.39196557045252	0.0547458301990796	6.39196557045252	1.36891909223469	4.66935234281668	2.64173702915572e-05	0.0547458301990796	0.00927795506922079	5.90063540840983	4.07949906445541e-07
3	GAS1	A	GAS1_Mex67_repA	14	14	4.56568746771096	6.26506231337488	0.0697053807160733	6.26506231337488	0.645489046532996	9.70591576576755	2.88069464286575e-14	0.0697053807160733	0.00509876874804995	13.6710221938841	8.63658336779478e-21
4	GAS1	A	GAS1_Mex67_repA	16	16	8.12490066541516	8.96333082355578	0.0852400776456595	8.96333082355578	0.722647860157102	12.4034558430813	2.51199371317444e-18	0.0852400776456595	0.00513417913070808	16.6024744122832	2.65041944540414e-24
5	GAS1	A	GAS1_Mex67_repA	30	30	9.59986970517361	5.91572958337831	0.122997159447858	5.91572958337831	0.950277080891208	6.2252680847888	3.26625652319571e-08	0.122997159447858	0.0158369890629064	7.76644846815887	5.34436953381092e-11
6	GAS1	A	GAS1_Mex67_repA	8	8	1.6916790103175	9.89060150852228	0.038581405030388	9.89060150852228	2.06485934671801	4.78996379305105	1.30204683719798e-05	0.038581405030388	0.0060285048085274	6.39982985097965	3.61170516934442e-08
7	GAS1	B	GAS1_Mex67_repB	2.67	0	2.54887346919508	12.6040841543387	0.0348463034758101	12.6040841543387	1.41892797912873	8.8828216369925	2.48712807464851e-13	0.0348463034758101	0.00252655157008649	13.7920412503661	2.90053055626051e-22
8	GAS1	B	GAS1_Mex67_repB	10	10	5.16353845372246	10.5083794243299	0.0649782919000403	10.5083794243299	0.922613333105563	11.3897979221242	9.05437830528598e-18	0.0649782919000403	0.00391155513184241	16.6118819011595	2.45327349916352e-26
9	GAS1	B	GAS1_Mex67_repB	12	12	4.70966775502662	9.63272021677908	0.0635621115377858	9.63272021677908	0.941326731252147	10.2331314908753	1.10509615512365e-15	0.0635621115377858	0.00418201531300745	15.1989188896766	3.63526265836457e-24
10	GAS1	B	GAS1_Mex67_repB	14	14	5.66786408459917	8.01226995471642	0.0723561782188116	8.01226995471642	0.684603122084536	11.7035252926104	1.3616425143631e-18	0.0723561782188116	0.00427774576485027	16.9145578527256	2.60443818488388e-27
11	GAS1	B	GAS1_Mex67_repB	20	20	8.70889956787727	7.58289691993818	0.0974706488749974	7.58289691993818	0.551764395507071	13.7429978840326	8.17312026821789e-22	0.0974706488749974	0.00536125391957277	18.1805693849257	1.27175079653804e-28
12	GAS1	B	GAS1_Mex67_repB	4	4	2.08544262896686	14.0675866990231	0.0328918472700154	14.0675866990231	2.29425631872183	6.13165433357522	4.04669303112256e-08	0.0328918472700154	0.00344860604813353	9.53772243362422	1.83974343432636e-14
13	high	A	Mex67_high_abundance_ORFS_	2.67	0	3.68331488445533	4.96540024022671	0.0544502193319602	4.96540024022671	0.143040447299781	34.7132600181285	3.45527122077111e-49	0.0544502193319602	0.00102235906264754	53.2593893098122	4.30100413756404e-63
14	high	A	Mex67_high_abundance_ORFS_	8	8	4.56616782489291	4.45070020207329	0.0700066827353647	4.45070020207329	0.136939801642	32.5011439238731	4.23162633876803e-47	0.0700066827353647	0.00148883997686471	47.0209584798957	5.34022737983647e-59
15	high	A	Mex67_high_abundance_ORFS_	12	12	5.4608624970543	4.70922770651451	0.0787031710306509	4.70922770651451	0.165394893192798	28.4726306574958	5.8122266514319e-43	0.0787031710306509	0.00196726298782892	40.0064310250193	9.64228296932319e-54
16	high	A	Mex67_high_abundance_ORFS_	14	14	6.01640385530193	4.75059730061527	0.0831457526318721	4.75059730061527	0.166241726058873	28.5764435514396	4.48443135603593e-43	0.0831457526318721	0.00209811247264475	39.6288348293664	1.95230470420136e-53
17	high	A	Mex67_high_abundance_ORFS_	16	16	6.71217468403561	5.05755150897996	0.088430846000541	5.05755150897996	0.175388756842504	28.836235571939	2.35134467169633e-43	0.088430846000541	0.00224669103387742	39.3604837813074	3.23512464877251e-53
18	high	A	Mex67_high_abundance_ORFS_	30	30	11.2358180757175	5.66611347876937	0.117951579365508	5.66611347876937	0.184704014556788	30.6767207651964	2.77474042410355e-45	0.117951579365508	0.00301000541596947	39.1865007085104	4.49598800287637e-53
19	high	B	Mex67_high_abundance_ORFS_repB	2.67	0	3.72457048749854	4.1583258243681	0.0600664537388323	4.1583258243681	0.0848307041500913	49.0191124313994	2.30872259147727e-60	0.0600664537388323	0.000816198062158082	73.5929874423037	7.83036960390298e-74
20	high	B	Mex67_high_abundance_ORFS_repB	10	10	4.98017119911264	4.3737259612034	0.0744632030008588	4.3737259612034	0.137795067063245	31.7408021521985	2.35904161522903e-46	0.0744632030008588	0.00164556104650616	45.2509514362644	9.59255688485279e-58
21	high	B	Mex67_high_abundance_ORFS_repB	12	12	5.36279082356301	4.65940654996028	0.0769404312725172	4.65940654996028	0.159068266443728	29.2918672852236	7.66637366215539e-44	0.0769404312725172	0.00185741187309645	41.4234626078122	7.20170485271221e-55
22	high	B	Mex67_high_abundance_ORFS_repB	14	14	5.92615629621193	4.79859331331387	0.0823170797489481	4.79859331331387	0.16160565638433	29.6932262191484	2.89102608425582e-44	0.0823170797489481	0.00199380440004995	41.2864369979753	9.22236158838636e-55
23	high	B	Mex67_high_abundance_ORFS_repB	20	20	7.54783998842819	5.23505984029158	0.0943295447574077	5.23505984029158	0.1717914696196	30.4733398688749	4.48144211651377e-45	0.0943295447574077	0.00230239972618405	40.9700990165368	1.6370084410868e-54
24	high	B	Mex67_high_abundance_ORFS_repB	4	4	3.81993234898351	4.3113343862011	0.0597594954767645	4.3113343862011	0.109434988117147	39.3963069798657	3.02365216293627e-53	0.0597594954767645	0.00100813331062916	59.2773741792833	1.24059584496472e-66
25	low	A	Mex67_low_abundance_ORFS_	2.67	0	2.64022015905852	4.79349427366395	0.0361313324078426	4.79349427366395	0.25850774166991	18.542942825228	2.56195189731849e-30	0.0361313324078426	0.00121293235104273	29.7884151385536	2.29777646746213e-44
26	low	A	Mex67_low_abundance_ORFS_	8	8	3.88697783363539	4.25984975146713	0.0606844373312663	4.25984975146713	0.187483774223984	22.7211649066653	3.90024479860089e-36	0.0606844373312663	0.00176802531008276	34.3232854106742	7.9062629775248e-49
27	low	A	Mex67_low_abundance_ORFS_	12	12	4.87703094184954	4.30860987925853	0.0728297540900231	4.30860987925853	0.182678570881595	23.5857433001882	3.0533143994439e-37	0.0728297540900231	0.00213606798054812	34.0952417026236	1.28781300658124e-48
28	low	A	Mex67_low_abundance_ORFS_	14	14	5.53351309793366	4.37697010072839	0.0791355527768358	4.37697010072839	0.175119688846145	24.994163303784	5.58262115539755e-39	0.0791355527768358	0.00223572590022978	35.39591001236	8.27317765434007e-50
29	low	A	Mex67_low_abundance_ORFS_	16	16	6.06787237704173	4.54503435975728	0.0852472268653144	4.54503435975728	0.17706535545367	25.6686823241745	8.73659809059965e-40	0.0852472268653144	0.00239514377720609	35.5916950274921	5.51537488195317e-50
30	low	A	Mex67_low_abundance_ORFS_	30	30	7.83716968665314	4.34246922861877	0.10563676412393	4.34246922861877	0.193082039166153	22.4902805427797	7.79525700394556e-36	0.10563676412393	0.00355707997190313	29.6976072954052	2.86058846501725e-44
31	low	B	Mex67_low_abundance_ORFS_repB	2.67	0	2.74023731689879	3.84882340166567	0.0427803313673301	3.84882340166567	0.126642307627165	30.3912924028248	5.44178033347797e-45	0.0427803313673301	0.000879493766763664	48.6419949566578	4.13813948861118e-60
32	low	B	Mex67_low_abundance_ORFS_repB	10	10	4.4792932265322	4.19163599928244	0.068280423878511	4.19163599928244	0.152234581467325	27.5340593371167	6.28540507645199e-42	0.068280423878511	0.00168943003373099	40.4162483886464	4.51468204964876e-54
33	low	B	Mex67_low_abundance_ORFS_repB	12	12	4.96946492594954	4.4227910911743	0.0723216817562836	4.4227910911743	0.168351423613763	26.2711831966519	1.72139806535917e-40	0.0723216817562836	0.00190286017765837	38.0068291960798	4.338809274893e-52
34	low	B	Mex67_low_abundance_ORFS_repB	14	14	5.41058821938785	4.46955627104508	0.0782098125327179	4.46955627104508	0.158403670532718	28.2162418081208	1.10657489928327e-42	0.0782098125327179	0.0019556389984885	39.9919476923736	9.90564173769703e-54
35	low	B	Mex67_low_abundance_ORFS_repB	20	20	6.39038012961621	4.54803514008883	0.0892115375395354	4.54803514008883	0.149937898547017	30.3327923371066	6.2514597327994e-45	0.0892115375395354	0.00214800536957693	41.532269333715	5.92077851982959e-55
36	low	B	Mex67_low_abundance_ORFS_repB	4	4	3.00170500471283	4.21896661899912	0.0450593145122819	4.21896661899912	0.17934977490741	23.5236794759134	3.65732525915264e-37	0.0450593145122819	0.0012005542187385	37.5320946017987	1.09991658326127e-51
37	non_RPG	A	Mex67_NON_RPG_ORFS_	2.67	0	2.94579562104195	4.96728424358136	0.0420164581504456	4.96728424358136	0.204142601056255	24.3324235993865	3.57886074256609e-38	0.0420164581504456	0.00108230569574621	38.821248299425	9.01096570404621e-53
38	non_RPG	A	Mex67_NON_RPG_ORFS_	8	8	4.2802367254419	4.54782866620653	0.064089890651191	4.54782866620653	0.173748245345318	26.1748178070397	2.22762837062054e-40	0.064089890651191	0.00164839696347094	38.8801314679933	8.05231622481647e-53
39	non_RPG	A	Mex67_NON_RPG_ORFS_	12	12	5.18545374269791	4.71135000160626	0.0745866178688022	4.71135000160626	0.188087324810522	25.0487373689452	4.79774258058364e-39	0.0745866178688022	0.0020824395954885	35.8169418360995	3.46766091154793e-50
40	non_RPG	A	Mex67_NON_RPG_ORFS_	14	14	5.7997214021561	4.78994895087643	0.0800705223090652	4.78994895087643	0.181729136783352	26.357627817199	1.36686414408616e-40	0.0800705223090652	0.002163012321215	37.0180611195446	3.04782027899786e-51
41	non_RPG	A	Mex67_NON_RPG_ORFS_	16	16	6.49533182233515	5.05012135042657	0.0859854215394419	5.05012135042657	0.188001101608133	26.862190206486	3.60028788108437e-41	0.0859854215394419	0.00232341166692262	37.0082593470534	3.10801330854921e-51
42	non_RPG	A	Mex67_NON_RPG_ORFS_	30	30	9.95927881211755	5.37812434322906	0.112593765564392	5.37812434322906	0.188207953132212	28.5754361265012	4.49571519254356e-43	0.112593765564392	0.00304943123181506	36.9228741378681	3.68601185878987e-51
43	non_RPG	B	Mex67_NON_RPG_ORFS_repB	2.67	0	3.05901313511917	4.06419188424163	0.0484523350989147	4.06419188424163	0.109039735144819	37.2725766331315	1.83715340215945e-51	0.0484523350989147	0.000827329178510337	58.564760384925	3.12206078444844e-66
44	non_RPG	B	Mex67_NON_RPG_ORFS_repB	10	10	4.70321692318766	4.45579858746122	0.0699074680475886	4.45579858746122	0.159375292741124	27.9579005680563	2.12752275046334e-42	0.0699074680475886	0.00172006196821189	40.64241250579	2.97891395871171e-54
45	non_RPG	B	Mex67_NON_RPG_ORFS_repB	12	12	5.15666168645184	4.74200009630031	0.0732750569058825	4.74200009630031	0.179599868366978	26.403137927757	1.21088343781097e-40	0.0732750569058825	0.00193185700529917	37.9298554214343	5.04155768634001e-52
46	non_RPG	B	Mex67_NON_RPG_ORFS_repB	14	14	5.67066673557901	4.83512249069874	0.0790030243026751	4.83512249069874	0.172963099592655	27.9546475640523	2.1451748165138e-42	0.0790030243026751	0.00200613261408693	39.3807586537008	3.11366305887824e-53
47	non_RPG	B	Mex67_NON_RPG_ORFS_repB	20	20	7.11643929720573	5.15781028705497	0.0910024897940079	5.15781028705497	0.169904362953561	30.3571385536741	5.9006383150162e-45	0.0910024897940079	0.00220760765792106	41.2222205641859	1.03583362838912e-54
48	non_RPG	B	Mex67_NON_RPG_ORFS_repB	4	4	3.27961058328487	4.36839625914723	0.0498433957749932	4.36839625914723	0.154869968213159	28.2068648269797	1.13304660184824e-42	0.0498433957749932	0.00112780618547775	44.1950012482679	5.65115891505364e-57
49	RPG	A	Mex67_RPG_ORFS_	2.67	0	3.71758050531921	4.38589611519549	0.05753551277034	4.38589611519549	0.105870009322193	41.4271817228991	7.15359976581966e-55	0.05753551277034	0.000914954644638096	62.8834588769127	1.36031912575832e-68
50	RPG	A	Mex67_RPG_ORFS_	12	12	5.61433695701618	4.15538680637356	0.0845869745278597	4.15538680637356	0.130150210461106	31.9276226419577	1.54158889411827e-46	0.0845869745278597	0.00191551427908296	44.1588848757396	6.00870113396354e-57
51	RPG	A	Mex67_RPG_ORFS_	14	14	6.20478241760117	4.16075540664	0.0893391873933869	4.16075540664	0.134656629895465	30.8990014815463	1.64822227503007e-45	0.0893391873933869	0.00211602816081253	42.2202261046855	1.7348553745608e-55
52	RPG	A	Mex67_RPG_ORFS_	16	16	6.6848739049002	4.37036624084272	0.0938420788987474	4.37036624084272	0.140813846351918	31.0364808153909	1.19619029173721e-45	0.0938420788987474	0.00224119469782808	41.871453198461	3.22503045450081e-55
53	RPG	A	Mex67_RPG_ORFS_	30	30	10.4714053004835	4.81038936242054	0.121065579200767	4.81038936242054	0.169045285124288	28.4562172726897	6.05594418225621e-43	0.121065579200767	0.00333171685000352	36.3372953498853	1.19872534594849e-50
54	RPG	A	Mex67_RPG_ORFS_	8	8	4.46541385822421	3.86440269486449	0.0739623326860325	3.86440269486449	0.113960291108613	33.9100809349586	1.91781117550058e-48	0.0739623326860325	0.00152816394614951	48.3994749859099	6.03614756624439e-60
55	RPG	B	Mex67_RPG_ORFS_repB	2.67	0	4.01849369484931	3.85550285977393	0.0664051418275478	3.85550285977393	0.0582620035775289	66.1752535620137	2.73300700360251e-70	0.0664051418275478	0.000684685595647946	96.9863281039319	4.41211767179611e-83
56	RPG	B	Mex67_RPG_ORFS_repB	10	10	5.29031772613585	3.94895362561007	0.0818493923980525	3.94895362561007	0.0993100556631705	39.7638849282667	1.51589742955411e-53	0.0818493923980525	0.00147756108659745	55.3949296177908	2.16617045695819e-64
57	RPG	B	Mex67_RPG_ORFS_repB	12	12	5.72019174452657	4.174144538418	0.0843256963050758	4.174144538418	0.115658636452958	36.0902105232387	1.98168523537661e-50	0.0843256963050758	0.00168978261558462	49.9032807695807	5.9742890862235e-61
58	RPG	B	Mex67_RPG_ORFS_repB	14	14	6.23955576795609	4.28862298381613	0.0897249207853212	4.28862298381613	0.122399646791589	35.0378705840419	1.74560990186348e-49	0.0897249207853212	0.00187998287162922	47.7264565222152	1.73705021648018e-59
59	RPG	B	Mex67_RPG_ORFS_repB	20	20	7.52671451969743	4.53145174395626	0.1005650055095	4.53145174395626	0.137395995352348	32.980959396491	1.45653321238816e-47	0.1005650055095	0.00229712986563298	43.7785460082334	1.14970294376227e-56
60	RPG	B	Mex67_RPG_ORFS_repB	4	4	4.02388558166424	3.95863742366495	0.0658968609116394	3.95863742366495	0.0731793718862113	54.0949904546919	1.31810459498369e-63	0.0658968609116394	0.000828975050733827	79.4919712641606	2.06909225928841e-76
61	all	A	ORFs_repA	2.67	0	3.01592686517766	4.73829630164724	0.0443559959360381	4.73829630164724	0.170173398327858	27.843930650773	2.84316655855643e-42	0.0443559959360381	0.00100312390440509	44.217863557288	5.43603658696332e-57
62	all	A	ORFs_repA	12	12	5.20864578216236	4.54580722506756	0.0762571364532847	4.54580722506756	0.170908532599376	26.5978951192759	7.22311641494312e-41	0.0762571364532847	0.00201746072995554	37.7985728896767	6.51675419041983e-52
63	all	A	ORFs_repA	14	14	5.82667693680665	4.6083475182465	0.0815975925883327	4.6083475182465	0.168448713010622	27.3575703600413	9.90787027892216e-42	0.0815975925883327	0.00213389304451036	38.238839007536	2.7642785645428e-52
64	all	A	ORFs_repA	16	16	6.46506391710013	4.8639966029021	0.0872457940119345	4.8639966029021	0.175365764194285	27.7362951956424	3.7421382666032e-42	0.0872457940119345	0.00229139759990933	38.0753623968999	3.79686413771447e-52
65	all	A	ORFs_repA	30	30	10.0362212752413	5.23428233656043	0.114130349102379	5.23428233656043	0.1819466638026	28.76822375946	2.78302844654104e-43	0.114130349102379	0.00307684846635067	37.0932629118863	2.62356390985874e-51
66	all	A	ORFs_repA	8	8	4.27028287898088	4.3443018563517	0.0655559453048165	4.3443018563517	0.15495674839129	28.0355770332871	1.74698382039961e-42	0.0655559453048165	0.00158403909817294	41.3853075851662	7.71454434636591e-55
67	all	B	ORFs_repB	2.67	0	3.16191894492902	3.94770633305928	0.0511873469372851	3.94770633305928	0.0911411230825503	43.3142164540114	2.55682255649623e-56	0.0511873469372851	0.000759450711944351	67.4004858145895	6.69469525178341e-71
68	all	B	ORFs_repB	10	10	4.75684310622174	4.29425536822741	0.0718340779758345	4.29425536822741	0.14214605081578	30.2101630230496	8.36716712700459e-45	0.0718340779758345	0.00164801101980904	43.5883480828654	1.59352142454384e-56
69	all	B	ORFs_repB	12	12	5.19863833402777	4.56499365182235	0.0750709070121608	4.56499365182235	0.161617798721681	28.2456121041696	1.02764034303901e-42	0.0750709070121608	0.00186265907377949	40.303085019115	5.5631680540491e-54
70	all	B	ORFs_repB	14	14	5.7232782206742	4.67329925891349	0.0807358774123795	4.67329925891349	0.158986750118044	29.3942687390217	5.97131961789537e-44	0.0807358774123795	0.00196120770099107	41.1664085204137	1.14602420530506e-54
71	all	B	ORFs_repB	20	20	7.11955766012776	4.98891397592581	0.0925403900455224	4.98891397592581	0.161404658959422	30.9093554553469	1.60883944258537e-45	0.0925403900455224	0.00221333650957521	41.8103571893291	3.59678505481401e-55
72	all	B	ORFs_repB	4	4	3.36545500030869	4.1984329160273	0.0522990157200488	4.1984329160273	0.129421676855495	32.4399514674427	4.85292806441996e-47	0.0522990157200488	0.00103847181077427	50.3615169689154	2.99125592777759e-61
73	all	H	ORFs_repH	2.67	0	3.39494880461066	4.06790724745595	0.0548363985472693	4.06790724745595	0.077656102661187	52.3836132390547	1.51405428873774e-62	0.0548363985472693	0.000683534492217659	80.2247716415277	1.02009740258382e-76
74	all	H	ORFs_repH	16	16	7.29493901912641	4.47333840404571	0.0982197118626548	4.47333840404571	0.146948968976618	30.4414412377232	4.83257192092845e-45	0.0982197118626548	0.00241281108798708	40.7075847552558	2.64359152841337e-54
75	all	H	ORFs_repH	30	30	10.6258842149059	4.44621674703929	0.125661616365108	4.44621674703929	0.127695573951009	34.8188790689416	2.76522814891739e-49	0.125661616365108	0.00284221379588675	44.212584059287	5.48496606829651e-57
76	all	H	ORFs_repH	4	4	3.70390831244986	4.0473310820873	0.0600702287113573	4.0473310820873	0.0939395945758252	43.0844001441843	3.8086656715564e-56	0.0600702287113573	0.000927981029681386	64.7321731695117	1.48024411010054e-69
77	all	H	ORFs_repH	60	60	11.3950569612595	3.60581994362221	0.145361458025546	3.60581994362221	0.130116825446859	27.7121727435231	3.98026849923542e-42	0.145361458025546	0.00419715963558481	34.6332926660991	4.09173824480519e-49
78	all	H	ORFs_repH	8	8	4.94839912620545	6.20867313385649	0.0634482698517858	6.20867313385649	0.337106862644696	18.4175222217303	3.94692136890218e-30	0.0634482698517858	0.00230464467060671	27.5306083670949	6.34144224904191e-42
79	RPL36A	A	RPL36A_Mex67_repA	2.67	0	2.82887529061761	2.81928244084222	0.064792267710195	2.81928244084222	0.387510431652164	7.27537173340629	1.10586464402878e-09	0.064792267710195	0.00622273065182656	10.4121922248356	8.37903251532328e-15
80	RPL36A	A	RPL36A_Mex67_repA	12	12	1.60233966254165	1.3721045181057	0.0647006171160916	1.3721045181057	0.419323879803737	3.2721831123663	0.00245268789414737	0.0647006171160916	0.0138986433678881	4.65517499827201	4.78727625958505e-05
81	RPL36A	A	RPL36A_Mex67_repA	14	14	3.48746899302117	1.64259745930059	0.0972620201203394	1.64259745930059	0.210020344357595	7.82113496825715	4.10731786268594e-10	0.0972620201203394	0.00875083535447928	11.114598341809	7.11854745430329e-15
82	RPL36A	A	RPL36A_Mex67_repA	16	16	3.05874113663422	1.51662125542574	0.0870663529150874	1.51662125542574	0.21495944250334	7.0553832749272	7.52625569952549e-09	0.0870663529150874	0.00833621713791011	10.4443480147777	1.00283228932732e-13
83	RPL36A	A	RPL36A_Mex67_repA	30	30	6.3058699851036	1.76505346623236	0.145168502028916	1.76505346623236	0.194046314152911	9.09604222031999	9.27715784205472e-12	0.145168502028916	0.012025179769607	12.0720442280474	1.03796062956119e-15
84	RPL36A	A	RPL36A_Mex67_repA	8	8	0.821146232564375	0.746291629262328	0.0445654237499183	0.746291629262328	0.379258459392211	1.96776528190911	0.0578125902018783	0.0445654237499183	0.0168873428760194	2.63898376891504	0.0127389555199168
85	RPL36A	B	RPL36A_Mex67_repB	2.67	0	2.68242844746216	2.10491599546835	0.0703452893607034	2.10491599546835	0.274336973634007	7.67273899535146	3.33530347005924e-10	0.0703452893607034	0.0062238435773172	11.302547772421	7.5170546534891e-16
86	RPL36A	B	RPL36A_Mex67_repB	10	10	2.97213621646939	1.96380935881997	0.0882218347776914	1.96380935881997	0.232066521799464	8.46226910970364	3.23328982343429e-11	0.0882218347776914	0.00742176376662292	11.8869095745733	3.50442004367408e-16
87	RPL36A	B	RPL36A_Mex67_repB	12	12	2.99771261404569	2.39517110208538	0.0859376153788502	2.39517110208538	0.303675420959225	7.88727350577043	1.91935131144681e-10	0.0859376153788502	0.00787662614244456	10.9104601163892	4.70734694373545e-15
88	RPL36A	B	RPL36A_Mex67_repB	14	14	4.47336496909847	2.13624806977154	0.104737701004689	2.13624806977154	0.172649422102602	12.3733288171797	4.05204810548109e-17	0.104737701004689	0.00627059786199627	16.7029848364961	1.50795119051002e-22
89	RPL36A	B	RPL36A_Mex67_repB	20	20	4.7368365087777	2.07806862131706	0.107475850075721	2.07806862131706	0.202863333311292	10.2436876462455	4.49630786825278e-14	0.107475850075721	0.00758294285273644	14.1733693848077	1.69782895060601e-19
90	RPL36A	B	RPL36A_Mex67_repB	4	4	3.31688144728333	2.31596993905975	0.081731483901032	2.31596993905975	0.25735498028264	8.99912617395722	1.54903962954228e-12	0.081731483901032	0.00643543234037948	12.7002320245375	2.91661418495271e-18
91	RPL4A	B	RPL4A_Mex67_repB	2.67	0	3.69030621038192	9.17257175301499	0.0471791874078703	9.17257175301499	0.655459361445124	13.994112057217	9.91924772436687e-23	0.0471791874078703	0.0021513513684437	21.9300241233955	1.32343229891668e-34
92	RPL4A	B	RPL4A_Mex67_repB	10	10	5.99582699098714	9.2060871325507	0.0696616726344663	9.2060871325507	0.633847330312598	14.5241396347137	2.31348307253475e-23	0.0696616726344663	0.00331549021010956	21.0109722001454	6.44000229031981e-33
93	RPL4A	B	RPL4A_Mex67_repB	12	12	7.61238055754814	9.64735124146595	0.0773711923027335	9.64735124146595	0.540827798599908	17.8381201307347	1.05791477930222e-28	0.0773711923027335	0.00306622374829578	25.2333810752515	2.18576296808532e-38
94	RPL4A	B	RPL4A_Mex67_repB	14	14	8.20490259500616	8.9636686902948	0.0858034461276842	8.9636686902948	0.426071593696159	21.0379401558673	1.16938305167897e-33	0.0858034461276842	0.00296962568381279	28.8936907420327	4.45516280553887e-43
95	RPL4A	B	RPL4A_Mex67_repB	20	20	9.03113362478515	7.57640185068386	0.103137886374993	7.57640185068386	0.310144215030802	24.4286415270761	1.91542815688563e-37	0.103137886374993	0.00328200252054338	31.4252916411279	6.38471426451534e-45
96	RPL4A	B	RPL4A_Mex67_repB	4	4	3.87770077996081	11.5571626980956	0.0490049967351185	11.5571626980956	0.952504563147199	12.133446017213	1.84790112953897e-19	0.0490049967351185	0.0025948040726868	18.8858177197078	1.98459848299622e-30
97	RPL4A	A	RPL4A_Mex67_repA	2.67	0	3.93283613804473	12.4593701275649	0.0480937051573215	12.4593701275649	0.966011793775878	12.897741215834	1.29863020749953e-20	0.0480937051573215	0.00240119679547313	20.029056030722	1.31814714179638e-31
98	RPL4A	A	RPL4A_Mex67_repA	12	12	5.97662796975026	9.19338027780811	0.0786350811829025	9.19338027780811	0.881358719536896	10.4309177115065	5.16932845761672e-15	0.0786350811829025	0.00553505993742819	14.2067262273296	1.06129501212524e-20
99	RPL4A	A	RPL4A_Mex67_repA	14	14	8.18350608600428	8.68313772465063	0.0911187785068896	8.68313772465063	0.526487747535609	16.4925732180754	5.4968071730084e-26	0.0911187785068896	0.00412810534321313	22.0727842269565	1.62883296113165e-33
100	RPL4A	A	RPL4A_Mex67_repA	16	16	12.6442591235815	8.85693521774214	0.113718376940917	8.85693521774214	0.352010813102036	25.1609748566866	2.0989259072441e-37	0.113718376940917	0.00355102996930491	32.0240544078473	2.48270334466934e-44
101	RPL4A	A	RPL4A_Mex67_repA	30	30	27.5546036452966	8.92530338192582	0.176060562793873	8.92530338192582	1.51562379342507	5.88886465140273	1.50233404319423e-07	0.176060562793873	0.0258553617265914	6.80944109990155	3.76118176937147e-09
102	RPL4A	A	RPL4A_Mex67_repA	8	8	3.62994821386867	8.02984696854973	0.0553925040030291	8.02984696854973	0.805944723057508	9.96327259031729	1.21921638459338e-14	0.0553925040030291	0.0037789705645913	14.6580935353276	3.95589369621617e-22
103	HHF1	B	HHF1_Mex67_repB	2.67	0	2.82674908771904	6.51079240925098	0.046797672480855	6.51079240925098	0.583489509779497	11.1583709734755	2.83574035326653e-17	0.046797672480855	0.00274942488917315	17.0208950479563	9.15063886783417e-27
104	HHF1	B	HHF1_Mex67_repB	10	10	5.7774463339951	5.15622366031518	0.0869064591716231	5.15622366031518	0.426195577904901	12.0982570623145	2.22373637484849e-17	0.0869064591716231	0.00541122574336986	16.0604017080799	8.07083790484918e-23
105	HHF1	B	HHF1_Mex67_repB	12	12	4.76881083282572	4.22973771291638	0.0831228147937866	4.22973771291638	0.358494097760227	11.7986258053972	3.66033887128387e-17	0.0831228147937866	0.00519282000532357	16.0072590054288	3.87770098341795e-23
106	HHF1	B	HHF1_Mex67_repB	14	14	3.66400808090745	3.93412341023871	0.0819018722948666	3.93412341023871	0.483375592474374	8.13885407432373	3.18763688095551e-11	0.0819018722948666	0.00737121928155069	11.1110345746812	4.28735743711626e-16
107	HHF1	B	HHF1_Mex67_repB	20	20	2.17362582087984	2.70062637574039	0.066834262555124	2.70062637574039	0.579838179706949	4.65755183128039	2.01348594187557e-05	0.066834262555124	0.00924844963185722	7.22653690245624	1.46140872345317e-09
108	HHF1	B	HHF1_Mex67_repB	4	4	3.05371039360392	5.99816260590341	0.0472671671646925	5.99816260590341	0.579284606979806	10.3544311960502	1.08858204426789e-15	0.0472671671646925	0.00294289499454944	16.0614521592637	5.25471895796679e-25
109	HHF1	A	HHF1_Mex67_repA	2.67	0	1.75121465478949	6.61456508377234	0.0291373227099476	6.61456508377234	1.03205586020954	6.4091153771748	1.39591800349329e-08	0.0291373227099476	0.00302251973838055	9.64007690006325	1.55880387370647e-14
110	HHF1	A	HHF1_Mex67_repA	12	12	2.47241335670856	3.74792651453944	0.0709915030931086	3.74792651453944	1.36628266449422	2.74315601883662	0.00964042808774273	0.0709915030931086	0.0208753088829275	3.40074024730564	0.0017330227250246
111	HHF1	A	HHF1_Mex67_repA	14	14	3.5005981807572	3.57261603597298	0.0821874672520346	3.57261603597298	0.673790522332713	5.30226519602014	3.53253884737756e-06	0.0821874672520346	0.0121809386113578	6.74721955953384	2.68579291314282e-08
112	HHF1	A	HHF1_Mex67_repA	16	16	6.27542142392628	5.32755412877085	0.102171104333472	5.32755412877085	0.757245698973644	7.03543663039844	6.48872172489306e-09	0.102171104333472	0.0113029586583729	9.03932389930373	6.20751136248357e-12
113	HHF1	A	HHF1_Mex67_repA	30	30	0.347688473367568	0.129782564279369	0.00670287913971918	0.129782564279369	0.511449736488856	0.253754289073129	0.800953622417918	0.00670287913971918	0.00587512553910984	1.14089121927678	0.260535617410413
114	HHF1	A	HHF1_Mex67_repA	8	8	2.48211441246189	6.38026744809274	0.0573295012742185	6.38026744809274	1.18728790960522	5.37381657513402	2.48298684754348e-06	0.0573295012742185	0.00778589049045096	7.36325553827536	2.60586063365486e-09

## Sheet: Arkusz2
No	distribution	replicate	mRNA_or_transcript_group	time	time_original	a	shape	rate	shape_Std, Error	shape_t value	shape_Pr(>|t|)	rate_Std, Error	rate_t value	rate_Pr(>|t|)
61	all	A	ORFs_repA	2,67	0	3,0159268652	4,7382963016	0,0443559959	0,1701733983	27,8439306508	2,84316655855643e-42	0,0010031239	44,2178635573	5,43603658696332e-57
62	all	A	ORFs_repA	12	12	5,2086457822	4,5458072251	0,0762571365	0,1709085326	26,5978951193	7,22311641494312e-41	0,0020174607	37,7985728897	6,51675419041983e-52
63	all	A	ORFs_repA	14	14	5,8266769368	4,6083475182	0,0815975926	0,168448713	27,35757036	9,90787027892216e-42	0,002133893	38,2388390075	2,7642785645428e-52
64	all	A	ORFs_repA	16	16	6,4650639171	4,8639966029	0,087245794	0,1753657642	27,7362951956	3,7421382666032e-42	0,0022913976	38,0753623969	3,79686413771447e-52
65	all	A	ORFs_repA	30	30	10,0362212752	5,2342823366	0,1141303491	0,1819466638	28,7682237595	2,78302844654104e-43	0,0030768485	37,0932629119	2,62356390985874e-51
66	all	A	ORFs_repA	8	8	4,270282879	4,3443018564	0,0655559453	0,1549567484	28,0355770333	1,74698382039961e-42	0,0015840391	41,3853075852	7,71454434636591e-55
67	all	B	ORFs_repB	2,67	0	3,1619189449	3,9477063331	0,0511873469	0,0911411231	43,314216454	2,55682255649623e-56	0,0007594507	67,4004858146	6,69469525178341e-71
68	all	B	ORFs_repB	10	10	4,7568431062	4,2942553682	0,071834078	0,1421460508	30,210163023	8,36716712700459e-45	0,001648011	43,5883480829	1,59352142454384e-56
69	all	B	ORFs_repB	12	12	5,198638334	4,5649936518	0,075070907	0,1616177987	28,2456121042	1,02764034303901e-42	0,0018626591	40,3030850191	5,5631680540491e-54
70	all	B	ORFs_repB	14	14	5,7232782207	4,6732992589	0,0807358774	0,1589867501	29,394268739	5,97131961789537e-44	0,0019612077	41,1664085204	1,14602420530506e-54
71	all	B	ORFs_repB	20	20	7,1195576601	4,9889139759	0,09254039	0,161404659	30,9093554553	1,60883944258537e-45	0,0022133365	41,8103571893	3,59678505481401e-55
72	all	B	ORFs_repB	4	4	3,3654550003	4,198432916	0,0522990157	0,1294216769	32,4399514674	4,85292806441996e-47	0,0010384718	50,3615169689	2,99125592777759e-61
73	all	H	ORFs_repH	2,67	0	3,3949488046	4,0679072475	0,0548363985	0,0776561027	52,3836132391	1,51405428873774e-62	0,0006835345	80,2247716415	1,02009740258382e-76
74	all	H	ORFs_repH	16	16	7,2949390191	4,473338404	0,0982197119	0,146948969	30,4414412377	4,83257192092845e-45	0,0024128111	40,7075847553	2,64359152841337e-54
75	all	H	ORFs_repH	30	30	10,6258842149	4,446216747	0,1256616164	0,127695574	34,8188790689	2,76522814891739e-49	0,0028422138	44,2125840593	5,48496606829651e-57
76	all	H	ORFs_repH	4	4	3,7039083124	4,0473310821	0,0600702287	0,0939395946	43,0844001442	3,8086656715564e-56	0,000927981	64,7321731695	1,48024411010054e-69
77	all	H	ORFs_repH	60	60	11,3950569613	3,6058199436	0,145361458	0,1301168254	27,7121727435	3,98026849923542e-42	0,0041971596	34,6332926661	4,09173824480519e-49
78	all	H	ORFs_repH	8	8	4,9483991262	6,2086731339	0,0634482699	0,3371068626	18,4175222217	3,94692136890218e-30	0,0023046447	27,5306083671	6,34144224904191e-42
1	GAS1	A	GAS1_Mex67_repA	2,67	0	1,5590095481	12,8878769438	0,0265802005	2,2655815304	5,6885513812	2,66044910286002e-07	0,0032441697	8,1932214561	7,32750635067781e-12
2	GAS1	A	GAS1_Mex67_repA	12	12	2,4295861735	6,3919655705	0,0547458302	1,3689190922	4,6693523428	2,64173702915572e-05	0,0092779551	5,9006354084	4,07949906445541e-07
3	GAS1	A	GAS1_Mex67_repA	14	14	4,5656874677	6,2650623134	0,0697053807	0,6454890465	9,7059157658	2,88069464286575e-14	0,0050987687	13,6710221939	8,63658336779478e-21
4	GAS1	A	GAS1_Mex67_repA	16	16	8,1249006654	8,9633308236	0,0852400776	0,7226478602	12,4034558431	2,51199371317444e-18	0,0051341791	16,6024744123	2,65041944540414e-24
5	GAS1	A	GAS1_Mex67_repA	30	30	9,5998697052	5,9157295834	0,1229971594	0,9502770809	6,2252680848	3,26625652319571e-08	0,0158369891	7,7664484682	5,34436953381092e-11
6	GAS1	A	GAS1_Mex67_repA	8	8	1,6916790103	9,8906015085	0,038581405	2,0648593467	4,7899637931	1,30204683719798e-05	0,0060285048	6,399829851	3,61170516934442e-08
7	GAS1	B	GAS1_Mex67_repB	2,67	0	2,5488734692	12,6040841543	0,0348463035	1,4189279791	8,882821637	2,48712807464851e-13	0,0025265516	13,7920412504	2,90053055626051e-22
8	GAS1	B	GAS1_Mex67_repB	10	10	5,1635384537	10,5083794243	0,0649782919	0,9226133331	11,3897979221	9,05437830528598e-18	0,0039115551	16,6118819012	2,45327349916352e-26			high abundance
9	GAS1	B	GAS1_Mex67_repB	12	12	4,709667755	9,6327202168	0,0635621115	0,9413267313	10,2331314909	1,10509615512365e-15	0,0041820153	15,1989188897	3,63526265836457e-24			shape	rate
10	GAS1	B	GAS1_Mex67_repB	14	14	5,6678640846	8,0122699547	0,0723561782	0,6846031221	11,7035252926	1,3616425143631e-18	0,0042777458	16,9145578527	2,60443818488388e-27		2,67		0,0544502193
11	GAS1	B	GAS1_Mex67_repB	20	20	8,7088995679	7,5828969199	0,0974706489	0,5517643955	13,742997884	8,17312026821789e-22	0,0053612539	18,1805693849	1,27175079653804e-28		8	4,4507002021	0,0700066827
12	GAS1	B	GAS1_Mex67_repB	4	4	2,085442629	14,067586699	0,0328918473	2,2942563187	6,1316543336	4,04669303112256e-08	0,003448606	9,5377224336	1,83974343432636e-14		12	4,7092277065	0,078703171
103	HHF1	B	HHF1_Mex67_repB	2,67	0	2,8267490877	6,5107924093	0,0467976725	0,5834895098	11,1583709735	2,83574035326653e-17	0,0027494249	17,020895048	9,15063886783417e-27		14	4,7505973006	0,0831457526
104	HHF1	B	HHF1_Mex67_repB	10	10	5,777446334	5,1562236603	0,0869064592	0,4261955779	12,0982570623	2,22373637484849e-17	0,0054112257	16,0604017081	8,07083790484918e-23		16	5,057551509	0,088430846
105	HHF1	B	HHF1_Mex67_repB	12	12	4,7688108328	4,2297377129	0,0831228148	0,3584940978	11,7986258054	3,66033887128387e-17	0,00519282	16,0072590054	3,87770098341795e-23		30	5,6661134788	0,1179515794
106	HHF1	B	HHF1_Mex67_repB	14	14	3,6640080809	3,9341234102	0,0819018723	0,4833755925	8,1388540743	3,18763688095551e-11	0,0073712193	11,1110345747	4,28735743711626e-16		2,67	4,1583258244	0,0600664537
107	HHF1	B	HHF1_Mex67_repB	20	20	2,1736258209	2,7006263757	0,0668342626	0,5798381797	4,6575518313	2,01348594187557e-05	0,0092484496	7,2265369025	1,46140872345317e-09		10	4,3737259612	0,074463203
108	HHF1	B	HHF1_Mex67_repB	4	4	3,0537103936	5,9981626059	0,0472671672	0,579284607	10,3544311961	1,08858204426789e-15	0,002942895	16,0614521593	5,25471895796679e-25		12	4,65940655	0,0769404313
109	HHF1	A	HHF1_Mex67_repA	2,67	0	1,7512146548	6,6145650838	0,0291373227	1,0320558602	6,4091153772	1,39591800349329e-08	0,0030225197	9,6400769001	1,55880387370647e-14		14	4,7985933133	0,0823170797
110	HHF1	A	HHF1_Mex67_repA	12	12	2,4724133567	3,7479265145	0,0709915031	1,3662826645	2,7431560188	0,0096404281	0,0208753089	3,4007402473	0,0017330227		20	5,2350598403	0,0943295448
111	HHF1	A	HHF1_Mex67_repA	14	14	3,5005981808	3,572616036	0,0821874673	0,6737905223	5,302265196	3,53253884737756e-06	0,0121809386	6,7472195595	2,68579291314282e-08		4	4,3113343862	0,0597594955
112	HHF1	A	HHF1_Mex67_repA	16	16	6,2754214239	5,3275541288	0,1021711043	0,757245699	7,0354366304	6,48872172489306e-09	0,0113029587	9,0393238993	6,20751136248357e-12
113	HHF1	A	HHF1_Mex67_repA	30	30	0,3476884734	0,1297825643	0,0067028791	0,5114497365	0,2537542891	0,8009536224	0,0058751255	1,1408912193	0,2605356174
114	HHF1	A	HHF1_Mex67_repA	8	8	2,4821144125	6,3802674481	0,0573295013	1,1872879096	5,3738165751	2,48298684754348e-06	0,0077858905	7,3632555383	2,60586063365486e-09
13	high	A	Mex67_high_abundance_ORFS_	2,67	0	3,6833148845	4,9654002402	0,0544502193	0,1430404473	34,7132600181	3,45527122077111e-49	0,0010223591	53,2593893098	4,30100413756404e-63																																HHF1 wit 20 and 30 min deleted
14	high	A	Mex67_high_abundance_ORFS_	8	8	4,5661678249	4,4507002021	0,0700066827	0,1369398016	32,5011439239	4,23162633876803e-47	0,00148884	47,0209584799	5,34022737983647e-59																																2,67	6,5107924093	0,0467976725
15	high	A	Mex67_high_abundance_ORFS_	12	12	5,4608624971	4,7092277065	0,078703171	0,1653948932	28,4726306575	5,8122266514319e-43	0,001967263	40,006431025	9,64228296932319e-54																																10	5,1562236603	0,0869064592
16	high	A	Mex67_high_abundance_ORFS_	14	14	6,0164038553	4,7505973006	0,0831457526	0,1662417261	28,5764435514	4,48443135603593e-43	0,0020981125	39,6288348294	1,95230470420136e-53																																12	4,2297377129	0,0831228148
17	high	A	Mex67_high_abundance_ORFS_	16	16	6,712174684	5,057551509	0,088430846	0,1753887568	28,8362355719	2,35134467169633e-43	0,002246691	39,3604837813	3,23512464877251e-53																																14	3,9341234102	0,0819018723
18	high	A	Mex67_high_abundance_ORFS_	30	30	11,2358180757	5,6661134788	0,1179515794	0,1847040146	30,6767207652	2,77474042410355e-45	0,0030100054	39,1865007085	4,49598800287637e-53
19	high	B	Mex67_high_abundance_ORFS_repB	2,67	0	3,7245704875	4,1583258244	0,0600664537	0,0848307042	49,0191124314	2,30872259147727e-60	0,0008161981	73,5929874423	7,83036960390298e-74																																4	5,9981626059	0,0472671672
20	high	B	Mex67_high_abundance_ORFS_repB	10	10	4,9801711991	4,3737259612	0,074463203	0,1377950671	31,7408021522	2,35904161522903e-46	0,001645561	45,2509514363	9,59255688485279e-58																																2,67	6,6145650838	0,0291373227
21	high	B	Mex67_high_abundance_ORFS_repB	12	12	5,3627908236	4,65940655	0,0769404313	0,1590682664	29,2918672852	7,66637366215539e-44	0,0018574119	41,4234626078	7,20170485271221e-55																																12	3,7479265145	0,0709915031
22	high	B	Mex67_high_abundance_ORFS_repB	14	14	5,9261562962	4,7985933133	0,0823170797	0,1616056564	29,6932262191	2,89102608425582e-44	0,0019938044	41,286436998	9,22236158838636e-55																																14	3,572616036	0,0821874673
23	high	B	Mex67_high_abundance_ORFS_repB	20	20	7,5478399884	5,2350598403	0,0943295448	0,1717914696	30,4733398689	4,48144211651377e-45	0,0023023997	40,9700990165	1,6370084410868e-54			low abundance																													16	5,3275541288	0,1021711043
24	high	B	Mex67_high_abundance_ORFS_repB	4	4	3,819932349	4,3113343862	0,0597594955	0,1094349881	39,3963069799	3,02365216293627e-53	0,0010081333	59,2773741793	1,24059584496472e-66			shape	rate
25	low	A	Mex67_low_abundance_ORFS_	2,67	0	2,6402201591	4,7934942737	0,0361313324	0,2585077417	18,5429428252	2,56195189731849e-30	0,0012129324	29,7884151386	2,29777646746213e-44		2,67		0,0361313324																												8	6,3802674481	0,0573295013
26	low	A	Mex67_low_abundance_ORFS_	8	8	3,8869778336	4,2598497515	0,0606844373	0,1874837742	22,7211649067	3,90024479860089e-36	0,0017680253	34,3232854107	7,9062629775248e-49		8	4,2598497515	0,0606844373
27	low	A	Mex67_low_abundance_ORFS_	12	12	4,8770309418	4,3086098793	0,0728297541	0,1826785709	23,5857433002	3,0533143994439e-37	0,002136068	34,0952417026	1,28781300658124e-48		12	4,3086098793	0,0728297541
28	low	A	Mex67_low_abundance_ORFS_	14	14	5,5335130979	4,3769701007	0,0791355528	0,1751196888	24,9941633038	5,58262115539755e-39	0,0022357259	35,3959100124	8,27317765434007e-50		14	4,3769701007	0,0791355528
29	low	A	Mex67_low_abundance_ORFS_	16	16	6,067872377	4,5450343598	0,0852472269	0,1770653555	25,6686823242	8,73659809059965e-40	0,0023951438	35,5916950275	5,51537488195317e-50		16	4,5450343598	0,0852472269
30	low	A	Mex67_low_abundance_ORFS_	30	30	7,8371696867	4,3424692286	0,1056367641	0,1930820392	22,4902805428	7,79525700394556e-36	0,00355708	29,6976072954	2,86058846501725e-44		30
31	low	B	Mex67_low_abundance_ORFS_repB	2,67	0	2,7402373169	3,8488234017	0,0427803314	0,1266423076	30,3912924028	5,44178033347797e-45	0,0008794938	48,6419949567	4,13813948861118e-60		2,67	3,8488234017	0,0427803314
32	low	B	Mex67_low_abundance_ORFS_repB	10	10	4,4792932265	4,1916359993	0,0682804239	0,1522345815	27,5340593371	6,28540507645199e-42	0,00168943	40,4162483886	4,51468204964876e-54		10	4,1916359993	0,0682804239
33	low	B	Mex67_low_abundance_ORFS_repB	12	12	4,9694649259	4,4227910912	0,0723216818	0,1683514236	26,2711831967	1,72139806535917e-40	0,0019028602	38,0068291961	4,338809274893e-52		12	4,4227910912	0,0723216818
34	low	B	Mex67_low_abundance_ORFS_repB	14	14	5,4105882194	4,469556271	0,0782098125	0,1584036705	28,2162418081	1,10657489928327e-42	0,001955639	39,9919476924	9,90564173769703e-54		14	4,469556271	0,0782098125
35	low	B	Mex67_low_abundance_ORFS_repB	20	20	6,3903801296	4,5480351401	0,0892115375	0,1499378985	30,3327923371	6,2514597327994e-45	0,0021480054	41,5322693337	5,92077851982959e-55		20	4,5480351401	0,0892115375
36	low	B	Mex67_low_abundance_ORFS_repB	4	4	3,0017050047	4,218966619	0,0450593145	0,1793497749	23,5236794759	3,65732525915264e-37	0,0012005542	37,5320946018	1,09991658326127e-51		4	4,218966619	0,0450593145
37	non_RPG	A	Mex67_NON_RPG_ORFS_	2,67	0	2,945795621	4,9672842436	0,0420164582	0,2041426011	24,3324235994	3,57886074256609e-38	0,0010823057	38,8212482994	9,01096570404621e-53
38	non_RPG	A	Mex67_NON_RPG_ORFS_	8	8	4,2802367254	4,5478286662	0,0640898907	0,1737482453	26,174817807	2,22762837062054e-40	0,001648397	38,880131468	8,05231622481647e-53
39	non_RPG	A	Mex67_NON_RPG_ORFS_	12	12	5,1854537427	4,7113500016	0,0745866179	0,1880873248	25,0487373689	4,79774258058364e-39	0,0020824396	35,8169418361	3,46766091154793e-50
40	non_RPG	A	Mex67_NON_RPG_ORFS_	14	14	5,7997214022	4,7899489509	0,0800705223	0,1817291368	26,3576278172	1,36686414408616e-40	0,0021630123	37,0180611195	3,04782027899786e-51			RPG mRNAs
41	non_RPG	A	Mex67_NON_RPG_ORFS_	16	16	6,4953318223	5,0501213504	0,0859854215	0,1880011016	26,8621902065	3,60028788108437e-41	0,0023234117	37,0082593471	3,10801330854921e-51			shape	rate
42	non_RPG	A	Mex67_NON_RPG_ORFS_	30	30	9,9592788121	5,3781243432	0,1125937656	0,1882079531	28,5754361265	4,49571519254356e-43	0,0030494312	36,9228741379	3,68601185878987e-51		2,67	4,3858961152	0,0575355128
43	non_RPG	B	Mex67_NON_RPG_ORFS_repB	2,67	0	3,0590131351	4,0641918842	0,0484523351	0,1090397351	37,2725766331	1,83715340215945e-51	0,0008273292	58,5647603849	3,12206078444844e-66		12	4,1553868064	0,0845869745
44	non_RPG	B	Mex67_NON_RPG_ORFS_repB	10	10	4,7032169232	4,4557985875	0,069907468	0,1593752927	27,9579005681	2,12752275046334e-42	0,001720062	40,6424125058	2,97891395871171e-54		14	4,1607554066	0,0893391874
45	non_RPG	B	Mex67_NON_RPG_ORFS_repB	12	12	5,1566616865	4,7420000963	0,0732750569	0,1795998684	26,4031379278	1,21088343781097e-40	0,001931857	37,9298554214	5,04155768634001e-52		16	4,3703662408	0,0938420789
46	non_RPG	B	Mex67_NON_RPG_ORFS_repB	14	14	5,6706667356	4,8351224907	0,0790030243	0,1729630996	27,9546475641	2,1451748165138e-42	0,0020061326	39,3807586537	3,11366305887824e-53		30	4,8103893624	0,1210655792
47	non_RPG	B	Mex67_NON_RPG_ORFS_repB	20	20	7,1164392972	5,1578102871	0,0910024898	0,169904363	30,3571385537	5,9006383150162e-45	0,0022076077	41,2222205642	1,03583362838912e-54		8	3,8644026949	0,0739623327
48	non_RPG	B	Mex67_NON_RPG_ORFS_repB	4	4	3,2796105833	4,3683962591	0,0498433958	0,1548699682	28,206864827	1,13304660184824e-42	0,0011278062	44,1950012483	5,65115891505364e-57		2,67	3,8555028598	0,0664051418
49	RPG	A	Mex67_RPG_ORFS_	2,67	0	3,7175805053	4,3858961152	0,0575355128	0,1058700093	41,4271817229	7,15359976581966e-55	0,0009149546	62,8834588769	1,36031912575832e-68		10	3,9489536256	0,0818493924
50	RPG	A	Mex67_RPG_ORFS_	12	12	5,614336957	4,1553868064	0,0845869745	0,1301502105	31,927622642	1,54158889411827e-46	0,0019155143	44,1588848757	6,00870113396354e-57		12	4,1741445384	0,0843256963
51	RPG	A	Mex67_RPG_ORFS_	14	14	6,2047824176	4,1607554066	0,0893391874	0,1346566299	30,8990014815	1,64822227503007e-45	0,0021160282	42,2202261047	1,7348553745608e-55		14	4,2886229838	0,0897249208
52	RPG	A	Mex67_RPG_ORFS_	16	16	6,6848739049	4,3703662408	0,0938420789	0,1408138464	31,0364808154	1,19619029173721e-45	0,0022411947	41,8714531985	3,22503045450081e-55		20	4,531451744	0,1005650055
53	RPG	A	Mex67_RPG_ORFS_	30	30	10,4714053005	4,8103893624	0,1210655792	0,1690452851	28,4562172727	6,05594418225621e-43	0,0033317169	36,3372953499	1,19872534594849e-50		4	3,9586374237	0,0658968609
54	RPG	A	Mex67_RPG_ORFS_	8	8	4,4654138582	3,8644026949	0,0739623327	0,1139602911	33,910080935	1,91781117550058e-48	0,0015281639	48,3994749859	6,03614756624439e-60
55	RPG	B	Mex67_RPG_ORFS_repB	2,67	0	4,0184936948	3,8555028598	0,0664051418	0,0582620036	66,175253562	2,73300700360251e-70	0,0006846856	96,9863281039	4,41211767179611e-83
56	RPG	B	Mex67_RPG_ORFS_repB	10	10	5,2903177261	3,9489536256	0,0818493924	0,0993100557	39,7638849283	1,51589742955411e-53	0,0014775611	55,3949296178	2,16617045695819e-64
57	RPG	B	Mex67_RPG_ORFS_repB	12	12	5,7201917445	4,1741445384	0,0843256963	0,1156586365	36,0902105232	1,98168523537661e-50	0,0016897826	49,9032807696	5,9742890862235e-61
58	RPG	B	Mex67_RPG_ORFS_repB	14	14	6,239555768	4,2886229838	0,0897249208	0,1223996468	35,037870584	1,74560990186348e-49	0,0018799829	47,7264565222	1,73705021648018e-59
59	RPG	B	Mex67_RPG_ORFS_repB	20	20	7,5267145197	4,531451744	0,1005650055	0,1373959954	32,9809593965	1,45653321238816e-47	0,0022971299	43,7785460082	1,14970294376227e-56
60	RPG	B	Mex67_RPG_ORFS_repB	4	4	4,0238855817	3,9586374237	0,0658968609	0,0731793719	54,0949904547	1,31810459498369e-63	0,0008289751	79,4919712642	2,06909225928841e-76
79	RPL36A	A	RPL36A_Mex67_repA	2,67	0	2,8288752906	2,8192824408	0,0647922677	0,3875104317	7,2753717334	1,10586464402878e-09	0,0062227307	10,4121922248	8,37903251532328e-15
80	RPL36A	A	RPL36A_Mex67_repA	12	12	1,6023396625	1,3721045181	0,0647006171	0,4193238798	3,2721831124	0,0024526879	0,0138986434	4,6551749983	4,78727625958505e-05			Non-RPG
81	RPL36A	A	RPL36A_Mex67_repA	14	14	3,487468993	1,6425974593	0,0972620201	0,2100203444	7,8211349683	4,10731786268594e-10	0,0087508354	11,1145983418	7,11854745430329e-15			shape	rate
82	RPL36A	A	RPL36A_Mex67_repA	16	16	3,0587411366	1,5166212554	0,0870663529	0,2149594425	7,0553832749	7,52625569952549e-09	0,0083362171	10,4443480148	1,00283228932732e-13		2,67	4,9672842436	0,0420164582
83	RPL36A	A	RPL36A_Mex67_repA	30	30	6,3058699851	1,7650534662	0,145168502	0,1940463142	9,0960422203	9,27715784205472e-12	0,0120251798	12,072044228	1,03796062956119e-15		8	4,5478286662	0,0640898907
84	RPL36A	A	RPL36A_Mex67_repA	8	8	0,8211462326	0,7462916293	0,0445654237	0,3792584594	1,9677652819	0,0578125902	0,0168873429	2,6389837689	0,0127389555		12	4,7113500016	0,0745866179
85	RPL36A	B	RPL36A_Mex67_repB	2,67	0	2,6824284475	2,1049159955	0,0703452894	0,2743369736	7,6727389954	3,33530347005924e-10	0,0062238436	11,3025477724	7,5170546534891e-16		14	4,7899489509	0,0800705223
86	RPL36A	B	RPL36A_Mex67_repB	10	10	2,9721362165	1,9638093588	0,0882218348	0,2320665218	8,4622691097	3,23328982343429e-11	0,0074217638	11,8869095746	3,50442004367408e-16		16	5,0501213504	0,0859854215
87	RPL36A	B	RPL36A_Mex67_repB	12	12	2,997712614	2,3951711021	0,0859376154	0,303675421	7,8872735058	1,91935131144681e-10	0,0078766261	10,9104601164	4,70734694373545e-15		30	5,3781243432	0,1125937656
88	RPL36A	B	RPL36A_Mex67_repB	14	14	4,4733649691	2,1362480698	0,104737701	0,1726494221	12,3733288172	4,05204810548109e-17	0,0062705979	16,7029848365	1,50795119051002e-22		2,67	4,0641918842	0,0484523351
89	RPL36A	B	RPL36A_Mex67_repB	20	20	4,7368365088	2,0780686213	0,1074758501	0,2028633333	10,2436876462	4,49630786825278e-14	0,0075829429	14,1733693848	1,69782895060601e-19		10	4,4557985875	0,069907468
90	RPL36A	B	RPL36A_Mex67_repB	4	4	3,3168814473	2,3159699391	0,0817314839	0,2573549803	8,999126174	1,54903962954228e-12	0,0064354323	12,7002320245	2,91661418495271e-18		12	4,7420000963	0,0732750569
91	RPL4A	B	RPL4A_Mex67_repB	2,67	0	3,6903062104	9,172571753	0,0471791874	0,6554593614	13,9941120572	9,91924772436687e-23	0,0021513514	21,9300241234	1,32343229891668e-34		14	4,8351224907	0,0790030243
92	RPL4A	B	RPL4A_Mex67_repB	10	10	5,995826991	9,2060871326	0,0696616726	0,6338473303	14,5241396347	2,31348307253475e-23	0,0033154902	21,0109722001	6,44000229031981e-33		20	5,1578102871	0,0910024898
93	RPL4A	B	RPL4A_Mex67_repB	12	12	7,6123805575	9,6473512415	0,0773711923	0,5408277986	17,8381201307	1,05791477930222e-28	0,0030662237	25,2333810753	2,18576296808532e-38		4	4,3683962591	0,0498433958
94	RPL4A	B	RPL4A_Mex67_repB	14	14	8,204902595	8,9636686903	0,0858034461	0,4260715937	21,0379401559	1,16938305167897e-33	0,0029696257	28,893690742	4,45516280553887e-43
95	RPL4A	B	RPL4A_Mex67_repB	20	20	9,0311336248	7,5764018507	0,1031378864	0,310144215	24,4286415271	1,91542815688563e-37	0,0032820025	31,4252916411	6,38471426451534e-45
96	RPL4A	B	RPL4A_Mex67_repB	4	4	3,87770078	11,5571626981	0,0490049967	0,9525045631	12,1334460172	1,84790112953897e-19	0,0025948041	18,8858177197	1,98459848299622e-30
97	RPL4A	A	RPL4A_Mex67_repA	2,67	0	3,932836138	12,4593701276	0,0480937052	0,9660117938	12,8977412158	1,29863020749953e-20	0,0024011968	20,0290560307	1,31814714179638e-31
98	RPL4A	A	RPL4A_Mex67_repA	12	12	5,9766279698	9,1933802778	0,0786350812	0,8813587195	10,4309177115	5,16932845761672e-15	0,0055350599	14,2067262273	1,06129501212524e-20
99	RPL4A	A	RPL4A_Mex67_repA	14	14	8,183506086	8,6831377247	0,0911187785	0,5264877475	16,4925732181	5,4968071730084e-26	0,0041281053	22,072784227	1,62883296113165e-33
100	RPL4A	A	RPL4A_Mex67_repA	16	16	12,6442591236	8,8569352177	0,1137183769	0,3520108131	25,1609748567	2,0989259072441e-37	0,00355103	32,0240544078	2,48270334466934e-44
101	RPL4A	A	RPL4A_Mex67_repA	30	30	27,5546036453	8,9253033819	0,1760605628	1,5156237934	5,8888646514	1,50233404319423e-07	0,0258553617	6,8094410999	3,76118176937147e-09
102	RPL4A	A	RPL4A_Mex67_repA	8	8	3,6299482139	8,0298469685	0,055392504	0,8059447231	9,9632725903	1,21921638459338e-14	0,0037789706	14,6580935353	3,95589369621617e-22
																									s
