# Supplementary material for: Modeling of mRNA deadenylation rates reveal a complex relationship between mRNA deadenylation and decay
Source: EMBO J. 2024 Oct 11;43(24):6525–54. doi: 10.1038/s44318-024-00258-3 (PMC11649921; doi:10.1038/s44318-024-00258-3)
Supplement: Supplementary file 11 — Source data Fig. 5 [file 44318_2024_258_MOESM11_ESM.zip]

Archive with 85 entries (66 files):
- Figure 5/
- Figure 5/.DS_Store
- __MACOSX/
- __MACOSX/Figure 5/
- __MACOSX/Figure 5/._.DS_Store
- Figure 5/FIGURE 5A/
- Figure 5/FIGURE 5A/.DS_Store
- __MACOSX/Figure 5/FIGURE 5A/
- __MACOSX/Figure 5/FIGURE 5A/._.DS_Store
- Figure 5/FIGURE 5A/Expanded View 4A/
- Figure 5/FIGURE 5A/Expanded View 4A/.DS_Store
- __MACOSX/Figure 5/FIGURE 5A/Expanded View 4A/
- __MACOSX/Figure 5/FIGURE 5A/Expanded View 4A/._.DS_Store
- Figure 5/FIGURE 5A/Expanded View 4A/Mex67AA_e_model_global.csv
- Figure 5/FIGURE 5A/Expanded View 4A/Mex67repA.csv
- __MACOSX/Figure 5/FIGURE 5A/Expanded View 4A/._Mex67repA.csv
- Figure 5/FIGURE 5A/Expanded View 4A/Mex67repB.csv
- __MACOSX/Figure 5/FIGURE 5A/Expanded View 4A/._Mex67repB.csv
- Figure 5/FIGURE 5A/Expanded View 4A/Mex67repH.csv
- __MACOSX/Figure 5/FIGURE 5A/Expanded View 4A/._Mex67repH.csv
- Figure 5/FIGURE 5A/FIGURE 5A README.txt
- __MACOSX/Figure 5/FIGURE 5A/._FIGURE 5A README.txt
- Figure 5/FIGURE 5A/Mex67AA_e_model_global.csv
- Figure 5/FIGURE 5A/ORFs_repA.csv
- __MACOSX/Figure 5/FIGURE 5A/._ORFs_repA.csv
- Figure 5/FIGURE 5A/ORFs_repB.csv
- __MACOSX/Figure 5/FIGURE 5A/._ORFs_repB.csv
- Figure 5/FIGURE 5A/ORFs_repH.csv
- __MACOSX/Figure 5/FIGURE 5A/._ORFs_repH.csv
- Figure 5/FIGURE 5B/
- Figure 5/FIGURE 5B/.DS_Store
- __MACOSX/Figure 5/FIGURE 5B/
- __MACOSX/Figure 5/FIGURE 5B/._.DS_Store
- Figure 5/FIGURE 5B/FIGURE 5B README.txt
- __MACOSX/Figure 5/FIGURE 5B/._FIGURE 5B README.txt
- Figure 5/FIGURE 5B/ORFs_repA.csv
- __MACOSX/Figure 5/FIGURE 5B/._ORFs_repA.csv
- Figure 5/FIGURE 5B/ORFs_repB.csv
- __MACOSX/Figure 5/FIGURE 5B/._ORFs_repB.csv
- Figure 5/FIGURE 5B/ORFs_repH.csv
- __MACOSX/Figure 5/FIGURE 5B/._ORFs_repH.csv
- Figure 5/FIGURE 5C README.txt
- __MACOSX/Figure 5/._FIGURE 5C README.txt
- Figure 5/FIGURE 5D/
- Figure 5/FIGURE 5D/.DS_Store
- __MACOSX/Figure 5/FIGURE 5D/
- __MACOSX/Figure 5/FIGURE 5D/._.DS_Store
- Figure 5/FIGURE 5D/FIGURE 5D README.txt
- __MACOSX/Figure 5/FIGURE 5D/._FIGURE 5D README.txt
- Figure 5/FIGURE 5D/Mex67AA_e_model_global.csv
- Figure 5/FIGURE 5E/
- Figure 5/FIGURE 5E/.DS_Store
- __MACOSX/Figure 5/FIGURE 5E/
- __MACOSX/Figure 5/FIGURE 5E/._.DS_Store
- Figure 5/FIGURE 5E/FIGURE 5E README.txt
- __MACOSX/Figure 5/FIGURE 5E/._FIGURE 5E README.txt
- Figure 5/FIGURE 5E/Mex67AA_e_model_global.csv
- Figure 5/FIGURE 5F/
- Figure 5/FIGURE 5F/.DS_Store
- __MACOSX/Figure 5/FIGURE 5F/
- __MACOSX/Figure 5/FIGURE 5F/._.DS_Store
- Figure 5/FIGURE 5F/FIGURE 5F README.txt
- __MACOSX/Figure 5/FIGURE 5F/._FIGURE 5F README.txt
- Figure 5/FIGURE 5F/Mex67AA_e_model_global.csv
- Figure 5/FIGURE 5G README.txt
- __MACOSX/Figure 5/._FIGURE 5G README.txt
- Figure 5/FIGURE 5H/
- Figure 5/FIGURE 5H/.DS_Store
- __MACOSX/Figure 5/FIGURE 5H/
- __MACOSX/Figure 5/FIGURE 5H/._.DS_Store
- Figure 5/FIGURE 5H/FIGURE 5H README.txt
- __MACOSX/Figure 5/FIGURE 5H/._FIGURE 5H README.txt
- Figure 5/FIGURE 5H/GO_term_supplemental_table.csv.gz
- __MACOSX/Figure 5/FIGURE 5H/._GO_term_supplemental_table.csv.gz
- Figure 5/FIGURE 5H/Mex67AA_e_model_global.csv
- Figure 5/FIGURE 5I/
- Figure 5/FIGURE 5I/.DS_Store
- __MACOSX/Figure 5/FIGURE 5I/
- __MACOSX/Figure 5/FIGURE 5I/._.DS_Store
- Figure 5/FIGURE 5I/CodonOptimality.csv
- __MACOSX/Figure 5/FIGURE 5I/._CodonOptimality.csv
- Figure 5/FIGURE 5I/FIGURE 5I README.txt
- __MACOSX/Figure 5/FIGURE 5I/._FIGURE 5I README.txt
- Figure 5/FIGURE 5I/Mex67AA_e_model_global.csv
- Figure 5/FIGURE 5I/translation_table.csv
