# Supplementary material for: Modeling of mRNA deadenylation rates reveal a complex relationship between mRNA deadenylation and decay
Source: EMBO J. 2024 Oct 11;43(24):6525–54. doi: 10.1038/s44318-024-00258-3 (PMC11649921; doi:10.1038/s44318-024-00258-3)
Supplement: Supplementary file 11 — Source data Fig. 5 [file 44318_2024_258_MOESM11_ESM.zip › Figure 5/FIGURE 5A/FIGURE 5A README.txt]

Figure 5A - standard Rstudio scatterplot produced using ORFs_repA.csv, ORFs_repB.csv, ORFs_repH.csv data frames. The distributions were converted into discreet vectors by multiplying the pA-tail length column by the number of times the pA-tail occurred in a given sample. 1-99 quantiles values were calculated for each dataset using the guantile() function in R. The selected (95, 90, 85, 80, 75, 50, 15, 10 an 5th) quantile pA-tail lengths were displayed in function of time. A deadenylation rate coefficient was estimated from the upper quantiles (as a mean from the 95th, 90th, 85th, 80th, 75th quantile) and it is displayed as a continuous line running along datapoint.
 
Note that, in Figure EV4A in the same way individual mRNAs are displayed. For those examples the raw datafilee were used: Mex67repA.csv, Mex67repB.csv and Mex67repH.csv and the continuous lines was drawn based own the decay coefficient given in Mex67AA_e_model_global.csv (Dataset Table 1). 
