# Supplementary material for: Modeling of mRNA deadenylation rates reveal a complex relationship between mRNA deadenylation and decay
Source: EMBO J. 2024 Oct 11;43(24):6525–54. doi: 10.1038/s44318-024-00258-3 (PMC11649921; doi:10.1038/s44318-024-00258-3)
Supplement: Supplementary file 11 — Source data Fig. 5 [file 44318_2024_258_MOESM11_ESM.zip › Figure 5/FIGURE 5B/FIGURE 5B README.txt]

Figure 5B - ggplot2 scatterplot showing the adenosine half-lives in relation to pA-tail position. The distributions listed in files ORFs_repA.csv, ORFs_repB.csv, ORFs_repH.csv were converted into discreet vectors by multiplying the pA-tail length column by the number of times the pA-tail occurred in a given sample. 1-99 quantiles values were calculated for each dataset using the guantile() function in R. Then for each quantile the decay coefficient was calculated from the entire collection of time-points in the chase dataset. Then the obtained decay coefficients were converted to adenosine half-life for the quantile pA-tail length value in the control sample.
