# Supplementary material for: Modeling of mRNA deadenylation rates reveal a complex relationship between mRNA deadenylation and decay
Source: EMBO J. 2024 Oct 11;43(24):6525–54. doi: 10.1038/s44318-024-00258-3 (PMC11649921; doi:10.1038/s44318-024-00258-3)
Supplement: Supplementary file 11 — Source data Fig. 5 [file 44318_2024_258_MOESM11_ESM.zip › Figure 5/FIGURE 5D/FIGURE 5D README.txt]

Figure 5D - R studio ggplot2 histogram produced using Mex67AA_e_model_global.csv data frame. Displayed is the mean of the 75-95th quantile adenosine half-life. 
