# Supplementary material for: Modeling of mRNA deadenylation rates reveal a complex relationship between mRNA deadenylation and decay
Source: EMBO J. 2024 Oct 11;43(24):6525–54. doi: 10.1038/s44318-024-00258-3 (PMC11649921; doi:10.1038/s44318-024-00258-3)
Supplement: Supplementary file 11 — Source data Fig. 5 [file 44318_2024_258_MOESM11_ESM.zip › Figure 5/FIGURE 5F/FIGURE 5F README.txt]

Figure 5F was produced in R studio using ggplot2. Use the Mex67AA_e_model_global.csv file and compare the mRNA half-life to the terminal adenosine half life (use the mean_mean values) in form of a 2d-density plot (ggplot()+geom_density2d() function). As scatterplot compare mRNAs represented by at least 70 read in the replicate A control. Add a trend line using geom_smooth() function (local regression „loess”). Calculate correlation coefficient  using cor(x,y, method=„Sperman”, use=complete.obs). For better visibility the x- and y-axis are displayed in log scale.
