# Supplementary material for: Modeling of mRNA deadenylation rates reveal a complex relationship between mRNA deadenylation and decay
Source: EMBO J. 2024 Oct 11;43(24):6525–54. doi: 10.1038/s44318-024-00258-3 (PMC11649921; doi:10.1038/s44318-024-00258-3)
Supplement: Supplementary file 11 — Source data Fig. 5 [file 44318_2024_258_MOESM11_ESM.zip › Figure 5/FIGURE 5H/FIGURE 5H README.txt]

Figure 5H is a series of scatterplots produced in R that compares the decay to the quantile deadenylation rate (the mean_mean values were used) listed in ‚Mex67AA_e_model_global.csv’ for various gene ontology groups. To define various gene ontology groups the biomart() R package was used (see Appendix for details), see‚GO_term_supplemental_table.csv.gz’ file for gene ontology groups analyzed. To display the decay and quantiles deadenylation rates the mean_mean values were used (as throughout the paper).
