# Supplementary material for: Modeling of mRNA deadenylation rates reveal a complex relationship between mRNA deadenylation and decay
Source: EMBO J. 2024 Oct 11;43(24):6525–54. doi: 10.1038/s44318-024-00258-3 (PMC11649921; doi:10.1038/s44318-024-00258-3)
Supplement: Supplementary file 11 — Source data Fig. 5 [file 44318_2024_258_MOESM11_ESM.zip › Figure 5/FIGURE 5I/CodonOptimality.csv]

short	transcript	ensembl_name	l	optimal	nonoptimal	ON_ratio	description
YAL003W	YAL003W,snR18_EFB1,SNR18	YAL003W_mRNA	207	144	62	0,3961352657	Translation elongation factor 1 beta; stimulates nucleotide exchange to regenerate EF-1 alpha-GTP for the next elongation cycle; part of the EF-1 complex, which facilitates binding of aminoacyl-tRNA to the ribosomal A site; human homolog EEF1B2 can complement yeast efb1 mutants
YAL012W	YAL012W_CYS3	YAL012W_mRNA	395	263	131	0,3341772152	Cystathionine gamma-lyase; catalyzes one of the two reactions involved in the transsulfuration pathway that yields cysteine from homocysteine with the intermediary formation of cystathionine; protein abundance increases in response to DNA replication stress
YAL038W	YAL038W_CDC19	YAL038W_mRNA	501	403	97	0,6107784431	Pyruvate kinase; functions as a homotetramer in glycolysis to convert phosphoenolpyruvate to pyruvate, the input for aerobic (TCA cycle) or anaerobic (glucose fermentation) respiration; regulated via allosteric activation by fructose bisphosphate; CDC19 has a paralog, PYK2, that arose from the whole genome duplication
YBL002W	YBL002W_HTB2	YBL002W_mRNA	132	96	35	0,4621212121	Histone H2B; core histone protein required for chromatin assembly and chromosome function; nearly identical to HTB1; Rad6p-Bre1p-Lge1p mediated ubiquitination regulates reassembly after DNA replication, transcriptional activation, meiotic DSB formation and H3 methylation
YBL003C	YBL003C_HTA2	YBL003C_mRNA	133	80	52	0,2105263158	Histone H2A; core histone protein required for chromatin assembly and chromosome function; one of two nearly identical (see also HTA1) subtypes; DNA damage-dependent phosphorylation by Mec1p facilitates DNA repair; acetylated by Nat4p
YBL027W	YBL027W_RPL19B	YBL027W_mRNA	190	148	41	0,5631578947	Ribosomal 60S subunit protein L19B; rpl19a and rpl19b single null mutations result in slow growth, while the double null mutation is lethal; homologous to mammalian ribosomal protein L19, no bacterial homolog; RPL19B has a paralog, RPL19A, that arose from the whole genome duplication
YBL072C	YBL072C,YBL071C-B	YBL072C_mRNA	201	146	54	0,4577114428	Protein component of the small (40S) ribosomal subunit; homologous to mammalian ribosomal protein S8, no bacterial homolog; RPS8A has a paralog, RPS8B, that arose from the whole genome duplication
YBL087C	YBL087C_RPL23A	YBL087C_mRNA	138	97	40	0,4130434783	Ribosomal 60S subunit protein L23A; homologous to mammalian ribosomal protein L23 and bacterial L14; RPL23A has a paralog, RPL23B, that arose from the whole genome duplication
YBL092W	YBL092W_RPL32	YBL092W_mRNA	131	110	20	0,6870229008	Ribosomal 60S subunit protein L32; overexpression disrupts telomeric silencing; homologous to mammalian ribosomal protein L32, no bacterial homolog
YBR009C	YBR009C_HHF1	YBR009C_mRNA	104	70	33	0,3557692308	Histone H4; core histone protein required for chromatin assembly and chromosome function; one of two identical histone proteins (see also HHF2); contributes to telomeric silencing; N-terminal domain involved in maintaining genomic integrity
YBR031W	YBR031W_RPL4A	YBR031W_mRNA	363	294	68	0,6225895317	Ribosomal 60S subunit protein L4A; N-terminally acetylated; homologous to mammalian ribosomal protein L4 and bacterial L4; RPL4A has a paralog, RPL4B, that arose from the whole genome duplication
YBR048W	YBR048W_RPS11B	YBR048W_mRNA	157	123	33	0,5732484076	Protein component of the small (40S) ribosomal subunit; homologous to mammalian ribosomal protein S11 and bacterial S17; RPS11B has a paralog, RPS11A, that arose from the whole genome duplication
YBR078W	YBR078W_ECM33	YBR078W_mRNA	430	314	115	0,4627906977	GPI-anchored protein of unknown function; possible role in apical bud growth; GPI-anchoring on the plasma membrane crucial to function; phosphorylated in mitochondria; similar to Sps2p; ECM33 has a paralog, PST1, that arose from the whole genome duplication
YBR084C-A	YBR084C-A_RPL19A	YBR084C-A_mRNA	190	141	48	0,4894736842	Ribosomal 60S subunit protein L19A; rpl19a and rpl19b single null mutations result in slow growth, while the double null mutation is lethal; homologous to mammalian ribosomal protein L19, no bacterial homolog; RPL19A has a paralog, RPL19B, that arose from the whole genome duplication
YBR118W	YBR118W_TEF2	YBR118W_mRNA	459	346	112	0,5098039216	Translational elongation factor EF-1 alpha; in the GTP-bound active form, binds to and delivers aminoacylated tRNA to the A-site of ribosomes for elongation of nascent polypeptides; associates with vacuolar Rho1p GTPase; TEF2-RFP levels increase during replicative aging; may also have a role in tRNA re-export from the nucleus; TEF2 has a paralog, TEF1, that arose from the whole genome duplication
YBR181C	YBR181C_RPS6B	YBR181C_mRNA	237	180	56	0,5232067511	Protein component of the small (40S) ribosomal subunit; homologous to mammalian ribosomal protein S6, no bacterial homolog; phosphorylated on S233 by Ypk3p in a TORC1-dependent manner, and on S232 in a TORC1/2-dependent manner by Ypk1/2/3p; RPS6B has a paralog, RPS6A, that arose from the whole genome duplication
YBR189W	YBR189W_RPS9B	YBR189W_mRNA	196	153	42	0,5663265306	Protein component of the small (40S) ribosomal subunit; homologous to mammalian ribosomal protein S9 and bacterial S4; RPS9B has a paralog, RPS9A, that arose from the whole genome duplication
YBR191W	YBR191W_mRNA_YBR190W,YBR191W,YBR191W-A	YBR191W_mRNA	161	114	46	0,4223602484	Ribosomal 60S subunit protein L21A; homologous to mammalian ribosomal protein L21, no bacterial homolog; RPL21A has a paralog, RPL21B, that arose from the whole genome duplication
YBR196C	YBR196C_PGI1	YBR196C_mRNA	555	403	151	0,4540540541	Glycolytic enzyme phosphoglucose isomerase; catalyzes the interconversion of glucose-6-phosphate and fructose-6-phosphate; required for cell cycle progression and completion of the gluconeogenic events of sporulation
YCL043C	YCL043C,YCL041C_PDI1,YCL041C	YCL043C_mRNA	523	349	173	0,3365200765	Protein disulfide isomerase; multifunctional oxidoreductase of the ER lumen, essential for disulfide bond formation in secretory and cell-surface proteins, processing of non-native disulfide bonds; Ero1p activator; complexes with exomannosidase, Mnl1p to facilitate the recognition of misfolded glycoproteins and the trimming of glycan Man8GlcNAc2 to Man7GlcNAc2 on substrates, thereby accelerating …
YCR012W	YCR012W_PGK1	YCR012W_mRNA	417	321	95	0,5419664269	3-phosphoglycerate kinase; catalyzes transfer of high-energy phosphoryl groups from the acyl phosphate of 1,3-bisphosphoglycerate to ADP to produce ATP; key enzyme in glycolysis and gluconeogenesis
YCR024C-B	YCR024C-B,YCR024C-A	YCR024C-B_mRNA	89	35	53	-0,202247191	Putative protein of unknown function; identified by expression profiling and mass spectrometry
YCR031C	YCR031C_RPS14A	YCR031C_mRNA	138	104	33	0,5144927536	Protein component of the small (40S) ribosomal subunit; required for ribosome assembly and 20S pre-rRNA processing; mutations confer cryptopleurine resistance; homologous to mammalian ribosomal protein S14 and bacterial S11; RPS14A has a paralog, RPS14B, that arose from the whole genome duplication
YDL014W	YDL014W_NOP1	YDL014W_mRNA	328	204	123	0,2469512195	Histone glutamine methyltransferase, modifies H2A at Q105 in nucleolus; component of the small subunit processome complex, which is required for processing of pre-18S rRNA; ortholog of mammalian fibrillarin; inviability of the null mutant is functionally complemented by human FBL
YDL055C	YDL055C_PSA1	YDL055C_mRNA	362	249	112	0,3784530387	GDP-mannose pyrophosphorylase (mannose-1-phosphate guanyltransferase); synthesizes GDP-mannose from GTP and mannose-1-phosphate in cell wall biosynthesis; required for normal cell wall structure
YDL061C	YDL061C_RPS29B	YDL061C_mRNA	57	43	13	0,5263157895	Protein component of the small (40S) ribosomal subunit; homologous to mammalian ribosomal protein S29 and bacterial S14; RPS29B has a paralog, RPS29A, that arose from the whole genome duplication
YDL075W	YDL075W_RPL31A	YDL075W_mRNA	114	84	29	0,4824561404	Ribosomal 60S subunit protein L31A; associates with karyopherin Sxm1p; loss of both Rpl31p and Rpl39p confers lethality; homologous to mammalian ribosomal protein L31, no bacterial homolog; RPL31A has a paralog, RPL31B, that arose from the whole genome duplication
YDL081C	YDL081C_RPP1A	YDL081C_mRNA	107	70	36	0,3177570093	Ribosomal stalk protein P1 alpha; involved in the interaction between translational elongation factors and the ribosome; free (non-ribosomal) P1 stimulates the phosphorylation of the eIF2 alpha subunit (Sui2p) by Gcn2p; accumulation of P1 in the cytoplasm is regulated by phosphorylation and interaction with the P2 stalk component
YDL083C	YDL083C_RPS16B	YDL083C_mRNA	144	107	36	0,4930555556	Protein component of the small (40S) ribosomal subunit; homologous to mammalian ribosomal protein S16 and bacterial S9; RPS16B has a paralog, RPS16A, that arose from the whole genome duplication
YDL130W	YDL130W_RPP1B	YDL130W_mRNA	107	74	32	0,3925233645	Ribosomal protein P1 beta; component of the ribosomal stalk, which is involved in interaction of translational elongation factors with ribosome; free (non-ribosomal) P1 stimulates the phosphorylation of the eIF2 alpha subunit (Sui2p) by Gcn2p; accumulation is regulated by phosphorylation and interaction with the P2 stalk component
YDL133C-A	YDL133C-A_RPL41B	YDL133C-A_mRNA	26	22	3	0,7307692308	Ribosomal 60S subunit protein L41B; comprises only 25 amino acids; rpl41a rpl41b double null mutant is viable; homologous to mammalian ribosomal protein L41, no bacterial homolog; RPL41B has a paralog, RPL41A, that arose from the whole genome duplication
YDL184C	YDL184C_RPL41A	YDL184C_mRNA	26	22	3	0,7307692308	Ribosomal 60S subunit protein L41A; comprises only 25 amino acids; rpl41a rpl41b double null mutant is viable; homologous to mammalian ribosomal protein L41, no bacterial homolog; RPL41A has a paralog, RPL41B, that arose from the whole genome duplication
YDL191W	YDL191W_RPL35A	YDL191W_mRNA	121	92	28	0,5289256198	Ribosomal 60S subunit protein L35A; homologous to mammalian ribosomal protein L35 and bacterial L29; RPL35A has a paralog, RPL35B, that arose from the whole genome duplication
YDL192W	YDL192W_ARF1	YDL192W_mRNA	182	113	68	0,2472527473	ADP-ribosylation factor; GTPase of the Ras superfamily involved in regulation of coated vesicle formation in intracellular trafficking within the Golgi; ARF1 has a paralog, ARF2, that arose from the whole genome duplication; arf1 arf2 double null mutation is complemented by human ARF1, ARF4, ARF5, or ARF6
YDL229W	YDL229W_SSB1	YDL229W_mRNA	614	455	158	0,483713355	Cytoplasmic ATPase that is a ribosome-associated molecular chaperone; functions with J-protein partner Zuo1p; may be involved in folding of newly-made polypeptide chains; member of the HSP70 family; interacts with phosphatase subunit Reg1p; SSB1 has a paralog, SSB2, that arose from the whole genome duplication
YDR012W	YDR012W_RPL4B	YDR012W_mRNA	363	294	68	0,6225895317	Ribosomal 60S subunit protein L4B; homologous to mammalian ribosomal protein L4 and bacterial L4; RPL4B has a paralog, RPL4A, that arose from the whole genome duplication
YDR025W	YDR025W_mRNA_YDR024W,YDR025W	YDR025W_mRNA	157	127	29	0,6242038217	Protein component of the small (40S) ribosomal subunit; homologous to mammalian ribosomal protein S11 and bacterial S17; N-terminally propionylated in vivo; RPS11A has a paralog, RPS11B, that arose from the whole genome duplication
YDR033W	YDR033W_MRH1	YDR033W_mRNA	321	214	106	0,3364485981	Protein that localizes primarily to the plasma membrane; also found at the nuclear envelope; long-lived protein that is asymmetrically retained in the plasma membrane of mother cells; the authentic, non-tagged protein is detected in mitochondria in a phosphorylated state; null mutation confers sensitivity to acetic acid
YDR050C	YDR050C_TPI1	YDR050C_mRNA	249	179	69	0,4417670683	Triose phosphate isomerase, abundant glycolytic enzyme; mRNA half-life is regulated by iron availability; transcription is controlled by activators Reb1p, Gcr1p, and Rap1p through binding sites in the 5' non-coding region; inhibition of Tpi1p activity by PEP (phosphoenolpyruvate) stimulates redox metabolism in respiring cells; E104D mutation in human homolog TPI1 causes a rare autosomal disease; …
YDR064W	YDR064W_RPS13	YDR064W_mRNA	152	124	27	0,6381578947	Protein component of the small (40S) ribosomal subunit; homologous to mammalian ribosomal protein S13 and bacterial S15
YDR077W	YDR077W_SED1	YDR077W_mRNA	339	246	92	0,4542772861	Major stress-induced structural GPI-cell wall glycoprotein; associates with translating ribosomes, possible role in mitochondrial genome maintenance; ORF contains two distinct variable minisatellites; SED1 has a paralog, SPI1, that arose from the whole genome duplication
YDR154C	YDR154C,YDR155C_YDR154C,CPR1	YDR154C_mRNA	117	57	59	-0,0170940171	Dubious open reading frame; unlikely to encode a functional protein, based on available experimental and comparative sequence data; null mutant exhibits synthetic phenotype with alpha-synuclein
YDR225W	YDR225W_HTA1	YDR225W_mRNA	133	89	43	0,3458646617	Histone H2A; core histone protein required for chromatin assembly and chromosome function; one of two nearly identical subtypes (see also HTA2); DNA damage-dependent phosphorylation by Mec1p facilitates DNA repair; acetylated by Nat4p; N-terminally propionylated in vivo
YDR233C	YDR233C_RTN1	YDR233C_mRNA	296	177	118	0,1993243243	Reticulon protein; involved in nuclear pore assembly and maintenance of tubular ER morphology; promotes membrane curvature; regulates the ER asymmetry-induced inheritance block during ER stress; role in ER-derived peroxisomal biogenesis; increases tubular ER when overexpressed; mutants have reduced phosphatidylserine transfer between the ER and mitochondria; interacts with exocyst subunit Sec6p, …
YDR382W	YDR382W_RPP2B	YDR382W_mRNA	111	68	42	0,2342342342	Ribosomal protein P2 beta; a component of the ribosomal stalk, which is involved in the interaction between translational elongation factors and the ribosome; free (non-ribosomal) P2 stimulates the phosphorylation of the eIF2 alpha subunit (Sui2p) by Gcn2p; regulates the accumulation of P1 (Rpp1Ap and Rpp1Bp) in the cytoplasm
YDR385W	YDR385W_EFT2	YDR385W_mRNA	843	621	221	0,4744958482	Elongation factor 2 (EF-2), also encoded by EFT1; catalyzes ribosomal translocation during protein synthesis; contains diphthamide, the unique posttranslationally modified histidine residue specifically ADP-ribosylated by diphtheria toxin; EFT2 has a paralog, EFT1, that arose from the whole genome duplication
YDR418W	YDR418W_RPL12B	YDR418W_mRNA	166	116	49	0,4036144578	Ribosomal 60S subunit protein L12B; rpl12a rpl12b double mutant exhibits slow growth and slow translation; homologous to mammalian ribosomal protein L12 and bacterial L11; RPL12B has a paralog, RPL12A, that arose from the whole genome duplication
YDR447C	YDR447C_RPS17B	YDR447C_mRNA	137	103	33	0,5109489051	Ribosomal protein 51 (rp51) of the small (40s) subunit; homologous to mammalian ribosomal protein S17, no bacterial homolog; RPS17B has a paralog, RPS17A, that arose from the whole genome duplication; protein abundance increases in response to DNA replication stress
YDR450W	YDR450W_RPS18A	YDR450W_mRNA	147	107	39	0,462585034	Protein component of the small (40S) ribosomal subunit; homologous to mammalian ribosomal protein S18 and bacterial S13; RPS18A has a paralog, RPS18B, that arose from the whole genome duplication; protein increases in abundance and relocalizes from cytoplasm to nuclear foci upon DNA replication stress
YDR471W	YDR471W_RPL27B	YDR471W_mRNA	137	94	42	0,3795620438	Ribosomal 60S subunit protein L27B; homologous to mammalian ribosomal protein L27, no bacterial homolog; RPL27B has a paralog, RPL27A, that arose from the whole genome duplication
YDR500C	YDR500C_RPL37B	YDR500C_mRNA	89	65	23	0,4719101124	Ribosomal 60S subunit protein L37B; required for processing of 27SB pre-rRNA and formation of stable 66S assembly intermediates; protein abundance increases in response to DNA replication stress; homologous to mammalian ribosomal protein L37, no bacterial homolog; RPL37B has a paralog, RPL37A, that arose from the whole genome duplication
YDR524C-B	YDR524C-B,YDR524C-A	YDR524C-B_mRNA	67	54	12	0,6268656716	Putative protein of unknown function; SWAT-GFP and mCherry fusion proteins localize to the endoplasmic reticulum; YDR524C-B has a paralog, YCL048W-A, that arose from the whole genome duplication
YEL009C	YEL009C_GCN4	YEL009C_mRNA	282	147	134	0,0460992908	bZIP transcriptional activator of amino acid biosynthetic genes; activator responds to amino acid starvation; expression is tightly regulated at both the transcriptional and translational levels
YEL017C-A	YEL017C-A_PMP2	YEL017C-A_mRNA	44	27	16	0,25	Proteolipid associated with plasma membrane H(+)-ATPase (Pma1p); regulates plasma membrane H(+)-ATPase activity; protein abundance increases in response to DNA replication stress; PMP2 has a paralog, PMP1, that arose from the whole genome duplication
YEL026W	YEL026W_SNU13	YEL026W_mRNA	127	87	39	0,3779527559	RNA binding protein; part of U3 snoRNP involved in rRNA processing, part of U4/U6-U5 tri-snRNP involved in mRNA splicing, similar to human 15.5K protein
YEL027W	YEL027W_CUP5	YEL027W_mRNA	161	101	59	0,2608695652	Proteolipid subunit c of the V0 domain of vacuolar H(+)-ATPase; dicyclohexylcarbodiimide binding subunit; required for vacuolar acidification and important for copper and iron metal ion homeostasis
YEL034W	YEL034W,YEL033W	YEL034W_mRNA	158	115	42	0,4620253165	Translation elongation factor eIF-5A; required for translation of proteins containing polyproline stretches, including Bni1p, and this leads to a requirement for mating projection formation; structural homolog of bacterial EF-P; undergoes an essential hypusination modification; HYP2 has a paralog, ANB1, that arose from the whole genome duplication; human EIF5A complements the inviability of the y…
YEL054C	YEL054C_RPL12A	YEL054C_mRNA	166	110	55	0,3313253012	Ribosomal 60S subunit protein L12A; rpl12a rpl12b double mutant exhibits slow growth and slow translation; homologous to mammalian ribosomal protein L12 and bacterial L11; RPL12A has a paralog, RPL12B, that arose from the whole genome duplication
YER009W	YER009W_NTF2	YER009W_mRNA	126	70	55	0,119047619	Nuclear envelope protein; interacts with GDP-bound Gsp1p and with proteins of the nuclear pore to transport Gsp1p into the nucleus where it is an essential player in nucleocytoplasmic transport
YER043C	YER043C_SAH1	YER043C_mRNA	450	307	142	0,3666666667	S-adenosyl-L-homocysteine hydrolase; catabolizes S-adenosyl-L-homocysteine which is formed after donation of the activated methyl group of S-adenosyl-L-methionine (AdoMet) to an acceptor; regulates cellular lipid homoeostasis by regulating phosphatidylcholine(PC)synthesis and triacylglycerol (TG) levels
YER056C-A	YER056C-A_RPL34A	YER056C-A_mRNA	122	90	31	0,4836065574	Ribosomal 60S subunit protein L34A; homologous to mammalian ribosomal protein L34, no bacterial homolog; RPL34A has a paralog, RPL34B, that arose from the whole genome duplication
YER074W	YER074W_RPS24A	YER074W_mRNA	136	106	29	0,5661764706	Protein component of the small (40S) ribosomal subunit; homologous to mammalian ribosomal protein S24, no bacterial homolog; RPS24A has a paralog, RPS24B, that arose from the whole genome duplication
YER102W	YER102W_RPS8B	YER102W_mRNA	201	141	59	0,407960199	Protein component of the small (40S) ribosomal subunit; homologous to mammalian ribosomal protein S8, no bacterial homolog; RPS8B has a paralog, RPS8A, that arose from the whole genome duplication
YER117W	YER117W_RPL23B	YER117W_mRNA	138	98	39	0,4275362319	Ribosomal 60S subunit protein L23B; homologous to mammalian ribosomal protein L23 and bacterial L14; RPL23B has a paralog, RPL23A, that arose from the whole genome duplication
YER131W	YER131W_RPS26B	YER131W_mRNA	120	96	23	0,6083333333	Protein component of the small (40S) ribosomal subunit; homologous to mammalian ribosomal protein S26, no bacterial homolog; RPS26B has a paralog, RPS26A, that arose from the whole genome duplication; human homolog can partially complement an RPS26A, RPS26B double null mutant; mutations in the human gene are associated with Diamond-Blackfan anemia
YFL039C	YFL039C_ACT1	YFL039C_mRNA	376	263	112	0,4015957447	Actin; structural protein involved in cell polarization, endocytosis, and other cytoskeletal functions
YFL045C	YFL045C_SEC53	YFL045C_mRNA	255	157	97	0,2352941176	Phosphomannomutase; involved in synthesis of GDP-mannose and dolichol-phosphate-mannose; required for folding and glycosylation of secretory proteins in the ER lumen
YFR031C-A	YFR031C-A_RPL2A	YFR031C-A_mRNA	255	188	66	0,4784313725	Ribosomal 60S subunit protein L2A; homologous to mammalian ribosomal protein L2 and bacterial L2; RPL2A has a paralog, RPL2B, that arose from the whole genome duplication
YFR032C-A	YFR032C-A,YFR032C-B_RPL29,YFR032C-B	YFR032C-A_mRNA	60	48	11	0,6166666667	Ribosomal 60S subunit protein L29; not essential for translation, but required for proper joining of large and small ribosomal subunits and for normal translation rate; homologous to mammalian ribosomal protein L29, no bacterial homolog
YGL008C	YGL008C_PMA1	YGL008C_mRNA	919	650	268	0,4156692057	Plasma membrane P2-type H+-ATPase; pumps protons out of cell; major regulator of cytoplasmic pH and plasma membrane potential; long-lived protein asymmetrically distributed at plasma membrane between mother cells and buds; accumulates at high levels in mother cells during aging, buds emerge with very low levels of Pma1p, newborn cells have low levels of Pma1p; Hsp30p plays a role in Pma1p regulat…
YGL030W	YGL030W_RPL30	YGL030W_mRNA	106	82	23	0,5566037736	Ribosomal 60S subunit protein L30; involved in pre-rRNA processing in the nucleolus; autoregulates splicing of its transcript; homologous to mammalian ribosomal protein L30, no bacterial homolog
YGL031C	YGL031C_RPL24A	YGL031C_mRNA	156	118	37	0,5192307692	Ribosomal 60S subunit protein L24A; not essential for translation but may be required for normal translation rate; homologous to mammalian ribosomal protein L24, no bacterial homolog; RPL24A has a paralog, RPL24B, that arose from the whole genome duplication
YGL076C	YGL076C_mRNA	YGL076C_mRNA	245	185	59	0,5142857143	Ribosomal 60S subunit protein L7A; required for processing of 27SA3 pre-rRNA to 27SB pre-rRNA during assembly of large ribosomal subunit; depletion leads to a turnover of pre-rRNA; contains a conserved C-terminal Nucleic acid Binding Domain (NDB2); binds to Domain II of 25S and 5.8S rRNAs; homologous to mammalian ribosomal protein L7 and bacterial L30; RPL7A has a paralog, RPL7B, that arose from …
YGL103W	YGL103W_RPL28	YGL103W_mRNA	150	105	44	0,4066666667	Ribosomal 60S subunit protein L28; homologous to mammalian ribosomal protein L27A and bacterial L15; may have peptidyl transferase activity; can mutate to cycloheximide resistance
YGL123W	YGL123W_RPS2	YGL123W_mRNA	255	193	61	0,5176470588	Protein component of the small (40S) subunit; essential for control of translational accuracy; phosphorylation by C-terminal domain kinase I (CTDK-I) enhances translational accuracy; methylated on one or more arginine residues by Hmt1p; homologous to mammalian ribosomal protein S2 and bacterial S5
YGL135W	YGL135W_RPL1B	YGL135W_mRNA	218	173	44	0,5917431193	Ribosomal 60S subunit protein L1B; N-terminally acetylated; homologous to mammalian ribosomal protein L10A and bacterial L1; RPL1B has a paralog, RPL1A, that arose from the whole genome duplication; rpl1a rpl1b double null mutation is lethal
YGL147C	YGL147C_RPL9A	YGL147C_mRNA	192	145	46	0,515625	Ribosomal 60S subunit protein L9A; homologous to mammalian ribosomal protein L9 and bacterial L6; RPL9A has a paralog, RPL9B, that arose from a single-locus duplication
YGL189C	YGL189C,YGL188C-A_RPS26A,YGL188C-A	YGL189C_mRNA	120	96	23	0,6083333333	Protein component of the small (40S) ribosomal subunit; homologous to mammalian ribosomal protein S26, no bacterial homolog; RPS26A has a paralog, RPS26B, that arose from the whole genome duplication; human homolog can partially complement an RPS26A, RPS26B double null mutant; mutations in the human gene are associated with Diamond-Blackfan anemia
YGR027C	YGR027C_RPS25A	YGR027C_mRNA	109	84	24	0,5504587156	Protein component of the small (40S) ribosomal subunit; homologous to mammalian ribosomal protein S25, no bacterial homolog; RPS25A has a paralog, RPS25B, that arose from the whole genome duplication
YGR034W	YGR034W_RPL26B	YGR034W_mRNA	128	98	29	0,5390625	Ribosomal 60S subunit protein L26B; binds to 5.8S rRNA; non-essential even when paralog is also deleted; deletion has minimal affections on ribosome biosynthesis; homologous to mammalian ribosomal protein L26 and bacterial L24; RPL26B has a paralog, RPL26A, that arose from the whole genome duplication
YGR085C	YGR085C_RPL11B	YGR085C_mRNA	175	126	48	0,4457142857	Ribosomal 60S subunit protein L11B; expressed at half the level of Rpl11Ap; involved in ribosomal assembly; depletion causes degradation of 60S proteins and RNA; homologous to mammalian ribosomal protein L11 and bacterial L5; RPL11B has a paralog, RPL11A, that arose from the whole genome duplication
YGR118W	YGR118W_RPS23A	YGR118W_mRNA	146	102	43	0,404109589	Ribosomal protein 28 (rp28) of the small (40S) ribosomal subunit; required for translational accuracy; homologous to mammalian ribosomal protein S23 and bacterial S12; RPS23A has a paralog, RPS23B, that arose from the whole genome duplication; deletion of both RPS23A and RPS23B is lethal
YGR148C	YGR148C_RPL24B	YGR148C_mRNA	156	118	37	0,5192307692	Ribosomal 60S subunit protein L24B; not essential for translation but may be required for normal translation rate; homologous to mammalian ribosomal protein L24, no bacterial homolog; RPL24B has a paralog, RPL24A, that arose from the whole genome duplication
YGR214W	YGR214W_RPS0A	YGR214W_mRNA	253	180	72	0,4268774704	Ribosomal 40S subunit protein S0A; required for maturation of 18S rRNA along with Rps0Bp; deletion of either RPS0 gene reduces growth rate, deletion of both genes is lethal; homologous to human ribosomal protein SA and bacterial S2; RPS0A has a paralog, RPS0B, that arose from the whole genome duplication;
YGR234W	YGR234W_YHB1	YGR234W_mRNA	400	216	183	0,0825	Nitric oxide oxidoreductase; flavohemoglobin that plays role in oxidative and nitrosative stress responses; protects against nitration of cellular targets and against cell growth inhibition under aerobic or anaerobic conditions; yeast flavohemoglobin Yhb1p and human homolog neuroglobin NGB protect cells against alpha-synuclein cytotoxicity and aggregate formation; protein increases in abundance, …
YGR282C	YGR282C_BGL2	YGR282C_mRNA	314	197	116	0,2579617834	Endo-beta-1,3-glucanase; major protein of the cell wall, involved in cell wall maintenance; involved in incorporation of newly synthesized mannoprotein molecules into the cell wall
YHL001W	YHL001W_RPL14B	YHL001W_mRNA	139	105	33	0,5179856115	Ribosomal 60S subunit protein L14B; homologous to mammalian ribosomal protein L14, no bacterial homolog; RPL14B has a paralog, RPL14A, that arose from the whole genome duplication; protein abundance increases in response to DNA replication stress
YHL015W	YHL015W_RPS20	YHL015W_mRNA	122	87	34	0,4344262295	Protein component of the small (40S) ribosomal subunit; overproduction suppresses mutations affecting RNA polymerase III-dependent transcription; homologous to mammalian ribosomal protein S20 and bacterial S10
YHR007C	YHR007C_ERG11	YHR007C_mRNA	531	340	190	0,2824858757	Lanosterol 14-alpha-demethylase; catalyzes C-14 demethylation of lanosterol to form 4,4''-dimethyl cholesta-8,14,24-triene-3-beta-ol in ergosterol biosynthesis pathway; transcriptionally down-regulated when ergosterol is in excess; member of cytochrome P450 family; associated and coordinately regulated with the P450 reductase Ncp1p; human CYP51A1 functionally complements the lethality of the erg1…
YHR010W	YHR010W_RPL27A	YHR010W_mRNA	137	100	36	0,4671532847	Ribosomal 60S subunit protein L27A; homologous to mammalian ribosomal protein L27, no bacterial homolog; RPL27A has a paralog, RPL27B, that arose from the whole genome duplication
YHR021C	YHR021C_RPS27B	YHR021C_mRNA	83	58	24	0,4096385542	Protein component of the small (40S) ribosomal subunit; homologous to mammalian ribosomal protein S27, no bacterial homolog; RPS27B has a paralog, RPS27A, that arose from the whole genome duplication
YHR141C	YHR141C_RPL42B	YHR141C_mRNA	107	73	33	0,3738317757	Ribosomal 60S subunit protein L42B; required for propagation of the killer toxin-encoding M1 double-stranded RNA satellite of the L-A double-stranded RNA virus; homologous to mammalian ribosomal protein L36A, no bacterial homolog; RPL42B has a paralog, RPL42A, that arose from the whole genome duplication
YHR162W	YHR162W_YHR162W	YHR162W_mRNA	130	74	55	0,1461538462	Highly conserved subunit of the mitochondrial pyruvate carrier (MPC); expressed during growth on fermentable carbon sources, and heterodimerizes with Mpc1p to form the fermentative isoform of MPC; MPC localizes to the mitochondrial inner membrane and mediates pyruvate uptake; MPC2 paralog, MPC3, heterodimerizes with Mpc1p to form the respiratory MPC isoform
YHR183W	YHR183W_GND1	YHR183W_mRNA	490	342	147	0,3979591837	6-phosphogluconate dehydrogenase (decarboxylating); catalyzes an NADPH regenerating reaction in the pentose phosphate pathway; required for growth on D-glucono-delta-lactone and adaptation to oxidative stress; GND1 has a paralog, GND2, that arose from the whole genome duplication
YHR203C	YHR203C_RPS4B	YHR203C_mRNA	262	195	66	0,4923664122	Protein component of the small (40S) ribosomal subunit; homologous to mammalian ribosomal protein S4, no bacterial homolog; RPS4B has a paralog, RPS4A, that arose from the whole genome duplication
YIL018W	YIL018W_RPL2B	YIL018W_mRNA	255	185	69	0,4549019608	Ribosomal 60S subunit protein L2B; homologous to mammalian ribosomal protein L2 and bacterial L2; RPL2B has a paralog, RPL2A, that arose from the whole genome duplication; expression is upregulated at low temperatures
YIL052C	YIL052C_RPL34B	YIL052C_mRNA	122	94	27	0,5491803279	Ribosomal 60S subunit protein L34B; homologous to mammalian ribosomal protein L34, no bacterial homolog; RPL34B has a paralog, RPL34A, that arose from the whole genome duplication
YIL053W	YIL053W_RHR2	YIL053W_mRNA	251	174	76	0,390438247	Constitutively expressed DL-glycerol-3-phosphate phosphatase; also known as glycerol-1-phosphatase; involved in glycerol biosynthesis, induced in response to both anaerobic and osmotic stress; GPP1 has a paralog, GPP2, that arose from the whole genome duplication
YIL069C	YIL069C_RPS24B	YIL069C_mRNA	136	101	34	0,4926470588	Protein component of the small (40S) ribosomal subunit; homologous to mammalian ribosomal protein S24, no bacterial homolog; RPS24B has a paralog, RPS24A, that arose from the whole genome duplication
YIL133C	YIL133C_RPL16A	YIL133C_mRNA	200	138	61	0,385	Ribosomal 60S subunit protein L16A; N-terminally acetylated, binds 5.8 S rRNA; transcriptionally regulated by Rap1p; homologous to mammalian ribosomal protein L13A and bacterial L13; RPL16A has a paralog, RPL16B, that arose from the whole genome duplication; protein abundance increases in response to DNA replication stress
YIL148W	YIL148W_RPL40A	YIL148W_mRNA	129	92	36	0,4341085271	Ubiquitin-ribosomal 60S subunit protein L40A fusion protein; cleaved to yield ubiquitin and ribosomal protein L40A; ubiquitin may facilitate assembly of the ribosomal protein into ribosomes; homologous to mammalian ribosomal protein L40, no bacterial homolog; RPL40A has a paralog, RPL40B, that arose from the whole genome duplication; relative distribution to the nucleus increases upon DNA replica…
YJL136C	YJL136C_RPS21B	YJL136C_mRNA	88	63	24	0,4431818182	Protein component of the small (40S) ribosomal subunit; homologous to mammalian ribosomal protein S21, no bacterial homolog; RPS21B has a paralog, RPS21A, that arose from the whole genome duplication
YJL138C	YJL138C_TIF2	YJL138C_mRNA	396	277	118	0,4015151515	Translation initiation factor eIF4A; DEA(D/H)-box RNA helicase that couples ATPase activity to RNA binding and unwinding; forms a dumbbell structure of two compact domains connected by a linker; interacts with eIF4G; protein abundance increases in response to DNA replication stress; TIF2 has a paralog, TIF1, that arose from the whole genome duplication
YJL158C	YJL158C_CIS3	YJL158C_mRNA	228	153	74	0,3464912281	Mannose-containing glycoprotein constituent of the cell wall; member of the PIR (proteins with internal repeats) family
YJL159W	YJL159W_HSP150	YJL159W_mRNA	414	282	131	0,3647342995	O-mannosylated heat shock protein; secreted and covalently attached to the cell wall via beta-1,3-glucan and disulfide bridges; required for cell wall stability; induced by heat shock, oxidative stress, and nitrogen limitation; HSP150 has a paralog, PIR3, that arose from the whole genome duplication
YJL177W	YJL177W_RPL17B	YJL177W_mRNA	185	136	48	0,4756756757	Ribosomal 60S subunit protein L17B; required for processing of 27SB pre-rRNA and formation of stable 66S assembly intermediates; homologous to mammalian ribosomal protein L17 and bacterial L22; RPL17B has a paralog, RPL17A, that arose from the whole genome duplication
YJL189W	YJL189W_RPL39	YJL189W_mRNA	52	46	5	0,7884615385	Ribosomal 60S subunit protein L39; required for ribosome biogenesis; loss of both Rpl31p and Rpl39p confers lethality; also exhibits genetic interactions with SIS1 and PAB1; homologous to mammalian ribosomal protein L39, no bacterial homolog
YJL190C	YJL190C_RPS22A	YJL190C_mRNA	131	98	32	0,5038167939	Protein component of the small (40S) ribosomal subunit; homologous to mammalian ribosomal protein S15A and bacterial S8; RPS22A has a paralog, RPS22B, that arose from the whole genome duplication
YJR009C	YJR009C_TDH2	YJR009C_mRNA	333	274	58	0,6486486486	Glyceraldehyde-3-phosphate dehydrogenase (GAPDH), isozyme 2; involved in glycolysis and gluconeogenesis; tetramer that catalyzes reaction of glyceraldehyde-3-phosphate to 1,3 bis-phosphoglycerate; detected in cytoplasm and cell wall; protein abundance increases in response to DNA replication stress; GAPDH-derived antimicrobial peptides are active against a wide variety of wine-related yeasts and …
YJR094W-A	YJR094W-A_RPL43B	YJR094W-A_mRNA	93	59	33	0,2795698925	Ribosomal 60S subunit protein L43B; homologous to mammalian ribosomal protein L37A, no bacterial homolog; RPL43B has a paralog, RPL43A, that arose from the whole genome duplication; protein abundance increases in response to DNA replication stress
YJR104C	YJR104C_SOD1	YJR104C_mRNA	155	94	60	0,2193548387	Cytosolic copper-zinc superoxide dismutase; detoxifies superoxide; stabilizes Yck1p and Yck2p kinases in glucose to repress respiration; phosphorylated by Dun1p, enters nucleus under oxidative stress to promote transcription of stress response genes; human ortholog SOD1 implicated in ALS complements a null allele; abundance increases under DNA replication stress and during exposure to boric acid;…
YJR105W	YJR105W_ADO1	YJR105W_mRNA	341	218	122	0,2815249267	Adenosine kinase; required for the utilization of S-adenosylmethionine (AdoMet); may be involved in recycling adenosine produced through the methyl cycle
YJR123W	YJR123W_RPS5	YJR123W_mRNA	226	173	52	0,5353982301	Protein component of the small (40S) ribosomal subunit; least basic of non-acidic ribosomal proteins; phosphorylated in vivo; essential for viability; homologous to mammalian ribosomal protein S5 and bacterial S7
YJR145C	YJR145C_RPS4A	YJR145C_mRNA	262	193	68	0,4770992366	Protein component of the small (40S) ribosomal subunit; mutation affects 20S pre-rRNA processing; homologous to mammalian ribosomal protein S4, no bacterial homolog; RPS4A has a paralog, RPS4B, that arose from the whole genome duplication
YKL056C	YKL056C_TMA19	YKL056C_mRNA	168	119	48	0,4226190476	Protein that associates with ribosomes; homolog of translationally controlled tumor protein; green fluorescent protein (GFP)-fusion protein localizes to the cytoplasm and relocates to the mitochondrial outer surface upon oxidative stress
YKL060C	YKL060C_FBA1	YKL060C_mRNA	360	269	90	0,4972222222	Fructose 1,6-bisphosphate aldolase; required for glycolysis and gluconeogenesis; catalyzes conversion of fructose 1,6 bisphosphate to glyceraldehyde-3-P and dihydroxyacetone-P; locates to mitochondrial outer surface upon oxidative stress; N-terminally propionylated in vivo
YKL152C	YKL152C_GPM1	YKL152C_mRNA	248	189	58	0,5282258065	Tetrameric phosphoglycerate mutase; mediates the conversion of 3-phosphoglycerate to 2-phosphoglycerate during glycolysis and the reverse reaction during gluconeogenesis
YKL180W	YKL180W_RPL17A	YKL180W_mRNA	185	140	44	0,5189189189	Ribosomal 60S subunit protein L17A; required for processing of 27SB pre-rRNA and formation of stable 66S assembly intermediates; copurifies with the Dam1 complex (aka DASH complex); homologous to mammalian ribosomal protein L17 and bacterial L22; RPL17A has a paralog, RPL17B, that arose from the whole genome duplication; protein abundance increases in response to DNA replication stress
YKR094C	YKR094C_RPL40B	YKR094C_mRNA	129	90	38	0,4031007752	Ubiquitin-ribosomal 60S subunit protein L40B fusion protein; cleaved to yield ubiquitin and ribosomal protein L40B; ubiquitin may facilitate assembly of the ribosomal protein into ribosomes; homologous to mammalian ribosomal protein L40, no bacterial homolog; RPL40B has a paralog, RPL40A, that arose from the whole genome duplication
YLL024C	YLL024C_SSA2	YLL024C_mRNA	640	462	177	0,4453125	HSP70 family ATP-binding protein; involved in protein folding, vacuolar import of proteins; required for ubiquitin-dependent degradation of short-lived proteins; associated with chaperonin-containing T-complex; 98% identical to paralog Ssa1p with distinct functional specificity in propagation of yeast URE3] prions and vacuolar-mediated degradation of gluconeogenesis enzymes; binds tRNA, has role …
YLL045C	YLL045C_RPL8B	YLL045C_mRNA	257	213	43	0,6614785992	Ribosomal 60S subunit protein L8B; required for processing of 27SA3 pre-rRNA to 27SB pre-rRNA during assembly of large ribosomal subunit; depletion leads to a turnover of pre-rRNA; L8 binds to Domain I of 25S and 5.8 S rRNAs; mutation results in decreased amounts of free 60S subunits; homologous to mammalian ribosomal protein L7A, no bacterial homolog; RPL8B has a paralog, RPL8A, that arose from …
YLL050C	YLL050C_COF1	YLL050C_mRNA	144	94	49	0,3125	Cofilin, involved in pH-dependent actin filament depolarization; binds both actin monomers and filaments and severs filaments; involved in the selective sorting, export of the secretory cargo from the late golgi; genetically interacts with pmr1; thought to be regulated by phosphorylation at SER4; ubiquitous and essential in eukaryotes
YLR029C	YLR029C_RPL15A	YLR029C_mRNA	205	158	46	0,5463414634	Ribosomal 60S subunit protein L15A; binds to 5.8 S rRNA; homologous to mammalian ribosomal protein L15, no bacterial homolog; RPL15A has a paralog, RPL15B, that arose from the whole genome duplication
YLR044C	YLR044C_PDC1	YLR044C_mRNA	564	448	115	0,5904255319	Major of three pyruvate decarboxylase isozymes; key enzyme in alcoholic fermentation; decarboxylates pyruvate to acetaldehyde; involved in amino acid catabolism; subject to glucose-, ethanol-, and autoregulation; activated by phosphorylation in response to glucose levels; N-terminally propionylated in vivo
YLR048W	YLR048W_RPS0B	YLR048W_mRNA	253	183	69	0,4505928854	Protein component of the small (40S) ribosomal subunit; RPS0B has a paralog, RPS0A, that arose from the whole genome duplication; required for maturation of 18S rRNA along with Rps0Ap; deletion of either RPS0 gene reduces growth rate, deletion of both genes is lethal; homologous to human ribosomal protein SA and bacterial S2
YLR056W	YLR056W_ERG3	YLR056W_mRNA	366	221	144	0,2103825137	C-5 sterol desaturase; glycoprotein that catalyzes the introduction of a C-5(6) double bond into episterol, a precursor in ergosterol biosynthesis; transcriptionally down-regulated when ergosterol is in excess; mutants are viable, but cannot grow on non-fermentable carbon sources; substrate of HRD ubiquitin ligase; mutation is functionally complemented by human SC5D
YLR061W	YLR061W_RPL22A	YLR061W_mRNA	122	96	25	0,5819672131	Ribosomal 60S subunit protein L22A; required for translation of long 5' UTR of IME1 mRNA and meiotic entry; required for the oxidative stress response, pseudohyphal and invasive growth; homologous to mammalian ribosomal protein L22, no bacterial homolog; RPL22A has a paralog, RPL22B, that arose from the whole genome duplication
YLR075W	YLR075W_RPL10	YLR075W_mRNA	222	169	52	0,527027027	Ribosomal 60S subunit protein L10; homologous to mammalian ribosomal protein L10 and bacterial L16; responsible for joining the 40S and 60S subunits; regulates translation initiation; similar to members of the QM gene family; protein abundance increases under DNA replication stress; mutations in human homolog implicated in T-cell acute lymphoblastic leukemia and also autism spectrum disorders (AS…
YLR109W	YLR109W_AHP1	YLR109W_mRNA	177	121	55	0,3728813559	Thiol-specific peroxiredoxin; reduces hydroperoxides to protect against oxidative damage; function in vivo requires covalent conjugation to Urm1p
YLR110C	YLR110C_CCW12	YLR110C_mRNA	134	116	17	0,7388059701	Cell wall mannoprotein; plays a role in maintenance of newly synthesized areas of cell wall; localizes to periphery of small buds, septum region of larger buds, and shmoo tip; CCW12 has a paralog, YDR134C, that arose from the whole genome duplication
YLR150W	YLR150W_STM1	YLR150W_mRNA	274	216	57	0,5802919708	Protein required for optimal translation under nutrient stress; perturbs association of Yef3p with ribosomes; involved in TOR signaling; binds G4 quadruplex and purine motif triplex nucleic acid; helps maintain telomere structure; protein abundance increases in response to DNA replication stress; serves as a ribosome preservation factor both during quiescence and recovery
YLR167W	YLR167W_RPS31	YLR167W_mRNA	153	113	39	0,4836601307	Fusion protein cleaved to yield ribosomal protein S31 and ubiquitin; ubiquitin may facilitate assembly of the ribosomal protein into ribosomes; interacts genetically with translation factor eIF2B; homologous to mammalian ribosomal protein S27A, no bacterial homolog
YLR185W	YLR185W_RPL37A	YLR185W_mRNA	89	66	22	0,4943820225	Ribosomal 60S subunit protein L37A; required for processing of 27SB pre-rRNA and formation of stable 66S assembly intermediates; homologous to mammalian ribosomal protein L37, no bacterial homolog; RPL37A has a paralog, RPL37B, that arose from the whole genome duplication
YLR249W	YLR249W_YEF3	YLR249W_mRNA	1045	755	289	0,4459330144	Translation elongation factor 3; contains two ABC cassettes; binds and hydrolyzes ATP; YEF3 has a paralog, HEF3, that arose from the whole genome duplication
YLR264W	YLR264W_RPS28B	YLR264W_mRNA	68	51	16	0,5147058824	Protein component of the small (40S) ribosomal subunit; homologous to mammalian ribosomal protein S28, no bacterial homolog; has an extraribosomal function in autoregulation, in which Rps28Bp binds to a decapping complex via Edc3p, which then binds to RPS28B mRNA leading to its decapping and degradation; RPS28B has a paralog, RPS28A, that arose from the whole genome duplication
YLR287C-A	YLR287C-A_RPS30A	YLR287C-A_mRNA	64	45	18	0,421875	Protein component of the small (40S) ribosomal subunit; homologous to mammalian ribosomal protein S30, no bacterial homolog; RPS30A has a paralog, RPS30B, that arose from the whole genome duplication
YLR293C	YLR293C_GSP1	YLR293C_mRNA	220	138	81	0,2590909091	Ran GTPase; GTP binding protein (mammalian Ranp homolog) involved in the maintenance of nuclear organization, RNA processing and transport; regulated by Srm1p, Rna1p, Yrb1p, Yrb2p, Yrp4p, Yrb30p, Cse1p and Kap95p; GSP1 has a paralog, GSP2, that arose from the whole genome duplication
YLR325C	YLR325C_RPL38	YLR325C_mRNA	79	64	14	0,6329113924	Ribosomal 60S subunit protein L38; homologous to mammalian ribosomal protein L38, no bacterial homolog
YLR340W	YLR340W_RPP0	YLR340W_mRNA	313	239	73	0,5303514377	Conserved ribosomal protein P0 of the ribosomal stalk; involved in interaction between translational elongation factors and the ribosome; phosphorylated on serine 302; homologous to mammalian ribosomal protein LP0 and bacterial L10
YLR344W	YLR344W_RPL26A	YLR344W_mRNA	128	95	32	0,4921875	Ribosomal 60S subunit protein L26A; binds to 5.8S rRNA; non-essential even when paralog is also deleted; deletion has minimal affections on ribosome biosynthesis; homologous to mammalian ribosomal protein L26 and bacterial L24; RPL26A has a paralog, RPL26B, that arose from the whole genome duplication
YLR355C	YLR355C_ILV5	YLR355C_mRNA	396	300	95	0,5176767677	Acetohydroxyacid reductoisomerase and mtDNA binding protein; involved in branched-chain amino acid biosynthesis and maintenance of wild-type mitochondrial DNA; found in mitochondrial nucleoids
YLR388W	YLR388W_RPS29A	YLR388W_mRNA	57	41	15	0,4561403509	Protein component of the small (40S) ribosomal subunit; homologous to mammalian ribosomal protein S29 and bacterial S14; RPS29A has a paralog, RPS29B, that arose from the whole genome duplication
YLR441C	YLR441C_RPS1A	YLR441C_mRNA	256	183	72	0,43359375	Ribosomal protein 10 (rp10) of the small (40S) subunit; homologous to mammalian ribosomal protein S3A, no bacterial homolog; RPS1A has a paralog, RPS1B, that arose from the whole genome duplication
YLR448W	YLR448W_RPL6B	YLR448W_mRNA	177	131	45	0,4858757062	Ribosomal 60S subunit protein L6B; binds 5.8S rRNA; homologous to mammalian ribosomal protein L6, no bacterial homolog; RPL6B has a paralog, RPL6A, that arose from the whole genome duplication
YML024W	YML024W_RPS17A	YML024W_mRNA	137	107	29	0,5693430657	Ribosomal protein 51 (rp51) of the small (40s) subunit; homologous to mammalian ribosomal protein S17, no bacterial homolog; RPS17A has a paralog, RPS17B, that arose from the whole genome duplication
YML026C	YML026C_RPS18B	YML026C_mRNA	147	106	40	0,4489795918	Protein component of the small (40S) ribosomal subunit; homologous to mammalian ribosomal protein S18 and bacterial S13; RPS18B has a paralog, RPS18A, that arose from the whole genome duplication; protein abundance increases in response to DNA replication stress
YML028W	YML028W_TSA1	YML028W_mRNA	197	147	49	0,4974619289	Thioredoxin peroxidase; acts as both ribosome-associated and free cytoplasmic antioxidant; self-associates to form high-molecular weight chaperone complex under oxidative stress; chaperone activity essential for growth in zinc deficiency; required for telomere length maintenance; binds and modulates Cdc19p activity; protein abundance increases, forms cytoplasmic foci during DNA replication stress…
YML058W	YML058W_SML1	YML058W_mRNA	105	65	39	0,2476190476	Ribonucleotide reductase inhibitor; involved in regulating dNTP production; regulated by Mec1p and Rad53p during DNA damage and S phase; SML1 has a paralog, DIF1, that arose from the whole genome duplication
YML063W	YML063W_RPS1B	YML063W_mRNA	256	185	70	0,44921875	Ribosomal protein 10 (rp10) of the small (40S) subunit; homologous to mammalian ribosomal protein S3A, no bacterial homolog; RPS1B has a paralog, RPS1A, that arose from the whole genome duplication
YML073C	YML073C_RPL6A	YML073C_mRNA	177	131	45	0,4858757062	Ribosomal 60S subunit protein L6A; N-terminally acetylated; binds 5.8S rRNA; homologous to mammalian ribosomal protein L6, no bacterial homolog; RPL6A has a paralog, RPL6B, that arose from the whole genome duplication
YML123C	YML123C_PHO84	YML123C_mRNA	588	355	232	0,2091836735	High-affinity inorganic phosphate (Pi) transporter; also low-affinity manganese transporter; regulated by Pho4p and Spt7p; mutation confers resistance to arsenate; exit from the ER during maturation requires Pho86p; cells overexpressing Pho84p accumulate heavy metals but do not develop symptoms of metal toxicity
YMR116C	YMR116C,snR24_ASC1,SNR24	YMR116C_mRNA	320	250	69	0,565625	G-protein beta subunit and guanine dissociation inhibitor for Gpa2p; ortholog of RACK1 that inhibits translation; core component of the small (40S) ribosomal subunit; required to prevent frameshifting at ribosomes stalled at repeated CGA codons; regulates P-body formation induced by replication stress; represses Gcn4p in the absence of amino acid starvation
YMR142C	YMR142C_RPL13B	YMR142C_mRNA	200	157	42	0,575	Ribosomal 60S subunit protein L13B; not essential for viability; homologous to mammalian ribosomal protein L13, no bacterial homolog; RPL13B has a paralog, RPL13A, that arose from the whole genome duplication
YMR143W	YMR143W_RPS16A	YMR143W_mRNA	144	97	46	0,3541666667	Protein component of the small (40S) ribosomal subunit; homologous to mammalian ribosomal protein S16 and bacterial S9; RPS16A has a paralog, RPS16B, that arose from the whole genome duplication
YMR186W	YMR186W_HSC82	YMR186W_mRNA	706	471	234	0,335694051	Cytoplasmic chaperone of the Hsp90 family; plays a role in determining prion variants; redundant in function and nearly identical with Hsp82p, and together they are essential; expressed constitutively at 10-fold higher basal levels than HSP82 and induced 2-3 fold by heat shock; contains two acid-rich unstructured regions that promote the solubility of chaperone-substrate complexes; HSC82 has a pa…
YMR202W	YMR202W_ERG2	YMR202W_mRNA	223	138	84	0,2421524664	C-8 sterol isomerase; catalyzes isomerization of delta-8 double bond to delta-7 position at an intermediate step in ergosterol biosynthesis; transcriptionally down-regulated when ergosterol is in excess; mutation is functionally complemented by human EBP
YMR230W	YMR230W_RPS10B	YMR230W_mRNA	106	72	33	0,3679245283	Protein component of the small (40S) ribosomal subunit; homologous to mammalian ribosomal protein S10, no bacterial homolog; RPS10B has a paralog, RPS10A, that arose from the whole genome duplication; mutations in the human homolog associated with Diamond-Blackfan anemia
YMR242C	YMR242C_RPL20A	YMR242C_mRNA	172	136	35	0,5872093023	Ribosomal 60S subunit protein L20A; homologous to mammalian ribosomal protein L18A, no bacterial homolog; RPL20A has a paralog, RPL20B, that arose from the whole genome duplication
YMR307W	YMR307W_GAS1	YMR307W_mRNA	560	336	223	0,2017857143	Beta-1,3-glucanosyltransferase; required for cell wall assembly and also has a role in transcriptional silencing; localizes to cell surface via a glycosylphosphatidylinositol (GPI) anchor; also found at nuclear periphery; genetic interactions with histone H3 lysine acetyltransferases GCN5 and SAS3 indicate previously unsuspected functions for Gas1 in DNA damage response and cell cycle regulation
YNL031C	YNL031C_HHT2	YNL031C_mRNA	137	90	46	0,3211678832	Histone H3; core histone protein required for chromatin assembly, part of heterochromatin-mediated telomeric and HM silencing; one of two identical histone H3 proteins (see HHT1); regulated by acetylation, methylation, and phosphorylation; H3K14 acetylation plays an important role in the unfolding of strongly positioned nucleosomes during repair of UV damage
YNL069C	YNL069C_RPL16B	YNL069C_mRNA	199	155	43	0,5628140704	Ribosomal 60S subunit protein L16B; N-terminally acetylated, binds 5.8 S rRNA; transcriptionally regulated by Rap1p; homologous to mammalian ribosomal protein L13A and bacterial L13; RPL16B has a paralog, RPL16A, that arose from the whole genome duplication
YNL162W	YNL162W_RPL42A	YNL162W_mRNA	107	74	32	0,3925233645	Ribosomal 60S subunit protein L42A; homologous to mammalian ribosomal protein L36A, no bacterial homolog; RPL42A has a paralog, RPL42B, that arose from the whole genome duplication
YNL178W	YNL178W_RPS3	YNL178W_mRNA	241	175	65	0,4564315353	Protein component of the small (40S) ribosomal subunit; has apurinic/apyrimidinic (AP) endonuclease activity; essential for viability; nascent Rps3p is bound by specific chaperone Yar1p during translation; homologous to mammalian ribosomal protein S3 and bacterial S3
YNL209W	YNL209W_SSB2	YNL209W_mRNA	614	451	162	0,4706840391	Cytoplasmic ATPase that is a ribosome-associated molecular chaperone; functions with J-protein partner Zuo1p; may be involved in the folding of newly-synthesized polypeptide chains; member of the HSP70 family; SSB2 has a paralog, SSB1, that arose from the whole genome duplication
YNL302C	YNL302C_RPS19B	YNL302C_mRNA	145	99	45	0,3724137931	Protein component of the small (40S) ribosomal subunit; required for assembly and maturation of pre-40 S particles; homologous to mammalian ribosomal protein S19, no bacterial homolog; mutations in human RPS19 are associated with Diamond Blackfan anemia; RPS19B has a paralog, RPS19A, that arose from the whole genome duplication
YOL039W	YOL039W_RPP2A	YOL039W_mRNA	107	74	32	0,3925233645	Ribosomal protein P2 alpha; a component of the ribosomal stalk, which is involved in the interaction between translational elongation factors and the ribosome; free (non-ribosomal) P2 stimulates the phosphorylation of the eIF2 alpha subunit (Sui2p) by Gcn2p; regulates the accumulation of P1 (Rpp1Ap and Rpp1Bp) in the cytoplasm
YOL040C	YOL040C_RPS15	YOL040C_mRNA	143	111	31	0,5594405594	Protein component of the small (40S) ribosomal subunit; homologous to mammalian ribosomal protein S15 and bacterial S19
YOL086C	YOL086C_ADH1	YOL086C_mRNA	349	255	93	0,4641833811	Alcohol dehydrogenase; fermentative isozyme active as homo- or heterotetramers; required for the reduction of acetaldehyde to ethanol, the last step in the glycolytic pathway; ADH1 has a paralog, ADH5, that arose from the whole genome duplication
YOL120C	YOL120C_RPL18A	YOL120C_mRNA	187	147	39	0,577540107	Ribosomal 60S subunit protein L18A; intron of RPL18A pre-mRNA forms stem-loop structures that are a target for Rnt1p cleavage leading to degradation; homologous to mammalian ribosomal protein L18, no bacterial homolog; RPL18A has a paralog, RPL18B, that arose from the whole genome duplication
YOL121C	YOL121C_RPS19A	YOL121C_mRNA	145	101	43	0,4	Protein component of the small (40S) ribosomal subunit; required for assembly and maturation of pre-40 S particles; homologous to mammalian ribosomal protein S19, no bacterial homolog; mutations in human RPS19 are associated with Diamond Blackfan anemia; RPS19A has a paralog, RPS19B, that arose from the whole genome duplication
YOL127W	YOL127W_RPL25	YOL127W_mRNA	143	117	25	0,6433566434	Ribosomal 60S subunit protein L25; primary rRNA-binding ribosomal protein component of large ribosomal subunit; binds to 25S rRNA via a conserved C-terminal motif; homologous to mammalian ribosomal protein L23A and bacterial L23
YOR063W	YOR063W_RPL3	YOR063W_mRNA	388	302	85	0,5592783505	Ribosomal 60S subunit protein L3; homologous to mammalian ribosomal protein L3 and bacterial L3; plays an important role in function of eIF5B in stimulating 3' end processing of 18S rRNA in context of 80S ribosomes that have not yet engaged in translation; involved in replication and maintenance of killer double stranded RNA virus
YOR096W	YOR096W_RPS7A	YOR096W_mRNA	191	137	53	0,4397905759	Protein component of the small (40S) ribosomal subunit; interacts with Kti11p; deletion causes hypersensitivity to zymocin; homologous to mammalian ribosomal protein S7, no bacterial homolog; RPS7A has a paralog, RPS7B, that arose from the whole genome duplication
YOR133W	YOR133W_EFT1	YOR133W_mRNA	843	621	221	0,4744958482	Elongation factor 2 (EF-2), also encoded by EFT2; catalyzes ribosomal translocation during protein synthesis; contains diphthamide, the unique posttranslationally modified histidine residue specifically ADP-ribosylated by diphtheria toxin; EFT1 has a paralog, EFT2, that arose from the whole genome duplication
YOR167C	YOR167C_RPS28A	YOR167C_mRNA	68	49	18	0,4558823529	Protein component of the small (40S) ribosomal subunit; has an extraribosomal function in regulation of RPS28B, in which Rps28Ap binds to a decapping complex via Edc3p, which then binds to RPS28B mRNA leading to its decapping and degradation; homologous to mammalian ribosomal protein S28, no bacterial homolog; RPS28A has a paralog, RPS28B, that arose from the whole genome duplication
YOR234C	YOR234C_RPL33B	YOR234C_mRNA	108	85	22	0,5833333333	Ribosomal 60S subunit protein L33B; rpl33b null mutant exhibits normal growth while rpl33a rpl33b double null mutant is inviable; homologous to mammalian ribosomal protein L35A, no bacterial homolog; RPL33B has a paralog, RPL33A, that arose from the whole genome duplication
YOR247W	YOR247W,YOR248W_SRL1,YOR248W	YOR247W_mRNA	211	128	82	0,2180094787	Mannoprotein that exhibits a tight association with the cell wall; required for cell wall stability in the absence of GPI-anchored mannoproteins; has a high serine-threonine content; expression is induced in cell wall mutants; SRL1 has a paralog, SVS1, that arose from the whole genome duplication
YOR293W	YOR293W_RPS10A	YOR293W_mRNA	106	76	29	0,4433962264	Protein component of the small (40S) ribosomal subunit; homologous to mammalian ribosomal protein S10, no bacterial homolog; RPS10A has a paralog, RPS10B, that arose from the whole genome duplication; mutations in the human homolog associated with Diamond-Blackfan anemia
YOR312C	YOR312C_RPL20B	YOR312C_mRNA	172	130	41	0,5174418605	Ribosomal 60S subunit protein L20B; homologous to mammalian ribosomal protein L18A, no bacterial homolog; RPL20B has a paralog, RPL20A, that arose from the whole genome duplication
YOR369C	YOR369C_RPS12	YOR369C_mRNA	144	101	42	0,4097222222	Protein component of the small (40S) ribosomal subunit; homologous to mammalian ribosomal protein S12, no bacterial homolog
YPL028W	YPL028W_ERG10	YPL028W_mRNA	399	229	169	0,1503759398	Acetyl-CoA C-acetyltransferase (acetoacetyl-CoA thiolase); cytosolic enzyme that transfers an acetyl group from one acetyl-CoA molecule to another, forming acetoacetyl-CoA; involved in the first step in mevalonate biosynthesis; human ACAT1 functionally complements the growth defect caused by repression of ERG10 expression
YPL037C	YPL037C_EGD1	YPL037C_mRNA	158	107	50	0,3607594937	Subunit beta1 of the nascent polypeptide-associated complex (NAC); involved in protein targeting, associated with cytoplasmic ribosomes; enhances DNA binding of the Gal4p activator; homolog of human BTF3b; EGD1 has a paralog, BTT1, that arose from the whole genome duplication
YPL079W	YPL079W_RPL21B	YPL079W_mRNA	161	118	42	0,4720496894	Ribosomal 60S subunit protein L21B; homologous to mammalian ribosomal protein L21, no bacterial homolog; RPL21B has a paralog, RPL21A, that arose from the whole genome duplication
YPL090C	YPL090C_RPS6A	YPL090C_mRNA	237	182	54	0,5400843882	Protein component of the small (40S) ribosomal subunit; homologous to mammalian ribosomal protein S6, no bacterial homolog; phosphorylated on S233 by Ypk3p in a TORC1-dependent manner, and on S232 in a TORC1/2-dependent manner by Ypk1/2/3p; RPS6A has a paralog, RPS6B, that arose from the whole genome duplication
YPL131W	YPL131W_RPL5	YPL131W_mRNA	298	218	79	0,466442953	Ribosomal 60S subunit protein L5; nascent Rpl5p is bound by specific chaperone Syo1p during translation; homologous to mammalian ribosomal protein L5 and bacterial L18; binds 5S rRNA and is required for 60S subunit assembly
YPL143W	YPL143W_RPL33A	YPL143W_mRNA	108	86	21	0,6018518519	Ribosomal 60S subunit protein L33A; N-terminally acetylated; rpl33a null mutant exhibits slow growth while rpl33a rpl33b double null mutant is inviable; homologous to mammalian ribosomal protein L35A, no bacterial homolog; RPL33A has a paralog, RPL33B, that arose from the whole genome duplication
YPL220W	YPL220W_RPL1A	YPL220W_mRNA	218	172	45	0,5825688073	Ribosomal 60S subunit protein L1A; N-terminally acetylated; homologous to mammalian ribosomal protein L10A and bacterial L1; RPL1A has a paralog, RPL1B, that arose from the whole genome duplication; rpl1a rpl1b double null mutation is lethal
YPL249C-A	YPL249C-A_RPL36B	YPL249C-A_mRNA	101	83	17	0,6534653465	Ribosomal 60S subunit protein L36B; binds to 5.8 S rRNA; homologous to mammalian ribosomal protein L36, no bacterial homolog; RPL36B has a paralog, RPL36A, that arose from the whole genome duplication
YPR043W	YPR043W_RPL43A	YPR043W_mRNA	93	69	23	0,4946236559	Ribosomal 60S subunit protein L43A; null mutation confers a dominant lethal phenotype; homologous to mammalian ribosomal protein L37A, no bacterial homolog; RPL43A has a paralog, RPL43B, that arose from the whole genome duplication
YPR074C	YPR074C_TKL1	YPR074C_mRNA	681	442	238	0,2995594714	Transketolase; catalyzes conversion of xylulose-5-phosphate and ribose-5-phosphate to sedoheptulose-7-phosphate and glyceraldehyde-3-phosphate in the pentose phosphate pathway; needed for synthesis of aromatic amino acids; TKL1 has a paralog, TKL2, that arose from the whole genome duplication
YPR080W	YPR080W_TEF1	YPR080W_mRNA	459	345	113	0,5054466231	Translational elongation factor EF-1 alpha; in the GTP-bound active form, binds to and delivers aminoacylated tRNA to the A-site of ribosomes for elongation of nascent polypeptides; associates with vacuolar Rho1p GTPase; may also have a role in tRNA re-export from the nucleus; TEF1 has a paralog, TEF2, that arose from the whole genome duplication
YPR102C	YPR102C_RPL11A	YPR102C_mRNA	175	129	45	0,48	Ribosomal 60S subunit protein L11A; expressed at twice the level of Rpl11Bp; involved in ribosomal assembly; depletion causes degradation of 60S proteins and RNA; homologous to mammalian ribosomal protein L11 and bacterial L5; RPL11A has a paralog, RPL11B, that arose from the whole genome duplication
YPR132W	YPR132W_RPS23B	YPR132W_mRNA	146	107	38	0,4726027397	Ribosomal protein 28 (rp28) of the small (40S) ribosomal subunit; required for translational accuracy; homologous to mammalian ribosomal protein S23 and bacterial S12; RPS23B has a paralog, RPS23A, that arose from the whole genome duplication; deletion of both RPS23A and RPS23B is lethal
YGR192C	YGR192C_TDH3	YGR192C_mRNA	333	276	56	0,6606606607	Glyceraldehyde-3-phosphate dehydrogenase (GAPDH), isozyme 3; involved in glycolysis and gluconeogenesis; tetramer that catalyzes the reaction of glyceraldehyde-3-phosphate to 1,3 bis-phosphoglycerate; detected in the cytoplasm and cell wall; GAPDH-derived antimicrobial peptides secreted by S. cerevisiae are active against a wide variety of wine-related yeasts and bacteria; binds AU-rich RNA
21S	21S_rRNA	NA	NA	NA	NA	NA	NA
CUT004	CUT004,XUT_1F-72	NA	NA	NA	NA	NA	NA
CUT005	CUT005,XUT_1F-75	NA	NA	NA	NA	NA	NA
CUT017	CUT017,XUT_2F-136	NA	NA	NA	NA	NA	NA
CUT020	CUT020,XUT_2F-149,SUT015	NA	NA	NA	NA	NA	NA
CUT021	CUT021,XUT_2F-154	NA	NA	NA	NA	NA	NA
CUT038	CUT038	NA	NA	NA	NA	NA	NA
CUT040	CUT040	NA	NA	NA	NA	NA	NA
CUT043	CUT043	NA	NA	NA	NA	NA	NA
CUT046	CUT046	NA	NA	NA	NA	NA	NA
CUT048	CUT048	NA	NA	NA	NA	NA	NA
CUT049	CUT049	NA	NA	NA	NA	NA	NA
CUT059	CUT059	NA	NA	NA	NA	NA	NA
CUT061	CUT061,YDR003W,YDR003W-A	NA	NA	NA	NA	NA	NA
CUT084	CUT084,SUT068,XUT_4F-521,XUT_4F-522,XUT_4F-523	NA	NA	NA	NA	NA	NA
CUT087	CUT087,XUT_4F-562	NA	NA	NA	NA	NA	NA
CUT088	CUT088	NA	NA	NA	NA	NA	NA
CUT089	CUT089	NA	NA	NA	NA	NA	NA
CUT091	CUT091	NA	NA	NA	NA	NA	NA
CUT093	CUT093,XUT_4F-609	NA	NA	NA	NA	NA	NA
CUT095	CUT095	NA	NA	NA	NA	NA	NA
CUT097	CUT097	NA	NA	NA	NA	NA	NA
CUT103	CUT103	NA	NA	NA	NA	NA	NA
CUT119	CUT119	NA	NA	NA	NA	NA	NA
CUT121	CUT121	NA	NA	NA	NA	NA	NA
CUT123	CUT123	NA	NA	NA	NA	NA	NA
CUT128	CUT128	NA	NA	NA	NA	NA	NA
CUT146	CUT146,snR46,CUT147	NA	NA	NA	NA	NA	NA
CUT167	CUT167,XUT_7F-455	NA	NA	NA	NA	NA	NA
CUT209	CUT209,CUT210	NA	NA	NA	NA	NA	NA
CUT217	CUT217	NA	NA	NA	NA	NA	NA
CUT220	CUT220,XUT_10F-293	NA	NA	NA	NA	NA	NA
CUT228	CUT228	NA	NA	NA	NA	NA	NA
CUT235	CUT235,CUT236,XUT_11F-176	NA	NA	NA	NA	NA	NA
CUT237	CUT237,XUT_11F-183	NA	NA	NA	NA	NA	NA
CUT239	CUT239,SUT236,XUT_11F-204,XUT_11F-205	NA	NA	NA	NA	NA	NA
CUT241	CUT241,XUT_11F-216	NA	NA	NA	NA	NA	NA
CUT246	CUT246	NA	NA	NA	NA	NA	NA
CUT265	CUT265,XUT_12F-209	NA	NA	NA	NA	NA	NA
CUT268	CUT268,XUT_12F-272	NA	NA	NA	NA	NA	NA
CUT273	CUT273	NA	NA	NA	NA	NA	NA
CUT278	CUT278,XUT_12F-404,CUT279	NA	NA	NA	NA	NA	NA
CUT281	CUT281,XUT_13F-10,XUT_13F-12,XUT_13F-14	NA	NA	NA	NA	NA	NA
CUT284	CUT284	NA	NA	NA	NA	NA	NA
CUT290	CUT290	NA	NA	NA	NA	NA	NA
CUT291	CUT291	NA	NA	NA	NA	NA	NA
CUT296	CUT296,XUT_13F-171,SUT301	NA	NA	NA	NA	NA	NA
CUT301	CUT301,CUT302	NA	NA	NA	NA	NA	NA
CUT304	CUT304	NA	NA	NA	NA	NA	NA
CUT314	CUT314	NA	NA	NA	NA	NA	NA
CUT324	CUT324,CUT325	NA	NA	NA	NA	NA	NA
CUT340	CUT340	NA	NA	NA	NA	NA	NA
CUT343	CUT343,SUT335,XUT_14F-231,CUT344,CUT345	NA	NA	NA	NA	NA	NA
CUT352	CUT352,XUT_14F-293,SUT342	NA	NA	NA	NA	NA	NA
CUT353	CUT353,XUT_14F-319	NA	NA	NA	NA	NA	NA
CUT358	CUT358	NA	NA	NA	NA	NA	NA
CUT359	CUT359	NA	NA	NA	NA	NA	NA
CUT366	CUT366	NA	NA	NA	NA	NA	NA
CUT369	CUT369,XUT_15F-156,SUT359,SUT360,XUT_15F-157	NA	NA	NA	NA	NA	NA
CUT376	CUT376,XUT_15F-203,tK(UUU)O,XUT_15F-206	NA	NA	NA	NA	NA	NA
CUT377	CUT377	NA	NA	NA	NA	NA	NA
CUT380	CUT380,YOR101W,YOR102W	NA	NA	NA	NA	NA	NA
CUT387	CUT387	NA	NA	NA	NA	NA	NA
CUT406	CUT406	NA	NA	NA	NA	NA	NA
CUT407	CUT407	NA	NA	NA	NA	NA	NA
CUT408	CUT408,XUT_16F-88	NA	NA	NA	NA	NA	NA
CUT423	CUT423,XUT_16F-226,SUT415	NA	NA	NA	NA	NA	NA
CUT427	CUT427	NA	NA	NA	NA	NA	NA
CUT431	CUT431,XUT_16F-280	NA	NA	NA	NA	NA	NA
CUT445	CUT445,XUT_2R-109	NA	NA	NA	NA	NA	NA
CUT451	CUT451,YBR063C,YBR065C	NA	NA	NA	NA	NA	NA
CUT452	CUT452	NA	NA	NA	NA	NA	NA
CUT453	CUT453,XUT_2R-178	NA	NA	NA	NA	NA	NA
CUT455	CUT455,SUT447	NA	NA	NA	NA	NA	NA
CUT465	CUT465	NA	NA	NA	NA	NA	NA
CUT473	CUT473,XUT_4R-45	NA	NA	NA	NA	NA	NA
CUT475	CUT475,XUT_4R-56,XUT_4R-57,SUT460	NA	NA	NA	NA	NA	NA
CUT482	CUT482,XUT_4R-120	NA	NA	NA	NA	NA	NA
CUT485	CUT485	NA	NA	NA	NA	NA	NA
CUT491	CUT491,XUT_4R-177	NA	NA	NA	NA	NA	NA
CUT493	CUT493,SUT466,XUT_4R-203	NA	NA	NA	NA	NA	NA
CUT494	CUT494,XUT_4R-218,SUT468	NA	NA	NA	NA	NA	NA
CUT499	CUT499,XUT_4R-255	NA	NA	NA	NA	NA	NA
CUT500	CUT500,XUT_4R-265,SUT472	NA	NA	NA	NA	NA	NA
CUT506	CUT506,XUT_4R-303,CUT507	NA	NA	NA	NA	NA	NA
CUT516	CUT516	NA	NA	NA	NA	NA	NA
CUT524	CUT524,XUT_4R-486,SUT484,XUT_4R-488	NA	NA	NA	NA	NA	NA
CUT527	CUT527,XUT_4R-515,SUT488	NA	NA	NA	NA	NA	NA
CUT530	CUT530,XUT_4R-527,SUT489	NA	NA	NA	NA	NA	NA
CUT540	CUT540,SUT498	NA	NA	NA	NA	NA	NA
CUT541	CUT541,CUT542,SUT503	NA	NA	NA	NA	NA	NA
CUT548	CUT548,XUT_5R-76,SUT506	NA	NA	NA	NA	NA	NA
CUT549	CUT549	NA	NA	NA	NA	NA	NA
CUT551	CUT551	NA	NA	NA	NA	NA	NA
CUT554	CUT554,XUT_5R-126	NA	NA	NA	NA	NA	NA
CUT556	CUT556,XUT_5R-129,SUT514	NA	NA	NA	NA	NA	NA
CUT557	CUT557	NA	NA	NA	NA	NA	NA
CUT570	CUT570,SUT517	NA	NA	NA	NA	NA	NA
CUT582	CUT582	NA	NA	NA	NA	NA	NA
CUT585	CUT585	NA	NA	NA	NA	NA	NA
CUT588	CUT588	NA	NA	NA	NA	NA	NA
CUT591	CUT591,XUT_7R-93,SUT541	NA	NA	NA	NA	NA	NA
CUT599	CUT599,YGL072C	NA	NA	NA	NA	NA	NA
CUT601	CUT601	NA	NA	NA	NA	NA	NA
CUT610	CUT610	NA	NA	NA	NA	NA	NA
CUT622	CUT622,XUT_7R-360	NA	NA	NA	NA	NA	NA
CUT627	CUT627,CUT628	NA	NA	NA	NA	NA	NA
CUT629	CUT629,XUT_7R-418,SUT567	NA	NA	NA	NA	NA	NA
CUT630	CUT630	NA	NA	NA	NA	NA	NA
CUT647	CUT647,SUT583,XUT_8R-135,XUT_8R-137	NA	NA	NA	NA	NA	NA
CUT654	CUT654,CUT655	NA	NA	NA	NA	NA	NA
CUT661	CUT661,XUT_9R-56	NA	NA	NA	NA	NA	NA
CUT662	CUT662	NA	NA	NA	NA	NA	NA
CUT665	CUT665	NA	NA	NA	NA	NA	NA
CUT682	CUT682,SUT630	NA	NA	NA	NA	NA	NA
CUT688	CUT688,XUT_10R-116,SUT631	NA	NA	NA	NA	NA	NA
CUT700	CUT700	NA	NA	NA	NA	NA	NA
CUT717	CUT717	NA	NA	NA	NA	NA	NA
CUT723	CUT723	NA	NA	NA	NA	NA	NA
CUT724	CUT724,CUT725,snR42	NA	NA	NA	NA	NA	NA
CUT729	CUT729,XUT_11R-262	NA	NA	NA	NA	NA	NA
CUT731	CUT731	NA	NA	NA	NA	NA	NA
CUT747	CUT747,SUT706	NA	NA	NA	NA	NA	NA
CUT754	CUT754,XUT_12R-361	NA	NA	NA	NA	NA	NA
CUT756	CUT756	NA	NA	NA	NA	NA	NA
CUT757	CUT757,XUT_13R-2,SUT714	NA	NA	NA	NA	NA	NA
CUT759	CUT759	NA	NA	NA	NA	NA	NA
CUT762	CUT762,XUT_13R-87,SUT720	NA	NA	NA	NA	NA	NA
CUT767	CUT767,XUT_13R-153	NA	NA	NA	NA	NA	NA
CUT770	CUT770,XUT_13R-183	NA	NA	NA	NA	NA	NA
CUT773	CUT773,XUT_13R-196,SUT729	NA	NA	NA	NA	NA	NA
CUT777	CUT777	NA	NA	NA	NA	NA	NA
CUT781	CUT781	NA	NA	NA	NA	NA	NA
CUT787	CUT787	NA	NA	NA	NA	NA	NA
CUT792	CUT792,XUT_13R-402	NA	NA	NA	NA	NA	NA
CUT795	CUT795	NA	NA	NA	NA	NA	NA
CUT807	CUT807,CUT808	NA	NA	NA	NA	NA	NA
CUT826	CUT826	NA	NA	NA	NA	NA	NA
CUT827	CUT827,XUT_15R-99	NA	NA	NA	NA	NA	NA
CUT834	CUT834	NA	NA	NA	NA	NA	NA
CUT835	CUT835,XUT_15R-185,CUT836	NA	NA	NA	NA	NA	NA
CUT839	CUT839,CUT840,snR9	NA	NA	NA	NA	NA	NA
CUT853	CUT853,snR36	NA	NA	NA	NA	NA	NA
CUT860	CUT860	NA	NA	NA	NA	NA	NA
CUT866	CUT866	NA	NA	NA	NA	NA	NA
CUT872	CUT872,XUT_15R-433,SUT797	NA	NA	NA	NA	NA	NA
CUT873	CUT873	NA	NA	NA	NA	NA	NA
CUT883	CUT883,SUT809	NA	NA	NA	NA	NA	NA
CUT886	CUT886	NA	NA	NA	NA	NA	NA
CUT895	CUT895	NA	NA	NA	NA	NA	NA
CUT898	CUT898,SUT814	NA	NA	NA	NA	NA	NA
CUT924	CUT924,XUT_16R-419,SUT846	NA	NA	NA	NA	NA	NA
ETS1-1	ETS1-1	NA	NA	NA	NA	NA	NA
ETS1-2	ETS1-2	NA	NA	NA	NA	NA	NA
HML	HML	NA	NA	NA	NA	NA	NA
ITS1-1	ITS1-1	NA	NA	NA	NA	NA	NA
LSR1	LSR1_LSR1	NA	NA	NA	NA	NA	NA
MATALPHA	MATALPHA	NA	NA	NA	NA	NA	NA
NTS1-2	NTS1-2	NA	NA	NA	NA	NA	NA
NTS2-1	NTS2-1	NA	NA	NA	NA	NA	NA
NTS2-2	NTS2-2	NA	NA	NA	NA	NA	NA
RDN18-1	RDN18-1	NA	NA	NA	NA	NA	NA
RDN18-2	RDN18-2	NA	NA	NA	NA	NA	NA
RDN25-1	RDN25-1	NA	NA	NA	NA	NA	NA
RDN25-2	RDN25-2	NA	NA	NA	NA	NA	NA
RDN37-1	RDN37-1	NA	NA	NA	NA	NA	NA
RDN37-2	RDN37-2	NA	NA	NA	NA	NA	NA
RDN5-6	RDN5-6	NA	NA	NA	NA	NA	NA
RDN58-1	RDN58-1	NA	NA	NA	NA	NA	NA
RDN58-2	RDN58-2	NA	NA	NA	NA	NA	NA
RPR1	RPR1_RPR1	NA	NA	NA	NA	NA	NA
RUF20	RUF20_SUT527	NA	NA	NA	NA	NA	NA
RUF5-1	RUF5-1	NA	NA	NA	NA	NA	NA
RUF5-2	RUF5-2	NA	NA	NA	NA	NA	NA
SCR1	SCR1_SCR1	NA	NA	NA	NA	NA	NA
snR10	snR10_YGL088W,snR10	NA	NA	NA	NA	NA	NA
snR11	snR11_snR11,CUT306,CUT307,CUT308,XUT_13F-286,SUT312	NA	NA	NA	NA	NA	NA
snR11	snR11,CUT306,CUT307,CUT308,XUT_13F-286,SUT312	NA	NA	NA	NA	NA	NA
snR17b	snR17b	NA	NA	NA	NA	NA	NA
snR19	snR19_snR19	NA	NA	NA	NA	NA	NA
snR3	snR3,CUT221,CUT222,CUT223	NA	NA	NA	NA	NA	NA
snR30	snR30_snR30	NA	NA	NA	NA	NA	NA
snR31	snR31_snR31	NA	NA	NA	NA	NA	NA
snR33	snR33_snR33	NA	NA	NA	NA	NA	NA
snR34	snR34,CUT274	NA	NA	NA	NA	NA	NA
snR4	snR4_snR4	NA	NA	NA	NA	NA	NA
snR42	snR42	NA	NA	NA	NA	NA	NA
snR43	snR43_snR43	NA	NA	NA	NA	NA	NA
snR49	snR49_snR49	NA	NA	NA	NA	NA	NA
snR5	snR5_snR5	NA	NA	NA	NA	NA	NA
snR50	snR50_snR50	NA	NA	NA	NA	NA	NA
snR51	snR51,snR70,snR70,snR41	NA	NA	NA	NA	NA	NA
snR52	snR52,CUT567	NA	NA	NA	NA	NA	NA
snR55	snR55,snR57	NA	NA	NA	NA	NA	NA
snR56	snR56	NA	NA	NA	NA	NA	NA
snR61	snR61	NA	NA	NA	NA	NA	NA
snR62	snR62	NA	NA	NA	NA	NA	NA
snR63	snR63	NA	NA	NA	NA	NA	NA
snR68	snR68	NA	NA	NA	NA	NA	NA
snR71	snR71,CUT180,CUT181	NA	NA	NA	NA	NA	NA
snR74	snR74	NA	NA	NA	NA	NA	NA
snR76	snR76,snR75	NA	NA	NA	NA	NA	NA
snR77	snR77_snR77	NA	NA	NA	NA	NA	NA
snR8	snR8_snR8	NA	NA	NA	NA	NA	NA
snR81	snR81	NA	NA	NA	NA	NA	NA
snR82	snR82_snR82	NA	NA	NA	NA	NA	NA
snR84	snR84_CUT539,snR84	NA	NA	NA	NA	NA	NA
snR86	snR86_snR86	NA	NA	NA	NA	NA	NA
SRG1	SRG1,YER081W_SRG1,SER3	NA	NA	NA	NA	NA	NA
SUT008	SUT008,XUT_2F-78	NA	NA	NA	NA	NA	NA
SUT016	SUT016,XUT_2F-150	NA	NA	NA	NA	NA	NA
SUT017	SUT017	NA	NA	NA	NA	NA	NA
SUT020	SUT020	NA	NA	NA	NA	NA	NA
SUT021	SUT021,XUT_2F-282,CUT035	NA	NA	NA	NA	NA	NA
SUT023	SUT023	NA	NA	NA	NA	NA	NA
SUT025	SUT025,XUT_3F-11,XUT_3F-12	NA	NA	NA	NA	NA	NA
SUT028	SUT028	NA	NA	NA	NA	NA	NA
SUT036	SUT036	NA	NA	NA	NA	NA	NA
SUT040	SUT040,XUT_3F-132	NA	NA	NA	NA	NA	NA
SUT044	SUT044,XUT_4F-161	NA	NA	NA	NA	NA	NA
SUT046	SUT046	NA	NA	NA	NA	NA	NA
SUT048	SUT048	NA	NA	NA	NA	NA	NA
SUT054	SUT054,XUT_4F-267,CUT065,SUT055	NA	NA	NA	NA	NA	NA
SUT057	SUT057,XUT_4F-300,XUT_4F-303	NA	NA	NA	NA	NA	NA
SUT058	SUT058,XUT_4F-328	NA	NA	NA	NA	NA	NA
SUT059	SUT059,XUT_4F-339	NA	NA	NA	NA	NA	NA
SUT061	SUT061,XUT_4F-395	NA	NA	NA	NA	NA	NA
SUT062	SUT062,XUT_4F-441	NA	NA	NA	NA	NA	NA
SUT071	SUT071,XUT_4F-532	NA	NA	NA	NA	NA	NA
SUT073	SUT073	NA	NA	NA	NA	NA	NA
SUT085	SUT085,XUT_4F-711	NA	NA	NA	NA	NA	NA
SUT086	SUT086,CUT102	NA	NA	NA	NA	NA	NA
SUT087	SUT087	NA	NA	NA	NA	NA	NA
SUT089	SUT089	NA	NA	NA	NA	NA	NA
SUT096	SUT096,XUT_5F-191	NA	NA	NA	NA	NA	NA
SUT100	SUT100	NA	NA	NA	NA	NA	NA
SUT101	SUT101,XUT_6F-22	NA	NA	NA	NA	NA	NA
SUT102	SUT102,XUT_6F-34	NA	NA	NA	NA	NA	NA
SUT103	SUT103	NA	NA	NA	NA	NA	NA
SUT105	SUT105	NA	NA	NA	NA	NA	NA
SUT108	SUT108	NA	NA	NA	NA	NA	NA
SUT111	SUT111	NA	NA	NA	NA	NA	NA
SUT114	SUT114	NA	NA	NA	NA	NA	NA
SUT119	SUT119,XUT_7F-213	NA	NA	NA	NA	NA	NA
SUT120	SUT120,CUT144	NA	NA	NA	NA	NA	NA
SUT121	SUT121	NA	NA	NA	NA	NA	NA
SUT134	SUT134,XUT_7F-384	NA	NA	NA	NA	NA	NA
SUT139	SUT139,XUT_7F-437,SUT140	NA	NA	NA	NA	NA	NA
SUT147	SUT147,XUT_8F-2	NA	NA	NA	NA	NA	NA
SUT153	SUT153,XUT_8F-48	NA	NA	NA	NA	NA	NA
SUT156	SUT156,XUT_8F-87	NA	NA	NA	NA	NA	NA
SUT161	SUT161	NA	NA	NA	NA	NA	NA
SUT162	SUT162,XUT_8F-130	NA	NA	NA	NA	NA	NA
SUT167	SUT167,XUT_8F-158	NA	NA	NA	NA	NA	NA
SUT168	SUT168	NA	NA	NA	NA	NA	NA
SUT169	SUT169,XUT_8F-168	NA	NA	NA	NA	NA	NA
SUT170	SUT170	NA	NA	NA	NA	NA	NA
SUT173	SUT173,XUT_8F-237	NA	NA	NA	NA	NA	NA
SUT177	SUT177,XUT_9F-13	NA	NA	NA	NA	NA	NA
SUT187	SUT187,XUT_9F-138,XUT_9F-139,SUT188	NA	NA	NA	NA	NA	NA
SUT189	SUT189	NA	NA	NA	NA	NA	NA
SUT200	SUT200,XUT_10F-25	NA	NA	NA	NA	NA	NA
SUT201	SUT201,XUT_10F-32	NA	NA	NA	NA	NA	NA
SUT202	SUT202,XUT_10F-44	NA	NA	NA	NA	NA	NA
SUT205	SUT205,XUT_10F-86,CUT205	NA	NA	NA	NA	NA	NA
SUT206	SUT206	NA	NA	NA	NA	NA	NA
SUT209	SUT209,XUT_10F-136	NA	NA	NA	NA	NA	NA
SUT221	SUT221,XUT_11F-25	NA	NA	NA	NA	NA	NA
SUT226	SUT226	NA	NA	NA	NA	NA	NA
SUT228	SUT228	NA	NA	NA	NA	NA	NA
SUT229	SUT229,XUT_11F-64	NA	NA	NA	NA	NA	NA
SUT232	SUT232,XUT_11F-90,tK(CUU)K	NA	NA	NA	NA	NA	NA
SUT233	SUT233,XUT_11F-102,XUT_11F-103	NA	NA	NA	NA	NA	NA
SUT237	SUT237,XUT_11F-207	NA	NA	NA	NA	NA	NA
SUT238	SUT238,XUT_11F-209,XUT_11F-210	NA	NA	NA	NA	NA	NA
SUT240	SUT240,XUT_11F-230	NA	NA	NA	NA	NA	NA
SUT243	SUT243	NA	NA	NA	NA	NA	NA
SUT248	SUT248,XUT_12F-77	NA	NA	NA	NA	NA	NA
SUT249	SUT249	NA	NA	NA	NA	NA	NA
SUT252	SUT252,XUT_12F-94	NA	NA	NA	NA	NA	NA
SUT254	SUT254,CUT254	NA	NA	NA	NA	NA	NA
SUT255	SUT255	NA	NA	NA	NA	NA	NA
SUT256	SUT256,XUT_12F-109	NA	NA	NA	NA	NA	NA
SUT257	SUT257,XUT_12F-113	NA	NA	NA	NA	NA	NA
SUT261	SUT261,XUT_12F-142	NA	NA	NA	NA	NA	NA
SUT264	SUT264,XUT_12F-185	NA	NA	NA	NA	NA	NA
SUT268	SUT268	NA	NA	NA	NA	NA	NA
SUT272	SUT272,XUT_12F-221	NA	NA	NA	NA	NA	NA
SUT274	SUT274,SUT275	NA	NA	NA	NA	NA	NA
SUT278	SUT278	NA	NA	NA	NA	NA	NA
SUT279	SUT279	NA	NA	NA	NA	NA	NA
SUT280	SUT280	NA	NA	NA	NA	NA	NA
SUT281	SUT281,XUT_12F-347	NA	NA	NA	NA	NA	NA
SUT284	SUT284	NA	NA	NA	NA	NA	NA
SUT287	SUT287	NA	NA	NA	NA	NA	NA
SUT293	SUT293	NA	NA	NA	NA	NA	NA
SUT297	SUT297,XUT_13F-129	NA	NA	NA	NA	NA	NA
SUT299	SUT299,XUT_13F-160	NA	NA	NA	NA	NA	NA
SUT304	SUT304	NA	NA	NA	NA	NA	NA
SUT308	SUT308,XUT_13F-229	NA	NA	NA	NA	NA	NA
SUT310	SUT310,XUT_13F-247	NA	NA	NA	NA	NA	NA
SUT329	SUT329	NA	NA	NA	NA	NA	NA
SUT334	SUT334,XUT_14F-171	NA	NA	NA	NA	NA	NA
SUT336	SUT336	NA	NA	NA	NA	NA	NA
SUT347	SUT347	NA	NA	NA	NA	NA	NA
SUT350	SUT350	NA	NA	NA	NA	NA	NA
SUT352	SUT352,XUT_15F-21,SUT353	NA	NA	NA	NA	NA	NA
SUT355	SUT355	NA	NA	NA	NA	NA	NA
SUT362	SUT362	NA	NA	NA	NA	NA	NA
SUT367	SUT367	NA	NA	NA	NA	NA	NA
SUT370	SUT370,XUT_15F-269	NA	NA	NA	NA	NA	NA
SUT379	SUT379	NA	NA	NA	NA	NA	NA
SUT380	SUT380	NA	NA	NA	NA	NA	NA
SUT381	SUT381	NA	NA	NA	NA	NA	NA
SUT386	SUT386,XUT_15F-444,CUT394	NA	NA	NA	NA	NA	NA
SUT388	SUT388	NA	NA	NA	NA	NA	NA
SUT391	SUT391,XUT_16F-24	NA	NA	NA	NA	NA	NA
SUT406	SUT406,XUT_16F-155	NA	NA	NA	NA	NA	NA
SUT413	SUT413	NA	NA	NA	NA	NA	NA
SUT426	SUT426	NA	NA	NA	NA	NA	NA
SUT430	SUT430,XUT_16F-377	NA	NA	NA	NA	NA	NA
SUT432	SUT432,XUT_1R-2	NA	NA	NA	NA	NA	NA
SUT434	SUT434,XUT_1R-18,SUT435,CUT438	NA	NA	NA	NA	NA	NA
SUT457	SUT457	NA	NA	NA	NA	NA	NA
SUT462	SUT462,XUT_4R-155	NA	NA	NA	NA	NA	NA
SUT464	SUT464	NA	NA	NA	NA	NA	NA
SUT477	SUT477	NA	NA	NA	NA	NA	NA
SUT479	SUT479	NA	NA	NA	NA	NA	NA
SUT482	SUT482,XUT_4R-456	NA	NA	NA	NA	NA	NA
SUT485	SUT485,XUT_4R-506	NA	NA	NA	NA	NA	NA
SUT487	SUT487,XUT_4R-514	NA	NA	NA	NA	NA	NA
SUT492	SUT492,XUT_4R-549	NA	NA	NA	NA	NA	NA
SUT494	SUT494,XUT_4R-585	NA	NA	NA	NA	NA	NA
SUT495	SUT495	NA	NA	NA	NA	NA	NA
SUT499	SUT499,XUT_4R-617,XUT_4R-618,XUT_4R-619	NA	NA	NA	NA	NA	NA
SUT502	SUT502	NA	NA	NA	NA	NA	NA
SUT504	SUT504	NA	NA	NA	NA	NA	NA
SUT511	SUT511	NA	NA	NA	NA	NA	NA
SUT516	SUT516,XUT_5R-182	NA	NA	NA	NA	NA	NA
SUT520	SUT520	NA	NA	NA	NA	NA	NA
SUT522	SUT522,XUT_5R-245	NA	NA	NA	NA	NA	NA
SUT530	SUT530,XUT_6R-94	NA	NA	NA	NA	NA	NA
SUT532	SUT532,XUT_7R-5	NA	NA	NA	NA	NA	NA
SUT535	SUT535	NA	NA	NA	NA	NA	NA
SUT539	SUT539	NA	NA	NA	NA	NA	NA
SUT543	SUT543,XUT_7R-133	NA	NA	NA	NA	NA	NA
SUT545	SUT545	NA	NA	NA	NA	NA	NA
SUT553	SUT553	NA	NA	NA	NA	NA	NA
SUT554	SUT554	NA	NA	NA	NA	NA	NA
SUT560	SUT560	NA	NA	NA	NA	NA	NA
SUT570	SUT570	NA	NA	NA	NA	NA	NA
SUT571	SUT571,XUT_7R-459	NA	NA	NA	NA	NA	NA
SUT575	SUT575	NA	NA	NA	NA	NA	NA
SUT591	SUT591	NA	NA	NA	NA	NA	NA
SUT597	SUT597,XUT_8R-241,XUT_8R-242	NA	NA	NA	NA	NA	NA
SUT601	SUT601	NA	NA	NA	NA	NA	NA
SUT608	SUT608,XUT_9R-63,SUT609	NA	NA	NA	NA	NA	NA
SUT612	SUT612	NA	NA	NA	NA	NA	NA
SUT614	SUT614,XUT_9R-183	NA	NA	NA	NA	NA	NA
SUT625	SUT625,SUT626,XUT_10R-78	NA	NA	NA	NA	NA	NA
SUT640	SUT640,XUT_10R-197	NA	NA	NA	NA	NA	NA
SUT643	SUT643,XUT_10R-233	NA	NA	NA	NA	NA	NA
SUT645	SUT645	NA	NA	NA	NA	NA	NA
SUT646	SUT646,XUT_10R-249	NA	NA	NA	NA	NA	NA
SUT650	SUT650,XUT_10R-276	NA	NA	NA	NA	NA	NA
SUT656	SUT656,XUT_11R-12,SUT657,SUT658,CUT701,XUT_11R-13	NA	NA	NA	NA	NA	NA
SUT661	SUT661	NA	NA	NA	NA	NA	NA
SUT662	SUT662	NA	NA	NA	NA	NA	NA
SUT663	SUT663,XUT_11R-81	NA	NA	NA	NA	NA	NA
SUT665	SUT665,XUT_11R-114	NA	NA	NA	NA	NA	NA
SUT666	SUT666,XUT_11R-117,SUT667	NA	NA	NA	NA	NA	NA
SUT670	SUT670,XUT_11R-124	NA	NA	NA	NA	NA	NA
SUT672	SUT672,XUT_11R-134	NA	NA	NA	NA	NA	NA
SUT674	SUT674	NA	NA	NA	NA	NA	NA
SUT678	SUT678,XUT_11R-166	NA	NA	NA	NA	NA	NA
SUT681	SUT681	NA	NA	NA	NA	NA	NA
SUT684	SUT684,XUT_11R-273	NA	NA	NA	NA	NA	NA
SUT685	SUT685	NA	NA	NA	NA	NA	NA
SUT686	SUT686,XUT_12R-44	NA	NA	NA	NA	NA	NA
SUT687	SUT687,XUT_12R-76	NA	NA	NA	NA	NA	NA
SUT689	SUT689	NA	NA	NA	NA	NA	NA
SUT693	SUT693,XUT_12R-113,SUT694	NA	NA	NA	NA	NA	NA
SUT697	SUT697,XUT_12R-171	NA	NA	NA	NA	NA	NA
SUT699	SUT699	NA	NA	NA	NA	NA	NA
SUT702	SUT702,XUT_12R-239	NA	NA	NA	NA	NA	NA
SUT707	SUT707,XUT_12R-297	NA	NA	NA	NA	NA	NA
SUT709	SUT709	NA	NA	NA	NA	NA	NA
SUT710	SUT710,XUT_12R-336,CUT753,XUT_12R-337	NA	NA	NA	NA	NA	NA
SUT711	SUT711	NA	NA	NA	NA	NA	NA
SUT712	SUT712,XUT_12R-385	NA	NA	NA	NA	NA	NA
SUT715	SUT715	NA	NA	NA	NA	NA	NA
SUT717	SUT717	NA	NA	NA	NA	NA	NA
SUT725	SUT725	NA	NA	NA	NA	NA	NA
SUT733	SUT733	NA	NA	NA	NA	NA	NA
SUT740	SUT740	NA	NA	NA	NA	NA	NA
SUT750	SUT750,XUT_14R-229	NA	NA	NA	NA	NA	NA
SUT751	SUT751,XUT_14R-264	NA	NA	NA	NA	NA	NA
SUT753	SUT753,XUT_14R-284	NA	NA	NA	NA	NA	NA
SUT770	SUT770	NA	NA	NA	NA	NA	NA
SUT784	SUT784,XUT_15R-314,SUT785	NA	NA	NA	NA	NA	NA
SUT786	SUT786,XUT_15R-327	NA	NA	NA	NA	NA	NA
SUT788	SUT788,XUT_15R-355	NA	NA	NA	NA	NA	NA
SUT791	SUT791	NA	NA	NA	NA	NA	NA
SUT800	SUT800	NA	NA	NA	NA	NA	NA
SUT804	SUT804,XUT_16R-18	NA	NA	NA	NA	NA	NA
SUT812	SUT812,CUT893	NA	NA	NA	NA	NA	NA
SUT823	SUT823	NA	NA	NA	NA	NA	NA
SUT828	SUT828,XUT_16R-283	NA	NA	NA	NA	NA	NA
SUT829	SUT829,XUT_16R-288,CUT907	NA	NA	NA	NA	NA	NA
SUT836	SUT836,XUT_16R-349,XUT_16R-351	NA	NA	NA	NA	NA	NA
SUT838	SUT838	NA	NA	NA	NA	NA	NA
SUT840	SUT840,XUT_16R-363	NA	NA	NA	NA	NA	NA
SUT841	SUT841	NA	NA	NA	NA	NA	NA
tD(GUC)O	tD(GUC)O	NA	NA	NA	NA	NA	NA
tE(UUC)G1	tE(UUC)G1	NA	NA	NA	NA	NA	NA
tE(UUC)K	tE(UUC)K	NA	NA	NA	NA	NA	NA
TLC1	TLC1_TLC1	NA	NA	NA	NA	NA	NA
tR(UCU)G2	tR(UCU)G2	NA	NA	NA	NA	NA	NA
tT(UGU)G2	tT(UGU)G2,YGR256W	NA	NA	NA	NA	NA	NA
tV(AAC)G3	tV(AAC)G3	NA	NA	NA	NA	NA	NA
XUT	XUT_10F-15,SUT199	NA	NA	NA	NA	NA	NA
XUT	XUT_10F-151	NA	NA	NA	NA	NA	NA
XUT	XUT_10F-203,SUT213,CUT214	NA	NA	NA	NA	NA	NA
XUT	XUT_10F-213	NA	NA	NA	NA	NA	NA
XUT	XUT_10F-321	NA	NA	NA	NA	NA	NA
XUT	XUT_10F-326	NA	NA	NA	NA	NA	NA
XUT	XUT_10F-55,SUT204	NA	NA	NA	NA	NA	NA
XUT	XUT_10F-62	NA	NA	NA	NA	NA	NA
XUT	XUT_10F-87,CUT206	NA	NA	NA	NA	NA	NA
XUT	XUT_10R-128,SUT632	NA	NA	NA	NA	NA	NA
XUT	XUT_10R-186	NA	NA	NA	NA	NA	NA
XUT	XUT_10R-206,SUT642	NA	NA	NA	NA	NA	NA
XUT	XUT_10R-209	NA	NA	NA	NA	NA	NA
XUT	XUT_10R-39,SUT621,SUT622	NA	NA	NA	NA	NA	NA
XUT	XUT_10R-52,SUT624	NA	NA	NA	NA	NA	NA
XUT	XUT_10R-84,SUT627,SUT628	NA	NA	NA	NA	NA	NA
XUT	XUT_11F-10,SUT218,SUT219	NA	NA	NA	NA	NA	NA
XUT	XUT_11F-160,YKL044W,YKL044W,YKL043W	NA	NA	NA	NA	NA	NA
XUT	XUT_11F-26,SUT222	NA	NA	NA	NA	NA	NA
XUT	XUT_11F-281	NA	NA	NA	NA	NA	NA
XUT	XUT_11F-292	NA	NA	NA	NA	NA	NA
XUT	XUT_11F-58	NA	NA	NA	NA	NA	NA
XUT	XUT_11F-87,SUT231	NA	NA	NA	NA	NA	NA
XUT	XUT_11R-128,SUT671,XUT_11R-130	NA	NA	NA	NA	NA	NA
XUT	XUT_11R-171	NA	NA	NA	NA	NA	NA
XUT	XUT_11R-2,SUT652	NA	NA	NA	NA	NA	NA
XUT	XUT_11R-247,CUT728,XUT_11R-249	NA	NA	NA	NA	NA	NA
XUT	XUT_11R-260	NA	NA	NA	NA	NA	NA
XUT	XUT_11R-270	NA	NA	NA	NA	NA	NA
XUT	XUT_11R-94	NA	NA	NA	NA	NA	NA
XUT	XUT_12F-157,SUT263,CUT257,CUT258	NA	NA	NA	NA	NA	NA
XUT	XUT_12F-159	NA	NA	NA	NA	NA	NA
XUT	XUT_12F-165,CUT260,CUT261	NA	NA	NA	NA	NA	NA
XUT	XUT_12F-184,CUT264	NA	NA	NA	NA	NA	NA
XUT	XUT_12F-191,SUT265,SUT266	NA	NA	NA	NA	NA	NA
XUT	XUT_12F-208,SUT270	NA	NA	NA	NA	NA	NA
XUT	XUT_12F-257	NA	NA	NA	NA	NA	NA
XUT	XUT_12F-270,CUT267	NA	NA	NA	NA	NA	NA
XUT	XUT_12F-359,SUT282,CUT276,XUT_12F-361	NA	NA	NA	NA	NA	NA
XUT	XUT_12F-394	NA	NA	NA	NA	NA	NA
XUT	XUT_12F-6,SUT245	NA	NA	NA	NA	NA	NA
XUT	XUT_12F-70,CUT251	NA	NA	NA	NA	NA	NA
XUT	XUT_12F-84	NA	NA	NA	NA	NA	NA
XUT	XUT_12F-85,SUT250	NA	NA	NA	NA	NA	NA
XUT	XUT_12F-87,YLR041W,XUT_12F-90,SUT251	NA	NA	NA	NA	NA	NA
XUT	XUT_12F-98,SUT253	NA	NA	NA	NA	NA	NA
XUT	XUT_12R-107,SUT692	NA	NA	NA	NA	NA	NA
XUT	XUT_12R-126	NA	NA	NA	NA	NA	NA
XUT	XUT_12R-141	NA	NA	NA	NA	NA	NA
XUT	XUT_12R-144	NA	NA	NA	NA	NA	NA
XUT	XUT_12R-207,SUT698	NA	NA	NA	NA	NA	NA
XUT	XUT_12R-229,SUT701	NA	NA	NA	NA	NA	NA
XUT	XUT_12R-235	NA	NA	NA	NA	NA	NA
XUT	XUT_12R-237,CUT742,CUT743	NA	NA	NA	NA	NA	NA
XUT	XUT_12R-249,SUT703	NA	NA	NA	NA	NA	NA
XUT	XUT_12R-250	NA	NA	NA	NA	NA	NA
XUT	XUT_12R-299	NA	NA	NA	NA	NA	NA
XUT	XUT_12R-352	NA	NA	NA	NA	NA	NA
XUT	XUT_12R-370	NA	NA	NA	NA	NA	NA
XUT	XUT_12R-389,YLRCdelta27	NA	NA	NA	NA	NA	NA
XUT	XUT_13F-116	NA	NA	NA	NA	NA	NA
XUT	XUT_13F-151	NA	NA	NA	NA	NA	NA
XUT	XUT_13F-161,SUT300	NA	NA	NA	NA	NA	NA
XUT	XUT_13F-174	NA	NA	NA	NA	NA	NA
XUT	XUT_13F-195,SUT302	NA	NA	NA	NA	NA	NA
XUT	XUT_13F-206	NA	NA	NA	NA	NA	NA
XUT	XUT_13F-209,SUT305	NA	NA	NA	NA	NA	NA
XUT	XUT_13F-213,CUT299,XUT_13F-214	NA	NA	NA	NA	NA	NA
XUT	XUT_13F-218,YMRWdelta16	NA	NA	NA	NA	NA	NA
XUT	XUT_13F-222	NA	NA	NA	NA	NA	NA
XUT	XUT_13F-259	NA	NA	NA	NA	NA	NA
XUT	XUT_13F-294	NA	NA	NA	NA	NA	NA
XUT	XUT_13F-3,SUT285	NA	NA	NA	NA	NA	NA
XUT	XUT_13F-315	NA	NA	NA	NA	NA	NA
XUT	XUT_13F-339,SUT319	NA	NA	NA	NA	NA	NA
XUT	XUT_13F-350	NA	NA	NA	NA	NA	NA
XUT	XUT_13F-354	NA	NA	NA	NA	NA	NA
XUT	XUT_13F-359	NA	NA	NA	NA	NA	NA
XUT	XUT_13F-364	NA	NA	NA	NA	NA	NA
XUT	XUT_13F-373	NA	NA	NA	NA	NA	NA
XUT	XUT_13F-376	NA	NA	NA	NA	NA	NA
XUT	XUT_13F-390	NA	NA	NA	NA	NA	NA
XUT	XUT_13F-393,SUT321,XUT_13F-398,SUT322	NA	NA	NA	NA	NA	NA
XUT	XUT_13F-51,SUT288	NA	NA	NA	NA	NA	NA
XUT	XUT_13F-52,SUT289	NA	NA	NA	NA	NA	NA
XUT	XUT_13F-65,SUT292	NA	NA	NA	NA	NA	NA
XUT	XUT_13F-80,SUT295	NA	NA	NA	NA	NA	NA
XUT	XUT_13R-108,SUT721	NA	NA	NA	NA	NA	NA
XUT	XUT_13R-110,SUT722	NA	NA	NA	NA	NA	NA
XUT	XUT_13R-114,SUT724	NA	NA	NA	NA	NA	NA
XUT	XUT_13R-117	NA	NA	NA	NA	NA	NA
XUT	XUT_13R-127,CUT764	NA	NA	NA	NA	NA	NA
XUT	XUT_13R-20,CUT758,SUT716	NA	NA	NA	NA	NA	NA
XUT	XUT_13R-217	NA	NA	NA	NA	NA	NA
XUT	XUT_13R-232	NA	NA	NA	NA	NA	NA
XUT	XUT_13R-234,SUT732	NA	NA	NA	NA	NA	NA
XUT	XUT_13R-279,SUT734	NA	NA	NA	NA	NA	NA
XUT	XUT_13R-293,SUT735,CUT783,XUT_13R-294,CUT784,XUT_13R-297	NA	NA	NA	NA	NA	NA
XUT	XUT_13R-316,SUT736	NA	NA	NA	NA	NA	NA
XUT	XUT_13R-330,SUT737	NA	NA	NA	NA	NA	NA
XUT	XUT_13R-362	NA	NA	NA	NA	NA	NA
XUT	XUT_13R-411	NA	NA	NA	NA	NA	NA
XUT	XUT_13R-88	NA	NA	NA	NA	NA	NA
XUT	XUT_13R-97	NA	NA	NA	NA	NA	NA
XUT	XUT_14F-101,SUT325,CUT328	NA	NA	NA	NA	NA	NA
XUT	XUT_14F-102,SUT326	NA	NA	NA	NA	NA	NA
XUT	XUT_14F-116,SUT327,XUT_14F-118	NA	NA	NA	NA	NA	NA
XUT	XUT_14F-123,CUT330	NA	NA	NA	NA	NA	NA
XUT	XUT_14F-133	NA	NA	NA	NA	NA	NA
XUT	XUT_14F-142,SUT330	NA	NA	NA	NA	NA	NA
XUT	XUT_14F-166,SUT333	NA	NA	NA	NA	NA	NA
XUT	XUT_14F-20	NA	NA	NA	NA	NA	NA
XUT	XUT_14F-214	NA	NA	NA	NA	NA	NA
XUT	XUT_14F-219	NA	NA	NA	NA	NA	NA
XUT	XUT_14F-236	NA	NA	NA	NA	NA	NA
XUT	XUT_14F-257,CUT347,SUT337	NA	NA	NA	NA	NA	NA
XUT	XUT_14F-259,SUT338	NA	NA	NA	NA	NA	NA
XUT	XUT_14F-289,SUT339	NA	NA	NA	NA	NA	NA
XUT	XUT_14F-290,SUT340,SUT341,XUT_14F-292	NA	NA	NA	NA	NA	NA
XUT	XUT_14F-302,SUT343	NA	NA	NA	NA	NA	NA
XUT	XUT_14F-303,SUT344	NA	NA	NA	NA	NA	NA
XUT	XUT_14F-306	NA	NA	NA	NA	NA	NA
XUT	XUT_14F-313,SUT345	NA	NA	NA	NA	NA	NA
XUT	XUT_14F-37,CUT315	NA	NA	NA	NA	NA	NA
XUT	XUT_14F-55,CUT319,SUT323	NA	NA	NA	NA	NA	NA
XUT	XUT_14F-6	NA	NA	NA	NA	NA	NA
XUT	XUT_14F-61	NA	NA	NA	NA	NA	NA
XUT	XUT_14R-130,SUT747	NA	NA	NA	NA	NA	NA
XUT	XUT_14R-204	NA	NA	NA	NA	NA	NA
XUT	XUT_14R-21,SUT742	NA	NA	NA	NA	NA	NA
XUT	XUT_14R-219,CUT816	NA	NA	NA	NA	NA	NA
XUT	XUT_14R-249	NA	NA	NA	NA	NA	NA
XUT	XUT_14R-269,SUT752	NA	NA	NA	NA	NA	NA
XUT	XUT_14R-291,SUT754	NA	NA	NA	NA	NA	NA
XUT	XUT_14R-330,SUT757	NA	NA	NA	NA	NA	NA
XUT	XUT_14R-40,SUT743	NA	NA	NA	NA	NA	NA
XUT	XUT_14R-44	NA	NA	NA	NA	NA	NA
XUT	XUT_14R-74,SUT744	NA	NA	NA	NA	NA	NA
XUT	XUT_14R-75,SUT745	NA	NA	NA	NA	NA	NA
XUT	XUT_15F-1	NA	NA	NA	NA	NA	NA
XUT	XUT_15F-10,SUT349,CUT354	NA	NA	NA	NA	NA	NA
XUT	XUT_15F-102,SUT356	NA	NA	NA	NA	NA	NA
XUT	XUT_15F-104	NA	NA	NA	NA	NA	NA
XUT	XUT_15F-129	NA	NA	NA	NA	NA	NA
XUT	XUT_15F-141	NA	NA	NA	NA	NA	NA
XUT	XUT_15F-144,CUT368	NA	NA	NA	NA	NA	NA
XUT	XUT_15F-163,SUT361	NA	NA	NA	NA	NA	NA
XUT	XUT_15F-18,SUT351	NA	NA	NA	NA	NA	NA
XUT	XUT_15F-197,SUT365,CUT373	NA	NA	NA	NA	NA	NA
XUT	XUT_15F-200,SUT366,CUT375	NA	NA	NA	NA	NA	NA
XUT	XUT_15F-245	NA	NA	NA	NA	NA	NA
XUT	XUT_15F-249,SUT368	NA	NA	NA	NA	NA	NA
XUT	XUT_15F-288,SUT371,CUT385	NA	NA	NA	NA	NA	NA
XUT	XUT_15F-296,SUT373	NA	NA	NA	NA	NA	NA
XUT	XUT_15F-307,SUT374,CUT388	NA	NA	NA	NA	NA	NA
XUT	XUT_15F-318	NA	NA	NA	NA	NA	NA
XUT	XUT_15F-331,SUT377	NA	NA	NA	NA	NA	NA
XUT	XUT_15F-345	NA	NA	NA	NA	NA	NA
XUT	XUT_15F-436	NA	NA	NA	NA	NA	NA
XUT	XUT_15F-448,CUT395	NA	NA	NA	NA	NA	NA
XUT	XUT_15F-479	NA	NA	NA	NA	NA	NA
XUT	XUT_15F-9	NA	NA	NA	NA	NA	NA
XUT	XUT_15R-10	NA	NA	NA	NA	NA	NA
XUT	XUT_15R-101	NA	NA	NA	NA	NA	NA
XUT	XUT_15R-116,SUT768	NA	NA	NA	NA	NA	NA
XUT	XUT_15R-149,SUT769	NA	NA	NA	NA	NA	NA
XUT	XUT_15R-150,CUT833	NA	NA	NA	NA	NA	NA
XUT	XUT_15R-169,SUT772	NA	NA	NA	NA	NA	NA
XUT	XUT_15R-172	NA	NA	NA	NA	NA	NA
XUT	XUT_15R-175,SUT773,XUT_15R-177	NA	NA	NA	NA	NA	NA
XUT	XUT_15R-211	NA	NA	NA	NA	NA	NA
XUT	XUT_15R-249,SUT779	NA	NA	NA	NA	NA	NA
XUT	XUT_15R-29,SUT763	NA	NA	NA	NA	NA	NA
XUT	XUT_15R-33,SUT764	NA	NA	NA	NA	NA	NA
XUT	XUT_15R-34,SUT765	NA	NA	NA	NA	NA	NA
XUT	XUT_15R-366	NA	NA	NA	NA	NA	NA
XUT	XUT_15R-4	NA	NA	NA	NA	NA	NA
XUT	XUT_15R-403,YOR318C	NA	NA	NA	NA	NA	NA
XUT	XUT_15R-427,SUT795	NA	NA	NA	NA	NA	NA
XUT	XUT_15R-432,SUT796	NA	NA	NA	NA	NA	NA
XUT	XUT_15R-440,SUT798	NA	NA	NA	NA	NA	NA
XUT	XUT_15R-442	NA	NA	NA	NA	NA	NA
XUT	XUT_15R-47	NA	NA	NA	NA	NA	NA
XUT	XUT_15R-485	NA	NA	NA	NA	NA	NA
XUT	XUT_15R-66,CUT823,SUT767	NA	NA	NA	NA	NA	NA
XUT	XUT_15R-7	NA	NA	NA	NA	NA	NA
XUT	XUT_15R-8,SUT761,SUT762	NA	NA	NA	NA	NA	NA
XUT	XUT_16F-117,SUT398	NA	NA	NA	NA	NA	NA
XUT	XUT_16F-145,SUT403,CUT415	NA	NA	NA	NA	NA	NA
XUT	XUT_16F-148,SUT404	NA	NA	NA	NA	NA	NA
XUT	XUT_16F-151,SUT405	NA	NA	NA	NA	NA	NA
XUT	XUT_16F-17,SUT390	NA	NA	NA	NA	NA	NA
XUT	XUT_16F-175	NA	NA	NA	NA	NA	NA
XUT	XUT_16F-182,SUT409,CUT420,XUT_16F-183	NA	NA	NA	NA	NA	NA
XUT	XUT_16F-193	NA	NA	NA	NA	NA	NA
XUT	XUT_16F-213,SUT414	NA	NA	NA	NA	NA	NA
XUT	XUT_16F-229	NA	NA	NA	NA	NA	NA
XUT	XUT_16F-238,SUT417	NA	NA	NA	NA	NA	NA
XUT	XUT_16F-243,SUT420,CUT425	NA	NA	NA	NA	NA	NA
XUT	XUT_16F-247,SUT421,CUT426	NA	NA	NA	NA	NA	NA
XUT	XUT_16F-27,SUT392	NA	NA	NA	NA	NA	NA
XUT	XUT_16F-28,CUT402,XUT_16F-30,SUT393,SUT394	NA	NA	NA	NA	NA	NA
XUT	XUT_16F-324,SUT423	NA	NA	NA	NA	NA	NA
XUT	XUT_16F-334,SUT425	NA	NA	NA	NA	NA	NA
XUT	XUT_16F-339	NA	NA	NA	NA	NA	NA
XUT	XUT_16F-35,SUT395	NA	NA	NA	NA	NA	NA
XUT	XUT_16F-376,SUT428,SUT429	NA	NA	NA	NA	NA	NA
XUT	XUT_16F-383,SUT431	NA	NA	NA	NA	NA	NA
XUT	XUT_16F-47	NA	NA	NA	NA	NA	NA
XUT	XUT_16F-95,SUT397	NA	NA	NA	NA	NA	NA
XUT	XUT_16F-98	NA	NA	NA	NA	NA	NA
XUT	XUT_16R-165	NA	NA	NA	NA	NA	NA
XUT	XUT_16R-184,SUT815,CUT899	NA	NA	NA	NA	NA	NA
XUT	XUT_16R-192,SUT817	NA	NA	NA	NA	NA	NA
XUT	XUT_16R-225	NA	NA	NA	NA	NA	NA
XUT	XUT_16R-239,SUT822	NA	NA	NA	NA	NA	NA
XUT	XUT_16R-25,SUT805	NA	NA	NA	NA	NA	NA
XUT	XUT_16R-29	NA	NA	NA	NA	NA	NA
XUT	XUT_16R-295	NA	NA	NA	NA	NA	NA
XUT	XUT_16R-346	NA	NA	NA	NA	NA	NA
XUT	XUT_16R-348	NA	NA	NA	NA	NA	NA
XUT	XUT_16R-364	NA	NA	NA	NA	NA	NA
XUT	XUT_16R-375,SUT842	NA	NA	NA	NA	NA	NA
XUT	XUT_16R-404,SUT845	NA	NA	NA	NA	NA	NA
XUT	XUT_16R-422,SUT847	NA	NA	NA	NA	NA	NA
XUT	XUT_16R-54,SUT807	NA	NA	NA	NA	NA	NA
XUT	XUT_16R-6	NA	NA	NA	NA	NA	NA
XUT	XUT_16R-67	NA	NA	NA	NA	NA	NA
XUT	XUT_16R-69,SUT810	NA	NA	NA	NA	NA	NA
XUT	XUT_16R-8	NA	NA	NA	NA	NA	NA
XUT	XUT_1F-14	NA	NA	NA	NA	NA	NA
XUT	XUT_1F-15,CUT001	NA	NA	NA	NA	NA	NA
XUT	XUT_1F-23,SUT002,XUT_1F-25	NA	NA	NA	NA	NA	NA
XUT	XUT_1F-4	NA	NA	NA	NA	NA	NA
XUT	XUT_1F-60,CUT002	NA	NA	NA	NA	NA	NA
XUT	XUT_1F-90,SUT004	NA	NA	NA	NA	NA	NA
XUT	XUT_1R-35	NA	NA	NA	NA	NA	NA
XUT	XUT_1R-79	NA	NA	NA	NA	NA	NA
XUT	XUT_1R-83	NA	NA	NA	NA	NA	NA
XUT	XUT_1R-87	NA	NA	NA	NA	NA	NA
XUT	XUT_1R-91	NA	NA	NA	NA	NA	NA
XUT	XUT_2F-106	NA	NA	NA	NA	NA	NA
XUT	XUT_2F-116,CUT011,CUT012,XUT_2F-118	NA	NA	NA	NA	NA	NA
XUT	XUT_2F-141	NA	NA	NA	NA	NA	NA
XUT	XUT_2F-145,SUT014	NA	NA	NA	NA	NA	NA
XUT	XUT_2F-146,CUT019	NA	NA	NA	NA	NA	NA
XUT	XUT_2F-177,CUT025	NA	NA	NA	NA	NA	NA
XUT	XUT_2F-190,SUT018	NA	NA	NA	NA	NA	NA
XUT	XUT_2F-206,SUT019	NA	NA	NA	NA	NA	NA
XUT	XUT_2F-242,CUT030	NA	NA	NA	NA	NA	NA
XUT	XUT_2F-340	NA	NA	NA	NA	NA	NA
XUT	XUT_2F-89,SUT011,CUT009	NA	NA	NA	NA	NA	NA
XUT	XUT_2F-93	NA	NA	NA	NA	NA	NA
XUT	XUT_2R-114	NA	NA	NA	NA	NA	NA
XUT	XUT_2R-121	NA	NA	NA	NA	NA	NA
XUT	XUT_2R-127,SUT445	NA	NA	NA	NA	NA	NA
XUT	XUT_2R-142	NA	NA	NA	NA	NA	NA
XUT	XUT_2R-154	NA	NA	NA	NA	NA	NA
XUT	XUT_2R-226	NA	NA	NA	NA	NA	NA
XUT	XUT_2R-256,SUT449	NA	NA	NA	NA	NA	NA
XUT	XUT_2R-264	NA	NA	NA	NA	NA	NA
XUT	XUT_2R-271	NA	NA	NA	NA	NA	NA
XUT	XUT_2R-307	NA	NA	NA	NA	NA	NA
XUT	XUT_2R-342,SUT451	NA	NA	NA	NA	NA	NA
XUT	XUT_2R-343,SUT452,XUT_2R-344	NA	NA	NA	NA	NA	NA
XUT	XUT_2R-48,SUT438	NA	NA	NA	NA	NA	NA
XUT	XUT_2R-63,SUT439	NA	NA	NA	NA	NA	NA
XUT	XUT_2R-65,SUT440	NA	NA	NA	NA	NA	NA
XUT	XUT_2R-85	NA	NA	NA	NA	NA	NA
XUT	XUT_2R-86	NA	NA	NA	NA	NA	NA
XUT	XUT_2R-93,SUT443	NA	NA	NA	NA	NA	NA
XUT	XUT_3F-108,SUT038	NA	NA	NA	NA	NA	NA
XUT	XUT_3F-58,SUT031	NA	NA	NA	NA	NA	NA
XUT	XUT_3F-61	NA	NA	NA	NA	NA	NA
XUT	XUT_3F-71,SUT032	NA	NA	NA	NA	NA	NA
XUT	XUT_3F-78	NA	NA	NA	NA	NA	NA
XUT	XUT_3F-99	NA	NA	NA	NA	NA	NA
XUT	XUT_3R-106,SUT458	NA	NA	NA	NA	NA	NA
XUT	XUT_3R-136	NA	NA	NA	NA	NA	NA
XUT	XUT_3R-144,SUT459	NA	NA	NA	NA	NA	NA
XUT	XUT_3R-44,SUT455	NA	NA	NA	NA	NA	NA
XUT	XUT_3R-46,SUT456	NA	NA	NA	NA	NA	NA
XUT	XUT_3R-67	NA	NA	NA	NA	NA	NA
XUT	XUT_4F-115	NA	NA	NA	NA	NA	NA
XUT	XUT_4F-117	NA	NA	NA	NA	NA	NA
XUT	XUT_4F-14	NA	NA	NA	NA	NA	NA
XUT	XUT_4F-160,SUT043	NA	NA	NA	NA	NA	NA
XUT	XUT_4F-162,SUT045	NA	NA	NA	NA	NA	NA
XUT	XUT_4F-175	NA	NA	NA	NA	NA	NA
XUT	XUT_4F-181	NA	NA	NA	NA	NA	NA
XUT	XUT_4F-193	NA	NA	NA	NA	NA	NA
XUT	XUT_4F-204,SUT049	NA	NA	NA	NA	NA	NA
XUT	XUT_4F-231	NA	NA	NA	NA	NA	NA
XUT	XUT_4F-248,SUT052,CUT064	NA	NA	NA	NA	NA	NA
XUT	XUT_4F-253,SUT053	NA	NA	NA	NA	NA	NA
XUT	XUT_4F-255	NA	NA	NA	NA	NA	NA
XUT	XUT_4F-272,SUT056	NA	NA	NA	NA	NA	NA
XUT	XUT_4F-273,CUT066	NA	NA	NA	NA	NA	NA
XUT	XUT_4F-278	NA	NA	NA	NA	NA	NA
XUT	XUT_4F-30	NA	NA	NA	NA	NA	NA
XUT	XUT_4F-306	NA	NA	NA	NA	NA	NA
XUT	XUT_4F-32,SUT041	NA	NA	NA	NA	NA	NA
XUT	XUT_4F-341,SUT060,XUT_4F-342	NA	NA	NA	NA	NA	NA
XUT	XUT_4F-352	NA	NA	NA	NA	NA	NA
XUT	XUT_4F-376,CUT071,CUT072,XUT_4F-377	NA	NA	NA	NA	NA	NA
XUT	XUT_4F-43,CUT050	NA	NA	NA	NA	NA	NA
XUT	XUT_4F-446,SUT063	NA	NA	NA	NA	NA	NA
XUT	XUT_4F-447,SUT064	NA	NA	NA	NA	NA	NA
XUT	XUT_4F-467,SUT065	NA	NA	NA	NA	NA	NA
XUT	XUT_4F-473	NA	NA	NA	NA	NA	NA
XUT	XUT_4F-491	NA	NA	NA	NA	NA	NA
XUT	XUT_4F-497	NA	NA	NA	NA	NA	NA
XUT	XUT_4F-50,SUT042	NA	NA	NA	NA	NA	NA
XUT	XUT_4F-500,SUT066	NA	NA	NA	NA	NA	NA
XUT	XUT_4F-524,SUT069,XUT_4F-526,CUT085	NA	NA	NA	NA	NA	NA
XUT	XUT_4F-529,SUT070	NA	NA	NA	NA	NA	NA
XUT	XUT_4F-592	NA	NA	NA	NA	NA	NA
XUT	XUT_4F-622	NA	NA	NA	NA	NA	NA
XUT	XUT_4F-642,SUT075	NA	NA	NA	NA	NA	NA
XUT	XUT_4F-645,SUT076	NA	NA	NA	NA	NA	NA
XUT	XUT_4F-655	NA	NA	NA	NA	NA	NA
XUT	XUT_4F-675,SUT079,CUT099	NA	NA	NA	NA	NA	NA
XUT	XUT_4F-685	NA	NA	NA	NA	NA	NA
XUT	XUT_4F-689,SUT081,CUT100	NA	NA	NA	NA	NA	NA
XUT	XUT_4F-700,SUT083	NA	NA	NA	NA	NA	NA
XUT	XUT_4F-703	NA	NA	NA	NA	NA	NA
XUT	XUT_4R-100	NA	NA	NA	NA	NA	NA
XUT	XUT_4R-172	NA	NA	NA	NA	NA	NA
XUT	XUT_4R-190,SUT465	NA	NA	NA	NA	NA	NA
XUT	XUT_4R-237,SUT469	NA	NA	NA	NA	NA	NA
XUT	XUT_4R-253	NA	NA	NA	NA	NA	NA
XUT	XUT_4R-263,SUT471	NA	NA	NA	NA	NA	NA
XUT	XUT_4R-27	NA	NA	NA	NA	NA	NA
XUT	XUT_4R-274,CUT502,SUT473	NA	NA	NA	NA	NA	NA
XUT	XUT_4R-283,YDRCdelta9	NA	NA	NA	NA	NA	NA
XUT	XUT_4R-336	NA	NA	NA	NA	NA	NA
XUT	XUT_4R-346	NA	NA	NA	NA	NA	NA
XUT	XUT_4R-370,SUT474	NA	NA	NA	NA	NA	NA
XUT	XUT_4R-372,SUT475	NA	NA	NA	NA	NA	NA
XUT	XUT_4R-393	NA	NA	NA	NA	NA	NA
XUT	XUT_4R-423,SUT480	NA	NA	NA	NA	NA	NA
XUT	XUT_4R-446,SUT481	NA	NA	NA	NA	NA	NA
XUT	XUT_4R-483,SUT483	NA	NA	NA	NA	NA	NA
XUT	XUT_4R-535	NA	NA	NA	NA	NA	NA
XUT	XUT_4R-548,SUT491	NA	NA	NA	NA	NA	NA
XUT	XUT_4R-552,SUT493	NA	NA	NA	NA	NA	NA
XUT	XUT_4R-81,CUT479,CUT480	NA	NA	NA	NA	NA	NA
XUT	XUT_4R-92,SUT461,XUT_4R-94	NA	NA	NA	NA	NA	NA
XUT	XUT_5F-112	NA	NA	NA	NA	NA	NA
XUT	XUT_5F-128,SUT091	NA	NA	NA	NA	NA	NA
XUT	XUT_5F-129,SUT092	NA	NA	NA	NA	NA	NA
XUT	XUT_5F-136	NA	NA	NA	NA	NA	NA
XUT	XUT_5F-139,SUT093	NA	NA	NA	NA	NA	NA
XUT	XUT_5F-151	NA	NA	NA	NA	NA	NA
XUT	XUT_5F-223	NA	NA	NA	NA	NA	NA
XUT	XUT_5F-239,SUT098	NA	NA	NA	NA	NA	NA
XUT	XUT_5F-24	NA	NA	NA	NA	NA	NA
XUT	XUT_5F-255,SUT099	NA	NA	NA	NA	NA	NA
XUT	XUT_5F-62,YELWdelta5	NA	NA	NA	NA	NA	NA
XUT	XUT_5F-67,CUT106	NA	NA	NA	NA	NA	NA
XUT	XUT_5F-75	NA	NA	NA	NA	NA	NA
XUT	XUT_5R-11,SUT500	NA	NA	NA	NA	NA	NA
XUT	XUT_5R-115,YERCdelta8	NA	NA	NA	NA	NA	NA
XUT	XUT_5R-142	NA	NA	NA	NA	NA	NA
XUT	XUT_5R-148	NA	NA	NA	NA	NA	NA
XUT	XUT_5R-168	NA	NA	NA	NA	NA	NA
XUT	XUT_5R-211	NA	NA	NA	NA	NA	NA
XUT	XUT_5R-232	NA	NA	NA	NA	NA	NA
XUT	XUT_5R-36,CUT546	NA	NA	NA	NA	NA	NA
XUT	XUT_5R-48,YELCdelta3	NA	NA	NA	NA	NA	NA
XUT	XUT_5R-74,SUT505,XUT_5R-75	NA	NA	NA	NA	NA	NA
XUT	XUT_5R-90-m,SUT508	NA	NA	NA	NA	NA	NA
XUT	XUT_5R-93,SUT509	NA	NA	NA	NA	NA	NA
XUT	XUT_5R-97,SUT512	NA	NA	NA	NA	NA	NA
XUT	XUT_6F-52	NA	NA	NA	NA	NA	NA
XUT	XUT_6F-62	NA	NA	NA	NA	NA	NA
XUT	XUT_6R-115,SUT531,CUT581	NA	NA	NA	NA	NA	NA
XUT	XUT_6R-17	NA	NA	NA	NA	NA	NA
XUT	XUT_6R-28,SUT524	NA	NA	NA	NA	NA	NA
XUT	XUT_6R-50	NA	NA	NA	NA	NA	NA
XUT	XUT_6R-65,SUT528	NA	NA	NA	NA	NA	NA
XUT	XUT_6R-81,CUT577,CUT578,XUT_6R-82	NA	NA	NA	NA	NA	NA
XUT	XUT_7F-110	NA	NA	NA	NA	NA	NA
XUT	XUT_7F-130	NA	NA	NA	NA	NA	NA
XUT	XUT_7F-261,SUT122,CUT148	NA	NA	NA	NA	NA	NA
XUT	XUT_7F-276,CUT149	NA	NA	NA	NA	NA	NA
XUT	XUT_7F-283,SUT123	NA	NA	NA	NA	NA	NA
XUT	XUT_7F-296,SUT126	NA	NA	NA	NA	NA	NA
XUT	XUT_7F-31,SUT110,CUT125	NA	NA	NA	NA	NA	NA
XUT	XUT_7F-324,SUT128	NA	NA	NA	NA	NA	NA
XUT	XUT_7F-347,SUT131	NA	NA	NA	NA	NA	NA
XUT	XUT_7F-36	NA	NA	NA	NA	NA	NA
XUT	XUT_7F-391	NA	NA	NA	NA	NA	NA
XUT	XUT_7F-400,CUT160	NA	NA	NA	NA	NA	NA
XUT	XUT_7F-414,SUT137	NA	NA	NA	NA	NA	NA
XUT	XUT_7F-426,SUT138	NA	NA	NA	NA	NA	NA
XUT	XUT_7F-439,SUT141,CUT164	NA	NA	NA	NA	NA	NA
XUT	XUT_7F-44	NA	NA	NA	NA	NA	NA
XUT	XUT_7F-447,SUT142	NA	NA	NA	NA	NA	NA
XUT	XUT_7F-469,SUT145	NA	NA	NA	NA	NA	NA
XUT	XUT_7F-470,SUT146,CUT169,XUT_7F-471	NA	NA	NA	NA	NA	NA
XUT	XUT_7F-475	NA	NA	NA	NA	NA	NA
XUT	XUT_7F-478	NA	NA	NA	NA	NA	NA
XUT	XUT_7F-480	NA	NA	NA	NA	NA	NA
XUT	XUT_7F-91,YGLWtau2	NA	NA	NA	NA	NA	NA
XUT	XUT_7R-105,CUT592	NA	NA	NA	NA	NA	NA
XUT	XUT_7R-116,SUT542	NA	NA	NA	NA	NA	NA
XUT	XUT_7R-12,CUT583	NA	NA	NA	NA	NA	NA
XUT	XUT_7R-124	NA	NA	NA	NA	NA	NA
XUT	XUT_7R-129	NA	NA	NA	NA	NA	NA
XUT	XUT_7R-144,SUT544	NA	NA	NA	NA	NA	NA
XUT	XUT_7R-173	NA	NA	NA	NA	NA	NA
XUT	XUT_7R-187	NA	NA	NA	NA	NA	NA
XUT	XUT_7R-19,SUT533,SUT534,XUT_7R-20,CUT584	NA	NA	NA	NA	NA	NA
XUT	XUT_7R-243,CUT606	NA	NA	NA	NA	NA	NA
XUT	XUT_7R-245,SUT550	NA	NA	NA	NA	NA	NA
XUT	XUT_7R-264,SUT551	NA	NA	NA	NA	NA	NA
XUT	XUT_7R-269,SUT552	NA	NA	NA	NA	NA	NA
XUT	XUT_7R-275	NA	NA	NA	NA	NA	NA
XUT	XUT_7R-305,SUT555	NA	NA	NA	NA	NA	NA
XUT	XUT_7R-315,SUT556,CUT615	NA	NA	NA	NA	NA	NA
XUT	XUT_7R-328	NA	NA	NA	NA	NA	NA
XUT	XUT_7R-340,SUT559	NA	NA	NA	NA	NA	NA
XUT	XUT_7R-365,SUT564,CUT623	NA	NA	NA	NA	NA	NA
XUT	XUT_7R-374	NA	NA	NA	NA	NA	NA
XUT	XUT_7R-426	NA	NA	NA	NA	NA	NA
XUT	XUT_7R-433,SUT569	NA	NA	NA	NA	NA	NA
XUT	XUT_8F-104,SUT159	NA	NA	NA	NA	NA	NA
XUT	XUT_8F-131,SUT164	NA	NA	NA	NA	NA	NA
XUT	XUT_8F-134,SUT165	NA	NA	NA	NA	NA	NA
XUT	XUT_8F-18,SUT148	NA	NA	NA	NA	NA	NA
XUT	XUT_8F-212	NA	NA	NA	NA	NA	NA
XUT	XUT_8F-22	NA	NA	NA	NA	NA	NA
XUT	XUT_8F-226	NA	NA	NA	NA	NA	NA
XUT	XUT_8F-246	NA	NA	NA	NA	NA	NA
XUT	XUT_8F-36,SUT151	NA	NA	NA	NA	NA	NA
XUT	XUT_8F-72,SUT155	NA	NA	NA	NA	NA	NA
XUT	XUT_8F-92,SUT157	NA	NA	NA	NA	NA	NA
XUT	XUT_8R-10,SUT573	NA	NA	NA	NA	NA	NA
XUT	XUT_8R-115,SUT580	NA	NA	NA	NA	NA	NA
XUT	XUT_8R-117,SUT581,XUT_8R-118	NA	NA	NA	NA	NA	NA
XUT	XUT_8R-125,SUT582	NA	NA	NA	NA	NA	NA
XUT	XUT_8R-174,SUT587	NA	NA	NA	NA	NA	NA
XUT	XUT_8R-189,SUT588	NA	NA	NA	NA	NA	NA
XUT	XUT_8R-193,CUT651,SUT590	NA	NA	NA	NA	NA	NA
XUT	XUT_8R-223,YHRCdelta12,SUT593	NA	NA	NA	NA	NA	NA
XUT	XUT_8R-247,SUT599	NA	NA	NA	NA	NA	NA
XUT	XUT_8R-253	NA	NA	NA	NA	NA	NA
XUT	XUT_8R-26,SUT574	NA	NA	NA	NA	NA	NA
XUT	XUT_8R-47,SUT577	NA	NA	NA	NA	NA	NA
XUT	XUT_8R-68,SUT578	NA	NA	NA	NA	NA	NA
XUT	XUT_8R-98,SUT579	NA	NA	NA	NA	NA	NA
XUT	XUT_9F-10,SUT176	NA	NA	NA	NA	NA	NA
XUT	XUT_9F-113,SUT183,SUT184	NA	NA	NA	NA	NA	NA
XUT	XUT_9F-117	NA	NA	NA	NA	NA	NA
XUT	XUT_9F-120	NA	NA	NA	NA	NA	NA
XUT	XUT_9F-136,SUT186	NA	NA	NA	NA	NA	NA
XUT	XUT_9F-159	NA	NA	NA	NA	NA	NA
XUT	XUT_9F-176,SUT191	NA	NA	NA	NA	NA	NA
XUT	XUT_9F-189,SUT193	NA	NA	NA	NA	NA	NA
XUT	XUT_9F-2	NA	NA	NA	NA	NA	NA
XUT	XUT_9F-202,SUT195	NA	NA	NA	NA	NA	NA
XUT	XUT_9F-213,SUT197	NA	NA	NA	NA	NA	NA
XUT	XUT_9F-220	NA	NA	NA	NA	NA	NA
XUT	XUT_9F-4	NA	NA	NA	NA	NA	NA
XUT	XUT_9F-9,SUT175,CUT185	NA	NA	NA	NA	NA	NA
XUT	XUT_9R-117	NA	NA	NA	NA	NA	NA
XUT	XUT_9R-145,YILCdelta5	NA	NA	NA	NA	NA	NA
XUT	XUT_9R-35	NA	NA	NA	NA	NA	NA
XUT	XUT_9R-51	NA	NA	NA	NA	NA	NA
XUT	XUT_9R-55,SUT606	NA	NA	NA	NA	NA	NA
XUT	XUT_9R-77,SUT610	NA	NA	NA	NA	NA	NA
YAL001C	YAL001C_TFC3	YAL001C_mRNA	1161	499	661	-0,1395348837	Subunit of RNA polymerase III transcription initiation factor complex; part of the TauB domain of TFIIIC that binds DNA at the BoxB promoter sites of tRNA and similar genes; cooperates with Tfc6p in DNA binding; largest of six subunits of the RNA polymerase III transcription initiation factor complex (TFIIIC)
YAL002W	YAL002W_VPS8	YAL002W_mRNA	1275	554	720	-0,1301960784	Membrane-binding component of the CORVET complex; involved in endosomal vesicle tethering and fusion in the endosome to vacuole protein targeting pathway; interacts with Vps21p; contains RING finger motif
YAL005C	YAL005C_SSA1	YAL005C_mRNA	643	456	186	0,4199066874	ATPase involved in protein folding and NLS-directed nuclear transport; member of HSP70 family; required for ubiquitin-dependent degradation of short-lived proteins; forms chaperone complex with Ydj1p; localized to nucleus, cytoplasm, cell wall; 98% identical to paralog Ssa2p with different functional specificity in propagation of yeast URE3] prions, vacuolar-mediated degradations of gluconeogenes…
YAL007C	YAL007C_ERP2	YAL007C_mRNA	216	117	98	0,087962963	Member of the p24 family involved in ER to Golgi transport; similar to Emp24p and Erv25p; role in misfolded protein quality control; forms a heterotrimeric complex with Erp1p, Emp24p, and Erv25p; localized to COPII-coated vesicles; ERP2 has a paralog, ERP4, that arose from the whole genome duplication
YAL008W	YAL008W_FUN14	YAL008W_mRNA	199	99	99	0	Integral mitochondrial outer membrane (MOM) protein; dosage suppressor of an MDM10 null that reduces ERMES-related phenotypes, such as alterations in mitochondrial morphology, protein complex assembly, and lipid profile; dosage suppressor of MDM12, MDM34, and MMM1 null mutant growth defects; novel mechanism of MOM import involving Tom70p, the TOM complex, and the TIM23 complex, requiring mitochon…
YAL009W	YAL009W_SPO7	YAL009W_mRNA	260	127	132	-0,0192307692	Putative regulatory subunit of Nem1p-Spo7p phosphatase holoenzyme; regulates nuclear growth by controlling phospholipid biosynthesis, required for normal nuclear envelope morphology, premeiotic replication, and sporulation
YAL010C	YAL010C_MDM10	YAL010C_mRNA	494	189	304	-0,2327935223	Subunit of both the ERMES and the SAM complex; component of ERMES complex which acts as a molecular tether between the mitochondria and the ER, necessary for efficient phospholipid exchange between organelles and for mitophagy; SAM/TOB complex component that functions in the assembly of outer membrane beta-barrel proteins; involved in mitochondrial inheritance and morphology; ERMES complex is oft…
YAL011W	YAL011W_SWC3	YAL011W_mRNA	626	293	332	-0,0623003195	Protein of unknown function; component of the SWR1 complex, which exchanges histone variant H2AZ (Htz1p) for chromatin-bound histone H2A; required for formation of nuclear-associated array of smooth endoplasmic reticulum known as karmellae
YAL013W	YAL013W_DEP1	YAL013W_mRNA	406	220	185	0,0862068966	Component of the Rpd3L histone deacetylase complex; required for diauxic shift-induced histone H2B deposition onto rDNA genes; transcriptional modulator involved in regulation of structural phospholipid biosynthesis genes and metabolically unrelated genes, as well as maintenance of telomeres, mating efficiency, and sporulation
YAL014C	YAL014C_SYN8	YAL014C_mRNA	256	118	137	-0,07421875	Endosomal SNARE related to mammalian syntaxin 8
YAL015C	YAL015C_NTG1	YAL015C_mRNA	400	193	206	-0,0325	DNA N-glycosylase and apurinic/apyrimidinic (AP) lyase; involved in base excision repair; acts in both nucleus and mitochondrion; creates a double-strand break at mtDNA origins that stimulates replication in response to oxidative stress; required for maintaining mitochondrial genome integrity; NTG1 has a paralog, NTG2, that arose from the whole genome duplication
YAL016W	YAL016W_TPD3	YAL016W_mRNA	636	284	351	-0,1053459119	Regulatory subunit A of the heterotrimeric PP2A complex; the heterotrimeric protein phosphatase 2A (PP2A) complex also contains regulatory subunit Cdc55p and either catalytic subunit Pph21p or Pph22p; required for cell morphogenesis and transcription by RNA polymerase III
YAL017W	YAL017W_PSK1	YAL017W_mRNA	1357	574	782	-0,1532792926	PAS domain-containing serine/threonine protein kinase; coordinately regulates protein synthesis and carbohydrate metabolism and storage in response to a unknown metabolite that reflects nutritional status; PSK1 has a paralog, PSK2, that arose from the whole genome duplication
YAL018C	YAL018C	YAL018C_mRNA	326	155	170	-0,0460122699	Protein Involved in spore wall assembly; localizes to lipid droplets found on or outside of the prospore membrane; shares similarity with Lds2p and Rrt8p, and a strain mutant for all 3 genes exhibits reduced dityrosine fluorescence relative to the single mutants
YAL019W-A	YAL019W-A,YAL019W	YAL019W-A_mRNA	190	109	80	0,1526315789	Dubious open reading frame; unlikely to encode a functional protein, based on available experimental and comparative sequence data; partially overlaps ORF ATS1/YAL020C
YAL020C	YAL020C_ATS1	YAL020C_mRNA	334	158	175	-0,0508982036	Protein required for modification of wobble nucleosides in tRNA; acts with Elongator complex, Kti11p, and Kti12p; has a potential role in regulatory interactions between microtubules and the cell cycle; forms a stable heterodimer with Kti11p
YAL021C	YAL021C_CCR4	YAL021C_mRNA	838	421	416	0,0059665871	Component of the CCR4-NOT transcriptional complex; CCR4-NOT is involved in regulation of gene expression; component of the major cytoplasmic deadenylase, which is involved in mRNA poly(A) tail shortening
YAL022C	YAL022C_FUN26	YAL022C_mRNA	518	287	230	0,11003861	High affinity, broad selectivity, nucleoside/nucleobase transporter; vacuolar membrane localized transporter which may regulate the balance of nicotinamide riboside (NmR) levels between the cytosol and vacuole, contributing to salvage of NmR for use in cytosolic NAD+ synthesis; equilibrative nucleoside transporter (ENT) family member
YAL023C	YAL023C_PMT2	YAL023C_mRNA	760	465	294	0,225	Protein O-mannosyltransferase of the ER membrane; transfers mannose residues from dolichyl phosphate-D-mannose to protein serine/threonine residues; involved in ER quality control; acts in a complex with Pmt1p, can instead interact with Pmt5p; antifungal drug target; PMT2 has a paralog, PMT3, that arose from the whole genome duplication
YAL024C	YAL024C_LTE1	YAL024C_mRNA	1436	566	869	-0,2110027855	Protein similar to GDP/GTP exchange factors; without detectable GEF activity; required for asymmetric localization of Bfa1p at daughter-directed spindle pole bodies and for mitotic exit at low temperatures
YAL025C	YAL025C_MAK16	YAL025C_mRNA	307	154	152	0,006514658	Essential nuclear protein; constituent of 66S pre-ribosomal particles; required for maturation of 25S and 5.8S rRNAs; required for maintenance of M1 satellite double-stranded RNA of the L-A virus
YAL026C-A	YAL026C-A,YAL026C_YAL026C-A,DRS2	YAL026C-A_mRNA	146	60	85	-0,1712328767	Dubious open reading frame; unlikely to encode a functional protein, based on available experimental and comparative sequence data; partially overlaps the uncharacterized ORF YAL027W and the verified gene DRS2
YAL027W	YAL027W_YAL027W	YAL027W_mRNA	262	110	151	-0,1564885496	5'- and 3'-flap DNA binding protein; recruits Rad1p-Rad10p to single-strand annealing intermediates with 3' non-homologous tails for removal during double-strand break repair; complexes with Rad1p-Rad10p and stimulates its endonuclease activity; green fluorescent protein (GFP)-fusion protein localizes to the nucleus
YAL028W	YAL028W_FRT2	YAL028W_mRNA	529	234	294	-0,1134215501	Tail-anchored ER membrane protein of unknown function; interacts with homolog Frt1p; promotes growth in conditions of high Na+, alkaline pH, or cell wall stress, possibly via a role in posttranslational translocation; potential Cdc28p substrate; FRT2 has a paralog, FRT1, that arose from the whole genome duplication
YAL029C	YAL029C_MYO4	YAL029C_mRNA	1472	672	799	-0,0862771739	Type V myosin motor involved in actin-based transport of cargos; required for mRNA transport, including ASH1 mRNA, and facilitating the growth and movement of ER tubules into the growing bud along with She3p; MYO4 has a paralog, MYO2, that arose from the whole genome duplication
YAL030W	YAL030W_SNC1	YAL030W_mRNA	118	53	64	-0,093220339	Vesicle membrane receptor protein (v-SNARE); involved in the fusion between Golgi-derived secretory vesicles with the plasma membrane; proposed to be involved in endocytosis; member of the synaptobrevin/VAMP family of R-type v-SNARE proteins; SNC1 has a paralog, SNC2, that arose from the whole genome duplication
YAL031C	YAL031C_GIP4	YAL031C_mRNA	761	363	397	-0,0446780552	Cytoplasmic protein that regulates protein phosphatase 1 Glc7p; protein overexpression relocalizes Glc7p from the nucleus and prevents chromosome segregation; potential Cdc28p substrate
YAL032C	YAL032C_PRP45	YAL032C_mRNA	380	182	197	-0,0394736842	Protein required for pre-mRNA splicing; associates with the spliceosome and interacts with splicing factors Prp22p and Prp46p; orthologous to human transcriptional coactivator SKIP and can activate transcription of a reporter gene
YAL033W	YAL033W_POP5	YAL033W_mRNA	174	82	91	-0,0517241379	Subunit of both RNase MRP and nuclear RNase P; RNase MRP cleaves pre-rRNA, while nuclear RNase P cleaves tRNA precursors to generate mature 5' ends and facilitates turnover of nuclear RNAs
YAL034C	YAL034C_FUN19	YAL034C_mRNA	414	208	205	0,0072463768	Non-essential protein of unknown function; expression induced in response to heat stress; FUN19 has a paralog, YOR338W, that arose from the whole genome duplication
YAL034W-A	YAL034W-A_MTW1	YAL034W-A_mRNA	290	126	163	-0,1275862069	Essential component of the MIND kinetochore complex; joins kinetochore subunits contacting DNA to those contacting microtubules; critical to kinetochore assembly; complex consists of Mtw1p Including Nnf1p-Nsl1p-Dsn1p (MIND)
YAL035W	YAL035W_FUN12	YAL035W_mRNA	1003	539	463	0,075772682	Translation initiation factor eIF5B; GTPase that promotes Met-tRNAiMet binding to ribosomes and ribosomal subunit joining; promotes GTP-dependent maturation of 18S rRNA by Nob1p; protein abundance increases in response to DNA replication stress; homolog of bacterial IF2
YAL036C	YAL036C_RBG1	YAL036C_mRNA	370	197	172	0,0675675676	Member of the DRG family of GTP-binding proteins; associates with translating ribosomes; interacts with Tma46p, Ygr250cp, Gir2p and Yap1p via two-hybrid
YAL039C	YAL039C_CYC3	YAL039C_mRNA	270	153	116	0,137037037	Cytochrome c heme lyase (holocytochrome c synthase); attaches heme to apo-cytochrome c (Cyc1p or Cyc7p) in mitochondrial intermembrane space; human homolog HCCS implicated in microphthalmia with linear skin defects (MLS), and can complement yeast null mutant
YAL040C	YAL040C_CLN3	YAL040C_mRNA	581	316	264	0,0895008606	G1 cyclin involved in cell cycle progression; activates Cdc28p kinase to promote G1 to S phase transition; plays a role in regulating transcription of other G1 cyclins, CLN1 and CLN2; regulated by phosphorylation and proteolysis; acetyl-CoA induces CLN3 transcription in response to nutrient repletion to promote cell-cycle entry; cell cycle arrest phenotype of the cln1 cln2 cln3 triple null mutant…
YAL041W	YAL041W_CDC24	YAL041W_mRNA	855	370	484	-0,1333333333	Guanine nucleotide exchange factor (GEF) for Cdc42p; required for polarity establishment and maintenance, and mutants have morphological defects in bud formation and shmooing; relocalizes from nucleus to cytoplasm upon DNA replication stress; thermosensitivity of the cdc24-4 mutant in the presence of sorbitol is functionally complemented by human CDC42
YAL042W	YAL042W_ERV46	YAL042W_mRNA	416	232	183	0,1177884615	Protein localized to COPII-coated vesicles; forms a complex with Erv41p; involved in the membrane fusion stage of transport
YAL043C	YAL043C_PTA1	YAL043C_mRNA	786	402	383	0,024173028	Subunit of holo-CPF; holo-CPF is a multiprotein complex and functional homolog of mammalian CPSF, required for the cleavage and polyadenylation of mRNA and snoRNA 3' ends; involved in pre-tRNA processing; binds to the phosphorylated CTD of RNAPII
YAL044C	YAL044C_GCV3	YAL044C_mRNA	171	95	75	0,1169590643	H subunit of the mitochondrial glycine decarboxylase complex; glycine decarboxylase is required for the catabolism of glycine to 5,10-methylene-THF; also required for all protein lipoylation; expression is regulated by levels of 5,10-methylene-THF
YAL044W-A	YAL044W-A_YAL044W-A	YAL044W-A_mRNA	111	58	52	0,0540540541	Mitochondrial matrix protein involved in Fe-S cluster biogenesis; facilitates 4Fe-2S] cluster inception into mitochondrial proteins such as lipoate synthase and succinate dehydrogenase; interacts and may function with Grx5p at an early step in Fe-S cluster biosynthesis; forms dimeric complexes with Grx5p and Nfu1p that alter the stability of shared Fe/S clusters; sequence similarity to human BOLA…
YAL046C	YAL046C_YAL046C	YAL046C_mRNA	119	66	52	0,1176470588	Protein involved in Fe-S cluster transfer to mitochondrial clients; protects 4Fe-4S] clusters from damage due to oxidative stress by acting along with Nfu1p at a late step in the transfer of [4Fe-4S] clusters from the ISA complex to mitochondrial client proteins like lipoate synthase and succinate dehydrogenase; sequence similarity to human BOLA family member, BOLA3, mutations of which are associ…
YAL047C	YAL047C_SPC72	YAL047C_mRNA	623	266	356	-0,1444622793	Gamma-tubulin small complex (gamma-TuSC) receptor; recruits the gamma-TuSC complex to the cytoplasmic side of the SPB, connecting nuclear microtubules to the SPB; involved in astral microtubule formation, stabilization, and with Stu2p, anchoring astral MTs at the cytoplasmic face of the SPB, and regulating plus-end MT dynamics; regulated by Cdc5 kinase
YAL049C	YAL049C_YAL049C	YAL049C_mRNA	247	118	128	-0,04048583	Cytoplasmic protein involved in mitochondrial function or organization; null mutant displays reduced frequency of mitochondrial genome loss; potential Hsp82p interactor
YAL051W	YAL051W_OAF1	YAL051W_mRNA	1048	451	596	-0,1383587786	Oleate-activated transcription factor; subunit of a heterodimeric complex with Pip2p, which binds to oleate-response elements (ORE) in the promoter of genes involved in beta-oxidation of fatty acids, peroxisome organization and biogenesis, activating transcription in the presence of oleate; regulates chromatin silencing at telomeres; involved in diauxic shift; OAF1 has a paralog, PIP2, that arose…
YAL053W	YAL053W_FLC2	YAL053W_mRNA	784	412	371	0,0522959184	Putative calcium channel involved in calcium release under hypotonic stress; required for uptake of FAD into endoplasmic reticulum; involved in cell wall maintenance; FLC2 has a paralog, YOR365C, that arose from the whole genome duplication
YAL054C	YAL054C_ACS1	YAL054C_mRNA	714	418	295	0,1722689076	Acetyl-coA synthetase isoform; along with Acs2p, acetyl-coA synthetase isoform is the nuclear source of acetyl-coA for histone acetylation; expressed during growth on nonfermentable carbon sources and under aerobic conditions
YAL055W	YAL055W_PEX22	YAL055W_mRNA	181	71	109	-0,2099447514	Putative peroxisomal membrane protein; required for import of peroxisomal proteins; functionally complements a Pichia pastoris pex22 mutation
YAL056W	YAL056W_GPB2	YAL056W_mRNA	881	355	525	-0,1929625426	Multistep regulator of cAMP-PKA signaling; inhibits PKA downstream of Gpa2p and Cyr1p, thereby increasing cAMP dependency; inhibits Ras activity through direct interactions with Ira1p/2p; regulated by G-alpha protein Gpa2p; GPB2 has a paralog, GPB1, that arose from the whole genome duplication
YAL058W	YAL058W_CNE1	YAL058W_mRNA	503	223	279	-0,111332008	Calnexin; integral membrane ER chaperone involved in folding and quality control of glycoproteins; chaperone activity is inhibited by Mpd1p, with which Cne1p interacts; 24% identical to mammalian calnexin; Ca+ binding not yet shown in yeast
YAL059W	YAL059W_ECM1	YAL059W_mRNA	213	108	104	0,0187793427	Pre-ribosomal factor involved in 60S ribosomal protein subunit export; associates with the pre-60S particle; shuttles between the nucleus and cytoplasm
YAL060W	YAL060W_BDH1	YAL060W_mRNA	383	214	168	0,1201044386	NAD-dependent (R,R)-butanediol dehydrogenase; catalyzes oxidation of (R,R)-2,3-butanediol to (3R)-acetoin, oxidation of meso-butanediol to (3S)-acetoin, and reduction of acetoin; enhances use of 2,3-butanediol as an aerobic carbon source
YAL061W	YAL061W_BDH2	YAL061W_mRNA	418	238	179	0,1411483254	Putative medium-chain alcohol dehydrogenase with similarity to BDH1; transcription induced by constitutively active PDR1 and PDR3
YAL062W	YAL062W_GDH3	YAL062W_mRNA	458	261	196	0,1419213974	NADP(+)-dependent glutamate dehydrogenase; synthesizes glutamate from ammonia and alpha-ketoglutarate; rate of alpha-ketoglutarate utilization differs from Gdh1p; expression regulated by nitrogen and carbon sources; GDH3 has a paralog, GDH1, that arose from the whole genome duplication
YAL063C-A	YAL063C-A	YAL063C-A_mRNA	97	51	45	0,0618556701	Putative protein of unknown function; identified by expression profiling and mass spectrometry
YAL063C	YAL063C	YAL063C_mRNA	1323	797	525	0,2055933485	Lectin-like protein with similarity to Flo1p; thought to be expressed and involved in flocculation
YAR002C-A	YAR002C-A_ERP1	YAR002C-A_mRNA	220	121	98	0,1045454545	Member of the p24 family involved in ER to Golgi transport; role in misfolded protein quality control; forms heterotrimeric complex with Erp2p, Emp24p, and Erv25p; localized to COPII-coated vesicles; ERP1 has a paralog, ERP6, that arose from the whole genome duplication
YAR002W	YAR002W_NUP60	YAR002W_mRNA	540	231	308	-0,1425925926	FG-nucleoporin component of central core of the nuclear pore complex; contributes directly to nucleocytoplasmic transport and maintenance of the nuclear pore complex (NPC) permeability barrier and is involved in gene tethering at the nuclear periphery; relocalizes to the cytosol in response to hypoxia; both NUP1 and NUP60 are homologous to human NUP153
YAR003W	YAR003W_SWD1	YAR003W_mRNA	427	181	245	-0,149882904	Subunit of the COMPASS (Set1C) complex; COMPASS methylates histone H3 on lysine 4 and is required in transcriptional silencing near telomeres; WD40 beta propeller superfamily member with similarity to mammalian Rbbp7
YAR007C	YAR007C_RFA1	YAR007C_mRNA	622	309	312	-0,0048231511	Subunit of heterotrimeric Replication Protein A (RPA); RPA is a highly conserved single-stranded DNA binding protein involved in DNA replication, repair, and recombination; RPA protects against inappropriate telomere recombination, and upon telomere uncapping, prevents cell proliferation by a checkpoint-independent pathway; role in DNA catenation/decatenation pathway of chromosome disentangling; …
YAR008W	YAR008W_SEN34	YAR008W_mRNA	276	118	157	-0,1413043478	Subunit of the tRNA splicing endonuclease; tRNA splicing endonuclease (Sen complex) is composed of Sen2p, Sen15p, Sen34p, and Sen54p; Sen complex also cleaves the CBP1 mRNA at the mitochondrial surface; Sen34p contains the active site for tRNA 3' splice site cleavage and has similarity to Sen2p and to Archaeal tRNA splicing endonuclease
YAR009C	YAR009C	NA	NA	NA	NA	NA	NA
YAR014C	YAR014C_BUD14	YAR014C_mRNA	710	278	431	-0,2154929577	Protein involved in bud-site selection; Bud14p-Glc7p complex is a cortical regulator of dynein; forms a complex with Kel1p and Kel2p that regulates Bnr1p (formin) to affect actin cable assembly, cytokinesis, and polarized growth; diploid mutants display a random budding pattern instead of the wild-type bipolar pattern; relative distribution to the nucleus increases upon DNA replication stress
YAR015W	YAR015W_ADE1	YAR015W_mRNA	307	171	135	0,1172638436	N-succinyl-5-aminoimidazole-4-carboxamide ribotide synthetase; required for 'de novo' purine nucleotide biosynthesis; red pigment accumulates in mutant cells deprived of adenine; protein abundance increases in response to DNA replication stress
YAR018C	YAR018C_KIN3	YAR018C_mRNA	436	183	252	-0,1582568807	Nonessential serine/threonine protein kinase; possible role in DNA damage response; influences tolerance to high levels of ethanol
YAR019C	YAR019C_CDC15	YAR019C_mRNA	975	480	494	-0,0143589744	Protein kinase of the Mitotic Exit Network; localized to the spindle pole bodies at late anaphase; promotes mitotic exit by directly switching on the kinase activity of Dbf2p; required for spindle disassembly after meiosis II; relocalizes to the cytoplasm upon DNA replication stress
YAR019W-A	YAR019W-A	YAR019W-A_mRNA	111	44	66	-0,1981981982	Dubious open reading frame; unlikely to encode a functional protein, based on available experimental and comparative sequence data; partially overlaps ORF CDC15/YAR019C
YAR023C	YAR023C	YAR023C_mRNA	180	75	104	-0,1611111111	Putative integral membrane protein; member of DUP240 gene family
YAR027W	YAR027W	YAR027W_mRNA	236	104	131	-0,1144067797	Putative integral membrane protein of unknown function; interacts with Ulp1p at the nuclear periphery; member of DUP240 gene family
YAR028W	YAR028W,YAR029W_YAR028W,YAR029W	YAR028W_mRNA	235	108	126	-0,0765957447	Putative integral membrane protein; member of DUP240 gene family; GFP-fusion protein is induced in response to the DNA-damaging agent MMS
YAR033W	YAR033W	YAR033W_mRNA	235	108	126	-0,0765957447	Putative integral membrane protein, involved in vesicle formation; forms complex with Mst27p; member of DUP240 gene family; binds COPI and COPII vesicles; MST28 has a paralog, MST27, that arose from a segmental duplication
YAR035W	YAR035W_YAT1	YAR035W_mRNA	688	412	275	0,199127907	Outer mitochondrial carnitine acetyltransferase; minor ethanol-inducible enzyme involved in transport of activated acyl groups from the cytoplasm into the mitochondrial matrix; phosphorylated
YAR042W	YAR042W_SWH1	YAR042W_mRNA	1189	604	584	0,0168208579	Protein similar to mammalian oxysterol-binding protein; contains ankyrin repeats and FFAT motif; interacts with ER anchor Scs2p at the nucleus-vacuole junction; regulated by sterol binding; SWH1 has a paralog, OSH2, that arose from the whole genome duplication
YAR050W	YAR050W	YAR050W_mRNA	1538	944	593	0,2282184655	Lectin-like protein involved in flocculation; cell wall protein that binds mannose chains on the surface of other cells, confers floc-forming ability that is chymotrypsin sensitive and heat resistant; important for co-flocculation with other yeasts, mediating interaction with specific species; FLO1 has a paralog, FLO5, that arose from a segmental duplication
YAR053W	YAR053W	YAR053W_mRNA	99	37	61	-0,2424242424	Dubious open reading frame; unlikely to encode a functional protein, based on available experimental and comparative sequence data
YAR069C	YAR069C	YAR069C_mRNA	98	44	53	-0,0918367347	Dubious open reading frame; unlikely to encode a protein, based on available experimental and comparative sequence data; YAR069C has a paralog, YHR214C-D, that arose from a segmental duplication
YAR071W	YAR071W	YAR071W_mRNA	468	274	193	0,1730769231	One of three repressible acid phosphatases; glycoprotein that is transported to the cell surface by the secretory pathway; induced by phosphate starvation and coordinately regulated by PHO4 and PHO2; PHO11 has a paralog, PHO12, that arose from a segmental duplication
YBL001C	YBL001C_ECM15	YBL001C_mRNA	105	53	51	0,019047619	Non-essential protein of unknown function; likely exists as tetramer, may be regulated by the binding of small-molecule ligands (possibly sulfate ions), may have a role in yeast cell-wall biogenesis
YBL004W	YBL004W_UTP20	YBL004W_mRNA	2494	1071	1422	-0,1407377706	Component of the small-subunit (SSU) processome; SSU processome is involved in the biogenesis of the 18S rRNA
YBL005W-B	YBL005W-B	NA	NA	NA	NA	NA	NA
YBL005W	YBL005W,YBLWdelta8	YBL005W_mRNA	977	426	550	-0,1269191402	Transcriptional activator of the pleiotropic drug resistance network; regulates expression of ATP-binding cassette (ABC) transporters through binding to cis-acting PDRE sites (PDR responsive elements); has a role in response to drugs and organic solvents; post-translationally up-regulated in cells lacking functional mitochondrial genome; involved in diauxic shift; relative distribution to nucleus…
YBL006C	YBL006C_LDB7	YBL006C_mRNA	181	67	113	-0,2541436464	Component of the RSC chromatin remodeling complex; interacts with Rsc3p, Rsc30p, Npl6p, and Htl1p to form a module important for a broad range of RSC functions
YBL007C	YBL007C_SLA1	YBL007C_mRNA	1245	620	624	-0,0032128514	Cytoskeletal protein binding protein; required for assembly of the cortical actin cytoskeleton; interacts with proteins regulating actin dynamics and proteins required for endocytosis; found in the nucleus and cell cortex; has 3 SH3 domains
YBL008W-A	YBL008W-A,YBL008W	YBL008W-A_mRNA	80	33	46	-0,1625	Putative protein of unknown function; identified by fungal homology and RT-PCR
YBL009W	YBL009W_ALK2	YBL009W_mRNA	677	292	384	-0,1358936484	Protein kinase; along with its paralog, ALK1, required for proper spindle positioning and nuclear segregation following mitotic arrest, proper organization of cell polarity factors in mitosis, proper localization of formins and polarity factors, and survival in cells that activate spindle assembly checkpoint; phosphorylated in response to DNA damage; ALK2 has a paralog, ALK1, that arose from the …
YBL010C	YBL010C_YBL010C	YBL010C_mRNA	281	111	169	-0,206405694	Putative protein of unknown function; green fluorescent protein (GFP)-fusion protein colocalizes with clathrin-coated vesicles
YBL011W	YBL011W_SCT1	YBL011W_mRNA	760	394	365	0,0381578947	Glycerol 3-phosphate/dihydroxyacetone phosphate sn-1 acyltransferase; dual substrate-specific acyltransferase of the glycerolipid biosynthesis pathway; prefers 16-carbon fatty acids; similar to Gpt2p; gene is constitutively transcribed
YBL014C	YBL014C_RRN6	YBL014C_mRNA	895	355	539	-0,2055865922	Component of the core factor (CF) rDNA transcription factor complex; CF is required for transcription of 35S rRNA genes by RNA polymerase I and is composed of Rrn6p, Rrn7p, and Rrn11p
YBL015W	YBL015W_ACH1	YBL015W_mRNA	527	313	213	0,1897533207	Protein with CoA transferase activity; particularly for CoASH transfer from succinyl-CoA to acetate; has minor acetyl-CoA-hydrolase activity; phosphorylated; required for acetate utilization and for diploid pseudohyphal growth
YBL016W	YBL016W	YBL016W_mRNA	354	173	180	-0,0197740113	Mitogen-activated serine/threonine protein kinase involved in mating; phosphoactivated by Ste7p; substrates include Ste12p, Far1p, Bni1p, Sst2p; inhibits invasive growth during mating by phosphorylating Tec1p, promoting its; inhibits recruitment of Ste5p, Cdc42p-mediated asymmetry and mating morphogenesis
YBL017C	YBL017C_PEP1	YBL017C_mRNA	1580	701	878	-0,1120253165	Type I transmembrane sorting receptor for multiple vacuolar hydrolases; cycles between the late-Golgi and prevacuolar endosome-like compartments
YBL018C	YBL018C_POP8	YBL018C_mRNA	134	52	81	-0,2164179104	Subunit of both RNase MRP and nuclear RNase P; RNase MRP cleaves pre-rRNA, while nuclear RNase P cleaves tRNA precursors to generate mature 5' ends and facilitates turnover of nuclear RNAs; relocalizes to the cytosol in response to hypoxia
YBL019W	YBL019W_APN2	YBL019W_mRNA	521	219	301	-0,1573896353	Class II abasic (AP) endonuclease involved in repair of DNA damage; homolog of human HAP1 and E. coli exoIII
YBL020W	YBL020W_RFT1	YBL020W_mRNA	575	286	288	-0,0034782609	Membrane protein required for translocation of Man5GlcNac2-PP-Dol; required for translocation of Man5GlcNac2-PP-Dol from the cytoplasmic side to the lumenal side of the ER membrane but is not the flippase; mutation is suppressed by expression of human p53 protein; essential gene
YBL021C	YBL021C_HAP3	YBL021C_mRNA	145	73	71	0,0137931034	Subunit of the Hap2p/3p/4p/5p CCAAT-binding complex; complex is heme-activated and glucose-repressed; complex is a transcriptional activator and global regulator of respiratory gene expression; contains sequences contributing to both complex assembly and DNA binding
YBL022C	YBL022C_PIM1	YBL022C_mRNA	1134	543	590	-0,0414462081	ATP-dependent Lon protease; involved in degradation of misfolded proteins in mitochondria; required for biogenesis and maintenance of mitochondria
YBL024W	YBL024W_NCL1	YBL024W_mRNA	685	348	336	0,0175182482	S-adenosyl-L-methionine-dependent tRNA: m5C-methyltransferase; methylates cytosine to m5C at several positions in tRNAs and intron-containing pre-tRNAs; increases proportion of tRNALeu(CAA) with m5C at wobble position in response to hydrogen peroxide, causing selective translation of mRNA from genes enriched in TTG codon; loss of NCL1 confers hypersensitivity to oxidative stress; similar to Nop2p…
YBL026W	YBL026W_LSM2	YBL026W_mRNA	96	46	49	-0,03125	Lsm (Like Sm) protein; part of heteroheptameric complexes (Lsm2p-7p and either Lsm1p or 8p): cytoplasmic Lsm1p complex involved in mRNA decay; nuclear Lsm8p complex part of U6 snRNP and possibly involved in processing tRNA, snoRNA, and rRNA; relocalizes from nucleus to cytoplasmic foci upon DNA replication stress
YBL028C	YBL028C_YBL028C	YBL028C_mRNA	107	50	56	-0,0560747664	Protein of unknown function that may interact with ribosomes; green fluorescent protein (GFP)-fusion protein localizes to the nucleolus; predicted to be involved in ribosome biogenesis
YBL030C	YBL030C_PET9	YBL030C_mRNA	319	203	115	0,275862069	Major ADP/ATP carrier of the mitochondrial inner membrane; exchanges cytosolic ADP for mitochondrially synthesized ATP; also imports heme and ATP; required for viability in many lab strains that carry a sal1 mutation; PET9 has a paralog, AAC3, that arose from the whole genome duplication; human homolog SLC25A4 implicated in progressive external ophthalmoplegia can complement yeast null mutant
YBL031W	YBL031W_SHE1	YBL031W_mRNA	339	161	177	-0,0471976401	Mitotic spindle protein; interacts with components of the Dam1 (DASH) complex, its effector Sli15p, and microtubule-associated protein Bim1p; also localizes to nuclear microtubules and to the bud neck in a ring-shaped structure; inhibits dynein function
YBL032W	YBL032W_HEK2	YBL032W_mRNA	382	234	147	0,2277486911	RNA binding protein involved in asymmetric localization of ASH1 mRNA; represses translation of ASH1 mRNA, an effect reversed by Yck1p-dependent phosphoryation; regulates telomere position effect and length; similarity to hnRNP-K
YBL033C	YBL033C_RIB1	YBL033C_mRNA	346	156	189	-0,0953757225	GTP cyclohydrolase II; catalyzes the first step of the riboflavin biosynthesis pathway
YBL034C	YBL034C_STU1	YBL034C_mRNA	1514	685	828	-0,0944517834	Component of the mitotic spindle; binds to interpolar microtubules via its association with beta-tubulin (Tub2p); required for interpolar microtubules to provide an outward force on the spindle poles
YBL035C	YBL035C_POL12	YBL035C_mRNA	706	320	385	-0,0920679887	B subunit of DNA polymerase alpha-primase complex; required for initiation of DNA replication during mitotic and premeiotic DNA synthesis; also functions in telomere capping and length regulation
YBL036C	YBL036C_YBL036C	YBL036C_mRNA	258	130	127	0,011627907	Putative non-specific single-domain racemase; based on structural similarity; binds pyridoxal 5'-phosphate; expression of GFP-fusion protein induced in response to the DNA-damaging agent MMS
YBL037W	YBL037W_APL3	YBL037W_mRNA	1026	460	565	-0,1023391813	Alpha-adaptin; large subunit of the clathrin associated protein complex (AP-2); involved in vesicle mediated transport
YBL038W	YBL038W_MRPL16	YBL038W_mRNA	233	106	126	-0,0858369099	Mitochondrial ribosomal protein of the large subunit; homologous to bacterial L16 ribosomal protein; synthetic lethality with hac1 mutation suggests a possible role in synthesis of precursors for protein glycosylation
YBL039C	YBL039C,YBL039C-A_URA7,YBL039C-A	YBL039C_mRNA	580	303	276	0,0465517241	Major CTP synthase isozyme (see also URA8); catalyzes the ATP-dependent transfer of the amide nitrogen from glutamine to UTP, forming CTP, the final step in de novo biosynthesis of pyrimidines; involved in phospholipid biosynthesis; capable of forming cytoplasmic filaments termed cytoophidium, especially during conditions of glucose depletion; URA7 has a paralog, URA8, that arose from the whole g…
YBL039W-B	YBL039W-B_YBL039W-B	YBL039W-B_mRNA	60	25	34	-0,15	Putative protein of unknown function; mCherry fusion protein localizes to the vacuole
YBL040C	YBL040C_ERD2	YBL040C_mRNA	220	118	101	0,0772727273	HDEL receptor; an integral membrane protein that binds to the HDEL motif in proteins destined for retention in the endoplasmic reticulum; has a role in maintenance of normal levels of ER-resident proteins
YBL041W	YBL041W_PRE7	YBL041W_mRNA	242	106	135	-0,1198347107	Beta 6 subunit of the 20S proteasome
YBL042C	YBL042C_FUI1	YBL042C_mRNA	640	345	294	0,0796875	High affinity uridine permease, localizes to the plasma membrane; also mediates low but significant transport of the cytotoxic nucleoside analog 5-fluorouridine; not involved in uracil transport; relative distribution to the vacuole increases upon DNA replication stress
YBL045C	YBL045C_COR1	YBL045C_mRNA	458	273	184	0,1943231441	Core subunit of the ubiquinol-cytochrome c reductase complex; the ubiquinol-cytochrome c reductase complex (bc1 complex) is a component of the mitochondrial inner membrane electron transport chain
YBL046W	YBL046W_PSY4	YBL046W_mRNA	442	181	260	-0,1787330317	Regulatory subunit of protein phosphatase PP4; presence of Psy4p in the PP4 complex (along with catalytic subunit Pph3p and Psy2p) is required for dephosphorylation of the histone variant H2AX, but not for dephosphorylation of Rad53p, during recovery from the DNA damage checkpoint; localization is cell-cycle dependent and regulated by Cdc28p phosphorylation; required for cisplatin resistance; hom…
YBL047C	YBL047C_EDE1	YBL047C_mRNA	1382	639	742	-0,0745296671	Scaffold protein involved in the formation of early endocytic sites; putative regulator of cytokinesis; homo-oligomerization is required for localization to and organization of endocytic sites; has a network of interactions with other endocytic proteins; binds membranes in a ubiquitin-dependent manner; may also bind ubiquitinated membrane-associated proteins; interacts with Cmk2 and functions ups…
YBL050W	YBL050W_SEC17	YBL050W_mRNA	293	127	165	-0,1296928328	Alpha-SNAP cochaperone; SNARE-complex adaptor for Sec18 (NSF) during the disassembly of postfusion cis-SNARE complexes; stimulates the ATPase activity of Sec18p; peripheral membrane protein required for vesicular transport between ER and Golgi, the 'priming' step in homotypic vacuole fusion, and autophagy; similar to mammalian alpha-SNAP
YBL051C	YBL051C_PIN4	YBL051C_mRNA	669	316	352	-0,0538116592	Protein involved in G2/M phase progression and response to DNA damage; interacts with Rad53p; contains an RNA recognition motif, a nuclear localization signal, and several SQ/TQ cluster domains; hyperphosphorylated in response to DNA damage
YBL052C	YBL052C_SAS3	YBL052C_mRNA	832	343	488	-0,1742788462	Histone acetyltransferase catalytic subunit of NuA3 complex; acetylates histone H3, involved in transcriptional silencing; homolog of the mammalian MOZ proto-oncogene; mutant has aneuploidy tolerance; sas3gcn5 double mutation is lethal
YBL054W	YBL054W,YBL053W	YBL054W_mRNA	526	265	260	0,0095057034	PAC motif binding protein involved in rRNA and ribosome biogenesis; subunit of the RPD3L histone deacetylase complex; Myb-like HTH transcription factor; hypophosphorylated by rapamycin treatment in a Sch9p-dependent manner; activated in stochastic pulses of nuclear localization
YBL055C	YBL055C_YBL055C	YBL055C_mRNA	419	187	231	-0,1050119332	3'-->5' exonuclease and endonuclease with a possible role in apoptosis; has similarity to mammalian and C. elegans apoptotic nucleases
YBL056W	YBL056W_PTC3	YBL056W_mRNA	469	201	267	-0,1407249467	Type 2C protein phosphatase (PP2C); dephosphorylates Hog1p (see also Ptc2p) to limit maximal kinase activity induced by osmotic stress; dephosphorylates T169 phosphorylated Cdc28p (see also Ptc2p); role in DNA damage checkpoint inactivation; PTC3 has a paralog, PTC2, that arose from the whole genome duplication
YBL057C	YBL057C_PTH2	YBL057C_mRNA	209	94	114	-0,0956937799	One of two mitochondrially-localized peptidyl-tRNA hydrolases; negatively regulates the ubiquitin-proteasome pathway via interactions with ubiquitin-like ubiquitin-associated proteins; dispensable for cell growth; see also PTH1
YBL058W	YBL058W_SHP1	YBL058W_mRNA	424	183	240	-0,1344339623	UBX domain-containing substrate adaptor for Cdc48p; ubiquitin regulatory X domain-containing protein that acts as a substrate recruiting cofactor for Cdc48p; positively regulates Glc7p PPase activity to promote growth and mitotic progression in complex with Cdc48p; ubiquitinated protein interactor involved in ER-associated degradation (ERAD); regulated by nuclear Ub-dependent degradation (INMAD p…
YBL059C-A	YBL059C-A_YBL059C-A	YBL059C-A_mRNA	110	55	54	0,0090909091	Protein involved in respiratory chain complex assembly or maintenance; protein of the mitochondrial intermembrane space; contains twin Cx9C motifs that can form coiled coil-helix-coiled-coil helix fold
YBL059W	YBL059W_YBL059W	YBL059W_mRNA	194	80	113	-0,1701030928	Putative protein of unknown function; the authentic, non-tagged protein is detected in highly purified mitochondria in high-throughput studies; YBL059W has a paralog, YER093C-A, that arose from the whole genome duplication
YBL060W	YBL060W_YEL1	YBL060W_mRNA	688	314	373	-0,085755814	Guanine nucleotide exchange factor specific for Arf3p; localized to the bud neck and tip; required for localization of Arf3p to the bud neck and tip
YBL061C	YBL061C_SKT5	YBL061C_mRNA	697	272	424	-0,2180774749	Activator of Chs3p (chitin synthase III) during vegetative growth; recruits Chs3p to the bud neck via interaction with Bni4p; SKT5 has a paralog, SHC1, that arose from the whole genome duplication
YBL063W	YBL063W_KIP1	YBL063W_mRNA	1112	465	646	-0,1627697842	Kinesin-related motor protein; required for mitotic spindle assembly, chromosome segregation, and 2 micron plasmid partitioning; functionally redundant with Cin8p for chromosomal but not plasmid functions
YBL064C	YBL064C_PRX1	YBL064C_mRNA	262	142	119	0,0877862595	Mitochondrial peroxiredoxin with thioredoxin peroxidase activity; has a role in reduction of hydroperoxides; reactivation requires Trr2p and glutathione; induced during respiratory growth and oxidative stress; phosphorylated; protein abundance increases in response to DNA replication stress
YBL065W	YBL065W	YBL065W_mRNA	115	52	62	-0,0869565217	Dubious open reading frame; unlikely to encode a functional protein, based on available experimental and comparative sequence data; partially overlaps verified ORF SEF1/YBL066C; YBL065W is a non-essential gene
YBL066C	YBL066C_SEF1	YBL066C_mRNA	1149	511	637	-0,1096605744	Putative transcription factor; has homolog in Kluyveromyces lactis
YBL067C	YBL067C_UBP13	YBL067C_mRNA	748	310	437	-0,1697860963	Ubiquitin-specific protease that cleaves Ub-protein fusions; UBP13 has a paralog, UBP9, that arose from the whole genome duplication
YBL068W	YBL068W_PRS4	YBL068W_mRNA	327	152	174	-0,0672782875	5-phospho-ribosyl-1(alpha)-pyrophosphate synthetase, synthesizes PRPP; which is required for nucleotide, histidine, and tryptophan biosynthesis; one of five related enzymes, which are active as heteromultimeric complexes; PRS4 has a paralog, PRS2, that arose from the whole genome duplication; a missense mutation in the conserved residue R196 of its human homolog PRPS1 is pathogenic
YBL069W	YBL069W,YBL068W-A_AST1,YBL068W-A	YBL069W_mRNA	430	215	214	0,0023255814	Lipid raft associated protein; interacts with the plasma membrane ATPase Pma1p and has a role in its targeting to the plasma membrane by influencing its incorporation into lipid rafts; sometimes classified in the medium-chain dehydrogenase/reductases (MDRs) superfamily; AST1 has a paralog, AST2, that arose from the whole genome duplication
YBL070C	YBL070C	YBL070C_mRNA	107	44	62	-0,1682242991	Dubious open reading frame; unlikely to encode a functional protein, based on available experimental and comparative sequence data
YBL071W-A	YBL071W-A_KTI11	YBL071W-A_mRNA	83	38	44	-0,0722891566	Zn-ribbon protein that co-purifies with Dph1 and Dph2; in a complex required for synthesis of diphthamide on translation factor eEF2 and with Elongator subunits Iki3p, Elp2p, and Elp3p; involved in modification of wobble nucleosides in tRNAs; forms a stable heterodimer with Ats1p
YBL075C	YBL075C,YBL074C_SSA3,AAR2	YBL075C_mRNA	650	298	351	-0,0815384615	ATPase involved in protein folding and the response to stress; plays a role in SRP-dependent cotranslational protein-membrane targeting and translocation; member of the heat shock protein 70 (HSP70) family; localized to the cytoplasm; SSA3 has a paralog, SSA4, that arose from the whole genome duplication
YBL076C	YBL076C_ILS1	YBL076C_mRNA	1073	614	458	0,1453867661	Cytoplasmic isoleucine-tRNA synthetase; target of the G1-specific inhibitor reveromycin A
YBL078C	YBL078C_ATG8	YBL078C_mRNA	118	66	51	0,1271186441	Component of autophagosomes and Cvt vesicles; regulator of Atg1p, targets it to autophagosomes; binds the Atg1p-Atg13p complex, triggering its vacuolar degradation; unique ubiquitin-like protein whose conjugation target is lipid phosphatidylethanolamine (PE); Atg8p-PE is anchored to membranes, is involved in phagophore expansion, and may mediate membrane fusion during autophagosome formation; dec…
YBL079W	YBL079W_NUP170	YBL079W_mRNA	1503	665	837	-0,1144377911	Subunit of inner ring of nuclear pore complex (NPC); contributes to NPC assembly and nucleocytoplasmic transport; interacts with genomic regions that contain ribosomal protein and subtelomeric genes, where it functions in nucleosome positioning and as a repressor of transcription; both Nup170p and NUP157p are similar to human Nup155p; NUP170 has a paralog, NUP157, that arose from the whole genome…
YBL080C	YBL080C_PET112	YBL080C_mRNA	542	255	286	-0,057195572	Subunit of the trimeric GatFAB AmidoTransferase(AdT) complex; involved in the formation of Q-tRNAQ; mutation is functionally complemented by the bacterial GatB ortholog
YBL081W	YBL081W_YBL081W	YBL081W_mRNA	369	211	157	0,1463414634	Non-essential protein of unknown function; null mutation results in a decrease in plasma membrane electron transport
YBL083C	YBL083C,YBL082C_YBL083C,ALG3	YBL083C_mRNA	142	75	66	0,0633802817	Dubious open reading frame; unlikely to encode a functional protein, based on available experimental and comparative sequence data; overlaps verified ORF ALG3
YBL084C	YBL084C_CDC27	YBL084C_mRNA	759	296	462	-0,2187088274	Subunit of the Anaphase-Promoting Complex/Cyclosome (APC/C); APC/C is a ubiquitin-protein ligase required for degradation of anaphase inhibitors, including mitotic cyclins, during the metaphase/anaphase transition
YBL085W	YBL085W_BOI1	YBL085W_mRNA	981	414	566	-0,1549439348	Protein implicated in polar growth; functionally redundant with Boi2p; interacts with bud-emergence protein Bem1p; contains an SH3 (src homology 3) domain and a PH (pleckstrin homology) domain; relocalizes from bud neck to cytoplasm upon DNA replication stress; BOI1 has a paralog, BOI2, that arose from the whole genome duplication
YBL086C	YBL086C_YBL086C	YBL086C_mRNA	467	203	263	-0,1284796574	Protein of unknown function; green fluorescent protein (GFP)-fusion protein localizes to the cell periphery
YBL088C	YBL088C_TEL1	YBL088C_mRNA	2788	1135	1652	-0,1854375897	Protein kinase primarily involved in telomere length regulation; contributes to cell cycle checkpoint control in response to DNA damage; acts with Red1p and Mec1p to promote interhomolog recombination by phosphorylation of Hop1; functionally redundant with Mec1p; regulates P-body formation induced by replication stress; homolog of human ataxia-telangiectasia mutated (ATM) gene
YBL089W	YBL089W_AVT5	YBL089W_mRNA	460	204	255	-0,1108695652	Putative transporter; member of a family of seven S. cerevisiae genes (AVT1-7) related to vesicular GABA-glycine transporters; AVT5 has a paralog, AVT6, that arose from the whole genome duplication
YBL090W	YBL090W_MRP21	YBL090W_mRNA	178	92	85	0,0393258427	Mitochondrial ribosomal protein of the small subunit; MRP21 exhibits genetic interactions with mutations in the COX2 and COX3 mRNA 5'-untranslated leader sequences
YBL091C	YBL091C_MAP2	YBL091C_mRNA	422	212	209	0,0071090047	Methionine aminopeptidase; catalyzes the cotranslational removal of N-terminal methionine from nascent polypeptides; function is partially redundant with that of Map1p
YBL091C-A	YBL091C-A_SCS22	YBL091C-A_mRNA	176	82	93	-0,0625	Protein involved in regulation of phospholipid metabolism; one of 6 proteins (Ist2p, Scs2p, Scs22p, Tcb1p, Tcb2p, Tcb3p) that connect the ER and plasma membrane (PM); regulates PM PI4P levels by controlling access of the Sac1p phosphatase to its substrate, PI4P; human VAP homolog; similar to D. melanogaster inturned protein; SWAT-GFP and mCherry fusion proteins localize to the cytosol; SCS22 has …
YBL093C	YBL093C_ROX3	YBL093C_mRNA	221	94	126	-0,1447963801	Subunit of the RNA polymerase II mediator complex; associates with core polymerase subunits to form the RNA polymerase II holoenzyme
YBL095W	YBL095W_YBL095W	YBL095W_mRNA	271	132	138	-0,0221402214	Protein that associates with mitochondrial ribosome; likely functions in cristae junction formation; the authentic, non-tagged protein is detected in highly purified mitochondria in high-throughput studies
YBL098W	YBL098W_BNA4	YBL098W_mRNA	461	222	238	-0,0347071584	Kynurenine 3-monooxygenase; required for the de novo biosynthesis of NAD from tryptophan via kynurenine; expression regulated by Hst1p; putative therapeutic target for Huntington disease
YBL099W	YBL099W_ATP1	YBL099W_mRNA	546	337	208	0,2362637363	Alpha subunit of the F1 sector of mitochondrial F1F0 ATP synthase; which is a large, evolutionarily conserved enzyme complex required for ATP synthesis; F1 translationally regulates ATP6 and ATP8 expression to achieve a balanced output of ATP synthase genes encoded in nucleus and mitochondria; phosphorylated; N-terminally propionylated in vivo
YBL100W-B	YBL100W-B	NA	NA	NA	NA	NA	NA
YBL101C	YBL101C_ECM21	YBL101C_mRNA	1118	492	625	-0,1189624329	Protein involved in regulating endocytosis of plasma membrane proteins; identified as a substrate for ubiquitination by Rsp5p and deubiquitination by Ubp2p; promoter contains several Gcn4p binding elements; ECM21 has a paralog, CSR2, that arose from the whole genome duplication
YBL102W	YBL102W_SFT2	YBL102W_mRNA	216	97	118	-0,0972222222	Tetra-spanning membrane protein found mostly in the late Golgi; non-essential; can suppress some sed5 alleles; may be part of the transport machinery, but precise function is unknown; similar to mammalian syntaxin 5
YBL103C	YBL103C_RTG3	YBL103C_mRNA	487	215	271	-0,1149897331	bHLH/Zip transcription factor for retrograde (RTG) and TOR pathways; forms a complex with another bHLH/Zip protein, Rtg1p, to activate the pathways; target of Hog1p
YBL104C	YBL104C_YBL104C	YBL104C_mRNA	1039	455	583	-0,1231953802	Subunit of SEACAT, a subcomplex of the SEA complex; Sea4p, along with Rtc1p and Mtc5p, redundantly inhibit the TORC1 inhibitory role of the Iml1p/SEACIT (Iml1p-Npr2p-Npr3p) subcomplex, a GAP for GTPase Gtr1p (EGOC subunit) in response to amino acid limitation, thereby resulting in activation of TORC1 signaling; SEA is a coatomer-related complex that associates dynamically with the vacuole; contai…
YBL105C	YBL105C_PKC1	YBL105C_mRNA	1152	506	645	-0,1206597222	Protein serine/threonine kinase; essential for cell wall remodeling during growth; localized to sites of polarized growth and the mother-daughter bud neck; homolog of the alpha, beta, and gamma isoforms of mammalian protein kinase C (PKC)
YBL107C	YBL107C_YBL107C	YBL107C_mRNA	197	81	115	-0,1725888325	Mitochondrial intermembrane space protein of unknown function; imported via the MIA import machinery; contains an unusual twin cysteine motif (CX13C CX14C)
YBL113C	YBL113C	YBL113C_mRNA	793	457	335	0,1538461538	Helicase-like protein encoded within the telomeric Y' element
YBR001C	YBR001C_NTH2	YBR001C_mRNA	781	332	448	-0,1485275288	Putative neutral trehalase, required for thermotolerance; may mediate resistance to other cellular stresses; NTH2 has a paralog, NTH1, that arose from the whole genome duplication
YBR002C	YBR002C_RER2	YBR002C_mRNA	287	133	153	-0,0696864111	Forms the dehydrodolichyl diphosphate syntase (DDS) complex with NUS1; major enzyme of polyprenol synthesis in both the endoplasmic reticulum (ER) and in lipid droplets; participates in ER protein sorting; human ortholog DHDDS functionally complements the heat sensitive growth defect of a ts allele, and is associated with retinitis pigmentosa
YBR003W	YBR003W_COQ1	YBR003W_mRNA	474	221	252	-0,0654008439	Hexaprenyl pyrophosphate synthetase; catalyzes the first step in ubiquinone (coenzyme Q) biosynthesis
YBR004C	YBR004C_GPI18	YBR004C_mRNA	434	198	235	-0,0852534562	Functional ortholog of human PIG-V; PIG-V is a mannosyltransferase that transfers the second mannose in glycosylphosphatidylinositol biosynthesis; the authentic, non-tagged protein was localized to mitochondria
YBR005W	YBR005W_RCR1	YBR005W_mRNA	214	95	118	-0,1074766355	Protein of the ER membrane involved in cell wall chitin deposition; may function in the endosomal-vacuolar trafficking pathway, helping determine whether plasma membrane proteins are degraded or routed to the plasma membrane; RCR1 has a paralog, RCR2, that arose from the whole genome duplication
YBR007C	YBR007C_DSF2	YBR007C_mRNA	737	288	448	-0,2170963365	Deletion suppressor of mpt5 mutation; relocalizes from bud neck to cytoplasm upon DNA replication stress
YBR008C	YBR008C_FLR1	YBR008C_mRNA	549	267	281	-0,0255009107	Plasma membrane transporter of the major facilitator superfamily; member of the 12-spanner drug:H(+) antiporter DHA1 family; involved in efflux of fluconazole, diazaborine, benomyl, methotrexate, and other drugs; expression induced in cells treated with the mycotoxin patulin; relocalizes from nucleus to plasma membrane upon DNA replication stress
YBR010W	YBR010W_HHT1	YBR010W_mRNA	137	95	41	0,3941605839	Histone H3; core histone protein required for chromatin assembly, part of heterochromatin-mediated telomeric and HM silencing; one of two identical histone H3 proteins (see HHT2); regulated by acetylation, methylation, and phosphorylation; H3K14 acetylation plays an important role in the unfolding of strongly positioned nucleosomes during repair of UV damage
YBR011C	YBR011C_IPP1	YBR011C_mRNA	288	206	81	0,4340277778	Cytoplasmic inorganic pyrophosphatase (PPase); homodimer that catalyzes the rapid exchange of oxygens from Pi with water, highly expressed and essential for viability, active-site residues show identity to those from E. coli PPase
YBR012W-B	YBR012W-B	NA	NA	NA	NA	NA	NA
YBR014C	YBR014C_GRX6	YBR014C_mRNA	204	89	114	-0,1225490196	Cis-golgi localized monothiol glutaredoxin; more similar in activity to dithiol than other monothiol glutaredoxins; involved in the oxidative stress response; does not bind metal ions; GRX7 has a paralog, GRX6, that arose from the whole genome duplication
YBR015C	YBR015C_MNN2	YBR015C_mRNA	598	303	294	0,0150501672	Alpha-1,2-mannosyltransferase; responsible for addition of the first alpha-1,2-linked mannose to form the branches on the mannan backbone of oligosaccharides, localizes to an early Golgi compartment
YBR016W	YBR016W_YBR016W	YBR016W_mRNA	129	55	73	-0,1395348837	Tail-anchored plasma membrane protein with a conserved CYSTM module; predicted to be palmitoylated; has similarity to hydrophilins, which are involved in the adaptive response to hyperosmotic conditions; YBR016W has a paralog, YDL012C, that arose from the whole genome duplication
YBR017C	YBR017C_KAP104	YBR017C_mRNA	919	397	521	-0,1349292709	Transportin or cytosolic karyopherin beta 2; functions in the rg-nuclear localization signal-mediated nuclear import/reimport of mRNA-binding proteins Nab2p and Hrp1p; regulates asymmetric protein synthesis in daughter cells during mitosis
YBR018C	YBR018C,YBR019C_GAL7,GAL10	YBR018C_mRNA	367	165	201	-0,0980926431	Galactose-1-phosphate uridyl transferase; synthesizes glucose-1-phosphate and UDP-galactose from UDP-D-glucose and alpha-D-galactose-1-phosphate in the second step of galactose catabolism; human homolog UGP2 can complement yeast null mutant
YBR021W	YBR021W_FUR4	YBR021W_mRNA	634	329	304	0,0394321767	Plasma membrane localized uracil permease; expression is tightly regulated by uracil levels and environmental cues; conformational alterations induced by unfolding or substrate binding result in Rsp5p-mediated ubiquitination and degradation
YBR022W	YBR022W_POA1	YBR022W_mRNA	178	71	106	-0,1966292135	Phosphatase that is highly specific for ADP-ribose 1''-phosphate; a tRNA splicing metabolite; may have a role in regulation of tRNA splicing
YBR023C	YBR023C_CHS3	YBR023C_mRNA	1166	534	631	-0,0831903945	Chitin synthase III; catalyzes the transfer of N-acetylglucosamine (GlcNAc) to chitin; required for synthesis of the majority of cell wall chitin, the chitin ring during bud emergence, and spore wall chitosan; contains overlapping di-leucine and di-acidic signals that mediate, respectively, intracellular trafficking by AP-1 and trafficking to plasma membrane by exomer complex; requires AP-3 compl…
YBR024W	YBR024W_SCO2	YBR024W_mRNA	302	131	170	-0,1291390728	Protein anchored to mitochondrial inner membrane; may have a redundant function with Sco1p in delivery of copper to cytochrome c oxidase; interacts with Cox2p; SCO2 has a paralog, SCO1, that arose from the whole genome duplication
YBR025C	YBR025C_OLA1	YBR025C_mRNA	395	246	148	0,2481012658	P-loop ATPase with similarity to human OLA1 and bacterial YchF; identified as specifically interacting with the proteasome; null mutant displays increased translation rate and increased readthrough of premature stop codons; protein abundance increases in response to hydrogen peroxide and to DNA replication stress
YBR026C	YBR026C,YBR027C	YBR026C_mRNA	381	178	202	-0,062992126	2-enoyl thioester reductase; member of the medium chain dehydrogenase/reductase family; localized to mitochondria, where it has a probable role in fatty acid synthesis; human MECR functionally complements the respiratory growth defect of the null mutant
YBR027C	YBR027C,YBR028C	YBR027C_mRNA	111	48	62	-0,1261261261	Putative protein of unknown function; conserved among S. cerevisiae strains; YBR027C is not an essential gene
YBR029C	YBR029C_CDS1	YBR029C_mRNA	458	231	226	0,0109170306	Phosphatidate cytidylyltransferase (CDP-diglyceride synthetase); an enzyme that catalyzes that conversion of CTP + phosphate into diphosphate + CDP-diaclglyerol, a critical step in the synthesis of all major yeast phospholipids; human homolog CDS1 can complement yeast cds1 null mutant
YBR030W	YBR030W_YBR030W	YBR030W_mRNA	553	231	321	-0,1627486438	Ribosomal lysine methyltransferase; specific for monomethylation of Rpl42ap and Rpl42bp (lysine 40); nuclear SET domain containing protein; relocalizes to the cytosol in response to hypoxia
YBR034C	YBR034C_HMT1	YBR034C_mRNA	349	196	152	0,1260744986	Nuclear SAM-dependent mono- and asymmetric methyltransferase; modifies hnRNPs, including Npl3p and Hrp1p, affecting their activity and nuclear export; methylates U1 snRNP protein Snp1p, ribosomal protein Rps2p, and histones H3 and H4; interacts genetically with genes encoding components of Rpd3(L) and this interaction is important for Rpd3 recruitment to the subtelomeric region
YBR035C	YBR035C_PDX3	YBR035C_mRNA	229	130	98	0,1397379913	Pyridoxine (pyridoxamine) phosphate oxidase; has homologs in E. coli and Myxococcus xanthus; transcription is under the general control of nitrogen metabolism
YBR036C	YBR036C_CSG2	YBR036C_mRNA	411	223	187	0,0875912409	Endoplasmic reticulum membrane protein; required for mannosylation of inositolphosphorylceramide and for growth at high calcium concentrations; protein abundance increases in response to DNA replication stress
YBR037C	YBR037C_SCO1	YBR037C_mRNA	296	139	156	-0,0574324324	Copper-binding protein of mitochondrial inner membrane; required for cytochrome c oxidase activity and respiration; may function to deliver copper to cytochrome c oxidase; similar to thioredoxins; SCO1 has a paralog, SCO2, that arose from the whole genome duplication
YBR038W	YBR038W_CHS2	YBR038W_mRNA	964	470	493	-0,0238589212	Chitin synthase II; catalyzes transfer of N-acetylglucosamine (GlcNAc) to chitin upon activation of zymogenic form; required for chitin synthesis in the primary septum during cytokinesis; localization regulated by Cdk1p during mitosis; phosphorylation by Dbf2p kinase regulates its dynamics and chitin synthesis during cytokinesis
YBR039W	YBR039W_ATP3	YBR039W_mRNA	312	195	116	0,2532051282	Gamma subunit of the F1 sector of mitochondrial F1F0 ATP synthase; F1F0 ATP synthase is a large, evolutionarily conserved enzyme complex required for ATP synthesis
YBR041W	YBR041W_FAT1	YBR041W_mRNA	670	310	359	-0,0731343284	Very long chain fatty acyl-CoA synthetase and fatty acid transporter; activates imported fatty acids with a preference for very long lengths (C20-C26); has a separate function in the transport of long chain fatty acids
YBR042C	YBR042C_CST26	YBR042C_mRNA	398	183	214	-0,0778894472	Acyltransferase; enzyme mainly responsible for the introduction of saturated very long chain fatty acids into neo-synthesized molecules of phosphatidylinositol; required for incorporation of stearic acid into phosphatidylinositol; affects chromosome stability when overexpressed; CST26 has a paralog, YDR018C, that arose from the whole genome duplication
YBR043C	YBR043C_QDR3	YBR043C_mRNA	690	317	372	-0,0797101449	Multidrug transporter of the major facilitator superfamily; member of the 12-spanner drug:H(+) antiporter DHA1 family; has a role in polyamine homeostasis; involved in spore wall asembly; sequence similarity to DTR1 and QDR1, and the triple mutant dtr1 qdr1 qdr3 exhibits reduced dityrosine fluorescence relative to the single mutants; expression is upregulated under polyamine stress; required for …
YBR044C	YBR044C_TCM62	YBR044C_mRNA	573	254	318	-0,1116928447	Protein involved in assembly of the succinate dehydrogenase complex; mitochondrial; putative chaperone
YBR045C	YBR045C_GIP1	YBR045C_mRNA	640	240	399	-0,2484375	Meiosis-specific regulatory subunit of the Glc7p protein phosphatase; regulates spore wall formation and septin organization, required for expression of some late meiotic genes and for normal localization of Glc7p
YBR046C	YBR046C_ZTA1	YBR046C_mRNA	335	149	185	-0,1074626866	NADPH-dependent quinone reductase; GFP-tagged protein localizes to the cytoplasm and nucleus; has similarity to E. coli quinone oxidoreductase and to human zeta-crystallin
YBR047W	YBR047W_FMP23	YBR047W_mRNA	176	74	101	-0,1534090909	Putative protein of unknown function; proposed to be involved in iron or copper homeostasis; the authentic, non-tagged protein is detected in highly purified mitochondria in high-throughput studies
YBR049C	YBR049C_REB1	YBR049C_mRNA	811	344	466	-0,150431566	RNA polymerase I enhancer binding protein; DNA binding protein that binds to genes transcribed by both RNA polymerase I and RNA polymerase II; required for termination of RNA polymerase I transcription; Reb1p bound to DNA acts to block RNA polymerase II readthrough transcription
YBR052C	YBR052C_RFS1	YBR052C_mRNA	211	105	105	0	Protein of unknown function; member of a flavodoxin-like fold protein family that includes Pst2p and Ycp4p; green fluorescent protein (GFP)-fusion protein localizes to the cytoplasm in a punctate pattern; RFS1 has a paralog, PST2, that arose from the whole genome duplication
YBR053C	YBR053C_YBR053C	YBR053C_mRNA	359	161	197	-0,1002785515	Putative protein of unknown function; induced by cell wall perturbation
YBR054W	YBR054W_YRO2	YBR054W_mRNA	345	238	106	0,3826086957	Protein with a putative role in response to acid stress; null mutant is sensitive to acetic acid; transcription is regulated by Haa1p and induced in the presence of acetic acid; protein observed in plasma membrane foci in the presence of acetic acid; the authentic, non-tagged protein is detected in a phosphorylated state in highly purified mitochondria in high-throughput studies
YBR055C	YBR055C_PRP6	YBR055C_mRNA	900	366	533	-0,1855555556	Splicing factor; component of the U4/U6-U5 snRNP complex
YBR056W	YBR056W_YBR056W	YBR056W_mRNA	502	225	276	-0,1015936255	Putative glycoside hydrolase of the mitochondrial intermembrane space
YBR056W-A	YBR056W-A	YBR056W-A_mRNA	67	27	39	-0,1791044776	Protein of unknown function; mRNA identified as translated by ribosome profiling data; partially overlaps dubious ORF YBR056C-B; YBR056W-A has a paralog, YDR034W-B, that arose from the whole genome duplication
YBR057C	YBR057C_MUM2	YBR057C_mRNA	367	148	218	-0,1907356948	Protein essential for meiotic DNA replication and sporulation; cytoplasmic protein; subunit of the MIS complex which controls mRNA methylation during during the induction of sporulation; also interacts with Orc2p, which is a component of the origin recognition complex
YBR058C	YBR058C_UBP14	YBR058C_mRNA	782	328	453	-0,1598465473	Ubiquitin-specific protease; specifically disassembles unanchored ubiquitin chains; involved in fructose-1,6-bisphosphatase (Fbp1p) degradation; similar to human isopeptidase T
YBR058C-A	YBR058C-A_TSC3	YBR058C-A_mRNA	81	32	48	-0,1975308642	Protein that stimulates the activity of serine palmitoyltransferase; involved in sphingolipid biosynthesis; Lcb1p and Lcb2p are the two components of serine palmitoyltransferase
YBR059C	YBR059C_AKL1	YBR059C_mRNA	1109	472	636	-0,1478809739	Ser-Thr protein kinase; member (with Ark1p and Prk1p) of the Ark kinase family; involved in endocytosis and actin cytoskeleton organization
YBR060C	YBR060C_ORC2	YBR060C_mRNA	621	275	345	-0,1127214171	Subunit of the origin recognition complex (ORC); ORC directs DNA replication by binding to replication origins and is also involved in transcriptional silencing; interacts with Spp1p and with trimethylated histone H3; phosphorylated by Cdc28p
YBR061C	YBR061C_TRM7	YBR061C_mRNA	311	125	185	-0,192926045	2'-O-ribose methyltransferase; methylates the 2'-O-ribose of tRNA-Phe, tRNA-Trp, and tRNA-Leu at positions C32 and N34 of tRNA anticodon loop; crucial biological role likely modification of tRNA-Phe; interacts with Trm732p and Rtt10p in 2'-O-methylation of C32 and N34 substrate tRNAs, respectively; yeast null mutant can be functionally complemented by human FTSJ1, mutations in which have been imp…
YBR062C	YBR062C_YBR062C	YBR062C_mRNA	181	68	112	-0,2430939227	Protein of unknown function that interacts with Msb2p; may play a role in activation of the filamentous growth pathway
YBR066C	YBR066C_NRG2	YBR066C_mRNA	221	94	126	-0,1447963801	Transcriptional repressor; mediates glucose repression and negatively regulates filamentous growth; activated in stochastic pulses of nuclear localization in response to low glucose
YBR067C	YBR067C_TIP1	YBR067C_mRNA	211	154	56	0,4644549763	Major cell wall mannoprotein with possible lipase activity; transcription is induced by heat- and cold-shock; member of the Srp1p/Tip1p family of serine-alanine-rich proteins
YBR068C	YBR068C_BAP2	YBR068C_mRNA	610	315	294	0,0344262295	High-affinity leucine permease; functions as a branched-chain amino acid permease involved in uptake of leucine, isoleucine and valine; contains 12 predicted transmembrane domains; BAP2 has a paralog, BAP3, that arose from the whole genome duplication
YBR069C	YBR069C_TAT1	YBR069C_mRNA	620	301	318	-0,0274193548	Amino acid transporter for valine, leucine, isoleucine, and tyrosine; low-affinity tryptophan and histidine transporter; overexpression confers FK506 and FTY720 resistance; protein abundance increases in response to DNA replication stress
YBR070C	YBR070C_ALG14	YBR070C_mRNA	238	96	141	-0,1890756303	Component of UDP-GlcNAc transferase; required for second step of dolichyl-linked oligosaccharide synthesis; anchors catalytic subunit Alg13p to ER membrane; similar to bacterial and human glycosyltransferases; both human homologs ALG13 and ALG14 are required to complement yeast alg14 mutant
YBR071W	YBR071W_YBR071W	YBR071W_mRNA	212	104	107	-0,0141509434	Protein of unknown function found in the cytoplasm and bud neck; mRNA expression may be regulated by the cell cycle and/or cell wall stress; overexpression of YBR071W affects endocytic protein trafficking
YBR072W	YBR072W_HSP26	YBR072W_mRNA	215	131	83	0,223255814	Small heat shock protein (sHSP) with chaperone activity; forms hollow, sphere-shaped oligomers that suppress unfolded proteins aggregation; long-lived protein that is preferentially retained in mother cells and forms cytoplasmic foci; oligomer activation requires heat-induced conformational change; also has mRNA binding activity
YBR073W	YBR073W_RDH54	YBR073W_mRNA	959	411	547	-0,14181439	DNA-dependent ATPase; DNA recombination/repair translocase, supercoils DNA and promotes DNA strand opening; stimulates strand exchange by modifying dsDNA topology; involved in recombinational repair of DNA double-strand breaks (DSBs) during mitosis and meiosis; phosphorylated in Mec1p-, Rad53p-dependent way in response to one DSB; contributes to remodelling of nucleosomes; proposed to be involved…
YBR074W	YBR074W_YBR074W	YBR074W_mRNA	977	414	562	-0,1514841351	Multi-spanning vacuolar membrane protease; glycosylated transmembrane protein bearing homology to the M28 family of metalloproteases; has a lumenal-facing protease domain; proposed role in vacuole physiology
YBR076C-A	YBR076C-A,YBR076C-A,YBR077C	YBR076C-A_mRNA	89	44	44	0	Dubious open reading frame; unlikely to encode a functional protein, based on available experimental and comparative sequence data; partially overlaps verified gene ECM8; identified by fungal homology and RT-PCR
YBR079C	YBR079C_RPG1	YBR079C_mRNA	965	564	400	0,1699481865	eIF3a subunit of the eukaryotic translation initiation factor 3 (eIF3); subunit of the core complex of eIF3; essential for translation; part of a Prt1p-Rpg1p-Nip1p subcomplex that stimulates binding of mRNA and tRNA(i)Met to ribosomes; involved in translation reinitiation; eIF3 is also involved in programmed stop codon readthrough
YBR080C	YBR080C_SEC18	YBR080C_mRNA	759	365	393	-0,0368906456	AAA ATPase and SNARE disassembly chaperone; required for vesicular transport between ER and Golgi, the 'priming' step in homotypic vacuole fusion, autophagy, and protein secretion; releases Sec17p from SNAP complexes; has similarity to mammalian N-ethylmaleimide-sensitive factor (NSF)
YBR081C	YBR081C_SPT7	YBR081C_mRNA	1333	527	805	-0,208552138	Subunit of the SAGA transcriptional regulatory complex; involved in proper assembly of the complex; also present as a C-terminally truncated form in the SLIK/SALSA transcriptional regulatory complex
YBR082C	YBR082C_UBC4	YBR082C_mRNA	149	86	62	0,1610738255	Ubiquitin-conjugating enzyme (E2); key E2 partner with Ubc1p for the anaphase-promoting complex (APC); mediates degradation of abnormal or excess proteins, including calmodulin and histone H3; regulates levels of DNA Polymerase-{alpha} to promote efficient and accurate DNA replication; interacts with many SCF ubiquitin protein ligases; component of the cellular stress response; UBC4 has a paralog…
YBR083W	YBR083W_TEC1	YBR083W_mRNA	487	204	282	-0,160164271	Transcription factor targeting filamentation genes and Ty1 expression; Ste12p activation of most filamentation gene promoters depends on Tec1p and Tec1p transcriptional activity is dependent on its association with Ste12p; binds to TCS elements upstream of filamentation genes, which are regulated by Tec1p/Ste12p/Dig1p complex; competes with Dig2p for binding to Ste12p/Dig1p; positive regulator of…
YBR084W	YBR084W_MIS1	YBR084W_mRNA	976	498	477	0,0215163934	Mitochondrial C1-tetrahydrofolate synthase; involved in interconversion between different oxidation states of tetrahydrofolate (THF); provides activities of formyl-THF synthetase, methenyl-THF cyclohydrolase, and methylene-THF dehydrogenase
YBR085C-A	YBR085C-A_YBR085C-A	YBR085C-A_mRNA	86	39	46	-0,0813953488	Protein of unknown function; green fluorescent protein (GFP)-fusion protein localizes to the cytoplasm and to the nucleus; protein abundance increases in response to DNA replication stress
YBR085W	YBR085W_AAC3	YBR085W_mRNA	308	146	161	-0,0487012987	Mitochondrial inner membrane ADP/ATP translocator; exchanges cytosolic ADP for mitochondrially synthesized ATP; expressed under anaerobic conditions; similar to Aac1p; has roles in maintenance of viability and in respiration; AAC3 has a paralog, PET9, that arose from the whole genome duplication
YBR086C	YBR086C_IST2	YBR086C_mRNA	947	450	496	-0,0485744456	Cortical ER protein involved in ER-plasma membrane tethering; one of 6 proteins (Ist2p, Scs2p, Scs22p, Tcb1p, Tcb2p, Tcb3p) that connect ER to the plasma membrane (PM) and regulate PM phosphatidylinositol-4-phosphate (PI4P) levels by controlling access of Sac1p phosphatase to its substrate PI4P in the PM; localizes to the mother cell in small-budded cells and to the bud in medium- and large-budde…
YBR087W	YBR087W_RFC5	YBR087W_mRNA	355	147	207	-0,1690140845	Subunit of heteropentameric Replication factor C (RF-C); RF-C is a DNA binding protein and ATPase that acts as a clamp loader of the proliferating cell nuclear antigen (PCNA) processivity factor for DNA polymerases delta and epsilon
YBR088C	YBR088C_POL30	YBR088C_mRNA	259	121	137	-0,0617760618	Proliferating cell nuclear antigen (PCNA); functions as the sliding replication clamp for DNA polymerase delta; may function as a docking site for other proteins required for mitotic and meiotic chromosomal DNA replication and for DNA repair; PCNA ubiquitination at K164 plays a crucial role during Okazaki fragment processing
YBR089C-A	YBR089C-A,YBR090C_NHP6B,YBR090C	YBR089C-A_mRNA	100	63	36	0,27	High-mobility group (HMG) protein; binds to and remodels nucleosomes; involved in recruiting FACT and other chromatin remodelling complexes to the chromosomes; functionally redundant with Nhp6Ap; required for transcriptional initiation fidelity of some tRNA genes; homologous to mammalian HMGB1 and HMGB2; NHP6B has a paralog, NHP6A, that arose from the whole genome duplication
YBR090C	YBR090C,YBR091C	YBR090C_mRNA	123	54	68	-0,1138211382	Putative protein of unknown function; green fluorescent protein (GFP)-fusion protein localizes to the cytoplasm and nucleus
YBR092C	YBR092C_PHO3	YBR092C_mRNA	468	286	181	0,2243589744	Constitutively expressed acid phosphatase similar to Pho5p; brought to the cell surface by transport vesicles; hydrolyzes thiamin phosphates in the periplasmic space, increasing cellular thiamin uptake; expression is repressed by thiamin
YBR093C	YBR093C_PHO5	YBR093C_mRNA	468	296	171	0,2670940171	Repressible acid phosphatase; 1 of 3 repressible acid phosphatases that also mediates extracellular nucleotide-derived phosphate hydrolysis; secretory pathway derived cell surface glycoprotein; induced by phosphate starvation and coordinately regulated by PHO4 and PHO2
YBR094W	YBR094W_PBY1	YBR094W_mRNA	754	361	392	-0,0411140584	Putative tubulin tyrosine ligase associated with P-bodies; may have a role in mRNA metabolism; yeast knockout collection strain identified as a pby1 null mutant is actually wild-type for PBY1 and deleted for mms4
YBR095C	YBR095C_RXT2	YBR095C_mRNA	431	196	234	-0,0881670534	Component of the histone deacetylase Rpd3L complex; possibly involved in cell fusion and invasive growth; relocalizes to the cytosol in response to hypoxia
YBR096W	YBR096W_YBR096W	YBR096W_mRNA	231	125	105	0,0865800866	Putative protein of unknown function; green fluorescent protein (GFP)-fusion protein localizes to the ER
YBR097W	YBR097W_VPS15	YBR097W_mRNA	1455	620	834	-0,1470790378	Serine/threonine protein kinase involved in vacuolar protein sorting; functions as a membrane-associated complex with Vps34p; active form recruits Vps34p to the Golgi membrane; interacts with the GDP-bound form of Gpa1p; myristoylated; a fraction is localized, with Vps34p, to nuclear pores at nucleus-vacuole junctions and may facilitate transcription elongation for genes positioned at the nuclear…
YBR098W	YBR098W_MMS4	YBR098W_mRNA	692	252	439	-0,2702312139	Subunit of structure-specific Mms4p-Mus81p endonuclease; cleaves branched DNA; involved in recombination, DNA repair, and joint molecule formation/resolution during meiotic recombination; phosphorylation of the non-catalytic subunit Mms4p by Cdc28p and Cdc5p during mitotic cell cycle activates the function of Mms4p-Mus81p
YBR099C	YBR099C	YBR099C_mRNA	128	53	74	-0,1640625	Dubious open reading frame; unlikely to encode a functional protein, based on available experimental and comparative sequence data; completely overlaps the verified gene MMS4
YBR101C	YBR101C_FES1	YBR101C_mRNA	291	134	156	-0,0756013746	Hsp70 (Ssa1p) nucleotide exchange factor; required for the release of misfolded proteins from the Hsp70 system to the Ub-proteasome machinery for destruction; cytosolic homolog of Sil1p, which is the nucleotide exchange factor for BiP (Kar2p) in the endoplasmic reticulum; protein abundance increases in response to DNA replication stress
YBR102C	YBR102C_EXO84	YBR102C_mRNA	754	332	421	-0,1180371353	Exocyst subunit with dual roles in exocytosis and spliceosome assembly; subunit of the the exocyst complex which mediates polarized targeting and tethering of post-Golgi secretory vesicles to active sites of exocytosis at the plasma membrane (PM) prior to SNARE-mediated fusion; required for exocyst assembly and targeting the complex to specific sites on the bud tip PM; associates the U1 snRNP; ro…
YBR103W	YBR103W_SIF2	YBR103W_mRNA	536	207	328	-0,2257462687	WD40 repeat-containing subunit of Set3C histone deacetylase complex; complex represses early/middle sporulation genes; antagonizes telomeric silencing; binds specifically to the Sir4p N-terminus
YBR104W	YBR104W_YMC2	YBR104W_mRNA	330	140	189	-0,1484848485	Putative mitochondrial inner membrane transporter; proposed role in oleate metabolism and glutamate biosynthesis; member of the mitochondrial carrier (MCF) family; YMC2 has a paralog, YMC1, that arose from the whole genome duplication
YBR105C	YBR105C_VID24	YBR105C_mRNA	363	164	198	-0,0936639118	GID Complex regulatory subunit; binds GID Complex in response to glucose through interactions with complex member Vid28p; regulates fructose-1,6-bisphosphatase (FBPase) targeting to the vacuole; promotes proteasome-dependent catabolite degradation of FBPase; peripheral membrane protein located at Vid (vacuole import and degradation) vesicles
YBR106W	YBR106W_PHO88	YBR106W_mRNA	189	135	53	0,4338624339	Protein involved in SRP-independent targeting of substrates to the ER; component of an alternative ER targeting pathway that has partial functional redundancy with the GET pathway; preference for substrates with downstream transmembrane domains; interacts with Snd1p, Env10p/Snd2p, and Sec61p-translocon subunits; can compensate for loss of SRP; role in phosphate transport, interacting with pho88, …
YBR107C	YBR107C_IML3	YBR107C_mRNA	246	122	123	-0,0040650407	Outer kinetochore protein and component of the Ctf19 complex; involved in the establishment of pericentromeric cohesion during mitosis; prevents non-disjunction of sister chromatids during meiosis II; forms a stable complex with Chl4p; required for localization of Sgo1p to pericentric sites during meiosis I; orthologous to human centromere constitutive-associated network (CCAN) subunit CENP-L and…
YBR108W	YBR108W_YBR108W	YBR108W_mRNA	948	397	550	-0,1613924051	Protein that inhibits barbed-end actin filament elongation; interacts with Rvs167p; null mutant is viable and displays elevated frequency of mitochondrial genome loss
YBR109C	YBR109C_CMD1	YBR109C_mRNA	148	62	85	-0,1554054054	Calmodulin; Ca2+ binding protein that regulates Ca2+ independent processes (mitosis, bud growth, actin organization, endocytosis, etc.) and Ca2+ dependent processes (stress-activated pathways), targets include Nuf1p, Myo2p and calcineurin; binds to the Hog1p MAPK in response to hyperosmotic stress; potentiates membrane tubulation and constriction mediated by the Rvs161p-Rvs167p complex; human CAL…
YBR109W-A	YBR109W-A,YBR110W	YBR109W-A_mRNA	75	35	39	-0,0533333333	Putative protein of unknown function; questionable ORF from MIPS
YBR111C	YBR111C_YSA1	YBR111C_mRNA	232	118	113	0,0215517241	Nudix hydrolase family member with ADP-ribose pyrophosphatase activity; shown to metabolize O-acetyl-ADP-ribose to AMP and acetylated ribose 5'-phosphate
YBR111W-A	YBR111W-A_SUS1	YBR111W-A_mRNA	97	31	65	-0,3505154639	Component of both the SAGA histone acetylase and TREX-2 complexes; interacts with RNA polymerase II; involved in mRNA export coupled transcription activation and elongation; involved in post-transcriptional tethering of active genes to the nuclear periphery and to non-nascent mRNP
YBR112C	YBR112C_CYC8	YBR112C_mRNA	967	367	599	-0,2399172699	General transcriptional co-repressor; acts together with Tup1p; also acts as part of a transcriptional co-activator complex that recruits the SWI/SNF and SAGA complexes to promoters; can form the prion OCT+] [
YBR114W	YBR114W_RAD16	YBR114W_mRNA	791	368	422	-0,0682680152	Nucleotide excision repair (NER) protein; binds damaged DNA during NER; binds DNA in an ATP-dependent manner (with Rad7p) during NER; required for NER of non-transcribed chromatin; subunit of Nucleotide Excision Repair Factor 4 (NEF4) and the Elongin-Cullin-Socs (ECS) ligase complex
YBR115C	YBR115C_LYS2	YBR115C_mRNA	1393	691	701	-0,0071787509	Alpha aminoadipate reductase; catalyzes the reduction of alpha-aminoadipate to alpha-aminoadipate 6-semialdehyde, which is the fifth step in biosynthesis of lysine; activation requires posttranslational phosphopantetheinylation by Lys5p
YBR119W	YBR119W_MUD1	YBR119W_mRNA	299	124	174	-0,1672240803	U1 snRNP A protein; homolog of human U1-A; involved in nuclear mRNA splicing
YBR120C	YBR120C_CBP6	YBR120C_mRNA	163	66	96	-0,1840490798	Mitochondrial protein required for translation of the COB mRNA; forms a complex with Cbp3p that binds to mt ribosomes near the polypeptide tunnel exit and promotes efficient translation of the COB mRNA; Cbp3p-Cbp6p complex also interacts with newly synthesized cytochrome b (Cobp) and Cbp4p to promote assembly of Cobp into the cytochrome bc1 complex; Cbp3p-Cbp6p complex is sequestered if assembly …
YBR121C	YBR121C,YBR121C-A_GRS1,YBR121C-A	YBR121C_mRNA	668	389	278	0,1661676647	Cytoplasmic and mitochondrial glycyl-tRNA synthase; ligates glycine to the cognate anticodon-bearing tRNA; transcription termination factor that may interact with the 3'-end of pre-mRNA to promote 3'-end formation; GRS1 has a paralog, GRS2, that arose from the whole genome duplication; human homolog GARS implicated in Charcot-Marie-Tooth disease, can complement yeast null mutant
YBR122C	YBR122C_MRPL36	YBR122C_mRNA	178	87	90	-0,0168539326	Mitochondrial ribosomal protein of the large subunit; overproduction suppresses mutations in the COX2 leader peptide-encoding region
YBR123C	YBR123C_TFC1	YBR123C_mRNA	650	272	377	-0,1615384615	Subunit of RNA polymerase III transcription initiation factor complex; one of six subunits of the RNA polymerase III transcription initiation factor complex (TFIIIC); part of the TauA globular domain of TFIIIC that binds DNA at the BoxA promoter sites of tRNA and similar genes; human homolog is TFIIIC-63
YBR125C	YBR125C_PTC4	YBR125C_mRNA	394	173	220	-0,1192893401	Cytoplasmic type 2C protein phosphatase (PP2C); identified as a high-copy number suppressor of cnb1 mpk1 synthetic lethality; overexpression decreases high-osmolarity induced Hog1p phosphorylation and kinase activity
YBR126C	YBR126C_TPS1	YBR126C_mRNA	496	279	216	0,127016129	Synthase subunit of trehalose-6-P synthase/phosphatase complex; synthesizes the storage carbohydrate trehalose, which is critically important for survival of long-term desiccation; also found in a monomeric form; expression is induced by the stress response and repressed by the Ras-cAMP pathway; protein abundance increases in response to DNA replication stress and in response to prolonged exposur…
YBR126W-A	YBR126W-A,YBR126W-B	YBR126W-A_mRNA	69	40	28	0,1739130435	Putative protein of unknown function; identified by gene-trapping, microarray analysis, and genome-wide homology searches; mRNA identified as translated by ribosome profiling data; SWAT-GFP, seamless-GFP and mCherry fusion proteins localize to the endoplasmic reticulum; partially overlaps the dubious ORF YBR126W-B
YBR127C	YBR127C_VMA2	YBR127C_mRNA	518	308	209	0,1911196911	Subunit B of V1 peripheral membrane domain of vacuolar H+-ATPase; electrogenic proton pump found throughout the endomembrane system; contains nucleotide binding sites; also detected in the cytoplasm; protein abundance increases in response to DNA replication stress; human homolog ATP6V1B1, implicated in autosomal-recessive distal renal tubular acidosis (RTA) with sensorineural deafness, complemen…
YBR129C	YBR129C_OPY1	YBR129C_mRNA	329	139	189	-0,1519756839	Protein of unknown function; overproduction blocks cell cycle arrest in the presence of mating pheromone; the authentic, non-tagged protein is detected in highly purified mitochondria in high-throughput studies
YBR130C	YBR130C_SHE3	YBR130C_mRNA	426	169	256	-0,2042253521	Protein adaptor between Myo4p and the She2p-mRNA complex; part of the mRNA localization machinery that restricts accumulation of certain proteins to the bud; also required for cortical ER inheritance
YBR131W	YBR131W_CCZ1	YBR131W_mRNA	705	313	391	-0,1106382979	Subunit of a heterodimeric guanine nucleotide exchange factor (GEF); subunit of the Mon1-Ccz1 GEF complex, which stimulates nucleotide exchange and activation of Ypt7p, a Rab family GTPase involved in membrane tethering and fusion events at the late endosome and vacuole; GEF activity is stimulated by membrane association and anionic phospholipids; involved in localizing Ypt7p to the vacuolar memb…
YBR132C	YBR132C_AGP2	YBR132C_mRNA	597	288	308	-0,0335008375	Plasma membrane regulator of polyamine and carnitine transport; has similarity to transporters but lacks transport activity; may act as a sensor that transduces environmental signals; has a positive or negative regulatory effect on transcription of many transporter genes
YBR133C	YBR133C_HSL7	YBR133C_mRNA	828	371	456	-0,1026570048	Protein arginine N-methyltransferase; exhibits septin and Hsl1p-dependent localization to the bud neck in budded cells and periodic Hsl1p-dependent phosphorylation; required with Hsl1p, and Elm1p for the mother-bud neck recruitment, phosphorylation, and degradation of Swe1p; interacts directly with Swe1p; relocalizes away from bud neck upon DNA replication stress; human homolog PRMT5 can compleme…
YBR135W	YBR135W_CKS1	YBR135W_mRNA	151	76	74	0,0132450331	Cyclin-dependent protein kinase regulatory subunit and adaptor; interacts with Cdc28p (aka Cdk1p); required for G1/S and G2/M phase transitions and budding; mediates phosphorylation and degradation of Sic1p; modulates proteolysis of M-phase targets through interactions with the proteasome; role in transcriptional regulation, recruiting proteasomal subunits to target gene promoters; human homologs…
YBR136W	YBR136W_MEC1	YBR136W_mRNA	2369	1034	1334	-0,1266357113	Genome integrity checkpoint protein and PI kinase superfamily member; Mec1p and Dun1p function in same pathway to regulate dNTP pools and telomere length; signal transducer required for cell cycle arrest and transcriptional responses to damaged or unreplicated DNA; facilitates replication fork progression and regulates P-body formation under replication stress; promotes interhomolog recombination…
YBR137W	YBR137W_YBR137W	YBR137W_mRNA	180	80	99	-0,1055555556	Protein with a role in ER delivery of tail-anchored membrane proteins; interacts with Sgt2p; binds to the TRC complex, which inserts proteins into the ER membrane; interacts with Msn5p karyopherin; YBR137W is not an essential gene
YBR138C	YBR138C_YBR138C	YBR138C_mRNA	525	210	314	-0,1980952381	Cytoplasmic protein of unknown function; APCC(Cdh1) substrate; potentially phosphorylated by Cdc28p; YBR138C is not an essential gene
YBR139W	YBR139W_YBR139W	YBR139W_mRNA	509	226	282	-0,1100196464	Putative serine type carboxypeptidase; role in phytochelatin synthesis; green fluorescent protein (GFP)-fusion protein localizes to the vacuole; expression induced by nitrogen limitation in a GLN3, GAT1-independent manner
YBR140C	YBR140C_IRA1	YBR140C_mRNA	3093	1368	1724	-0,1150986098	GTPase-activating protein; negatively regulates RAS by converting it from GTP- to the GDP-bound inactive form, required for reducing cAMP levels under nutrient limiting conditions, mediates membrane association of adenylate cyclase; mutations cause catalase T deficiency, defective glycogen synthesis and defective trehalose accumulation; IRA1 has a paralog, IRA2, that arose from the whole genome d…
YBR141C	YBR141C_YBR141C	YBR141C_mRNA	338	158	179	-0,0621301775	Nucleolar S-adenosylmethionine-dependent rRNA methyltransferase; methylates adenine (m1A) of the large subunit (LSU) rRNA at position 2142; belongs to Rossmann fold superfamily; green fluorescent protein (GFP)-fusion protein localizes to the nucleolus; YBR141C is not an essential gene
YBR141W-A	YBR141W-A	YBR141W-A_mRNA	32	17	14	0,09375	Dubious open reading frame; unlikely to encode a functional protein, based on available experimental and comparative sequence data; overlaps the uncharacterized ORF YBR141C; identified by gene-trapping, microarray analysis, and genome-wide homology searching
YBR142W	YBR142W_MAK5	YBR142W_mRNA	774	350	423	-0,0943152455	Essential nucleolar protein; putative DEAD-box RNA helicase required for maintenance of M1 dsRNA virus; involved in biogenesis of large (60S) ribosomal subunits
YBR143C	YBR143C_SUP45	YBR143C_mRNA	438	211	226	-0,0342465753	Polypeptide release factor (eRF1) in translation termination; mutant form acts as a recessive omnipotent suppressor; methylated by Mtq2p-Trm112p in ternary complex eRF1-eRF3-GTP; mutation of methylation site confers resistance to zymocin; has a role in cytokinesis through interaction with Mlc1p
YBR145W	YBR145W_ADH5	YBR145W_mRNA	352	182	169	0,0369318182	Alcohol dehydrogenase isoenzyme V; involved in ethanol production; ADH5 has a paralog, ADH1, that arose from the whole genome duplication
YBR146W	YBR146W_MRPS9	YBR146W_mRNA	279	126	152	-0,0931899642	Mitochondrial ribosomal protein of the small subunit
YBR149W	YBR149W_ARA1	YBR149W_mRNA	345	187	157	0,0869565217	NADP+ dependent arabinose dehydrogenase; involved in carbohydrate metabolism; purified as homodimer; naturally occurs with a N-terminus degradation product
YBR150C	YBR150C_TBS1	YBR150C_mRNA	1095	439	655	-0,197260274	Protein of unknown function; the authentic, non-tagged protein is detected in highly purified mitochondria in high-throughput studies; TBS1 has a paralog, HAL9, that arose from the whole genome duplication
YBR151W	YBR151W_APD1	YBR151W_mRNA	317	141	175	-0,1072555205	Protein of unknown function; required for normal localization of actin patches and for normal tolerance of sodium ions and hydrogen peroxide; localizes to both cytoplasm and nucleus
YBR152W	YBR152W,YBR153W_SPP381,RIB7	YBR152W_mRNA	292	116	175	-0,2020547945	mRNA splicing factor, component of U4/U6.U5 tri-snRNP; interacts genetically and physically with Prp38p; relocalizes to the cytosol in response to hypoxia
YBR154C	YBR154C_RPB5	YBR154C_mRNA	216	116	99	0,0787037037	RNA polymerase subunit ABC27; common to RNA polymerases I, II, and III; contacts DNA and affects transactivation
YBR155W	YBR155W_CNS1	YBR155W_mRNA	386	173	212	-0,1010362694	TPR-containing co-chaperone; binds both Hsp82p (Hsp90) and Ssa1p (Hsp70); stimulates ATPase activity of Ssa1p; ts mutants reduce Hsp82p function, overexpression suppresses phenotypes of HSP82 ts allele and cpr7 deletion; human homolog TTC4 complements yeast cns1 mutant
YBR156C	YBR156C_SLI15	YBR156C_mRNA	699	293	405	-0,1602288984	Subunit of the conserved chromosomal passenger complex (CPC); complex regulates kinetochore-microtubule attachments, activation of the spindle tension checkpoint, and mitotic spindle disassembly; other complex members are Ipl1p, Bir1p, and Nbl1p
YBR157C	YBR157C_ICS2	YBR157C_mRNA	256	106	149	-0,16796875	Protein of unknown function; null mutation does not confer any obvious defects in growth, spore germination, viability, or carbohydrate utilization
YBR158W	YBR158W_AMN1	YBR158W_mRNA	550	236	313	-0,14	Protein required for daughter cell separation; multiple mitotic checkpoints, and chromosome stability; contains 12 degenerate leucine-rich repeat motifs; expression is induced by the Mitotic Exit Network (MEN)
YBR159W	YBR159W_IFA38	YBR159W_mRNA	348	179	168	0,0316091954	Microsomal beta-keto-reductase; contains oleate response element (ORE) sequence in the promoter region; mutants exhibit reduced VLCFA synthesis, accumulate high levels of dihydrosphingosine, phytosphingosine and medium-chain ceramides
YBR160W	YBR160W_CDC28	YBR160W_mRNA	299	145	153	-0,0267558528	Cyclin-dependent kinase (CDK) catalytic subunit; master regulator of mitotic and meiotic cell cycles; alternately associates with G1, S, G2/M phase cyclins, which provide substrate specificity; regulates metabolism, basal transcription, chromosome dynamics, growth and morphogenesis; transcript induction in osmostress involves antisense RNA; human homologs CDK1, CDK2, CDK3 can complement yeast con…
YBR161W	YBR161W_CSH1	YBR161W_mRNA	377	177	199	-0,0583554377	Mannosylinositol phosphorylceramide (MIPC) synthase catalytic subunit; forms a complex with regulatory subunit Csg2p; function in sphingolipid biosynthesis is overlapping with that of Sur1p; CSH1 has a paralog, SUR1, that arose from the whole genome duplication
YBR162C	YBR162C_TOS1	YBR162C_mRNA	456	259	196	0,1381578947	Covalently-bound cell wall protein of unknown function; identified as a cell cycle regulated SBF target gene; deletion mutants are highly resistant to treatment with beta-1,3-glucanase; has sequence similarity to YJL171C
YBR162W-A	YBR162W-A_YSY6	YBR162W-A_mRNA	66	31	34	-0,0454545455	Protein of unknown function; expression suppresses a secretory pathway mutation in E. coli; has similarity to the mammalian RAMP4 protein involved in secretion
YBR163W	YBR163W_DEM1	YBR163W_mRNA	586	231	354	-0,2098976109	Mitochondrial 5'-3' exonuclease and sliding exonuclease; required for mitochondrial genome maintenance; distantly related to the RecB nuclease domain of bacterial RecBCD recombinases; may be regulated by the transcription factor Ace2
YBR164C	YBR164C_ARL1	YBR164C_mRNA	184	78	105	-0,1467391304	Soluble GTPase with a role in regulation of membrane traffic; regulates potassium influx; role in membrane organization at trans-Golgi network; required for delivery of Atg9p to the phagophore assembly site during autophagy under high temperature stress; required with Ypt6p for starvation-induced autophagy; required for the CVT pathway under non-starvation conditions; G protein of the Ras superfa…
YBR165W	YBR165W_UBS1	YBR165W_mRNA	278	121	156	-0,1258992806	Ubiquitin-conjugating enzyme suppressor that regulates Cdc34p; functions as a general positive regulator of Cdc34p activity; nuclear protein that may represent a link between nucleocytoplasmic transport and ubiquitin ligase activity
YBR166C	YBR166C_TYR1	YBR166C_mRNA	453	185	267	-0,1810154525	Prephenate dehydrogenase involved in tyrosine biosynthesis; expression is dependent on phenylalanine levels
YBR167C	YBR167C_POP7	YBR167C_mRNA	141	57	83	-0,1843971631	Subunit of RNase MRP, nuclear RNase P and telomerase; forms a soluble heterodimer with Pop6p that binds P3 domain of RNase MRP and RNase P RNAs; RNase MRP cleaves pre-rRNA, nuclear RNase P cleaves tRNA precursors to generate mature 5' ends and facilitates turnover of nuclear RNAs, while telomerase replenishes telomeric DNA
YBR168W	YBR168W_PEX32	YBR168W_mRNA	414	172	241	-0,1666666667	Peroxisomal integral membrane protein; involved in negative regulation of peroxisome size; partially functionally redundant with Pex31p; genetic interactions suggest action at a step downstream of steps mediated by Pex28p and Pex29p
YBR169C	YBR169C_SSE2	YBR169C_mRNA	694	345	348	-0,0043227666	Member of Hsp110 subclass of the heat shock protein 70 (HSP70) family; serves as nucleotide exchange factor to load ATP onto the SSA class of cytosolic Hsp70s; may be involved in protein folding; localized to the cytoplasm; SSE2 has a paralog, SSE1, that arose from the whole genome duplication
YBR170C	YBR170C_NPL4	YBR170C_mRNA	581	232	348	-0,1996557659	Substrate-recruiting cofactor of the Cdc48p-Npl4p-Ufd1p segregase; assists Cdc48p in the dislocation of misfolded, polyubiquitinated ERAD substrates that are subsequently delivered to the proteasome for degradation; also involved in the regulated destruction of resident ER membrane proteins, such as HMG-CoA reductase (Hmg1/2p) and cytoplasmic proteins (Fbp1p); role in mobilizing membrane bound tr…
YBR171W	YBR171W_SEC66	YBR171W_mRNA	207	96	110	-0,0676328502	Non-essential subunit of Sec63 complex; with Sec61 complex, Kar2p/BiP and Lhs1p forms a channel competent for SRP-dependent and post-translational SRP-independent protein targeting and import into the ER; other members are Sec63p, Sec62p, and Sec72p
YBR172C	YBR172C_SMY2	YBR172C_mRNA	741	322	418	-0,1295546559	GYF domain protein; involved in COPII vesicle formation; interacts with the Sec23p/Sec24p subcomplex; overexpression suppresses the temperature sensitivity of a myo2 mutant; similar to S. pombe Mpd2; SMY2 has a paralog, SYH1, that arose from the whole genome duplication
YBR173C	YBR173C_UMP1	YBR173C_mRNA	149	69	79	-0,067114094	Chaperone required for correct maturation of the 20S proteasome; short-lived chaperone; may inhibit premature dimerization of proteasome half-mers; degraded by proteasome upon completion of its assembly
YBR175W	YBR175W_SWD3	YBR175W_mRNA	316	125	190	-0,2056962025	Essential subunit of the COMPASS (Set1C) complex; COMPASS methylates histone H3 on lysine 4 and is required in transcriptional silencing near telomeres; WD40 beta propeller superfamily member and ortholog of mammalian WDR5
YBR176W	YBR176W_ECM31	YBR176W_mRNA	313	143	169	-0,0830670927	Ketopantoate hydroxymethyltransferase; required for pantothenic acid biosynthesis, converts 2-oxoisovalerate into 2-dehydropantoate
YBR177C	YBR177C_EHT1	YBR177C_mRNA	452	208	243	-0,0774336283	Acyl-coenzymeA:ethanol O-acyltransferase; plays a minor role in medium-chain fatty acid ethyl ester biosynthesis; possesses short-chain esterase activity; localizes to lipid particles and the mitochondrial outer membrane; EHT1 has a paralog, EEB1, that arose from the whole genome duplication
YBR179C	YBR179C_FZO1	YBR179C_mRNA	856	362	493	-0,1530373832	Mitofusin; integral membrane protein involved in mitochondrial outer membrane tethering and fusion; role in mitochondrial genome maintenance; efficient tethering and degradation of Fzo1p requires an intact N-terminal GTPase domain; targeted for destruction by the ubiquitin ligase SCF-Mdm30p and the cytosolic ubiquitin-proteasome system
YBR180W	YBR180W	YBR180W_mRNA	573	251	321	-0,1221640489	Putative dityrosine transporter of the major facilitator superfamily; member of the 12-spanner drug:H(+) antiporter DHA1 family; required for spore wall synthesis; sequence similarity to QDR1 and QDR3, and the triple mutant dtr1 qdr1 qdr3 exhibits reduced dityrosine fluorescence relative to the single mutants; expressed during sporulation
YBR182C	YBR182C_SMP1	YBR182C_mRNA	453	201	251	-0,1103752759	MADS-box transcription factor involved in osmotic stress response; SMP1 has a paralog, RLM1, that arose from the whole genome duplication
YBR183W	YBR183W_YPC1	YBR183W_mRNA	317	165	151	0,0441640379	Alkaline ceramidase; also has reverse (CoA-independent) ceramide synthase activity; catalyzes both breakdown and synthesis of phytoceramide; overexpression confers fumonisin B1 resistance; YPC1 has a paralog, YDC1, that arose from the whole genome duplication
YBR184W	YBR184W_YBR184W	YBR184W_mRNA	524	195	328	-0,2538167939	Putative protein of unknown function; YBR184W is not an essential gene
YBR185C	YBR185C_MBA1	YBR185C_mRNA	279	127	151	-0,0860215054	Membrane-associated mitochondrial ribosome receptor; forms a complex with Mdm38p that may facilitate recruitment of mRNA-specific translational activators to ribosomes; possible role in protein export from the matrix to inner membrane
YBR187W	YBR187W_GDT1	YBR187W_mRNA	281	149	131	0,0640569395	Calcium transporter localized to the cis- and medial-Golgi apparatus; required for protein glycosylation; GFP-fusion protein localizes to the vacuole; TMEM165, a human gene which causes Congenital Disorders of Glycosylation is orthologous and functionally complements the null allele; expression pattern and physical interactions suggest a possible role in ribosome biogenesis; expression reduced in…
YBR188C	YBR188C_NTC20	YBR188C_mRNA	141	46	94	-0,3404255319	Member of the NineTeen Complex (NTC); this complex contains Prp19p and stabilizes U6 snRNA in catalytic forms of the spliceosome containing U2, U5, and U6 snRNAs
YBR192W	YBR192W_RIM2	YBR192W_mRNA	378	159	218	-0,1560846561	Mitochondrial pyrimidine nucleotide transporter; imports pyrimidine nucleoside triphosphates and exports pyrimidine nucleoside monophosphates; member of the mitochondrial carrier family
YBR193C	YBR193C_MED8	YBR193C_mRNA	224	95	128	-0,1473214286	Subunit of the RNA polymerase II mediator complex; associates with core polymerase subunits to form the RNA polymerase II holoenzyme; essential for transcriptional regulation
YBR194W	YBR194W_SOY1	YBR194W_mRNA	124	54	69	-0,1209677419	Protein proposed to be associated with the nuclear pore complex; null mutant is viable, displays elevated frequency of mitochondrial genome loss and is sensitive to freeze-thaw stress
YBR195C	YBR195C_MSI1	YBR195C_mRNA	423	194	228	-0,0803782506	Subunit of chromatin assembly factor I (CAF-1); chromatin assembly by CAF-1 affects multiple processes including silencing at telomeres, mating type loci, and rDNA; maintenance of kinetochore structure; deactivation of DNA damage checkpoint after DNA repair; chromatin dynamics during transcription; and repression of divergent noncoding transcription; Msi1p localizes to nucleus and cytoplasm and i…
YBR197C	YBR197C_YBR197C	YBR197C_mRNA	218	94	123	-0,1330275229	Protein of unknown function; green fluorescent protein (GFP)-fusion protein localizes to the cytoplasm and nucleus; YBR197C is not an essential gene; relative distribution to the nucleus increases upon DNA replication stress; YBR197C has a paralog, YPL077C, that arose from the whole genome duplication
YBR198C	YBR198C_TAF5	YBR198C_mRNA	799	340	458	-0,1476846058	Subunit (90 kDa) of TFIID and SAGA complexes; involved in RNA polymerase II transcription initiation and in chromatin modification
YBR199W	YBR199W_KTR4	YBR199W_mRNA	465	207	257	-0,1075268817	Glycosyltransferase involved in protein glycosylation; transfers GDP-mannose to methyl-alpha-mannoside in vitro; member of the KRE2/MNT1 mannosyltransferase family of type II membrane proteins with a short cytoplasmic N-terminus, a membrane-spanning region and a highly conserved catalytic lumenal domain
YBR200W	YBR200W_BEM1	YBR200W_mRNA	552	245	306	-0,1105072464	Protein containing SH3-domains; involved in establishing cell polarity and morphogenesis; functions as a scaffold protein for complexes that include Cdc24p, Ste5p, Ste20p, and Rsr1p
YBR201C-A	YBR201C-A_YBR201C-A	YBR201C-A_mRNA	68	31	36	-0,0735294118	Putative protein of unknown function
YBR201W	YBR201W_DER1	YBR201W_mRNA	212	95	116	-0,0990566038	ER membrane protein that promotes export of misfolded polypeptides; required for ER-associated protein degradation of misfolded or unassembled proteins; initiates export of aberrant polypeptides from ER lumen by threading them into ER membrane and routing them to Hrd1p for ubiquitination; function normally requires N-terminal acetylation by NatB; N- and C- termini protrude into cytoplasm; similar…
YBR202W	YBR202W_CDC47	YBR202W_mRNA	846	386	459	-0,0862884161	Component of the Mcm2-7 hexameric helicase complex; MCM2-7 primes origins of DNA replication in G1 and becomes an active ATP-dependent helicase that promotes DNA melting and elongation in S-phase; forms an Mcm4p-6p-7p subcomplex
YBR203W	YBR203W_COS111	YBR203W_mRNA	925	448	476	-0,0302702703	Protein required for antifungal drug ciclopirox olamine resistance; not related to the subtelomerically-encoded COS family; the authentic, non-tagged protein is detected in highly purified mitochondria in high-throughput studies
YBR204C	YBR204C_YBR204C	YBR204C_mRNA	376	144	231	-0,2313829787	Serine hydrolase; exhibits active esterase plus weak triacylglycerol lipase activities; proposed role in lipid homeostasis, regulating phospholipid and non-polar lipid levels and required for mobilization of LD-stored lipids; localizes to the lipid droplet (LD) surface; contains a classical serine containing catalytic triad (GxSxG motif)
YBR205W	YBR205W,YBR206W_KTR3,YBR206W	YBR205W_mRNA	405	221	183	0,0938271605	Putative alpha-1,2-mannosyltransferase; involved in O- and N-linked protein glycosylation; member of the KRE2/MNT1 mannosyltransferase family; Svp26p mediates uptake of Ktr3p into COPII vesicles; relocalizes from nucleus to vacuole upon DNA replication stress
YBR207W	YBR207W_FTH1	YBR207W_mRNA	466	222	243	-0,0450643777	Putative high affinity iron transporter; involved in transport of intravacuolar stores of iron; forms complex with Fet5p; expression is regulated by iron; proposed to play indirect role in endocytosis; protein abundance increases in response to DNA replication stress
YBR208C	YBR208C_DUR1%2C2	YBR208C_mRNA	1836	862	973	-0,0604575163	Urea amidolyase; contains both urea carboxylase and allophanate hydrolase activities, degrades urea to CO2 and NH3; expression sensitive to nitrogen catabolite repression and induced by allophanate, an intermediate in allantoin degradation; protein abundance increases in response to DNA replication stress
YBR210W	YBR210W_ERV15	YBR210W_mRNA	143	58	84	-0,1818181818	Protein involved in export of proteins from the endoplasmic reticulum; ERV15 has a paralog, ERV14, that arose from the whole genome duplication
YBR211C	YBR211C_AME1	YBR211C_mRNA	325	133	191	-0,1784615385	Essential kinetochore protein associated with microtubules and SPBs; component of the kinetochore sub-complex COMA (Ctf19p, Okp1p, Mcm21p, Ame1p); involved in spindle checkpoint maintenance; orthologous to human centromere constitutive-associated network (CCAN) subunit CENP-U and fission yeast Mis17; relative distribution to the nucleus increases upon DNA replication stress
YBR212W	YBR212W_NGR1	YBR212W_mRNA	673	307	365	-0,0861812779	RNA binding protein that negatively regulates growth rate; interacts with the 3' UTR of the mitochondrial porin (POR1) mRNA and enhances its degradation; overexpression impairs mitochondrial function; interacts with Dhh1p to mediate POR1 mRNA decay; expressed in stationary phase
YBR213W	YBR213W_MET8	YBR213W_mRNA	275	145	129	0,0581818182	Bifunctional dehydrogenase and ferrochelatase; involved in the biosynthesis of siroheme, a prosthetic group used by sulfite reductase; required for sulfate assimilation and methionine biosynthesis
YBR214W	YBR214W_SDS24	YBR214W_mRNA	528	268	259	0,0170454545	Protein involved in cell separation during budding; one of two S. cerevisiae homologs (Sds23p and Sds24p) of the S. pombe Sds23 protein, which is implicated in APC/cyclosome regulation; may play an indirect role in fluid-phase endocytosis; protein abundance increases in response to DNA replication stress; SDS24 has a paralog, SDS23, that arose from the whole genome duplication
YBR215W	YBR215W_HPC2	YBR215W_mRNA	626	256	369	-0,1805111821	Subunit of the HIR complex; HIR is a nucleosome assembly complex involved in regulation of histone gene transcription; mutants display synthetic defects with subunits of FACT, a complex that allows passage of RNA Pol II through nucleosomes
YBR216C	YBR216C_YBP1	YBR216C_mRNA	675	276	398	-0,1807407407	Protein involved in cellular response to oxidative stress; required for oxidation of specific cysteine residues of transcription factor Yap1p, resulting in nuclear localization of Yap1p in response to stress; YBP1 has a paralog, YBP2, that arose from the whole genome duplication
YBR217W	YBR217W_ATG12	YBR217W_mRNA	187	67	119	-0,2780748663	Ubiquitin-like modifier involved in autophagy and the Cvt pathway; conserved; conjugated to Atg5p to form a complex involved in Atg8p lipidation; Atg5p-Atg12p conjugate enhances E2 activity of Atg3p by rearranging its catalytic site, also forms a complex with Atg16p; the Atg5-Atg12/Atg16 complex binds to membranes and is essential for autophagosome formation
YBR218C	YBR218C_PYC2	YBR218C_mRNA	1181	664	516	0,1253175275	Pyruvate carboxylase isoform; cytoplasmic enzyme that converts pyruvate to oxaloacetate; differentially regulated than isoform Pyc1p; mutations in the human homolog are associated with lactic acidosis; PYC2 has a paralog, PYC1, that arose from the whole genome duplication
YBR219C	YBR219C,YBR220C_YBR219C,YBR220C	YBR219C_mRNA	128	65	62	0,0234375	Putative protein of unknown function; YBR219C is not an essential gene
YBR221C	YBR221C_PDB1	YBR221C_mRNA	367	214	152	0,1689373297	E1 beta subunit of the pyruvate dehydrogenase (PDH) complex; PDH is an evolutionarily conserved multi-protein complex found in mitochondria
YBR222C	YBR222C_PCS60	YBR222C_mRNA	544	317	226	0,1672794118	Oxalyl-CoA synthetase; capable of catalyzing conversion of oxalate to oxalyl-CoA; catalyzes first step in pathway of oxalate degradation that functions to protect yeast from inhibitory effects of oxalate; peroxisomal protein that binds mRNA; localizes to both peroxisomal peripheral membrane and matrix, expression is highly inducible by oleic acid; similar to E. coli long chain acyl-CoA synthetase
YBR223C	YBR223C_TDP1	YBR223C_mRNA	545	249	295	-0,0844036697	Tyrosyl-DNA phosphodiesterase I; hydrolyzes 3' and 5'-phosphotyrosyl bonds; involved in the repair of DNA lesions created by topo I and topo II; mutations in the human homolog, TDP1, result in the a neurodegenerative disease, spinocerebellar ataxia with axonal neuropathy (SCAN1); yeast cells and human rhabdomyosarcoma lines that overexpress TDP1 both exhibit elevated dosage chromosomal instabilit…
YBR224W	YBR224W,YBR225W_YBR224W,YBR225W	YBR224W_mRNA	172	70	101	-0,1802325581	Dubious open reading frame; unlikely to encode a functional protein, based on available experimental and comparative sequence data; partially overlaps the verified gene TDP1
YBR226C	YBR226C,YBR227C	YBR226C_mRNA	137	49	87	-0,2773722628	Dubious open reading frame; unlikely to encode a functional protein, based on available experimental and comparative sequence data; partially overlaps the uncharacterized ORF YBR225W
YBR228W	YBR228W_SLX1	YBR228W_mRNA	305	128	176	-0,1573770492	Endonuclease involved in DNA recombination and repair; subunit of a complex, with Slx4p, that hydrolyzes 5' branches from duplex DNA in response to stalled or converging replication forks; function overlaps with that of Sgs1p-Top3p
YBR229C	YBR229C_ROT2	YBR229C_mRNA	955	476	478	-0,0020942408	Glucosidase II catalytic subunit; required to trim the final glucose in N-linked glycans; required for normal cell wall synthesis; mutations in rot2 suppress tor2 mutations, and are synthetically lethal with rot1 mutations
YBR230C	YBR230C_OM14	YBR230C_mRNA	135	72	62	0,0740740741	Mitochondrial outer membrane receptor for cytosolic ribosomes; integral protein of the outer membrane that interacts with the nascent chain-associated complex (NAC) bound to ribosomes, contributing to co-translational mitochondrial import; interacts with porin (Por1p) and Om45p; abundance is decreased in cells grown in glucose relative to other carbon sources
YBR230W-A	YBR230W-A_YBR230W-A	YBR230W-A_mRNA	67	37	29	0,1194029851	Putative protein of unknown function; YBR230W-A has a paralog, COQ8, that arose from the whole genome duplication
YBR231C	YBR231C_SWC5	YBR231C_mRNA	304	148	155	-0,0230263158	Component of the SWR1 complex; complex exchanges histone variant H2AZ (Htz1p) for chromatin-bound histone H2A; protein abundance increases in response to DNA replication stress; relocalizes to the cytosol in response to hypoxia
YBR233W	YBR233W_PBP2	YBR233W_mRNA	414	203	210	-0,0169082126	RNA binding protein; has similarity to mammalian heterogeneous nuclear RNP K protein, involved in the regulation of telomere position effect and telomere length; relative distribution to the nucleus increases upon DNA replication stress
YBR233W-A	YBR233W-A_DAD3	YBR233W-A_mRNA	95	32	62	-0,3157894737	Essential subunit of the Dam1 complex (aka DASH complex); complex couples kinetochores to the force produced by MT depolymerization thereby aiding in chromosome segregation; is transferred to the kinetochore prior to mitosis
YBR234C	YBR234C_ARC40	YBR234C_mRNA	385	196	188	0,0207792208	Subunit of the ARP2/3 complex; ARP2/3 is required for the motility and integrity of cortical actin patches
YBR235W	YBR235W_YBR235W	YBR235W_mRNA	1121	493	627	-0,1195361285	Vacuolar membrane cation-chloride cotransporter (CCC); likely mediates K+ and Cl- cotransport into the vacuole; has a role in potassium homeostasis and salt tolerance; localizes to sites of contact between the vacuole and mitochondria (vCLAMPs); similar to mammalian electroneutral Na(+)-(K+)-C1- cotransporter family
YBR236C	YBR236C_ABD1	YBR236C_mRNA	437	186	250	-0,1464530892	Methyltransferase; catalyzes the transfer of a methyl group from S-adenosylmethionine to the GpppN terminus of capped mRNA; nuclear protein that relocalizes to the cytosol in response to hypoxia
YBR237W	YBR237W_PRP5	YBR237W_mRNA	850	370	479	-0,1282352941	RNA helicase in the DEAD-box family; necessary for prespliceosome formation, bridges U1 and U2 snRNPs and enables stable U2 snRNP association with intron RNA
YBR238C	YBR238C_YBR238C	YBR238C_mRNA	732	385	346	0,0532786885	Mitochondrial membrane protein; not required for respiratory growth but causes a synthetic respiratory defect in combination with rmd9 mutations; transcriptionally up-regulated by TOR; deletion increases life span; YBR238C has a paralog, RMD9, that arose from the whole genome duplication
YBR239C	YBR239C_YBR239C	YBR239C_mRNA	530	264	265	-0,0018867925	Transcriptional regulator; involved in regulation of gluconeogenesis and fermentable carbon utilization; GFP-fusion protein localizes to cytoplasm, nucleus; null mutation affects periodicity of transcriptional and metabolic oscillation; plays role in restricting Ty1 transposition; member of the zinc cluster family of proteins, similar to Rds2p
YBR241C	YBR241C_YBR241C	YBR241C_mRNA	489	279	209	0,1431492843	Putative transporter, member of the sugar porter family; green fluorescent protein (GFP)-fusion protein localizes to the vacuolar membrane; YBR241C is not an essential gene; YBR241C has a paralog, VPS73, that arose from the whole genome duplication
YBR242W	YBR242W_YBR242W	YBR242W_mRNA	239	110	128	-0,0753138075	Putative protein of unknown function; green fluorescent protein (GFP)-fusion protein localizes to the cytoplasm and nucleus; YBR242W is not an essential gene; YBR242W has a paralog, YGL101W, that arose from the whole genome duplication
YBR243C	YBR243C_ALG7	YBR243C_mRNA	449	217	231	-0,0311804009	UDP-N-acetyl-glucosamine-1-P transferase; transfers Glc-Nac-P from UDP-GlcNac to Dol-P in the ER in the first step of the dolichol pathway of protein asparagine-linked glycosylation; inhibited by tunicamycin; human homolog DPAGT1 can complement yeast ALG7 mutant
YBR244W	YBR244W_GPX2	YBR244W_mRNA	163	76	86	-0,0613496933	Phospholipid hydroperoxide glutathione peroxidase; protects cells from phospholipid hydroperoxides and nonphospholipid peroxides during oxidative stress; induced by glucose starvation; protein abundance increases in response to DNA replication stress
YBR245C	YBR245C_ISW1	YBR245C_mRNA	1130	500	629	-0,114159292	ATPase subunit of imitation-switch (ISWI) class chromatin remodelers; with Ioc3p forms Isw1a complex involved in repression of transcription initiation; with Ioc2p and Ioc4p forms Isw1b complex involved in regulation of transcription elongation; Isw1b recruited to ORFs by H3K36 methylation and acts with Chd1p to prevent trans-histone exchange over coding regions; Isw1p import into nucleus depends…
YBR246W	YBR246W_YBR246W	YBR246W_mRNA	388	148	239	-0,2345360825	Methylesterase performing penultimate step of diphthamide biosynthesis; hydrolyzes methylated diphthine to produce diphthine and allows Dph6-catalyzed amidation reaction to occur; deletion leads to resistance to sordarin and accumulation of methylatediphthine; WD40 domain-containing protein; involved in endosomal recycling; forms complex with Rtt10p that functions in retromer-mediated pathway for…
YBR247C	YBR247C_ENP1	YBR247C_mRNA	484	220	263	-0,0888429752	Protein associated with U3 and U14 snoRNAs; required for pre-rRNA processing and 40S ribosomal subunit synthesis; localized in the nucleus and concentrated in the nucleolus; human BYSL functionally complements the heat sensitivity of an enp1 ts mutant
YBR248C	YBR248C_HIS7	YBR248C_mRNA	553	249	303	-0,0976491863	Imidazole glycerol phosphate synthase; glutamine amidotransferase:cyclase that catalyzes the fifth step of histidine biosynthesis and also produces 5-aminoimidazole-4-carboxamide ribotide (AICAR), a purine precursor
YBR249C	YBR249C_ARO4	YBR249C_mRNA	371	236	134	0,2749326146	3-deoxy-D-arabino-heptulosonate-7-phosphate (DAHP) synthase; catalyzes the first step in aromatic amino acid biosynthesis and is feedback-inhibited by tyrosine or high concentrations of phenylalanine or tryptophan; relative distribution to the nucleus increases upon DNA replication stress
YBR251W	YBR251W_MRPS5	YBR251W_mRNA	308	132	175	-0,1396103896	Mitochondrial ribosomal protein of the small subunit
YBR252W	YBR252W_DUT1	YBR252W_mRNA	148	75	72	0,0202702703	Deoxyuridine triphosphate diphosphatase (dUTPase); catalyzes hydrolysis of dUTP to dUMP and PPi, thereby preventing incorporation of uracil into DNA during replication; critical for the maintenance of genetic stability; also has diphosphatase activity on deoxyinosine triphosphate; human homolog DUT allows growth of yeast haploid dut1 null mutant after sporulation of heterozygous diploid
YBR253W	YBR253W_SRB6	YBR253W_mRNA	122	49	72	-0,1885245902	Subunit of the RNA polymerase II mediator complex; associates with core polymerase subunits to form the RNA polymerase II holoenzyme; essential for transcriptional regulation
YBR254C	YBR254C_TRS20	YBR254C_mRNA	176	73	102	-0,1647727273	Core component of transport protein particle (TRAPP) complexes I-III; TRAPPs are multimeric guanine nucleotide-exchange factors for GTPase Ypt1p, regulating ER-Golgi traffic (TRAPPI), intra-Golgi traffic (TRAPPII), endosome-Golgi traffic (TRAPPII and III) and autophagy (TRAPPIII); mutation leads to defects in endocytic recycling, block in sporulation/meiosis; mutations in human homolog TRAPPC2 ca…
YBR255C-A	YBR255C-A_YBR255C-A	YBR255C-A_mRNA	121	59	61	-0,0165289256	Putative protein of unknown function; may interact with respiratory chain complexes III (ubiquinol-cytochrome c reductase) or IV (cytochrome c oxidase); identified by sequence comparison with hemiascomycetous yeast species
YBR255W	YBR255W_YBR255W	YBR255W_mRNA	695	295	399	-0,1496402878	Protein of unknown function; required for normal growth rate at 15 degrees C; green fluorescent protein (GFP)-fusion protein localizes to the cytoplasm in a punctate pattern; mtc4 is synthetically sick with cdc13-1
YBR256C	YBR256C_RIB5	YBR256C_mRNA	239	132	106	0,1087866109	Riboflavin synthase; catalyzes the last step of the riboflavin biosynthesis pathway
YBR257W	YBR257W_POP4	YBR257W_mRNA	280	117	162	-0,1607142857	Subunit of both RNase MRP and nuclear RNase P; RNase MRP cleaves pre-rRNA, while nuclear RNase P cleaves tRNA precursors to generate mature 5' ends and facilitates turnover of nuclear RNAs; binds to the RPR1 RNA subunit in RNase P
YBR258C	YBR258C_SHG1	YBR258C_mRNA	143	57	85	-0,1958041958	Subunit of the COMPASS (Set1C) complex; COMPASS methylates histone H3 on lysine 4 and is required in transcriptional silencing near telomeres
YBR259W	YBR259W_YBR259W	YBR259W_mRNA	689	283	405	-0,1770682148	Protein of unknown function; YBR259W is not an essential gene; forms cytoplasmic foci upon DNA replication stress
YBR260C	YBR260C_RGD1	YBR260C_mRNA	667	319	347	-0,0419790105	GTPase-activating protein (RhoGAP) for Rho3p and Rho4p; possibly involved in control of actin cytoskeleton organization
YBR261C	YBR261C_YBR261C	YBR261C_mRNA	233	116	116	0	AdoMet-dependent proline methyltransferase; catalyzes the dimethylation of ribosomal proteins Rpl12 and Rps25 at N-terminal proline residues; has a role in protein synthesis; fusion protein localizes to the cytoplasm
YBR263W	YBR263W_SHM1	YBR263W_mRNA	491	288	202	0,1751527495	Mitochondrial serine hydroxymethyltransferase; converts serine to glycine plus 5,10 methylenetetrahydrofolate; involved in generating precursors for purine, pyrimidine, amino acid, and lipid biosynthesis; reverse reaction generates serine
YBR264C	YBR264C_YPT10	YBR264C_mRNA	200	73	126	-0,265	Rab family GTP-binding protein; contains the PEST signal sequence specific for proteolytic enzymes; may be involved in vesicular transport; overexpression leads to accumulation of Golgi-like cisternae with budding vesicles
YBR265W	YBR265W_TSC10	YBR265W_mRNA	321	163	157	0,0186915888	3-ketosphinganine reductase; catalyzes the second step in phytosphingosine synthesis; essential for growth in the absence of exogenous dihydrosphingosine or phytosphingosine; localized to lipid droplets; member of short chain dehydrogenase/reductase protein family
YBR267W	YBR267W_REI1	YBR267W_mRNA	394	207	186	0,0532994924	Cytoplasmic pre-60S factor; required for the correct recycling of shuttling factors Alb1, Arx1 and Tif6 at the end of the ribosomal large subunit biogenesis; involved in bud growth in the mitotic signaling network
YBR268W	YBR268W_MRPL37	YBR268W_mRNA	106	48	57	-0,0849056604	Mitochondrial ribosomal protein of the large subunit
YBR269C	YBR269C_FMP21	YBR269C_mRNA	139	62	76	-0,1007194245	Protein required for assembly of succinate dehydrogenase; interacts with flavinylated Sdh1p and may function as a chaperone for free Sdh1p, protecting its FAD cofactor from redox reactions before assembly of the complex; soluble protein of the mitochondrial matrix; respiratory defect of null mutant is functionally complemented by Drosophila and human orthologs
YBR270C	YBR270C_BIT2	YBR270C_mRNA	546	239	306	-0,1227106227	Subunit of TORC2 membrane-associated complex; involved in regulation of actin cytoskeletal dynamics during polarized growth and cell wall integrity; interacts with Slm1p and Slm2p, homologous PH domain-containing TORC2 substrates; BIT2 has a paralog, BIT61, that arose from the whole genome duplication
YBR271W	YBR271W_YBR271W	YBR271W_mRNA	420	158	261	-0,2452380952	S-adenosylmethionine-dependent methyltransferase; seven-beta-strand lysine methyltransferase which dimethylates translation elongation factor EF2 (Eft1p and Eft2p) at lysine 613 and methylates EF3 (Yef3p) at lysine 187; green fluorescent protein (GFP)-fusion protein localizes to the cytoplasm; involved in regulation of translational termination; predicted involvement in ribosome biogenesis
YBR272C	YBR272C_HSM3	YBR272C_mRNA	481	203	277	-0,1538461538	Evolutionarily conserved 19S regulatory particle assembly-chaperone; involved in the assembly of the base subcomplex of the 19S proteasomal regulatory particle (RP); involved in DNA mismatch repair during slow growth; weak similarity to Msh1p; structural study suggests Hsm3p is a scaffold protein for Rpt1p-Rpt2p complex formation; ortholog of human 19S subunit S5b
YBR273C	YBR273C_UBX7	YBR273C_mRNA	437	210	226	-0,0366132723	UBX (ubiquitin regulatory X) domain-containing protein; interacts with Cdc48p; UBX7 has a paralog, UBX6, that arose from the whole genome duplication
YBR274W	YBR274W_CHK1	YBR274W_mRNA	528	223	304	-0,1534090909	Serine/threonine kinase and DNA damage checkpoint effector; mediates cell cycle arrest via phosphorylation of Pds1p; phosphorylated by checkpoint signal transducer Mec1p; homolog of S. pombe and mammalian Chk1 checkpoint kinase
YBR275C	YBR275C_RIF1	YBR275C_mRNA	1917	759	1157	-0,2076160668	Protein that binds to the Rap1p C-terminus; acts synergistically with Rif2p to help control telomere length and establish telomeric silencing; involved in control of DNA replication; contributes to resection of DNA double strand breaks (DSBs); deletion results in telomere elongation
YBR276C	YBR276C_PPS1	YBR276C_mRNA	808	327	480	-0,1893564356	Protein phosphatase; has specificity for serine, threonine, and tyrosine residues; has a role in the DNA synthesis phase of the cell cycle
YBR278W	YBR278W_DPB3	YBR278W_mRNA	202	70	131	-0,301980198	Third-largest subunit of DNA polymerase II (DNA polymerase epsilon); required to maintain fidelity of chromosomal replication and also for inheritance of telomeric silencing; stabilizes the interaction of Pol epsilon with primer-template DNA, positively affecting the processivity of the polymerase and exonuclease activities of Pol epsilon; mRNA abundance peaks at the G1/S boundary of the cell cyc…
YBR279W	YBR279W_PAF1	YBR279W_mRNA	446	200	245	-0,100896861	Component of the Paf1p complex involved in transcription elongation; binds to and modulates the activity of RNA polymerases I and II; required for expression of a subset of genes, including cell cycle-regulated genes; involved in SER3 repression by helping to maintain SRG1 transcription-dependent nucleosome occupancy; homolog of human PD2/hPAF1
YBR280C	YBR280C_SAF1	YBR280C_mRNA	638	279	358	-0,1238244514	F-Box protein involved in proteasome-dependent degradation of Aah1p; involved in proteasome-dependent degradation of Aah1p during entry of cells into quiescence; interacts with Skp1
YBR281C	YBR281C_DUG2	YBR281C_mRNA	879	392	486	-0,1069397042	Component of glutamine amidotransferase (GATase II); forms a complex with Dug3p to degrade glutathione (GSH) and other peptides containing a gamma-glu-X bond in an alternative pathway to GSH degradation by gamma-glutamyl transpeptidase (Ecm38p)
YBR282W	YBR282W_MRPL27	YBR282W_mRNA	147	69	77	-0,0544217687	Mitochondrial ribosomal protein of the large subunit; homolog of human Bcl-2 interacting protein BMRP
YBR283C	YBR283C_SSH1	YBR283C_mRNA	491	275	215	0,1221995927	Subunit of the Ssh1 translocon complex; Sec61p homolog involved in co-translational pathway of protein translocation; not essential
YBR284W	YBR284W_YBR284W	YBR284W_mRNA	798	328	469	-0,1766917293	Putative metallo-dependent hydrolase superfamily protein; similar to AMP deaminases but lacks key catalytic residues and does not rescue purine nucleotide metabolic defect of quadruple aah1 ade8 amd1 his1 mutant; null mutant exhibits longer telomeres, altered Ty mobility, decreased resistance to rapamycin and wortmannin; induced in response to hydrostatic pressure; not an essential gene; YBR284W …
YBR286W	YBR286W_APE3	YBR286W_mRNA	538	333	204	0,2397769517	Vacuolar aminopeptidase Y; processed to mature form by Prb1p
YBR287W	YBR287W_ZSP1	YBR287W_mRNA	428	222	205	0,0397196262	Protein of unknown function; green fluorescent protein (GFP)-fusion protein localizes to the ER; YBR287W is not an essential gene
YBR288C	YBR288C_APM3	YBR288C_mRNA	484	185	298	-0,2334710744	Mu3-like subunit of the clathrin associated protein complex (AP-3); functions in transport of alkaline phosphatase to the vacuole via the alternate pathway
YBR289W	YBR289W_SNF5	YBR289W_mRNA	906	358	547	-0,2086092715	Subunit of the SWI/SNF chromatin remodeling complex; involved in transcriptional regulation; functions interdependently in transcriptional activation with Snf2p and Snf6p; relocates to the cytosol under hypoxic conditions
YBR290W	YBR290W_BSD2	YBR290W_mRNA	322	113	208	-0,2950310559	Heavy metal ion homeostasis protein; facilitates trafficking of Smf1p and Smf2p metal transporters to vacuole where they are degraded; acts as an adaptor protein with Rsp5p in the regulated endocytosis of Smf1p and is itself ubiquitylated by Rsp5p; controls metal ion transport, prevents metal hyperaccumulation, functions in copper detoxification
YBR291C	YBR291C_CTP1	YBR291C_mRNA	300	132	167	-0,1166666667	Mitochondrial inner membrane citrate transporter; member of the mitochondrial carrier family
YBR292C	YBR292C	YBR292C_mRNA	124	48	75	-0,2177419355	Putative protein of unknown function; conserved across S. cerevisiae strains; YBR292C is not an essential gene
YBR293W	YBR293W_VBA2	YBR293W_mRNA	475	189	285	-0,2021052632	Permease of basic amino acids in the vacuolar membrane
YBR295W	YBR295W_PCA1	YBR295W_mRNA	1217	596	620	-0,0197206245	Cadmium transporting P-type ATPase; may also have a role in copper and iron homeostasis; stabilized by Cd binding, which prevents ubiquitination; S288C and other lab strains contain a G970R mutation which eliminates Cd transport function
YBR296C	YBR296C_PHO89	YBR296C_mRNA	575	325	249	0,132173913	Plasma membrane Na+/Pi cotransporter; active in early growth phase; similar to phosphate transporters of Neurospora crassa; transcription regulated by inorganic phosphate concentrations and Pho4p; mutations in related human transporter genes hPit1 and hPit2 are associated with hyperphosphatemia-induced calcification of vascular tissue and familial idiopathic basal ganglia calcification
YBR297W	YBR297W_MAL33	YBR297W_mRNA	469	202	266	-0,1364605544	MAL-activator protein; part of complex locus MAL3; nonfunctional in genomic reference strain S288C
YBR298C	YBR298C_MAL31	YBR298C_mRNA	615	293	321	-0,0455284553	Maltose permease; high-affinity maltose transporter (alpha-glucoside transporter); encoded in the MAL3 complex locus; member of the 12 transmembrane domain superfamily of sugar transporters; functional in genomic reference strain S288C
YBR301W	YBR301W	YBR301W_mRNA	121	92	28	0,5289256198	Cell wall mannoprotein; has similarity to Tir1p, Tir2p, Tir3p, and Tir4p; member of the seripauperin multigene family encoded mainly in subtelomeric regions; expressed under anaerobic conditions, completely repressed during aerobic growth
YBR302C	YBR302C	YBR302C_mRNA	380	177	202	-0,0657894737	Endosomal protein involved in turnover of plasma membrane proteins; member of the DUP380 subfamily of conserved, often subtelomeric COS genes; required for the multivesicular vesicle body sorting pathway that internalizes plasma membrane proteins for degradation; Cos proteins provide ubiquitin in trans for nonubiquitinated cargo proteins
YCL001W	YCL001W_RER1	YCL001W_mRNA	189	92	96	-0,0211640212	Protein involved in retention of membrane proteins; including Sec12p, in the ER; localized to Golgi; functions as a retrieval receptor in returning membrane proteins to the ER
YCL002C	YCL002C_YCL002C	YCL002C_mRNA	264	104	159	-0,2083333333	Putative protein of unknown function; YCL002C is not an essential gene
YCL004W	YCL004W_PGS1	YCL004W_mRNA	522	221	300	-0,1513409962	Phosphatidylglycerolphosphate synthase; catalyzes the synthesis of phosphatidylglycerolphosphate from CDP-diacylglycerol and sn-glycerol 3-phosphate in the first committed and rate-limiting step of cardiolipin biosynthesis
YCL005W	YCL005W_LDB16	YCL005W_mRNA	257	114	142	-0,1089494163	Protein involved in lipid droplet (LD) assembly; forms a complex with Sei1p at ER-LD contact sites, stabilizing contact sites; ensures that LDs bud from the ER towards the cytosolic side of the membrane; null mutants have decreased net negative cell surface charge and localized accumulation of phosphatidic acid (PA) marker proteins; GFP-fusion protein expression is induced in response to MMS; nul…
YCL005W-A	YCL005W-A_VMA9	YCL005W-A_mRNA	74	42	31	0,1486486486	Vacuolar H+ ATPase subunit e of the V-ATPase V0 subcomplex; essential for vacuolar acidification; interacts with the V-ATPase assembly factor Vma21p in the ER; involved in V0 biogenesis
YCL008C	YCL008C_STP22	YCL008C_mRNA	386	189	196	-0,018134715	Component of the ESCRT-I complex; ESCRT-I is involved in ubiquitin-dependent sorting of proteins into the endosome; prevents polyubiquitination of the arrestin-related protein Rim8p, thereby directing its monoubiquitination by Rsp5p; homologous to the mouse and human Tsg101 tumor susceptibility gene; mutants exhibit a Class E Vps phenotype;
YCL009C	YCL009C_ILV6	YCL009C_mRNA	310	191	118	0,235483871	Regulatory subunit of acetolactate synthase; acetolactate synthase catalyzes the first step of branched-chain amino acid biosynthesis; enhances activity of the Ilv2p catalytic subunit, localizes to mitochondria
YCL010C	YCL010C_SGF29	YCL010C_mRNA	260	118	141	-0,0884615385	Component of the HAT/Core module of the SAGA, SLIK, and ADA complexes; HAT/Core module also contains Gcn5p, Ngg1p, and Ada2p; binds methylated histone H3K4; involved in transcriptional regulation through SAGA and TBP recruitment to target promoters and H3 acetylation
YCL011C	YCL011C_GBP2	YCL011C_mRNA	428	201	226	-0,058411215	Poly(A+) RNA-binding protein; key surveillance factor for the selective export of spliced mRNAs from the nucleus to the cytoplasm; preference for intron-containing genes; similar to Npl3p; also binds single-stranded telomeric repeat sequence in vitro; relocalizes to the cytosol in response to hypoxia; GBP2 has a paralog, HRB1, that arose from the whole genome duplication
YCL012C	YCL012C_YCL012C	YCL012C_mRNA	135	62	72	-0,0740740741	Protein of unknown function; SWAT-GFP and mCherry fusion proteins localize to the endoplasmic reticulum and vacuole respectively; orthologs are present in S. bayanus, S. paradoxus and Ashbya gossypii; YCL012C is not an essential gene
YCL014W	YCL014W_BUD3	YCL014W_mRNA	1637	697	939	-0,1478313989	Guanine nucleotide exchange factor (GEF) for Cdc42p; activates Cdc42p in early G1, accounting for the first stage of biphasic activation, with Cdc24p accounting for the second stage in late G1; involved in the Cdc42p-mediated assembly of the axial landmark that dictates the site for the next round of budding, resulting in the axial budding pattern observed in haploids; localizes with septins to t…
YCL016C	YCL016C_DCC1	YCL016C_mRNA	381	185	195	-0,0262467192	Subunit of a complex with Ctf8p and Ctf18p; shares some components with Replication Factor C; required for sister chromatid cohesion and telomere length maintenance
YCL017C	YCL017C_NFS1	YCL017C_mRNA	498	259	238	0,0421686747	Cysteine desulfurase; involved in iron-sulfur cluster (Fe/S) biogenesis and in thio-modification of mitochondrial and cytoplasmic tRNAs; essential protein located predominantly in mitochondria
YCL018W	YCL018W_LEU2	YCL018W_mRNA	365	217	147	0,1917808219	Beta-isopropylmalate dehydrogenase (IMDH); catalyzes the third step in the leucine biosynthesis pathway; can additionally catalyze the conversion of beta-ethylmalate into alpha-ketovalerate
YCL021W-A	YCL021W-A	YCL021W-A_mRNA	126	65	60	0,0396825397	Putative protein of unknown function; SWAT-GFP and mCherry fusion proteins localize to the vacuole
YCL024W	YCL024W_KCC4	YCL024W_mRNA	1038	433	604	-0,1647398844	Protein kinase of the bud neck involved in the septin checkpoint; associates with septin proteins, negatively regulates Swe1p by phosphorylation, shows structural homology to bud neck kinases Gin4p and Hsl1p; KCC4 has a paralog, GIN4, that arose from the whole genome duplication
YCL025C	YCL025C_AGP1	YCL025C_mRNA	634	345	288	0,0899053628	Low-affinity amino acid permease with broad substrate range; involved in uptake of asparagine, glutamine, and other amino acids; expression regulated by SPS plasma membrane amino acid sensor system (Ssy1p-Ptr3p-Ssy5p); AGP1 has a paralog, GNP1, that arose from the whole genome duplication
YCL026C-B	YCL026C-B_HBN1	YCL026C-B_mRNA	194	118	75	0,2216494845	Protein of unknown function; similar to bacterial nitroreductases; green fluorescent protein (GFP)-fusion protein localizes to the cytoplasm and nucleus; protein becomes insoluble upon intracellular iron depletion; protein abundance increases in response to DNA replication stress
YCL027W	YCL027W	YCL027W_mRNA	513	217	295	-0,1520467836	Membrane protein localized to the shmoo tip; required for cell fusion; expression regulated by mating pheromone; proposed to coordinate signaling, fusion, and polarization events required for fusion; potential Cdc28p substrate
YCL028W	YCL028W_RNQ1	YCL028W_mRNA	406	176	229	-0,1305418719	PIN(+)] prion; an infectious protein conformation that is generally an ordered protein aggregate [
YCL029C	YCL029C_BIK1	YCL029C_mRNA	441	181	259	-0,1768707483	Microtubule-associated protein; component of the interface between microtubules and kinetochore, involved in sister chromatid separation; essential in polyploid cells but not in haploid or diploid cells; ortholog of mammalian CLIP-170
YCL030C	YCL030C_HIS4	YCL030C_mRNA	800	428	371	0,07125	Multifunctional enzyme containing phosphoribosyl-ATP pyrophosphatase; phosphoribosyl-AMP cyclohydrolase, and histidinol dehydrogenase activities; catalyzes the second, third, ninth and tenth steps in histidine biosynthesis
YCL031C	YCL031C_RRP7	YCL031C_mRNA	298	131	166	-0,1174496644	Essential protein involved in rRNA processing and ribosome biogenesis; protein abundance increases in response to DNA replication stress
YCL032W	YCL032W_STE50	YCL032W_mRNA	347	165	181	-0,0461095101	Adaptor protein for various signaling pathways; involved in mating response, invasive/filamentous growth, osmotolerance; acts as an adaptor that links G protein-associated Cdc42p-Ste20p complex to the effector Ste11p to modulate signal transduction
YCL033C	YCL033C_YCL033C	YCL033C_mRNA	169	89	79	0,0591715976	Methionine-R-sulfoxide reductase; involved in the response to oxidative stress; protects iron-sulfur clusters from oxidative inactivation along with MXR1; involved in the regulation of lifespan
YCL034W	YCL034W_LSB5	YCL034W_mRNA	355	175	179	-0,0112676056	Protein involved in membrane-trafficking events at plasma membrane; interacts with actin regulators Sla1p and Las17p, ubiquitin, Arf3p to couple actin dynamics to membrane trafficking processes; similar structure to GGA family of proteins with N-terminal VHS domain and GAT domain; binds Las17p, which is homolog of human Wiskott-Aldrich Syndrome protein involved in actin patch assembly, actin poly…
YCL035C	YCL035C_GRX1	YCL035C_mRNA	111	61	49	0,1081081081	Glutathione-dependent disulfide oxidoreductase; hydroperoxide and superoxide-radical responsive, heat-stable, with active site cysteine pair; protects cells from oxidative damage; GRX1 has a paralog, GRX2, that arose from the whole genome duplication; protein abundance increases in response to DNA replication stress
YCL036W	YCL036W_GFD2	YCL036W_mRNA	567	273	293	-0,0352733686	Protein of unknown function; identified as a high-copy suppressor of a dbp5 mutation; GFD2 has a paralog, YDR514C, that arose from the whole genome duplication
YCL037C	YCL037C_SRO9	YCL037C_mRNA	435	242	192	0,1149425287	Cytoplasmic RNA-binding protein; shuttles between nucleus and cytoplasm and is exported from the nucleus in an mRNA export-dependent manner; associates with translating ribosomes; involved in heme regulation of Hap1p as a component of the HMC complex, also involved in the organization of actin filaments; contains a La motif; SRO9 has a paralog, SLF1, that arose from the whole genome duplication
YCL038C	YCL038C_ATG22	YCL038C_mRNA	529	235	293	-0,1096408318	Vacuolar integral membrane protein required for efflux of amino acids; required for efflux of amino acids during autophagic body breakdown in the vacuole; null mutation causes a gradual loss of viability during starvation
YCL039W	YCL039W_GID7	YCL039W_mRNA	746	369	376	-0,009383378	Subunit of GID Complex that binds directly to central component Vid30p; GID complex is involved in proteasome-dependent catabolite inactivation of fructose-1,6-bisphosphatase; Gid7p contains six WD40 repeats; computational analysis suggests that Gid7p and Moh1p have similar functions
YCL042W	YCL042W,YCL040W_YCL042W,GLK1	YCL042W_mRNA	120	54	65	-0,0916666667	Putative protein of unknown function; epitope-tagged protein localizes to the cytoplasm
YCL044C	YCL044C_MGR1	YCL044C_mRNA	418	215	202	0,0311004785	Subunit of the mitochondrial (mt) i-AAA protease supercomplex; i-AAA degrades misfolded mitochondrial proteins; forms a subcomplex with Mgr3p that binds to substrates to facilitate proteolysis; required for growth of cells lacking mtDNA
YCL045C	YCL045C_YCL045C	YCL045C_mRNA	761	355	405	-0,0657030223	Member of conserved endoplasmic reticulum membrane complex; involved in efficient folding of proteins in the ER; null mutant displays induction of the unfolded protein response; interacts with Gal80p; homologous to worm H17B01.4/EMC-1, fly CG2943, and human KIAA0090
YCL047C	YCL047C_YCL047C	YCL047C_mRNA	259	114	144	-0,1158301158	Nicotinamide mononucleotide-specific adenylyltransferase (NMNAT); catalyzes the conversion of nicotinamide mononucleotide (NMN) to nicotinamide adenine dinucleotide (NAD+); role in the nicotinamide riboside (NR) salvage pathway of NAD+ biosynthesis; involved in NR and NAD+ homeostasis; ATPase involved in protein quality control and filamentation pathways; interacts physically with Kss1p and suppr…
YCL048W	YCL048W	YCL048W_mRNA	464	215	248	-0,0711206897	Protein of unknown function; SPS22 has a paralog, SPS2, that arose from the whole genome duplication; redundant with Sps2p for the organization of the beta-glucan layer of the spore wall
YCL049C	YCL049C_YCL049C	YCL049C_mRNA	313	164	148	0,0511182109	Protein of unknown function; localizes to membrane fraction; YCL049C is not an essential gene
YCL050C	YCL050C_APA1	YCL050C_mRNA	322	171	150	0,0652173913	AP4A phosphorylase; bifunctional diadenosine 5',5'''-P1,P4-tetraphosphate phosphorylase and ADP sulfurylase involved in catabolism of bis(5'-nucleosidyl) tetraphosphates; catalyzes phosphorolysis of dinucleoside oligophosphates, cleaving substrates' alpha/beta-anhydride bond and introducing Pi into the beta-position of the corresponding NDP formed; protein abundance increases under DNA replicatio…
YCL051W	YCL051W_LRE1	YCL051W_mRNA	584	237	346	-0,1866438356	Protein involved in control of cell wall structure and stress response; direct inhibitor of the nuclear Dbf2 related (NDR) kinase Cbk1p-Mob2p; overproduction confers resistance to cell-wall degrading enzymes; exhibits genetic interactions with genes involved in the cell wall integrity pathway; LRE1 has a paralog, HLR1, that arose from the whole genome duplication
YCL052C	YCL052C_PBN1	YCL052C_mRNA	417	166	250	-0,2014388489	Component of glycosylphosphatidylinositol-mannosyltransferase I; essential component; required for the autocatalytic post-translational processing of the protease B precursor Prb1p; localizes to ER in lumenal orientation; homolog of mammalian PIG-X
YCL054W	YCL054W_SPB1	YCL054W_mRNA	842	417	424	-0,0083135392	AdoMet-dependent methyltransferase; involved in rRNA processing and 60S ribosomal subunit maturation; methylates G2922 in the tRNA docking site of the large subunit rRNA and in the absence of snR52, U2921; suppressor of PAB1 mutants
YCL055W	YCL055W_KAR4	YCL055W_mRNA	336	162	173	-0,0327380952	Transcription factor required for response to pheromones; also required during meiosis; exists in two forms, a slower-migrating form more abundant during vegetative growth and a faster-migrating form induced by pheromone
YCL056C	YCL056C_YCL056C	YCL056C_mRNA	145	55	89	-0,2344827586	Protein that regulates peroxisome populations; peroxisomal integral membrane protein; interacts with Pex11p, Pex25p, and Pex27p to control both constitutive peroxisome division and peroxisome morphology and abundance during peroxisome proliferation
YCL057W	YCL057W_PRD1	YCL057W_mRNA	713	354	358	-0,0056100982	Zinc metalloendopeptidase; found in the cytoplasm and intermembrane space of mitochondria; with Cym1p, involved in degradation of mitochondrial proteins and of presequence peptides cleaved from imported proteins; protein abundance increases in response to DNA replication stress
YCL058C	YCL058C,YCL057C-A	YCL058C_mRNA	153	85	67	0,1176470588	Protein involved in regulation of the mating pathway; binds with Matalpha2p to promoters of haploid-specific genes; required for survival upon exposure to K1 killer toxin; involved in ion homeostasis
YCL058W-A	YCL058W-A_YCL058W-A	YCL058W-A_mRNA	114	56	57	-0,0087719298	Transcriptional repressor encoded by the FYV5 antisense strand; negatively regulates transcription of FYV5 by binding to the promoter on the sense strand
YCL059C	YCL059C_KRR1	YCL059C_mRNA	317	159	157	0,0063091483	Nucleolar protein required for rRNA synthesis and ribosomal assembly; required for the synthesis of 18S rRNA and for the assembly of 40S ribosomal subunit; essential gene
YCL061C	YCL061C_MRC1	YCL061C_mRNA	1097	426	670	-0,2224247949	S-phase checkpoint protein required for DNA replication; couples DNA helicase and polymerase; interacts with and stabilizes Pol2p at stalled replication forks during stress, where it forms a pausing complex with Tof1p and is phosphorylated by Mec1p; defines a novel S-phase checkpoint with Hog1p that coordinates DNA replication and transcription upon osmostress; protects uncapped telomeres; Dia2p-…
YCL063W	YCL063W_VAC17	YCL063W_mRNA	424	177	246	-0,1627358491	Phosphoprotein involved in vacuole inheritance; degraded in late M phase of the cell cycle; acts as a vacuole-specific receptor for myosin Myo2p; involved in regulation of asymmetric inheritance of aggregated/misfolded proteins and age reset
YCL064C	YCL064C_CHA1	YCL064C_mRNA	361	163	197	-0,0941828255	Catabolic L-serine (L-threonine) deaminase; catalyzes the degradation of both L-serine and L-threonine; required to use serine or threonine as the sole nitrogen source, transcriptionally induced by serine and threonine
YCR002C	YCR002C_CDC10	YCR002C_mRNA	323	151	171	-0,0619195046	Component of the septin ring, required for cytokinesis; septins are GTP-binding proteins that assemble into rod-like hetero-oligomers that can associate to form filaments; septin rings at the mother-bud neck act as scaffolds for recruiting cell division factors and as barriers to prevent diffusion of specific proteins between mother and daughter cells; N-terminus interacts with phosphatidylinosit…
YCR003W	YCR003W_MRPL32	YCR003W_mRNA	184	81	102	-0,1141304348	Mitochondrial ribosomal protein of the large subunit; protein abundance increases in response to DNA replication stress
YCR004C	YCR004C_YCP4	YCR004C_mRNA	248	131	116	0,060483871	Protein of unknown function; has sequence and structural similarity to flavodoxins; predicted to be palmitoylated; the authentic, non-tagged protein is detected in highly purified mitochondria in high-throughput studies
YCR005C	YCR005C_CIT2	YCR005C_mRNA	461	205	255	-0,1084598698	Citrate synthase, peroxisomal isozyme involved in glyoxylate cycle; catalyzes condensation of acetyl coenzyme A and oxaloacetate to form citrate; expression is controlled by Rtg1p and Rtg2p transcription factors; SCF-Ucc1 regulates level of Cit2p to maintain citrate homeostasis; oxaloacetate-dependent positive feedback loop inhibits Cit2p ubiquitination; CIT2 has a paralog, CIT1, that arose from …
YCR007C	YCR007C_YCR007C	YCR007C_mRNA	240	100	139	-0,1625	Putative integral membrane protein; member of DUP240 gene family; SWAT-GFP and mCherry fusion proteins localize to the cell periphery and vacuole; YCR007C is not an essential gene
YCR008W	YCR008W_SAT4	YCR008W_mRNA	604	259	344	-0,1407284768	Ser/Thr protein kinase involved in salt tolerance; funtions in regulation of Trk1p-Trk2p potassium transporter; overexpression affects the Fe-S and lipoamide containing proteins in the mitochondrion; required for lipoylation of Lat1p, Kgd2p and Gcv3p; partially redundant with Hal5p; has similarity to Npr1p; localizes to the cytoplasm and mitochondrion
YCR009C	YCR009C_RVS161	YCR009C_mRNA	266	119	146	-0,1015037594	Amphiphysin-like lipid raft protein; N-BAR domain protein that interacts with Rvs167p and regulates polarization of the actin cytoskeleton, endocytosis, cell polarity, cell fusion and viability following starvation or osmotic stress
YCR011C	YCR011C_ADP1	YCR011C_mRNA	1050	421	628	-0,1971428571	Putative ATP-dependent permease of the ABC transporter family
YCR014C	YCR014C_POL4	YCR014C_mRNA	583	247	335	-0,1509433962	DNA polymerase IV; undergoes pair-wise interactions with Dnl4p-Lif1p and Rad27p to mediate repair of DNA double-strand breaks by non-homologous end joining (NHEJ); homologous to mammalian DNA polymerase beta
YCR015C	YCR015C_YCR015C	YCR015C_mRNA	318	132	185	-0,1666666667	Protein required for cold tolerance; involved in phosphate uptake; YCR015C is not an essential gene
YCR016W	YCR016W_YCR016W	YCR016W_mRNA	291	117	173	-0,1924398625	Putative protein of unknown function; green fluorescent protein (GFP)-fusion protein localizes to the nucleolus and nucleus; predicted to be involved in ribosome biogenesis
YCR017C	YCR017C_CWH43	YCR017C_mRNA	954	467	486	-0,0199161426	GPI lipid remodelase; responsible for introducing ceramides into GPI anchors having a C26:0 fatty acid in sn-2 of the glycerol moiety; can also use lyso-GPI protein anchors and various base resistant lipids as substrates; contains 14-16 transmembrane segments and several putative glycosylation and phosphorylation sites; null mutation is synthetically lethal with pkc1 deletion
YCR018C-A	YCR018C-A	YCR018C-A_mRNA	85	36	48	-0,1411764706	Putative protein of unknown function; encoded opposite a Ty1 LTR
YCR019W	YCR019W_MAK32	YCR019W_mRNA	364	167	196	-0,0796703297	Protein necessary for stability of L-A dsRNA-containing particles
YCR020C	YCR020C,YCR020C-A_PET18,MAK31	YCR020C_mRNA	216	100	115	-0,0694444444	Protein of unknown function; has weak similarity to proteins involved in thiamin metabolism; expression is induced in the absence of thiamin
YCR020W-B	YCR020W-B_HTL1	YCR020W-B_mRNA	79	31	47	-0,2025316456	Component of the RSC chromatin remodeling complex; RSC functions in transcriptional regulation and elongation, chromosome stability, and establishing sister chromatid cohesion; involved in telomere maintenance
YCR021C	YCR021C_HSP30	YCR021C_mRNA	333	180	152	0,0840840841	Negative regulator of the H(+)-ATPase Pma1p; stress-responsive protein; hydrophobic plasma membrane localized; induced by heat shock, ethanol treatment, weak organic acid, glucose limitation, and entry into stationary phase
YCR023C	YCR023C_YCR023C	YCR023C_mRNA	612	255	356	-0,1650326797	Vacuolar membrane protein of unknown function; member of the multidrug resistance family; YCR023C is not an essential gene
YCR024C	YCR024C_SLM5	YCR024C_mRNA	493	209	283	-0,1501014199	Mitochondrial asparaginyl-tRNA synthetase
YCR025C	YCR025C,YCR026C	YCR025C_mRNA	137	56	80	-0,1751824818	Putative protein of unknown function; conserved across S. cerevisiae strains; YCR025C is not an essential gene
YCR027C	YCR027C_RHB1	YCR027C_mRNA	210	83	126	-0,2047619048	Putative Rheb-related GTPase; involved in regulating canavanine resistance and arginine uptake; member of the Ras superfamily of G-proteins
YCR028C	YCR028C_FEN2	YCR028C_mRNA	513	247	265	-0,0350877193	Plasma membrane H+-pantothenate symporter; confers sensitivity to the antifungal agent fenpropimorph; relocalizes from vacuole to cytoplasm upon DNA replication stress
YCR028C-A	YCR028C-A_RIM1	YCR028C-A_mRNA	136	80	55	0,1838235294	ssDNA-binding protein essential for mitochondrial genome maintenance; involved in mitochondrial DNA replication; stimulates utilization by Mip1p DNA polymerase of RNA primers synthesized by Rpo41p
YCR030C	YCR030C_SYP1	YCR030C_mRNA	871	417	453	-0,0413318025	Negative regulator of WASP-Arp23 complex; involved in endocytic site formation; directly inhibits Las17p stimulation of Arp23 complex-mediated actin assembly in vitro; may regulate assembly and disassembly of the septin ring; colocalizes and interacts with septin subunits; potential role in actin cytoskeletal organization
YCR032W	YCR032W_BPH1	YCR032W_mRNA	2168	889	1278	-0,1794280443	Protein homologous to Chediak-Higashi syndrome and Beige proteins; both of which are implicated in disease syndromes in human and mouse, respectively, due to defective lysosomal trafficking; mutant phenotype and genetic interactions suggest a role in protein sorting
YCR033W	YCR033W_SNT1	YCR033W_mRNA	1227	508	718	-0,1711491443	Subunit of the Set3C deacetylase complex; interacts directly with the Set3C subunit, Sif2p; putative DNA-binding protein; mutant has increased aneuploidy tolerance; relocalizes to the cytosol in response to hypoxia
YCR034W	YCR034W_FEN1	YCR034W_mRNA	348	192	155	0,1063218391	Fatty acid elongase, involved in sphingolipid biosynthesis; acts on fatty acids of up to 24 carbons in length; mutations have regulatory effects on 1,3-beta-glucan synthase, vacuolar ATPase, and the secretory pathway; ELO2 has a paralog, ELO1, that arose from the whole genome duplication; lethality of the elo2 elo3 double null mutation is functionally complemented by human ELOVL1 and weakly compl…
YCR035C	YCR035C_RRP43	YCR035C_mRNA	395	175	219	-0,1113924051	Exosome non-catalytic core component; involved in 3'-5' RNA processing and degradation in both the nucleus and the cytoplasm; has similarity to E. coli RNase PH and to human hRrp43p (OIP2, EXOSC8); protein abundance increases in response to DNA replication stress
YCR036W	YCR036W_RBK1	YCR036W_mRNA	334	154	179	-0,0748502994	Putative ribokinase
YCR037C	YCR037C_PHO87	YCR037C_mRNA	924	439	484	-0,0487012987	Low-affinity inorganic phosphate (Pi) transporter; acts upstream of Pho81p in regulation of the PHO pathway; expression is independent of Pi concentration and Pho4p activity; contains 12 membrane-spanning segments; PHO87 has a paralog, PHO90, that arose from the whole genome duplication
YCR038C	YCR038C	YCR038C_mRNA	643	283	359	-0,1181959565	GTP/GDP exchange factor for Rsr1p (Bud1p); required for both axial and bipolar budding patterns; mutants exhibit random budding in all cell types
YCR041W	YCR041W	YCR041W_mRNA	111	47	63	-0,1441441441	Protein of unknown function; overexpression suppresses the high-frequency loss of mini-chromosomes, probably by increasing the rate of proper chromosome segregation; translated gene product of YCR041W, but not its transcript, is responsible for suppression; suppression ability of YCR041W is completely dependent on silencing protein Sir4p
YCR042C	YCR042C_TAF2	YCR042C_mRNA	1408	619	788	-0,1200284091	TFIID subunit (150 kDa); involved in RNA polymerase II transcription initiation
YCR043C	YCR043C_YCR043C	YCR043C_mRNA	128	49	78	-0,2265625	Putative protein of unknown function; green fluorescent protein (GFP)-fusion protein localizes to the Golgi apparatus; YCR043C is not an essential gene
YCR045W-A	YCR045W-A	YCR045W-A_mRNA	117	68	48	0,1709401709	Dubious open reading frame; unlikely to encode a functional protein, based on available experimental and comparative sequence data; completely overlaps with YCR045C; identified by gene-trapping, microarray expression analysis, and genome-wide homology searching
YCR046C	YCR046C_IMG1	YCR046C_mRNA	170	105	64	0,2411764706	Mitochondrial ribosomal protein of the large subunit; required for respiration and for maintenance of the mitochondrial genome
YCR047C	YCR047C_BUD23	YCR047C_mRNA	276	162	113	0,1775362319	Methyltransferase that methylates residue G1575 of 18S rRNA; required for rRNA processing and nuclear export of 40S ribosomal subunits independently of methylation activity; diploid mutant displays random budding pattern; functional homolog of human WBSCR22
YCR048W	YCR048W_ARE1	YCR048W_mRNA	611	360	250	0,1800327332	Acyl-CoA:sterol acyltransferase; endoplasmic reticulum enzyme that contributes the major sterol esterification activity in the absence of oxygen; ARE1 has a paralog, ARE2, that arose from the whole genome duplication
YCR051W	YCR051W_YCR051W	YCR051W_mRNA	223	141	81	0,269058296	Putative protein of unknown function; green fluorescent protein (GFP)-fusion protein localizes to the cytoplasm and nucleus; contains ankyrin (Ank) repeats; YCR051W is not an essential gene
YCR052W	YCR052W_RSC6	YCR052W_mRNA	484	224	259	-0,0723140496	Component of the RSC chromatin remodeling complex; essential for mitotic growth; RSC6 has a paralog, SNF12, that arose from the whole genome duplication
YCR053W	YCR053W_THR4	YCR053W_mRNA	515	308	206	0,1980582524	Threonine synthase; conserved protein that catalyzes formation of threonine from O-phosphohomoserine; expression is regulated by the GCN4-mediated general amino acid control pathway
YCR054C	YCR054C_CTR86	YCR054C_mRNA	564	246	317	-0,1258865248	Essential protein of unknown function; with orthologs in Ashbya gossypii and Candida albicans; similar to human ATXN10, mutations in which cause spinocerebellar ataxia type 10; codon usage corresponds to that observed for yeast genes expressed at low levels; relative distribution to the nucleus increases upon DNA replication stress
YCR057C	YCR057C_PWP2	YCR057C_mRNA	924	424	499	-0,0811688312	Conserved 90S pre-ribosomal component; essential for proper endonucleolytic cleavage of the 35 S rRNA precursor at A0, A1, and A2 sites; contains eight WD-repeats; PWP2 deletion leads to defects in cell cycle and bud morphogenesis
YCR059C	YCR059C_YIH1	YCR059C_mRNA	259	150	108	0,1621621622	Negative regulator of eIF2 kinase Gcn2p; competes with Gcn2p for binding to Gcn1p; may contribute to regulation of translation in response to starvation via regulation of Gcn2p; binds to monomeric actin and to ribosomes and polyribosomes; ortholog of mammalian IMPACT
YCR061W	YCR061W_YCR061W	YCR061W_mRNA	632	359	272	0,1376582278	Protein of unknown function; green fluorescent protein (GFP)-fusion protein localizes to the cytoplasm in a punctate pattern; induced by treatment with 8-methoxypsoralen and UVA irradiation
YCR063W	YCR063W_BUD31	YCR063W_mRNA	158	89	68	0,1329113924	Component of the SF3b subcomplex of the U2 snRNP; increases efficiency of first and second step pre-mRNA splicing; diploid mutants display a random budding pattern instead of the wild-type bipolar pattern; facilitates passage through G1/S Start, but is not required for G2/M transition or exit from mitosis
YCR065W	YCR065W_HCM1	YCR065W_mRNA	565	250	314	-0,1132743363	Forkhead transcription factor; drives S-phase activation of genes involved in chromosome segregation, spindle dynamics, budding; also activates genes involved in respiration, use of alternative energy sources (like proline), NAD synthesis, oxidative stress resistance; key factor in early adaptation to nutrient deficiency and diauxic shift; suppressor of calmodulin mutants with specific SPB assemb…
YCR066W	YCR066W_RAD18	YCR066W_mRNA	488	199	288	-0,1823770492	E3 ubiquitin ligase; forms heterodimer with Rad6p to monoubiquitinate PCNA-K164; heterodimer binds single-stranded DNA and has single-stranded DNA dependent ATPase activity; required for postreplication repair; SUMO-targeted ubiquitin ligase (STUbl) that contains a SUMO-interacting motif (SIM) which stimulates its ubiquitin ligase activity towards the sumoylated form of PCNA
YCR067C	YCR067C_SED4	YCR067C_mRNA	1066	487	578	-0,0853658537	Integral ER membrane protein that stimulates Sar1p GTPase activity; involved in COPII vesicle budding through disassociation of coat proteins from membranes onto liposomes; binds Sec16p; SED4 has a paralog, SEC12, that arose from the whole genome duplication
YCR069W	YCR069W_CPR4	YCR069W_mRNA	319	159	159	0	Peptidyl-prolyl cis-trans isomerase (cyclophilin); catalyzes the cis-trans isomerization of peptide bonds N-terminal to proline residues; has a potential role in the secretory pathway; CPR4 has a paralog, CPR8, that arose from the whole genome duplication
YCR071C	YCR071C_IMG2	YCR071C_mRNA	147	68	78	-0,0680272109	Mitochondrial ribosomal protein of the large subunit; conserved in metazoa, with similarity to human mitochondrial ribosomal protein MRPL49
YCR072C	YCR072C_RSA4	YCR072C_mRNA	516	242	273	-0,0600775194	WD-repeat protein involved in ribosome biogenesis; may interact with ribosomes; required for maturation and efficient intra-nuclear transport or pre-60S ribosomal subunits, localizes to the nucleolus
YCR073C	YCR073C_SSK22	YCR073C_mRNA	1332	593	738	-0,1088588589	MAP kinase kinase kinase of HOG1 mitogen-activated signaling pathway; functionally redundant with Ssk2p; interacts with and is activated by Ssk1p; phosphorylates Pbs2p; SSK22 has a paralog, SSK2, that arose from the whole genome duplication
YCR073W-A	YCR073W-A_SOL2	YCR073W-A_mRNA	316	160	155	0,0158227848	Protein with a possible role in tRNA export; shows similarity to 6-phosphogluconolactonase non-catalytic domains but does not exhibit this enzymatic activity; homologous to Sol3p and Sol4p; SOL2 has a paralog, SOL1, that arose from the whole genome duplication
YCR075C	YCR075C_ERS1	YCR075C_mRNA	261	116	144	-0,1072796935	Protein involved in cystine transport; localizes to the vacuole, plasma membrane and endosome; similarity to human cystinosin, a H(+)-driven transporter involved in L-cystine export from lysosomes and implicated in the disease cystinosis; contains seven transmembrane domains; mutation is functionally complemented by human CTNS
YCR075W-A	YCR075W-A_YCR075W-A	YCR075W-A_mRNA	76	31	44	-0,1710526316	Component of the EGO and GSE complexes; identified by homology to Ashbya gossypii; YCR075W-A has a paralog, YNR034W-A, that arose from the whole genome duplication
YCR076C	YCR076C_YCR076C	YCR076C_mRNA	251	103	147	-0,1752988048	Proteasome-binding protein; interacts physically with multiple subunits of the 20S proteasome and genetically with genes encoding 20S core particle and 19S regulatory particle subunits; exhibits boundary activity which blocks the propagation of heterochromatic silencing; contains a PI31 proteasome regulator domain and sequence similarity with human PSMF1, a proteasome inhibitor; not an essential …
YCR077C	YCR077C_PAT1	YCR077C_mRNA	797	409	387	0,0276035132	Deadenylation-dependent mRNA-decapping factor; also required for faithful chromosome transmission, maintenance of rDNA locus stability, and protection of mRNA 3'-UTRs from trimming; associated with topoisomerase II; binds to mRNAs under glucose starvation, most often in the 3' UTR; functionally linked to Pab1p; forms cytoplasmic foci upon DNA replication stress; phosphorylation by PKA inhibits P …
YCR079W	YCR079W_PTC6	YCR079W_mRNA	443	223	219	0,0090293454	Mitochondrial type 2C protein phosphatase (PP2C); has similarity to mammalian PP1Ks; involved in mitophagy; null mutant is sensitive to rapamycin and has decreased phosphorylation of the Pda1 subunit of pyruvate dehydrogenase
YCR082W	YCR082W_AHC2	YCR082W_mRNA	129	59	69	-0,0775193798	Component of the ADA histone acetyltransferase complex; Ahc2p and Ahc1p are unique to the ADA complex and not shared with the related SAGA and SLIK complexes; may tether Ahc1p to the complex
YCR083W	YCR083W_TRX3	YCR083W_mRNA	128	65	62	0,0234375	Mitochondrial thioredoxin; highly conserved oxidoreductase required to maintain the redox homeostasis of the cell, forms the mitochondrial thioredoxin system with Trr2p, redox state is maintained by both Trr2p and Glr1p
YCR084C	YCR084C_TUP1	YCR084C_mRNA	714	357	356	0,0014005602	General repressor of transcription; forms complex with Cyc8p, involved in the establishment of repressive chromatin structure through interactions with histones H3 and H4, appears to enhance expression of some genes
YCR086W	YCR086W_CSM1	YCR086W_mRNA	191	78	112	-0,1780104712	Nucleolar protein that mediates homolog segregation during meiosis I; forms a complex with Lrs4p and then Mam1p at kinetochores; required for condensin recruitment to the replication fork barrier site and rDNA repeat segregation
YCR087C-A	YCR087C-A_LUG1	YCR087C-A_mRNA	154	79	74	0,0324675325	Putative protein of unknown function; green fluorescent protein (GFP)-fusion protein localizes to the nucleolus; YCR087C-A is not an essential gene
YCR088W	YCR088W_ABP1	YCR088W_mRNA	593	313	279	0,0573355818	Actin-binding protein of the cortical actin cytoskeleton; important for activation of the Arp2/3 complex that plays a key role actin in cytoskeleton organization; inhibits barbed-end actin filament elongation; phosphorylation within its Proline-Rich Regio, mediated by Cdc28p and Pho85p, protects Abp1p from proteolysis mediated by its own PEST sequences; mammalian homolog of HIP-55 (hematopoietic …
YCR089W	YCR089W_FIG2	YCR089W_mRNA	1610	744	865	-0,0751552795	Cell wall adhesin, expressed specifically during mating; may be involved in maintenance of cell wall integrity during mating; FIG2 has a paralog, AGA1, that arose from the whole genome duplication
YCR090C	YCR090C_YCR090C	YCR090C_mRNA	183	71	111	-0,218579235	Putative protein of unknown function; green fluorescent protein (GFP)-fusion protein localizes to the cytoplasm and nucleus; YCR090C is not an essential gene
YCR092C	YCR092C_MSH3	YCR092C_mRNA	1019	403	615	-0,208047105	Mismatch repair protein; forms dimers with Msh2p that mediate repair of insertion or deletion mutations and removal of nonhomologous DNA ends, contains a PCNA (Pol30p) binding motif required for genome stability
YCR093W	YCR093W_CDC39	YCR093W_mRNA	2109	962	1146	-0,0872451399	Subunit of the CCR4-NOT1 core complex; this complex has multiple roles in the regulation of mRNA levels including regulation of transcription and destabilization of mRNA by deadenylation; basal transcription factor that increases initiation and elongation; activates the ATPase activity of Dhh1p, resulting in processing body disassembly
YCR094W	YCR094W_CDC50	YCR094W_mRNA	392	163	228	-0,1658163265	Endosomal protein that interacts with phospholipid flippase Drs2p; interaction with Cdc50p is essential for Drs2p catalytic activity; mutations affect cell polarity and polarized growth; similar to Lem3p; CDC50 has a paralog, YNR048W, that arose from the whole genome duplication
YCR095C	YCR095C_OCA4	YCR095C_mRNA	363	140	222	-0,2258953168	Cytoplasmic protein required for replication of Brome mosaic virus; S. cerevisiae is a model system for studying replication of positive-strand RNA viruses in their natural hosts
YCR095W-A	YCR095W-A_YCR095W-A	YCR095W-A_mRNA	53	19	33	-0,2641509434	Putative protein of unknown function
YCR098C	YCR098C_GIT1	YCR098C_mRNA	519	249	269	-0,0385356455	Plasma membrane permease; mediates uptake of glycerophosphoinositol and glycerophosphocholine as sources of the nutrients inositol and phosphate; expression and transport rate are regulated by phosphate and inositol availability
YCR099C	YCR099C,YCR100C,YCR101C_YCR099C,YCR100C,YCR101C	YCR099C_mRNA	156	68	87	-0,1217948718	Putative protein of unknown function
YCR102C	YCR102C	YCR102C_mRNA	369	198	170	0,0758807588	Putative protein of unknown function; involved in copper metabolism; similar to C. carbonum toxD gene; member of the quinone oxidoreductase family
YCR105W	YCR105W	YCR105W_mRNA	362	192	169	0,0635359116	NADPH-dependent medium chain alcohol dehydrogenase; has broad substrate specificity; member of the cinnamyl family of alcohol dehydrogenases; may be involved in fusel alcohol synthesis or in aldehyde tolerance
YCR107W	YCR107W	YCR107W_mRNA	364	174	189	-0,0412087912	Putative aryl-alcohol dehydrogenase; similar to P. chrysosporium aryl-alcohol dehydrogenase; mutational analysis has not yet revealed a physiological role; AAD3 has a paralog, AAD15, that arose from a segmental duplication; members of the AAD gene family comprise three pairs (AAD3 + AAD15, AAD6/AAD16 + AAD4, AAD10 + AAD14) whose two genes are more related to one another than to other members of t…
YCRCdelta6	YCRCdelta6,XUT_3R-54	NA	NA	NA	NA	NA	NA
YDL001W	YDL001W_RMD1	YDL001W_mRNA	431	175	255	-0,1856148492	Cytoplasmic protein required for sporulation
YDL002C	YDL002C_NHP10	YDL002C_mRNA	204	77	126	-0,2401960784	Non-essential INO80 chromatin remodeling complex subunit; preferentially binds DNA ends, protecting them from exonucleatic cleavage; deletion affects telomere maintenance via recombination; related to mammalian high mobility group proteins
YDL003W	YDL003W_MCD1	YDL003W_mRNA	567	231	335	-0,1834215168	Essential alpha-kleisin subunit of the cohesin complex; required for sister chromatid cohesion in mitosis and meiosis; apoptosis induces cleavage and translocation of a C-terminal fragment to mitochondria; expression peaks in S phase
YDL004W	YDL004W_ATP16	YDL004W_mRNA	161	72	88	-0,099378882	Delta subunit of the central stalk of mitochondrial F1F0 ATP synthase; F1F0 ATP synthase is a large, evolutionarily conserved enzyme complex required for ATP synthesis; F1 translationally regulates ATP6 and ATP8 expression to achieve a balanced output of ATP synthase genes encoded in nucleus and mitochondria; phosphorylated
YDL005C	YDL005C_MED2	YDL005C_mRNA	432	195	236	-0,0949074074	Subunit of the RNA polymerase II mediator complex; associates with core polymerase subunits to form the RNA polymerase II holoenzyme; essential for transcriptional regulation; relocalizes to the cytosol in response to hypoxia
YDL006W	YDL006W_PTC1	YDL006W_mRNA	282	109	172	-0,2234042553	Type 2C protein phosphatase (PP2C); dephosphorylates Hog1p, inactivating osmosensing MAPK cascade; involved in Fus3p activation during pheromone response; deletion affects precursor tRNA splicing, mitochondrial inheritance, and sporulation
YDL007W	YDL007W_RPT2	YDL007W_mRNA	438	194	243	-0,1118721461	ATPase of the 19S regulatory particle of the 26S proteasome; one of six ATPases of the regulatory particle; involved in the degradation of ubiquitinated substrates; required for normal peptide hydrolysis by the core 20S particle; N-myristoylation of Rpt2p at Gly2 is involved in regulating the proper intracellular distribution of proteasome activity by controlling the nuclear localization of the 2…
YDL008W	YDL008W_APC11	YDL008W_mRNA	166	76	89	-0,078313253	Catalytic core subunit, Anaphase-Promoting Complex/Cyclosome (APC/C); which is a ubiquitin-protein ligase required for degradation of anaphase inhibitors, including mitotic cyclins, during the metaphase/anaphase transition; contains a RING-H2 domain that is required for activity
YDL010W	YDL010W_GRX7	YDL010W_mRNA	232	93	138	-0,1939655172	Cis-golgi localized monothiol glutaredoxin, binds Fe-S cluster; more similar in activity to dithiol than other monothiol glutaredoxins; involved in the oxidative stress response; GRX6 has a paralog, GRX7, that arose from the whole genome duplication
YDL012C	YDL012C_YDL012C	YDL012C_mRNA	108	35	72	-0,3425925926	Tail-anchored plasma membrane protein with a conserved CYSTM module; possibly involved in response to stress; may contribute to non-homologous end-joining (NHEJ) based on ydl012c htz1 double null phenotype; YDL012C has a paralog, YBR016W, that arose from the whole genome duplication
YDL013W	YDL013W_SLX5	YDL013W_mRNA	620	267	352	-0,1370967742	Subunit of the Slx5-Slx8 SUMO-targeted Ub ligase (STUbL) complex; role in Ub-mediated degradation of histone variant Cse4p preventing mislocalization to euchromatin; role in proteolysis of spindle positioning protein Kar9p, and DNA repair proteins Rad52p and Rad57p; forms SUMO-dependent nuclear foci, including DNA repair centers; contains a RING domain and two SIM motifs; associates with the cent…
YDL016C	YDL016C,YDL015C	YDL016C_mRNA	101	38	62	-0,2376237624	Dubious open reading frame; unlikely to encode a functional protein, based on available experimental and comparative sequence data; partially overlaps the verified ORF CDC7/YDL153C, the catalytic subunit of a complex that regulates DNA replication
YDL017W	YDL017W_CDC7	YDL017W_mRNA	508	209	298	-0,1751968504	DDK (Dbf4-dependent kinase) catalytic subunit; required for origin firing and replication fork progression in mitotic S phase through phosphorylation of Mcm2-7p complexes and Cdc45p; kinase activity correlates with cyclical DBF4 expression; required for pre-meiotic DNA replication, meiotic DSB formation, recruitment of monopolin complex to kinetochores during meiosis I, regulation of meiosis-spec…
YDL018C	YDL018C_ERP3	YDL018C_mRNA	226	99	126	-0,1194690265	Protein with similarity to Emp24p and Erv25p; member of the p24 family involved in ER to Golgi transport
YDL019C	YDL019C_OSH2	YDL019C_mRNA	1284	554	729	-0,1362928349	Member of an oxysterol-binding protein family with seven members; in S. cerevisiae, family members have overlapping, redundant functions in sterol metabolism and collectively perform a function essential for viability; contains FFAT motif; interacts with ER anchor Scs2p at patches at the plasma membrane and at the nuclear envelope; regulated by sterol binding; OSH2 has a paralog, SWH1, that arose…
YDL020C	YDL020C_RPN4	YDL020C_mRNA	532	223	308	-0,1597744361	Transcription factor that stimulates expression of proteasome genes; Rpn4p levels are in turn regulated by the 26S proteasome in a negative feedback control mechanism; RPN4 is transcriptionally regulated by various stress responses; relative distribution to the nucleus increases upon DNA replication stress
YDL021W	YDL021W_GPM2	YDL021W_mRNA	312	140	171	-0,0993589744	Homolog of Gpm1p phosphoglycerate mutase; converts 3-phosphoglycerate to 2-phosphoglycerate in glycolysis; may be non-functional; GPM2 has a paralog, GPM3, that arose from the whole genome duplication
YDL022W	YDL022W_GPD1	YDL022W_mRNA	392	248	143	0,2678571429	NAD-dependent glycerol-3-phosphate dehydrogenase; key enzyme of glycerol synthesis, essential for growth under osmotic stress; expression regulated by high-osmolarity glycerol response pathway; protein abundance increases in response to DNA replication stress; constitutively inactivated via phosphorylation by the protein kinases Ypk1p and Ypk2p, dephosphorylation increases catalytic activity; for…
YDL024C	YDL024C,YDL022C-A_DIA3,YDL022C-A	YDL024C_mRNA	469	198	270	-0,1535181237	Protein of unknown function; involved in invasive and pseudohyphal growth
YDL025C	YDL025C_YDL025C	YDL025C_mRNA	621	286	334	-0,077294686	Putative protein kinase, potentially phosphorylated by Cdc28p; interacts with ribosome biogenesis factors, Cka2, Gus1 and Arc1; protein abundance increases in response to DNA replication stress
YDL027C	YDL027C_YDL027C	YDL027C_mRNA	421	179	241	-0,1472684086	Protein that associates with mitochondrial ribosome; the authentic, non-tagged protein is detected in highly purified mitochondria in high-throughput studies; YDL027C is not an essential gene
YDL028C	YDL028C_MPS1	YDL028C_mRNA	765	299	465	-0,2169934641	Dual-specificity kinase; autophosphorylation required for function; required for spindle pole body (SPB) duplication and spindle checkpoint function; contributes to bi-orientation by promoting formation of force-generating kinetochore-microtubule attachments in meiosis I; substrates include SPB proteins Spc42p, Spc110p, and Spc98p, mitotic exit network protein Mob1p, kinetochore protein Cnn1p, an…
YDL029W	YDL029W_ARP2	YDL029W_mRNA	392	195	196	-0,0025510204	Essential component of the Arp2/3 complex; Arp2/3 is a highly conserved actin nucleation center required for the motility and integrity of actin patches; involved in endocytosis and membrane growth and polarity; required for efficient Golgi-to-ER trafficking in COPI mutants
YDL030W	YDL030W_PRP9	YDL030W_mRNA	531	223	307	-0,1581920904	Subunit of the SF3a splicing factor complex; required for spliceosome assembly; acts after the formation of the U1 snRNP-pre-mRNA complex
YDL031W	YDL031W_DBP10	YDL031W_mRNA	996	454	541	-0,0873493976	Putative ATP-dependent RNA helicase of the DEAD-box protein family; constituent of 66S pre-ribosomal particles; essential protein involved in ribosome biogenesis
YDL033C	YDL033C_SLM3	YDL033C_mRNA	418	211	206	0,0119617225	tRNA-specific 2-thiouridylase; responsible for 2-thiolation of the wobble base of mitochondrial tRNAs; human homolog TRMU is implicated in myoclonus epilepsy associated with ragged red fibers (MERRF), and can complement yeast null mutant
YDL035C	YDL035C_GPR1	YDL035C_mRNA	962	407	554	-0,1528066528	Plasma membrane G protein coupled receptor (GPCR); interacts with the heterotrimeric G protein alpha subunit, Gpa2p, and with Plc1p; sensor that integrates nutritional signals with the modulation of cell fate via PKA and cAMP synthesis
YDL036C	YDL036C_PUS9	YDL036C_mRNA	463	197	265	-0,1468682505	Mitochondrial tRNA:pseudouridine synthase; catalyzes the formation of pseudouridine at position 32 in mitochondrial tRNAs; contains an N-terminal mitochondrial targeting sequence; PUS9 has a paralog, RIB2, that arose from the whole genome duplication
YDL040C	YDL040C_NAT1	YDL040C_mRNA	855	414	440	-0,0304093567	Subunit of protein N-terminal acetyltransferase NatA; NatA comprised of Nat1p, Ard1p, and Nat5p; N-terminally acetylates many proteins to influence multiple processes such as cell cycle progression, heat-shock resistance, mating, sporulation, telomeric silencing and early stages of mitophagy; orthologous to human NAA15; expression of both human NAA10 and NAA15 functionally complements ard1 nat1 d…
YDL042C	YDL042C_SIR2	YDL042C_mRNA	563	263	299	-0,0639431616	Conserved NAD+ dependent histone deacetylase of the Sirtuin family; deacetylation targets are primarily nuclear proteins; required for telomere hypercluster formation in quiescent yeast cells; involved in regulation of lifespan; plays roles in silencing at HML, HMR, telomeres, and rDNA; negatively regulates initiation of DNA replication; functions as regulator of autophagy like mammalian homolog …
YDL043C	YDL043C_PRP11	YDL043C_mRNA	267	98	168	-0,2621722846	Subunit of the SF3a splicing factor complex; required for spliceosome assembly
YDL044C	YDL044C_MTF2	YDL044C_mRNA	441	201	239	-0,0861678005	Mitochondrial protein that interacts with mitochondrial RNA polymerase; interacts with an N-terminal region of mitochondrial RNA polymerase (Rpo41p) and couples RNA processing and translation to transcription
YDL045C	YDL045C_FAD1	YDL045C_mRNA	307	138	168	-0,0977198697	Flavin adenine dinucleotide (FAD) synthetase; performs the second step in synthesis of FAD from riboflavin; mutation is functionally complemented by human FLAD1
YDL045W-A	YDL045W-A_MRP10	YDL045W-A_mRNA	96	40	55	-0,15625	Mitochondrial ribosomal protein of the small subunit; contains twin cysteine-x9-cysteine motifs; oxidized by Mia40p during import into mitochondria
YDL046W	YDL046W_NPC2	YDL046W_mRNA	174	100	73	0,1551724138	Sterol transport protein and functional homolog of human NPC2/He1; human NPC2 is a cholesterol-binding protein whose deficiency causes Niemann-Pick type C2 disease involving retention of cholesterol in lysosomes; yeast NPC2 can complement mutations in human NPC2
YDL047W	YDL047W_SIT4	YDL047W_mRNA	312	158	153	0,016025641	Ceramide-activated, type 2A-related serine-threonine phosphatase; functions in G1/S transition of mitotic cycle; controls lifespan, mitochondrial function, cell cycle progression by regulating HXK2 phosphorylation; regulator of COPII coat dephosphorylation; required for ER to Golgi traffic; interacts with Hrr25p kinase; cytoplasmic and nuclear protein that modulates functions mediated by Pkc1p in…
YDL048C	YDL048C_STP4	YDL048C_mRNA	491	248	242	0,0122199593	Protein containing a Kruppel-type zinc-finger domain; similar to Stp1p, Stp2p; predicted transcription factor; relative distribution to the nucleus increases upon DNA replication stress; STP4 has a paralog, STP3, that arose from the whole genome duplication
YDL049C	YDL049C_KNH1	YDL049C_mRNA	269	126	142	-0,0594795539	Protein with similarity to Kre9p; Kre9p is involved in cell wall beta 1,6-glucan synthesis; overproduction suppresses growth defects of a kre9 null mutant; required for propionic acid resistance
YDL051W	YDL051W_LHP1	YDL051W_mRNA	276	152	123	0,1050724638	RNA binding protein required for maturation of tRNA and U6 snRNA; acts as a molecular chaperone for RNAs transcribed by polymerase III; homologous to human La (SS-B) autoantigen
YDL052C	YDL052C_SLC1	YDL052C_mRNA	304	176	127	0,1611842105	1-acyl-sn-glycerol-3-phosphate acyltransferase; catalyzes the acylation of lysophosphatidic acid to form phosphatidic acid, a key intermediate in lipid metabolism; enzymatic activity detected in lipid particles and microsomes
YDL053C	YDL053C_PBP4	YDL053C_mRNA	186	72	113	-0,2204301075	Pbp1p binding protein; interacts strongly with Pab1p-binding protein 1 (Pbp1p) in the yeast two-hybrid system; also interacts with Lsm12p in a copurification assay; relative distribution to the nucleus increases upon DNA replication stress
YDL054C	YDL054C_MCH1	YDL054C_mRNA	487	212	274	-0,1273100616	Protein with similarity to mammalian monocarboxylate permeases; monocarboxylate permeases are involved in transport of monocarboxylic acids across the plasma membrane but mutant is not deficient in monocarboxylate transport
YDL056W	YDL056W_MBP1	YDL056W_mRNA	834	340	493	-0,1834532374	Transcription factor; involved in regulation of cell cycle progression from G1 to S phase, forms a complex with Swi6p that binds to MluI cell cycle box regulatory element in promoters of DNA synthesis genes
YDL057W	YDL057W_YDL057W	YDL057W_mRNA	329	137	191	-0,1641337386	Putative protein of unknown function; YDL057W is not an essential gene
YDL058W	YDL058W_USO1	YDL058W_mRNA	1791	738	1052	-0,1753210497	Essential protein involved in vesicle-mediated ER to Golgi transport; binds membranes and functions during vesicle docking to the Golgi; required for assembly of the ER-to-Golgi SNARE complex
YDL059C	YDL059C_RAD59	YDL059C_mRNA	239	112	126	-0,0585774059	Protein involved DNA double-strand break repair; repairs breaks in DNA during vegetative growth via recombination and single-strand annealing; anneals complementary single-stranded DNA; forms nuclear foci upon DNA replication stress; required for loading of Rad52p to DSBs; regulates replication fork progression in DNA ligase I-deficient cells; paralog of Rad52p
YDL060W	YDL060W_TSR1	YDL060W_mRNA	789	366	422	-0,0709759189	Protein required for processing of 20S pre-rRNA in the cytoplasm; associates with pre-40S ribosomal particles; inhibits the premature association of 60S subunits with assembling 40S subunits in the cytoplasm; similar to Bms1p; relocalizes from nucleus to cytoplasm upon DNA replication stress
YDL063C	YDL063C_YDL063C	YDL063C_mRNA	621	255	365	-0,1771336554	Transport adaptor or symportin; facilitates synchronized nuclear coimport of the two 5S-rRNA binding proteins Rpl5p and Rpl11p; binds to nascent Rpl5p during translation; required for biogenesis of the large ribosomal subunit; green fluorescent protein (GFP)-fusion protein localizes to the cytoplasm and nucleus
YDL064W	YDL064W_UBC9	YDL064W_mRNA	158	64	93	-0,1835443038	SUMO-conjugating enzyme involved in the Smt3p conjugation pathway; nuclear protein required for S- and M-phase cyclin degradation and mitotic control; involved in proteolysis mediated by the anaphase-promoting complex cyclosome (APCC)
YDL065C	YDL065C_PEX19	YDL065C_mRNA	343	120	222	-0,2973760933	Chaperone and import receptor for newly-synthesized class I PMPs; binds peroxisomal membrane proteins (PMPs) in the cytoplasm and delivers them to the peroxisome for subsequent insertion into the peroxisomal membrane; interacts with Myo2p and contributes to peroxisome partitioning
YDL066W	YDL066W_IDP1	YDL066W_mRNA	429	256	172	0,1958041958	Mitochondrial NADP-specific isocitrate dehydrogenase; catalyzes the oxidation of isocitrate to alpha-ketoglutarate; not required for mitochondrial respiration and may function to divert alpha-ketoglutarate to biosynthetic processes
YDL067C	YDL067C_COX9	YDL067C_mRNA	60	48	11	0,6166666667	Subunit VIIa of cytochrome c oxidase (Complex IV); Complex IV is the terminal member of the mitochondrial inner membrane electron transport chain
YDL069C	YDL069C_CBS1	YDL069C_mRNA	230	95	134	-0,1695652174	Mitochondrial translational activator of the COB mRNA; membrane protein that interacts with translating ribosomes, acts on the COB mRNA 5'-untranslated leader
YDL070W	YDL070W_BDF2	YDL070W_mRNA	639	277	361	-0,1314553991	Protein involved in transcription initiation; acts at TATA-containing promoters; associates with the basal transcription factor TFIID; contains two bromodomains; corresponds to the C-terminal region of mammalian TAF1; redundant with Bdf1p; protein abundance increases in response to DNA replication stress; BDF2 has a paralog, BDF1, that arose from the whole genome duplication
YDL072C	YDL072C_YET3	YDL072C_mRNA	204	113	90	0,112745098	Protein of unknown function; YET3 null mutant decreases the level of secreted invertase; homolog of human BAP31 protein; protein abundance increases in response to DNA replication stress
YDL073W	YDL073W_YDL073W	YDL073W_mRNA	985	415	569	-0,1563451777	Scaffold protein in the HKR1 sub-branch of the Hog1p-signaling pathway; physically interacts with the cytoplasmic domain of Hkr1p, and with Sho1p, Pbs2p, and Ste11p; prevents cross-talk signaling from Hkr1p of the osmotic stress MAPK cascade to the Kss1p MAPK cascade; non-essential gene
YDL074C	YDL074C_BRE1	YDL074C_mRNA	701	281	419	-0,1968616262	E3 ubiquitin ligase; forms heterodimer with Rad6p to regulate K63 polyubiquitination in response to oxidative stress and to monoubiquinate histone H2B-K123, which is required for the subsequent methylation of histone H3-K4 and H3-K79; required for DSBR, transcription, silencing, and checkpoint control; interacts with RNA-binding protein Npl3p, linking histone ubiquitination to mRNA processing; Br…
YDL076C	YDL076C_RXT3	YDL076C_mRNA	295	120	174	-0,1830508475	Component of the Rpd3L histone deacetylase complex; involved in histone deacetylation; protein abundance increases in response to DNA replication stress
YDL077C	YDL077C_VAM6	YDL077C_mRNA	1050	452	597	-0,1380952381	Guanine nucleotide exchange factor for the GTPase Gtr1p; subunit of the HOPS endocytic tethering complex; vacuole membrane protein; functions as a Rab GTPase effector, interacting with both GTP- and GDP-bound conformations of Ypt7p; facilitates tethering and promotes membrane fusion events at the late endosome and vacuole; required for both membrane and protein trafficking; component of vacuole-m…
YDL078C	YDL078C_MDH3	YDL078C_mRNA	344	177	166	0,0319767442	Peroxisomal malate dehydrogenase; catalyzes interconversion of malate and oxaloacetate; involved in the glyoxylate cycle
YDL079C	YDL079C_MRK1	YDL079C_mRNA	502	233	268	-0,0697211155	Glycogen synthase kinase 3 (GSK-3) homolog; one of four GSK-3 homologs in S. cerevisiae that function to activate Msn2p-dependent transcription of stress responsive genes and that function in protein degradation; MRK1 has a paralog, RIM11, that arose from the whole genome duplication
YDL080C	YDL080C_THI3	YDL080C_mRNA	610	253	356	-0,168852459	Regulatory protein that binds Pdc2p and Thi2p transcription factors; activates thiamine biosynthesis transcription factors Pdc2p and Thi2p by binding to them, but releases and de-activates them upon binding to thiamine pyrophosphate (TPP), the end product of the pathway; has similarity to decarboxylases but enzymatic activity is not detected
YDL082W	YDL082W_RPL13A	YDL082W_mRNA	200	146	53	0,465	Ribosomal 60S subunit protein L13A; not essential for viability; homologous to mammalian ribosomal protein L13, no bacterial homolog; RPL13A has a paralog, RPL13B, that arose from the whole genome duplication
YDL084W	YDL084W_SUB2	YDL084W_mRNA	447	242	204	0,0850111857	Component of the TREX complex required for nuclear mRNA export; member of the DEAD-box RNA helicase superfamily and is involved in early and late steps of spliceosome assembly; homolog of the human splicing factor hUAP56; relocalizes from nucleus to cytoplasm upon DNA replication stress
YDL085C-A	YDL085C-A_YDL085C-A	YDL085C-A_mRNA	69	40	28	0,1739130435	Putative protein of unknown function; green fluorescent protein (GFP)-fusion protein localizes to the cytoplasm and nucleus
YDL086W	YDL086W_YDL086W	YDL086W_mRNA	274	152	121	0,1131386861	Putative carboxymethylenebutenolidase; the authentic, non-tagged protein is detected in highly purified mitochondria in high-throughput studies; YDL086W is not an essential gene
YDL087C	YDL087C_LUC7	YDL087C_mRNA	262	125	136	-0,0419847328	Essential protein associated with the U1 snRNP complex; splicing factor involved in recognition of 5' splice site; contains two zinc finger motifs; N-terminal zinc finger binds pre-mRNA; relocalizes to the cytosol in response to hypoxia
YDL088C	YDL088C_ASM4	YDL088C_mRNA	529	228	300	-0,1361058601	FG-nucleoporin component of central core of nuclear pore complex (NPC); contributes directly to nucleocytoplasmic transport; induces membrane tubulation, which may contribute to nuclear pore assembly; ASM4 has a paralog, NUP53, that arose from the whole genome duplication
YDL089W	YDL089W_YDL089W	YDL089W_mRNA	485	216	268	-0,1072164948	Protein involved in regulation of mitotic exit; dephosphorylation target of Cdc14p in anaphase, which promotes timely rDNA segregation and allows mitotic progression; interacts with Csm1p, Lrs4p; required for rDNA repeat stability; null mutant causes increase in unequal sister-chromatid exchange; GFP-fusion protein localizes to the nuclear periphery, possible Cdc28p substrate
YDL090C	YDL090C_RAM1	YDL090C_mRNA	432	180	251	-0,1643518519	Beta subunit of the CAAX farnesyltransferase (FTase); this complex prenylates the a-factor mating pheromone and Ras proteins; required for the membrane localization of Ras proteins and a-factor; homolog of the mammalian FTase beta subunit
YDL091C	YDL091C_UBX3	YDL091C_mRNA	456	184	271	-0,1907894737	Clathrin-coated vesicle component, regulator of endocytosis; copurifies with the DSC ubiquitin ligase complex; UBX (ubiquitin regulatory X) domain-containing protein that interacts with Cdc48p; required for efficient clathrin-mediated endocytosis; ortholog of fission yeast Ucp10
YDL092W	YDL092W_SRP14	YDL092W_mRNA	147	64	82	-0,1224489796	Signal recognition particle (SRP) subunit; interacts with the RNA component of SRP to form the Alu domain, which is the region of SRP responsible for arrest of nascent chain elongation during membrane targeting; homolog of mammalian SRP14
YDL093W	YDL093W_PMT5	YDL093W_mRNA	744	354	389	-0,0470430108	Protein O-mannosyltransferase; transfers mannose residues from dolichyl phosphate-D-mannose to protein serine/threonine residues; acts in a complex with Pmt3p, can instead interact with Pmt2p in some conditions; target for new antifungals
YDL095W	YDL095W_PMT1	YDL095W_mRNA	818	453	364	0,108801956	Protein O-mannosyltransferase of the ER membrane; transfers mannose from dolichyl phosphate-D-mannose to protein serine and threonine residues; 1 of 7 related proteins involved in O-glycosylation which is essential for cell wall rigidity; involved in ER quality control; amino terminus faces cytoplasm, carboxyl terminus faces ER lumen
YDL097C	YDL097C_RPN6	YDL097C_mRNA	435	200	234	-0,0781609195	Essential, non-ATPase regulatory subunit of the 26S proteasome lid; required for the assembly and activity of the 26S proteasome; the human homolog (S9 protein) partially rescues Rpn6p depletion; protein abundance increases in response to DNA replication stress
YDL098C	YDL098C_SNU23	YDL098C_mRNA	195	91	103	-0,0615384615	Component of the U4/U6.U5 snRNP complex; involved in mRNA splicing via spliceosome
YDL099W	YDL099W_BUG1	YDL099W_mRNA	342	129	212	-0,2426900585	Cis-golgi localized protein involved in ER to Golgi transport; forms a complex with the mammalian GRASP65 homolog, Grh1p; mutants are compromised for the fusion of ER-derived vesicles with Golgi membranes
YDL100C	YDL100C_GET3	YDL100C_mRNA	355	191	163	0,0788732394	Guanine nucleotide exchange factor for Gpa1p; amplifies G protein signaling; functions as a chaperone under ATP-depleted oxidative stress conditions; subunit of GET complex, involved in ATP dependent Golgi to ER trafficking and insertion of tail-anchored (TA) proteins into ER membrane under non-stress conditions; binds as dimer to transmembrane domain (TMD) cargo, shielding TMDs from aqueous solv…
YDL101C	YDL101C_DUN1	YDL101C_mRNA	514	211	302	-0,1770428016	Cell-cycle checkpoint S/T protein kinase; required for transient G2/M arrest after DNA damage, damage-induced transcription, and nuclear-to-cytoplasmic redistribution of Rnr2p-Rnr4p after genotoxic stress and iron deprivation; phosphorylates repair protein Rad55p, transcriptional repressor Sml1p, superoxide dismutase, and ribonucleotide reductase inhibitors Crt1p and Dif1p; functions in the Mec1p…
YDL102W	YDL102W_POL3	YDL102W_mRNA	1098	514	583	-0,0628415301	Catalytic subunit of DNA polymerase delta; required for chromosomal DNA replication during mitosis and meiosis, intragenic recombination, repair of double strand DNA breaks, and DNA replication during nucleotide excision repair (NER)
YDL103C	YDL103C_QRI1	YDL103C_mRNA	478	226	251	-0,0523012552	UDP-N-acetylglucosamine pyrophosphorylase; catalyzes the formation of UDP-N-acetylglucosamine (UDP-GlcNAc), which is important in cell wall biosynthesis, protein N-glycosylation, and GPI anchor biosynthesis; protein abundance increases in response to DNA replication stress
YDL104C	YDL104C_QRI7	YDL104C_mRNA	408	155	252	-0,237745098	Protein involved in threonylcarbamoyl adenosine biosynthesis; Sua5p and Qri7p are necessary and sufficient for RNA t6A modification in vitro; highly conserved mitochondrial protein; essential for t6A modification of mitochondrial tRNAs that decode ANN codons; similar to Kae1p and E. coli YgjD, both of which are also required for tRNA t6A modification; when directed to the cytoplasm, complements t…
YDL105W	YDL105W_NSE4	YDL105W_mRNA	403	174	228	-0,1339950372	Component of the SMC5-SMC6 complex; this complex plays a key role in the removal of X-shaped DNA structures that arise between sister chromatids during DNA replication and repair
YDL106C	YDL106C_PHO2	YDL106C_mRNA	560	225	334	-0,1946428571	Homeobox transcription factor; regulatory targets include genes involved in phosphate metabolism; binds cooperatively with Pho4p to the PHO5 promoter; phosphorylation of Pho2p facilitates interaction with Pho4p; relocalizes to the cytosol in response to hypoxia
YDL107W	YDL107W_MSS2	YDL107W_mRNA	352	142	209	-0,1903409091	Peripherally bound inner membrane protein of the mitochondrial matrix; involved in membrane insertion of C-terminus of Cox2p, interacts genetically and physically with Cox18p
YDL108W	YDL108W_KIN28	YDL108W_mRNA	307	138	168	-0,0977198697	Serine/threonine protein kinase, subunit of transcription factor TFIIH; involved in transcription initiation at RNA polymerase II promoters; phosphorylates Ser5 residue of the PolII C-terminal domain (CTD) at gene promoters; relocalizes to the cytosol in response to hypoxia
YDL110C	YDL110C_TMA17	YDL110C_mRNA	151	91	59	0,2119205298	ATPase dedicated chaperone that adapts proteasome assembly to stress; Tma17p is induced upon stress; interacts with Rpt6p to assist its pairing to Rpt3p and early steps in proteasome biogenesis; associates with ribosomes; heterozygous deletion demonstrated increases in chromosome instability in a rad9 deletion background; protein abundance is decreased upon intracellular iron depletion
YDL111C	YDL111C_RRP42	YDL111C_mRNA	266	111	154	-0,1616541353	Exosome non-catalytic core component; involved in 3'-5' RNA processing and degradation in both the nucleus and the cytoplasm; has similarity to E. coli RNase PH and to human hRrp42p (EXOSC7)
YDL112W	YDL112W_TRM3	YDL112W_mRNA	1437	624	812	-0,1308281141	2'-O-ribose methyltransferase; catalyzes the ribose methylation of the guanosine nucleotide at position 18 of tRNAs
YDL113C	YDL113C_ATG20	YDL113C_mRNA	641	275	365	-0,1404056162	Sorting nexin family member; required for the cytoplasm-to-vacuole targeting (Cvt) pathway and for endosomal sorting; has a Phox homology domain that binds phosphatidylinositol-3-phosphate; interacts with Snx4p; potential Cdc28p substrate
YDL115C	YDL115C_IWR1	YDL115C_mRNA	354	142	211	-0,1949152542	RNA polymerase II transport factor, conserved from yeast to humans; also has a role in transporting RNA polymerase III into the nucleus; interacts with most of the RNAP II subunits; nucleo-cytoplasmic shuttling protein; deletion causes hypersensitivity to K1 killer toxin; protein increases in abundance and relocalizes from nucleus to cytoplasm upon DNA replication stress
YDL116W	YDL116W_NUP84	YDL116W_mRNA	727	313	413	-0,1375515818	Subunit of the Nup84p subcomplex of the nuclear pore complex (NPC); contributes to nucleocytoplasmic transport and NPC biogenesis; also plays roles in several processes that may require localization of genes or chromosomes at the nuclear periphery, including double-strand break repair, transcription and chromatin silencing; homologous to human NUP107
YDL117W	YDL117W_CYK3	YDL117W_mRNA	886	400	485	-0,0959367946	SH3-domain protein located in the bud neck and cytokinetic actin ring; relocalizes from bud neck to nucleus upon DNA replication stress; activates the chitin synthase activity of Chs2p during cytokinesis; suppressor of growth and cytokinesis defects of chs2 phospho-mutants
YDL119C	YDL119C_YDL119C	YDL119C_mRNA	308	126	181	-0,1785714286	Mitochondrial glycine transporter; required for the transport of glycine into mitochondria for initiation of heme biosynthesis, with YMC1 acting as a secondary transporter; homolog of human SLC25A38, a mitochondrial glycine transporter associated with nonsyndromic autosomal recessive congenital sideroblastic anemia; human SLC25A38 can complement the heme deficiency associated with the null mutant…
YDL120W	YDL120W_YFH1	YDL120W_mRNA	175	69	105	-0,2057142857	Mitochondrial matrix iron chaperone; oxidizes and stores iron; interacts with Isu1p to promote Fe-S cluster assembly; mutation results in multiple Fe/S-dependent enzyme deficiencies; human frataxin homolog FXN is mutated in Friedrich's ataxia; human FTL gene can complement yeast yfh1 null mutant
YDL121C	YDL121C_YDL121C	YDL121C_mRNA	150	62	87	-0,1666666667	Putative protein of unknown function; green fluorescent protein (GFP)-fusion protein localizes to the endoplasmic reticulum; YDL121C is not an essential protein
YDL122W	YDL122W_UBP1	YDL122W_mRNA	810	348	461	-0,1395061728	Ubiquitin-specific protease; removes ubiquitin from ubiquitinated proteins; cleaves at the C terminus of ubiquitin fusions irrespective of their size; capable of cleaving polyubiquitin chains
YDL123W	YDL123W_SNA4	YDL123W_mRNA	141	61	79	-0,1276595745	Protein of unknown function; localized to the vacuolar outer membrane; predicted to be palmitoylated
YDL125C	YDL125C_HNT1	YDL125C_mRNA	159	90	68	0,1383647799	Adenosine 5'-monophosphoramidase; interacts physically and genetically with Kin28p, a CDK and TFIIK subunit, and genetically with CAK1; member of histidine triad (HIT) superfamily of nucleotide-binding proteins; protein abundance increases in response to DNA replication stress; human homolog HINT1 can complement yeast hnt1 mutant
YDL126C	YDL126C_CDC48	YDL126C_mRNA	836	452	383	0,0825358852	AAA ATPase; subunit of polyUb-selective segregase complex involved in ERAD, INM-associated degradation (INMAD), mitotic spindle disassembly, macroautophagy, PMN, ribosome-associated degradation, ribophagy, homotypic ER membrane fusion, SCF complex disassembly, cell wall integrity during heat stress, and telomerase regulation; mobilizes membrane-anchored transcription factors by regulated Ub/prote…
YDL127W	YDL127W_PCL2	YDL127W_mRNA	309	151	157	-0,0194174757	Cyclin, interacts with cyclin-dependent kinase Pho85p; member of the Pcl1,2-like subfamily, involved in the regulation of polarized growth and morphogenesis and progression through the cell cycle; localizes to sites of polarized cell growth; PCL2 has a paralog, PCL9, that arose from the whole genome duplication
YDL128W	YDL128W_VCX1	YDL128W_mRNA	412	208	203	0,0121359223	Vacuolar membrane antiporter with Ca2+/H+ and K+/H+ exchange activity; involved in control of cytosolic Ca2+ and K+ concentrations; has similarity to sodium/calcium exchangers, including the bovine Na+/Ca2+,K+ antiporter
YDL129W	YDL129W_YDL129W	YDL129W_mRNA	292	131	160	-0,0993150685	Protein of unknown function; green fluorescent protein (GFP)-fusion protein localizes to the cytoplasm and the nucleus; YDL129W is not an essential gene; relative distribution to the nucleus increases upon DNA replication stress
YDL130W-A	YDL130W-A_STF1	YDL130W-A_mRNA	87	36	50	-0,1609195402	Protein involved in regulation of the mitochondrial F1F0-ATP synthase; Stf1p and Stf2p act as stabilizing factors that enhance inhibitory action of the Inh1p protein; protein abundance increases in response to DNA replication stress; STF1 has a paralog, INH1, that arose from the whole genome duplication
YDL131W	YDL131W_LYS21	YDL131W_mRNA	441	256	184	0,1632653061	Homocitrate synthase isozyme; catalyzes the condensation of acetyl-CoA and alpha-ketoglutarate to form homocitrate, which is the first step in the lysine biosynthesis pathway; LYS21 has a paralog, LYS20, that arose from the whole genome duplication
YDL132W	YDL132W_CDC53	YDL132W_mRNA	816	380	435	-0,0674019608	Cullin; structural protein of SCF complexes (which also contain Skp1p, Cdc34p, Hrt1p and an F-box protein) involved in ubiquitination; SCF promotes the G1-S transition by targeting G1 cyclins and the Cln-CDK inhibitor Sic1p for degradation; human homolog CUL1 can complement yeast cdc53 null mutant
YDL133W	YDL133W_YDL133W	YDL133W_mRNA	438	189	248	-0,1347031963	Regulator of phospholipase D (Spo14p); interacts with Spo14p and regulates its catalytic activity; capable of buffering the toxicity of C16:0 platelet activating factor, a lipid that accumulates intraneuronally in Alzheimer's patients
YDL134C	YDL134C_PPH21	YDL134C_mRNA	370	157	212	-0,1486486486	Catalytic subunit of protein phosphatase 2A (PP2A); functionally redundant with Pph22p; methylated at C terminus; forms alternate complexes with several regulatory subunits; involved in signal transduction and regulation of mitosis; forms nuclear foci upon DNA replication stress; PPH21 has a paralog, PPH22, that arose from the whole genome duplication
YDL135C	YDL135C_RDI1	YDL135C_mRNA	203	91	111	-0,0985221675	Rho GDP dissociation inhibitor; involved in the localization and regulation of Cdc42p and Rho1p; protein abundance increases in response to DNA replication stress
YDL136W	YDL136W_RPL35B	YDL136W_mRNA	121	92	28	0,5289256198	Ribosomal 60S subunit protein L35B; homologous to mammalian ribosomal protein L35 and bacterial L29; RPL35B has a paralog, RPL35A, that arose from the whole genome duplication
YDL137W	YDL137W_ARF2	YDL137W_mRNA	182	114	67	0,2582417582	ADP-ribosylation factor; GTPase of the Ras superfamily involved in regulation of coated formation vesicles in intracellular trafficking within the Golgi; ARF2 has a paralog, ARF1, that arose from the whole genome duplication; arf1 arf2 double null mutation is complemented by human ARF1, ARF4, ARF5, or ARF6
YDL138W	YDL138W_RGT2	YDL138W_mRNA	764	369	394	-0,0327225131	Plasma membrane high glucose sensor that regulates glucose transport; low affinity sesnor that contains 12 predicted transmembrane segments and a long C-terminal tail required for hexose transporter induction; phosphorylation of the tail by Yck1p/Yck2p facilitates binding to the HXT co-repressors, Mth1p and Std1p; RGT2 has a paralog, SNF3, that arose from the whole genome duplication
YDL139C	YDL139C_SCM3	YDL139C_mRNA	224	100	123	-0,1026785714	Nonhistone component of centromeric chromatin; binds to histone H3 variant, Cse4p, and recruits it to centromeres; involved in the assembly and maintenance of Cse4-H4 at centromeres; required for kinetochore assembly and G2/M progression; may protect Cse4p from ubiquitination; homolog of mammalian HJURP
YDL140C	YDL140C_RPO21	YDL140C_mRNA	1734	809	924	-0,0663206459	RNA polymerase II largest subunit B220; part of central core; phosphorylation of C-terminal heptapeptide repeat domain regulates association with transcription and splicing factors; similar to bacterial beta-prime
YDL141W	YDL141W_BPL1	YDL141W_mRNA	691	288	402	-0,1649782923	Biotin:apoprotein ligase; covalently modifies proteins with the addition of biotin, required for acetyl-CoA carboxylase (Acc1p) holoenzyme formation; comparative analysis suggests that a mitochondrially targeted form may result from translation starting at a non-canonical codon upstream of the annotated start codon; human homolog HLCS can complement yeast BPL1 mutant
YDL142C	YDL142C_CRD1	YDL142C_mRNA	284	115	168	-0,1866197183	Cardiolipin synthase; produces cardiolipin, which is a phospholipid of the mitochondrial inner membrane that is required for normal mitochondrial membrane potential and function and for correct integration of membrane-multispanning proteins into the mitochondrial outer membrane; required to maintain tubular mitochondrial morphology and functions in mitochondrial fusion; also required for normal v…
YDL143W	YDL143W_CCT4	YDL143W_mRNA	529	283	245	0,0718336484	Subunit of the cytosolic chaperonin Cct ring complex; related to Tcp1p, required for the assembly of actin and tubulins in vivo
YDL144C	YDL144C_YDL144C	YDL144C_mRNA	357	215	141	0,2072829132	Protein of unknown function; green fluorescent protein (GFP)-fusion protein localizes to the cytoplasm and nucleus; YDL144C is not an essential gene; protein abundance increases in response to DNA replication stress
YDL145C	YDL145C_COP1	YDL145C_mRNA	1202	612	589	0,0191347754	Alpha subunit of COPI vesicle coatomer complex; complex surrounds transport vesicles in the early secretory pathway
YDL146W	YDL146W_LDB17	YDL146W_mRNA	492	239	252	-0,0264227642	Protein involved in the regulation of endocytosis; transiently recruited to actin cortical patches in a SLA1-dependent manner after late coat component assembly; GFP-fusion protein localizes to the periphery, cytoplasm, bud, and bud neck
YDL147W	YDL147W_RPN5	YDL147W_mRNA	446	196	249	-0,1188340807	Subunit of the CSN and 26S proteasome lid complexes; similar to mammalian p55 subunit and to another S. cerevisiae regulatory subunit, Rpn7p; Rpn5p is an essential protein; the COP9 signalosome is also known as the CSN
YDL148C	YDL148C_NOP14	YDL148C_mRNA	811	362	448	-0,1060419236	Nucleolar protein; forms a complex with Noc4p that mediates maturation and nuclear export of 40S ribosomal subunits; also present in the small subunit processome complex, which is required for processing of pre-18S rRNA
YDL149W	YDL149W_ATG9	YDL149W_mRNA	998	422	575	-0,1533066132	Transmembrane protein involved in forming Cvt and autophagic vesicles; cycles between the phagophore assembly site (PAS) and other cytosolic punctate structures, not found in autophagosomes; may be involved in membrane delivery to the PAS
YDL150W	YDL150W_RPC53	YDL150W_mRNA	423	191	231	-0,0945626478	RNA polymerase III subunit C53
YDL153C	YDL153C_SAS10	YDL153C_mRNA	611	260	350	-0,147299509	Subunit of U3-containing Small Subunit (SSU) processome complex; involved in production of 18S rRNA and assembly of small ribosomal subunit; disrupts silencing when overproduced; mutant has increased aneuploidy tolerance; essential gene
YDL154W	YDL154W_MSH5	YDL154W_mRNA	902	357	544	-0,2073170732	Protein of the MutS family; forms a dimer with Msh4p that facilitates crossovers between homologs during meiosis; msh5-Y823H mutation confers tolerance to DNA alkylating agents; homologs present in C. elegans and humans
YDL155W	YDL155W_CLB3	YDL155W_mRNA	428	190	237	-0,1098130841	B-type cyclin involved in cell cycle progression; activates Cdc28p to promote the G2/M transition; may be involved in DNA replication and spindle assembly; accumulates during S phase and G2, then targeted for ubiquitin-mediated degradation; relative distribution to the nucleus increases upon DNA replication stress; CLB3 has a paralog, CLB4, that arose from the whole genome duplication
YDL158C	YDL158C,YDL157C	YDL158C_mRNA	103	50	52	-0,0194174757	Dubious open reading frame; unlikely to encode a functional protein, based on available experimental and comparative sequence data
YDL159W	YDL159W_STE7	YDL159W_mRNA	516	218	297	-0,1531007752	Signal transducing MAP kinase kinase; involved in pheromone response where it phosphorylates Fus3p; involved in the pseudohyphal/invasive growth pathway where it phosphorylates of Kss1p; phosphorylated by Ste11p; degraded by ubiquitin pathway
YDL160C	YDL160C_DHH1	YDL160C_mRNA	507	231	275	-0,0867850099	Cytoplasmic DEAD-box helicase, stimulates mRNA decapping; coordinates distinct steps in mRNA function and decay, interacting with both decapping and deadenylase complexes; role in translational repression, mRNA decay, and possibly mRNA export; interacts and cooperates with Ngr1p to promote specific mRNA decay; ATP- and RNA-bound form promotes processing body (PB) assembly, while ATPase stimulatio…
YDL160C-A	YDL160C-A_YDL160C-A	YDL160C-A_mRNA	81	30	50	-0,2469135802	Component of the heterotetrameric MHF histone-fold complex; in humans the MHF complex interacts with both DNA and Mph1p ortholog FANCM to stabilize and remodel blocked replication forks and repair damaged DNA; mhf2 srs2 double mutants are MMS hypersensitive; orthologous to human centromere constitutive-associated network (CCAN) subunit CENP-X, also known as MHF2
YDL161W	YDL161W_ENT1	YDL161W_mRNA	455	189	265	-0,167032967	Epsin-like protein involved in endocytosis and actin patch assembly; functionally redundant with Ent2p; binds clathrin via a clathrin-binding domain motif at C-terminus; relocalizes from bud neck to cytoplasm upon DNA replication stress; ENT1 has a paralog, ENT2, that arose from the whole genome duplication
YDL164C	YDL164C_CDC9	YDL164C_mRNA	756	359	396	-0,0489417989	DNA ligase I found in nucleus and mitochondria; essential enzyme that joins Okazaki fragments during DNA replication; also acts in ribonucleotide excision repair, base excision repair, and recombination; DNA ligase I mutants trigger ubiquitination of PCNA at K107, facilitating Rad59p-mediated bypass of unligated Okazaki fragments; human homolog LIG1 can complement yeast cdc9 temperature-sensitive…
YDL165W	YDL165W_CDC36	YDL165W_mRNA	192	82	109	-0,140625	Component of the CCR4-NOT core complex, involved in mRNA decapping; this complex has multiple roles in regulating mRNA levels including regulation of transcription and destabilizing mRNAs through deadenylation; basal transcription factor
YDL166C	YDL166C_FAP7	YDL166C_mRNA	198	94	103	-0,0454545455	Essential NTPase required for small ribosome subunit synthesis; mediates processing of the 20S pre-rRNA at site D in the cytoplasm but associates only transiently with 43S preribosomes via Rps14p; complex with Rps14 is conserved between humans, yeast, and arches; may be the endonuclease for site D; depletion leads to accumulation of pre-40S ribosomes in 80S-like ribosomes; human TAF9 functionally…
YDL167C	YDL167C_NRP1	YDL167C_mRNA	720	308	411	-0,1430555556	Putative RNA binding protein of unknown function; localizes to stress granules induced by glucose deprivation; predicted to be involved in ribosome biogenesis
YDL168W	YDL168W_SFA1	YDL168W_mRNA	387	192	194	-0,0051679587	Bifunctional alcohol dehydrogenase and formaldehyde dehydrogenase; formaldehyde dehydrogenase activity is glutathione-dependent; functions in formaldehyde detoxification and formation of long chain and complex alcohols, regulated by Hog1p-Sko1p; protein abundance increases in response to DNA replication stress
YDL170W	YDL170W_UGA3	YDL170W_mRNA	529	245	283	-0,0718336484	Transcriptional activator for GABA-dependent induction of GABA genes; binds to DNA elements found in the promoters of target genes and increases their expression in the presence of GABA (gamma-aminobutyrate); zinc finger transcription factor of the Zn(2)-Cys(6) binuclear cluster domain type; localized to the nucleus; examples of GABA genes include UGA1, UGA2, and UGA4
YDL171C	YDL171C_GLT1	YDL171C_mRNA	2146	1111	1034	0,0358807083	NAD(+)-dependent glutamate synthase (GOGAT); synthesizes glutamate from glutamine and alpha-ketoglutarate; with Gln1p, forms the secondary pathway for glutamate biosynthesis from ammonia; expression regulated by nitrogen source; assembles into filaments as cells approach stationary phase and under cytosolic acidification and starvation conditions
YDL173W	YDL173W_YDL173W	YDL173W_mRNA	296	164	131	0,1114864865	Protein of unknown function; hyperphosphorylated upon rapamycin treatment in a Tap42p-dependent manner; green fluorescent protein (GFP)-fusion protein localizes to the cytoplasm; PAR32 is not an essential gene
YDL174C	YDL174C_DLD1	YDL174C_mRNA	588	326	261	0,1105442177	Major mitochondrial D-lactate dehydrogenase; oxidizes D-lactate to pyruvate, transcription is heme-dependent, repressed by glucose, and derepressed in ethanol or lactate; located in the mitochondrial inner membrane
YDL175C	YDL175C_AIR2	YDL175C_mRNA	345	140	204	-0,1855072464	RNA-binding subunit of the TRAMP nuclear RNA surveillance complex; involved in nuclear RNA processing and degradation; involved in TRAMP complex assembly as a bridge between Mtr4p and Trf4p; stimulates the poly(A) polymerase activity of Pap2p in vitro; has 5 zinc knuckle motifs; AIR2 has a paralog, AIR1, that arose from the whole genome duplication; Air2p and Air1p have nonredundant roles in regu…
YDL176W	YDL176W_YDL176W	YDL176W_mRNA	709	276	432	-0,2200282087	Protein of unknown function; predicted by computational methods to be involved in fructose-1,6-bisphosphatase (Fbp1p) degradation; interacts with components of the GID complex; YDL176W is not an essential gene
YDL177C	YDL177C_YDL177C	YDL177C_mRNA	171	73	97	-0,1403508772	Putative protein of unknown function; similar to the mouse IMPACT gene; YDL177C is not an essential gene
YDL178W	YDL178W_DLD2	YDL178W_mRNA	531	242	288	-0,0866290019	D-2-hydroxyglutarate dehydrogenase, and minor D-lactate dehydrogenase; mitochondrial matrix protein that oxidizes D-2-hydroxyglutarate (D-2HG), an oncometabolite, to alpha-ketoglutarate with a minor role in lactate catabolism; located in the mitochondrial matrix
YDL179W	YDL179W_PCL9	YDL179W_mRNA	305	139	165	-0,0852459016	Cyclin; forms a functional kinase complex with Pho85p cyclin-dependent kinase (Cdk), expressed in late M/early G1 phase, activated by Swi5p; PCL9 has a paralog, PCL2, that arose from the whole genome duplication
YDL180W	YDL180W_YDL180W	YDL180W_mRNA	548	229	318	-0,1624087591	Putative protein of unknown function; green fluorescent protein (GFP)-fusion protein localizes to the vacuole
YDL181W	YDL181W_INH1	YDL181W_mRNA	86	44	41	0,0348837209	Protein that inhibits ATP hydrolysis by the F1F0-ATP synthase; inhibitory function is enhanced by stabilizing proteins Stf1p and Stf2p; has a calmodulin-binding motif and binds calmodulin in vitro; INH1 has a paralog, STF1, that arose from the whole genome duplication
YDL182W	YDL182W_LYS20	YDL182W_mRNA	429	261	167	0,2191142191	Homocitrate synthase isozyme and functions in DNA repair; catalyzes the condensation of acetyl-CoA and alpha-ketoglutarate to form homocitrate, which is the first step in the lysine biosynthesis pathway; LYS20 has a paralog, LYS21, that arose from the whole genome duplication
YDL183C	YDL183C_YDL183C	YDL183C_mRNA	321	123	197	-0,230529595	Protein that may form an active mitochondrial KHE system; mitochondrial inner-membrane protein; non-essential gene; KHE system stands for K+/H+ exchanger system
YDL185W	YDL185W_TFP1	YDL185W_mRNA	1072	609	462	0,1371268657	Subunit A of the V1 peripheral membrane domain of V-ATPase; protein precursor undergoes self-catalyzed splicing to yield the extein Tfp1p and the intein Vde (PI-SceI), which is a site-specific endonuclease; the V1 peripheral membrane domain of the vacuolar H+-ATPase (V-ATPase) has eight subunits; involved in methionine restriction extension of chronological lifespan in an autophagy-dependent mann…
YDL187C	YDL187C	YDL187C_mRNA	110	49	60	-0,1	Dubious open reading frame; unlikely to encode a functional protein, based on available experimental and comparative sequence data
YDL188C	YDL188C_PPH22	YDL188C_mRNA	378	171	206	-0,0925925926	Catalytic subunit of protein phosphatase 2A (PP2A); functionally redundant with Pph21p; methylated at C terminus; forms alternate complexes with several regulatory subunits; involved in signal transduction and regulation of mitosis; protein abundance increases in response to DNA replication stress; dephosphorylates Tel1p/Mec1p-phosphorylated Cdc13p to promote telomerase release from telomeres at …
YDL189W	YDL189W_RBS1	YDL189W_mRNA	458	189	268	-0,172489083	Protein involved in assembly of the RNA polymerase III (Pol III) complex; high copy suppressor of Pol III assembly mutation and psk1 psk2 mutations that confer temperature-sensitivity for galactose utilization; physically interacts with Pol III; proposed to bind single-stranded nucleic acids via its R3H domain
YDL190C	YDL190C_UFD2	YDL190C_mRNA	962	453	508	-0,0571725572	Ubiquitin chain assembly factor (E4); cooperates with a ubiquitin-activating enzyme (E1), a ubiquitin-conjugating enzyme (E2), and a ubiquitin protein ligase (E3) to conjugate ubiquitin to substrates; also functions as an E3
YDL193W	YDL193W_NUS1	YDL193W_mRNA	376	186	189	-0,0079787234	Forms dehydrodolichyl diphosphate syntase complex with RER2 or SRT1; tet-repressible mutant shows accumulation of hypoglycosylated forms of CPY, suggesting that Nus1p may be involved in protein trafficking; mutations in human homolog NUS1 have been implicated in congenital scoliosis, neurological impairment, refractory epilepsy, hearing deficit, and visual impairment; human cis-prenyltransferase …
YDL194W	YDL194W_SNF3	YDL194W_mRNA	885	377	507	-0,1468926554	Plasma membrane low glucose sensor, regulates glucose transport; high affinity sensor that contains 12 predicted transmembrane segments and a long C-terminal tail required for induction of hexose transporters; also senses fructose and mannose; SNF3 has a paralog, RGT2, that arose from the whole genome duplication
YDL195W	YDL195W_SEC31	YDL195W_mRNA	1274	645	628	0,0133437991	Component of the Sec13p-Sec31p complex of the COPII vesicle coat; COPII coat is required for vesicle formation in ER to Golgi transport; mutant has increased aneuploidy tolerance
YDL197C	YDL197C_ASF2	YDL197C_mRNA	526	214	311	-0,1844106464	Anti-silencing protein; causes derepression of silent loci when overexpressed
YDL198C	YDL198C_GGC1	YDL198C_mRNA	301	157	143	0,0465116279	Mitochondrial GTP/GDP transporter; essential for mitochondrial genome maintenance; has a role in mitochondrial iron transport; member of the mitochondrial carrier family
YDL199C	YDL199C_YDL199C	YDL199C_mRNA	688	287	400	-0,164244186	Putative transporter; member of the sugar porter family
YDL200C	YDL200C_MGT1	YDL200C_mRNA	189	72	116	-0,2328042328	DNA repair methyltransferase (6-O-methylguanine-DNA methylase); involved in protection against DNA alkylation damage
YDL201W	YDL201W_TRM8	YDL201W_mRNA	287	142	144	-0,0069686411	Noncatalytic subunit of a tRNA methyltransferase complex; Trm8p and Trm82p comprise an enzyme that catalyzes a methyl-transfer from S-adenosyl-l-methionine to the N(7) atom of guanine at position 46 in tRNA; Trm8 lacks catalytic activity if not bound to Trm82p
YDL202W	YDL202W_MRPL11	YDL202W_mRNA	250	108	141	-0,132	Mitochondrial ribosomal protein of the large subunit; localizes to vacuole in response to H2O2
YDL203C	YDL203C_ACK1	YDL203C_mRNA	624	264	359	-0,1522435897	Protein that functions in the cell wall integrity pathway; functions upstream of Pkc1p; GFP-fusion protein expression is induced in response to the DNA-damaging agent MMS; non-tagged Ack1p is detected in purified mitochondria
YDL204W	YDL204W_RTN2	YDL204W_mRNA	394	214	179	0,0888324873	Reticulon protein; involved in nuclear pore assembly and maintenance of tubular ER morphology; promotes membrane curvature; regulates the ER asymmetry-induced inheritance block during ER stress; role in ER-derived peroxisomal biogenesis; interacts with Sec6p, Yip3p, and Sbh1p; less abundant than RTN1; member of RTNLA (reticulon-like A) subfamily; protein increases in abundance and relocalizes to …
YDL205C	YDL205C_HEM3	YDL205C_mRNA	328	171	156	0,0457317073	Porphobilinogen deaminase; catalyzes the conversion of 4-porphobilinogen to hydroxymethylbilane, the third step in heme biosynthesis; localizes to the cytoplasm and nucleus; expression is regulated by Hap2p-Hap3p, but not by levels of heme; human homolog HMBS can complement yeast mutant and allow growth of haploid null after sporulation of a heterozygous diploid
YDL206W	YDL206W_YDL206W	YDL206W_mRNA	763	315	447	-0,1730013106	Putative protein of unknown function; YDL206W is not an essential protein
YDL207W	YDL207W_GLE1	YDL207W_mRNA	539	221	317	-0,1781076067	Cytoplasmic nucleoporin required for polyadenylated mRNA export; contains a nuclear export signal; when bound to inositol hexakisphosphate (IP6), functions as an activator for the Dbp5p ATPase activity at the nuclear pore complex during mRNA export; mediates translation initiation; required for efficient translation termination
YDL208W	YDL208W_NHP2	YDL208W_mRNA	157	92	64	0,178343949	Protein related to mammalian high mobility group (HMG) proteins; nuclear protein; essential for function of H/ACA-type snoRNPs, which are involved in 18S rRNA processing
YDL209C	YDL209C_CWC2	YDL209C_mRNA	340	133	206	-0,2147058824	Member of the NineTeen Complex (NTC); this complex contains Prp19p and stabilizes U6 snRNA in catalytic forms of the spliceosome containing U2, U5, and U6 snRNAs; binds directly to U6 snRNA; similar to S. pombe Cwf2
YDL211C	YDL211C_YDL211C	YDL211C_mRNA	373	161	211	-0,1340482574	Protein of unknown function; green fluorescent protein (GFP)-fusion protein localizes to the vacuole; YDL211C has a paralog, TDA7, that arose from the whole genome duplication
YDL212W	YDL212W_SHR3	YDL212W_mRNA	211	108	102	0,028436019	Endoplasmic reticulum packaging chaperone; required for incorporation of amino acid permeases into COPII coated vesicles for transport to the cell surface
YDL213C	YDL213C_NOP6	YDL213C_mRNA	226	112	113	-0,0044247788	rRNA-binding protein required for 40S ribosomal subunit biogenesis; contains an RNA recognition motif (RRM); hydrophilin essential to overcome the stress of the desiccation-rehydration process; NOP6 may be a fungal-specific gene as no homologs have been yet identified in higher eukaryotes
YDL215C	YDL215C_GDH2	YDL215C_mRNA	1093	529	563	-0,0311070448	NAD(+)-dependent glutamate dehydrogenase; degrades glutamate to ammonia and alpha-ketoglutarate; expression sensitive to nitrogen catabolite repression and intracellular ammonia levels; genetically interacts with GDH3 by suppressing stress-induced apoptosis
YDL216C	YDL216C_RRI1	YDL216C_mRNA	441	170	270	-0,2267573696	Catalytic subunit of the COP9 signalosome (CSN) complex; acts as an isopeptidase in cleaving the ubiquitin-like protein Nedd8 from SCF ubiquitin ligases; metalloendopeptidase involved in the adaptation to pheromone signaling; involved in modulation of genes controlling amino acid and lipid metabolism, and ergosterol biosynthesis
YDL217C	YDL217C_TIM22	YDL217C_mRNA	208	78	129	-0,2451923077	Essential core component of the mitochondrial TIM22 complex; involved in insertion of polytopic proteins into the inner membrane; forms the channel through which proteins are imported
YDL219W	YDL219W_DTD1	YDL219W_mRNA	151	66	84	-0,119205298	D-Tyr-tRNA(Tyr) deacylase; functions in protein translation, may affect nonsense suppression via alteration of the protein synthesis machinery; ubiquitous among eukaryotes
YDL220C	YDL220C_CDC13	YDL220C_mRNA	925	419	505	-0,092972973	Single stranded DNA-binding protein found at TG1-3 telomere G-tails; key roles in regulation of telomerase, telomere end protection, conventional telomere replication; regulates telomere replication through recruitment of specific sub-complexes, essential function is telomere capping; forms homodimer via N-terminus; disruption of dimerization leads to short telomeres; autophagy and proteasome are…
YDL223C	YDL223C_HBT1	YDL223C_mRNA	1047	481	565	-0,0802292264	Shmoo tip protein, substrate of Hub1p ubiquitin-like protein; mutants are defective for mating projection formation, thereby implicating Hbt1p in polarized cell morphogenesis; HBT1 has a paralog, YNL195C, that arose from the whole genome duplication
YDL224C	YDL224C_WHI4	YDL224C_mRNA	650	258	391	-0,2046153846	Putative RNA binding protein; regulates the cell size requirement for passage through Start and commitment to cell division; WHI4 has a paralog, WHI3, that arose from the whole genome duplication
YDL225W	YDL225W_SHS1	YDL225W_mRNA	552	263	288	-0,0452898551	Component of the septin ring that is required for cytokinesis; present at the ends of rod-like septin hetero-oligomers; C-terminal extension is important for recruitment of Bni5p to the mother-bud neck, which in turn is required for Myo1p recruitment and cytokinesis; undergoes sumoylation and phosphorylation during mitosis; protein abundance increases in response to DNA replication stress
YDL226C	YDL226C_GCS1	YDL226C_mRNA	353	151	201	-0,1416430595	ADP-ribosylation factor GTPase activating protein (ARF GAP); involved in ER-Golgi transport; required for prospore membrane formation; regulates phospholipase Spo14p; shares functional similarity with Glo3p; GCS1 has a paralog, SPS18, that arose from the whole genome duplication
YDL227C	YDL227C	YDL227C_mRNA	587	249	337	-0,1499148211	Site-specific endonuclease; required for gene conversion at the MAT locus (homothallic switching) through the generation of a ds DNA break; expression restricted to mother cells in late G1 as controlled by Swi4p-Swi6p, Swi5p, and Ash1p
YDL230W	YDL230W_PTP1	YDL230W_mRNA	336	171	164	0,0208333333	Phosphotyrosine-specific protein phosphatase; dephosphorylates a broad range of substrates in vivo, including Fpr3p; localized to the cytoplasm and the mitochondria; proposed to be a negative regulator of filamentation
YDL231C	YDL231C_BRE4	YDL231C_mRNA	1126	520	605	-0,0754884547	Zinc finger protein containing five transmembrane domains; null mutant exhibits strongly fragmented vacuoles and sensitivity to brefeldin A, a drug which is known to affect intracellular transport
YDL232W	YDL232W_OST4	YDL232W_mRNA	37	27	9	0,4864864865	Subunit of the oligosaccharyltransferase complex of the ER lumen; complex catalyzes protein asparagine-linked glycosylation; type I membrane protein required for incorporation of Ost3p or Ost6p into the OST complex
YDL233W	YDL233W_YDL233W	YDL233W_mRNA	459	211	247	-0,0784313725	Regulator of filamentous growth; interacts with FLO11 promoter and regulates FLO11 expression; binds to transcription factors Flo8p and Mss11p; green fluorescent protein (GFP)-fusion protein localizes to the nucleus; YDL233W is not an essential gene
YDL234C	YDL234C_GYP7	YDL234C_mRNA	747	327	419	-0,1231593039	GTPase-activating protein for yeast Rab family members; members include Ypt7p (most effective), Ypt1p, Ypt31p, and Ypt32p (in vitro); involved in vesicle mediated protein trafficking; contains a PH-like domain
YDL235C	YDL235C_YPD1	YDL235C_mRNA	168	78	89	-0,0654761905	Osmotic stress-responsive phosphorelay intermediate sensor protein; phosphorylated by the plasma membrane sensor Sln1p in response to osmotic stress and then in turn phosphorylates the response regulators Ssk1p in the cytosol and Skn7p in the nucleus
YDL236W	YDL236W_PHO13	YDL236W_mRNA	313	149	163	-0,0447284345	Conserved phosphatase acting as a metabolite repair enzyme; shows specific dephosphorylating activity on two side-products of central carbohydrate metabolism, 2-phosphoglycolate and 4-phosphoerythronate; alkaline phosphatase specific for p-nitrophenyl phosphate; also has protein phosphatase activity; human ortholog PGP shows similar substrate specificity, deletion causes similar metabolite accumu…
YDL237W	YDL237W_YDL237W	YDL237W_mRNA	391	177	213	-0,0920716113	Protein of unknown function; required for respiratory growth; YDL237W is not an essential gene
YDL238C	YDL238C_GUD1	YDL238C_mRNA	490	220	269	-0,1	Guanine deaminase; a catabolic enzyme of the guanine salvage pathway producing xanthine and ammonia from guanine; activity is low in exponentially-growing cultures but expression is increased in post-diauxic and stationary-phase cultures
YDL239C	YDL239C_ADY3	YDL239C_mRNA	791	284	506	-0,2806573957	Protein required for spore wall formation; subunit of the leading edge protein (LEP) complex (Ssp1-Ady3-Don1-Irc10) that forms a ring-like structure at the leading edge of the prospore membrane during meiosis II; mediates assembly of the LEP complex, formation of the ring-like structure via interaction with spindle pole body components and prospore membrane maturation; potentially phosphorylated …
YDL240W	YDL240W_LRG1	YDL240W_mRNA	1018	438	579	-0,1385068762	GTPase-activating protein (GAP); contains Rho1p-specific GAP activity, interacting with activated forms of Rho1p; functions along with Sac7p as a negative regulator of the Pkc1p-mediated cell wall integrity signaling pathway; negative regulator of cell wall 1,3-beta-glucan biosynthesis; required for efficient cell fusion; contains a RhoGAP domain and three Lin-11-Isl1-Mec-3 (LIM) domains
YDL241W	YDL241W_YDL241W	YDL241W_mRNA	124	41	82	-0,3306451613	Putative protein of unknown function; SWAT-GFP and mCherry fusion proteins localize to the endoplasmic reticulum; YDL241W is not an essential gene
YDL243C	YDL243C	YDL243C_mRNA	330	161	168	-0,0212121212	Putative aryl-alcohol dehydrogenase; involved in oxidative stress response; similar to P. chrysosporium aryl-alcohol dehydrogenase; expression induced in cells treated with the mycotoxin patulin; members of the AAD gene family comprise three pairs (AAD3 + AAD15, AAD6/AAD16 + AAD4, AAD10 + AAD14) whose two genes are more related to one another than to other members of the family
YDL246C	YDL246C	YDL246C_mRNA	358	186	171	0,0418994413	Sorbitol dehydrogenase; protein sequence is 99% identical to the Sor1p sorbitol dehydrogenase
YDL247W	YDL247W	YDL247W_mRNA	610	280	329	-0,0803278689	Alpha-glucoside permease; transports maltose, maltotriose, alpha-methylglucoside, and turanose; almost identical to Mph3p; encoded in a subtelomeric position in a region likely to have undergone duplication
YDL248W	YDL248W	YDL248W_mRNA	384	184	199	-0,0390625	Endosomal protein involved in turnover of plasma membrane proteins; member of the DUP380 subfamily of conserved, often subtelomeric COS genes; required for the multivesicular vesicle body sorting pathway that internalizes plasma membrane proteins for degradation; Cos proteins provide ubiquitin in trans for nonubiquitinated cargo proteins; the authentic, non-tagged protein is detected in highly pu…
YDR001C	YDR001C_NTH1	YDR001C_mRNA	752	351	400	-0,0651595745	Neutral trehalase, degrades trehalose; required for thermotolerance and may mediate resistance to other cellular stresses; phosphorylated and activated by Cdc28p at the G1/S phase transition to coordinately regulate carbohydrate metabolism and the cell cycle; inhibited by Dcs1p; NTH1 has a paralog, NTH2, that arose from the whole genome duplication
YDR002W	YDR002W_YRB1	YDR002W_mRNA	202	118	83	0,1732673267	Ran GTPase binding protein; involved in nuclear protein import and RNA export, ubiquitin-mediated protein degradation during the cell cycle; shuttles between the nucleus and cytoplasm; is essential; homolog of human RanBP1
YDR004W	YDR004W_RAD57	YDR004W_mRNA	461	181	279	-0,2125813449	Protein that stimulates strand exchange; stimulates strand exchange by stabilizing the binding of Rad51p to single-stranded DNA; involved in the recombinational repair of double-strand breaks in DNA during vegetative growth and meiosis; forms heterodimer with Rad55p
YDR005C	YDR005C_MAF1	YDR005C_mRNA	396	157	238	-0,2045454545	Highly conserved negative regulator of RNA polymerase III; involved in tRNA processing and stability; inhibits tRNA degradation via rapid tRNA decay (RTD) pathway; binds N-terminal domain of Rpc160p subunit of Pol III to prevent closed-complex formation; regulated by phosphorylation mediated by TORC1, protein kinase A, Sch9p, casein kinase 2; localizes to cytoplasm during vegetative growth and tr…
YDR006C	YDR006C_SOK1	YDR006C_mRNA	902	422	479	-0,0631929047	Protein of unknown function; overexpression suppresses the growth defect of mutants lacking protein kinase A activity; involved in cAMP-mediated signaling; localized to the nucleus; similar to the mouse testis-specific protein PBS13
YDR007W	YDR007W_TRP1	YDR007W_mRNA	225	94	130	-0,16	Phosphoribosylanthranilate isomerase; catalyzes the third step in tryptophan biosynthesis; in 2004, the sequence of TRP1 from strain S228C was updated by changing the previously annotated internal STOP (TAA) to serine (TCA); enhances vegetative growth at low and high temperatures when used as an auxotrophic marker in strains such as W303
YDR008C	YDR008C,XUT_4R-200	YDR008C_mRNA	117	52	64	-0,1025641026	Dubious open reading frame; unlikely to encode a functional protein, based on available experimental and comparative sequence data; partially overlaps TRP1/YDR007W on opposite strand
YDR008C	YDR008C	YDR008C_mRNA	117	52	64	-0,1025641026	Dubious open reading frame; unlikely to encode a functional protein, based on available experimental and comparative sequence data; partially overlaps TRP1/YDR007W on opposite strand
YDR009W	YDR009W_GAL3	YDR009W_mRNA	521	232	288	-0,1074856046	Transcriptional regulator; involved in activation of the GAL genes in response to galactose; forms a complex with Gal80p to relieve Gal80p inhibition of Gal4p; binds galactose and ATP but does not have galactokinase activity; GAL3 has a paralog, GAL1, that arose from the whole genome duplication
YDR011W	YDR011W_SNQ2	YDR011W_mRNA	1502	692	809	-0,0778961385	Plasma membrane ATP-binding cassette (ABC) transporter; multidrug transporter involved in multidrug resistance and resistance to singlet oxygen species
YDR013W	YDR013W_PSF1	YDR013W_mRNA	209	75	133	-0,2775119617	Subunit of the GINS complex (Sld5p, Psf1p, Psf2p, Psf3p); complex is localized to DNA replication origins and implicated in assembly of the DNA replication machinery
YDR016C	YDR016C_DAD1	YDR016C_mRNA	95	40	54	-0,1473684211	Essential subunit of the Dam1 complex (aka DASH complex); complex couples kinetochores to the force produced by MT depolymerization thereby aiding in chromosome segregation; is transferred to the kinetochore prior to mitosis
YDR017C	YDR017C_KCS1	YDR017C_mRNA	1051	435	615	-0,1712654615	Inositol hexakisphosphate and inositol heptakisphosphate kinase; generation of high energy inositol pyrophosphates by Kcs1p is required for many processes such as vacuolar biogenesis, stress response, RNA polymerase I-mediated rRNA transcription and telomere maintenance; inositol hexakisphosphate is also known as IP6; inositol heptakisphosphate is also known as IP7
YDR018C	YDR018C_YDR018C	YDR018C_mRNA	397	185	211	-0,0654911839	Probable membrane protein with three predicted transmembrane domains; similar to C. elegans F55A11.5 and maize 1-acyl-glycerol-3-phosphate acyltransferase; YDR018C has a paralog, CST26, that arose from the whole genome duplication
YDR019C	YDR019C,YDR020C	YDR019C_mRNA	401	184	216	-0,0798004988	T subunit of the mitochondrial glycine decarboxylase complex; glycine decarboxylase is required for the catabolism of glycine to 5,10-methylene-THF; expression is regulated by levels of levels of 5,10-methylene-THF in the cytoplasm
YDR021W	YDR021W_FAL1	YDR021W_mRNA	400	160	239	-0,1975	Nucleolar protein required for maturation of 18S rRNA; member of the eIF4A subfamily of DEAD-box ATP-dependent RNA helicases; 18S rRNA biogenesis defect of the null mutant is functionally complemented by human EIF4A3
YDR022C	YDR022C_CIS1	YDR022C_mRNA	197	73	123	-0,2538071066	Autophagy-specific protein required for autophagosome formation; forms a complex with Atg17p and Atg29p that localizes other proteins to the pre-autophagosomal structure; constitutively phosphorylated, and phosphorylation of residue S174 is required for function; high-copy suppressor of CIK1 deletion
YDR023W	YDR023W,YDR024W	YDR023W_mRNA	463	255	207	0,1036717063	Cytosolic seryl-tRNA synthetase; class II aminoacyl-tRNA synthetase that aminoacylates tRNA(Ser), displays tRNA-dependent amino acid recognition which enhances discrimination of the serine substrate, interacts with peroxin Pex21p
YDR026C	YDR026C_YDR026C	YDR026C_mRNA	571	258	312	-0,0945709282	RNA polymerase I termination factor; binds to rDNA terminator element, required for efficient Pol I termination; required for rDNA silencing at NTS1; facilities association of Sir2p with NTS1, contributes to rDNA stability and cell longevity; interacts physically with Fob1p and RENT subunits, Sir2p and Net1p; may interact with ribosomes, based on co-purification experiments; Myb-like DNA-binding …
YDR027C	YDR027C_VPS54	YDR027C_mRNA	890	380	509	-0,1449438202	Component of the GARP (Golgi-associated retrograde protein) complex; GARP is required for the recycling of proteins from endosomes to the late Golgi, and for mitosis after DNA damage induced checkpoint arrest; potentially phosphorylated by Cdc28p; members of the GARP complex are Vps51p-Vps52p-Vps53p-Vps54p
YDR028C	YDR028C_REG1	YDR028C_mRNA	1015	404	610	-0,202955665	Regulatory subunit of type 1 protein phosphatase Glc7p; involved in negative regulation of glucose-repressible genes; involved in regulation of the nucleocytoplasmic shuttling of Hxk2p; REG1 has a paralog, REG2, that arose from the whole genome duplication
YDR030C	YDR030C_RAD28	YDR030C_mRNA	507	203	303	-0,1972386588	Protein involved in DNA repair; related to the human CSA protein that is involved in transcription-coupled repair nucleotide excision repair
YDR031W	YDR031W_MIC14	YDR031W_mRNA	122	50	71	-0,1721311475	Mitochondrial intermembrane space protein of unknown function; required for normal oxygen consumption; contains twin cysteine-x9-cysteine motifs; protein abundance increases in response to DNA replication stress
YDR032C	YDR032C_PST2	YDR032C_mRNA	199	121	77	0,2211055276	Protein with similarity to a family of flavodoxin-like proteins; induced by oxidative stress in a Yap1p dependent manner; the authentic, non-tagged protein is detected in highly purified mitochondria in high-throughput studies; protein abundance increases in response to DNA replication stress; PST2 has a paralog, RFS1, that arose from the whole genome duplication
YDR034C	YDR034C_LYS14	YDR034C_mRNA	791	318	472	-0,1946902655	Transcriptional activator involved in regulating lysine biosynthesis; involved in the regulation of genes of the lysine biosynthesis pathway; requires 2-aminoadipate semialdehyde as co-inducer
YDR034W-B	YDR034W-B_YDR034W-B	YDR034W-B_mRNA	52	20	31	-0,2115384615	Predicted tail-anchored plasma membrane protein; contains conserved CYSTM module; related proteins in other organisms may be involved in response to stress; N- and C-terminal fusion proteins localize to the cell periphery; YDR034W-B has a paralog, YBR056W-A, that arose from the whole genome duplication
YDR035W	YDR035W_ARO3	YDR035W_mRNA	371	203	167	0,0970350404	3-deoxy-D-arabino-heptulosonate-7-phosphate (DAHP) synthase; catalyzes the first step in aromatic amino acid biosynthesis and is feedback-inhibited by phenylalanine or high concentration of tyrosine or tryptophan
YDR036C	YDR036C_EHD3	YDR036C_mRNA	501	244	256	-0,0239520958	3-hydroxyisobutyryl-CoA hydrolase; member of a family of enoyl-CoA hydratase/isomerases; non-tagged protein is detected in highly purified mitochondria in high-throughput studies; phosphorylated; mutation affects fluid-phase endocytosis
YDR037W	YDR037W_KRS1	YDR037W_mRNA	592	346	245	0,1706081081	Lysyl-tRNA synthetase
YDR038C	YDR038C	YDR038C_mRNA	1092	556	535	0,0192307692	Protein with similarity to P-type ATPase sodium pumps; member of the Na+ efflux ATPase family
YDR039C	YDR039C	YDR039C_mRNA	1092	561	530	0,0283882784	P-type ATPase sodium pump; involved in Na+ efflux to allow salt tolerance; likely not involved in Li+ efflux
YDR040C	YDR040C	YDR040C_mRNA	1092	564	527	0,0338827839	P-type ATPase sodium pump; involved in Na+ and Li+ efflux to allow salt tolerance
YDR041W	YDR041W_RSM10	YDR041W_mRNA	204	83	120	-0,181372549	Mitochondrial ribosomal protein of the small subunit; has similarity to E. coli S10 ribosomal protein; essential for viability, unlike most other mitoribosomal proteins
YDR042C	YDR042C,snR47,snR47	YDR042C_mRNA	201	84	116	-0,1592039801	Putative protein of unknown function; expression is increased in ssu72-ts69 mutant
YDR044W	YDR044W_HEM13	YDR044W_mRNA	329	198	130	0,2066869301	Coproporphyrinogen III oxidase; oxygen-requiring enzyme that catalyzes sixth step in heme biosynthetic pathway; transcription is repressed by oxygen and heme (via Rox1p and Hap1p); human homolog CPOX can complement yeast mutant and allow growth of haploid null after sporulation of a heterozygous diploid
YDR045C	YDR045C_RPC11	YDR045C_mRNA	111	39	71	-0,2882882883	RNA polymerase III subunit C11; mediates pol III RNA cleavage activity and is important for termination of transcription; homologous to TFIIS
YDR046C	YDR046C_BAP3	YDR046C_mRNA	605	323	281	0,0694214876	Amino acid permease; involved in uptake of cysteine, leucine, isoleucine and valine; BAP3 has a paralog, BAP2, that arose from the whole genome duplication
YDR047W	YDR047W_HEM12	YDR047W_mRNA	363	197	165	0,08815427	Uroporphyrinogen decarboxylase; catalyzes the fifth step in the heme biosynthetic pathway; localizes to both the cytoplasm and nucleus; a hem12 mutant has phenotypes similar to patients with porphyria cutanea tarda
YDR049W	YDR049W_YDR049W	YDR049W_mRNA	633	282	350	-0,1074249605	Component of a Cdc48p-complex involved in protein quality control; exhibits cytosolic and ER-membrane localization, with Cdc48p, during normal growth, and contributes to ER-associated degradation (ERAD) of specific substrates at a step after their ubiquitination; forms a mitochondrially-associated complex with Cdc48p and Npl4p under oxidative stress that is required for ubiquitin-mediated mitocho…
YDR051C	YDR051C_YDR051C	YDR051C_mRNA	335	149	185	-0,1074626866	Acid phosphatase; involved in the non-vesicular transport of sterols in both directions between the endoplasmic reticulum and plasma membrane; deletion confers sensitivity to nickel
YDR052C	YDR052C_DBF4	YDR052C_mRNA	705	301	403	-0,1446808511	Regulatory subunit of Cdc7p-Dbf4p kinase complex; required for Cdc7p kinase activity and initiation of DNA replication; phosphorylates the Mcm2-7 family of proteins; cell cycle regulated; relative distribution to the nucleus increases upon DNA replication stress; co-expression of human CDC7 and DBF4 complements single cdc7 or dbf4 null mutations or the cdc7 dbf4 double null mutation
YDR054C	YDR054C_CDC34	YDR054C_mRNA	296	133	162	-0,097972973	Ubiquitin-conjugating enzyme (E2); catalytic subunit of SCF ubiquitin-protein ligase complex (together with Skp1p, Rbx1p, Cdc53p, and an F-box protein) that regulates cell cycle progression by targeting key substrates for degradation; protein abundance increases in response to DNA replication stress; human CDC34 functionally complements the thermosensitivity of the cdc34-2 mutant
YDR055W	YDR055W_PST1	YDR055W_mRNA	445	260	184	0,1707865169	Cell wall protein that contains a putative GPI-attachment site; secreted by regenerating protoplasts; up-regulated by activation of the cell integrity pathway, as mediated by Rlm1p; upregulated by cell wall damage via disruption of FKS1; PST1 has a paralog, ECM33, that arose from the whole genome duplication
YDR056C	YDR056C_YDR056C	YDR056C_mRNA	206	88	117	-0,140776699	Putative protein of unknown function; subunit of evolutionarily conserved EMC (Endoplasmic Reticulum Membrane Complex) implicated in ERAD (ER-associated degradation) and proper assembly of multi-pass transmembrane (TM) proteins; EMC acts in yeast as an ER-mitochondria tether that interacts with outer membrane protein Tom5p of TOM (Translocase of the Mitochondrial Outer Membrane) complex; YDR056C …
YDR057W	YDR057W_YOS9	YDR057W_mRNA	543	214	328	-0,2099447514	ER quality-control lectin; integral subunit of the HRD ligase; participates in efficient ER retention of misfolded proteins by recognizing them and delivering them to Hrd1p; binds to glycans with terminal alpha-1,6 linked mannose on misfolded N-glycosylated proteins and participates in targeting proteins to ERAD; member of the OS-9 protein family
YDR058C	YDR058C_TGL2	YDR058C_mRNA	327	145	181	-0,1100917431	Triacylglycerol lipase that is localized to the mitochondria; has lipolytic activity towards triacylglycerols and diacylglycerols when expressed in E. coli
YDR059C	YDR059C_UBC5	YDR059C_mRNA	149	78	70	0,0536912752	Ubiquitin-conjugating enzyme; mediates selective degradation of short-lived, abnormal, or excess proteins, including histone H3; central component of the cellular stress response; expression is heat inducible; protein abundance increases in response to DNA replication stress; UBC5 has a paralog, UBC4, that arose from the whole genome duplication
YDR060W	YDR060W_MAK21	YDR060W_mRNA	1026	454	571	-0,1140350877	Constituent of 66S pre-ribosomal particles; required for large (60S) ribosomal subunit biogenesis; acts as part of a Mak21p-Noc2p-Rrp5p module that associates with nascent pre-rRNA during transcription and has a role in bigenesis of the large ribosomal subunit; involved in nuclear export of pre-ribosomes; required for maintenance of dsRNA virus; homolog of human CAATT-binding protein
YDR061W	YDR061W_YDR061W	YDR061W_mRNA	540	235	304	-0,1277777778	Protein with similarity to ABC transporter family members; lacks predicted membrane-spanning regions; transcriptionally activated by Yrm1p along with genes involved in multidrug resistance
YDR062W	YDR062W_LCB2	YDR062W_mRNA	562	280	281	-0,0017793594	Component of serine palmitoyltransferase; responsible along with Lcb1p for the first committed step in sphingolipid synthesis, which is the condensation of serine with palmitoyl-CoA to form 3-ketosphinganine
YDR063W	YDR063W_YDR063W	YDR063W_mRNA	150	71	78	-0,0466666667	Protein that interacts with Arp2/3 complex; interacts with Arp2/3 complex to stimulate actin filament debranching and inhibit actin nucleation; has similarity to Cof1p and also to human glia maturation factor (GMF); null mutant displays elevated mitochondrial genome loss
YDR065W	YDR065W_YDR065W	YDR065W_mRNA	366	150	215	-0,1775956284	Protein of unknown function; required for vacuolar acidification and mitochondrial genome maintenance; the authentic, non-tagged protein is detected in highly purified mitochondria in high-throughput studies
YDR066C	YDR066C_YDR066C	YDR066C_mRNA	197	71	125	-0,2741116751	Protein of unknown function; exhibits genetic interactions with Rtr1p; green fluorescent protein (GFP)-fusion protein localizes to the cytoplasm; YDR066C is not an essential gene; relocalizes from nucleus to cytoplasmic foci upon DNA replication stress; RTR2 has a paralog, RTR1, that arose from the whole genome duplication
YDR067C	YDR067C_OCA6	YDR067C_mRNA	225	89	135	-0,2044444444	Cytoplasmic protein required for replication of Brome mosaic virus; S. cerevisiae is a model system for studying positive-strand RNA virus replication; null mutation confers sensitivity to tunicamycin and DTT
YDR068W	YDR068W_DOS2	YDR068W_mRNA	311	130	180	-0,1607717042	Protein of unknown function; green fluorescent protein (GFP)-fusion protein localizes to the cytoplasm
YDR069C	YDR069C_DOA4	YDR069C_mRNA	927	399	527	-0,1380798274	Ubiquitin hydrolase; deubiquitinates intralumenal vesicle (ILVs) cargo proteins; required for recycling ubiquitin from proteasome-bound ubiquitinated intermediates, acts at the late endosome/prevacuolar compartment to recover ubiquitin from ubiquitinated membrane proteins destined for the vacuole; DOA4 has a paralog, UBP5, that arose from the whole genome duplication
YDR071C	YDR071C_PAA1	YDR071C_mRNA	192	101	90	0,0572916667	Polyamine acetyltransferase; acetylates polyamines (e.g. putrescine, spermidine, spermine) and also aralkylamines (e.g. tryptamine, phenylethylamine); may be involved in transcription and/or DNA replication
YDR072C	YDR072C_IPT1	YDR072C_mRNA	528	261	266	-0,009469697	Inositolphosphotransferase; involved in synthesis of mannose-(inositol-P)2-ceramide (M(IP)2C), the most abundant sphingolipid; can mutate to resistance to the antifungals syringomycin E and DmAMP1 and to K. lactis zymocin
YDR073W	YDR073W_SNF11	YDR073W_mRNA	170	61	108	-0,2764705882	Subunit of the SWI/SNF chromatin remodeling complex; involved in transcriptional regulation; interacts with a highly conserved 40-residue sequence of Snf2p; relocates to the cytosol under hypoxic conditions
YDR074W	YDR074W_TPS2	YDR074W_mRNA	897	445	451	-0,0066889632	Phosphatase subunit of the trehalose-6-P synthase/phosphatase complex; involved in synthesis of the storage carbohydrate trehalose; expression is induced by stress conditions and repressed by the Ras-cAMP pathway; protein abundance increases in response to DNA replication stress
YDR075W	YDR075W_PPH3	YDR075W_mRNA	309	121	187	-0,213592233	Catalytic subunit of protein phosphatase PP4 complex; Pph3p and Psy2p form active complex, Psy4p may provide substrate specificity; regulates recovery from the DNA damage checkpoint, the gene conversion- and single-strand annealing-mediated pathways of meiotic double-strand break repair and efficient Non-Homologous End-Joining (NHEJ) pathway; involved in activation of Gln3p to alleviate nitrogen …
YDR076W	YDR076W_RAD55	YDR076W_mRNA	407	158	248	-0,2211302211	Protein that stimulates strand exchange; stimulates strand exchange by stabilizing the binding of Rad51p to single-stranded DNA; involved in the recombinational repair of double-strand breaks in DNA during vegetative growth and meiosis; forms heterodimer with Rad57p
YDR078C	YDR078C_SHU2	YDR078C_mRNA	224	77	146	-0,3080357143	Component of Shu complex (aka PCSS complex); Shu complex also includes Psy3, Csm2, Shu1, and promotes error-free DNA repair, Shu complex mediates inhibition of Srs2p function; promotes formation of Rad51p filaments; important for both mitotic and meiotic homologous recombination, and contains a conserved SWIM domain that is necessary for both
YDR079C-A	YDR079C-A_TFB5	YDR079C-A_mRNA	73	28	44	-0,2191780822	Component of RNA polymerase II general transcription factor TFIIH; involved in transcription initiation and in nucleotide-excision repair; relocalizes to the cytosol in response to hypoxia; homolog of Chlamydomonas reinhardtii REX1-S protein involved in DNA repair
YDR079W	YDR079W_PET100	YDR079W_mRNA	112	45	66	-0,1875	Chaperone that facilitates the assembly of cytochrome c oxidase; integral to the mitochondrial inner membrane; interacts with a subcomplex of subunits VII, VIIa, and VIII (Cox7p, Cox9p, and Cox8p) but not with the holoenzyme
YDR080W	YDR080W_VPS41	YDR080W_mRNA	993	398	594	-0,1973816717	Subunit of the HOPS endocytic tethering complex; vacuole membrane protein that functions as a Rab GTPase effector, interacting specifically with the GTP-bound conformation of Ypt7p, facilitating tethering, docking and promoting membrane fusion events at the late endosome and vacuole; required for both membrane and protein trafficking; Yck3p-mediated phosphorylation regulates the organization of v…
YDR081C	YDR081C_PDC2	YDR081C_mRNA	926	366	559	-0,2084233261	Transcription factor for thiamine-regulated genes; required for expression of the two isoforms of pyruvate decarboxylase (PDC1 and PDC5) along with thiamine biosynthetic genes; binds a DNA sequence in the PDC5 promoter; mutant fails to grow on 2% glucose and thus is scored as inviable under standard conditions
YDR082W	YDR082W_STN1	YDR082W_mRNA	495	201	293	-0,1858585859	Telomere end-binding and capping protein; plays a key role with Pol12p in linking telomerase action with completion of lagging strand synthesis, and in a regulatory step required for telomere capping; similar to human Stn1
YDR083W	YDR083W_RRP8	YDR083W_mRNA	393	171	221	-0,1272264631	Nucleolar S-adenosylmethionine-dependent rRNA methyltransferase; methylates adenine (m1A) of the large subunit (LSU) rRNA at position 645; involved in pre-rRNA cleavage at site A2; mutation is synthetically lethal with a gar1 mutation; deletion disrupts telomere maintenance by influencing the expression of neighboring gene STN1
YDR084C	YDR084C_TVP23	YDR084C_mRNA	200	89	110	-0,105	Integral membrane protein; localized to late Golgi vesicles along with the v-SNARE Tlg2p; green fluorescent protein (GFP)-fusion protein localizes to the cytoplasm in a punctate pattern
YDR086C	YDR086C_SSS1	YDR086C_mRNA	81	48	32	0,1975308642	Subunit of the Sec61p translocation complex (Sec61p-Sss1p-Sbh1p); this complex forms a channel for passage of secretory proteins through the endoplasmic reticulum membrane, and of the Ssh1p complex (Ssh1p-Sbh2p-Sss1p); interacts with Ost4p and Wbp1p
YDR087C	YDR087C_RRP1	YDR087C_mRNA	279	132	146	-0,0501792115	Essential evolutionarily conserved nucleolar protein; necessary for biogenesis of 60S ribosomal subunits and for processing of pre-rRNAs to mature rRNA; associated with several distinct 66S pre-ribosomal particles
YDR088C	YDR088C,tR(ACG)D	YDR088C_mRNA	383	152	230	-0,2036553525	RNA splicing factor; required for ATP-independent portion of 2nd catalytic step of spliceosomal RNA splicing; interacts with Prp18p; contains zinc knuckle domain
YDR089W	YDR089W_YDR089W	YDR089W_mRNA	870	374	495	-0,1390804598	Novel subunit of the vacuolar transporter chaperone complex; vacuolar transmembrane protein that regulates biosynthesis of polyphosphate; deletion reduces and overexpression increases polyP accumulation; SPX domain (Syg1, Pho81, Xpr1)-containing protein involved in phosphate homeostasis; relocalizes from vacuole to cytoplasm upon DNA replication stress
YDR090C	YDR090C_YDR090C	YDR090C_mRNA	311	151	159	-0,0257234727	Putative protein of unknown function
YDR091C	YDR091C_RLI1	YDR091C_mRNA	609	328	280	0,078817734	Essential Fe-S protein; required for ribosome biogenesis, translation initiation/termination; facilitates binding of multifactor complex (MFC) of initiation factors to small ribosomal subunit; Dom34-Hbs1 complex and Rli1p work in dissociating inactive ribosomes, thereby facilitating translation restart; forms complex with Lto1p and Yae1p; dependency on ROS-labile FeS clusters, activity in nuclear…
YDR092W	YDR092W_UBC13	YDR092W_mRNA	154	67	86	-0,1233766234	E2 ubiquitin-conjugating enzyme; involved in the error-free DNA postreplication repair pathway; interacts with Mms2p to assemble ubiquitin chains at the Ub Lys-63 residue; DNA damage triggers redistribution from the cytoplasm to the nucleus
YDR093W	YDR093W,YDR094W_DNF2,YDR094W	YDR093W_mRNA	1613	754	858	-0,0644761314	Aminophospholipid translocase (flippase); type 4 P-type ATPase; involved in phospholipid translocation, contributing to endocytosis, protein transport, and cellular polarization; localizes primarily to the plasma membrane; localizes to the shmoo tip where it has a redundant role in the cellular response to mating pheromone; DNF2 has a paralog, DNF1, that arose from the whole genome duplication
YDR096W	YDR096W_GIS1	YDR096W_mRNA	895	394	500	-0,1184357542	Histone demethylase and transcription factor; regulates genes during nutrient limitation; activity modulated by proteasome-mediated proteolysis; has JmjC and JmjN domain in N-terminus that interact, promoting stability and proper transcriptional activity; contains two transactivating domains downstream of Jmj domains and a C-terminal DNA binding domain; relocalizes to the cytosol in response to h…
YDR097C	YDR097C_MSH6	YDR097C_mRNA	1243	525	717	-0,154465004	Protein required for mismatch repair in mitosis and meiosis; forms a complex with Msh2p to repair both single-base & insertion-deletion mispairs; also involved in interstrand cross-link repair; potentially phosphorylated by Cdc28p
YDR098C	YDR098C_GRX3	YDR098C_mRNA	251	122	128	-0,0239043825	Glutathione-dependent oxidoreductase; hydroperoxide and superoxide-radical responsive; monothiol glutaredoxin subfamily member along with Grx4p and Grx5p; protects cells from oxidative damage; with Grx4p, binds to Aft1p in iron-replete conditions, promoting its dissociation from promoters; evidence exists indicating that the translation start site is not Met1 as currently annotated, but rather Me…
YDR098C-B	YDR098C-B	NA	NA	NA	NA	NA	NA
YDR099W	YDR099W_BMH2	YDR099W_mRNA	274	146	127	0,0693430657	14-3-3 protein, minor isoform; controls proteome at post-transcriptional level, binds proteins and DNA, involved in regulation of many processes including exocytosis, vesicle transport, Ras/MAPK signaling, and rapamycin-sensitive signaling; protein increases in abundance and relative distribution to the nucleus increases upon DNA replication stress; abundance relative to Bmh1p increases during sp…
YDR100W	YDR100W_TVP15	YDR100W_mRNA	144	73	70	0,0208333333	Integral membrane protein; localized to late Golgi vesicles along with the v-SNARE Tlg2p
YDR101C	YDR101C_ARX1	YDR101C_mRNA	594	302	291	0,0185185185	Nuclear export factor for the ribosomal pre-60S subunit; shuttling factor which directly binds FG rich nucleoporins and facilities translocation through the nuclear pore complex; interacts directly with Alb1p; responsible for Tif6p recycling defects in the absence of Rei1; associated with the ribosomal export complex
YDR103W	YDR103W_STE5	YDR103W_mRNA	918	374	543	-0,1840958606	Pheromone-responsive MAPK scaffold protein; couples activation of the G-protein-coupled pheromone receptor to MAPK activation; intramolecular interaction of PH and VWA domains blocks activation of assembled signaling cascade components (Ste11p, Ste7p and Fus3p) under basal conditions; Gbeta-gamma (Ste4p-Ste18p)-dependent docking at the plasma membrane and binding of PI(4,5)P2 by the PH domain rel…
YDR104C	YDR104C_SPO71	YDR104C_mRNA	1246	528	717	-0,1516853933	Meiosis-specific protein required for prospore membrane morphogenesis; localizes to the prospore membrane (PSM) during sporulation; required for PSM elongation and closure; genetically antagonistic to SPO1; recruits Vps13p to the PSM during sporulation; interacts and functions cooperatively with Spo73p; mutants have defects in the PSM, aberrant spore wall formation and reduced PtdIns-phosphate po…
YDR105C	YDR105C_TMS1	YDR105C_mRNA	474	215	258	-0,0907172996	Vacuolar membrane protein of unknown function; is conserved in mammals; predicted to contain eleven transmembrane helices; interacts with Pdr5p, a protein involved in multidrug resistance
YDR106W	YDR106W	YDR106W_mRNA	285	124	160	-0,1263157895	Component of the dynactin complex; localized to the pointed end of the Arp1p filament; may regulate membrane association of the complex
YDR107C	YDR107C_TMN2	YDR107C_mRNA	673	300	372	-0,1069836553	Protein with a role in cellular adhesion and filamentous growth; similar to Tmn3p; member of the evolutionarily conserved Transmembrane Nine family of proteins with nine membrane-spanning segments; TMN2 has a paralog, EMP70, that arose from the whole genome duplication
YDR108W	YDR108W_GSG1	YDR108W_mRNA	699	287	411	-0,1773962804	Component of transport protein particle (TRAPP) complex III; TRAPPIII is a multimeric guanine nucleotide-exchange factor for the GTPase Ypt1p, regulating endosome-Golgi traffic and required for membrane expansion during autophagy and the CVT pathway; directs Ypt1p to the PAS; late post-replication meiotic role
YDR109C	YDR109C_YDR109C	YDR109C_mRNA	716	306	409	-0,1438547486	Putative kinase
YDR110W	YDR110W_FOB1	YDR110W_mRNA	567	213	353	-0,2469135802	Nucleolar protein that binds the rDNA replication fork barrier site; required for replication fork blocking, recombinational hotspot activity, condensin recruitment to replication fork barrier (RFB), and rDNA repeat segregation; related to retroviral integrases
YDR111C	YDR111C_ALT2	YDR111C_mRNA	508	252	255	-0,0059055118	Catalytically inactive alanine transaminase; expression is repressed in the presence of alanine and repression is mediated by Nrg1p; ALT2 has a paralog, ALT1, that arose from the whole genome duplication
YDR113C	YDR113C_PDS1	YDR113C_mRNA	374	143	230	-0,2326203209	Securin; inhibits anaphase by binding separin Esp1p; blocks cyclin destruction and mitotic exit, essential for meiotic progression and mitotic cell cycle arrest; localization is cell-cycle dependent and regulated by Cdc28p phosphorylation
YDR115W	YDR115W_YDR115W	YDR115W_mRNA	106	57	48	0,0849056604	Putative mitochondrial ribosomal protein of the large subunit; similar to E. coli L34 ribosomal protein; required for respiratory growth, as are most mitochondrial ribosomal proteins; protein increases in abundance and relocalizes to the plasma membrane upon DNA replication stress
YDR116C	YDR116C_MRPL1	YDR116C_mRNA	286	119	166	-0,1643356643	Mitochondrial ribosomal protein of the large subunit
YDR117C	YDR117C_TMA64	YDR117C_mRNA	566	259	306	-0,0830388693	Protein of unknown function that associates with ribosomes; has a putative RNA binding domain; in mammals the corresponding protein, eIF2D, has been shown to possess translation initiation factor activity
YDR118W	YDR118W,YDR118W-A_APC4,YDR118W-A	YDR118W_mRNA	653	249	403	-0,2358346095	Subunit of the Anaphase-Promoting Complex/Cyclosome (APC/C); APC/C is a ubiquitin-protein ligase required for degradation of anaphase inhibitors, including mitotic cyclins, during the metaphase/anaphase transition; component of the platform domain of the APC/C, based on structural analysis; relative distribution to the nucleus increases upon DNA replication stress
YDR119W	YDR119W_YDR119W	YDR119W_mRNA	769	342	426	-0,1092327698	Protein of unknown function; proposed role as a basic amino acid permease based on phylogeny; GFP-fusion protein localizes to vacuolar membrane; physical interaction with Atg27p suggests a possible role in autophagy; non-essential gene
YDR119W-A	YDR119W-A_YDR119W-A	YDR119W-A_mRNA	67	34	32	0,0298507463	Stabilizes or regulates formation of respiratory chain supercomplexes composed of Complex III (ubiquinol-cytochrome c reductase) and Complex IV (cytochrome c oxidase)
YDR120C	YDR120C_TRM1	YDR120C_mRNA	571	272	298	-0,0455341506	tRNA methyltransferase; two forms of protein are made by alternative translation starts; localizes to both nucleus and mitochondrion to produce modified base N2,N2-dimethylguanosine in tRNAs in both compartments; nuclear Trm1p is evenly distributed around inner nuclear membrane in WT, but mislocalizes as puncta near ER-nucleus junctions in spindle pole body (SPB) mutants; both Trm1p inner nuclear…
YDR121W	YDR121W_DPB4	YDR121W_mRNA	197	73	123	-0,2538071066	Subunit of DNA pol epsilon and of ISW2 chromatin accessibility complex; involved in both chromosomal DNA replication and inheritance of telomeric silencing; stabilizes the interaction of Pol epsilon with primer-template DNA, positively affecting the processivity of the polymerase and exonuclease activities of Pol epsilon; interacts with extranucleosomal DNA and acts as anchor point for ISW2 compl…
YDR122W	YDR122W_KIN1	YDR122W_mRNA	1065	464	600	-0,1276995305	Serine/threonine protein kinase involved in regulation of exocytosis; localizes to the cytoplasmic face of the plasma membrane; KIN1 has a paralog, KIN2, that arose from the whole genome duplication
YDR123C	YDR123C_INO2	YDR123C_mRNA	305	135	169	-0,1114754098	Transcription factor; component of the heteromeric Ino2p/Ino4p basic helix-loop-helix transcription activator that binds inositol/choline-responsive elements (ICREs), required for derepression of phospholipid biosynthetic genes in response to inositol depletion; involved in diauxic shift
YDR124W	YDR124W_YDR124W	YDR124W_mRNA	325	126	198	-0,2215384615	Putative protein of unknown function; non-essential gene; expression is strongly induced by alpha factor
YDR125C	YDR125C_ECM18	YDR125C_mRNA	454	203	250	-0,1035242291	Protein of unknown function; ECM18 has a paralog, ICT1, that arose from the whole genome duplication
YDR126W	YDR126W_SWF1	YDR126W_mRNA	337	154	182	-0,0830860534	Palmitoyltransferase that acts on transmembrane proteins; including the SNAREs Snc1p, Syn8p, Tlg1p and likely all SNAREs; contains an Asp-His-His-Cys-cysteine rich (DHHC-CRD) domain; may have a role in vacuole fusion
YDR127W	YDR127W_ARO1	YDR127W_mRNA	1589	797	791	0,0037759597	Pentafunctional arom protein; catalyzes steps 2 through 6 in the biosynthesis of chorismate, which is a precursor to aromatic amino acids
YDR128W	YDR128W_YDR128W	YDR128W_mRNA	1149	478	670	-0,1671018277	Subunit of SEACAT, a subcomplex of the SEA complex; Mtc1p, along with Rtc1p and Sea4p, redundantly inhibit the TORC1 inhibitory role of the Iml1p/SEACIT (Iml1p-Npr2p-Npr3p) subcomplex, a GAP for GTPase Gtr1p (EGOC subunit) in response to amino acid limitation, thereby resulting in activation of TORC1 signaling; SEA is a coatomer-related complex that associates dynamically with the vacuole; relati…
YDR129C	YDR129C_SAC6	YDR129C_mRNA	643	329	313	0,0248833593	Fimbrin, actin-bundling protein; cooperates with Scp1p in organization and maintenance of the actin cytoskeleton; phosphorylated by Cdc28p/Clb2p in metaphase on T103, to regulate conformation, and modulate actin filament binding affinity and actin cable dynamics; relocalizes from the plasma membrane to the cytoplasm upon DNA replication stress; human homologs PLS3 and LCP1 implicated in spinocere…
YDR130C	YDR130C_FIN1	YDR130C_mRNA	292	110	181	-0,2431506849	Spindle pole body-related intermediate filament protein; forms cell cycle-specific filaments between spindle pole bodies in dividing cells; localizes to poles and microtubules of spindle during anaphase and contributes to spindle stability; involved in Glc7p localization and regulation; relative distribution to the nucleus increases upon DNA replication stress
YDR131C	YDR131C_YDR131C	YDR131C_mRNA	557	230	326	-0,1723518851	F-box protein subunit of SCF ubiquitin ligase complex; substrate-specific adaptor subunit that recruits substrates to a core ubiquitination complex
YDR133C	YDR133C,YDR134C	YDR133C_mRNA	112	31	80	-0,4375	Dubious open reading frame; unlikely to encode a functional protein, based on available experimental and comparative sequence data; partially overlaps YDR134C
YDR135C	YDR135C_YCF1	YDR135C_mRNA	1516	709	806	-0,0639841689	Vacuolar glutathione S-conjugate transporter; ABC-C transporter of the ATP-binding cassette family; required for vacuole fusion; forms stable complexes with vacuole fusion machinery; regulates Vam7p recruitment to vacuoles; role in detoxifying metals (Cd, Hg, As); transports GSSG that is not immediately reduced in cytosol to vacuole; transports unconjugated bilirubin, selenodigluthatione, oxidize…
YDR137W	YDR137W_RGP1	YDR137W_mRNA	664	241	422	-0,2725903614	Subunit of a Golgi membrane exchange factor (Ric1p-Rgp1p); this complex catalyzes nucleotide exchange on Ypt6p
YDR138W	YDR138W_HPR1	YDR138W_mRNA	753	332	420	-0,1168658699	Subunit of THO/TREX complexes; this complex couple transcription elongation with mitotic recombination and with mRNA metabolism and export, subunit of an RNA Pol II complex; regulates lifespan; involved in telomere maintenance; similar to Top1p
YDR139C	YDR139C_RUB1	YDR139C_mRNA	78	32	45	-0,1666666667	Ubiquitin-like protein with similarity to mammalian NEDD8; conjugation (neddylation) substrates include the cullins Cdc53p, Rtt101p, and Cul3p; activated by Ula1p and Uba3p (E1 enzyme pair); conjugation mediated by Ubc12p (E2 enzyme)
YDR140W	YDR140W_MTQ2	YDR140W_mRNA	222	85	136	-0,2297297297	S-adenosylmethionine-dependent methyltransferase; subunit of complex with Trm112p that methylates translation release factor Sup45p (eRF1) in the ternary complex eRF1-eRF3-GTP; similar to E.coli PrmC; member of the seven beta-strand family
YDR141C	YDR141C_DOP1	YDR141C_mRNA	1699	709	989	-0,1648028252	Golgi-localized, leucine-zipper domain containing protein; involved in endosome to Golgi transport, organization of the ER, establishing cell polarity, and morphogenesis; detected in highly purified mitochondria in high-throughput studies
YDR142C	YDR142C_PEX7	YDR142C_mRNA	376	149	226	-0,204787234	Peroxisomal signal receptor for peroxisomal matrix proteins; recognizes the N-terminal nonapeptide signal (PTS2); WD repeat protein; defects in human homolog cause lethal rhizomelic chondrodysplasia punctata (RCDP)
YDR144C	YDR144C_MKC7	YDR144C_mRNA	597	266	330	-0,1072026801	GPI-anchored aspartyl protease; member of the yapsin family of proteases involved in cell wall growth and maintenance; shares functions with Yap3p and Kex2p; MKC7 has a paralog, YPS1, that arose from the whole genome duplication
YDR145W	YDR145W_TAF12	YDR145W_mRNA	540	206	333	-0,2351851852	Subunit (61/68 kDa) of TFIID and SAGA complexes; involved in RNA polymerase II transcription initiation and in chromatin modification, similar to histone H2A; overexpression of the human ortholog, TAF12, an oncogene involved in the formation of choroid plexus carcinomas, results in dosage chromosomal instability (dCIN) in a human cell line similar to the dCIN observed in yeast overexpressors
YDR146C	YDR146C_SWI5	YDR146C_mRNA	710	294	415	-0,1704225352	Transcription factor that recruits Mediator and Swi/Snf complexes; activates transcription of genes expressed at the M/G1 phase boundary and in G1 phase; required for expression of the HO gene controlling mating type switching; localization to nucleus occurs during G1 and appears to be regulated by phosphorylation by Cdc28p kinase; SWI5 has a paralog, ACE2, that arose from the whole genome duplic…
YDR147W	YDR147W_EKI1	YDR147W_mRNA	535	221	313	-0,1719626168	Ethanolamine kinase; primarily responsible for phosphatidylethanolamine synthesis via the CDP-ethanolamine pathway; exhibits some choline kinase activity, thus contributing to phosphatidylcholine synthesis via the CDP-choline pathway; EKI1 has a paralog, CKI1, that arose from the whole genome duplication
YDR148C	YDR148C_KGD2	YDR148C_mRNA	464	269	194	0,161637931	Dihydrolipoyl transsuccinylase; component of the mitochondrial alpha-ketoglutarate dehydrogenase complex, which catalyzes the oxidative decarboxylation of alpha-ketoglutarate to succinyl-CoA in the TCA cycle; phosphorylated
YDR150W	YDR150W_NUM1	YDR150W_mRNA	2749	1177	1571	-0,1433248454	Protein required for nuclear migration; component of the mitochondria-ER-cortex-ancor (MECA); required for the association of mitochondria with the cell cortex and for accurate distribution of mitochondrial network; interacts with Mdm36p to link the ER and mitochondria at the cortex; localizes to the mother cell cortex and the bud tip; may mediate interactions of dynein and cytoplasmic microtubul…
YDR151C	YDR151C_CTH1	YDR151C_mRNA	326	137	188	-0,1564417178	Member of the CCCH zinc finger family; similar to mammalian Tis11 protein, which activates transcription and also has a role in mRNA degradation; may function with Tis11p in iron homeostasis; CTH1 has a paralog, TIS11, that arose from the whole genome duplication
YDR152W	YDR152W_GIR2	YDR152W_mRNA	266	115	150	-0,1315789474	Highly-acidic RWD domain-containing cytoplasmic protein; forms a highly conserved complex with Rbg2p that is responsible for efficient cell growth under amino acid starvation and binds translational activator Gcn1p in dose-dependent manner according to stress level; associates with translating ribosomes; intrinsically unstructured protein whose stability is enhanced upon binding Rbg2p
YDR153C	YDR153C_ENT5	YDR153C_mRNA	412	189	222	-0,0800970874	Protein containing an N-terminal epsin-like domain; involved in clathrin recruitment and traffic between the Golgi and endosomes; associates with the clathrin adaptor Gga2p, clathrin adaptor complex AP-1, and clathrin
YDR156W	YDR156W,YDR157W_RPA14,YDR157W	YDR156W_mRNA	138	80	57	0,1666666667	RNA polymerase I subunit A14
YDR158W	YDR158W_HOM2	YDR158W_mRNA	366	232	133	0,2704918033	Aspartic beta semi-aldehyde dehydrogenase; catalyzes the second step in the common pathway for methionine and threonine biosynthesis; expression regulated by Gcn4p and the general control of amino acid synthesis
YDR159W	YDR159W_SAC3	YDR159W_mRNA	1302	513	788	-0,2112135177	mRNA export factor; required for biogenesis of the small ribosomal subunit; component of TREX-2 complex (Sac3p-Thp1p-Sus1p-Cdc31p) involved in transcription elongation and mRNA export from the nucleus; involved in post-transcriptional tethering of active genes to the nuclear periphery and to non-nascent mRNP; similar to the human germinal center-associated nuclear protein (GANP)
YDR160W	YDR160W_SSY1	YDR160W_mRNA	853	375	477	-0,1195779601	Component of the SPS plasma membrane amino acid sensor system; senses external amino acid concentration and transmits intracellular signals that result in regulation of expression of amino acid permease genes; other members are Ssy1p, Ptr3p, and Ssy5p
YDR161W	YDR161W_YDR161W	YDR161W_mRNA	388	144	243	-0,2551546392	Specific assembly chaperone for ribosomal protein Rpl4p; binds to an evolutionarily conserved surface extension of nascent Rpl4p and chaperones Rpl4p until its assembly into the pre-ribosome; transcriptionally co-regulated with rRNA and ribosome biosynthesis genes
YDR162C	YDR162C_NBP2	YDR162C_mRNA	237	88	148	-0,253164557	Protein involved in the HOG (high osmolarity glycerol) pathway; negatively regulates Hog1p by recruitment of phosphatase Ptc1p the Pbs2p-Hog1p complex; interacts with Bck1p and down regulates the cell wall integrity pathway; found in the nucleus and cytoplasm, contains an SH3 domain and a Ptc1p binding domain (PBM)
YDR163W	YDR163W_CWC15	YDR163W_mRNA	176	64	111	-0,2670454545	Non-essential protein involved in pre-mRNA splicing; component of a complex containing Cef1p; has similarity to S. pombe Cwf15p
YDR164C	YDR164C_SEC1	YDR164C_mRNA	725	327	397	-0,0965517241	Sm-like protein involved in docking and fusion of exocytic vesicles; binds to assembled SNARE complexes at the membrane and stimulates membrane fusion; localization to sites of secretion (bud neck and bud tip) is dependent on SNARE function; interacts directly with essential exocyst subunit Sec6p
YDR165W	YDR165W_TRM82	YDR165W_mRNA	445	196	248	-0,1168539326	Catalytic subunit of a tRNA methyltransferase complex; Trm8p and Trm82p comprise an enzyme that catalyzes a methyl-transfer from S-adenosyl-l-methionine to the N(7) atom of guanine at position 46 in tRNA; Trm8 lacks catalytic activity if not bound to Trm82p; relocalizes to the cytosol in response to hypoxia; mutation in human ortholog WDR4 causes microcephalic primordial dwarfism
YDR166C	YDR166C_SEC5	YDR166C_mRNA	972	416	555	-0,1430041152	Essential 107kDa subunit of the exocyst complex; the exocyst mediates polarized targeting and tethering of post-Golgi secretory vesicles to active sites of exocytosis at the plasma membrane prior to SNARE-mediated fusion; involved in assembly of the exocyst complex; required with Sec3p for ER inheritance where it promotes anchoring of the cortical ER at the bud tip
YDR167W	YDR167W_TAF10	YDR167W_mRNA	207	79	127	-0,231884058	Subunit (145 kDa) of TFIID and SAGA complexes; involved in RNA polymerase II transcription initiation and in chromatin modification
YDR168W	YDR168W_CDC37	YDR168W_mRNA	507	238	268	-0,0591715976	Essential Hsp90p co-chaperone; necessary for passage through the START phase of the cell cycle; stabilizes protein kinase nascent chains and participates along with Hsp90p in their folding
YDR169C	YDR169C_STB3	YDR169C_mRNA	514	206	307	-0,1964980545	Ribosomal RNA processing element (RRPE)-binding protein; involved in the glucose-induced transition from quiescence to growth; restricted to nucleus in quiescent cells, released into cytoplasm after glucose repletion; binds Sin3p; relative distribution to the nucleus increases upon DNA replication stress
YDR170C	YDR170C_SEC7	YDR170C_mRNA	2010	916	1093	-0,0880597015	Guanine nucleotide exchange factor (GEF) for ADP ribosylation factors; involved in proliferation of the Golgi, intra-Golgi transport and ER-to-Golgi transport; found in the cytoplasm and on Golgi-associated coated vesicles
YDR171W	YDR171W_HSP42	YDR171W_mRNA	376	178	197	-0,0505319149	Small heat shock protein (sHSP) with chaperone activity; forms barrel-shaped oligomers that suppress unfolded protein aggregation; involved in cytoskeleton reorganization after heat shock; protein abundance increases and forms cytoplasmic foci in response to DNA replication stress
YDR172W	YDR172W_SUP35	YDR172W_mRNA	686	356	329	0,0393586006	Translation termination factor eRF3; has a role in mRNA deadenylation and decay; altered protein conformation creates the PSI(+)] prion that modifies cellular fitness, alters translational fidelity by affecting reading frame selection, and results in a nonsense suppressor phenotype; many stress-response genes are repressed in the presence of [PSI(+)] [
YDR173C	YDR173C_ARG82	YDR173C_mRNA	356	129	226	-0,2724719101	Inositol polyphosphate multikinase (IPMK); sequentially phosphorylates Ins(1,4,5)P3 to form Ins(1,3,4,5,6)P5; also has diphosphoinositol polyphosphate synthase activity; regulates arginine-, phosphate-, and nitrogen-responsive genes
YDR174W	YDR174W_HMO1	YDR174W_mRNA	247	156	90	0,2672064777	Chromatin associated high mobility group (HMG) family member; involved in compacting, bending, bridging and looping DNA; rDNA-binding component that regulates transcription from RNA polymerase I promoters; regulates start site selection of ribosomal protein genes via RNA polymerase II promoters; role in genome maintenance; associates with a 5'-3' DNA helicase and Fpr1p, a prolyl isomerase; reloca…
YDR175C	YDR175C_RSM24	YDR175C_mRNA	320	140	179	-0,121875	Mitochondrial ribosomal protein of the small subunit
YDR176W	YDR176W_NGG1	YDR176W_mRNA	703	278	424	-0,2076813656	Subunit of chromatin modifying histone acetyltransferase complexes; member of the ADA complex, the SAGA complex, and the SLIK complex; transcriptional regulator involved in glucose repression of Gal4p-regulated genes
YDR177W	YDR177W_UBC1	YDR177W_mRNA	216	101	114	-0,0601851852	Ubiquitin-conjugating enzyme; key E2 partner with Ubc4p for the anaphase-promoting complex (APC); mediates selective degradation of short-lived and abnormal proteins; plays a role in vesicle biogenesis and ER-associated protein degradation (ERAD); component of the cellular stress response; protein abundance increases in response to DNA replication stress key E2 partner with Ubc4p for the anaphase…
YDR178W	YDR178W_SDH4	YDR178W_mRNA	182	103	78	0,1373626374	Membrane anchor subunit of succinate dehydrogenase (SDH); involved in coupling the oxidation of succinate to the transfer of electrons to ubiquinone as part of the TCA cycle and the mitochondrial respiratory chain; has similarity to human SDH subunit D (SDHD), which is implicated in paraganglioma
YDR179C	YDR179C_CSN9	YDR179C_mRNA	163	49	113	-0,3926380368	Subunit of the Cop9 signalosome; Cop9 signalosome is required for deneddylation, or removal of the ubiquitin-like protein Rub1p from Cdc53p (cullin); involved in adaptation to pheromone signaling
YDR179W-A	YDR179W-A_YDR179W-A	YDR179W-A_mRNA	464	193	270	-0,1659482759	Protein with a potential role in tethering ER and vacuoles; localizes to nucleus-vacuole junctions in an Mdm1p-dependent manner; contains a lipid-binding PXA domain
YDR180W	YDR180W_SCC2	YDR180W_mRNA	1494	634	859	-0,1506024096	Subunit of cohesin loading factor (Scc2p-Scc4p); a complex required for loading of cohesin complexes onto chromosomes; involved in establishing sister chromatid cohesion during DSB repair via histone H2AX; promotes gene expression program that supports translational fidelity; evolutionarily-conserved adherin; relocalizes to cytosol in response to hypoxia; human disorder Cornelia de Lange syndrome…
YDR182W	YDR182W,YDR182W-A	YDR182W_mRNA	492	206	285	-0,1605691057	Putative mannose-ethanolamine phosphate phosphodiesterase; involved in GPI-anchor remodeling prior to the attachment of cell wall proteins to beta 1,3-glucan, removing ethanolamine phosphate from the first mannose of GPI anchors; mutants display elevated Ca2+-dependent signaling resulting in secondary actin polarization and Golgi inheritance defects; enzyme is Mn2+-dependent; mutants have cell di…
YDR183C-A	YDR183C-A,YDR184C_YDR183C-A,ATC1	YDR183C-A_mRNA	86	36	49	-0,1511627907	Dubious open reading frame unlikely to encode a functional protein; identified by fungal homology and RT-PCR
YDR183W	YDR183W_PLP1	YDR183W_mRNA	231	86	144	-0,2510822511	Protein that interacts with CCT (chaperonin containing TCP-1) complex; has a role in actin and tubulin folding; has weak similarity to phosducins, which are G-protein regulators
YDR186C	YDR186C_YDR186C	YDR186C_mRNA	878	399	478	-0,089977221	Protein involved in SRP-independent targeting of substrates to the ER; component of an alternative ER targeting pathway that has partial functional redundancy with the GET pathway; preference for substrates with downstream transmembrane domains; interacts with Env10p/Snd2p and Pho88p/Snd3p; can compensate for loss of SRP; may interact with ribosomes, based on co-purification experiments; GFP-fusi…
YDR188W	YDR188W_CCT6	YDR188W_mRNA	547	325	221	0,1901279707	Subunit of the cytosolic chaperonin Cct ring complex; related to Tcp1p, essential protein that is required for the assembly of actin and tubulins in vivo; contains an ATP-binding motif
YDR189W	YDR189W_SLY1	YDR189W_mRNA	667	330	336	-0,0089955022	Hydrophilic protein involved in ER/Golgi vesicle trafficking; SM (Sec1/Munc-18) family protein that binds the tSNARE Sed5p and stimulates its assembly into a trans-SNARE membrane-protein complex
YDR190C	YDR190C_RVB1	YDR190C_mRNA	464	219	244	-0,0538793103	ATP-dependent DNA helicase, also known as pontin; member of the AAA+ and RuvB-like protein families; similar to Rvb2p; conserved component of multiple complexes including the INO80 complex, the Swr1 complex, and the R2TP complex (Rvb1-Rvb2-Tah1-Pih1); involved in multiple processes such as chromatin remodeling, box C/D snoRNP assembly, and RNA polymerase II assembly
YDR191W	YDR191W_HST4	YDR191W_mRNA	371	161	209	-0,1293800539	NAD(+)-dependent protein deacetylase; deacetylation targets are primarily mitochondrial proteins; involved along with Hst3p in silencing at telomeres, cell cycle progression, radiation resistance, genomic stability and short-chain fatty acid metabolism; accumulates in mitochondria in response to biotin starvation and may link biotin metabolism with energy homeostasis; member of the Sir2 family an…
YDR192C	YDR192C_NUP42	YDR192C_mRNA	431	163	267	-0,2412993039	FG-nucleoporin component of central core of the nuclear pore complex; also part of the nuclear pore complex (NPC) cytoplasmic filaments; contributes directly to nucleocytoplasmic transport and maintenance of the NPC permeability barrier and is involved in gene tethering at the nuclear periphery; interacts with Gle1p
[truncated: 4,630 more rows]
