# Supplementary material for: Modeling of mRNA deadenylation rates reveal a complex relationship between mRNA deadenylation and decay
Source: EMBO J. 2024 Oct 11;43(24):6525–54. doi: 10.1038/s44318-024-00258-3 (PMC11649921; doi:10.1038/s44318-024-00258-3)
Supplement: Supplementary file 11 — Source data Fig. 5 [file 44318_2024_258_MOESM11_ESM.zip › Figure 5/FIGURE 5I/FIGURE 5I README.txt]

Figure 5I is a series of scatterplots that was prepared using the ‚Mex67AA_e_model_global.csv’ and the ‚CodonOptimality.csv or translation_table.csv’ files. To display the decay and quantiles deadenylation rates the mean_mean values were used (as throughout the paper). Spearman rho values were calculated using the „complete.obs” method.

Note that the data frames listed in this folder also relate to the correlation matrix shown in figure EV4E.
