# Supplementary material for: Modeling of mRNA deadenylation rates reveal a complex relationship between mRNA deadenylation and decay
Source: EMBO J. 2024 Oct 11;43(24):6525–54. doi: 10.1038/s44318-024-00258-3 (PMC11649921; doi:10.1038/s44318-024-00258-3)
Supplement: Supplementary file 11 — Source data Fig. 5 [file 44318_2024_258_MOESM11_ESM.zip › Figure 5/FIGURE 5I/translation_table.csv]

transcript	Ho_2018_mean_protein_molecules_per_cell	Siwiak_2010_mRNA_abundance_x	Siwiak_2010_proteins_produced_from_one_mRNA_b	Siwiak_2010_ribosome_density_g	Siwiak_2010_translation_initiation_frequency_P	Siwiak_2010_time_to_produce_one_protein_T	Siwiak_2010_single_codon_elongation_time_mean_E	percent_nonoptimal_codon	percent_optimal_codon
YAL001C_TFC3	2090	1.3	88.97	0.4911	2.021124e-5	331561	243	0.5693367786391043	0.429801894918174
YAL002W_VPS8	2602	0.4	149.63	0.7154	2.917496e-5	346940	245.2	0.5647058823529412	0.4345098039215686
YAL007C_ERP2	8087	11.16	311.55	0.9202	4.97833e-5	60013	184.8	0.4537037037037037	0.5416666666666666
YAL008W_FUN14	3675	2.22	153.18	1.2307	5.173771e-5	66665	237.9	0.49748743718592964	0.49748743718592964
YAL009W_SPO7	953	4.17	4.48	0.1245	5.000887e-6	264701	249	0.5076923076923077	0.48846153846153845
YAL010C_MDM10	1756	1.46	NA	0.4507	1.899323e-5	169883	237.3	0.6153846153846154	0.3825910931174089
YAL011W_SWC3	1119	0.63	358.23	0.7748	3.192982e-5	183223	242.7	0.5303514376996805	0.4680511182108626
YAL013W_DEP1	2255	1.11	231.87	1.027	3.951625e-5	134721	259.9	0.45566502463054187	0.541871921182266
YAL014C_SYN8	2034	1.87	29.48	0.7915	2.715776e-5	111433	291.4	0.53515625	0.4609375
YAL015C_NTG1	1186	2.17	65.09	0.2533	9.946763e-6	202381	254.6	0.515	0.4825
YAL016W_TPD3	11945	6.22	293.38	1.2705	5.954119e-5	152507	213.4	0.5518867924528302	0.44654088050314467
YAL017W_PSK1	3007	0.66	644.14	0.9822	4.15434e-5	344908	236.4	0.576271186440678	0.42299189388356667
YAL020C_ATS1	810	1.82	15.27	0.3047	1.088137e-5	185438	280.1	0.5239520958083832	0.47305389221556887
YAL021C_CCR4	5094	0.94	5112.05	3.5192	1.474952e-4	206725	238.6	0.4964200477326969	0.5023866348448688
YAL022C_FUN26	2767	3.94	148.2	0.45	1.856031e-5	179471	242.5	0.444015444015444	0.5540540540540541
YAL023C_PMT2	6249	2.83	1708.6	3.0368	1.622588e-4	148403	187.2	0.3868421052631579	0.6118421052631579
YAL024C_LTE1	1191	0.37	324.13	0.6809	2.833026e-5	380437	240.3	0.6051532033426184	0.39415041782729804
YAL025C_MAK16	4069	9.52	258.02	0.9943	4.789005e-5	84621	207.6	0.495114006514658	0.501628664495114
YAL029C_MYO4	3198	1.17	689.14	0.8297	3.709356e-5	356197	223.7	0.5427989130434783	0.45652173913043476
YAL030W_SNC1	6395	1.55	379.83	3.7904	1.518676e-4	36036	249.6	0.5423728813559322	0.4491525423728814
YAL032C_PRP45	1846	1.45	NA	0.9243	3.942751e-5	114444	234.4	0.5184210526315789	0.4789473684210526
YAL033W_POP5	4245	8.17	41.88	0.5799	2.001164e-5	100391	289.8	0.5229885057471264	0.47126436781609193
YAL034W-A_MTW1	3036	1.35	111.95	0.6613	2.574297e-5	113343	256.9	0.5620689655172414	0.43448275862068964
YAL035W_FUN12	27948	5.67	6037.34	4.7751	2.940129e-4	166300	162.4	0.46161515453639085	0.5373878364905285
YAL035W_FUN12	27948	5.67	6037.34	4.7751	2.940129e-4	166300	162.4	0.46161515453639085	0.5373878364905285
YAL036C_RBG1	8769	8.31	1826.14	1.2247	6.871947e-5	80494	178.2	0.4648648648648649	0.5324324324324324
YAL038W_CDC19	218375	76.41	183063.7	8.3498	8.290549e-4	51664	100.7	0.1936127744510978	0.8043912175648703
YAL039C_CYC3	2561	1.97	17.18	0.7506	3.113088e-5	97220	241.1	0.42962962962962964	0.5666666666666667
YAL040C_CLN3	873	0.65	578.63	0.7098	3.517773e-5	145653	201.8	0.45438898450946646	0.5438898450946644
YAL041W_CDC24	3110	1.84	905.85	0.7587	3.064329e-5	244327	247.6	0.5660818713450292	0.4327485380116959
YAL042W_ERV46	6376	14.87	100.26	0.4706	1.827343e-5	161850	257.5	0.43990384615384615	0.5576923076923077
YAL043C_PTA1	3669	1.12	753.71	1.3443	5.454937e-5	212027	246.4	0.4872773536895674	0.5114503816793893
YAL043C_PTA1	3669	1.12	753.71	1.3443	5.454937e-5	212027	246.4	0.4872773536895674	0.5114503816793893
YAL044C_GCV3	20510	39.16	18.74	0.7815	3.454458e-5	67635	226.2	0.43859649122807015	0.5555555555555556
YAL047C_SPC72	1083	0.81	126.42	0.9909	4.04587e-5	177295	244.9	0.5714285714285714	0.42696629213483145
YAL051W_OAF1	1272	0.64	797.88	1.0831	4.769561e-5	258955	227.1	0.5687022900763359	0.4303435114503817
YAL053W_FLC2	2787	1.99	725.9	1.0904	5.118491e-5	186552	213	0.4732142857142857	0.5255102040816326
YAL055W_PEX22	2824	1.18	41.47	1.1244	4.020406e-5	75496	279.7	0.6022099447513812	0.39226519337016574
YAL056W_GPB2	941	2.51	78.47	0.1468	6.149241e-6	372873	238.7	0.5959137343927355	0.4029511918274688
YAL058W_CNE1	1571	1.7	372.19	0.444	1.961639e-5	164840	226.4	0.5546719681908548	0.4433399602385686
YAL059W_ECM1	4926	9.77	95.11	0.6338	3.155133e-5	74478	200.9	0.48826291079812206	0.5070422535211268
YAL060W_BDH1	13101	4.92	190.54	0.7188	3.596755e-5	104345	199.8	0.4386422976501306	0.5587467362924282
YAR002C-A_ERP1	9892	15.71	587.47	0.9279	6.057142e-5	50211	153.2	0.44545454545454544	0.55
YAR002W_NUP60	6326	3.04	2151.61	1.3177	6.0318230000000003e-05	134547	218.5	0.5703703703703704	0.42777777777777776
YAR003W_SWD1	1369	3.47	35.61	0.2695	1.066109e-5	201754	252.8	0.5737704918032787	0.4238875878220141
YAR007C_RFA1	8074	2.88	1688.05	2.0347	1.019941e-4	133889	199.5	0.5016077170418006	0.4967845659163987
YAR008W_SEN34	1806	3.91	200.23	0.1849	7.65193e-6	197374	241.6	0.5688405797101449	0.427536231884058
YAR014C_BUD14	3839	2.67	364.38	0.6915	2.822769e-5	208860	245	0.6070422535211267	0.39154929577464787
YAR015W_ADE1	29788	22.21	161.92	1.0861	5.41044e-5	80111	200.7	0.43973941368078173	0.5570032573289903
YAR018C_KIN3	939	0.91	196.28	1.1739	4.957646e-5	123412	236.8	0.5779816513761468	0.4197247706422018
YAR019C_CDC15	1273	0.3	446.95	0.4472	1.944232e-5	275677	230	0.5066666666666667	0.49230769230769234
YAR042W_SWH1	4704	0.54	211.93	1.5117	7.185506e-5	264065	210.4	0.4911690496215307	0.5079899074852817
YBL001C_ECM15	8670	15.95	32.09	1.1511	6.913517e-5	31946	166.5	0.4857142857142857	0.5047619047619047
YBL002W_HTB2	117817	47.11	434.41	2.5241	1.971587e-4	21971	128	0.26515151515151514	0.7272727272727273
YBL004W_UTP20	3802	1.12	665.34	1.8498000000000001	8.116847e-5	580687	227.9	0.570168404170008	0.4294306335204491
YBL006C_LDB7	4110	12.23	4.12	0.3407	1.12315e-5	143939	303.3	0.6243093922651933	0.3701657458563536
YBL007C_SLA1	8776	1.26	4943.64	5.9926	2.954981e-4	255864	202.8	0.5012048192771085	0.4979919678714859
YBL011W_SCT1	2980	1.41	885.29	0.9019	4.062437e-5	193349	222	0.48026315789473684	0.5184210526315789
YBL014C_RRN6	542	1.32	73.73	0.1053	4.399951e-6	441553	239.4	0.6022346368715084	0.39664804469273746
YBL015W_ACH1	18547	0.97	NA	1.7458	8.186731e-5	124597	213.2	0.40417457305502846	0.5939278937381404
YBL017C_PEP1	5797	1.54	NA	2.2315	1.033381e-4	350863	215.9	0.5556962025316455	0.44367088607594934
YBL018C_POP8	2715	8.19	9.05	0.5368	2.755604e-5	62394	194.8	0.6044776119402985	0.3880597014925373
YBL020W_RFT1	1157	2.95	420	0.3685	1.563424e-5	199498	235.7	0.5008695652173913	0.4973913043478261
YBL021C_HAP3	1673	4.53	3.34	0.4482	1.566102e-5	105352	286.2	0.4896551724137931	0.503448275862069
YBL022C_PIM1	6510	1.31	1682.13	3.4534	1.593477e-4	252040	216.7	0.5202821869488536	0.47883597883597884
YBL024W_NCL1	14613	3.96	4315.66	2.7494	1.537242e-4	129018	178.9	0.4905109489051095	0.5080291970802919
YBL026W_LSM2	8045	12.63	190.28	1.5319	6.228427e-5	39666	245.9	0.5104166666666666	0.4791666666666667
YBL030C_PET9	36450	3.72	3901.29	8.761	6.717171e-4	43095	130.4	0.3605015673981191	0.6363636363636364
YBL031W_SHE1	811	0.82	565.86	1.3045	5.261914e-5	103049	247.9	0.5221238938053098	0.4749262536873156
YBL032W_HEK2	10029	2.94	1575.88	3.3209	1.629517e-4	83987	203.8	0.38481675392670156	0.612565445026178
YBL033C_RIB1	5375	2.57	145.45	0.7981	3.06035e-5	122913	260.8	0.546242774566474	0.4508670520231214
YBL034C_STU1	2872	0.32	NA	2.0774	8.959464e-5	362207	231.9	0.5468956406869221	0.452443857331572
YBL035C_POL12	3523	0.62	1613.01	2.569	1.091606e-4	175310	235.3	0.5453257790368272	0.45325779036827196
YBL037W_APL3	2255	0.58	2193.25	1.7411	7.348213e-5	256710	236.9	0.550682261208577	0.44834307992202727
YBL038W_MRPL16	2182	7.87	7.89	0.5884	2.713174e-5	87387	216.9	0.5407725321888412	0.45493562231759654
YBL040C_ERD2	12097	19.19	55.57	0.3845	1.896295e-5	97337	202.7	0.4590909090909091	0.5363636363636364
YBL041W_PRE7	11335	7.15	231.71	2.2103	1.037541e-4	61191	213	0.5578512396694215	0.4380165289256198
YBL042C_FUI1	5627	2.07	248.2	0.9897	4.628185e-5	158465	213.8	0.459375	0.5390625
YBL045C_COR1	32057	3.15	6068.17	2.5648	1.459536e-4	87333	175.7	0.4017467248908297	0.5960698689956332
YBL046W_PSY4	2528	2.6	170.67	0.4962	1.990686e-5	160407	249.3	0.5882352941176471	0.4095022624434389
YBL047C_EDE1	12780	0.99	5255.94	6.5231	3.216194e-4	283408	202.8	0.5369030390738061	0.46237337192474676
YBL050W_SEC17	12695	8.37	847.33	0.9616	4.161268e-5	91740	231.1	0.5631399317406144	0.4334470989761092
YBL051C_PIN4	4795	0.84	20570.36	5.244	2.613852e-4	138042	200.6	0.5261584454409567	0.47234678624813153
YBL052C_SAS3	1226	1.93	331.7	0.2275	9.916121e-6	291765	229.5	0.5865384615384616	0.41225961538461536
YBL056W_PTC3	7735	10.33	248.09	0.5473	2.639546e-5	135122	207.3	0.5692963752665245	0.42857142857142855
YBL057C_PTH2	3894	8.01	21.15	0.5074	2.090698e-5	100015	242.7	0.5454545454545454	0.44976076555023925
YBL058W_SHP1	8539	6.59	230.79	1.9167	8.61015e-5	106002	222.6	0.5660377358490566	0.43160377358490565
YBL061C_SKT5	2675	3.52	618.55	0.5316	2.239194e-5	210147	237.4	0.6083213773314203	0.3902439024390244
YBL063W_KIP1	1624	0.46	675.57	0.9313	3.885855e-5	292236	239.7	0.5809352517985612	0.4181654676258993
YBL064C_PRX1	11108	1.95	213.78	1.9833	9.51212e-5	65140	208.5	0.4541984732824427	0.5419847328244275
YBL067C_UBP13	1826	1.41	1039.87	0.7928	3.64887e-5	189916	217.3	0.5842245989304813	0.4144385026737968
YBL068W_PRS4	8482	6.11	1011.7	1.0245	5.036621e-5	86571	203.4	0.5321100917431193	0.4648318042813456
YBL071W-A_KTI11	8705	5.59	149.81	2.2933	9.938192e-5	29215	230.8	0.5301204819277109	0.4578313253012048
YBL076C_ILS1	47281	9.01	4886.94	3.0614	1.962734e-4	172456	156	0.42684063373718545	0.5722273998136067
YBL078C_ATG8	3651	1.54	171.23	2.3972	9.894645e-5	38694	242.3	0.4322033898305085	0.559322033898305
YBL079W_NUP170	3411	1.27	2176.14	1.0883	4.90539e-5	353827	221.9	0.5568862275449101	0.4424484364604125
YBL080C_PET112	1666	1.22	48.08	0.2271	9.602348e-6	232351	236.5	0.5276752767527675	0.470479704797048
YBL085W_BOI1	3220	1.36	920.21	1.1164	4.633685e-5	257927	240.9	0.5769622833843018	0.42201834862385323
YBL088C_TEL1	1510	0.28	50.43	0.2534	1.064765e-5	757510	238	0.5925394548063128	0.4071018651362984
YBL089W_AVT5	294	2.6	NA	0.2919	1.153735e-5	203063	253	0.5543478260869565	0.4434782608695652
YBL090W_MRP21	2407	7.5	7.18	0.7486	2.909917e-5	80155	257.2	0.47752808988764045	0.5168539325842697
YBL091C_MAP2	6525	4.14	6319.41	2.3362	1.188091e-4	91397	196.6	0.495260663507109	0.5023696682464455
YBL091C-A_SCS22	892	1.27	2.51	1.6065	6.834857e-5	56000	235.1	0.5284090909090909	0.4659090909090909
YBL092W_RPL32	66342	134.55	2414.77	4.9343	4.949407e-4	15080	99.7	0.15267175572519084	0.8396946564885496
YBL093C_ROX3	2613	12.79	39.82	0.3393	1.257795e-5	139122	269.8	0.5701357466063348	0.4253393665158371
YBL098W_BNA4	3370	3.28	1559.17	0.5541	2.716548e-5	130847	204	0.5162689804772235	0.48156182212581344
YBL099W_ATP1	64778	3.56	8219.72	5.7686	4.218237e-4	77038	136.8	0.38095238095238093	0.6172161172161172
YBL102W_SFT2	4102	9.63	42.7	0.4633	1.658286e-5	120649	279.4	0.5462962962962963	0.44907407407407407
YBL103C_RTG3	2349	1.83	281.84	0.6777	3.031998e-5	141837	223.5	0.5564681724845996	0.44147843942505133
YBL105C_PKC1	2512	0.91	2219.75	1.6809	7.733657e-5	263318	217.4	0.5598958333333334	0.4392361111111111
YBR001C_NTH2	2644	0.97	1066.19	1.0746	4.594305e-5	204447	233.9	0.5736235595390525	0.42509603072983354
YBR002C_RER2	3614	5.84	54.28	0.3099	1.210089e-5	156130	256.1	0.5331010452961672	0.4634146341463415
YBR003W_COQ1	2870	1.7	193.83	0.7239	3.304863e-5	134079	219	0.5316455696202531	0.46624472573839665
YBR004C_GPI18	648	1.51	NA	0.8821	4.184706e-5	115379	210.8	0.5414746543778802	0.45622119815668205
YBR005W_RCR1	2496	3.25	6.33	0.6178	2.070735e-5	112136	298.3	0.5514018691588785	0.4439252336448598
YBR007C_DSF2	1471	0.77	440.19	0.8801	3.696293e-5	202539	238.1	0.6078697421981004	0.39077340569877883
YBR008C_FLR1	2531	0.93	NA	0.0098	4.658057e-7	2261813	209.5	0.51183970856102	0.48633879781420764
YBR015C_MNN2	7649	1.48	2764.1	2.8671	1.29299e-4	140337	221.7	0.4916387959866221	0.5066889632107023
YBR017C_KAP104	5100	2.8	2050.34	1.2768	5.476867e-5	232501	233.1	0.5669205658324266	0.4319912948857454
YBR021W_FUR4	756	0.45	178.7	0.566	2.975616e-5	154199	190.2	0.4794952681388013	0.5189274447949527
YBR022W_POA1	2955	4.91	28.48	0.5316	2.406298e-5	80879	220.9	0.5955056179775281	0.398876404494382
YBR023C_CHS3	2514	2.67	289.83	0.6327	2.904502e-5	288414	217.8	0.5411663807890223	0.45797598627787306
YBR024W_SCO2	2732	1.41	127.49	0.9591	4.234412e-5	92016	226.5	0.5629139072847682	0.4337748344370861
YBR029C_CDS1	13262	1.61	2631.16	2.2529	1.043854e-4	108430	215.8	0.49344978165938863	0.5043668122270742
YBR034C_HMT1	9325	13.46	491.78	0.619	3.457022e-5	91415	179	0.4355300859598854	0.5616045845272206
YBR035C_PDX3	25916	7.1	81.18	1.7854	8.493319e-5	59913	210.2	0.4279475982532751	0.5676855895196506
YBR036C_CSG2	4948	5.31	733.44	1.1197	4.574018e-5	122472	244.8	0.45498783454987834	0.5425790754257908
YBR037C_SCO1	2918	1.67	92.85	0.9071	3.559072e-5	103537	254.9	0.527027027027027	0.46959459459459457
YBR038W_CHS2	842	0.56	49264.44	4.199	2.065777e-4	200787	203.3	0.5114107883817427	0.487551867219917
YBR039W_ATP3	17967	4.93	1077.81	3.1652	2.027442e-4	53641	156.1	0.3717948717948718	0.625
YBR041W_FAT1	5689	2.26	374.25	0.8689	4.373317e-5	155978	198.7	0.5358208955223881	0.4626865671641791
YBR043C_QDR3	2926	2.78	16.93	0.0573	2.529624e-6	551733	226.7	0.5391304347826087	0.45942028985507244
YBR044C_TCM62	1058	2.5	62.5	0.2575	1.118221e-5	221590	230.2	0.5549738219895288	0.4432809773123909
YBR046C_ZTA1	6344	1.63	2071.38	2.3427	1.052587e-4	84060	222.6	0.5522388059701493	0.44477611940298506
YBR049C_REB1	5973	1.41	6235.88	3.3385	1.686309e-4	166488	198	0.5745992601726264	0.4241676942046856
YBR052C_RFS1	9652	6.69	20.01	1.1393	5.504479e-5	61840	207	0.4976303317535545	0.4976303317535545
YBR054W_YRO2	7569	1.07	407.73	2.3677	1.662706e-4	55143	142.4	0.3072463768115942	0.6898550724637681
YBR055C_PRP6	2299	1.51	528.65	0.5096	2.200803e-5	253855	231.6	0.5922222222222222	0.4066666666666667
YBR057C_MUM2	3131	2.3	941.07	1.2725	5.274053e-5	107510	241.3	0.5940054495912807	0.4032697547683924
YBR058C_UBP14	3967	2.27	1363.56	1.0106	4.656634e-5	191195	217	0.5792838874680307	0.4194373401534527
YBR058C-A_TSC3	3498	24.39	NA	0.9025	3.90918e-5	44281	230.9	0.5925925925925926	0.3950617283950617
YBR059C_AKL1	4683	0.66	2980.5	2.6182	1.135311e-4	264559	230.6	0.5734896302975654	0.42560865644724977
YBR060C_ORC2	1617	1.15	428.57	1.1663	4.805835e-5	171511	242.7	0.5555555555555556	0.4428341384863124
YBR061C_TRM7	4536	3.85	141.89	1.0516	4.732927e-5	90231	222.2	0.594855305466238	0.40192926045016075
YBR066C_NRG2	1086	5.48	32.61	0.7503	2.943418e-5	90305	254.9	0.5701357466063348	0.4253393665158371
YBR067C_TIP1	16419	14.23	2191.66	2.3673	1.844545e-4	32501	128.3	0.26540284360189575	0.7298578199052133
YBR068C_BAP2	12254	15.37	219.6	0.5492	2.556559e-5	170153	214.8	0.4819672131147541	0.5163934426229508
YBR069C_TAT1	4583	9.58	136.48	0.6701	2.953273e-5	174538	226.9	0.5129032258064516	0.4854838709677419
YBR070C_ALG14	2567	2.77	57.42	0.5157	1.895923e-5	117478	272	0.592436974789916	0.40336134453781514
YBR072W_HSP26	201437	1.21	139.8	1.4558	9.637633e-5	42853	151.1	0.386046511627907	0.6093023255813953
YBR073W_RDH54	3160	1.77	8248.47	1.1302	4.78513e-5	247407	236.2	0.570385818561001	0.42857142857142855
YBR078W_ECM33	21808	15.78	6837.6	6.7155	5.347657e-4	60766	125.6	0.26744186046511625	0.7302325581395349
YBR079C_RPG1	30782	4.3	11918.98	3.6333	2.317863e-4	155578	156.8	0.41450777202072536	0.5844559585492228
YBR080C_SEC18	8300	1.82	NA	3.4702	1.741253e-4	157008	199.3	0.5177865612648221	0.48089591567852435
YBR081C_SPT7	2720	0.95	397.55	0.9022	4.207188e-5	309626	214.4	0.6039009752438109	0.3953488372093023
YBR082C_UBC4	18037	13.99	320.36	3.0526	1.935579e-4	28665	157.7	0.4161073825503356	0.5771812080536913
YBR083W_TEC1	2773	0.64	2749.56	3.5456	1.374042e-4	132944	258	0.5790554414784395	0.4188911704312115
YBR084W_MIS1	9390	5.23	2682.05	1.4675	7.194157e-5	212991	204	0.4887295081967213	0.5102459016393442
YBR085W_AAC3	6196	3.1	52.21	0.4449	2.326996e-5	101857	191.2	0.5227272727272727	0.474025974025974
YBR086C_IST2	6119	1.82	21498.48	2.2888	1.113029e-4	203721	205.6	0.5237592397043295	0.4751847940865892
YBR087W_RFC5	5736	8.83	41.78	0.3027	1.251001e-5	165826	241.9	0.5830985915492958	0.4140845070422535
YBR088C_POL30	24801	6.61	2035.76	2.0704	1.098956e-4	57894	188.4	0.528957528957529	0.4671814671814672
YBR095C_RXT2	2722	2.2	277.77	0.81	3.470333e-5	129412	233.4	0.54292343387471	0.4547563805104408
YBR098W_MMS4	633	0.72	286.61	0.453	1.862124e-5	222030	243.2	0.634393063583815	0.36416184971098264
YBR101C_FES1	12402	11.67	90.96	0.921	4.15945e-5	88473	221.4	0.5360824742268041	0.46048109965635736
YBR102C_EXO84	2306	0.62	826.08	2.5123	9.913231e-5	201170	253.4	0.5583554376657824	0.4403183023872679
YBR103W_SIF2	1881	3.8	63.07	0.2529	9.879428e-6	238416	256	0.6119402985074627	0.38619402985074625
YBR104W_YMC2	2975	9.77	51.06	0.2416	9.965456e-6	180363	242.5	0.5727272727272728	0.42424242424242425
YBR105C_VID24	4396	0.68	639.05	0.9067	3.63376e-5	118097	249.5	0.5454545454545454	0.45179063360881544
YBR106W_PHO88	33785	61.56	64.75	1.1053	8.004318e-5	38591	138.1	0.2804232804232804	0.7142857142857143
YBR109C_CMD1	37262	13.38	733.68	3.7199	1.884668e-4	34518	197.4	0.5743243243243243	0.4189189189189189
YBR111C_YSA1	9485	10.03	170.75	1.4	7.646504e-5	55554	183.1	0.4870689655172414	0.5086206896551724
YBR111W-A_SUS1	4155	7.46	NA	1.0147	3.851091e-5	51525	263.5	0.6701030927835051	0.31958762886597936
YBR114W_RAD16	434	0.45	1033.51	0.9182	4.041161e-5	204477	227.2	0.5335018963337548	0.46523388116308473
YBR115C_LYS2	23437	1.07	2429.17	4.9734	2.636921e-4	266522	188.6	0.5032304379038047	0.49605168700646085
YBR119W_MUD1	1871	1.59	21.27	0.7859	3.044283e-5	110036	258.2	0.5819397993311036	0.41471571906354515
YBR120C_CBP6	4301	3.13	73.86	1.1644	5.074941e-5	57104	229.4	0.588957055214724	0.4049079754601227
YBR122C_MRPL36	2874	10.93	21.37	0.4468	2.243393e-5	80026	199.2	0.5056179775280899	0.4887640449438202
YBR123C_TFC1	3794	1.37	390.34	1.0806	4.957061e-5	161870	218	0.58	0.41846153846153844
YBR125C_PTC4	1524	2.69	250.32	0.4711	2.047604e-5	139483	230.1	0.5583756345177665	0.43908629441624364
YBR126C_TPS1	30720	4.28	480.31	2.1639	9.739045e-5	120471	222.2	0.43548387096774194	0.5625
YBR127C_VMA2	45152	14.35	9647.99	3.1093	1.971209e-4	86779	157.7	0.4034749034749035	0.5945945945945946
YBR129C_OPY1	2151	6.38	59.9	0.2951	1.289223e-5	152874	228.9	0.574468085106383	0.42249240121580545
YBR130C_SHE3	4322	1.68	1455.4	2.6593	1.226921e-4	100482	216.7	0.6009389671361502	0.3967136150234742
YBR131W_CCZ1	1890	0.86	115.86	0.3057	1.288161e-5	244963	237.4	0.5546099290780142	0.44397163120567373
YBR132C_AGP2	2040	0.29	1226.76	3.4412	1.557323e-4	138339	221	0.5159128978224455	0.4824120603015075
YBR133C_HSL7	1576	1.09	877.55	0.6103	2.689631e-5	225073	226.9	0.5507246376811594	0.44806763285024154
YBR135W_CKS1	5446	3.05	237.51	1.6493	6.765556e-5	51592	243.8	0.4900662251655629	0.5033112582781457
YBR136W_MEC1	338	0.2	328.85	0.9455	4.074594e-5	574279	232.1	0.5631067961165048	0.43647108484592656
YBR140C_IRA1	1587	0.31	645.33	0.9585	4.107561e-5	746095	233.3	0.5573876495311995	0.4422890397672163
YBR142W_MAK5	4106	3.06	2233.71	1.1947	5.571874e-5	183908	214.4	0.5465116279069767	0.45219638242894056
YBR143C_SUP45	34317	24.42	14912.02	1.1309	7.23938e-5	82236	156.2	0.5159817351598174	0.4817351598173516
YBR145W_ADH5	8233	1.8	209.69	0.5288	2.935643e-5	97467	180.1	0.48011363636363635	0.5170454545454546
YBR146W_MRPS9	3973	3.98	447.4	1.0938	4.567408e-5	88710	239.5	0.5448028673835126	0.45161290322580644
YBR149W_ARA1	19038	2.87	1854.85	2.7125	1.392715e-4	74373	194.8	0.45507246376811594	0.5420289855072464
YBR151W_APD1	5168	7.48	84.21	0.4341	1.941928e-5	122360	223.5	0.5520504731861199	0.444794952681388
YBR154C_RPB5	14611	25.99	140.11	0.8815	4.743129e-5	61225	185.8	0.4583333333333333	0.5370370370370371
YBR155W_CNS1	5222	1.64	4928.48	3.4167	1.575116e-4	90080	216.9	0.5492227979274611	0.4481865284974093
YBR157C_ICS2	1356	5.09	14.32	0.4404	1.922608e-5	110648	229	0.58203125	0.4140625
YBR158W_AMN1	1607	9.78	284.05	0.3054	1.29756e-5	206525	235.4	0.5690909090909091	0.4290909090909091
YBR160W_CDC28	8100	6.67	159.5	0.6132	3.159724e-5	89677	194.1	0.5117056856187291	0.48494983277591974
YBR161W_CSH1	3015	2.44	72.4	0.3744	1.52761e-5	157869	245.1	0.5278514588859416	0.46949602122015915
YBR162C_TOS1	7906	5.67	21747.62	4.3198	2.825802e-4	73248	152.9	0.4298245614035088	0.5679824561403509
YBR162W-A_YSY6	3342	27.5	317.39	1.5217	7.266946e-5	27581	209.4	0.5151515151515151	0.4696969696969697
YBR163W_DEM1	1767	1.6	81.2	0.1914	8.532607e-6	248643	224.3	0.6040955631399317	0.39419795221843
YBR164C_ARL1	7659	15.34	199.91	0.6956	3.448994e-5	66103	201.7	0.5706521739130435	0.42391304347826086
YBR165W_UBS1	NA	5.11	125.73	0.3551	1.414219e-5	140515	251.1	0.5611510791366906	0.4352517985611511
YBR166C_TYR1	4153	5.65	306.67	0.4782	2.14359e-5	147710	223.1	0.5894039735099338	0.4083885209713024
YBR167C_POP7	2299	2.78	84.56	0.7139	3.225336e-5	62214	221.3	0.5886524822695035	0.40425531914893614
YBR168W_PEX32	598	2.43	NA	0.174	7.367499e-6	233479	236.1	0.5821256038647343	0.41545893719806765
YBR169C_SSE2	9925	0.54	508.61	2.4024	1.187178e-4	148860	202.4	0.5014409221902018	0.49711815561959655
YBR170C_NPL4	6257	1.83	239.6	1.457	5.887139e-5	160778	247.5	0.5989672977624785	0.3993115318416523
YBR171W_SEC66	6766	8.88	107.58	1.1467	5.364212e-5	62891	213.8	0.5314009661835749	0.463768115942029
YBR172C_SMY2	4320	2.43	304.69	0.8657	3.900471e-5	190093	221.9	0.5641025641025641	0.43454790823211875
YBR173C_UMP1	1871	4.17	510.67	3.9106	1.830045e-4	37304	213.7	0.5302013422818792	0.46308724832214765
YBR175W_SWD3	1238	8.08	12.34	0.1525	5.972263e-6	248131	255.3	0.6012658227848101	0.39556962025316456
YBR176W_ECM31	2690	3.36	125.1	0.4701	2.035992e-5	121383	230.9	0.5399361022364217	0.45686900958466453
YBR177C_EHT1	8949	2.03	19361.08	2.0243	9.527901e-5	106526	212.5	0.5376106194690266	0.46017699115044247
YBR179C_FZO1	1780	1.18	1513.64	0.7826	3.541031e-5	217414	221	0.5759345794392523	0.42289719626168226
YBR182C_SMP1	2061	1.21	NA	0.1638	7.121781e-6	244632	230.1	0.5540838852097131	0.44370860927152317
YBR183W_YPC1	751	1.98	42.14	0.2388	1.006984e-5	174482	237.1	0.47634069400630913	0.5205047318611987
YBR185C_MBA1	2163	2.15	114.57	0.8644	3.550545e-5	96090	243.5	0.5412186379928315	0.4551971326164875
YBR188C_NTC20	1751	2.44	108.07	1.1165	4.010716e-5	64184	278.4	0.6666666666666666	0.3262411347517731
YBR189W_RPS9B	139551	308.53	2698.84	1.261	1.271942e-4	27293	99.1	0.21428571428571427	0.7806122448979592
YBR192W_RIM2	2386	5.39	222.33	0.3847	1.6863e-5	145525	228.1	0.5767195767195767	0.42063492063492064
YBR193C_MED8	3313	1.66	NA	0.9683	4.199611e-5	75457	230.6	0.5714285714285714	0.42410714285714285
YBR195C_MSI1	2413	2.58	274.75	0.3339	1.359239e-5	177476	245.6	0.5390070921985816	0.458628841607565
YBR196C_PGI1	178027	35.84	4834.37	3.9551	3.441743e-4	66684	114.9	0.27207207207207207	0.7261261261261261
YBR198C_TAF5	5832	1.19	NA	2.1082	9.081267e-5	196499	232.1	0.5732165206508135	0.425531914893617
YBR199W_KTR4	4666	10.89	253.25	0.441	1.833007e-5	166429	240.6	0.5526881720430108	0.44516129032258067
YBR200W_BEM1	2994	1.87	NA	0.9464	4.40121e-5	141420	215	0.5543478260869565	0.4438405797101449
YBR201W_DER1	553	5.34	36.12	0.2734	1.17378e-5	134583	233	0.5471698113207547	0.4481132075471698
YBR202W_CDC47	4244	2.07	489.21	0.7888	3.632295e-5	211256	217.2	0.5425531914893617	0.4562647754137116
YBR207W_FTH1	4086	4.18	67.57	0.3745	1.60394e-5	171164	233.5	0.5214592274678111	0.47639484978540775
YBR210W_ERV15	791	6.14	115.48	0.4606	1.774675e-5	93464	259.6	0.5874125874125874	0.40559440559440557
YBR211C_AME1	1541	4.39	116.49	0.3432	1.40073e-5	151013	245	0.5876923076923077	0.40923076923076923
YBR212W_NGR1	2778	0.55	6195.03	4.5901	1.907612e-4	167180	240.6	0.5423476968796433	0.4561664190193165
YBR214W_SDS24	7441	0.4	1851.49	2.2435	9.623471e-5	133481	233.1	0.49053030303030304	0.5075757575757576
YBR215W_HPC2	1776	0.98	1466.67	1.6861	7.649247e-5	151059	220.4	0.5894568690095847	0.40894568690095845
YBR216C_YBP1	2120	2.06	567	0.4991	2.096725e-5	208380	238.1	0.5896296296296296	0.4088888888888889
YBR217W_ATG12	NA	3.84	2.99	0.1042	4.081577e-6	292764	255.4	0.6363636363636364	0.3582887700534759
YBR221C_PDB1	37835	12.39	2623.71	1.9522	1.182895e-4	69021	165	0.4141689373297003	0.5831062670299727
YBR222C_PCS60	6683	1.66	NA	2.8144	1.349225e-4	120889	208.6	0.41544117647058826	0.5827205882352942
YBR228W_SLX1	1150	1.63	5.41	0.2005	7.661377e-6	210342	261.7	0.5770491803278689	0.419672131147541
YBR229C_ROT2	2523	1.09	6257.29	1.7246	7.903035e-5	221059	218.2	0.5005235602094241	0.49842931937172774
YBR230C_OM14	6266	1.76	458.25	2.7589	1.409144e-4	33528	195.8	0.45925925925925926	0.5333333333333333
YBR231C_SWC5	1653	1.21	42.81	1.4312	5.447682e-5	98224	262.7	0.5098684210526315	0.4868421052631579
YBR233W_PBP2	2211	0.71	1947.68	2.1134	9.119914e-5	106902	231.7	0.5072463768115942	0.49033816425120774
YBR233W-A_DAD3	5643	5.47	239.96	0.7404	2.36659e-5	71975	312.8	0.6526315789473685	0.3368421052631579
YBR234C_ARC40	9044	2.72	709.64	2.9624	1.587923e-4	78122	186.6	0.4883116883116883	0.509090909090909
YBR236C_ABD1	3602	3.27	131.5	0.665	3.062582e-5	127537	217.1	0.5720823798627003	0.425629290617849
YBR237W_PRP5	1408	1.17	298.36	0.4567	1.883971e-5	259128	242.4	0.5635294117647058	0.43529411764705883
YBR243C_ALG7	744	1.6	1110.27	0.9155	4.321083e-5	118267	211.9	0.5144766146993318	0.48329621380846327
YBR244W_GPX2	9628	16.06	231.64	0.7803	4.267907e-5	53232	182.8	0.5276073619631901	0.4662576687116564
YBR245C_ISW1	4897	0.86	2036.46	4.2344	2.057785e-4	237387	205.8	0.5566371681415929	0.4424778761061947
YBR247C_ENP1	7199	2.98	1052.89	1.7094	8.284479e-5	111937	206.3	0.5433884297520661	0.45454545454545453
YBR248C_HIS7	19263	5.45	165.33	0.8545	3.953869e-5	144805	216.1	0.5479204339963833	0.45027124773960214
YBR249C_ARO4	36221	19.33	4995.51	1.958	1.468148e-4	56290	133.4	0.3611859838274933	0.6361185983827493
YBR251W_MRPS5	3516	5	75.82	0.5353	2.248875e-5	117780	238	0.5681818181818182	0.42857142857142855
YBR252W_DUT1	7097	11.19	32.61	1.1334	5.782471e-5	46303	196	0.4864864864864865	0.5067567567567568
YBR253W_SRB6	3336	6.03	6.58	0.5703	1.869658e-5	90697	305	0.5901639344262295	0.4016393442622951
YBR254C_TRS20	2139	6.06	40.62	0.6185	2.496278e-5	83668	247.8	0.5795454545454546	0.4147727272727273
YBR256C_RIB5	8265	10.69	24.19	0.3968	1.721441e-5	113175	230.5	0.4435146443514644	0.5523012552301255
YBR257W_POP4	1510	2.27	162.66	0.9043	3.802544e-5	92884	237.8	0.5785714285714286	0.41785714285714287
YBR258C_SHG1	2250	3.27	59.64	0.7363	3.383658e-5	60670	217.6	0.5944055944055944	0.3986013986013986
YBR260C_RGD1	3345	0.71	2256.06	1.6086	7.241228e-5	161977	222.1	0.52023988005997	0.4782608695652174
YBR263W_SHM1	13650	3.25	6033.7	4.6029	2.568503e-4	91883	179.2	0.41140529531568226	0.5865580448065173
YBR264C_YPT10	2386	2.95	12.42	0.7028	2.54521e-5	94518	276.1	0.63	0.365
YBR265W_TSC10	2847	3.1	207.32	1.5025	6.796657e-5	85675	221.1	0.48909657320872274	0.5077881619937694
YBR267W_REI1	4523	6	192.6	0.9543	4.064842e-5	117096	234.8	0.4720812182741117	0.5253807106598984
YBR268W_MRPL37	8104	5.08	7.62	0.8909	2.888706e-5	67309	308.4	0.5377358490566038	0.4528301886792453
YBR272C_HSM3	2485	2.57	499.99	0.5086	2.188068e-5	157509	232.4	0.5758835758835759	0.42203742203742206
YBR273C_UBX7	3635	3.47	156.97	0.9747	4.025826e-5	130643	242.1	0.517162471395881	0.4805491990846682
YBR274W_CHK1	888	2.19	16.24	0.2501	1.111802e-5	208713	224.9	0.5757575757575758	0.42234848484848486
YBR275C_RIF1	1377	0.46	988.55	0.9992	4.163054e-5	484145	240	0.603547209181012	0.39593114241001565
YBR276C_PPS1	1295	1.86	NA	0.1925	7.949207e-6	321496	242.2	0.594059405940594	0.40470297029702973
YBR278W_DPB3	1469	4	15.25	0.4634	1.83453e-5	105533	252.6	0.6485148514851485	0.3465346534653465
YBR279W_PAF1	5800	2.89	508.1	1.1678	5.338533e-5	116297	218.8	0.5493273542600897	0.4484304932735426
YBR280C_SAF1	1906	0.48	236.83	0.6363	2.752815e-5	183791	231.1	0.5611285266457681	0.4373040752351097
YBR282W_MRPL27	3351	6.03	15.74	0.8509	3.711254e-5	60650	229.3	0.5238095238095238	0.46938775510204084
YBR283C_SSH1	10343	6.33	4848.22	1.9525	1.184059e-4	89412	164.9	0.4378818737270876	0.560081466395112
YBR286W_APE3	19333	10.29	7450.4	3.3942	2.154001e-4	89419	157.6	0.379182156133829	0.6189591078066915
YBR288C_APM3	2789	3.82	733.43	0.6437	2.760593e-5	149075	233.2	0.6157024793388429	0.3822314049586777
YBR289W_SNF5	2834	0.82	1506.36	1.5879	6.103262e-5	252097	260.2	0.6037527593818984	0.39514348785871967
YBR290W_BSD2	2036	7.23	27.2	0.3325	1.310013e-5	158075	253.9	0.6459627329192547	0.35093167701863354
YBR291C_CTP1	2900	3.18	58.44	0.3926	1.802483e-5	120815	217.8	0.5566666666666666	0.44
YBR293W_VBA2	8712	3.19	12.2	0.0395	1.560494e-6	761088	253.2	0.6	0.39789473684210525
YBR295W_PCA1	1522	0.3	49.15	0.3199	1.415243e-5	345747	226	0.5094494658997535	0.4897288414133114
YBR296C_PHO89	2160	5.81	204.37	0.2975	1.745051e-5	155337	170.5	0.4330434782608696	0.5652173913043478
YCL001W_RER1	3661	14.05	NA	0.7841	4.162198e-5	59630	188.4	0.5079365079365079	0.48677248677248675
YCL005W-A_VMA9	NA	14.23	NA	1.4701	6.413801e-5	32553	229.2	0.4189189189189189	0.5675675675675675
YCL008C_STP22	1265	0.6	442.21	1.571	5.999085e-5	117752	261.9	0.5077720207253886	0.4896373056994819
YCL009C_ILV6	24787	2.83	9589.41	6.5771	3.29624e-4	64889	199.5	0.38064516129032255	0.6161290322580645
YCL010C_SGF29	2186	3.6	15.83	0.4325	1.684974e-5	126080	256.7	0.5423076923076923	0.45384615384615384
YCL011C_GBP2	4102	14.45	769.9	0.6026	2.998522e-5	119366	201	0.5280373831775701	0.4696261682242991
YCL014W_BUD3	2542	0.31	5432.81	3.5983	1.58931e-4	376921	226.4	0.5736102626756261	0.4257788637751985
YCL016C_DCC1	1781	2.64	12.14	0.1541	6.382407e-6	248667	241.4	0.5118110236220472	0.48556430446194226
YCL017C_NFS1	7165	2.43	1391.42	2.8829	1.451951e-4	105767	198.6	0.4779116465863454	0.5200803212851406
YCL024W_KCC4	1379	0.64	200.18	0.8075	3.248457e-5	288825	248.6	0.581888246628131	0.41714836223506746
YCL025C_AGP1	27283	1.44	98.54	0.6418	3.418744e-5	148274	187.7	0.45425867507886436	0.5441640378548895
YCL028W_RNQ1	10544	2.75	8777.21	4.743	2.300575e-4	88051	206.2	0.5640394088669951	0.43349753694581283
YCL029C_BIK1	1927	1.85	102.03	0.9772	3.726753e-5	142473	262.2	0.5873015873015873	0.41043083900226757
YCL030C_HIS4	74324	8.76	678.85	1.6718	9.265747e-5	155136	180.4	0.46375	0.535
YCL031C_RRP7	5813	13.31	172.31	0.4041	1.818688e-5	121204	222.2	0.5570469798657718	0.4395973154362416
YCL032W_STE50	2989	2.45	33.62	0.2698	1.065205e-5	181755	253.2	0.521613832853026	0.4755043227665706
YCL034W_LSB5	4356	5.46	37.56	0.5979	2.132561e-5	146416	280.3	0.504225352112676	0.49295774647887325
YCL035C_GRX1	22433	7.33	230.06	2.8222	1.273881e-4	32441	221.5	0.44144144144144143	0.5495495495495496
YCL036W_GFD2	719	7.95	2.31	0.082	3.12821e-6	468222	262	0.5167548500881834	0.48148148148148145
YCL038C_ATG22	1068	1.16	308.6	0.455	1.992851e-5	170945	228.3	0.553875236294896	0.444234404536862
YCL039W_GID7	1361	0.59	629.42	1.025	4.2889e-5	201594	239	0.5040214477211796	0.49463806970509383
YCL044C_MGR1	2429	0.5	6145.46	3.0201	1.350522e-4	100880	223.6	0.48325358851674644	0.5143540669856459
YCL050C_APA1	24546	5.05	4304.75	5.1767	3.110195e-4	56810	166.4	0.4658385093167702	0.531055900621118
YCL051W_LRE1	1086	0.78	58.51	1.2985	5.360639e-5	160113	242.2	0.5924657534246576	0.4058219178082192
YCL052C_PBN1	2437	4.03	91.31	0.2408	1.037856e-5	193097	232	0.5995203836930456	0.3980815347721823
YCL054W_SPB1	5451	4.83	1912.12	1.2618	6.968705e-5	166804	181.1	0.503562945368171	0.49524940617577196
YCL055W_KAR4	1732	5.51	44.86	0.4479	1.934859e-5	129470	231.5	0.5148809523809523	0.48214285714285715
YCL057W_PRD1	9831	1.43	6579.75	3.3238	1.669049e-4	147980	199.1	0.5021037868162693	0.4964936886395512
YCL059C_KRR1	6288	12.77	1120.09	1.0755	5.17467e-5	85212	207.8	0.4952681388012618	0.501577287066246
YCL061C_MRC1	1433	0.5	1580.09	2.1089	8.979797e-5	268768	234.9	0.6107566089334548	0.38833181403828626
YCL063W_VAC17	1041	1.18	362.41	0.8716	3.421524e-5	137239	254.7	0.5801886792452831	0.41745283018867924
YCL064C_CHA1	12535	18.86	699.1	1.393	6.527832e-5	92355	213.4	0.5457063711911357	0.4515235457063712
YCR002C_CDC10	9626	3.4	642.92	1.9309	9.048165e-5	79980	213.4	0.5294117647058824	0.4674922600619195
YCR003W_MRPL32	4006	8.54	24.26	0.4831	2.539222e-5	74388	190.3	0.5543478260869565	0.44021739130434784
YCR004C_YCP4	15018	8.27	1200.84	2.2952	1.156536e-4	57864	198.5	0.46774193548387094	0.5282258064516129
YCR005C_CIT2	4923	106.25	32.84	0.1209	6.040128e-6	257851	200.2	0.5531453362255966	0.44468546637744033
YCR008W_SAT4	1203	1.93	789.63	0.9742	4.219863e-5	163138	230.9	0.5695364238410596	0.4288079470198676
YCR009C_RVS161	11648	11.93	221.27	1.0248	5.135927e-5	72546	199.5	0.5488721804511278	0.4473684210526316
YCR011C_ADP1	3200	3.55	1100.32	0.6672	3.003111e-5	266577	222.2	0.5980952380952381	0.40095238095238095
YCR012W_PGK1	1048126	201.62	7649.87	4.1104	4.058765e-4	44695	101.3	0.2278177458033573	0.7697841726618705
YCR014C_POL4	920	1.53	16.37	0.0558	2.562284e-6	517312	217.9	0.5746140651801029	0.4236706689536878
YCR017C_CWH43	2209	1.96	1623.11	1.2452	5.666244e-5	227298	219.8	0.5094339622641509	0.48951781970649894
YCR019W_MAK32	4067	1.99	40.42	0.365	1.498249e-5	155428	243.6	0.5384615384615384	0.45879120879120877
YCR020W-B_HTL1	6168	12.93	38.86	0.919	3.269823e-5	52787	281.1	0.5949367088607594	0.3924050632911392
YCR027C_RHB1	3063	2.6	29.97	0.733	2.628543e-5	96602	278.8	0.6	0.3952380952380952
YCR028C_FEN2	2339	2.29	128.28	0.5105	2.132244e-5	169714	239.4	0.5165692007797271	0.48148148148148145
YCR028C_FEN2	2339	2.29	128.28	0.5105	2.132244e-5	169714	239.4	0.5165692007797271	0.48148148148148145
YCR028C-A_RIM1	17843	9.95	NA	3.38	2.318569e-4	24139	145.8	0.40441176470588236	0.5882352941176471
YCR030C_SYP1	6991	0.55	1332.21	3.332	1.53716e-4	195307	216.8	0.5200918484500574	0.47876004592422505
YCR032W_BPH1	945	0.5	NA	0.3892	1.63127e-5	578577	238.6	0.5894833948339483	0.41005535055350556
YCR033W_SNT1	1451	0.98	719.2	1.0791	4.50076e-5	316405	239.8	0.5851670741646292	0.41401792991035047
YCR034W_FEN1	9199	6.86	5699.68	2.0763	1.153159e-4	71329	180	0.4454022988505747	0.5517241379310345
YCR035C_RRP43	4014	8.71	158.51	0.4197	1.822372e-5	145844	230.3	0.5544303797468354	0.4430379746835443
YCR036W_RBK1	4470	6.53	253.45	0.5016	2.17766e-5	122860	230.4	0.5359281437125748	0.46107784431137727
YCR037C_PHO87	1533	3.21	208.88	0.1737	7.915063e-6	329091	219.4	0.5238095238095238	0.4751082251082251
YCR042C_TAF2	1844	1.14	408.08	0.7428	3.165187e-5	362038	234.7	0.5596590909090909	0.4396306818181818
YCR046C_IMG1	4619	1.52	65.73	2.5177	8.780185e-5	60136	286.7	0.3764705882352941	0.6176470588235294
YCR047C_BUD23	4329	5.89	40.74	0.5099	1.77441e-5	135664	287.3	0.40942028985507245	0.5869565217391305
YCR048W_ARE1	1529	1.47	349.59	0.9713	3.488916e-5	198758	278.4	0.40916530278232405	0.5891980360065466
YCR052W_RSC6	4050	2.01	1052.93	1.5793	6.572349e-5	131520	240.3	0.5351239669421488	0.4628099173553719
YCR053W_THR4	55453	7.81	12649.72	4.5971	3.221472e-4	76595	142.7	0.4	0.5980582524271845
YCR054C_CTR86	2873	1.91	NA	0.5322	2.30995e-5	173233	230.4	0.5620567375886525	0.43617021276595747
YCR057C_PWP2	5499	2.9	766.6	0.9264	4.157278e-5	229952	222.8	0.54004329004329	0.4588744588744589
YCR059C_YIH1	3107	3.35	22.68	0.409	1.819698e-5	113173	224.8	0.416988416988417	0.5791505791505791
YCR065W_HCM1	1534	1.06	5843.13	3.4353	1.463035e-4	139502	234.8	0.5557522123893806	0.4424778761061947
YCR066W_RAD18	710	1.43	81.66	0.2725	1.172394e-5	198720	232.4	0.5901639344262295	0.4077868852459016
YCR067C_SED4	1502	1.09	1485.38	1.8486	7.73687e-5	267632	238.9	0.5422138836772983	0.45684803001876173
YCR069W_CPR4	1423	1.52	1645.6	2.8932	1.385206e-4	73847	208.9	0.49843260188087773	0.49843260188087773
YCR071C_IMG2	3570	3.01	39.12	1.5713	5.507251e-5	60099	285.3	0.5306122448979592	0.46258503401360546
YCR072C_RSA4	4314	3.35	370.7	0.808	3.709825e-5	139337	217.8	0.5290697674418605	0.4689922480620155
YCR073C_SSK22	123	0.48	NA	0.2276	9.732332e-6	414259	233.9	0.5540540540540541	0.4451951951951952
YCR073W-A_SOL2	12837	1.08	206.5	2.9813	1.182286e-4	88142	252.2	0.49050632911392406	0.5063291139240507
YCR075C_ERS1	NA	3.99	10.69	0.3215	1.224797e-5	150155	262.5	0.5517241379310345	0.4444444444444444
YCR077C_PAT1	5221	1.54	3255.93	3.3529	1.57189e-4	176366	213.3	0.48557089084065247	0.5131744040150564
YCR082W_AHC2	1341	8.7	94.47	1.215	5.444615e-5	47153	223.1	0.5348837209302325	0.4573643410852713
YCR083W_TRX3	13901	2.75	55.86	1.56	6.566769e-5	45636	237.6	0.484375	0.5078125
YCR084C_TUP1	10282	1.36	21247.53	4.5559	2.097016e-4	159891	217.3	0.49859943977591037	0.5
YCR086W_CSM1	2655	1.13	64.26	1.8509	6.145629e-5	73795	301.2	0.5863874345549738	0.4083769633507853
YCR089W_FIG2	NA	0.16	502.81	0.5863	2.364455e-5	441524	248	0.5372670807453416	0.462111801242236
YCR092C_MSH3	1459	0.84	NA	0.8758	3.638725e-5	272750	240.7	0.6035328753680078	0.39548577036310106
YCR093W_CDC39	6369	0.63	NA	3.8239	1.747249e-4	467279	218.9	0.5433854907539118	0.45614035087719296
YCR094W_CDC50	1751	1.35	2534.82	1.6582	7.509034e-5	99882	220.8	0.5816326530612245	0.41581632653061223
YCR098C_GIT1	NA	0.96	640.11	0.1007	5.147463e-6	295792	195.6	0.5183044315992292	0.4797687861271676
YDL001W_RMD1	1923	2.63	292.67	0.4943	2.115565e-5	147978	233.7	0.5916473317865429	0.4060324825986079
YDL002C_NHP10	2815	8.88	94.3	0.4411	1.628901e-5	116633	270.8	0.6176470588235294	0.37745098039215685
YDL003W_MCD1	2132	3.47	702.17	0.7596	3.188455e-5	166450	238.2	0.5908289241622575	0.4074074074074074
YDL004W_ATP16	29038	6.13	415.33	2.9412	1.580817e-4	36281	186.1	0.546583850931677	0.4472049689440994
YDL005C_MED2	4703	2.58	2039.77	1.0743	4.891317e-5	115326	219.6	0.5462962962962963	0.4513888888888889
YDL006W_PTC1	2690	5.49	80.68	0.4875	2.087041e-5	113782	233.6	0.6099290780141844	0.38652482269503546
YDL007W_RPT2	18589	10.91	1330.11	1.2696	5.676964e-5	115569	223.6	0.5547945205479452	0.4429223744292237
YDL008W_APC11	2007	4.88	11.98	0.5731	2.72844e-5	71521	210.1	0.536144578313253	0.4578313253012048
YDL014W_NOP1	31821	15.5	5024.18	3.3014	2.808255e-4	42121	117.6	0.375	0.6219512195121951
YDL017W_CDC7	1448	1.49	NA	0.5163	2.249036e-5	161077	229.6	0.5866141732283464	0.41141732283464566
YDL018C_ERP3	3344	4.27	293.49	0.746	3.506193e-5	76607	212.8	0.5575221238938053	0.43805309734513276
YDL019C_OSH2	3624	0.74	1290.83	1.8441	8.235437e-5	299660	223.9	0.5677570093457944	0.43146417445482865
YDL020C_RPN4	1487	3.6	170.4	0.936	3.741229e-5	159831	250.2	0.5789473684210527	0.4191729323308271
YDL022W_GPD1	35400	1.7	946.69	5.1853	3.709514e-4	57491	139.8	0.3647959183673469	0.6326530612244898
YDL029W_ARP2	18049	13.18	141.59	0.6233	3.136345e-5	109791	198.7	0.5	0.49744897959183676
YDL030W_PRP9	1735	3.17	NA	0.3382	1.426165e-5	196051	237.2	0.5781544256120528	0.4199623352165725
YDL031W_DBP10	5312	2.68	962.12	1.6165	8.164533e-5	209442	198	0.5431726907630522	0.45582329317269077
YDL033C_SLM3	991	0.96	12.95	0.2741	1.165683e-5	184064	235.1	0.49282296650717705	0.5047846889952153
YDL035C_GPR1	2535	1.25	883.26	0.6334	2.858278e-5	248159	221.6	0.5758835758835759	0.4230769230769231
YDL036C_PUS9	1605	1.98	169.27	0.4679	1.954211e-5	162023	239.4	0.572354211663067	0.42548596112311016
YDL040C_NAT1	9499	2.38	13659.6	3.2687	1.658693e-4	174519	197.1	0.5146198830409356	0.4842105263157895
YDL042C_SIR2	2618	1.09	1115.38	1.0885	5.144104e-5	138577	211.6	0.5310834813499112	0.46714031971580816
YDL043C_PRP11	2480	4.52	264.6	0.9683	4.312333e-5	83143	224.5	0.6292134831460674	0.36704119850187267
YDL044C_MTF2	2080	3.02	67.55	0.3262	1.432448e-5	170233	227.7	0.5419501133786848	0.4557823129251701
YDL045C_FAD1	2444	2.14	153.2	0.4565	1.988143e-5	120795	229.6	0.5472312703583062	0.4495114006514658
YDL045W-A_MRP10	1759	3.33	36.46	1.9505	8.269848e-5	34734	235.9	0.5729166666666666	0.4166666666666667
YDL046W_NPC2	7124	3.9	553.46	2.3391	1.264039e-4	40110	185.1	0.41954022988505746	0.5747126436781609
YDL047W_SIT4	4886	2.7	97.64	1.2788	5.499176e-5	90741	232.6	0.49038461538461536	0.5064102564102564
YDL051W_LHP1	9417	22.75	773.18	1.0148	5.183821e-5	73319	195.8	0.44565217391304346	0.5507246376811594
YDL052C_SLC1	9998	1.79	2730.5	2.9839	1.447086e-4	69595	206.2	0.41776315789473684	0.5789473684210527
YDL053C_PBP4	5625	3.25	186.44	1.9963	8.331188e-5	56572	239.6	0.6075268817204301	0.3870967741935484
YDL054C_MCH1	2311	1.14	409.25	0.7267	3.009055e-5	150853	241.5	0.5626283367556468	0.4353182751540041
YDL055C_PSA1	200295	81.55	3675.88	1.9641	1.643372e-4	49349	119.5	0.30939226519337015	0.6878453038674033
YDL056W_MBP1	1347	1.18	570.68	0.842	3.420969e-5	234512	246.1	0.5911270983213429	0.407673860911271
YDL058W_USO1	4726	0.83	2090.26	3.0334	1.346496e-4	410903	225.3	0.5873813512004467	0.4120603015075377
YDL060W_TSR1	4563	4.97	908.91	0.6507	3.088263e-5	198614	210.7	0.5348542458808618	0.46387832699619774
YDL064W_UBC9	7357	3.59	1036.11	3.8744	1.903946e-4	37404	203.5	0.5886075949367089	0.4050632911392405
YDL065C_PEX19	7424	3.8	577.05	1.2002	5.449368e-5	93894	220.2	0.6472303206997084	0.3498542274052478
YDL066W_IDP1	24251	3.49	16065.92	4.8556	2.964217e-4	73647	163.8	0.40093240093240096	0.5967365967365967
YDL067C_COX9	12895	10.41	44	3.0553	1.359611e-4	20838	224.7	0.18333333333333332	0.8
YDL069C_CBS1	435	2.37	32.91	0.3755	1.493328e-5	124805	251.5	0.5826086956521739	0.41304347826086957
YDL070W_BDF2	2356	4.61	232.25	0.8988	4.407815e-5	152982	203.9	0.564945226917058	0.433489827856025
YDL072C_YET3	8802	7.63	30.3	1.0238	4.446375e-5	69461	230.3	0.4411764705882353	0.553921568627451
YDL074C_BRE1	4465	5.31	346.91	0.5274	2.256611e-5	208159	233.7	0.5977175463623395	0.4008559201141227
YDL075W_RPL31A	162099	136.7	1504.43	3.1954	2.982709e-4	15566	107.1	0.2543859649122807	0.7368421052631579
YDL076C_RXT3	2527	6.3	35.85	0.3225	1.296854e-5	150475	248.7	0.5898305084745763	0.4067796610169492
YDL077C_VAM6	1616	1.12	NA	0.5326	2.39603e-5	275128	222.3	0.5685714285714286	0.43047619047619046
YDL078C_MDH3	17381	9.86	285.87	0.9228	4.317094e-5	96697	213.8	0.48255813953488375	0.5145348837209303
YDL081C_RPP1A	177290	212.93	598.96	1.6903	1.649188e-4	17031	102.5	0.3364485981308411	0.6542056074766355
YDL084W_SUB2	29504	36.2	2371.89	1.4387	1.031296e-4	72055	139.5	0.4563758389261745	0.5413870246085011
YDL087C_LUC7	1740	0.98	28.24	0.9574	3.561496e-5	98512	268.8	0.5190839694656488	0.4770992366412214
YDL088C_ASM4	3940	2.43	505.65	0.9154	4.254182e-5	137338	215.2	0.5671077504725898	0.43100189035916825
YDL090C_RAM1	1802	3.1	150.57	0.4137	1.744886e-5	159741	237.1	0.5810185185185185	0.4166666666666667
YDL091C_UBX3	1375	1.21	149.05	0.4892	2.070635e-5	156022	236.2	0.5942982456140351	0.40350877192982454
YDL092W_SRP14	7254	13.06	30.39	0.7857	3.633309e-5	59310	216.2	0.5578231292517006	0.43537414965986393
YDL093W_PMT5	540	1.11	2908.64	1.139	5.311709e-5	178357	214.4	0.5228494623655914	0.47580645161290325
YDL095W_PMT1	8666	4.03	3346	2.219	1.138793e-4	168175	194.9	0.4449877750611247	0.5537897310513448
YDL097C_RPN6	15297	4.63	552.79	2.7435	1.137384e-4	113719	241.2	0.5379310344827586	0.45977011494252873
YDL098C_SNU23	1785	2.78	16.71	0.6446	2.563567e-5	88041	251.5	0.5282051282051282	0.4666666666666667
YDL099W_BUG1	5697	3.02	2290	1.9474	8.610477e-5	88962	226.2	0.6198830409356725	0.37719298245614036
YDL100C_GET3	17434	15.88	601.6	1.2429	7.40578e-5	73084	167.8	0.4591549295774648	0.5380281690140845
YDL101C_DUN1	2222	1.93	501.51	0.7854	3.44446e-5	146232	228	0.5875486381322957	0.41050583657587547
YDL103C_QRI1	10450	3.3	805.09	1.8109	8.872413e-5	108831	204.1	0.5251046025104602	0.47280334728033474
YDL104C_QRI7	763	1.25	52.27	0.3221	1.353845e-5	170937	237.9	0.6176470588235294	0.3799019607843137
YDL105W_NSE4	850	0.87	460.34	0.9255	3.856548e-5	122640	240	0.56575682382134	0.4317617866004963
YDL107W_MSS2	871	2.24	141.45	0.3167	1.279356e-5	165312	247.6	0.59375	0.4034090909090909
YDL108W_KIN28	2229	3.74	179.96	0.3737	1.480323e-5	145061	252.5	0.5472312703583062	0.4495114006514658
YDL110C_TMA17	7769	1.86	61.49	1.1713	4.703162e-5	58867	249	0.39072847682119205	0.6026490066225165
YDL111C_RRP42	4082	3.3	242.04	1.2009	4.974578e-5	84317	241.4	0.5789473684210527	0.41729323308270677
YDL112W_TRM3	3605	1.32	1294.92	1.5559	6.880961e-5	339468	226.1	0.5650661099512874	0.4342379958246347
YDL113C_ATG20	2305	1.74	122.93	0.5606	2.456113e-5	187015	228.2	0.5694227769110765	0.4290171606864275
YDL115C_IWR1	2339	4.18	16.54	0.4186	1.722364e-5	144105	243.1	0.596045197740113	0.4011299435028249
YDL116W_NUP84	4928	2.58	819.66	0.7442	3.334638e-5	192224	223.2	0.5680880330123796	0.43053645116918843
YDL117W_CYK3	1444	1.67	619.23	0.5676	2.512396e-5	239964	225.9	0.5474040632054176	0.45146726862302483
YDL120W_YFH1	4170	4.6	306.2	1.6373	6.583069e-5	58714	248.7	0.6	0.3942857142857143
YDL122W_UBP1	5348	3.15	1113.7	0.8073	3.819857e-5	197360	211.3	0.5691358024691358	0.42962962962962964
YDL125C_HNT1	20429	14.08	64.42	1.7361	9.069085e-5	41464	191.4	0.4276729559748428	0.5660377358490566
YDL126C_CDC48	34690	10.64	2954.13	2.961	1.697909e-4	151682	174.4	0.458133971291866	0.5406698564593302
YDL127W_PCL2	2847	1.2	188.07	0.9943	3.88295e-5	104882	256.1	0.5080906148867314	0.4886731391585761
YDL128W_VCX1	6108	3.6	868.83	1.0561	5.141283e-5	104082	205.4	0.49271844660194175	0.5048543689320388
YDL130W_RPP1B	127117	101.41	1105.52	2.3501	2.256867e-4	15573	104.1	0.29906542056074764	0.6915887850467289
YDL130W-A_STF1	7850	2.74	380.91	1.6329	7.9063e-5	30616	206.5	0.5747126436781609	0.41379310344827586
YDL132W_CDC53	4706	2.77	2022.35	1.02	4.748366e-5	196346	214.8	0.5330882352941176	0.46568627450980393
YDL135C_RDI1	10723	6.6	824.29	1.9862	1.058643e-4	47532	187.6	0.5467980295566502	0.4482758620689655
YDL139C_SCM3	1130	1.23	123.25	1.2099	5.208517e-5	71234	232.3	0.5491071428571429	0.44642857142857145
YDL140C_RPO21	16726	0.9	33126.84	5.9826	2.93722e-4	356592	203.7	0.532871972318339	0.46655132641291813
YDL141W_BPL1	4086	0.73	2965.95	2.2708	9.826613e-5	169859	231.1	0.5817655571635311	0.41678726483357453
YDL142C_CRD1	744	3.58	24.33	0.3093	1.212342e-5	154937	255.1	0.5915492957746479	0.40492957746478875
YDL143W_CCT4	21094	11.04	793.87	1.2329	6.426619e-5	117043	191.8	0.46313799621928164	0.5349716446124764
YDL145C_COP1	18182	2.61	7559.91	3.0256	1.655387e-4	225733	182.8	0.49001663893510816	0.5091514143094842
YDL146W_LDB17	1079	0.9	144.35	0.4282	1.983081e-5	156663	215.9	0.5121951219512195	0.48577235772357724
YDL147W_RPN5	14041	15.25	424.78	1.1078	4.941404e-5	120227	224.2	0.5582959641255605	0.43946188340807174
YDL148C_NOP14	5441	4.34	4820.26	1.3608	7.019801e-5	171462	193.9	0.5524044389642416	0.44636251541307026
YDL149W_ATG9	737	0.2	368.53	1.425	6.087789e-5	250032	234.1	0.5761523046092184	0.4228456913827655
YDL150W_RPC53	3911	5.39	642.42	0.7451	3.365601e-5	123363	221.4	0.5460992907801419	0.4515366430260047
YDL153C_SAS10	6160	7.05	693.85	0.831	4.191271e-5	144999	198.3	0.5728314238952537	0.425531914893617
YDL154W_MSH5	NA	0.68	22.61	0.0566	2.358522e-6	640443	240	0.6031042128603105	0.39578713968957874
YDL154W_MSH5	NA	0.68	22.61	0.0566	2.358522e-6	640443	240	0.6031042128603105	0.39578713968957874
YDL155W_CLB3	1085	4.44	215.78	0.3892	1.739349e-5	153267	223.8	0.5537383177570093	0.4439252336448598
YDL159W_STE7	1666	1	434.14	1.0914	4.363593e-5	151972	250.1	0.5755813953488372	0.42248062015503873
YDL160C_DHH1	14401	2.13	NA	7.3684	3.773577e-4	101649	195.3	0.5424063116370809	0.4556213017751479
YDL161W_ENT1	4272	2.82	462.11	1.5817	6.338477e-5	129314	249.5	0.5824175824175825	0.4153846153846154
YDL164C_CDC9	3206	1.2	1154.38	1.3847	5.929552e-5	193407	233.5	0.5238095238095238	0.4748677248677249
YDL165W_CDC36	4701	6.44	31.28	0.5489	2.241466e-5	91636	244.9	0.5677083333333334	0.4270833333333333
YDL166C_FAP7	5720	6.61	50.85	0.9885	4.32291e-5	68410	228.7	0.5202020202020202	0.47474747474747475
YDL167C_NRP1	2858	3.97	626.88	0.5185	2.425178e-5	195157	213.8	0.5708333333333333	0.42777777777777776
YDL168W_SFA1	9385	3.84	1067.32	2.3034	1.320838e-4	75061	174.4	0.5012919896640827	0.49612403100775193
YDL170W_UGA3	1164	1.33	242.14	0.4626	1.904973e-5	180943	242.8	0.5349716446124764	0.46313799621928164
YDL171C_GLT1	16683	1.38	2251.88	4.2415	2.534001e-4	363153	167.4	0.48182665424044735	0.5177073625349488
YDL174C_DLD1	9348	1.48	201.77	0.78	3.764846e-5	148386	207.2	0.44387755102040816	0.5544217687074829
YDL175C_AIR2	2053	2.24	279.54	0.6723	2.719189e-5	122080	247.3	0.591304347826087	0.4057971014492754
YDL178W_DLD2	7521	8.64	124.47	0.4182	2.118443e-5	152035	197.4	0.5423728813559322	0.455743879472693
YDL179W_PCL9	1061	3.78	62.11	0.7197	2.862379e-5	111625	251.4	0.5409836065573771	0.4557377049180328
YDL181W_INH1	11902	2.16	51.82	2.8712	1.099737e-4	31546	261.1	0.47674418604651164	0.5116279069767442
YDL185W_TFP1	82887	9	2842.46	4.5321	2.679909e-4	185023	169.1	0.43097014925373134	0.5680970149253731
YDL189W_RBS1	2393	1.54	NA	1.4694	6.187648e-5	124925	237.5	0.5851528384279476	0.4126637554585153
YDL190C_UFD2	4680	1.7	2557.18	1.1455	5.635749e-5	213271	203.3	0.5280665280665281	0.4708939708939709
YDL192W_ARF1	39546	85.49	175.72	0.9409	6.743239e-5	40224	139.5	0.37362637362637363	0.6208791208791209
YDL193W_NUS1	3729	2.1	435.69	1.6035	8.082716e-5	86965	198.4	0.5026595744680851	0.4946808510638298
YDL197C_ASF2	1240	0.88	86.69	0.2366	9.40161e-6	238747	251.7	0.591254752851711	0.4068441064638783
YDL198C_GGC1	16584	2.09	1862.57	2.5289	1.362177e-4	63223	185.7	0.4750830564784053	0.521594684385382
YDL200C_MGT1	704	3.54	NA	0.5378	2.443917e-5	82508	220.1	0.6137566137566137	0.38095238095238093
YDL201W_TRM8	5175	1.95	6413.67	3.6826	1.776313e-4	65130	207.3	0.5017421602787456	0.49477351916376305
YDL202W_MRPL11	3510	2.45	17.69	1.2011	4.821514e-5	83017	249.1	0.564	0.432
YDL205C_HEM3	6083	5.9	320.26	0.4981	2.438709e-5	108000	204.3	0.47560975609756095	0.5213414634146342
YDL207W_GLE1	1811	2.23	160.86	0.7072	2.713409e-5	177340	260.6	0.588126159554731	0.4100185528756957
YDL208W_NHP2	16956	37.01	296.08	1.2359	8.782023e-5	33482	140.7	0.40764331210191085	0.5859872611464968
YDL209C_CWC2	2863	3.63	156.92	0.4371	1.87853e-5	132351	232.7	0.6058823529411764	0.3911764705882353
YDL212W_SHR3	5566	23.8	119.84	0.4485	2.303459e-5	84498	194.7	0.4834123222748815	0.5118483412322274
YDL213C_NOP6	5963	7.41	1071.89	1.4072	7.168968e-5	58310	196.3	0.5	0.49557522123893805
YDL215C_GDH2	13300	3.95	31.2	0.2289	1.145242e-5	305820	199.9	0.515096065873742	0.4839890210430009
YDL217C_TIM22	1459	3.25	32.96	1.2988	5.55561e-5	66628	233.8	0.6201923076923077	0.375
YDL219W_DTD1	6808	9.07	214.09	1.1742	5.905239e-5	46958	198.8	0.5562913907284768	0.4370860927152318
YDL224C_WHI4	3259	0.9	3983.19	2.4892	1.039432e-4	165281	239.5	0.6015384615384616	0.39692307692307693
YDL225W_SHS1	6398	3.94	650.16	1.1026	5.20435e-5	136164	211.9	0.5217391304347826	0.47644927536231885
YDL226C_GCS1	10479	4.47	1219.74	2.672	1.200275e-4	86914	222.6	0.5694050991501416	0.42776203966005666
YDL230W_PTP1	2823	2.1	97.14	0.4453	1.651935e-5	151108	269.6	0.4880952380952381	0.5089285714285714
YDL231C_BRE4	426	1.41	16.15	0.0661	2.906522e-6	600120	227.4	0.5373001776198935	0.46181172291296624
YDL232W_OST4	15600	8.98	199.97	2.9771	2.001697e-4	10499	148.7	0.24324324324324326	0.7297297297297297
YDL234C_GYP7	2392	1.47	191.32	0.5854	2.557868e-5	210045	228.8	0.5609103078982597	0.43775100401606426
YDL235C_YPD1	6562	8.65	245.85	0.9593	5.006163e-5	52169	191.6	0.5297619047619048	0.4642857142857143
YDL236W_PHO13	9346	9.84	159.3	0.85	4.08045e-5	89705	208.3	0.5207667731629393	0.476038338658147
YDL239C_ADY3	NA	0.44	NA	0.0711	2.903001e-6	538291	245	0.6396965865992414	0.359039190897598
YDL240W_LRG1	1598	0.59	NA	1.1483	4.940993e-5	256821	232.4	0.568762278978389	0.4302554027504912
YDR001C_NTH1	6009	1.28	791.32	1.2268	5.609214e-5	182302	218.7	0.5319148936170213	0.46675531914893614
YDR002W_YRB1	29851	64.55	256.76	1.2835	9.54623e-5	37635	134.5	0.41089108910891087	0.5841584158415841
YDR004W_RAD57	2180	4.73	18.03	0.1329	5.044539e-6	319724	263.5	0.6052060737527115	0.3926247288503254
YDR005C_MAF1	1898	3.22	76.38	0.4541	1.784725e-5	156794	254.5	0.601010101010101	0.39646464646464646
YDR006C_SOK1	1820	1.16	2120.51	0.8435	3.592067e-5	239651	234.8	0.5310421286031042	0.4678492239467849
YDR007W_TRP1	3837	7.83	19.68	0.2721	1.162322e-5	138706	234.1	0.5777777777777777	0.4177777777777778
YDR011W_SNQ2	4255	1.55	NA	1.7216	8.340864e-5	322007	206.4	0.5386151797603196	0.4607190412782956
YDR013W_PSF1	1655	4.56	NA	0.6706	2.778585e-5	86432	241.3	0.6363636363636364	0.3588516746411483
YDR016C_DAD1	3478	9.66	NA	0.7398	2.554713e-5	66652	289.6	0.5684210526315789	0.42105263157894735
YDR017C_KCS1	3252	2.72	68.32	0.4441	1.890547e-5	299773	234.9	0.5851569933396765	0.4138915318744053
YDR021W_FAL1	2166	4.89	226.49	0.2607	1.229777e-5	166102	212	0.5975	0.4
YDR022C_CIS1	1706	1.48	24.02	0.5981	2.567596e-5	84839	233	0.6243654822335025	0.37055837563451777
YDR027C_VPS54	2058	1.61	911.85	0.5669	2.211178e-5	273399	256.4	0.5719101123595506	0.42696629213483145
YDR028C_REG1	5051	1.9	293.07	1.796	8.391609e-5	229154	214	0.6009852216748769	0.3980295566502463
YDR030C_RAD28	NA	1.04	NA	0.1617	6.858837e-6	265336	235.8	0.5976331360946746	0.40039447731755423
YDR032C_PST2	53733	12.33	301.98	1.4796	1.008248e-4	39122	146.8	0.3869346733668342	0.6080402010050251
YDR033W_MRH1	34818	18.96	2781.53	3.1629	2.28907e-4	48723	138.2	0.3302180685358255	0.6666666666666666
YDR034C_LYS14	1705	2.05	466.5	0.4352	1.880812e-5	236207	231.4	0.5967130214917825	0.4020227560050569
YDR035W_ARO3	17084	7.31	603.21	1.3762	7.74985e-5	78786	177.6	0.4501347708894879	0.5471698113207547
YDR036C_EHD3	4107	1.51	1503.52	1.3768	6.7678e-5	116694	203.4	0.5109780439121756	0.4870259481037924
YDR037W_KRS1	34618	17.79	3115.86	2.8497	1.940983e-4	92067	146.8	0.41385135135135137	0.5844594594594594
YDR041W_RSM10	3922	9.35	14.67	0.4087	1.537061e-5	119300	265.9	0.5882352941176471	0.4068627450980392
YDR044W_HEM13	8877	5.39	468.81	0.9964	6.815313e-5	62775	146.2	0.3951367781155015	0.601823708206687
YDR045C_RPC11	6185	13.96	36.1	0.6157	2.438972e-5	69022	252.4	0.6396396396396397	0.35135135135135137
YDR046C_BAP3	6344	4.96	135.46	0.6542	3.116924e-5	159060	209.9	0.4644628099173554	0.5338842975206611
YDR047W_HEM12	5550	5.67	31.29	0.4954	2.23433e-5	125234	221.7	0.45454545454545453	0.5426997245179064
YDR050C_TPI1	364775	231.02	1071	2.2675	2.254874e-4	29474	100.6	0.27710843373493976	0.7188755020080321
YDR052C_DBF4	1405	1.69	NA	0.9294	3.984162e-5	189560	233.3	0.5716312056737589	0.4269503546099291
YDR054C_CDC34	4343	4.07	157.93	1.4346	6.563622e-5	79930	218.6	0.5472972972972973	0.44932432432432434
YDR055W_PST1	4832	5.46	1354.54	0.9559	5.220555e-5	100639	183.1	0.4134831460674157	0.5842696629213483
YDR057W_YOS9	1507	2.06	633.41	0.622	2.507391e-5	174583	248.1	0.6040515653775322	0.39410681399631675
YDR058C_TGL2	975	1.47	11.57	0.1249	5.341877e-6	263660	233.8	0.5535168195718655	0.4434250764525994
YDR060W_MAK21	7701	3.66	1289.61	1.6099	8.255266e-5	212202	195	0.5565302144249513	0.442495126705653
YDR062W_LCB2	9008	7.07	529.34	0.7579	4.110453e-5	127947	184.4	0.5	0.498220640569395
YDR064W_RPS13	118213	191.29	560.67	2.7433	2.722003e-4	18993	100.8	0.17763157894736842	0.8157894736842105
YDR068W_DOS2	5200	5.32	278.24	0.712	3.359772e-5	95669	211.9	0.5787781350482315	0.4180064308681672
YDR069C_DOA4	2727	0.41	1624.31	1.0716	4.775302e-5	228971	224.4	0.5685005393743258	0.43042071197411
YDR071C_PAA1	27378	20.57	145.5	1.2281	6.102466e-5	55025	201.2	0.46875	0.5260416666666666
YDR072C_IPT1	1153	3.48	205.7	0.6119	2.925409e-5	144630	209.2	0.5037878787878788	0.4943181818181818
YDR073W_SNF11	1152	1.27	17.88	1.2962	4.185058e-5	76546	309.7	0.6352941176470588	0.3588235294117647
YDR074W_TPS2	18764	1.81	1216.15	1.2439	6.627799e-5	183435	187.7	0.5027870680044593	0.496098104793757
YDR075W_PPH3	1673	3.38	493.85	0.6937	2.936944e-5	107038	236.2	0.6051779935275081	0.39158576051779936
YDR078C_SHU2	NA	3	7.68	0.1933	8.158193e-6	175660	237	0.6517857142857143	0.34375
YDR079C-A_TFB5	5564	4.98	47.31	1.0294	4.059504e-5	43145	253.6	0.6027397260273972	0.3835616438356164
YDR079W_PET100	1512	2.25	65.65	1.5452	5.579618e-5	48939	276.9	0.5892857142857143	0.4017857142857143
YDR080W_VPS41	1657	1.14	121.49	0.7673	3.510784e-5	245511	218.6	0.5981873111782477	0.40080563947633435
YDR081C_PDC2	2391	1.38	1451.73	0.6659	2.916508e-5	245709	228.3	0.603671706263499	0.3952483801295896
YDR082W_STN1	14	3.76	7.32	0.0269	1.105748e-6	1024572	242.8	0.591919191919192	0.40606060606060607
YDR084C_TVP23	2732	3.87	219.67	1.0323	4.668793e-5	65640	221.1	0.55	0.445
YDR086C_SSS1	29674	25.72	1640.11	2.0931	1.423408e-4	18936	147	0.3950617283950617	0.5925925925925926
YDR087C_RRP1	5406	14.98	137.74	0.6177	2.672604e-5	101905	231.1	0.5232974910394266	0.4731182795698925
YDR091C_RLI1	16307	7.57	2855.36	1.3246	8.659806e-5	104701	153	0.45977011494252873	0.5385878489326765
YDR092W_UBC13	6815	4.58	97.88	2.2815	1.062493e-4	42481	214.7	0.5584415584415584	0.43506493506493504
YDR096W_GIS1	3418	0.26	8175.71	3.1097	1.566365e-4	184070	198.5	0.5586592178770949	0.4402234636871508
YDR097C_MSH6	2950	0.58	393.95	2.792	1.223742e-4	291761	228.1	0.5768302493966211	0.4223652453740949
YDR098C_GRX3	8542	9.57	902.74	1.654	8.067042e-5	71034	205	0.5099601593625498	0.4860557768924303
YDR100W_TVP15	7018	6.45	162.7	0.8609	3.963963e-5	56500	217.2	0.4861111111111111	0.5069444444444444
YDR101C_ARX1	13095	6.68	867.95	0.867	4.689616e-5	131147	184.9	0.4898989898989899	0.5084175084175084
YDR103W_STE5	1482	1.47	445.87	0.7664	3.186314e-5	252187	240.5	0.5915032679738562	0.4074074074074074
YDR104C_SPO71	162	0.54	108.93	0.2243	9.454155e-6	401380	237.2	0.5754414125200642	0.42375601926163725
YDR105C_TMS1	3773	2.52	198.36	0.4021	1.709815e-5	169956	235.2	0.5443037974683544	0.45358649789029537
YDR108W_GSG1	1822	1.5	138.25	0.3727	1.534046e-5	235026	243	0.5879828326180258	0.4105865522174535
YDR110W_FOB1	1734	3.06	144.2	0.4437	1.88884e-5	186123	234.9	0.6225749559082893	0.37566137566137564
YDR113C_PDS1	968	1.52	516.74	1.8499	7.865418e-5	100675	235.2	0.6149732620320856	0.38235294117647056
YDR116C_MRPL1	4080	2.2	276.16	1.3637	5.999192e-5	81682	227.3	0.5804195804195804	0.4160839160839161
YDR117C_TMA64	5044	1.62	3450.57	1.9528	9.170041e-5	131435	213	0.5406360424028268	0.4575971731448763
YDR120C_TRM1	7608	7.37	1036.57	0.6448	3.023899e-5	154821	213.2	0.521891418563923	0.4763572679509632
YDR121W_DPB4	6104	4.68	218.36	1.3658	5.402188e-5	68317	252.8	0.6243654822335025	0.37055837563451777
YDR122W_KIN1	2962	0.56	706.29	2.3878	1.007428e-4	262349	237	0.5633802816901409	0.4356807511737089
YDR123C_INO2	2719	1.54	75.77	0.5641	2.244977e-5	121188	251.3	0.5540983606557377	0.4426229508196721
YDR127W_ARO1	21250	1.19	4429.31	5.2793	2.662377e-4	318843	198.3	0.4977973568281938	0.5015733165512901
YDR129C_SAC6	24543	9.73	640.29	1.5801	8.496868e-5	131340	186	0.4867807153965785	0.5116640746500778
YDR130C_FIN1	876	3.27	102.15	0.7381	2.515476e-5	125428	293.4	0.6198630136986302	0.3767123287671233
YDR135C_YCF1	4726	1.77	NA	1.4134	6.313973e-5	355202	223.9	0.5316622691292876	0.46767810026385226
YDR137W_RGP1	1616	3.21	125.37	0.2533	9.62123e-6	278724	263.2	0.6355421686746988	0.3629518072289157
YDR138W_HPR1	2524	1.41	NA	0.6526	2.925266e-5	202185	223.1	0.5577689243027888	0.4409030544488712
YDR139C_RUB1	2688	17.27	33.25	0.771	2.920585e-5	54830	264	0.5769230769230769	0.41025641025641024
YDR140W_MTQ2	1879	2.57	46.79	0.6816	2.980948e-5	84306	228.6	0.6126126126126126	0.38288288288288286
YDR141C_DOP1	3475	0.45	975.42	2.1521	8.942697e-5	420063	240.7	0.5821071218363744	0.41730429664508534
YDR142C_PEX7	873	1.74	78.95	0.1986	8.411562e-6	207638	236	0.601063829787234	0.3962765957446808
YDR144C_MKC7	2436	2.05	3306.64	1.5247	6.722108e-5	150291	226.8	0.5527638190954773	0.4455611390284757
YDR145W_TAF12	4981	3.18	338.37	1.2522	4.73683e-5	163863	264.4	0.6166666666666667	0.3814814814814815
YDR146C_SWI5	1815	1.24	2814.72	1.9093	8.400203e-5	173282	227.3	0.5845070422535211	0.4140845070422535
YDR147W_EKI1	2153	3.25	NA	0.3481	1.529336e-5	187157	227.6	0.5850467289719626	0.4130841121495327
YDR148C_KGD2	14656	1.73	1828.18	3.8858	2.018318e-4	94288	192.5	0.41810344827586204	0.5797413793103449
YDR151C_CTH1	1730	3.4	102.97	1.0374	4.214232e-5	103980	246.2	0.5766871165644172	0.42024539877300615
YDR152W_GIR2	7585	6.72	157.98	1.0986	5.087656e-5	77093	215.9	0.5639097744360902	0.4323308270676692
YDR153C_ENT5	5291	2.23	1062.31	1.8176	7.797526e-5	108864	233.1	0.5388349514563107	0.4587378640776699
YDR158W_HOM2	36770	25.12	667.47	1.5029	1.01947e-4	63765	147.4	0.3633879781420765	0.6338797814207651
YDR159W_SAC3	1007	0.96	NA	0.5502	2.35991e-5	345919	233.1	0.6052227342549923	0.39400921658986177
YDR160W_SSY1	515	0.86	247.75	0.1366	5.647492e-6	383403	241.9	0.5592028135990621	0.4396248534583822
YDR162C_NBP2	3363	4.55	120.91	0.6582	2.630922e-5	97303	250.2	0.6244725738396625	0.37130801687763715
YDR163W_CWC15	2852	2.9	49.92	0.763	2.919086e-5	80260	261.4	0.6306818181818182	0.36363636363636365
YDR164C_SEC1	3919	1.06	1658.43	1.1354	5.348687e-5	172592	212.3	0.5475862068965517	0.4510344827586207
YDR165W_TRM82	7580	8.22	NA	0.7085	3.621702e-5	114662	195.6	0.5573033707865168	0.4404494382022472
YDR166C_SEC5	2627	0.8	11595.68	1.6873	7.765018e-5	224090	217.3	0.5709876543209876	0.4279835390946502
YDR167W_TAF10	5019	6.06	20.68	0.7849	2.954045e-5	88856	265.7	0.6135265700483091	0.38164251207729466
YDR168W_CDC37	12535	6.29	2638.16	1.9886	9.679051e-5	114498	205.5	0.5285996055226825	0.46942800788954636
YDR169C_STB3	3067	0.66	1378.37	2.8691	1.123515e-4	140159	255.4	0.5972762645914397	0.40077821011673154
YDR171W_HSP42	8734	0.9	103.48	1.8199	8.324446e-5	94215	218.6	0.523936170212766	0.4734042553191489
YDR172W_SUP35	28454	9.92	3213.12	2.5222	1.46046e-4	125318	172.7	0.47959183673469385	0.5189504373177842
YDR173C_ARG82	3039	2.09	46.38	0.3627	1.467721e-5	156106	247.1	0.6348314606741573	0.36235955056179775
YDR174W_HMO1	16564	20.5	185.61	1.1007	6.374331e-5	58339	172.7	0.3643724696356275	0.631578947368421
YDR175C_RSM24	3907	4.42	120.33	0.7352	3.245024e-5	103313	226.6	0.559375	0.4375
YDR176W_NGG1	2330	1.85	341.49	0.8925	3.862388e-5	188343	231.1	0.6031294452347084	0.39544807965860596
YDR177W_UBC1	17349	13.36	85.57	0.8928	4.013918e-5	72958	222.4	0.5277777777777778	0.4675925925925926
YDR178W_SDH4	3404	1.13	441.85	4.7193	2.254972e-4	42525	209.3	0.42857142857142855	0.5659340659340659
YDR179C_CSN9	1215	2.76	102.44	0.5551	2.263584e-5	84147	245.2	0.6932515337423313	0.3006134969325153
YDR180W_SCC2	1407	0.47	2159.09	1.1715	5.080763e-5	364171	230.6	0.5749665327978581	0.4243641231593039
YDR183W_PLP1	1482	2.21	116.54	1.1532	4.7676500000000003e-05	76851	241.9	0.6233766233766234	0.3722943722943723
YDR188W_CCT6	14735	8.13	277.97	1.3607	5.824201e-5	144964	233.6	0.4040219378427788	0.5941499085923218
YDR189W_SLY1	6527	2.69	1732.72	1.3005	6.475774e-5	149395	200.8	0.5037481259370314	0.4947526236881559
YDR190C_RVB1	13215	11.08	502.61	0.8694	4.312616e-5	116728	201.6	0.5258620689655172	0.47198275862068967
YDR191W_HST4	1362	1.61	137.99	0.3421	1.525163e-5	148778	224.3	0.5633423180592992	0.4339622641509434
YDR192C_NUP42	3392	0.88	869.8	2.1696	9.300645e-5	111293	233.3	0.6194895591647331	0.37819025522041766
YDR194C_MSS116	7115	5.64	656.77	0.7237	3.585179e-5	162121	201.8	0.518796992481203	0.47969924812030074
YDR195W_REF2	3776	2.96	NA	0.5025	2.256652e-5	163211	222.7	0.5599250936329588	0.43820224719101125
YDR197W_CBS2	1784	2.6	118.59	0.3699	1.665726e-5	146634	222.1	0.5717948717948718	0.42564102564102563
YDR200C_VPS64	841	0.96	218.53	0.8221	3.453149e-5	172999	238.1	0.6380165289256199	0.3603305785123967
YDR201W_SPC19	3017	4.69	20.88	0.6028	2.590341e-5	77234	232.7	0.5240963855421686	0.46987951807228917
YDR202C_RAV2	2236	1.92	181.96	0.5845	2.399204e-5	127437	243.6	0.5625	0.4346590909090909
YDR204W_COQ4	2189	3.08	74.43	0.6185	2.614058e-5	117760	236.6	0.46726190476190477	0.5297619047619048
YDR205W_MSC2	1466	0.71	NA	0.9266	3.996097e-5	193140	231.9	0.5710344827586207	0.42758620689655175
YDR206W_EBS1	2327	3.77	444.93	0.2752	1.119036e-5	307003	245.9	0.6067796610169491	0.392090395480226
YDR207C_UME6	1122	0.5	1832.27	1.8684	8.3952e-5	198190	222.6	0.5041816009557945	0.4946236559139785
YDR211W_GCD6	9014	6.21	1167.72	0.7962	3.847337e-5	173540	206.9	0.5133239831697055	0.485273492286115
YDR212W_TCP1	21760	8.84	2292	1.4763	7.874057e-5	117695	187.5	0.4660714285714286	0.5321428571428571
YDR213W_UPC2	872	0.79	NA	0.9321	3.805932e-5	250132	244.9	0.5973741794310722	0.40153172866520787
YDR214W_AHA1	16602	5.19	856.86	2.4533	1.137568e-4	84489	215.7	0.47293447293447294	0.5242165242165242
YDR216W_ADR1	1854	0.15	679.57	1.5431	7.003483e-5	305991	220.3	0.5619335347432024	0.43731117824773413
YDR217C_RAD9	1050	0.84	286.56	1.0589	4.421844e-5	336314	239.5	0.6022900763358778	0.3969465648854962
YDR221W_GTB1	3289	1.28	765.31	1.2486	5.584872e-5	175075	223.6	0.5647226173541963	0.43385490753911804
YDR224C_HTB1	197858	59.6	251.25	2.2632	2.114258e-4	18860	107	0.25757575757575757	0.7348484848484849
YDR226W_ADK1	85433	41.89	619.45	2.5724	2.020554e-4	33340	127.3	0.34080717488789236	0.6547085201793722
YDR227W_SIR4	1972	0.62	374.59	1.2926	5.508895e-5	337027	234.6	0.5982339955849889	0.4010301692420898
YDR228C_PCF11	2911	2.34	631.82	0.7148	3.291039e-5	166570	217.2	0.569377990430622	0.42902711323763953
YDR229W_IVY1	3998	4.03	103.78	0.3683	1.375495e-5	194262	267.8	0.5947136563876652	0.40308370044052866
YDR231C_COX20	3578	2.25	NA	0.4095	1.725644e-5	106834	237.3	0.49029126213592233	0.5048543689320388
YDR232W_HEM1	7175	1.93	1006.81	3.3054	1.724833e-4	111006	191.6	0.4426229508196721	0.5555555555555556
YDR233C_RTN1	42171	10.69	6170.47	3.1248	2.087643e-4	49096	149.7	0.39864864864864863	0.597972972972973
YDR234W_LYS4	11774	2.95	1434.69	1.1657	5.676889e-5	160116	205.3	0.4783861671469741	0.5201729106628242
YDR235W_PRP42	2204	3.84	NA	0.2101	9.014946e-6	237914	233	0.5889908256880734	0.4091743119266055
YDR236C_FMN1	3547	5.76	66.5	0.293	1.304912e-5	125800	224.5	0.5662100456621004	0.4292237442922374
YDR237W_MRPL7	3329	4.38	208.06	0.712	3.284834e-5	93954	216.8	0.5426621160409556	0.4539249146757679
YDR238C_SEC26	18570	4.13	260.08	2.0383	1.033766e-4	201720	197.2	0.5061601642710473	0.4928131416837782
YDR240C_SNU56	1586	2.86	NA	0.3864	1.562687e-5	185900	247.3	0.59026369168357	0.4077079107505071
YDR243C_PRP28	1725	1.3	464.06	1.0276	4.537052e-5	155449	226.5	0.5246179966044142	0.47368421052631576
YDR244W_PEX5	1705	2.16	NA	0.6611	2.783321e-5	181526	237.5	0.6150081566068516	0.3833605220228385
YDR245W_MNN10	4257	12	103.49	0.3496	1.520204e-5	156388	230	0.5456852791878173	0.4517766497461929
YDR246W_TRS23	2899	0.71	373.75	2.9569	1.218036e-4	61617	242.8	0.5272727272727272	0.4681818181818182
YDR251W_PAM1	3320	1.04	2461.24	1.5056	6.337029e-5	213211	237.6	0.6028880866425993	0.39590854392298436
YDR254W_CHL4	2329	1.07	222.68	0.4354	1.718992e-5	174421	253.3	0.6078431372549019	0.3899782135076253
YDR257C_SET7	3631	3.63	206.29	0.4996	2.320054e-5	149704	215.4	0.5818181818181818	0.4161616161616162
YDR258C_HSP78	12303	1.43	873.22	2.155	1.100721e-4	168059	195.8	0.5197044334975369	0.479064039408867
YDR260C_SWM1	NA	2.82	15.01	0.8919	3.71975e-5	67886	239.8	0.5789473684210527	0.4152046783625731
YDR261C_EXG2	2559	2.15	813.46	1.2357	5.422044e-5	146750	227.9	0.5559502664298401	0.4422735346358792
YDR264C_AKR1	4124	5.67	235.41	0.5686	2.490445e-5	214805	228.3	0.5712418300653594	0.42745098039215684
YDR265W_PEX10	1542	5.22	55.22	0.0934	3.878382e-6	339271	240.9	0.5473372781065089	0.44970414201183434
YDR267C_CIA1	2809	4.72	101.12	0.5504	2.669889e-5	105689	206.1	0.5558912386706949	0.44108761329305135
YDR268W_MSW1	3032	2.8	72.19	0.3188	1.342285e-5	164743	237.5	0.5684210526315789	0.42894736842105263
YDR270W_CCC2	935	0.44	1399.74	1.2308	5.177761e-5	258212	237.7	0.536318407960199	0.4626865671641791
YDR272W_GLO2	8707	8.23	556.38	0.8207	3.536743e-5	92089	232.1	0.49454545454545457	0.5018181818181818
YDR275W_BSC2	1108	6.53	1.62	0.0616	2.481444e-6	461553	248.1	0.5466101694915254	0.4491525423728814
YDR276C_PMP3	23654	22.42	NA	3.5238	2.163987e-4	13740	162.8	0.32142857142857145	0.6607142857142857
YDR279W_RNH202	2038	2.91	712.06	0.62	2.652936e-5	119722	233.7	0.5897435897435898	0.4074074074074074
YDR280W_RRP45	4173	10.54	126.41	0.4025	1.621241e-5	137643	248.2	0.5555555555555556	0.4411764705882353
YDR281C_PHM6	NA	7.18	37.04	0.5635	1.864797e-5	85352	302.2	0.5523809523809524	0.4380952380952381
YDR283C_GCN2	1812	0.78	1316.6	1.0358	4.466604e-5	407340	231.9	0.5873493975903614	0.41204819277108434
YDR284C_DPP1	2927	7.18	98.4	0.4581	2.109021e-5	110410	217.2	0.5103448275862069	0.4862068965517241
YDR285W_ZIP1	626	0.96	62.58	0.1715	7.110406e-6	351878	241.1	0.6426940639269406	0.3561643835616438
YDR288W_NSE3	1641	5.46	36	0.2346	1.001732e-5	171016	234.2	0.5592105263157895	0.4375
YDR289C_RTT103	4969	2.25	490.76	1.174	5.314982e-5	109381	220.9	0.6195121951219512	0.3780487804878049
YDR292C_SRP101	5833	4.21	705.86	0.8672	3.889042e-5	164408	223	0.594855305466238	0.40353697749196143
YDR293C_SSD1	8160	1.26	1620.63	2.3242	1.13194e-4	265697	205.3	0.5259792166266987	0.47322142286171065
YDR294C_DPL1	5993	2.42	201.17	1.1952	5.662445e-5	142193	211.1	0.5169491525423728	0.48135593220338985
YDR295C_HDA2	2670	1.48	204.7	0.6291	2.616771e-5	200502	240.4	0.6014814814814815	0.397037037037037
YDR296W_MHR1	4636	2.87	NA	1.1284	4.213031e-5	84537	267.8	0.4977973568281938	0.4977973568281938
YDR297W_SUR2	9201	3.68	174.78	1.572	8.159714e-5	79683	192.7	0.4114285714285714	0.5857142857142857
YDR298C_ATP5	38834	8.06	543.77	1.7452	9.980363e-5	47266	174.9	0.45539906103286387	0.539906103286385
YDR299W_BFR2	7792	4.96	897.49	1.2224	6.132803e-5	122941	199.3	0.5570093457943925	0.4411214953271028
YDR300C_PRO1	8396	6.02	624.4	0.8065	3.980483e-5	112046	202.6	0.5268065268065268	0.47086247086247085
YDR301W_CFT1	1981	0.57	665.38	1.3144	5.919716e-5	318423	222	0.5537555228276878	0.44550810014727543
YDR302W_GPI11	4254	8.3	170.77	0.4488	2.156019e-5	92173	208.1	0.5590909090909091	0.43636363636363634
YDR303C_RSC3	3270	1.51	5103.49	1.4545	6.390016e-5	217320	227.6	0.5564334085778782	0.44243792325056436
YDR304C_CPR5	12524	19.96	442.81	1.1545	6.343218e-5	56898	182	0.43805309734513276	0.5575221238938053
YDR305C_HNT2	3289	4.17	11.21	0.3848	1.702001e-5	108037	226.1	0.573394495412844	0.42201834862385323
YDR308C_SRB7	3223	6.1	64.25	0.8132	2.938263e-5	73059	276.8	0.5673758865248227	0.425531914893617
YDR309C_GIC2	1149	3.04	2787.7	2.5222	1.063351e-4	100488	237.2	0.5182291666666666	0.4791666666666667
YDR310C_SUM1	2616	0.9	362.34	1.1653	4.851756e-5	275933	240.2	0.5399811853245532	0.4590780809031044
YDR311W_TFB1	3419	3.89	140.04	0.4208	1.988794e-5	186324	211.6	0.5038880248833593	0.49455676516329705
YDR313C_PIB1	1410	1.25	57.71	0.7524	2.684965e-5	117669	280.2	0.6062717770034843	0.3902439024390244
YDR315C_IPK1	1345	1.72	28.62	0.2781	1.27299e-5	140155	218.4	0.6063829787234043	0.3900709219858156
YDR318W_MCM21	909	3.72	21.79	0.12	5.174024e-6	278840	231.9	0.6341463414634146	0.36314363143631434
YDR320C_SWA2	3263	0.55	2756.39	3.4064	1.595458e-4	149102	213.5	0.554559043348281	0.4439461883408072
YDR320C-A_DAD4	3493	8.89	9.57	0.977	3.477305e-5	49268	281	0.5753424657534246	0.410958904109589
YDR321W_ASP1	11818	9.73	2025.44	1.4825	7.845446e-5	84932	189	0.47643979057591623	0.5209424083769634
YDR322C-A_TIM11	8209	10.74	61.07	0.959	4.115154e-5	46904	233	0.5154639175257731	0.4742268041237113
YDR322W_MRPL35	4463	2.37	572.25	0.9384	3.962172e-5	112396	236.8	0.529891304347826	0.4673913043478261
YDR323C_PEP7	1375	2.3	66.18	0.1767	7.447771e-6	256675	237.2	0.5891472868217055	0.40891472868217055
YDR324C_UTP4	4299	4.84	699.57	0.8943	4.204418e-5	189049	212.7	0.5405405405405406	0.45817245817245816
YDR325W_YCG1	1578	1.6	59.73	0.3158	1.266171e-5	337365	249.4	0.5694980694980695	0.4295366795366795
YDR326C_YSP2	1890	1.23	459.79	1.1857	5.255709e-5	343658	225.6	0.5816539263377345	0.4176511466296039
YDR328C_SKP1	8069	20.28	81.4	0.9182	4.132932e-5	67518	222.2	0.40512820512820513	0.5897435897435898
YDR329C_PEX3	1893	3.72	109.7	0.2644	9.645708e-6	224833	274.1	0.5723981900452488	0.4253393665158371
YDR330W_UBX5	3436	0.88	1230.35	1.7015	7.639444e-5	124675	222.7	0.5049900199600799	0.4930139720558882
YDR331W_GPI8	2585	3.57	816.48	0.8499	3.4714920000000003e-05	129674	244.8	0.558252427184466	0.4393203883495146
YDR334W_SWR1	1072	0.83	176.62	0.5734	2.434681e-5	397866	235.5	0.598019801980198	0.4013201320132013
YDR335W_MSN5	3519	1.2	435.26	1.181	5.301401e-5	291749	222.8	0.5648979591836735	0.4342857142857143
YDR337W_MRPS28	4606	4.06	19.81	0.7545	3.14315e-5	100712	240.1	0.5261324041811847	0.47038327526132406
YDR339C_FCF1	2690	10.18	228.61	0.7873	3.597052e-5	69385	218.9	0.5578947368421052	0.4368421052631579
YDR346C_SVF1	15683	12.56	921.18	0.666	3.578581e-5	117646	186.1	0.495850622406639	0.5020746887966805
YDR347W_MRP1	5008	2.32	234.52	1.3388	5.360604e-5	99076	249.8	0.546583850931677	0.4503105590062112
YDR349C_YPS7	1023	2.25	337.06	0.6272	2.662325e-5	178198	235.6	0.5611390284757118	0.4371859296482412
YDR351W_SBE2	1028	1.49	429.55	0.7854	3.197059e-5	243786	245.7	0.5976878612716763	0.40115606936416187
YDR353W_TRR1	51643	12.59	1657.38	2.7202	1.675426e-4	57924	162.4	0.396875	0.6
YDR354W_TRP4	6671	3.95	449.01	0.8889	4.074542e-5	107660	218.2	0.5328083989501312	0.4645669291338583
YDR356W_SPC110	3268	1	2358.41	1.6911	7.226348e-5	234980	234	0.5925925925925926	0.40634920634920635
YDR358W_GGA1	4652	1.06	240.63	1.2168	5.307589e-5	146766	229.3	0.5931899641577061	0.4050179211469534
YDR361C_BCP1	7404	14.38	622.63	0.6834	3.404782e-5	86375	200.7	0.5422535211267606	0.45422535211267606
YDR362C_TFC6	1546	1.62	101.65	0.5028	2.066532e-5	212140	243.3	0.5720653789004457	0.4264487369985141
YDR363W_ESC2	1911	1.68	73.63	0.4034	1.724858e-5	164852	233.9	0.6039387308533917	0.3938730853391685
YDR363W-A_SEM1	13166	23.98	220.17	1.3607	6.200739e-5	35877	219.4	0.6	0.3888888888888889
YDR364C_CDC40	2045	3.44	72.96	0.2673	1.174662e-5	188892	227.5	0.6118421052631579	0.38596491228070173
YDR365C_ESF1	5675	9.9	NA	0.4723	2.329138e-5	170491	202.8	0.5468998410174881	0.45151033386327505
YDR368W_YPR1	15561	6.34	NA	1.5096	8.553128e-5	66936	176.5	0.4185303514376997	0.5782747603833865
YDR369C_XRS2	687	0.61	630.56	0.688	3.063568e-5	224655	224.6	0.5754385964912281	0.4233918128654971
YDR371W_CTS2	2277	2.56	171.33	0.2481	1.154601e-5	196617	214.9	0.60546875	0.392578125
YDR372C_VPS74	5624	12.86	715.81	0.6355	2.939426e-5	108826	216.2	0.5289017341040463	0.4682080924855491
YDR373W_FRQ1	2836	13.11	20.65	0.5306	2.254125e-5	89326	235.4	0.5654450261780105	0.4293193717277487
YDR375C_BCS1	1515	1.95	66.04	0.2969	1.393105e-5	169171	213.1	0.5032822757111597	0.49452954048140046
YDR375C_BCS1	1515	1.95	66.04	0.2969	1.393105e-5	169171	213.1	0.5032822757111597	0.49452954048140046
YDR376W_ARH1	2544	2.94	228.08	0.4089	1.92306e-5	157027	212.6	0.5526315789473685	0.44534412955465585
YDR377W_ATP17	8703	15.8	77.05	1.5992	9.435755e-5	27885	169.5	0.47058823529411764	0.5196078431372549
YDR378C_LSM6	13630	25.16	29.6	0.6981	2.59705e-5	61892	268.8	0.5517241379310345	0.4367816091954023
YDR379W_RGA2	2002	0.87	NA	0.691	2.785998e-5	286405	248	0.6039603960396039	0.39504950495049507
YDR380W_ARO10	7266	8.06	168.94	0.2737	1.315674e-5	208314	208	0.5471698113207547	0.45125786163522014
YDR381W_YRA1	63497	30.14	104.92	1.5024	8.186476e-5	53875	183.5	0.3832599118942731	0.6123348017621145
YDR382W_RPP2B	199127	222.78	281.99	1.7971	1.814401e-4	16505	99	0.3783783783783784	0.6126126126126126
YDR383C_NKP1	3978	4.36	NA	0.2489	9.930207e-6	160619	250.7	0.6234309623430963	0.3723849372384937
YDR384C_ATO3	13254	2.35	1258.22	2.989	1.272849e-4	72669	234.8	0.47101449275362317	0.5253623188405797
YDR386W_MUS81	674	1.31	97.21	0.3124	1.214938e-5	245083	257.1	0.5971563981042654	0.40126382306477093
YDR388W_RVS167	18723	4.21	3499.06	2.3308	1.136635e-4	107842	205.1	0.4906832298136646	0.5072463768115942
YDR389W_SAC7	2455	0.99	1176.31	1.3924	5.711245e-5	177200	243.8	0.5709923664122137	0.42748091603053434
YDR390C_UBA2	4906	2.76	838.53	0.7502	3.407412e-5	169592	220.2	0.5525902668759811	0.44583987441130296
YDR393W_SHE9	779	2.51	NA	0.2792	1.162436e-5	195789	240.2	0.5689277899343544	0.4288840262582057
YDR394W_RPT3	7179	7.94	1746.26	1.078	5.335244e-5	105424	202.1	0.48717948717948717	0.5104895104895105
YDR395W_SXM1	7824	3.56	6735.35	1.472	7.171213e-5	207914	205.3	0.5227513227513227	0.47619047619047616
YDR397C_NCB2	5896	7.31	9.09	0.8414	3.112542e-5	71867	270.3	0.4965986394557823	0.4965986394557823
YDR398W_UTP5	6875	7.07	173.26	0.5735	2.563067e-5	183102	223.7	0.5186335403726708	0.4798136645962733
YDR399W_HPT1	22183	52.61	61.74	0.4559	2.492491e-5	80725	182.9	0.4099099099099099	0.5855855855855856
YDR400W_URH1	2879	1.55	337.07	1.2722	5.657757e-5	94355	224.9	0.5425219941348973	0.45454545454545453
YDR404C_RPB7	6897	5.25	240.31	1.6323	7.206885e-5	52832	226.5	0.5813953488372093	0.4127906976744186
YDR405W_MRP20	2630	1.08	530.41	2.2112	7.950039e-5	86007	278.1	0.5037878787878788	0.49242424242424243
YDR407C_TRS120	2068	0.95	7763.73	0.8194	3.520674e-5	328632	232.7	0.5310077519379846	0.4682170542635659
YDR408C_ADE8	8179	9.87	31.96	0.8753	3.508554e-5	82137	249.5	0.4744186046511628	0.5209302325581395
YDR410C_STE14	1508	7.74	43.7	0.2635	1.21123e-5	134778	217.6	0.55	0.44583333333333336
YDR411C_DFM1	4156	2.66	232.11	0.6808	2.770932e-5	120119	245.7	0.5029239766081871	0.49415204678362573
YDR416W_SYF1	1270	2.94	86.57	0.2745	1.186153e-5	283341	231.4	0.6069767441860465	0.3918604651162791
YDR419W_RAD30	1883	2.32	75.04	0.1427	5.856841e-6	324974	243.7	0.5955766192733017	0.4028436018957346
YDR421W_ARO80	482	1.23	218.14	0.2483	9.986637e-6	336539	248.6	0.5699263932702419	0.42902208201892744
YDR422C_SIP1	2052	1.02	931.35	1.0992	4.636792e-5	215010	237.1	0.5833333333333334	0.41544117647058826
YDR423C_CAD1	1554	1.11	473.5	1.3101	5.046906e-5	126245	259.6	0.5878048780487805	0.4097560975609756
YDR424C_DYN2	6488	8.9	81.03	0.965	4.926642e-5	38515	195.9	0.4838709677419355	0.5053763440860215
YDR427W_RPN9	16766	13.63	890.64	0.7562	4.15392e-5	95799	182	0.550761421319797	0.4467005076142132
YDR429C_TIF35	13037	31.11	326.9	1.0124	5.540092e-5	68302	182.7	0.4909090909090909	0.5054545454545455
YDR430C_CYM1	5214	0.87	74.22	1.3075	5.95767e-5	234054	219.5	0.5747474747474748	0.42424242424242425
YDR434W_GPI17	3920	5.22	825.78	0.631	2.858864e-5	153056	220.7	0.5850467289719626	0.4130841121495327
YDR435C_PPM1	2383	2.28	137.85	0.452	1.876709e-5	132522	240.8	0.5167173252279635	0.48024316109422494
YDR440W_DOT1	1256	1.26	612.26	0.5359	2.173816e-5	189733	246.5	0.5849056603773585	0.41337907375643224
YDR441C_APT2	2602	1.5	164.66	2.0434	8.472173e-5	55700	241.2	0.5494505494505495	0.44505494505494503
YDR443C_SSN2	1494	0.32	NA	0.9457	4.040175e-5	357373	234.1	0.5728360309641097	0.42646023926812104
YDR449C_UTP6	4712	6.03	1793.57	0.6386	3.025067e-5	126160	211.1	0.546485260770975	0.4512471655328798
YDR451C_YHP1	857	3.96	337.98	0.9827	3.603152e-5	124296	272.7	0.4971751412429379	0.5
YDR452W_PPN1	3170	5.25	469.73	0.3833	1.703958e-5	210515	224.9	0.5333333333333333	0.4651851851851852
YDR454C_GUK1	32424	28.19	581.34	1.3327	7.773426e-5	45095	171.4	0.425531914893617	0.5691489361702128
YDR456W_NHX1	2225	1.77	1217.06	0.9152	4.33135e-5	157044	211.3	0.5078864353312302	0.49053627760252366
YDR457W_TOM1	3638	0.62	3145.14	2.1892	9.949837e-5	729320	220	0.5610278372591007	0.4386662587947385
YDR459C_PFA5	NA	3.47	47.32	0.1076	4.269555e-6	328691	251.9	0.5413333333333333	0.456
YDR460W_TFB3	2643	3.1	41.64	0.8198	3.207569e-5	113470	255.6	0.5093167701863354	0.48757763975155277
YDR462W_MRPL28	3563	3.52	81.88	1.6593	6.743726e-5	51244	246	0.5	0.49324324324324326
YDR463W_STP1	2401	2.7	560.35	1.2857	5.421962e-5	141746	237.1	0.5423076923076923	0.45576923076923076
YDR464W_SPP41	1887	0.59	NA	1.7392	7.593457e-5	342062	229	0.5772980501392758	0.4220055710306407
YDR465C_RMT2	3963	6.51	NA	0.4994	2.337768e-5	131000	213.6	0.5278450363196125	0.46973365617433416
YDR466W_PKH3	882	0.8	766.22	0.747	3.00541e-5	256722	248.6	0.5973303670745272	0.40155728587319245
YDR468C_TLG1	2940	7.34	159.98	0.7258	3.252547e-5	80953	223.1	0.5466666666666666	0.4488888888888889
YDR469W_SDC1	3776	5.95	50.24	0.5579	2.288469e-5	86601	243.8	0.6534090909090909	0.3409090909090909
YDR470C_UGO1	1575	1.02	426.25	0.9805	4.450334e-5	133291	220.3	0.5188866799204771	0.47912524850894633
YDR471W_RPL27B	115904	94.4	910.39	1.4961	1.10592e-4	27575	135.3	0.30656934306569344	0.6861313868613139
YDR472W_TRS31	4354	5.11	NA	0.4712	2.192109e-5	106660	214.9	0.5528169014084507	0.44366197183098594
YDR473C_PRP3	1592	1.75	307.82	0.6635	2.77768e-5	148276	238.9	0.6127659574468085	0.3851063829787234
YDR477W_SNF1	6253	1.24	2332.99	2.9439	1.450707e-4	135551	202.9	0.5252365930599369	0.47318611987381703
YDR478W_SNM1	1707	2.42	25.44	0.5701	2.424448e-5	88041	235.1	0.592964824120603	0.4020100502512563
YDR479C_PEX29	2012	1.11	102.78	0.4772	1.846493e-5	197603	258.5	0.554954954954955	0.44324324324324327
YDR480W_DIG2	1502	0.94	263.31	0.9962	3.994896e-5	105828	249.4	0.5432098765432098	0.4537037037037037
YDR481C_PHO8	5198	12.27	264.01	0.5084	2.229264e-5	174160	228	0.5326278659611993	0.4656084656084656
YDR482C_CWC21	2220	3.09	8.94	0.5343	1.482437e-5	116475	360.4	0.5808823529411765	0.4117647058823529
YDR483W_KRE2	9604	8.97	2874.28	1.2245	7.354838e-5	87353	166.5	0.4717832957110609	0.5259593679458239
YDR484W_VPS52	2665	1.78	561.61	0.4971	2.168421e-5	193295	229.2	0.6308411214953271	0.367601246105919
YDR485C_VPS72	2014	1.77	332.84	0.4642	1.87471e-5	250429	247.6	0.5942211055276382	0.4045226130653266
YDR486C_VPS60	3119	3.45	152.72	1.4425	6.023668e-5	71679	239.5	0.5695652173913044	0.4260869565217391
YDR489W_SLD5	1398	1	205.74	1.1673	5.17174e-5	85922	225.7	0.5322033898305085	0.46440677966101696
YDR490C_PKH1	1728	0.56	446.36	1.1914	4.96274e-5	204279	240.1	0.5528031290743155	0.44589308996088656
YDR492W_IZH1	1710	3.38	310.4	0.8053	3.87074e-5	91785	208	0.4227129337539432	0.5741324921135647
YDR494W_RSM28	2043	6.06	23.08	0.346	1.368232e-5	164636	252.9	0.5883977900552486	0.4088397790055249
YDR495C_VPS3	1199	0.76	25.14	0.7606	3.192e-5	272475	238.3	0.6353754940711462	0.36363636363636365
YDR496C_PUF6	9678	10.01	1286.58	0.8183	4.450365e-5	143277	183.9	0.5342465753424658	0.4642313546423135
YDR497C_ITR1	11218	10.31	414.04	0.5078	2.377588e-5	166991	213.6	0.4512820512820513	0.5470085470085471
YDR498C_SEC20	2360	2.4	182.08	0.4491	1.938587e-5	140544	231.7	0.5598958333333334	0.4375
YDR499W_LCD1	1722	1.2	621.81	0.3963	1.568077e-5	252817	252.7	0.6096256684491979	0.3890374331550802
YDR500C_RPL37B	32436	111.94	1496.3	1.8795	1.706678e-4	15660	110.1	0.25842696629213485	0.7303370786516854
YDR501W_PLM2	436	0.53	1353.19	1.0637	4.423488e-5	148126	240.5	0.553639846743295	0.4444444444444444
YDR502C_SAM2	69407	4.1	8597.94	3.8888	2.87434e-4	55567	135.3	0.3974025974025974	0.6
YDR503C_LPP1	886	1.66	192.89	0.5258	2.148698e-5	113836	244.7	0.49818181818181817	0.49818181818181817
YDR507C_GIN4	3486	1.3	3508.49	2.649	1.199947e-4	260660	220.8	0.5634295713035871	0.4356955380577428
YDR508C_GNP1	18931	7.79	4173.89	1.0877	5.338879e-5	154014	203.7	0.5075301204819277	0.49096385542168675
YDR510W_SMT3	17795	8.16	3307.64	7.7797	3.787892e-4	23589	205.4	0.39215686274509803	0.5980392156862745
YDR511W_ACN9	3326	1.2	123.62	2.7098	1.058007e-4	43772	256.1	0.5223880597014925	0.4701492537313433
YDR512C_EMI1	1884	1.88	91.83	2.0247	7.089278e-5	67798	285.6	0.5851063829787234	0.4095744680851064
YDR513W_GRX2	18348	7.67	453.5	2.546	1.299232e-4	35915	196	0.4652777777777778	0.5277777777777778
YDR515W_SLF1	3316	1.64	1456.13	1.1197	5.280545e-5	113934	212	0.5825892857142857	0.41517857142857145
YDR516C_EMI2	7670	1.5	75.91	1.4998	6.951704e-5	122472	215.7	0.46107784431137727	0.5369261477045908
YDR517W_GRH1	4365	3.4	128.48	1.0356	4.042624e-5	120283	256.2	0.4906166219839142	0.5067024128686327
YDR518W_EUG1	7308	2.22	3954.03	1.819	9.456147e-5	110218	192.4	0.5154440154440154	0.4826254826254826
YDR519W_FPR2	8179	11	125.7	0.9683	5.382775e-5	43042	179.9	0.4852941176470588	0.5073529411764706
YDR524C_AGE1	743	0.84	778.49	0.8974	4.1944e-5	127180	214	0.5817805383022774	0.4161490683229814
YDR528W_HLR1	1886	0.96	2002.06	1.2216	5.114061e-5	120837	238.9	0.5707547169811321	0.4268867924528302
YDR529C_QCR7	33963	13.33	79.55	0.8404	3.905933e-5	53142	215.2	0.4375	0.5546875
YDR530C_APA2	3319	1.38	60.55	0.6647	2.801936e-5	113027	237.2	0.558282208588957	0.4386503067484663
YDR533C_HSP31	17204	2.29	112.85	0.5953	3.545904e-5	68159	167.9	0.5168067226890757	0.4789915966386555
YDR538W_PAD1	1078	1.55	178.66	0.7026	3.206944e-5	84421	219.1	0.522633744855967	0.4732510288065844
YEL002C_WBP1	14068	6.64	3940.51	2.1535	1.081158e-4	95097	199.2	0.5174013921113689	0.4802784222737819
YEL003W_GIM4	6777	16.35	251.28	1.1784	5.01964e-5	46215	234.8	0.6160714285714286	0.375
YEL004W_YEA4	795	1.08	324.7	0.5412	2.294481e-5	124487	235.9	0.6151603498542274	0.3819241982507289
YEL006W_YEA6	955	6.46	NA	0.1657	7.003991e-6	222277	236.6	0.6011904761904762	0.3958333333333333
YEL009C_GCN4	1937	24.31	8.14	0.1151	5.97752e-6	221600	192.6	0.475177304964539	0.5212765957446809
YEL012W_UBC8	2404	2.13	142.68	1.0386	4.482759e-5	73047	231.7	0.5844748858447488	0.410958904109589
YEL013W_VAC8	9747	3.95	1686.33	1.095	5.674119e-5	129358	193	0.5613126079447323	0.4369602763385147
YEL015W_EDC3	4099	6.05	571.99	0.4998	2.219068e-5	169382	225.2	0.5706521739130435	0.427536231884058
YEL016C_NPP2	NA	2.73	72.49	0.1334	5.315369e-6	312084	250.9	0.548582995951417	0.4493927125506073
YEL017C-A_PMP2	61952	68.78	777.46	3.878	2.719214e-4	9953	142.6	0.36363636363636365	0.6136363636363636
YEL017W_GTT3	2854	1.61	898.41	1.8023	7.229191e-5	98100	249.3	0.5059171597633136	0.4911242603550296
YEL018W_EAF5	1823	4.24	25.73	0.4874	1.798441e-5	131490	271	0.5464285714285714	0.45
YEL020W-A_TIM9	16011	11.53	NA	1.2207	6.641959e-5	31229	183.8	0.4772727272727273	0.5113636363636364
YEL022W_GEA2	4103	1.18	3148.95	1.3998	6.222133e-5	344519	225	0.5595890410958904	0.4397260273972603
YEL024W_RIP1	13650	1.63	706.59	2.3775	1.463894e-4	41912	162.4	0.4537037037037037	0.5416666666666666
YEL026W_SNU13	50898	10.84	2181.95	6.8366	5.934294e-4	16316	115.2	0.30708661417322836	0.6850393700787402
YEL027W_CUP5	10368	53.63	3105.13	1.8677	1.387447e-4	28880	134.6	0.36645962732919257	0.6273291925465838
YEL029C_BUD16	2761	4.77	46.3	0.2577	1.109914e-5	162781	232.2	0.5718849840255591	0.4249201277955272
YEL030W_ECM10	33685	0.6	893.53	0.7259	3.747268e-5	151630	193.7	0.48992248062015503	0.5085271317829457
YEL031W_SPF1	14206	2.08	NA	3.7357	2.116099e-4	219396	176.5	0.47286184210526316	0.5263157894736842
YEL032W_MCM3	7809	1.26	1065	1.5575	6.984319e-5	231074	223	0.5	0.49897119341563784
YEL036C_ANP1	3933	4.58	296.09	0.6049	2.616046e-5	154072	231.2	0.47704590818363274	0.5209580838323353
YEL037C_RAD23	8820	3.93	1520.09	3.3985	1.656183e-4	87912	205.2	0.5614035087719298	0.43609022556390975
YEL038W_UTR4	5904	6.57	26.09	0.4832	2.000093e-5	105078	241.6	0.47368421052631576	0.5219298245614035
YEL040W_UTR2	7202	15.83	1838.66	1.1671	6.44374e-5	100283	181.1	0.4893162393162393	0.5085470085470085
YEL042W_GDA1	7121	2.11	7560.79	3.5584	1.97162e-4	98742	180.5	0.4932562620423892	0.5048169556840078
YEL044W_IES6	4495	8.43	125.87	0.3974	1.617435e-5	102853	245.7	0.437125748502994	0.5568862275449101
YEL050C_RML2	3558	3.59	223.43	0.7124	3.40571e-5	111773	209.2	0.48223350253807107	0.5152284263959391
YEL051W_VMA8	11441	18.15	300.26	1.496	8.728125e-5	55507	171.4	0.4708171206225681	0.5252918287937743
YEL052W_AFG1	3254	2.27	306.34	0.6684	2.872091e-5	153502	232.7	0.5470588235294118	0.45098039215686275
YEL053C_MAK10	1538	1.18	588.68	0.4166	1.928724e-5	210407	216	0.5708446866485014	0.42779291553133514
YEL055C_POL5	4680	2.44	1441.45	1.509	6.921429e-5	237482	218	0.581622678396872	0.4173998044965787
YEL056W_HAT2	6183	4.04	254.57	0.4058	1.888758e-5	139312	214.8	0.582089552238806	0.4154228855721393
YEL058W_PCM1	8275	6.74	21.96	0.5831	2.39643e-5	177505	243.3	0.482078853046595	0.5161290322580645
YEL060C_PRB1	52920	0.74	2652.87	5.7833	3.310126e-4	114140	174.7	0.3805031446540881	0.6179245283018868
YEL061C_CIN8	1580	1.29	284.04	0.6061	2.568924e-5	275117	236	0.5904095904095904	0.4085914085914086
YEL062W_NPR2	1566	0.74	67.39	0.5832	2.4966540000000002e-05	183942	233.6	0.5633116883116883	0.43506493506493504
YEL063C_CAN1	5068	1.5	2509.78	2.339	1.257323e-4	117897	186	0.428087986463621	0.5702199661590525
YEL064C_AVT2	759	1.45	88.73	0.4072	1.673089e-5	176839	243.4	0.5343035343035343	0.46361746361746364
YEL065W_SIT1	2354	3.57	2144.69	0.6338	3.199454e-5	155860	198.1	0.4737678855325914	0.5246422893481717
YEL066W_HPA3	3925	1.46	371.36	2.3719	1.013019e-4	52017	234.1	0.4666666666666667	0.5277777777777778
YEL071W_DLD3	28560	33.53	284.58	0.7252	3.695001e-5	124611	196.3	0.48893360160965793	0.5090543259557344
YEL072W_RMD6	636	2.1	17.68	0.0922	4.089365e-6	296865	225.6	0.5775862068965517	0.41810344827586204
YER001W_MNN1	3767	2.82	NA	1.003	4.659498e-5	185701	215.3	0.5596330275229358	0.43905635648754915
YER002W_NOP16	6417	8.44	1865.08	2.0363	9.124773e-5	62733	223.2	0.5258620689655172	0.4698275862068966
YER003C_PMI40	21925	4.02	7484.95	4.9615	2.819158e-4	79224	176	0.47674418604651164	0.5209302325581395
YER005W_YND1	1278	2.05	182.93	0.2825	1.176865e-5	236453	240.1	0.5641838351822503	0.43423137876386686
YER006W_NUG1	10176	8.31	5098.01	1.7084	8.820804e-5	112243	193.7	0.5047984644913628	0.4932821497120921
YER007C-A_TMA20	11488	10.01	603.61	1.4807	7.732317e-5	47785	191.5	0.521978021978022	0.4725274725274725
YER007W_PAC2	808	1.74	75.72	0.2594	1.121565e-5	209191	231.3	0.5722543352601156	0.4258188824662813
YER008C_SEC3	2759	0.99	684.47	1.3343	5.58696e-5	337200	238.8	0.5654450261780105	0.4338070306656694
YER009W_NTF2	30271	44.44	1022.35	2.1859	1.401027e-4	26797	156	0.4365079365079365	0.5555555555555556
YER012W_PRE1	12959	4.09	654.07	3.0203	1.441877e-4	48619	209.5	0.507537688442211	0.48743718592964824
YER013W_PRP22	1406	1.17	306.8	0.6641	2.799474e-5	307589	237.2	0.5881326352530541	0.4109947643979058
YER015W_FAA2	1551	0.51	64.77	0.172	7.893026e-6	289060	217.9	0.548993288590604	0.44966442953020136
YER016W_BIM1	2782	5.68	199.15	0.441	1.804724e-5	139722	244.4	0.6144927536231884	0.3826086956521739
YER017C_AFG3	3473	1.16	425.22	0.9772	4.291627e-5	196801	227.7	0.5170603674540682	0.4816272965879265
YER018C_SPC25	2028	1.91	9.22	0.6242	2.303088e-5	103590	271	0.5495495495495496	0.44594594594594594
YER019C-A_SBH2	6520	35.35	14.48	1.0095	4.346412e-5	43678	232.3	0.449438202247191	0.5393258426966292
YER019W_ISC1	2391	1.9	69.72	0.4678	1.967372e-5	164485	237.8	0.4205020920502092	0.5774058577405857
YER020W_GPA2	4081	1.18	42.46	0.8666	2.961847e-5	165428	292.6	0.5155555555555555	0.4822222222222222
YER021W_RPN3	9513	9.95	1434.8	0.865	4.000101e-5	138317	216.3	0.5114503816793893	0.4866412213740458
YER022W_SRB4	2873	2.95	374.58	0.5692	2.48354e-5	197944	229.2	0.5872093023255814	0.4113372093023256
YER023W_PRO3	20995	11.76	336.2	1.8668	9.804892e-5	64843	190.4	0.4634146341463415	0.5331010452961672
YER024W_YAT2	2237	0.94	11.66	0.075	3.448333e-6	490919	217.5	0.5378787878787878	0.461038961038961
YER025W_GCD11	21797	7.16	10436.63	3.5083	2.071597e-4	94244	169.4	0.48295454545454547	0.5151515151515151
YER026C_CHO1	7353	13.46	555.24	0.75	3.683052e-5	83558	203.6	0.5126353790613718	0.48375451263537905
YER027C_GAL83	4211	1.58	2481.25	3.3873	1.519822e-4	99741	222.9	0.5789473684210527	0.41866028708133973
YER029C_SMB1	3054	3.69	128.98	1.2852	4.690319e-5	75303	274	0.5939086294416244	0.4010152284263959
YER031C_YPT31	9765	8.37	684.15	1.4701	6.899811e-5	62218	213.1	0.5178571428571429	0.47767857142857145
YER032W_FIR1	758	0.34	9764.71	2.6956	1.144876e-4	215227	235.5	0.5758266818700114	0.42303306727480045
YER036C_ARB1	30520	11.06	1978.52	2.1735	1.444358e-4	98869	150.5	0.4337152209492635	0.5646481178396072
YER038C_KRE29	484	0.98	269.87	0.5504	2.518688e-5	141311	218.5	0.5913978494623656	0.4064516129032258
YER040W_GLN3	1915	0.72	1149.99	1.3435	5.40226e-5	200306	248.7	0.5772913816689467	0.4213406292749658
YER041W_YEN1	1376	1.35	52.5	0.0924	4.065872e-6	418705	227.3	0.5815789473684211	0.41710526315789476
YER042W_MXR1	6897	4	408.08	2.5388	1.245238e-4	45749	203.9	0.6216216216216216	0.372972972972973
YER044C_ERG28	3066	4.08	67.3	1.2824	8.215465e-5	35431	156.1	0.348993288590604	0.6442953020134228
YER044C_ERG28	3066	4.08	67.3	1.2824	8.215465e-5	35431	156.1	0.348993288590604	0.6442953020134228
YER046W_SPO73	NA	3.09	6.31	0.1573	6.429054e-6	190785	244.7	0.5208333333333334	0.4722222222222222
YER047C_SAP1	1385	0.58	1290.81	1.2995	5.376124e-5	235665	241.7	0.5712694877505567	0.42761692650334077
YER048C_CAJ1	12235	5.52	1727.78	2.159	1.032985e-4	91612	209	0.5102040816326531	0.4872448979591837
YER048W-A_ISD11	6921	13.7	83.22	1.4163	6.143656e-5	38178	230.5	0.4421052631578947	0.5473684210526316
YER050C_RSM18	2310	8.32	90.52	0.7167	2.909971e-5	68598	246.3	0.5467625899280576	0.4460431654676259
YER052C_HOM3	22727	2.83	1790.27	2.6153	1.494416e-4	99095	175	0.4981060606060606	0.5
YER053C_PIC2	2783	1.23	57.11	0.5913	2.755203e-5	100889	214.6	0.5382059800664452	0.4584717607973422
YER055C_HIS1	33658	57.25	326.23	0.4801	2.380732e-5	102103	201.7	0.5201342281879194	0.47651006711409394
YER056C_FCY2	13962	26.71	227.16	0.5593	3.045629e-5	130896	183.6	0.4887640449438202	0.5093632958801498
YER056C_FCY2	13962	26.71	227.16	0.5593	3.045629e-5	130896	183.6	0.4887640449438202	0.5093632958801498
YER057C_HMF1	36672	7.82	398.91	3.0247	1.768649e-4	27886	171	0.36153846153846153	0.6307692307692307
YER058W_PET117	2513	2.19	6.07	0.9511	3.169367e-5	63962	300.1	0.6018518518518519	0.3888888888888889
YER059W_PCL6	2358	1.5	305.7	0.9349	3.53315e-5	139701	264.6	0.6080760095011877	0.38954869358669836
YER060W_FCY21	1174	1.39	180.18	0.3609	1.700813e-5	171039	212.2	0.500945179584121	0.497164461247637
YER060W_FCY21	1174	1.39	180.18	0.3609	1.700813e-5	171039	212.2	0.500945179584121	0.497164461247637
YER062C_HOR2	18882	2.68	291.08	2.1855	1.304152e-4	49730	167.6	0.38645418326693226	0.6095617529880478
YER063W_THO1	9167	2.77	527.18	3.9575	2.064331e-4	46828	191.7	0.5296803652968036	0.4657534246575342
YER068W_MOT2	4800	1.21	1553.17	2.3343	1.111324e-4	132506	210	0.5510204081632653	0.44727891156462585
YER070W_RNR1	163102	3.66	4095.14	2.7926	1.740953e-4	148345	160.4	0.4398200224971879	0.5590551181102362
YER072W_VTC1	10467	20.84	726.05	4.4124	2.09064e-4	32220	211.1	0.46153846153846156	0.5307692307692308
YER073W_ALD5	20347	8.27	220.38	1.4759	7.820695e-5	111109	188.7	0.4491362763915547	0.5489443378119002
YER074W-A_YOS1	3784	15.96	339.91	0.7169	2.770936e-5	58340	258.7	0.5930232558139535	0.3953488372093023
YER075C_PTP3	1324	0.52	5519.12	1.4449	6.079013e-5	237262	237.7	0.5715823466092572	0.42734122712594186
YER082C_UTP7	6067	5.55	243.22	0.7688	3.553399e-5	148220	216.4	0.5477477477477477	0.45045045045045046
YER083C_GET2	5182	1.55	1488.59	3.9591	1.591042e-4	77452	248.8	0.5314685314685315	0.46503496503496505
YER086W_ILV1	15941	4.38	2247.96	1.8097	1.03002e-4	111083	175.7	0.4558058925476603	0.5424610051993067
YER087C-B_SBH1	11657	6.06	NA	5.3301	2.557645e-4	21207	208.4	0.5301204819277109	0.4578313253012048
YER088C_DOT6	3566	1.92	1248.75	1.4969	6.57008e-5	168096	227.8	0.44411326378539495	0.5543964232488823
YER090W_TRP2	17060	3.13	8763.89	3.943	2.071726e-4	101512	190.3	0.5255905511811023	0.47244094488188976
YER092W_IES5	6108	7.97	64.13	0.8657	3.007945e-5	69508	287.8	0.6031746031746031	0.3888888888888889
YER093C_TSC11	686	0.5	160.18	0.6676	2.685171e-5	393002	248.6	0.5800139762403913	0.4192872117400419
YER093C_TSC11	686	0.5	160.18	0.6676	2.685171e-5	393002	248.6	0.5800139762403913	0.4192872117400419
YER094C_PUP3	14223	22.61	109.14	0.6133	2.754079e-5	82182	222.7	0.4854368932038835	0.5097087378640777
YER095W_RAD51	5442	3.05	91.43	0.7158	3.140784e-5	123223	227.9	0.5261845386533666	0.4713216957605985
YER099C_PRS2	4368	6.79	77.86	0.5209	2.089109e-5	127402	249.3	0.554858934169279	0.44200626959247646
YER100W_UBC6	3863	4.86	440.89	1.8014	8.905509e-5	62001	202.3	0.5139442231075697	0.4820717131474104
YER101C_AST2	2002	1.32	371.43	0.8014	3.972344e-5	112128	201.7	0.5823665893271461	0.41531322505800466
YER103W_SSA4	21705	2.79	586.42	0.8628	3.837284e-5	170629	224.8	0.5272161741835147	0.4712286158631415
YER104W_RTT105	2016	1.69	19.56	0.6652	3.048696e-5	78404	218.2	0.5502392344497608	0.4449760765550239
YER105C_NUP157	3992	1.39	1089.47	1.1318	4.8141e-5	348023	235.1	0.5869252873563219	0.41235632183908044
YER107C_GLE2	4283	6.51	467.78	0.4908	2.006754e-5	139346	244.6	0.6229508196721312	0.3743169398907104
YER109C_FLO8	NA	0.88	415.47	0.4339	1.763597e-5	253530	246	NA	NA
YER110C_KAP123	31329	3.84	30418.79	5.633	3.625965e-4	175819	155.4	0.41921005385996407	0.5798922800718133
YER111C_SWI4	1250	0.49	2282.43	1.9952	8.465108e-5	269667	235.7	0.5859232175502742	0.41316270566727603
YER112W_LSM4	7139	6.01	891.09	1.9282	1.049786e-4	44057	183.7	0.48936170212765956	0.5053191489361702
YER114C_BOI2	2856	0.88	1124.74	2.4369	1.020076e-4	258494	238.9	0.5389048991354467	0.4601344860710855
YER118C_SHO1	1485	2.99	2019.3	0.9583	4.608049e-5	98234	208	0.5516304347826086	0.44565217391304346
YER120W_SCS2	17390	5.77	2916.42	4.9704	2.197719e-4	59960	226.2	0.4489795918367347	0.5469387755102041
YER122C_GLO3	8403	7.05	NA	1.5219	6.997024e-5	121742	217.5	0.5789473684210527	0.4190283400809717
YER123W_YCK3	2841	2.16	871.87	0.8384	4.048355e-5	133422	207.1	0.5733333333333334	0.4247619047619048
YER124C_DSE1	1736	15.99	279.49	0.5932	2.676245e-5	164591	221.6	0.5993031358885017	0.3989547038327526
YER125W_RSP5	6572	1.24	7498.09	5.182	2.546721e-4	168745	203.5	0.5407407407407407	0.4580246913580247
YER126C_NSA2	35483	16.98	581.08	0.9533	5.358771e-5	65269	177.9	0.42366412213740456	0.5725190839694656
YER127W_LCP5	2006	6.53	209.33	0.7097	3.122295e-5	113406	227.3	0.5	0.4972067039106145
YER129W_SAK1	1130	1.3	215.37	0.4872	2.007913e-5	327135	242.6	0.6097987751531059	0.389326334208224
YER131W_RPS26B	193309	77.11	1401.43	2.5255	2.091982e-4	19267	120.7	0.19166666666666668	0.8
YER132C_PMD1	1476	0.5	302.05	0.4884	2.041059e-5	468734	239.3	0.5809578107183581	0.4184720638540479
YER133W_GLC7	17812	32.04	218.9	0.6206	3.178226e-5	92582	195.3	0.5623003194888179	0.43450479233226835
YER136W_GDI1	16754	5.07	5643.94	1.8977	1.075879e-4	89021	176.4	0.504424778761062	0.49336283185840707
YER142C_MAG1	3062	1.09	176.59	0.7856	3.218243e-5	103577	244.1	0.5824915824915825	0.41414141414141414
YER143W_DDI1	5254	2.28	689.46	1.1636	4.667769e-5	128371	249.3	0.5384615384615384	0.4592074592074592
YER144C_UBP5	799	0.6	248.87	0.579	2.327476e-5	243473	248.8	0.5632754342431762	0.43548387096774194
YER145C_FTR1	6519	8.03	204.69	0.8831	3.99789e-5	114473	220.9	0.41975308641975306	0.5777777777777777
YER146W_LSM5	10989	17.19	22.59	1.0262	3.760267e-5	52246	272.9	0.4148936170212766	0.574468085106383
YER147C_SCC4	787	1.75	19.98	0.228	7.951852e-6	304975	286.7	0.5296	0.4688
YER148W_SPT15	5428	13.77	131.61	0.8727	4.222158e-5	73496	206.7	0.5062240663900415	0.4896265560165975
YER149C_PEA2	2821	2.19	71.33	0.8061	3.304798e-5	132949	243.9	0.5629453681710214	0.4346793349168646
YER151C_UBP3	6378	0.91	NA	2.802	1.359664e-4	195503	206.1	0.5125958378970427	0.48630887185104055
YER154W_OXA1	5702	1.11	358.65	1.3701	5.901284e-5	110511	232.2	0.42431761786600497	0.5732009925558312
YER155C_BEM2	5225	1	1318.72	1.699	7.497087e-5	504653	226.6	0.565959409594096	0.43357933579335795
YER157W_COG3	2629	2.77	340.18	0.4152	1.996246e-5	216915	208	0.5349127182044888	0.46384039900249374
YER159C_BUR6	6044	3.9	80.93	1.7022	5.903563e-5	58172	288.3	0.5804195804195804	0.4125874125874126
YER161C_SPT2	2759	2.15	252.77	1.0934	4.400565e-5	105713	248.5	0.5808383233532934	0.4161676646706587
YER162C_RAD4	1017	0.95	85.01	0.398	1.688605e-5	237168	235.7	0.5483443708609271	0.4503311258278146
YER164W_CHD1	3683	0.56	5717.38	4.0599	1.904851e-4	318344	213.1	0.5296119809394145	0.4697072838665759
YER166W_DNF1	3151	0.65	3405.15	1.8524	8.890697e-5	338787	208.4	0.5451653944020356	0.4541984732824427
YER167W_BCK2	952	1.83	182.28	0.6072	2.773094e-5	222627	219	0.534037558685446	0.4647887323943662
YER168C_CCA1	5477	3.67	425.45	0.6517	2.853099e-5	159990	228.4	0.5722120658135283	0.4259597806215722
YER169W_RPH1	2117	1.48	462.96	0.6434	2.626868e-5	233279	244.9	0.5696361355081556	0.42910915934755334
YER170W_ADK2	1257	2.95	49.31	0.6595	2.608526e-5	95476	252.8	0.584070796460177	0.41150442477876104
YER171W_RAD3	3340	1.89	513.89	0.6601	3.018297e-5	203486	218.7	0.5571245186136072	0.441591784338896
YER172C_BRR2	3101	0.59	NA	1.6131	6.817731e-5	526687	236.6	0.5924214417744916	0.40711645101663585
YER173W_RAD24	928	1.66	66.02	0.2143	8.658913e-6	278851	247.5	0.6015151515151516	0.396969696969697
YER174C_GRX4	4679	6.46	55.94	0.4889	1.973365e-5	111374	247.8	0.6040816326530613	0.39183673469387753
YER175C_TMT1	6966	1.89	50.98	0.3525	1.658245e-5	124079	212.6	0.5266666666666666	0.47
YER176W_ECM32	3128	1.09	67.96	1.6069	6.745982e-5	282085	238.2	0.535650623885918	0.46345811051693403
YER177W_BMH1	83189	56.9	709.71	1.2379	7.006027e-5	61628	176.7	0.35074626865671643	0.6455223880597015
YER178W_PDA1	27471	4.96	9552.43	7.8686	4.335897e-4	78707	181.5	0.41330166270783847	0.5843230403800475
YER183C_FAU1	2523	6.77	18.42	0.4524	1.879786e-5	104216	240.7	0.5943396226415094	0.4009433962264151
YFL001W_DEG1	3139	3.62	62.14	0.383	1.705995e-5	158081	224.5	0.5191873589164786	0.4785553047404063
YFL002C_SPB4	3068	2.53	132.7	0.7069	2.975935e-5	177785	237.5	0.5733113673805601	0.42504118616144976
YFL004W_VTC2	8379	5.37	3493.92	1.9415	9.821538e-5	174054	197.7	0.5247285886610374	0.47406513872135103
YFL005W_SEC4	24546	19.64	104	0.9912	5.349147e-5	58718	185.3	0.47685185185185186	0.5185185185185185
YFL007W_BLM10	2677	0.85	1310.28	1.2817	5.764736e-5	494033	222.3	0.5452425373134329	0.4542910447761194
YFL008W_SMC1	4078	1.03	401.58	1.8006	7.995349e-5	288602	225.2	0.5685154975530179	0.43066884176182707
YFL010C_WWM1	8910	5.86	1957.89	3.4595	1.552122e-4	53695	222.9	0.5801886792452831	0.41509433962264153
YFL014W_HSP12	86914	2.63	121.89	1.3314	1.200834e-4	20524	110.9	0.35454545454545455	0.6363636363636364
YFL016C_MDJ1	5646	2.76	71.48	1.1443	5.209252e-5	131664	219.7	0.4765625	0.521484375
YFL017C_GNA1	7477	6.76	39.9	0.776	3.357015e-5	66773	231.2	0.49375	0.5
YFL017W-A_SMX2	5653	3.43	NA	2.7853	1.079455e-4	29390	258	0.47435897435897434	0.5128205128205128
YFL018C_LPD1	24993	3.85	4185.78	3.8588	2.099129e-4	96679	183.8	0.46	0.538
YFL021W_GAT1	4298	0.51	2766.61	1.3385	5.531986e-5	141716	242	0.461839530332681	0.5362035225048923
YFL021W_GAT1	4298	0.51	2766.61	1.3385	5.531986e-5	141716	242	0.461839530332681	0.5362035225048923
YFL022C_FRS2	25119	4.5	16352.24	4.4861	2.480718e-4	95173	180.8	0.40476190476190477	0.5932539682539683
YFL023W_BUD27	3386	1.47	953.97	1.3881	5.6736e-5	212622	244.7	0.5796737766624843	0.4190715181932246
YFL024C_EPL1	1418	0.87	1421.11	0.6146	2.636755e-5	232080	233.1	0.575030012004802	0.4237695078031212
YFL025C_BST1	949	0.72	355.95	0.7782	3.370752e-5	267453	230.9	0.5601941747572815	0.4388349514563107
YFL027C_GYP8	609	5.69	38.57	0.1163	4.876088e-6	323895	238.6	0.572289156626506	0.42570281124497994
YFL028C_CAF16	5580	6.82	41.31	0.3613	1.634548e-5	125279	221	0.5379310344827586	0.4586206896551724
YFL029C_CAK1	3246	1.7	76.62	0.4695	2.100576e-5	130083	223.5	0.4959349593495935	0.5013550135501355
YFL034C-A_RPL22B	24661	66.28	NA	0.6236	3.504377e-5	50424	178	0.4146341463414634	0.5772357723577236
YFL034C-B_MOB2	2366	1.53	612.31	1.6942	6.681516e-5	87992	253.6	0.5590277777777778	0.4375
YFL036W_RPO41	10716	0.4	853.18	2.3027	1.076925e-4	298368	213.8	0.5547337278106509	0.44452662721893493
YFL037W_TUB2	21334	4.94	9076.91	4.1047	2.164899e-4	91457	189.6	0.43231441048034935	0.5655021834061136
YFL038C_YPT1	25666	21.93	121.81	1.1826	6.084726e-5	56668	194.4	0.41545893719806765	0.5797101449275363
YFL039C_ACT1	134173	21.89	31185.1	6.4507	5.470293e-4	46167	117.9	0.2978723404255319	0.699468085106383
YFL041W_FET5	4061	1.36	691.42	1.6803	7.034236e-5	163036	238.9	0.5200642054574639	0.478330658105939
YFL044C_OTU1	3095	1.63	66.67	1.9555	8.993144e-5	76788	217.4	0.4370860927152318	0.5596026490066225
YFL045C_SEC53	32687	52.56	482.08	1.3831	1.107414e-4	40879	124.9	0.3803921568627451	0.615686274509804
YFL047W_RGD2	3034	2.49	426.03	0.4408	1.806312e-5	229840	244	0.5636363636363636	0.43496503496503497
YFL048C_EMP47	6683	9.39	446.54	0.7035	3.384324e-5	122252	207.9	0.547085201793722	0.45067264573991034
YFL049W_SWP82	2456	2.31	451.98	0.4645	2.014204e-5	193541	230.6	0.5833333333333334	0.4150641025641026
YFL050C_ALR2	1558	0.69	5.62	0.0251	1.040723e-6	1168167	241.3	0.5983701979045402	0.40046565774155995
YFR001W_LOC1	5272	12.74	107.64	0.9235	4.290909e-5	67425	215.2	0.5073170731707317	0.4878048780487805
YFR002W_NIC96	5860	3.11	1176.04	0.9766	4.44625e-5	206993	219.6	0.5571428571428572	0.44166666666666665
YFR003C_YPI1	14857	4.74	15	0.9324	3.598286e-5	68215	259.1	0.5641025641025641	0.42948717948717946
YFR004W_RPN11	17169	10.92	149.46	1.0203	5.020989e-5	82301	203.2	0.4788273615635179	0.5179153094462541
YFR005C_SAD1	2003	4.69	125.03	0.2942	1.245123e-5	186405	236.3	0.5946547884187082	0.40311804008908686
YFR008W_FAR7	2164	1.92	81.48	0.7725	3.0027e-5	90419	257.3	0.5990990990990991	0.3963963963963964
YFR010W_UBP6	10298	5.33	1953.29	1.5669	8.012193e-5	110265	195.6	0.538	0.46
YFR013W_IOC3	2185	1.36	730.88	0.9251	4.177703e-5	198439	221.4	0.5926395939086294	0.40609137055837563
YFR014C_CMK1	3681	2.1	55.4	0.6276	2.780343e-5	136863	225.7	0.5480984340044742	0.44966442953020136
YFR015C_GSY1	5344	0.38	113.61	0.8056	3.940458e-5	170335	204.5	0.47249647390691113	0.5260930888575458
YFR021W_ATG18	1867	0.54	79.32	1.5961	6.580015e-5	136725	242.6	0.4930139720558882	0.5049900199600799
YFR022W_ROG3	632	0.41	165.68	0.3126	1.233019e-5	267209	253.6	0.5613079019073569	0.4373297002724796
YFR024C-A_LSB3	9194	6.87	626.04	1.0602	5.354358e-5	109757	198	0.48695652173913045	0.5108695652173914
YFR025C_HIS2	4033	4.3	31.9	0.3941	1.702608e-5	136500	231.4	0.5297619047619048	0.46726190476190477
YFR027W_ECO1	210	0.81	133.46	0.9584	3.255601e-5	113732	294.4	0.5531914893617021	0.4432624113475177
YFR028C_CDC14	3413	4.4	188.45	0.4876	2.049706e-5	180103	237.9	0.5398550724637681	0.4583333333333333
YFR030W_MET10	13359	0.93	486.9	1.1713	6.774232e-5	193897	172.9	0.46042471042471045	0.5386100386100386
YFR031C_SMC2	2109	1.56	377.34	0.3189	1.333052e-5	355152	239.2	0.5841161400512382	0.4150298889837746
YFR033C_QCR6	6277	6.66	38.1	0.5773	2.519009e-5	73617	229.2	0.5540540540540541	0.4391891891891892
YFR037C_RSC8	8035	7.33	73.15	0.806	3.300227e-5	166573	244.2	0.489247311827957	0.5089605734767025
YFR040W_SAP155	3591	0.78	4057.46	1.732	7.84247e-5	234264	220.9	0.5613160518444666	0.43768693918245266
YFR041C_ERJ5	2856	3.5	98.57	0.9112	4.150146e-5	89088	219.6	0.5675675675675675	0.42905405405405406
YFR046C_CNN1	1597	1.09	NA	0.5051	1.912349e-5	147900	264.1	0.5939226519337016	0.40331491712707185
YFR047C_BNA6	6928	3.59	111.88	0.9262	4.555407e-5	82137	203.3	0.4560810810810811	0.5405405405405406
YFR048W_RMD8	1400	1.64	171.72	0.519	2.242562e-5	198044	231.5	0.55052790346908	0.4479638009049774
YFR049W_YMR31	4105	2.52	117.7	2.891	1.088091e-4	42136	265.7	0.5080645161290323	0.4838709677419355
YFR050C_PRE4	15040	9.41	377.31	1.4219	6.72045e-5	71373	211.6	0.5205992509363296	0.4756554307116105
YFR051C_RET2	11686	1.55	3386.65	4.4343	2.0646e-4	122328	214.8	0.41681901279707495	0.5813528336380256
YFR052W_RPN12	17131	8.4	181.72	1.5472	6.839369e-5	76832	226.2	0.5272727272727272	0.4690909090909091
YGL001C_ERG26	8043	8.25	1002.94	0.6902	3.524476e-5	96913	195.8	0.5257142857142857	0.4714285714285714
YGL002W_ERP6	1005	5.51	68.65	0.2966	1.362782e-5	120602	217.6	0.543778801843318	0.45161290322580644
YGL003C_CDH1	2073	1.14	12.43	0.4344	1.658324e-5	208830	262	0.5802469135802469	0.41798941798941797
YGL004C_RPN14	2850	1.62	143.06	0.4734	2.10131e-5	141757	225.3	0.5598086124401914	0.43779904306220097
YGL005C_COG7	2275	4.59	74.84	0.3184	1.223315e-5	154629	260.3	0.6321428571428571	0.36428571428571427
YGL008C_PMA1	136434	31.96	38999.97	4.6953	4.27976e-4	103159	109.7	0.2916213275299238	0.7072905331882481
YGL009C_LEU1	83442	14.12	NA	3.3372	2.119324e-4	127542	157.5	0.4756410256410256	0.5230769230769231
YGL011C_SCL1	20118	5.12	680.81	2.7701	1.34555e-4	59517	205.9	0.5335968379446641	0.4624505928853755
YGL012W_ERG4	5157	14.34	1923.36	0.886	4.577611e-5	113587	193.5	0.3987341772151899	0.5991561181434599
YGL013C_PDR1	1648	0.62	1732.5	1.4713	6.326723e-5	264411	232.6	0.558465855940131	0.44059869036482696
YGL014W_PUF4	4011	1.01	14696.73	3.016	1.424584e-4	195231	211.7	0.5736782902137233	0.4251968503937008
YGL016W_KAP122	3962	1.5	10504.66	1.1892	5.560854e-5	249380	213.9	0.5425138632162662	0.4565619223659889
YGL017W_ATE1	2190	3.1	49.06	0.265	1.161354e-5	201093	228.1	0.5257936507936508	0.4722222222222222
YGL019W_CKB1	5384	5.74	86.15	0.6982	2.695633e-5	109359	259	0.5053763440860215	0.4910394265232975
YGL020C_GET1	5793	6.88	230.04	0.9449	4.283442e-5	75404	220.6	0.5084745762711864	0.4872881355932203
YGL021W_ALK1	1042	2.29	518.98	0.5283	2.203811e-5	227811	239.7	0.5611038107752957	0.4375821287779238
YGL022W_STT3	5581	3.56	525.39	1.6582	8.136553e-5	158819	203.8	0.3810848400556328	0.6175243393602226
YGL023C_PIB2	3043	0.94	638.76	1.1505	4.025534e-5	206613	285.8	0.5204402515723271	0.4779874213836478
YGL025C_PGD1	2346	1.2	518.54	1.3287	5.269381e-5	119338	252.2	0.5326633165829145	0.4648241206030151
YGL026C_TRP5	32260	4.07	6065.74	4.6805	2.822557e-4	120948	165.8	0.4519774011299435	0.5466101694915254
YGL027C_CWH41	5156	2.12	1258.65	1.5899	7.447615e-5	191466	213.5	0.5551558752997602	0.44364508393285373
YGL028C_SCW11	7090	5.38	NA	1.2602	6.879606e-5	114002	183.2	0.4585635359116022	0.5395948434622467
YGL030W_RPL30	74292	225.38	295.44	1.339	1.371178e-4	17644	97.7	0.2169811320754717	0.7735849056603774
YGL035C_MIG1	1923	0.85	2815.96	3.1551	1.362043e-4	124321	231.6	0.5326732673267327	0.46534653465346537
YGL037C_PNC1	29023	12.16	53.8	1.039	5.788019e-5	56231	179.5	0.4055299539170507	0.5898617511520737
YGL038C_OCH1	4085	2.22	730.87	1.209	5.229047e-5	130335	231.2	0.5446985446985447	0.45322245322245325
YGL040C_HEM2	11565	9.67	321.49	0.7694	4.009274e-5	90768	191.9	0.5131195335276968	0.4839650145772595
YGL043W_DST1	7953	4.69	2038.15	2.0459	9.958366e-5	73730	205.4	0.5516129032258065	0.44516129032258067
YGL044C_RNA15	5707	3.75	727.15	0.7947	2.914733e-5	115288	272.7	0.6195286195286195	0.3771043771043771
YGL045W_RIM8	1590	0.74	21.11	0.3464	1.296336e-5	222241	267.2	0.5432780847145487	0.4548802946593002
YGL047W_ALG13	2392	2.96	11.61	0.5075	2.087352e-5	97260	243.1	0.5172413793103449	0.47783251231527096
YGL048C_RPT6	16116	13.6	863.7	0.902	4.600896e-5	101334	196.1	0.5197044334975369	0.47783251231527096
YGL049C_TIF4632	7702	0.68	13485.03	6.945	3.233038e-4	199648	214.8	0.5333333333333333	0.46557377049180326
YGL050W_TYW3	4554	2.84	199.67	0.7067	2.879957e-5	101955	245.4	0.5474452554744526	0.4489051094890511
YGL054C_ERV14	8896	38.32	295.64	0.6526	3.945564e-5	48335	165.4	0.43884892086330934	0.5539568345323741
YGL055W_OLE1	9820	12.98	424.91	1.1223	8.901943e-5	75655	126.1	0.3150684931506849	0.6829745596868885
YGL056C_SDS23	6132	1.86	1214.33	1.1907	4.591599e-5	158702	259.3	0.553030303030303	0.44507575757575757
YGL058W_RAD6	8272	8.31	43.49	1.4981	7.63256e-5	47058	196.3	0.4682080924855491	0.5260115606936416
YGL060W_YBP2	2064	1.02	2409.55	1.019	4.705116e-5	160298	216.6	0.5404984423676013	0.45794392523364486
YGL061C_DUO1	2932	2.76	252.76	0.853	3.286184e-5	94806	259.6	0.5887096774193549	0.40725806451612906
YGL064C_MRH4	1361	0.95	281.74	0.8527	3.582969e-5	161657	238	0.5338078291814946	0.46441281138790036
YGL065C_ALG2	3939	1.36	4001.83	1.2718	6.264886e-5	118274	203	0.5575396825396826	0.44047619047619047
YGL066W_SGF73	2846	0.97	1300.13	1.5264	6.21196e-5	177784	245.7	0.601823708206687	0.3966565349544073
YGL067W_NPY1	3508	1.82	1389.65	1.3721	6.352022e-5	98908	216	0.5194805194805194	0.4779220779220779
YGL068W_MNP1	12895	15.26	43.1	0.7806	3.764977e-5	66992	207.3	0.4512820512820513	0.5435897435897435
YGL070C_RPB9	5396	11.88	25.9	1.3572	5.760637e-5	46338	235.6	0.5528455284552846	0.43902439024390244
YGL071W_AFT1	2714	0.72	1925.22	1.6521	6.932598e-5	179093	238.3	0.5890014471780028	0.40955137481910275
YGL073W_HSF1	2309	0.99	1123.8	1.1098	4.782072e-5	214455	232.1	0.5827338129496403	0.41606714628297364
YGL075C_MPS2	1183	2.13	NA	0.2783	1.141476e-5	182210	243.8	0.595360824742268	0.4020618556701031
YGL077C_HNM1	9741	5.16	617.86	0.8281	4.227388e-5	134135	195.9	0.46631205673758863	0.5319148936170213
YGL078C_DBP3	13427	11.71	3845.56	0.9074	5.036352e-5	114266	180.2	0.48282442748091603	0.5152671755725191
YGL083W_SCY1	1985	0.35	5338.04	2.698	1.258199e-4	180567	214.4	0.5515527950310559	0.4472049689440994
YGL084C_GUP1	2827	2.53	516.9	0.7951	3.839793e-5	142210	207.1	0.483065953654189	0.5151515151515151
YGL086W_MAD1	3174	1.94	581.75	0.7164	3.141997e-5	202842	228	0.648	0.3506666666666667
YGL087C_MMS2	9970	2.5	868.81	3.0747	1.658227e-4	31619	185.4	0.47101449275362317	0.5217391304347826
YGL091C_NBP35	2284	6.54	39.51	0.3111	1.323013e-5	152944	235.1	0.5775075987841946	0.4194528875379939
YGL092W_NUP145	5535	1.75	940.36	1.9522	8.505623e-5	314257	229.5	0.5948406676783005	0.40440060698027314
YGL093W_SPC105	3001	1.28	469.1	0.7398	2.934861e-5	265463	252.1	0.5773420479302832	0.4215686274509804
YGL094C_PAN2	2628	0.58	1368.51	0.9997	4.492958e-5	270562	222.5	0.5761648745519713	0.4229390681003584
YGL095C_VPS45	3271	2.66	298.08	0.5594	2.406012e-5	175939	232.5	0.5847750865051903	0.4134948096885813
YGL097W_SRM1	8779	6.14	326.18	0.9213	4.965272e-5	109761	185.6	0.4968944099378882	0.5010351966873706
YGL098W_USE1	1600	4.8	312.14	0.3978	1.657771e-5	119345	239.9	0.5853658536585366	0.4105691056910569
YGL099W_LSG1	7331	1.84	5242.4	4.0052	2.088805e-4	127695	191.7	0.5460218408736349	0.45241809672386896
YGL100W_SEH1	6450	7.28	221.42	0.5465	2.542972e-5	114541	214.9	0.5828571428571429	0.4142857142857143
YGL103W_RPL28	83111	502.89	164.65	1.1294	1.014524e-4	26555	111.3	0.29333333333333333	0.7
YGL104C_VPS73	472	1.4	41.88	0.2631	1.089898e-5	209330	241.4	0.5112936344969199	0.486652977412731
YGL105W_ARC1	36377	10.1	31610.01	5.7289	3.754507e-4	60188	152.6	0.4005305039787798	0.596816976127321
YGL106W_MLC1	34022	18.67	88.25	1.6422	8.143862e-5	42526	201.6	0.4066666666666667	0.5866666666666667
YGL107C_RMD9	3721	2.25	627.45	0.6754	2.927917e-5	183401	230.7	0.5332302936630603	0.4652241112828439
YGL110C_CUE3	2697	3.05	95.66	0.3827	1.706444e-5	198770	224.3	0.6	0.3984
YGL111W_NSA1	5501	4.51	990.45	0.9478	3.862203e-5	139762	245.4	0.5926724137931034	0.4051724137931034
YGL112C_TAF6	4217	4	866.71	0.6987	3.116411e-5	147997	224.2	0.5725338491295938	0.425531914893617
YGL113W_SLD3	454	1.49	67.96	0.1502	5.931166e-6	338009	253.2	0.5889387144992526	0.40956651718983555
YGL115W_SNF4	9282	9.17	90.69	0.5107	2.209861e-5	119896	231.1	0.5108359133126935	0.48606811145510836
YGL116W_CDC20	2114	1.29	144.73	1.0987	4.926981e-5	156550	223	0.5482815057283142	0.4500818330605565
YGL119W_ABC1	2397	3.85	377.74	0.3931	1.634912e-5	181864	240.4	0.5657370517928287	0.43227091633466136
YGL120C_PRP43	8852	3.97	NA	1.7007	8.434323e-5	166713	201.6	0.4934895833333333	0.5052083333333334
YGL123W_RPS2	152569	263.26	3547.04	1.3789	1.370934e-4	32943	100.6	0.23921568627450981	0.7568627450980392
YGL124C_MON1	1041	3.51	182.88	0.1081	4.207812e-6	403324	256.9	0.5937984496124031	0.4046511627906977
YGL126W_SCS3	2069	4.42	15.12	0.2345	8.933279e-6	211956	262.5	0.46194225721784776	0.5354330708661418
YGL127C_SOH1	3024	1.46	88.01	2.0074	7.536835e-5	47361	266.4	0.5234375	0.46875
YGL129C_RSM23	3644	2.16	2663.11	0.9725	4.241561e-5	135696	229.3	0.5388026607538803	0.458980044345898
YGL130W_CEG1	5388	4.55	354.42	0.4751	2.010419e-5	158450	236.3	0.5717391304347826	0.4260869565217391
YGL131C_SNT2	556	0.38	101.17	0.4329	1.82799e-5	387169	236.8	0.5833333333333334	0.41595441595441596
YGL134W_PCL10	1383	3.1	11.26	0.0817	3.27754e-6	413262	249.2	0.6036866359447005	0.39400921658986177
YGL136C_MRM2	591	3.07	34.24	0.1064	4.621373e-6	290273	230.2	0.5420560747663551	0.45482866043613707
YGL137W_SEC27	24453	5.27	8472.69	2.2504	1.171798e-4	179453	192	0.5179775280898876	0.48089887640449436
YGL139W_FLC3	1643	1.24	2629.08	1.4867	6.51075e-5	198715	228.3	0.5342465753424658	0.46450809464508097
YGL141W_HUL5	1636	1.07	822.34	0.7024	3.130099e-5	236384	224.4	0.5565312843029637	0.442371020856202
YGL142C_GPI10	1307	1.46	926.32	0.5717	2.37726e-5	190435	240.5	0.5737439222042139	0.4246353322528363
YGL143C_MRF1	960	1.83	32.95	0.3945	1.721565e-5	152955	229.1	0.5434782608695652	0.45410628019323673
YGL144C_ROG1	525	1.4	19.71	0.2074	8.855256e-6	273583	234.2	0.5860058309037901	0.41253644314868804
YGL145W_TIP20	2906	2.43	2107.21	0.4621	2.139212e-5	198393	216	0.5698005698005698	0.4287749287749288
YGL148W_ARO2	21117	16.77	1968.35	1.311	7.38083e-5	80514	177.6	0.38461538461538464	0.6127320954907162
YGL150C_INO80	3782	0.79	673.22	1.2482	5.887419e-5	332890	212	0.5080536912751678	0.4912751677852349
YGL151W_NUT1	2510	1.08	2106.76	1.0051	4.473959e-5	276878	224.6	0.5789938217122683	0.4201235657546337
YGL155W_CDC43	1987	3.51	131.95	0.2867	1.222679e-5	170196	234.5	0.5941644562334217	0.40318302387267907
YGL161C_YIP5	2146	8.86	136.2	0.3553	1.340566e-5	157033	265.1	0.4983922829581994	0.4983922829581994
YGL163C_RAD54	782	0.74	638.17	0.7658	3.547527e-5	222251	215.9	0.5394883203559511	0.45939933259176863
YGL166W_CUP2	1522	6.45	4.14	0.2812	1.135431e-5	144035	247.6	0.5309734513274337	0.4646017699115044
YGL167C_PMR1	7592	1.53	4986.01	2.0398	1.022235e-4	199545	199.5	0.5226077812828601	0.47634069400630913
YGL171W_ROK1	7572	3.32	385.6	1.4961	6.940896e-5	136193	215.6	0.5398230088495575	0.4584070796460177
YGL172W_NUP49	5106	6.8	699.76	0.6735	2.778693e-5	150631	242.4	0.6194503171247357	0.3784355179704017
YGL173C_KEM1	14646	1.4	14163.05	6.2115	2.957236e-4	324539	210	0.5349901896664486	0.4643557880967953
YGL174W_BUD13	2940	0.98	198.2	1.7804	6.960776e-5	82658	255.8	0.5955056179775281	0.40074906367041196
YGL179C_TOS3	NA	0.74	111.84	0.5666	2.195522e-5	190332	258.1	0.5989304812834224	0.39928698752228164
YGL181W_GTS1	3830	2.29	459.31	1.4368	5.212025e-5	128627	275.7	0.5944584382871536	0.40302267002518893
YGL186C_TPN1	1287	8.03	105.01	0.3987	1.738653e-5	190516	229.3	0.5379310344827586	0.4603448275862069
YGL190C_CDC55	4794	3.53	838.57	0.74	3.353395e-5	146117	220.7	0.6261859582542695	0.3719165085388994
YGL191W_COX13	5490	10.05	188.04	1.3841	7.072978e-5	39577	195.7	0.46153846153846156	0.5307692307692308
YGL195W_GCN1	15881	1.33	5692.98	4.5876	2.194921e-4	563244	209	0.5192667414889637	0.48035914702581367
YGL197W_MDS3	1713	0.4	1760.08	1.46	6.257515e-5	363165	233.3	0.5685483870967742	0.4307795698924731
YGL198W_YIP4	1527	4.9	10.88	0.7687	2.783024e-5	101119	276.2	0.5042372881355932	0.4915254237288136
YGL200C_EMP24	11208	16.73	181.44	1.023	4.555191e-5	67767	224.6	0.38235294117647056	0.6127450980392157
YGL201C_MCM6	4309	1.05	1628.17	1.5031	6.922772e-5	235480	217.1	0.5520628683693517	0.44695481335952847
YGL202W_ARO8	30415	6.32	14826.88	2.7836	1.530068e-4	97682	181.9	0.46706586826347307	0.530938123752495
YGL203C_KEX1	4831	1.96	1924.37	1.4559	6.689252e-5	173827	217.6	0.5671232876712329	0.4315068493150685
YGL207W_SPT16	15929	2.5	8528.45	3.8529	2.024456e-4	202111	190.3	0.553088803088803	0.44594594594594594
YGL208W_SIP2	1045	1.11	83.05	0.5843	2.263659e-5	151555	258.1	0.5600961538461539	0.4375
YGL209W_MIG2	1763	0.78	436.19	1.5782	6.39884e-5	110090	246.6	0.5352480417754569	0.4621409921671018
YGL210W_YPT32	4583	3.83	210.8	0.9013	4.110701e-5	73220	219.3	0.5426008968609866	0.452914798206278
YGL211W_NCS6	2499	5.5	7.58	0.2295	9.554267e-6	191141	240.2	0.5111111111111111	0.4861111111111111
YGL213C_SKI8	3798	3.39	871.02	1.071	5.324759e-5	98832	201.1	0.5829145728643216	0.41457286432160806
YGL215W_CLG1	1209	1.92	5011.37	0.7516	3.38817e-5	130002	221.8	0.5408388520971302	0.45695364238410596
YGL216W_KIP3	1291	0.67	1842.31	1.0103	3.921338e-5	233171	257.7	0.5397022332506204	0.45905707196029777
YGL219C_MDM34	1293	1.06	1475.15	1.2347	4.478168e-5	149165	275.7	0.5413043478260869	0.45652173913043476
YGL221C_NIF3	8083	9.25	69.42	0.869	4.027685e-5	87179	215.7	0.43252595155709345	0.5640138408304498
YGL224C_SDT1	2946	3.65	196.78	0.4092	1.789104e-5	120165	228.7	0.5409252669039146	0.4555160142348754
YGL225W_VRG4	17434	8.29	6005.71	2.5411	1.54429e-4	62093	164.6	0.363905325443787	0.6331360946745562
YGL226C-A_OST5	4623	7.8	570.55	2.0325	1.169887e-4	23663	173.7	0.4482758620689655	0.5402298850574713
YGL227W_VID30	4357	0.5	831.13	0.8108	3.950603e-5	222132	205.2	0.5620437956204379	0.4369134515119917
YGL228W_SHE10	7172	3.84	1328.37	1.5106	6.570602e-5	148101	229.9	0.4913494809688581	0.5069204152249135
YGL232W_TAN1	4397	7.91	143.46	0.9279	4.287562e-5	86083	216.4	0.6068965517241379	0.3896551724137931
YGL233W_SEC15	2572	1.48	996.71	0.6937	3.148808e-5	232458	220.3	0.5905598243688255	0.4083424807903403
YGL236C_MTO1	1016	0.68	116.04	0.2641	1.107979e-5	249931	238.3	0.5029850746268657	0.4955223880597015
YGL237C_HAP2	1629	0.7	181.58	1.575	6.399109e-5	81095	246.1	0.5977443609022557	0.39849624060150374
YGL238W_CSE1	6851	3.71	6307.18	1.0672	5.23669e-5	214947	203.8	0.5483870967741935	0.4505723204994797
YGL241W_KAP114	2521	1.52	813.27	0.6677	2.896829e-5	266164	230.5	0.5990049751243781	0.4
YGL243W_TAD1	1146	4.29	102.46	0.0988	3.913355e-6	356724	252.3	0.6084788029925187	0.38902743142144636
YGL244W_RTF1	5782	4.42	3811.24	1.5534	7.041664e-5	137519	220.6	0.5134168157423972	0.4847942754919499
YGL245W_GUS1	44909	6.64	20879.1	8.1463	5.909513e-4	99428	137.9	0.36812411847672777	0.6304654442877292
YGL246C_RAI1	3863	7.96	156.13	0.3218	1.344368e-5	167268	239.4	0.5902061855670103	0.4072164948453608
YGL247W_BRR6	2195	4.22	12.79	0.2633	9.818067e-6	154951	268.2	0.5707070707070707	0.42424242424242425
YGL248W_PDE1	4463	2.1	82.49	0.3608	1.535819e-5	152022	234.9	0.527027027027027	0.4702702702702703
YGL251C_HFM1	1543	0.4	37.61	0.1577	6.586705e-6	436199	239.4	0.6094276094276094	0.3897306397306397
YGL252C_RTG2	4519	3.03	204.83	0.6216	2.686688e-5	173485	231.3	0.5789473684210527	0.41935483870967744
YGL253W_HXK2	177175	15.69	11818.32	6.456	5.400962e-4	60065	119.5	0.3162217659137577	0.6817248459958932
YGL254W_FZF1	1979	1.34	114.86	1.1269	4.815423e-5	90975	234	0.5866666666666667	0.41
YGL255W_ZRT1	26677	4.79	63.49	0.2322	1.312792e-5	142868	176.9	0.47745358090185674	0.519893899204244
YGL256W_ADH4	8704	4.5	84.73	0.2753	2.244352e-5	91530	122.6	0.34986945169712796	0.6475195822454308
YGL257C_MNT2	583	5.13	85.04	0.1184	4.924763e-6	337458	240.4	0.6010733452593918	0.39713774597495527
YGR002C_SWC4	2585	2.48	293.44	0.5945	2.356276e-5	162793	252.3	0.610062893081761	0.38784067085953877
YGR003W_CUL3	1124	1.86	306.71	0.4461	1.850261e-5	233657	241.1	0.574496644295302	0.42416107382550333
YGR004W_PEX31	1029	2.11	178.06	0.4031	1.639904e-5	174801	245.8	0.5485961123110151	0.44924406047516197
YGR005C_TFG2	4396	3.61	421.8	1.2142	5.447971e-5	107724	222.9	0.513715710723192	0.4837905236907731
YGR007W_MUQ1	4291	5.31	118.84	0.7601	3.209314e-5	107895	236.8	0.5277777777777778	0.4691358024691358
YGR008C_STF2	18254	5.92	50.42	1.2702	7.494329e-5	27750	169.5	0.47058823529411764	0.5176470588235295
YGR009C_SEC9	3386	2.12	410.48	1.7333	7.260837e-5	169414	238.7	0.6012269938650306	0.39723926380368096
YGR013W_SNU71	1982	1.31	313.31	0.8146	3.406324e-5	177865	239.1	0.5297906602254429	0.46859903381642515
YGR014W_MSB2	2778	0.83	1243.86	4.8645	1.972456e-4	327405	246.6	0.5638867635807192	0.43534812547819435
YGR019W_UGA1	9270	2.43	57.2	0.7547	4.437114e-5	102815	170.1	0.4533898305084746	0.5444915254237288
YGR020C_VMA7	18370	20.95	368.38	1.5966	9.113526e-5	31821	175.2	0.4117647058823529	0.5798319327731093
YGR024C_THG1	2544	12.11	14.58	0.1889	7.557515e-6	191804	249.9	0.5798319327731093	0.41596638655462187
YGR027C_RPS25A	82159	217.09	333.19	2.3008	2.03297e-4	17255	113.2	0.22018348623853212	0.7706422018348624
YGR028W_MSP1	2091	4.41	102.97	0.2465	1.029349e-5	184078	239.5	0.5867768595041323	0.41046831955922863
YGR029W_ERV1	4215	5.83	43.09	0.6039	2.437615e-5	88093	247.7	0.531578947368421	0.4631578947368421
YGR030C_POP6	3040	2.83	290.65	1.5654	7.238376e-5	48201	216.3	0.5660377358490566	0.4276729559748428
YGR032W_GSC2	3045	0.44	1152.22	1.3552	7.036062e-5	379385	192.6	0.5021097046413502	0.49736286919831224
YGR033C_TIM21	2841	13.18	43.28	0.2857	1.08861e-5	154849	262.5	0.5416666666666666	0.45416666666666666
YGR034W_RPL26B	83116	291.5	1767.48	1.2409	1.224282e-4	21142	101.4	0.2265625	0.765625
YGR036C_CAX4	2202	3.06	80.37	0.5164	2.16213e-5	103574	238.8	0.5416666666666666	0.45416666666666666
YGR037C_ACB1	48431	16.65	506.73	5.9259	3.702344e-4	16786	160.1	0.42045454545454547	0.5681818181818182
YGR038W_ORM1	3504	2.85	625.92	1.8175	8.810404e-5	57353	206.3	0.5201793721973094	0.47533632286995514
YGR040W_KSS1	3123	2.39	57.62	0.4366	1.787104e-5	146111	244.3	0.5447154471544715	0.45257452574525747
YGR046W_TAM41	1487	3.14	162.86	0.3088	1.396652e-5	156937	221.1	0.5621761658031088	0.43523316062176165
YGR047C_TFC4	1761	1.28	234.91	0.6344	2.643755e-5	284021	240	0.5730994152046783	0.42592592592592593
YGR048W_UFD1	4367	3.67	118.99	0.8305	3.515584e-5	113963	236.2	0.5718232044198895	0.425414364640884
YGR049W_SCM4	3176	0.71	1253.95	4.2037	2.285343e-4	38957	183.9	0.526595744680851	0.46808510638297873
YGR055W_MUP1	9121	2.4	1698.1	3.2416	1.744754e-4	112560	185.8	0.46260869565217394	0.5356521739130434
YGR056W_RSC1	1415	0.55	13847.51	2.0277	8.751389e-5	226679	231.7	0.5791173304628633	0.41980624327233584
YGR057C_LST7	932	3.48	8.18	0.1535	7.213835e-6	190346	212.9	0.6008230452674898	0.3950617283950617
YGR060W_ERG25	40610	12.34	14388.96	2.2276	1.619894e-4	48802	137.5	0.3419354838709677	0.6548387096774193
YGR061C_ADE6	36325	5.47	666.2	2.3754	1.335021e-4	249300	177.9	0.48491537895511405	0.5143487858719646
YGR062C_COX18	811	3.01	1.6	0.0733	2.562233e-6	480933	286	0.6088328075709779	0.38801261829652994
YGR063C_SPT4	7978	8.56	5.91	1.1439	4.203825e-5	51816	272.1	0.5339805825242718	0.4563106796116505
YGR065C_VHT1	2436	3.12	99.12	0.3397	1.605534e-5	187967	211.6	0.5067340067340067	0.49158249158249157
YGR070W_ROM1	698	0.43	261.7	0.483	2.063396e-5	319044	234.1	0.610726643598616	0.3884083044982699
YGR072W_UPF3	2195	3.37	126.47	0.4696	2.070941e-5	136274	226.8	0.5489690721649485	0.4484536082474227
YGR076C_MRPL25	2758	2.93	102.31	1.1866	5.960592e-5	48230	199.1	0.5253164556962026	0.46835443037974683
YGR077C_PEX8	956	1.4	141	0.3436	1.44821e-5	209023	237.2	0.5338983050847458	0.46440677966101696
YGR078C_PAC10	5442	2.26	264.96	4.0914	1.60238e-4	57308	255.3	0.45	0.545
YGR080W_TWF1	6577	1.9	707.78	1.4523	5.990522e-5	97424	242.4	0.5675675675675675	0.4294294294294294
YGR081C_SLX9	4639	12.99	87.94	0.7615	3.509153e-5	74286	217	0.4976303317535545	0.4976303317535545
YGR082W_TOM20	8098	4.99	724.26	2.2073	1.151024e-4	43973	191.8	0.4891304347826087	0.5054347826086957
YGR083C_GCD2	9066	3.23	3080.28	1.8047	8.362455e-5	152668	215.8	0.5644171779141104	0.4340490797546012
YGR084C_MRP13	5475	5.3	210.27	0.5123	2.107216e-5	130121	243.1	0.5823529411764706	0.4147058823529412
YGR086C_PIL1	47673	8.71	9848.67	4.6724	2.788048e-4	60566	167.6	0.4323529411764706	0.5647058823529412
YGR088W_CTT1	6811	0.69	53.23	0.179	9.3822e-6	214026	190.8	0.4991119005328597	0.4991119005328597
YGR089W_NNF2	2758	1.2	5546.46	0.7266	3.464361e-5	225394	209.7	0.5613660618996799	0.4375667022411953
YGR090W_UTP22	7828	2.92	2016.76	0.9865	4.846836e-5	272603	203.5	0.531502423263328	0.4676898222940226
YGR091W_PRP31	1550	1.43	140.1	0.6428	2.644571e-5	158130	243.1	0.5737373737373738	0.42424242424242425
YGR092W_DBF2	2985	2.93	268.58	0.6091	2.680084e-5	167542	227.3	0.5479930191972077	0.450261780104712
YGR094W_VAS1	37502	7.18	4356.78	3.2422	2.094112e-4	175854	154.8	0.41809954751131223	0.5809954751131222
YGR095C_RRP46	4462	4.52	111.44	0.7012	3.048991e-5	84312	230	0.6026785714285714	0.39285714285714285
YGR097W_ASK10	2677	0.57	552.73	1.2303	5.513082e-5	274110	223.2	0.5623365300784655	0.43679163034001744
YGR098C_ESP1	977	0.46	872	0.666	2.790607e-5	425059	238.6	0.598405885959534	0.4009809932556714
YGR099W_TEL2	1046	2.13	107.75	0.2995	1.187437e-5	258004	252.2	0.6052249637155298	0.39332365747460085
YGR100W_MDR1	3042	1.36	1640.25	0.5919	2.562558e-5	258698	231	0.5646687697160884	0.434279705573081
YGR101W_PCP1	927	4.49	36.16	0.3461	1.295423e-5	169915	267.2	0.553314121037464	0.4438040345821326
YGR103W_NOP7	10235	17.78	1339.79	0.909	4.763784e-5	136625	190.8	0.49504950495049505	0.5033003300330033
YGR104C_SRB5	2117	3.09	157.69	0.4251	1.794504e-5	128690	236.9	0.5551948051948052	0.44155844155844154
YGR105W_VMA21	3155	11.25	113.24	1.4912	6.766781e-5	31967	220.4	0.5512820512820513	0.4358974358974359
YGR108W_CLB1	576	10.14	99.09	0.2035	8.642902e-6	226844	235.5	0.538135593220339	0.4597457627118644
YGR109C_CLB6	NA	0.63	8312.7	2.5182	1.216749e-4	87071	207	0.5695538057742782	0.42782152230971127
YGR112W_SHY1	2090	1.43	22.49	0.3662	1.529906e-5	158726	239.4	0.5051282051282051	0.49230769230769234
YGR113W_DAM1	2647	3.88	232.99	0.4305	1.795862e-5	138147	239.7	0.5581395348837209	0.438953488372093
YGR116W_SPT6	9763	1.92	1277.77	3.461	1.764494e-4	290474	196.1	0.5544077134986226	0.44490358126721763
YGR119C_NUP57	7711	7.24	301.28	0.6971	2.784262e-5	171618	250.4	0.6383763837638377	0.35977859778597787
YGR120C_COG2	2669	2.5	112.53	0.5155	2.389742e-5	98582	215.7	0.6083650190114068	0.38783269961977185
YGR123C_PPT1	6170	2.6	3826.16	2.8657	1.433911e-4	109697	199.9	0.5758754863813229	0.42217898832684825
YGR124W_ASN2	117885	16.27	984.24	1.7139	1.034509e-4	104594	165.7	0.41012216404886565	0.5881326352530541
YGR128C_UTP8	7513	4.64	2074.31	0.9454	4.501775e-5	172157	210	0.5882352941176471	0.4103641456582633
YGR129W_SYF2	3006	2.28	294.95	0.8214	3.265078e-5	84968	251.6	0.5925925925925926	0.4027777777777778
YGR132C_PHB1	19346	12.53	225.54	0.7073	3.250578e-5	93431	217.6	0.4791666666666667	0.5173611111111112
YGR134W_CAF130	1268	0.92	770.14	0.4236	1.693102e-5	340013	250.2	0.5823686553873553	0.41674087266251114
YGR135W_PRE9	18934	20.43	47.56	0.7702	3.697468e-5	81000	208.3	0.5405405405405406	0.4555984555984556
YGR140W_CBF2	1356	0.65	2559.56	1.0187	4.335501e-5	247927	235	0.5966562173458725	0.40229885057471265
YGR141W_VPS62	712	2.52	96.43	0.4786	2.110446e-5	153515	226.8	0.5598290598290598	0.43803418803418803
YGR142W_BTN2	1939	2.03	577.04	1.606	7.307381e-5	104012	219.8	0.5693430656934306	0.4282238442822384
YGR143W_SKN1	755	1.39	406.42	0.6059	2.842359e-5	199739	213.2	0.5673575129533679	0.43134715025906734
YGR145W_ENP2	5078	3.05	4195.19	1.7813	9.223743e-5	147570	193.1	0.5211864406779662	0.4774011299435028
YGR147C_NAT2	2823	10.7	26.94	0.3166	1.166925e-5	164110	271.3	0.5259515570934256	0.47058823529411764
YGR154C_GTO1	1105	1.74	8.7	0.0081	3.541906e-7	2904576	227.6	0.49859943977591037	0.49859943977591037
YGR155W_CYS4	55348	16.69	6493.57	2.6287	1.688945e-4	84986	155.6	0.41732283464566927	0.5807086614173228
YGR157W_CHO2	7515	2.78	12433.73	1.8114	8.689553e-5	192869	208.5	0.5459770114942529	0.4528735632183908
YGR158C_MTR3	3952	4.55	275.43	1.2301	5.440906e-5	75128	226.1	0.5617529880478087	0.4342629482071713
YGR159C_NSR1	25615	22.35	1346.47	1.8279	1.471217e-4	58358	124.2	0.40481927710843374	0.5927710843373494
YGR161C_RTS3	1987	3.06	77.99	0.8273	3.155286e-5	100910	262.2	0.45075757575757575	0.5454545454545454
YGR162W_TIF4631	19492	6.51	11623.98	3.0994	1.652591e-4	184786	187.5	0.472193074501574	0.5267576075550892
YGR165W_MRPS35	4022	7.16	30.17	0.4091	1.803231e-5	133946	226.8	0.523121387283237	0.47398843930635837
YGR166W_KRE11	1433	1.03	457.87	0.5904	2.63272e-5	163793	224.3	0.5989304812834224	0.39928698752228164
YGR167W_CLC1	15940	6.01	2812.43	4.5055	2.168057e-4	53240	207.8	0.5384615384615384	0.45726495726495725
YGR169C_PUS6	1149	1.06	126.5	0.4531	1.878318e-5	150932	241.2	0.5555555555555556	0.4419753086419753
YGR170W_PSD2	1001	0.99	286.8	0.4057	1.744949e-5	322104	232.5	0.5636523266022827	0.4354697102721686
YGR171C_MSM1	1713	0.96	291.69	0.4416	1.959803e-5	180826	225.3	0.5572916666666666	0.4409722222222222
YGR172C_YIP1	4940	3.99	645.36	2.0867	9.902804e-5	62566	210.7	0.5461847389558233	0.4497991967871486
YGR173W_RBG2	8725	6.75	813.04	1.0823	5.244305e-5	95218	206.4	0.5447154471544715	0.45257452574525747
YGR174C_CBP4	2267	1.29	35.89	1.0619	3.708475e-5	75931	286.4	0.5146198830409356	0.47953216374269003
YGR175C_ERG1	25839	12.42	2681.01	2.0825	1.444439e-4	78576	144.2	0.3843058350100604	0.613682092555332
YGR177C_ATF2	3445	1.8	1640.29	1.0085	4.708954e-5	136030	214.2	0.5130597014925373	0.48507462686567165
YGR178C_PBP1	7788	4.47	1563.87	1.5939	7.477064e-5	167498	213.2	0.5186721991701245	0.47994467496542187
YGR179C_OKP1	1628	2.5	184.04	0.4759	1.907591e-5	153951	249.5	0.601965601965602	0.3955773955773956
YGR180C_RNR4	86119	18.54	9031.55	2.886	2.057632e-4	53390	140.3	0.3439306358381503	0.653179190751445
YGR181W_TIM13	13012	4.24	116.76	3.1262	1.717522e-4	25116	182	0.42452830188679247	0.5660377358490566
YGR184C_UBR1	3112	0.59	2326.26	2.157	9.289479e-5	463782	232.2	0.5955920041004613	0.40389543823680163
YGR185C_TYS1	29056	7.45	8681.16	3.1019	1.841881e-4	71951	168.4	0.4582278481012658	0.5392405063291139
YGR186W_TFG1	4987	2.41	845.7	1.6308	7.08514e-5	183517	230.2	0.5543478260869565	0.44429347826086957
YGR187C_HGH1	9453	6.63	655.12	1.2301	5.957649e-5	98340	206.5	0.5620253164556962	0.43544303797468353
YGR188C_BUB1	520	0.64	348.55	0.3039	1.249368e-5	328634	243.2	0.6183953033268101	0.3806262230919765
YGR189C_CRH1	8283	5.45	7307.94	2.5511	1.302678e-4	107159	195.8	0.46062992125984253	0.5374015748031497
YGR191W_HIP1	4819	2.9	376.65	1.5672	8.206854e-5	127526	191	0.48344370860927155	0.5149006622516556
YGR193C_PDX1	8543	2.05	1762.31	3.0749	1.43853e-4	94804	213.8	0.5620437956204379	0.43552311435523117
YGR194C_XKS1	3631	0.96	NA	0.363	1.601807e-5	198616	226.6	0.5507487520798668	0.4475873544093178
YGR195W_SKI6	3452	3.18	66.76	1.9402	8.054288e-5	71915	240.9	0.5101214574898786	0.48582995951417
YGR196C_FYV8	8716	1.69	367.13	0.8037	3.35461e-5	225783	239.6	0.6246943765281173	0.3740831295843521
YGR197C_SNG1	648	0.9	116.64	0.4555	1.971405e-5	177341	231.1	0.49452554744525545	0.5036496350364964
YGR199W_PMT6	1524	2.55	472.07	0.6213	2.575958e-5	222121	241.2	0.5710526315789474	0.4276315789473684
YGR200C_ELP2	5742	5.4	500.8	0.6221	2.901792e-5	203616	214.4	0.5462610899873257	0.4524714828897338
YGR202C_PCT1	3786	3.52	134.88	0.6779	2.842311e-5	136550	238.5	0.4964705882352941	0.5011764705882353
YGR204W_ADE3	43812	4.29	11679.96	4.2198	2.344471e-4	174717	180	0.39493136219640973	0.604012671594509
YGR208W_SER2	10996	13.03	56.22	0.5899	2.962111e-5	95496	199.1	0.535483870967742	0.4612903225806452
YGR209C_TRX2	58815	39.75	71.41	2.3369	1.724344e-4	20029	135.5	0.34285714285714286	0.6476190476190476
YGR211W_ZPR1	12762	5.76	493.68	2.1852	1.071737e-4	108627	203.9	0.45790554414784396	0.5400410677618069
YGR212W_SLI1	603	0.81	254.77	0.3813	1.714262e-5	162646	222.4	0.6076759061833689	0.39019189765458423
YGR214W_RPS0A	115556	101.51	5469.7	1.6115	1.343385e-4	37794	120	0.2845849802371542	0.7114624505928854
YGR215W_RSM27	4303	5.91	105.76	1.3161	6.385532e-5	38538	206.1	0.5315315315315315	0.4594594594594595
YGR216C_GPI1	1851	2.69	406.55	0.2069	8.551915e-6	264519	241.9	0.5852459016393443	0.4131147540983607
YGR217W_CCH1	1198	0.35	299.82	1.02	4.167893e-5	523216	244.7	0.5676470588235294	0.43186274509803924
YGR218W_CRM1	9653	2.49	4269.27	2.4063	1.203402e-4	225262	200	0.5410138248847927	0.45806451612903226
YGR220C_MRPL9	2740	4.06	28.39	0.7107	3.33524e-5	87517	213.1	0.5296296296296297	0.4666666666666667
YGR222W_PET54	1510	5.09	37.32	0.1968	7.295941e-6	216375	269.8	0.5986394557823129	0.3979591836734694
YGR223C_HSV2	1078	1.58	55.24	0.4082	1.599034e-5	177167	255.3	0.5456570155902004	0.4521158129175947
YGR227W_DIE2	1357	1.07	11799.08	1.8041	7.641702e-5	137265	236.1	0.5532319391634981	0.4448669201520912
YGR229C_SMI1	7604	7.49	173.87	0.8997	4.259823e-5	130351	211.2	0.6047430830039525	0.3932806324110672
YGR231C_PHB2	8508	6.36	250.34	1.0812	4.848691e-5	89972	223	0.5434083601286174	0.45337620578778137
YGR232W_NAS6	6427	3.23	196.54	1.6329	7.899696e-5	59994	206.7	0.5720524017467249	0.42358078602620086
YGR233C_PHO81	4453	1.32	219.16	1.0534	4.688609e-5	286214	224.7	0.5937234944868532	0.40542832909245125
YGR234W_YHB1	62331	25.38	3437.97	1.6114	9.245532e-5	80530	174.3	0.4575	0.54
YGR238C_KEL2	1075	0.27	853.57	1.0811	4.565982e-5	230976	236.8	0.6115515288788222	0.3873159682899207
YGR239C_PEX21	2329	1.26	27.93	0.7003	2.700751e-5	111963	259.3	0.5224913494809689	0.4740484429065744
YGR240C_PFK1	98006	5.55	41866.78	7.9318	5.866367e-4	135290	135.2	0.3866396761133603	0.6123481781376519
YGR244C_LSC2	13468	1.9	1329.9	2.0103	9.69938e-5	99017	207.3	0.5210280373831776	0.4766355140186916
YGR245C_SDA1	4190	4.29	1541.68	1.1396	5.802344e-5	168066	196.4	0.53125	0.4674479166666667
YGR246C_BRF1	2545	2.57	166.77	0.6406	2.952689e-5	163397	217	0.5443886097152428	0.4539363484087102
YGR247W_CPD1	1852	3.08	8.12	0.3711	1.332299e-5	141901	278.5	0.55	0.44583333333333336
YGR252W_GCN5	2131	2.55	141.27	0.5346	2.126176e-5	157667	251.4	0.5863636363636363	0.4113636363636364
YGR253C_PUP2	17324	16.2	19.63	1.4053	6.4183e-5	72726	219	0.5747126436781609	0.421455938697318
YGR255C_COQ6	7481	1.64	397.8	0.6035	2.56059e-5	152189	235.7	0.5208333333333334	0.47708333333333336
YGR257C_MTM1	8978	3.71	41.7	0.1722	6.863311e-6	237771	250.9	0.5340599455040872	0.46321525885558584
YGR260W_TNA1	6823	6.8	177.02	0.5852	2.767488e-5	149258	211.4	0.47289719626168225	0.525233644859813
YGR261C_APL6	4048	2.81	1434.79	0.7345	3.227058e-5	215343	227.6	0.5617283950617284	0.43703703703703706
YGR262C_BUD32	3310	5.91	388.11	0.4287	1.922993e-5	110412	222.9	0.5229007633587787	0.4732824427480916
YGR264C_MES1	31586	12.8	1557.69	1.3407	8.028636e-5	138030	167	0.5093085106382979	0.48936170212765956
YGR267C_FOL2	6514	12.65	66.07	0.7505	3.675316e-5	77035	204.2	0.48360655737704916	0.5122950819672131
YGR271W_SLH1	1804	0.42	125.48	1.4997	6.855496e-5	445101	218.8	0.5736788617886179	0.4258130081300813
YGR274C_TAF1	3532	1.57	319.67	0.4789	2.226633e-5	274389	215.1	0.5782567947516402	0.4208059981255858
YGR275W_RTT102	5942	3.91	233.81	2.6983	9.837413e-5	53503	274.3	0.5569620253164557	0.43670886075949367
YGR276C_RNH70	2638	4.5	282.4	0.4471	1.900216e-5	182987	235.3	0.5631768953068592	0.43501805054151627
YGR278W_CWC22	1918	1.34	112.03	0.47	1.935787e-5	191983	242.8	0.5605536332179931	0.43771626297577854
YGR280C_PXR1	3876	3.15	787.59	2.4083	1.001858e-4	75366	240.4	0.5294117647058824	0.46691176470588236
YGR281W_YOR1	2959	0.94	3344.22	1.0997	5.346576e-5	322712	205.7	0.5216508795669824	0.4776725304465494
YGR282C_BGL2	70525	18.76	705.46	2.7189	2.083621e-4	45772	130.5	0.36942675159235666	0.6273885350318471
YGR284C_ERV29	7089	8.69	487.54	1.2255	6.914179e-5	69585	177.2	0.45016077170418006	0.5466237942122186
YGR285C_ZUO1	46132	11.93	15481.26	5.6794	4.518753e-4	56760	125.7	0.3317972350230415	0.6658986175115207
YGR286C_BIO2	3610	6.22	302.1	0.4633	2.290126e-5	119737	202.3	0.4787234042553192	0.5186170212765957
YGR288W_MAL13	492	0.76	20.05	0.2073	7.764764e-6	255324	267	0.5632911392405063	0.4345991561181435
YHL002W_HSE1	3141	3.58	178.74	0.8326	3.469385e-5	137533	240	0.5982339955849889	0.3995584988962472
YHL003C_LAG1	4928	15.35	156.25	0.3925	1.999967e-5	130849	196.2	0.5364077669902912	0.46116504854368934
YHL004W_MRP4	4582	1.53	2328.6	1.811	8.080596e-5	100903	224.1	0.4835443037974684	0.5139240506329114
YHL007C_STE20	4324	1.18	3273.89	2.1126	9.035745e-5	230843	233.8	0.5372340425531915	0.46170212765957447
YHL009C_YAP3	1939	0.98	599.21	1.6017	7.382952e-5	85355	216.9	0.5981873111782477	0.3987915407854985
YHL011C_PRS3	14233	12.48	435.56	1.0818	6.077217e-5	73598	178	0.4517133956386293	0.5451713395638629
YHL013C_OTU2	5157	6.54	345.91	0.7737	3.38923e-5	99818	228.3	0.5941558441558441	0.4025974025974026
YHL014C_YLF2	1460	2.09	NA	0.2235	9.541013e-6	199906	234.2	0.5738916256157636	0.4236453201970443
YHL015W_RPS20	119955	384.24	1829.21	1.2491	1.195369e-4	21114	104.5	0.2786885245901639	0.7131147540983607
YHL016C_DUR3	873	0.87	18.27	0.0547	2.661393e-6	527110	205.7	0.5448369565217391	0.453804347826087
YHL019C_APM2	1053	1.2	116.9	0.384	1.543371e-5	215573	248.8	0.5478547854785478	0.4504950495049505
YHL020C_OPI1	2785	5.47	14.64	0.3156	1.000582e-5	227689	315.4	0.5259259259259259	0.47160493827160493
YHL025W_SNF6	1987	10.59	7.37	0.177	6.044074e-6	262955	292.8	0.5435435435435435	0.45345345345345345
YHL027W_RIM101	1397	2.4	334.85	0.8998	3.856057e-5	172007	233.3	0.5287539936102237	0.4696485623003195
YHL028W_WSC4	320	0.52	185	0.6151	1.998443e-5	236560	307.8	0.5808580858085809	0.4174917491749175
YHL030W_ECM29	4299	0.54	NA	3.1158	1.365394e-4	433826	228.2	0.5478865703584804	0.45157838416265383
YHL031C_GOS1	4555	1.4	297.99	2.4379	8.868349e-5	72854	274.9	0.44642857142857145	0.5491071428571429
YHL032C_GUT1	905	0.59	23.98	0.1666	7.602265e-6	287151	219.2	0.4676056338028169	0.5309859154929577
YHL038C_CBP2	1715	1.05	491.1	0.5905	2.469448e-5	191374	239.1	0.5324881141045958	0.4659270998415214
YHL040C_ARN1	823	1.11	433.22	0.5829	3.139541e-5	148444	185.7	0.4299363057324841	0.5684713375796179
YHR001W_OSH7	6052	5.15	354.41	0.6489	2.834953e-5	135522	228.9	0.54337899543379	0.454337899543379
YHR001W_OSH7	6052	5.15	354.41	0.6489	2.834953e-5	135522	228.9	0.54337899543379	0.454337899543379
YHR001W-A_QCR10	4683	2.37	183.56	2.4275	1.222052e-4	23677	198.6	0.6025641025641025	0.38461538461538464
YHR002W_LEU5	2281	1.98	42.67	0.2183	8.327438e-6	213922	262.1	0.6368715083798883	0.36033519553072624
YHR004C_NEM1	1288	2.56	42.03	0.2492	1.02861e-5	205531	242.3	0.5727069351230425	0.4250559284116331
YHR005C_GPA1	4915	10.24	143.16	0.3423	1.497523e-5	174908	228.6	0.5539112050739958	0.4439746300211416
YHR005C_GPA1	4915	10.24	143.16	0.3423	1.497523e-5	174908	228.6	0.5539112050739958	0.4439746300211416
YHR005C-A_MRS11	23213	20.93	NA	1.2439	6.837477e-5	31726	181.9	0.5638297872340425	0.425531914893617
YHR006W_STP2	1638	3.33	352.29	0.559	2.309791e-5	174466	242	0.5719557195571956	0.4261992619926199
YHR007C_ERG11	21584	14.46	2262.34	1.322	9.792325e-5	81898	135	0.3578154425612053	0.64030131826742
YHR010W_RPL27A	59677	327.37	1494.01	1.3033	1.243857e-4	22395	104.8	0.26277372262773724	0.7299270072992701
YHR012W_VPS29	4524	6.79	112.51	0.5769	2.536501e-5	103784	227.4	0.5830388692579506	0.4134275618374558
YHR013C_ARD1	7713	2.03	2251.23	4.8323	2.293898e-4	54706	210.7	0.4769874476987448	0.5188284518828452
YHR016C_YSC84	3341	2.8	167.84	0.6695	3.251585e-5	127318	205.9	0.5650319829424307	0.43283582089552236
YHR017W_YSC83	1745	4.09	57.12	0.2498	1.03461e-5	189840	241.4	0.5621761658031088	0.43523316062176165
YHR018C_ARG4	27382	7.8	194.99	0.6182	3.294559e-5	117420	187.6	0.4870689655172414	0.5107758620689655
YHR019C_DED81	36180	10.84	15572.21	3.5864	2.390084e-4	87463	150.1	0.37117117117117115	0.6270270270270271
YHR021C_RPS27B	66308	248.93	906.58	1.5821	1.436074e-4	16107	110.2	0.2891566265060241	0.6987951807228916
YHR023W_MYO1	3015	0.77	NA	1.7205	7.751741e-5	441038	221.9	0.5842405391394505	0.4152410575427683
YHR024C_MAS2	7423	2.69	101.77	0.7872	3.443489e-5	139458	228.6	0.5341614906832298	0.463768115942029
YHR025W_THR1	15716	3.45	13757.21	3.5291	1.938977e-4	70316	182	0.38268156424581007	0.6145251396648045
YHR026W_PPA1	10377	12.24	456.92	1.6353	8.608174e-5	52271	190	0.40654205607476634	0.5887850467289719
YHR027C_RPN1	28772	4.53	1825.55	2.1633	1.098777e-4	204805	196.9	0.5482897384305835	0.4507042253521127
YHR028C_DAP2	3600	2.4	494.35	0.8178	3.803729e-5	202371	215	0.5628815628815629	0.4358974358974359
YHR029C_YHI9	12006	2.88	77.12	1.2769	5.692947e-5	83735	224.3	0.5288135593220339	0.46779661016949153
YHR030C_SLT2	4004	3.51	243.11	0.6916	2.851214e-5	152718	242.6	0.5938144329896907	0.4041237113402062
YHR031C_RRM3	392	1.26	45.37	0.3391	1.433142e-5	241074	236.6	0.5359116022099447	0.462707182320442
YHR034C_PIH1	2840	1.51	683.54	0.7653	2.987643e-5	121848	256.2	0.4579710144927536	0.5391304347826087
YHR036W_BRL1	1569	2.17	142.14	0.5597	2.46313e-5	147850	227.2	0.5826271186440678	0.4152542372881356
YHR037W_PUT2	9489	1.09	3046.86	3.2447	1.61569e-4	121863	200.8	0.5121527777777778	0.4861111111111111
YHR038W_RRF1	3881	1.22	153.47	2.1086	9.58072e-5	61279	220.1	0.5887445887445888	0.4069264069264069
YHR039C_MSC7	5861	2.24	NA	1.2732	6.880803e-5	133881	185	0.5147286821705427	0.48372093023255813
YHR039C_MSC7	5861	2.24	NA	1.2732	6.880803e-5	133881	185	0.5147286821705427	0.48372093023255813
YHR039C-A_VMA10	35111	14.71	NA	5.6371	3.569557e-4	20962	157.9	0.4260869565217391	0.5652173913043478
YHR040W_BCD1	3932	2.64	100.92	0.4387	1.499359e-5	174066	292.6	0.4822888283378747	0.5149863760217984
YHR041C_SRB2	3970	2.21	35.6	0.8129	2.861819e-5	94879	284.1	0.4597156398104265	0.5355450236966824
YHR042W_NCP1	13890	1.83	8150.95	3.4023	1.795139e-4	136725	189.5	0.4234104046242775	0.5751445086705202
YHR046C_INM1	4114	4.48	56.65	0.6366	2.856926e-5	100962	222.8	0.5405405405405406	0.4560810810810811
YHR047C_AAP1	14898	3.12	NA	1.5013	7.866099e-5	176274	190.9	0.4749124854142357	0.5239206534422404
YHR049W_FSH1	13065	10.85	341.66	1.1148	7.937205e-5	46869	140.5	0.39344262295081966	0.6024590163934426
YHR050W_SMF2	933	2.01	146.94	0.7789	3.217351e-5	164227	242.1	0.5509090909090909	0.44727272727272727
YHR052W_CIC1	11772	16.24	1844.59	0.8205	4.119476e-5	99366	199.2	0.5119363395225465	0.4854111405835544
YHR057C_CPR2	2382	4.49	34.41	0.6971	2.879034e-5	84610	242.1	0.46601941747572817	0.529126213592233
YHR058C_MED6	4088	3.57	38.28	0.4961	2.034418e-5	121341	243.9	0.4966216216216216	0.5
YHR059W_FYV4	2469	3.15	29.19	1.3555	5.870606e-5	47282	230.9	0.5267175572519084	0.46564885496183206
YHR060W_VMA22	5563	4.73	NA	0.8936	3.471502e-5	75655	257.4	0.5824175824175825	0.41208791208791207
YHR061C_GIC1	1674	0.55	630.6	3.7317	1.507346e-4	84617	247.6	0.5587301587301587	0.4380952380952381
YHR062C_RPP1	3434	2.71	247.6	0.9788	3.611656e-5	107364	271	0.5136054421768708	0.48299319727891155
YHR063C_PAN5	8777	7.61	629.56	0.7154	3.636517e-5	102253	196.7	0.49473684210526314	0.5026315789473684
YHR064C_SSZ1	53216	19.91	2623.93	2.415	1.755797e-4	79830	137.5	0.3821892393320965	0.6159554730983302
YHR065C_RRP3	5174	5.19	940.69	1.1764	5.956465e-5	115937	197.5	0.5338645418326693	0.4641434262948207
YHR067W_HTD2	1036	1.93	4.01	0.1564	6.193696e-6	232404	252.5	0.5444839857651246	0.45195729537366547
YHR068W_DYS1	17514	10.48	10129.93	2.0289	1.389106e-4	63869	146.1	0.41237113402061853	0.5850515463917526
YHR069C_RRP4	4990	10.39	111.26	0.299	1.291574e-5	160762	231.5	0.5416666666666666	0.45555555555555555
YHR070W_TRM5	4665	1.67	427.99	1.1023	4.979027e-5	130777	221.4	0.442	0.556
YHR071W_PCL5	1457	1.69	407.62	0.6277	2.758801e-5	88582	227.5	0.5173913043478261	0.4782608695652174
YHR072W_ERG7	3988	4.14	621.98	0.2953	1.379277e-5	229224	214.1	0.5423497267759563	0.4562841530054645
YHR072W-A_NOP10	14475	62.12	72.43	1.4731	9.772107e-5	19127	150.7	0.3220338983050847	0.6610169491525424
YHR074W_QNS1	6608	2.4	3667.45	1.1336	5.392312e-5	168861	210.2	0.5146853146853146	0.48391608391608393
YHR075C_PPE1	1099	0.83	1438.94	0.5411	2.352043e-5	134760	230	0.5935162094763092	0.40399002493765584
YHR076W_PTC7	6395	5.12	237.44	0.6633	3.128457e-5	104896	212	0.5232558139534884	0.4738372093023256
YHR077C_NMD2	2172	1.61	1061.75	0.7255	3.273982e-5	272096	221.6	0.5807339449541284	0.41834862385321103
YHR079C_IRE1	716	0.64	487.98	0.6306	2.571272e-5	312569	245.2	0.600358422939068	0.39874551971326166
YHR079C_IRE1	716	0.64	487.98	0.6306	2.571272e-5	312569	245.2	0.600358422939068	0.39874551971326166
YHR081W_LRP1	5113	8.2	201.24	0.7972	2.998148e-5	82542	265.9	0.5837837837837838	0.41081081081081083
YHR082C_KSP1	2820	1	NA	1.6263	7.704093e-5	230413	211.1	0.5572815533980583	0.441747572815534
YHR083W_SAM35	2784	1.53	254.22	0.9274	3.663558e-5	110837	253.2	0.5121212121212121	0.48484848484848486
YHR084W_STE12	2652	1.06	3671.23	2.0421	9.116964e-5	165299	224	0.5878084179970973	0.4107402031930334
YHR085W_IPI1	3250	8.52	312.22	0.3186	1.300248e-5	159002	245.1	0.6029850746268657	0.3940298507462687
YHR086W_NAM8	2625	0.91	157.95	1.8404	8.138036e-5	130787	226.1	0.5572519083969466	0.44083969465648853
YHR088W_RPF1	6122	6.79	1008.14	1.2184	5.480122e-5	84060	222.3	0.49324324324324326	0.5033783783783784
YHR089C_GAR1	19464	21.96	505.08	1.3248	8.299827e-5	44929	159.6	0.46116504854368934	0.5339805825242718
YHR090C_YNG2	1615	4.06	17.05	0.3042	1.460666e-5	127408	208.3	0.5865724381625441	0.4098939929328622
YHR091C_MSR1	1197	0.89	74.12	0.2442	9.659355e-6	266333	252.8	0.5636645962732919	0.43478260869565216
YHR094C_HXT1	8180	2.47	732.44	2.2897	1.534834e-4	91699	149.2	0.39404553415061294	0.6042031523642732
YHR098C_SFB3	7739	1.48	7670.52	2.2724	1.075104e-4	205875	211.4	0.5344086021505376	0.4645161290322581
YHR099W_TRA1	4308	0.29	NA	3.2186	1.381015e-4	880049	233.1	0.5682242990654206	0.4315086782376502
YHR102W_KIC1	1743	0.58	332.68	1.5738	6.473188e-5	278263	243.1	0.5513413506012951	0.4477335800185014
YHR103W_SBE22	2016	2.49	475.35	0.6236	2.590601e-5	243936	240.7	0.5580304806565064	0.44079718640093785
YHR104W_GRE3	15207	1.65	3919.65	3.53	1.849831e-4	67998	190.8	0.4847560975609756	0.5121951219512195
YHR107C_CDC12	11109	2.46	2135.7	2.9622	1.411267e-4	92724	209.9	0.49264705882352944	0.5049019607843137
YHR108W_GGA2	8136	2.1	9972.77	4.3824	2.088773e-4	127735	209.8	0.5034129692832765	0.4948805460750853
YHR109W_CTM1	1575	0.54	294.16	0.7634	3.285697e-5	166593	232.4	0.5836177474402731	0.41467576791808874
YHR110W_ERP5	1847	4.43	35.17	0.4132	1.833627e-5	102535	225.3	0.5492957746478874	0.4460093896713615
YHR111W_UBA4	3597	3.43	114.51	0.6168	2.612441e-5	142405	236.1	0.5600907029478458	0.4376417233560091
YHR114W_BZZ1	4938	0.9	4780.03	2.5379	1.176831e-4	145223	215.7	0.5520504731861199	0.44637223974763407
YHR115C_DMA1	2045	1.9	715.84	1.0065	4.257789e-5	122065	236.4	0.49160671462829736	0.5059952038369304
YHR118C_ORC6	1769	1.34	502.79	0.7796	3.25332e-5	135224	239.6	0.5688073394495413	0.4288990825688073
YHR120W_MSH1	919	1.63	1009.08	0.2707	1.10512e-5	325658	245	0.5864583333333333	0.4125
YHR121W_LSM12	6498	10.36	40.27	0.741	2.966325e-5	80672	249.8	0.5478723404255319	0.44680851063829785
YHR123W_EPT1	2851	3.49	433.77	0.8167	3.581674e-5	117310	228	0.5535714285714286	0.44387755102040816
YHR128W_FUR1	19839	9.27	1266.84	2.9686	1.672487e-4	44496	177.5	0.39631336405529954	0.5990783410138248
YHR129C_ARP1	1855	1.4	42.14	0.4342	1.694789e-5	157638	256.2	0.5948051948051948	0.4025974025974026
YHR132C_ECM14	4669	4.52	530.61	1.153	5.111214e-5	116790	225.6	0.5127610208816705	0.48491879350348027
YHR133C_NSG1	5362	18.01	88.38	0.4711	2.283447e-5	104036	206.3	0.5273972602739726	0.4691780821917808
YHR134W_WSS1	1168	3.81	1.74	0.1166	4.929261e-6	266753	236.6	0.5259259259259259	0.4703703703703704
YHR135C_YCK1	4676	2.32	2734.02	2.1485	9.830031e-5	127977	218.6	0.5435992578849722	0.45454545454545453
YHR136C_SPL2	3274	17.07	45.57	0.599	2.108366e-5	89759	284.1	0.5369127516778524	0.4563758389261745
YHR137W_ARO9	7921	10.27	822.32	0.3549	1.650416e-5	171131	215.1	0.4883268482490272	0.5097276264591439
YHR142W_CHS7	2361	6.64	159.69	0.4221	1.8161e-5	128733	232.4	0.5236593059936908	0.47318611987381703
YHR143W_DSE2	1715	9.47	4330.92	2.4509	1.134828e-4	79219	216	0.46932515337423314	0.5276073619631901
YHR143W_DSE2	1715	9.47	4330.92	2.4509	1.134828e-4	79219	216	0.46932515337423314	0.5276073619631901
YHR143W-A_RPC10	13612	19.35	44.48	1.1341	6.697074e-5	26955	169.3	0.4084507042253521	0.5774647887323944
YHR144C_DCD1	1883	4.3	77.53	0.5265	2.25936e-5	117195	233	0.5654952076677316	0.43130990415335463
YHR146W_CRP1	12626	5.16	680.37	2.9136	1.34566e-4	108330	216.5	0.5257510729613734	0.4721030042918455
YHR147C_MRPL6	4131	7.1	35.42	0.5428	2.114635e-5	102473	256.7	0.5627906976744186	0.4325581395348837
YHR148W_IMP3	5500	5.71	321.34	1.4742	6.922538e-5	53629	213	0.4945652173913043	0.5
YHR149C_SKG6	1767	1.24	949.29	0.8422	3.584293e-5	200606	235	0.6394557823129252	0.35918367346938773
YHR150W_PEX28	487	1.13	170.15	0.2584	1.048124e-5	238423	246.6	0.5862068965517241	0.41206896551724137
YHR152W_SPO12	919	4.31	247.68	1.9311	7.756938e-5	56209	248.9	0.5057471264367817	0.4885057471264368
YHR154W_RTT107	2047	1.11	2089.67	1.7232	7.348777e-5	264743	234.5	0.5938375350140056	0.40522875816993464
YHR155W_YSP1	1059	0.6	1041.82	0.7144	3.145239e-5	310961	227.1	0.5874694873881204	0.41171684296175753
YHR156C_LIN1	863	1.89	207.36	0.3711	1.614225e-5	140346	229.9	0.6304985337243402	0.36656891495601174
YHR158C_KEL1	7179	0.86	802.23	2.0414	8.560937e-5	289475	238.4	0.5690987124463519	0.43004291845493564
YHR161C_YAP1801	2728	2.32	214.51	0.4277	1.738519e-5	214465	246	0.567398119122257	0.43103448275862066
YHR163W_SOL3	10217	7.4	188.79	0.8047	3.921807e-5	76793	205.2	0.496	0.5
YHR164C_DNA2	3701	0.42	NA	0.8294	3.502797e-5	389172	236.8	0.5843729481286933	0.41497045305318453
YHR165C_PRP8	2115	0.6	901.95	1.2285	5.514318e-5	555935	222.8	0.5567522783761392	0.44283347141673574
YHR166C_CDC23	1049	1.87	151.08	0.3112	1.341105e-5	220041	232	0.5757575757575758	0.4226475279106858
YHR167W_THP2	2534	5.06	7.33	0.3429	1.366266e-5	138947	251	0.6183206106870229	0.37786259541984735
YHR168W_MTG2	515	1.07	19.99	0.4123	1.699079e-5	180200	242.7	0.5645472061657033	0.43352601156069365
YHR169W_DBP8	3905	5.91	69.78	0.4695	1.909887e-5	158545	245.8	0.5185185185185185	0.4791666666666667
YHR170W_NMD3	7887	12.02	627.09	0.5581	3.04936e-5	127786	183	0.48940269749518306	0.5086705202312138
YHR171W_ATG7	1061	0.85	145.89	0.3154	1.465432e-5	204057	215.2	0.5990491283676703	0.3993660855784469
YHR172W_SPC97	1735	0.61	1072.64	0.9911	4.190938e-5	218722	236.5	0.5776699029126213	0.4211165048543689
YHR178W_STB5	448	0.57	89.65	0.3193	1.396454e-5	241734	228.7	0.5228494623655914	0.47580645161290325
YHR179W_OYE2	37036	12.04	5592.51	4.1257	2.843529e-4	61699	145.1	0.38902743142144636	0.6084788029925187
YHR181W_SVP26	2739	6.08	218.77	0.7419	2.975306e-5	90714	249.4	0.5589519650655022	0.4366812227074236
YHR183W_GND1	210489	12.89	1819.39	3.8898	3.301876e-4	60754	117.8	0.3	0.6979591836734694
YHR186C_KOG1	1974	0.51	1054.89	1.2168	5.197219e-5	383998	234.1	0.5892169448010269	0.41014120667522463
YHR187W_IKI1	3094	5.47	164.17	0.3359	1.345744e-5	151685	249.6	0.5645161290322581	0.432258064516129
YHR188C_GPI16	4005	1.53	1037.23	1.3168	5.756538e-5	157140	228.8	0.5073649754500819	0.4909983633387889
YHR190W_ERG9	15452	4.58	1546.78	2.5801	1.457601e-4	85630	177	0.4134831460674157	0.5842696629213483
YHR191C_CTF8	1394	4.69	23.44	0.8983	2.917407e-5	75537	307.9	0.5522388059701493	0.44029850746268656
YHR193C_EGD2	72957	31.29	4910.47	5.2828	4.363107e-4	23481	121.1	0.33714285714285713	0.6571428571428571
YHR196W_UTP9	8517	13.58	82.56	0.295	1.360672e-5	198381	216.8	0.5885416666666666	0.4097222222222222
YHR197W_RIX1	4645	4.43	1014.9	0.6017	2.89637e-5	193248	207.8	0.5497382198952879	0.4489528795811518
YHR200W_RPN10	16947	7.33	115.61	1.8952	6.908251e-5	88273	274.3	0.5353159851301115	0.46096654275092935
YHR201C_PPX1	7427	10.67	336.24	0.5364	2.285313e-5	137167	234.7	0.535175879396985	0.4623115577889447
YHR204W_MNL1	944	2.55	191.63	0.1522	6.758372e-6	327398	225.1	0.5382685069008782	0.4604767879548306
YHR205W_SCH9	3946	0.71	7058.88	3.4759	1.625573e-4	182560	213.8	0.5296969696969697	0.4690909090909091
YHR206W_SKN7	2896	0.87	3068.62	2.7929	1.188802e-4	154776	234.9	0.5377207062600321	0.4606741573033708
YHR207C_SET5	3243	3.58	240.24	0.6345	2.714298e-5	160035	233.8	0.5692599620493358	0.428842504743833
YHR208W_BAT1	48648	12.33	37245.85	2.9208	1.912857e-4	65389	152.7	0.40609137055837563	0.5913705583756346
YIL002C_INP51	1242	1.05	1966.35	0.4036	1.63531e-5	294872	246.8	0.600844772967265	0.39809926082365366
YIL003W_CFD1	1787	3.95	49.92	0.4082	1.512377e-5	145470	269.9	0.5782312925170068	0.41836734693877553
YIL004C_BET1	4928	6.87	176.34	0.7476	2.838846e-5	72885	263.3	0.5734265734265734	0.4195804195804196
YIL005W_EPS1	3475	0.85	5235	2.5231	1.147144e-4	163120	219.9	0.5242165242165242	0.47435897435897434
YIL007C_NAS2	3956	2.97	22.13	0.4341	1.697033e-5	115455	255.8	0.5610859728506787	0.4343891402714932
YIL008W_URM1	4001	9.53	317.11	1.7983	9.122798e-5	30674	197.1	0.52	0.47
YIL009C-A_EST3	1792	5.26	7.98	0.2975	1.159779e-5	132901	256.5	0.5384615384615384	0.45604395604395603
YIL009W_FAA3	3974	1.8	417.75	0.9621	4.885694e-5	157335	196.9	0.48633093525179855	0.5122302158273381
YIL010W_DOT5	5171	1.22	766.27	5.5185	2.261189e-4	57137	244.1	0.5740740740740741	0.4212962962962963
YIL014W_MNT3	1543	3.91	89.13	0.2472	1.087269e-5	235440	227.4	0.5562599049128367	0.4421553090332805
YIL015W_BAR1	3793	6.09	375.1	1.2037	4.969421e-5	162546	242.2	0.5918367346938775	0.4064625850340136
YIL016W_SNL1	6014	5.72	9.19	0.7801	3.337754e-5	67355	233.7	0.475	0.51875
YIL017C_VID28	1742	1.17	NA	0.2092	8.37513e-6	349681	249.8	0.596529284164859	0.40238611713665945
YIL019W_FAF1	2183	5.87	367.62	0.7238	3.095449e-5	113444	233.8	0.553314121037464	0.4438040345821326
YIL021W_RPB3	8912	9.41	240.64	0.7252	3.39817e-5	97505	213.4	0.5830721003134797	0.41379310344827586
YIL022W_TIM44	9525	2.66	277.94	1.9936	8.016364e-5	119907	248.7	0.4537037037037037	0.5439814814814815
YIL026C_IRR1	2364	0.59	1706.64	1.7748	8.347347e-5	256701	212.6	0.5638575152041703	0.43527367506516074
YIL027C_KRE27	6171	16.07	96.15	0.558	2.198404e-5	81531	253.8	0.6056338028169014	0.3873239436619718
YIL030C_SSM4	2736	1.29	1002.51	1.9532	9.251793e-5	289478	211.1	0.5106060606060606	0.48863636363636365
YIL033C_BCY1	11727	1.45	465.56	3.2273	1.457764e-4	99178	221.4	0.45083932853717024	0.5467625899280576
YIL034C_CAP2	9281	2.12	1159.05	2.728	1.258907e-4	70352	216.7	0.4930555555555556	0.5034722222222222
YIL035C_CKA1	6235	9.67	553.82	0.3904	1.833801e-5	133943	212.9	0.5254691689008043	0.4718498659517426
YIL036W_CST6	2852	0.93	1674.86	2.5114	1.141963e-4	138072	219.9	0.5561224489795918	0.4421768707482993
YIL038C_NOT3	4563	1.86	1395.3	2.0299	8.373095e-5	214862	242.4	0.5782556750298686	0.42054958183990443
YIL040W_APQ12	2164	5.3	140.37	1.1126	5.840005e-5	43605	190.5	0.45323741007194246	0.539568345323741
YIL041W_GVP36	24635	3.02	1527.63	7.5675	3.621434e-4	71092	209	0.41284403669724773	0.5840978593272171
YIL043C_CBR1	13963	18.5	248.7	0.7368	3.384751e-5	91581	217.7	0.43157894736842106	0.5649122807017544
YIL044C_AGE2	4146	3.07	224.59	1.5681	6.557854e-5	86744	239.1	0.5585284280936454	0.43812709030100333
YIL045W_PIG2	1222	0.93	NA	0.5649	2.489521e-5	162471	226.9	0.5658627087198516	0.4322820037105751
YIL046W_MET30	999	1.51	23.8	0.3464	1.24426e-5	258844	278.4	0.47737909516380655	0.5210608424336973
YIL049W_DFG10	734	1.71	256.77	0.6203	2.560661e-5	100586	242.3	0.594488188976378	0.4015748031496063
YIL050W_PCL7	2224	2.1	184.33	1.1636	4.737408e-5	91354	245.6	0.5594405594405595	0.4370629370629371
YIL051C_MMF1	57072	20.14	4676.05	6.5842	3.923993e-4	27046	167.8	0.3904109589041096	0.6027397260273972
YIL053W_RHR2	138530	40.4	1088.88	3.0371	2.735565e-4	31523	111	0.30278884462151395	0.6932270916334662
YIL056W_VHR1	1188	1.08	777.99	0.8419	3.536819e-5	180859	238	0.5273010920436817	0.4711388455538221
YIL061C_SNP1	1711	0.79	219.25	1.1158	4.971062e-5	87677	224.5	0.4219269102990033	0.574750830564784
YIL062C_ARC15	12784	15.44	52.66	1.3437	5.565429e-5	55390	241.4	0.5548387096774193	0.43870967741935485
YIL063C_YRB2	6377	6.11	83.59	1.0045	4.614021e-5	93082	217.7	0.5823170731707317	0.4146341463414634
YIL065C_FIS1	4619	4.81	22.77	0.7395	2.849706e-5	75571	259.5	0.4423076923076923	0.5512820512820513
YIL068C_SEC6	2100	1.42	672.7	0.622	2.697369e-5	222933	230.6	0.6116625310173698	0.3870967741935484
YIL070C_MAM33	7034	5.56	429.55	1.5182	7.349854e-5	68759	206.6	0.49812734082397003	0.49812734082397003
YIL074C_SER33	12327	7.16	489.59	0.9726	5.275901e-5	105597	184.3	0.48936170212765956	0.5085106382978724
YIL075C_RPN2	13179	5.54	1214.15	1.3172	6.367192e-5	211402	206.9	0.5359408033826638	0.4630021141649049
YIL076W_SEC28	12899	16.65	214.85	0.811	3.820318e-5	89228	212.3	0.5488215488215489	0.4478114478114478
YIL078W_THS1	29317	24.42	NA	2.1638	1.502317e-4	112521	144	0.4095238095238095	0.5891156462585034
YIL079C_AIR1	2099	3.29	122.36	0.6734	2.752442e-5	124656	244.7	0.5955678670360111	0.40166204986149584
YIL088C_AVT7	1340	3.92	371.67	0.4668	2.079869e-5	158277	224.4	0.5580448065173116	0.439918533604888
YIL090W_ICE2	2974	2.04	426.99	0.5629	2.521377e-5	149510	223.3	0.5447154471544715	0.4532520325203252
YIL093C_RSM25	3667	4.93	34.01	0.642	2.453175e-5	110109	261.7	0.5320754716981132	0.4641509433962264
YIL094C_LYS12	14344	14.57	355.56	0.7747	4.599486e-5	84399	168.4	0.4274193548387097	0.5698924731182796
YIL095W_PRK1	1931	0.56	1294.81	1.4874	6.312565e-5	206937	235.6	0.5721331689272503	0.42663378545006164
YIL097W_FYV10	1090	0.76	95.1	0.3938	1.686897e-5	179984	233.5	0.6034816247582205	0.3945841392649903
YIL098C_FMC1	2333	3.63	20.9	0.7065	3.074917e-5	68362	229.8	0.44871794871794873	0.5448717948717948
YIL103W_DPH1	3138	5.02	64.43	0.4348	2.173504e-5	131229	200	0.5469483568075117	0.4507042253521127
YIL104C_SHQ1	2798	4.06	139.52	0.4048	1.695825e-5	180224	238.7	0.5649606299212598	0.4330708661417323
YIL105C_SLM1	3873	2.06	649.77	0.8277	3.325796e-5	201042	248.9	0.6157205240174672	0.38282387190684136
YIL106W_MOB1	3526	1.43	492.49	2.1438	8.656301e-5	89566	247.7	0.5841269841269842	0.4126984126984127
YIL109C_SEC24	9778	2.39	15257.53	3.1795	1.567982e-4	194350	202.8	0.4703344120819849	0.5285868392664509
YIL111W_COX5B	4736	7.26	5.2	0.4211	1.761992e-5	93077	239	0.5496688741721855	0.44370860927152317
YIL114C_POR2	2577	5.18	35.42	0.3386	1.489613e-5	131240	227.3	0.5177304964539007	0.4787234042553192
YIL115C_NUP159	6019	1.37	3186.36	2.4812	1.119929e-4	332616	221.6	0.6036960985626283	0.39561943874058864
YIL116W_HIS5	11717	13.06	272.8	0.436	2.273039e-5	118041	191.8	0.47150259067357514	0.5259067357512953
YIL117C_PRM5	1716	7.92	30.42	0.3658	1.415617e-5	153082	258.4	0.5799373040752351	0.4169278996865204
YIL118W_RHO3	10108	12.98	392.22	0.5673	2.956471e-5	78341	191.9	0.5560344827586207	0.4396551724137931
YIL119C_RPI1	1586	1.35	7208.62	2.0386	9.447358e-5	98625	215.8	0.5808823529411765	0.4166666666666667
YIL120W_QDR1	NA	1.21	5.63	0.066	2.648313e-6	518214	249.3	0.5638297872340425	0.43439716312056736
YIL123W_SIM1	4067	2.83	61119.43	8.3545	5.654142e-4	72102	147.8	0.32914046121593293	0.6687631027253669
YIL124W_AYR1	6628	8.27	54.12	0.9626	4.616627e-5	83795	208.5	0.5234899328859061	0.47315436241610737
YIL125W_KGD1	16790	0.57	8879.08	7.6356	3.978706e-4	197303	191.9	0.5152709359605911	0.483743842364532
YIL126W_STH1	4603	0.96	1576.21	2.3605	1.098654e-4	301302	214.9	0.5397058823529411	0.45955882352941174
YIL128W_MET18	3685	1.04	2249.04	1.2936	5.671116e-5	253269	228.1	0.5595353339787028	0.4394966118102614
YIL129C_TAO3	1459	0.52	372.84	1.1557	4.893485e-5	581792	236.2	0.5666806899453092	0.4328986116954144
YIL131C_FKH1	2081	1.19	4438.6	1.7808	7.104581e-5	135640	250.6	0.5649484536082474	0.4329896907216495
YIL133C_RPL16A	35234	43.43	6403.7	3.4871	3.147048e-4	25339	110.8	0.305	0.69
YIL134W_FLX1	539	4.76	5.05	0.0808	3.221992e-6	388574	250.7	0.5288461538461539	0.46794871794871795
YIL135C_VHS2	3018	1.54	1002.14	1.4702	5.575458e-5	133168	263.7	0.5011441647597255	0.4965675057208238
YIL136W_OM45	11031	1.9	7.3	0.3867	1.633776e-5	154476	236.7	0.4416243654822335	0.5558375634517766
YIL137C_TMA108	7597	1.05	13101.9	3.1263	1.426264e-4	214592	219.2	0.5121436114044351	0.48680042238648363
YIL138C_TPM2	12625	16.89	317.94	1.5935	8.00328e-5	44750	199.1	0.5308641975308642	0.46296296296296297
YIL139C_REV7	1230	4.25	NA	0.105	4.652966e-6	270456	225.8	0.5528455284552846	0.44308943089430897
YIL142W_CCT2	19496	9.25	961.66	1.389	6.926855e-5	120316	200.5	0.48863636363636365	0.509469696969697
YIL143C_SSL2	2265	1.95	355.11	0.578	2.761263e-5	212870	209.3	0.5272511848341233	0.471563981042654
YIL144W_TID3	1866	1.11	511.18	0.995	4.314363e-5	182763	230.6	0.6040462427745664	0.3945086705202312
YIL145C_PAN6	5525	3.04	231.49	1.6027	6.375828e-5	93610	251.4	0.5225806451612903	0.47419354838709676
YIL147C_SLN1	1105	0.84	415.47	0.6728	2.893106e-5	318501	232.5	0.5733005733005733	0.4258804258804259
YIL149C_MLP2	3118	0.79	276.4	1.0624	4.554945e-5	413813	233.2	0.6178571428571429	0.381547619047619
YIL153W_RRD1	2831	0.81	159.48	0.939	3.404615e-5	138043	275.8	0.4796954314720812	0.5177664974619289
YIL154C_IMP2'	2613	2.8	19.51	0.6331	2.286676e-5	139805	276.9	0.3976945244956772	0.5994236311239193
YIL156W_UBP7	857	0.36	1018.3	1.135	4.710524e-5	279534	241	0.5457089552238806	0.4533582089552239
YIL159W_BNR1	2855	0.28	790.7	0.9457	4.112035e-5	340784	230	0.5995639534883721	0.3997093023255814
YIL162W_SUC2	3558	0.73	4551.88	3.0696	1.857494e-4	93464	165.3	0.41088180112570355	0.5872420262664165
YIR001C_SGN1	5096	1.08	811.46	3.2758	1.43511e-4	64262	228.3	0.5338645418326693	0.46215139442231074
YIR002C_MPH1	1168	1.04	271.67	0.4306	1.893395e-5	278881	227.4	0.5734406438631791	0.4255533199195171
YIR004W_DJP1	7220	5.94	239.66	0.6603	2.826478e-5	136531	233.6	0.581986143187067	0.41570438799076215
YIR005W_IST3	1098	4.38	NA	0.4211	1.73293e-5	93917	243	0.6644295302013423	0.3288590604026846
YIR006C_PAN1	9830	0.8	14222.24	8.3247	3.687231e-4	337077	225.8	0.5719108710330858	0.4274139095205942
YIR008C_PRI1	5989	4.65	203.35	0.5029	2.219978e-5	137918	226.5	0.5463414634146342	0.45121951219512196
YIR009W_MSL1	1752	2.95	55.45	0.8754	3.194784e-5	61991	274	0.5446428571428571	0.44642857142857145
YIR010W_DSN1	1249	0.88	1511.91	1.1829	4.869389e-5	160710	242.9	0.5996533795493935	0.3986135181975737
YIR011C_STS1	2450	8.22	76.72	0.3455	1.357642e-5	155089	254.5	0.58125	0.415625
YIR012W_SQT1	7749	11.73	114.59	0.5234	2.346732e-5	138960	223	0.5324074074074074	0.4652777777777778
YIR017C_MET28	2601	1.11	27.75	1.2248000000000001	4.632775e-5	71288	264.4	0.46808510638297873	0.526595744680851
YIR018W_YAP5	786	4.22	10	0.3175	1.252854e-5	142169	253.5	0.5284552845528455	0.46747967479674796
YIR021W_MRS1	1946	2.97	22.27	0.231	9.765964e-6	188486	236.5	0.5302197802197802	0.46703296703296704
YIR023W_DAL81	1486	0.48	2199.69	1.2185	4.932898e-5	260117	247	0.6045314109165808	0.3944387229660144
YIR025W_MND2	8	0.72	108.08	1.1814	4.59975e-5	116512	256.8	0.6097560975609756	0.3875338753387534
YIR026C_YVH1	5489	3.87	482.96	0.924	4.03019e-5	108495	229.3	0.4958904109589041	0.5013698630136987
YIR031C_DAL7	3674	4.24	3.18	0.0212	1.076686e-6	1038158	197.1	0.4720720720720721	0.5261261261261261
YIR033W_MGA2	1441	1.75	265.77	0.7526	3.35255e-5	279896	224.5	0.5798922800718133	0.41921005385996407
YIR034C_LYS1	58941	1.15	3412.86	3.3463	1.712803e-4	78906	195.4	0.48128342245989303	0.516042780748663
YIR038C_GTT1	11450	2.66	125.18	1.1039	5.77697e-5	62217	191.1	0.4595744680851064	0.5361702127659574
YJL001W_PRE3	17244	16.64	672.13	0.8614	3.947282e-5	72472	218.2	0.5555555555555556	0.4398148148148148
YJL002C_OST1	10421	9.53	1407.2	0.9005	4.319426e-5	122591	208.5	0.4947589098532495	0.5031446540880503
YJL003W_COX16	1015	2.12	NA	1.7031	6.404838e-5	47256	265.9	0.6134453781512605	0.37815126050420167
YJL004C_SYS1	1405	8.58	341.93	0.3765	1.5034e-5	117603	250.4	0.6029411764705882	0.39215686274509803
YJL005W_CYR1	3386	0.41	502.66	1.5407	6.441642e-5	500346	239.2	0.5747409965466206	0.42476566354218054
YJL006C_CTK2	1893	4.27	54.4	0.4186	1.77645e-5	132635	235.6	0.5802469135802469	0.4166666666666667
YJL008C_CCT8	23393	7.22	1330.01	1.3485	6.935491e-5	125052	194.4	0.5061511423550088	0.492091388400703
YJL011C_RPC17	3431	8.33	576.42	0.8474	3.529734e-5	67223	240.1	0.6111111111111112	0.38271604938271603
YJL012C_VTC4	15245	6.76	9845.33	3.1661	1.740712e-4	137066	181.9	0.47229916897506924	0.5263157894736842
YJL013C_MAD3	1118	2.31	76.86	0.2973	1.235303e-5	205158	240.7	0.5872093023255814	0.4108527131782946
YJL014W_CCT3	19315	11.41	787.71	1.0732	5.539369e-5	121708	193.7	0.5065420560747663	0.491588785046729
YJL020C_BBC1	10398	0.56	11068.42	8.0782	3.353969e-4	281891	240.9	0.5656303972366149	0.43350604490500866
YJL023C_PET130	721	2.75	11.97	0.2713	1.167082e-5	166592	232.5	0.6063218390804598	0.39080459770114945
YJL024C_APS3	3144	4.16	170.43	1.1026	4.865697e-5	64740	226.6	0.6051282051282051	0.38974358974358975
YJL025W_RRN7	1192	0.63	163.39	0.2924	1.205064e-5	207949	242.7	0.545631067961165	0.4524271844660194
YJL026W_RNR2	51229	6.23	7260.47	3.9056	2.705464e-4	61440	144.4	0.3075	0.69
YJL029C_VPS53	2373	1.61	1270.78	0.5665	2.355992e-5	240332	240.4	0.5528554070473876	0.4459295261239368
YJL030W_MAD2	2385	3.43	31.83	0.5167	2.103563e-5	95925	245.6	0.6192893401015228	0.3756345177664975
YJL031C_BET4	1880	4.66	110.52	0.4383	2.023577e-5	120461	216.6	0.5182926829268293	0.47865853658536583
YJL033W_HCA4	6607	2.98	7019.4	1.616	7.730803e-5	174096	209	0.5551232166018158	0.44357976653696496
YJL034W_KAR2	50783	8.26	2332.94	4.0699	2.987049e-4	96408	136.3	0.42020497803806733	0.5783308931185944
YJL035C_TAD2	6335	3.2	5.83	0.2486	1.042958e-5	155709	238.4	0.50199203187251	0.4940239043824701
YJL036W_SNX4	3308	2.18	1592.93	0.8872	3.965213e-5	120092	223.8	0.5872641509433962	0.41037735849056606
YJL039C_NUP192	3688	1.13	1410.88	1.6843	7.520086e-5	390480	224	0.5581947743467933	0.4412114014251782
YJL042W_MHP1	3066	0.32	1755.56	3.4564	1.549818e-4	318456	223	0.5017869907076483	0.49749821300929237
YJL044C_GYP6	2159	3.65	172.95	0.4353	1.974774e-5	151818	220.4	0.5315904139433552	0.4662309368191721
YJL047C_RTT101	1021	0.56	689.08	0.8504	3.469394e-5	235443	245.1	0.5836298932384342	0.4151838671411625
YJL048C_UBX6	2515	2.41	48.97	0.2348	1.003659e-5	192494	233.9	0.5289672544080605	0.46851385390428213
YJL050W_MTR4	7726	4.18	575.93	1.6648	8.536952e-5	221161	195	0.5260707635009311	0.4729981378026071
YJL053W_PEP8	3245	3.63	132.02	0.6735	3.039909e-5	117090	221.6	0.5421052631578948	0.45526315789473687
YJL054W_TIM54	4281	2.43	1044.82	0.8267	3.574074e-5	138768	231.3	0.5156576200417536	0.4822546972860125
YJL056C_ZAP1	1345	0.78	1294.79	0.2972	1.379076e-5	262377	215.5	0.58683314415437	0.4120317820658343
YJL057C_IKS1	645	1.9	51.15	0.1616	6.807284e-6	305523	237.5	0.5718562874251497	0.42664670658682635
YJL058C_BIT61	1220	1.14	142.9	0.3208	1.406699e-5	195157	228.1	0.5845588235294118	0.41360294117647056
YJL059W_YHC3	1656	1.28	165.03	0.4282	1.776315e-5	154891	241.1	0.58679706601467	0.41075794621026895
YJL060W_BNA3	7899	1.05	5400.7	3.7974	1.944851e-4	92031	195.3	0.47191011235955055	0.5258426966292135
YJL061W_NUP82	4269	2.97	963.27	0.5766	2.512217e-5	203691	229.5	0.5798319327731093	0.41876750700280113
YJL062W_LAS21	1881	0.92	5550.86	1.4027	5.889929e-5	214887	238.2	0.5306859205776173	0.4681107099879663
YJL063C_MRPL8	4301	2.62	54.54	1.2187	3.984544e-5	98199	305.9	0.5146443514644351	0.4811715481171548
YJL065C_DLS1	3723	2.57	32.73	0.8796	3.265696e-5	75870	269.3	0.5833333333333334	0.4107142857142857
YJL066C_MPM1	6399	1.18	55.32	1.1239	4.799716e-5	80077	234.2	0.48616600790513836	0.5098814229249012
YJL069C_UTP18	6639	5.94	455.54	0.5781	2.643427e-5	167956	218.7	0.5899159663865546	0.4084033613445378
YJL071W_ARG2	1642	2.36	115.33	0.1988	8.18577e-6	261841	242.9	0.5721739130434783	0.4260869565217391
YJL072C_PSF2	2659	4.91	48.91	0.5038	2.07538e-5	100134	242.8	0.5560747663551402	0.4392523364485981
YJL073W_JEM1	1893	0.6	4490.48	1.8666	7.966227e-5	163917	234.3	0.5743034055727554	0.4241486068111455
YJL074C_SMC3	3192	0.84	780.28	1.969	9.092717e-5	277563	216.5	0.5637692932575142	0.4354183590576767
YJL076W_NET1	6360	1.13	2216.49	3.5788	1.559243e-4	279544	229.5	0.5386554621848739	0.46050420168067224
YJL078C_PRY3	4201	0.98	10155.51	2.6	1.125575e-4	212620	231	0.46938775510204084	0.5294784580498866
YJL079C_PRY1	2725	1.64	1529.79	2.3912	1.359113e-4	60140	175.9	0.36	0.6366666666666667
YJL081C_ARP4	4099	4.15	272.08	0.4991	2.217767e-5	155361	225	0.5714285714285714	0.42653061224489797
YJL082W_IML2	4034	0.79	1114.11	1.1111	5.157032e-5	177096	215.4	0.5300546448087432	0.4685792349726776
YJL085W_EXO70	2486	2.17	156.34	0.4575	2.090483e-5	184386	218.8	0.5625	0.4358974358974359
YJL090C_DPB11	1537	1.06	730.06	0.3586	1.628224e-5	229924	220.3	0.5633986928104575	0.43529411764705883
YJL091C_GWT1	2463	2.1	1373.85	0.765	3.312459e-5	143582	230.9	0.5213849287169042	0.47657841140529533
YJL093C_TOK1	4	1.62	83.06	0.183	7.632939e-6	296907	239.7	0.5534682080924855	0.44508670520231214
YJL094C_KHA1	676	1.31	481.74	0.4457	2.031095e-5	241018	219.4	0.5526315789473685	0.4462242562929062
YJL095W_BCK1	1007	0.32	1302.88	1.403	5.734318e-5	379292	244.7	0.5895875591615957	0.40973630831643004
YJL096W_MRPL49	4645	5.21	49.93	0.9462	4.453232e-5	56877	212.5	0.47530864197530864	0.5185185185185185
YJL097W_PHS1	5153	4.86	589.67	1.4152	7.173717e-5	56945	197.3	0.44036697247706424	0.555045871559633
YJL098W_SAP185	4270	2.59	59.95	0.5129	2.266515e-5	283790	226.3	0.5920679886685553	0.40698772426817753
YJL099W_CHS6	957	1.66	236.16	0.4308	1.817414e-5	232085	237	0.5769745649263721	0.42168674698795183
YJL101C_GSH1	4169	1.05	910.04	1.2055	5.235921e-5	175433	230.2	0.561119293078056	0.4374079528718704
YJL104W_PAM16	5912	10.66	169.31	0.8776	3.640533e-5	63630	241.1	0.6466666666666666	0.3466666666666667
YJL109C_UTP10	8060	2.25	NA	1.0872	4.953425e-5	408660	219.5	0.5242937853107345	0.4751412429378531
YJL110C_GZF3	1530	1.41	1412.55	1.1063	4.3456e-5	163537	254.6	0.6086956521739131	0.3894927536231884
YJL111W_CCT7	14381	8.39	4083.81	1.3789	6.780524e-5	126797	203.4	0.5408348457350273	0.4573502722323049
YJL112W_MDV1	2256	2.68	124.69	0.2759	1.134928e-5	261931	243.1	0.5916083916083916	0.406993006993007
YJL117W_PHO86	9882	13.66	256.95	0.7452	3.579053e-5	92900	208.2	0.48717948717948717	0.5096153846153846
YJL121C_RPE1	9996	2.99	5303.26	4.841	3.013311e-4	41715	160.7	0.3891213389121339	0.606694560669456
YJL122W_ALB1	5237	9.85	215.29	1.221	6.285419e-5	50099	194.3	0.4375	0.5568181818181818
YJL124C_LSM1	5542	6.86	291.64	1.5654	7.274034e-5	50978	215.2	0.5144508670520231	0.4797687861271676
YJL125C_GCD14	3045	4.49	120.97	0.5212	2.315582e-5	129624	225.1	0.5625	0.4348958333333333
YJL126W_NIT2	1006	4.28	15.45	0.2425	1.038439e-5	168227	233.5	0.5681818181818182	0.42857142857142855
YJL128C_PBS2	4076	1.25	1093.44	1.7307	8.11955e-5	154917	213.2	0.5530642750373692	0.445440956651719
YJL129C_TRK1	672	0.92	89.44	0.4072	1.803152e-5	334587	225.8	0.5711974110032363	0.4279935275080906
YJL130C_URA2	38391	1.61	10110.42	9.1626	5.422227e-4	376138	169	0.4650112866817156	0.5345372460496614
YJL133W_MRS3	1821	4.39	NA	0.3399	1.224421e-5	169105	277.6	0.6158730158730159	0.38095238095238093
YJL136C_RPS21B	103726	172.04	2026.48	1.9473	1.971911e-4	13761	98.8	0.2727272727272727	0.7159090909090909
YJL137C_GLG2	1638	1.09	345.4	0.5274	2.39268e-5	125775	220.4	0.5564304461942258	0.4409448818897638
YJL139C_YUR1	1759	1.78	66.14	0.3276	1.565169e-5	153681	209.3	0.5407925407925408	0.4568764568764569
YJL139C_YUR1	1759	1.78	66.14	0.3276	1.565169e-5	153681	209.3	0.5407925407925408	0.4568764568764569
YJL140W_RPB4	8406	16.27	89.08	0.6819	2.768101e-5	90811	246.3	0.5990990990990991	0.3963963963963964
YJL143W_TIM17	9624	12.87	27.09	0.7394	3.282265e-5	66284	225.3	0.5471698113207547	0.44654088050314467
YJL145W_SFH5	6827	6.85	NA	1.0376	5.851251e-5	69401	177.3	0.48135593220338985	0.5152542372881356
YJL148W_RPA34	7722	22.66	150.48	0.5877	2.692691e-5	88211	218.3	0.5341880341880342	0.46153846153846156
YJL151C_SNA3	7884	9.49	26.06	1.4564	6.923251e-5	42632	210.4	0.44776119402985076	0.5447761194029851
YJL154C_VPS35	3728	1.77	1946.55	0.8968	3.920025e-5	241696	228.8	0.5650793650793651	0.43386243386243384
YJL155C_FBP26	2998	2.03	99.27	0.4774	2.113418e-5	149645	225.9	0.5739514348785872	0.423841059602649
YJL156C_SSY5	760	1.56	441.08	0.6872	2.859529e-5	203186	240.3	0.5814285714285714	0.41714285714285715
YJL158C_CIS3	8551	12.27	36310.65	8.1252	7.093556e-4	27526	114.5	0.32456140350877194	0.6710526315789473
YJL162C_JJJ2	676	1.91	108.15	0.2908	1.279533e-5	210898	227.3	0.6506849315068494	0.3476027397260274
YJL164C_TPK1	3704	1.07	473.77	1.1806	5.419414e-5	105158	217.9	0.5226130653266332	0.4748743718592965
YJL165C_HAL5	2446	1.31	549.08	1.2376	5.324309e-5	217753	232.4	0.5911214953271028	0.4077102803738318
YJL166W_QCR8	4847	11.65	105.01	1.6376	9.43967e-5	27075	173.5	0.5368421052631579	0.45263157894736844
YJL167W_ERG20	38045	11.32	NA	2.2979	1.356836e-4	67154	169.4	0.3626062322946176	0.6345609065155807
YJL168C_SET2	4525	3.32	676.5	0.7667	3.106845e-5	213332	246.8	0.5871934604904632	0.4114441416893733
YJL172W_CPS1	10909	1.18	14566.85	5.9065	3.317311e-4	105749	178.1	0.4679376083188908	0.5303292894280762
YJL173C_RFA3	7769	4.51	46.34	2.6485	1.01081e-4	42121	262	0.5040650406504065	0.4878048780487805
YJL174W_KRE9	4042	7.25	NA	1.2161	5.155895e-5	84732	235.9	0.48736462093862815	0.5090252707581228
YJL176C_SWI3	4590	1.43	3840.76	1.6339	6.804674e-5	213026	240.1	0.5738498789346247	0.42493946731234866
YJL177W_RPL17B	39457	52.12	NA	3.284	3.008092e-4	23521	109.2	0.2594594594594595	0.7351351351351352
YJL178C_ATG27	5555	11.03	275.78	0.6811	3.106477e-5	91830	219.3	0.5	0.4963235294117647
YJL179W_PFD1	4634	15.09	154.54	0.7403	3.143183e-5	57724	235.5	0.5909090909090909	0.4
YJL180C_ATP12	3977	4.85	NA	0.3726	1.629e-5	135946	228.7	0.5552147239263804	0.44171779141104295
YJL183W_MNN11	5394	8.5	322.96	0.439	2.015032e-5	141782	217.9	0.5366430260047281	0.46099290780141844
YJL184W_GON7	6101	4.41	19.83	1.4712	5.592266e-5	50504	263.1	0.5725806451612904	0.41935483870967744
YJL186W_MNN5	6744	5	1129.69	1.0951	5.349431e-5	138865	204.7	0.5008517887563884	0.49744463373083475
YJL187C_SWE1	3034	0.83	891.3	0.5963	2.604282e-5	226164	229	0.5634146341463414	0.4353658536585366
YJL189W_RPL39	126124	322.94	387.41	2.5244	2.381076e-4	9713	106	0.09615384615384616	0.8846153846153846
YJL190C_RPS22A	53336	315.96	960.62	1.2964	1.297563e-4	20795	99.9	0.24427480916030533	0.7480916030534351
YJL192C_SOP4	5663	11.09	299.21	0.7227	3.438594e-5	78473	210.2	0.4851063829787234	0.5106382978723404
YJL194W_CDC6	2353	0.83	734.81	1.3404	5.262848e-5	149910	254.7	0.5233463035019456	0.47470817120622566
YJL196C_ELO1	6181	13.99	67.23	0.4788	2.142425e-5	116182	223.5	0.4758842443729904	0.5209003215434084
YJL197W_UBP12	3080	0.8	832.75	1.1389	5.031244e-5	303961	226.4	0.5888446215139442	0.4103585657370518
YJL198W_PHO90	1907	2.73	2436.99	0.8496	4.011137e-5	211753	211.8	0.4897959183673469	0.5090702947845805
YJL200C_ACO2	21617	4.56	2252.29	1.125	6.015799e-5	164361	187	0.5164556962025316	0.48227848101265824
YJL201W_ECM25	3225	1.41	NA	0.9846	4.322787e-5	159801	227.8	0.5433333333333333	0.455
YJL203W_PRP21	2765	2.57	157.42	0.8922	4.08398e-5	85873	218.5	0.5622775800711743	0.43416370106761565
YJL204C_RCY1	2246	0.83	3228.46	1.1209	4.981614e-5	209312	225	0.5838287752675386	0.4149821640903686
YJL208C_NUC1	4355	2.12	238.62	1.0437	4.420569e-5	100534	236.1	0.5696969696969697	0.42727272727272725
YJL209W_CBP1	2467	1.38	135.33	0.2047	9.208351e-6	254231	222.3	0.5328244274809161	0.46564885496183206
YJL210W_PEX2	1147	1.38	11.3	0.4671	1.803783e-5	125878	259	0.4852941176470588	0.5110294117647058
YJL212C_OPT1	1707	0.68	2693.11	2.9484	1.401842e-4	175391	210.3	0.44375	0.555
YJR001W_AVT1	2023	3.83	1049.25	0.7043	3.026793e-5	173356	232.7	0.5157545605306799	0.48258706467661694
YJR002W_MPP10	6677	7.13	455.24	0.6521	2.912925e-5	167308	223.9	0.563973063973064	0.43434343434343436
YJR005W_APL1	2005	1.97	282.95	0.5572	2.267455e-5	216367	245.7	0.5620542082738944	0.43651925820256776
YJR007W_SUI2	26233	6.57	3909.99	4.1184	2.815396e-4	48168	146.3	0.4557377049180328	0.5409836065573771
YJR010C-A_SPC1	4452	6.79	14.12	1.1454	4.353659e-5	47962	263.1	0.6210526315789474	0.3684210526315789
YJR010W_MET3	19111	2.16	680.85	0.7771	4.805997e-5	103592	161.7	0.453125	0.544921875
YJR013W_GPI14	1571	4.11	68.26	0.4395	1.743133e-5	159240	252.2	0.5668316831683168	0.4306930693069307
YJR014W_TMA22	10198	6.93	371.56	2.7693	1.363304e-4	47758	203.1	0.46733668341708545	0.5276381909547738
YJR016C_ILV3	53322	19.64	2800.14	2.4949	1.604256e-4	97368	155.5	0.4129692832764505	0.5853242320819113
YJR017C_ESS1	6798	2.37	71.93	2.8962	1.049666e-4	56708	275.9	0.38011695906432746	0.6140350877192983
YJR019C_TES1	5186	0.72	20.67	0.73	2.704908e-5	131432	269.9	0.4542857142857143	0.5428571428571428
YJR022W_LSM8	2626	2.7	1.06	0.8753	3.957663e-5	49594	221.2	0.509090909090909	0.4818181818181818
YJR025C_BNA1	11776	4.61	385.02	1.2043	5.810735e-5	54100	207.2	0.5280898876404494	0.46629213483146065
YJR031C_GEA1	2010	0.87	1851.59	0.9579	3.909189e-5	370837	245	0.589070262597587	0.41022001419446413
YJR032W_CPR7	3716	2.95	930.87	1.5588	7.508389e-5	95115	207.6	0.5532994923857868	0.44416243654822335
YJR033C_RAV1	2833	0.28	516.39	1.761	7.610494e-5	327374	231.4	0.5574374079528719	0.4418262150220913
YJR034W_PET191	4270	2.31	25.78	1.9814	7.318713e-5	43173	270.7	0.5321100917431193	0.45871559633027525
YJR035W_RAD26	1018	0.64	NA	0.4084	1.662411e-5	326972	245.7	0.5847145488029466	0.4143646408839779
YJR036C_HUL4	NA	0.42	134.58	0.1588	6.340817e-6	381303	250.4	0.6058230683090705	0.393057110862262
YJR040W_GEF1	1218	1.45	762.05	0.7498	3.208756e-5	213431	233.7	0.5166666666666667	0.48205128205128206
YJR041C_URB2	3932	1.36	575.72	0.9239	3.888551e-5	304886	237.6	0.5863829787234043	0.4127659574468085
YJR042W_NUP85	4350	4.16	972.58	0.5862	2.617746e-5	205028	223.9	0.6093959731543624	0.38926174496644295
YJR043C_POL32	1615	2.11	217.4	0.8493	3.330386e-5	119540	255	0.5641025641025641	0.43304843304843305
YJR044C_VPS55	2630	3.54	2665.13	1.9795	9.753397e-5	38869	203	0.524822695035461	0.46808510638297873
YJR046W_TAH11	1680	1.16	66.99	0.9499	3.539326e-5	190619	268.4	0.540495867768595	0.4578512396694215
YJR048W_CYC1	11829	1.93	1222.19	5.9878	3.768907e-4	20129	158.9	0.38181818181818183	0.6090909090909091
YJR049C_UTR1	7886	2.18	609.18	0.9162	3.819704e-5	153547	239.9	0.5574387947269304	0.4406779661016949
YJR050W_ISY1	1532	4.64	351.03	0.5469	2.074043e-5	110444	263.7	0.6101694915254238	0.3855932203389831
YJR051W_OSM1	4705	3.33	212.81	0.7716	3.546395e-5	137416	217.6	0.5179282868525896	0.4800796812749004
YJR052W_RAD7	1069	1.57	42.85	0.4044	1.716635e-5	191586	235.6	0.5706713780918727	0.4275618374558304
YJR055W_HIT1	1829	3.05	271	0.6857	3.143708e-5	67801	218.1	0.6606060606060606	0.3333333333333333
YJR057W_CDC8	3160	7.06	39.9	0.505	2.123707e-5	98692	237.8	0.5529953917050692	0.4423963133640553
YJR058C_APS2	1339	5.44	60.18	0.5834	2.070523e-5	89996	281.8	0.6148648648648649	0.3783783783783784
YJR059W_PTK2	4934	0.67	7480.32	2.6835	1.20756e-4	190282	222.2	0.5164835164835165	0.4822954822954823
YJR060W_CBF1	7251	6.97	224.92	1.1854	4.91083e-5	105327	241.4	0.5198863636363636	0.4772727272727273
YJR062C_NTA1	3438	1.56	694.62	0.6451	2.693442e-5	146825	239.5	0.5938864628820961	0.4039301310043668
YJR063W_RPA12	11683	4.3	1556.05	2.7678	1.360724e-4	32978	203.4	0.5079365079365079	0.48412698412698413
YJR064W_CCT5	16452	16.68	241.73	0.8052	4.212158e-5	131363	191.2	0.5079928952042628	0.49023090586145646
YJR065C_ARP3	15140	3.84	1742.97	2.2576	1.19481e-4	93396	188.9	0.5244444444444445	0.47333333333333333
YJR066W_TOR1	1762	0.54	717.23	0.7445	3.224621e-5	601519	230.9	0.5621205989477944	0.4374747065965196
YJR067C_YAE1	3314	3.41	39.59	1.022	4.67012e-5	52487	218.8	0.5633802816901409	0.4295774647887324
YJR068W_RFC2	5023	6.73	155.54	0.5909	2.80418e-5	110251	210.7	0.5310734463276836	0.4661016949152542
YJR069C_HAM1	10664	6.18	414.47	1.8847	1.026416e-4	46099	183.6	0.5050505050505051	0.4898989898989899
YJR070C_LIA1	21870	9.85	5258.36	2.9272	1.905073e-4	55339	153.7	0.3834355828220859	0.6134969325153374
YJR072C_NPA3	6713	11.79	97.85	0.5695	2.549298e-5	125450	223.4	0.47150259067357514	0.5259067357512953
YJR073C_OPI3	11070	4.01	11.73	0.6141	2.721185e-5	83467	225.7	0.3719806763285024	0.6231884057971014
YJR074W_MOG1	4110	3.55	41.08	0.7392	3.15456e-5	83020	234.3	0.4748858447488584	0.5205479452054794
YJR075W_HOC1	4496	6.48	1287.23	0.8138	3.68568e-5	114791	220.8	0.4659949622166247	0.5314861460957179
YJR076C_CDC11	7335	4.79	503.92	1.0985	5.122628e-5	108730	214.4	0.5168269230769231	0.4807692307692308
YJR077C_MIR1	42578	2.97	1193.31	4.4045	2.761214e-4	53390	159.5	0.3108974358974359	0.6858974358974359
YJR082C_EAF6	2342	3.87	13.8	1.03	4.767301e-5	45607	216.1	0.5964912280701754	0.39473684210526316
YJR083C_ACF4	3120	1.67	102.68	1.1793	4.549634e-5	102334	259.2	0.6419354838709678	0.3548387096774194
YJR084W_CSN12	2777	2.28	48.81	0.4397	1.827584e-5	156739	240.6	0.5589622641509434	0.4386792452830189
YJR089W_BIR1	2918	0.99	664.36	0.5813	2.572603e-5	254660	226	0.6115183246073298	0.387434554973822
YJR090C_GRR1	1579	1.04	685.61	1.0523	4.105318e-5	319646	256.3	0.5902777777777778	0.4088541666666667
YJR091C_JSN1	2563	0.37	2761.82	3.522	1.506995e-4	261850	233.7	0.5357142857142857	0.4633699633699634
YJR092W_BUD4	1773	0.76	784.92	2.9321	1.281019e-4	339238	228.9	0.5946132596685083	0.4046961325966851
YJR093C_FIP1	4111	1.45	742.34	2.0522	8.608215e-5	89814	238.4	0.6128048780487805	0.38414634146341464
YJR094W-A_RPL43B	34846	256.45	NA	0.9459	7.876041e-5	23866	120.1	0.3548387096774194	0.6344086021505376
YJR097W_JJJ3	1941	6.45	186.61	0.2775	1.209553e-5	122367	229.4	0.6647398843930635	0.32947976878612717
YJR099W_YUH1	7284	3.68	333.88	0.6701	2.924904e-5	88489	229.1	0.6118143459915611	0.38396624472573837
YJR101W_RSM26	4925	9.4	13.87	0.3126	1.227432e-5	149461	254.6	0.5767790262172284	0.41947565543071164
YJR102C_VPS25	2111	2.72	60.83	0.4877	1.995248e-5	99742	244.4	0.5615763546798029	0.43349753694581283
YJR103W_URA8	5097	3.37	152.73	0.4857	2.1044e-5	177912	230.8	0.4853195164075993	0.5129533678756477
YJR104C_SOD1	123346	36.28	116.53	3.0318	1.914426e-4	29770	158.4	0.3870967741935484	0.6064516129032258
YJR105W_ADO1	48564	25.69	320.1	1.3384	8.400405e-5	66236	159.3	0.35777126099706746	0.6392961876832844
YJR109C_CPA2	70082	1.68	1947.15	2.3798	1.290805e-4	214055	184.4	0.48882931188561213	0.5102770330652369
YJR110W_YMR1	1606	1	226.3	0.4076	1.795481e-5	212103	227	0.579100145137881	0.41944847605224966
YJR112W_NNF1	2473	5.67	26.85	0.4622	1.596121e-5	121147	289.6	0.5297029702970297	0.46534653465346537
YJR113C_RSM7	3779	5.31	8.68	0.3753	1.387366e-5	139172	270.5	0.4475806451612903	0.5483870967741935
YJR117W_STE24	9232	1.83	5505.51	3.7085	2.121517e-4	84075	174.8	0.42290748898678415	0.5748898678414097
YJR118C_ILM1	1617	5.43	714.14	1.1308	5.630237e-5	58734	200.8	0.5637254901960784	0.43137254901960786
YJR122W_CAF17	1309	1.43	142.55	0.2875	1.32016e-5	184188	217.8	0.54216867469879515	0.45582329317269077
YJR123W_RPS5	123614	212.87	1772.05	2.3129	2.331176e-4	26713	99.2	0.23008849557522124	0.7654867256637168
YJR125C_ENT3	9480	4.38	851.35	1.7681	7.957502e-5	103445	222.2	0.5525672371638142	0.4449877750611247
YJR126C_VPS70	60	2.22	333.8	0.4011	1.710263e-5	248906	234.5	0.5467980295566502	0.45197044334975367
YJR127C_RSF2	929	0.6	163.68	0.5577	2.307985e-5	377054	241.7	0.5387400434467777	0.46053584359160027
YJR130C_STR2	3073	2.15	48.29	0.1885	7.859379e-6	280756	239.9	0.565625	0.4328125
YJR131W_MNS1	3396	0.6	1509.31	2.4186	1.076303e-4	132884	224.7	0.5236363636363637	0.47454545454545455
YJR132W_NMD5	3405	1.62	153.57	0.996	4.40103e-5	260113	226.3	0.553860819828408	0.44518589132507147
YJR133W_XPT1	7131	4.74	172.65	1.1841	7.082648e-5	49227	167.2	0.41904761904761906	0.5761904761904761
YJR135W-A_TIM8	11895	6.67	20.51	1.8368	7.953991e-5	32894	230.9	0.4431818181818182	0.5454545454545454
YJR137C_ECM17	11812	0.66	761.65	2.6501	1.486033e-4	264063	178.3	0.4982674982674983	0.501039501039501
YJR138W_IML1	1116	0.54	NA	0.8783	3.868542e-5	385715	227	0.5627760252365931	0.4365930599369085
YJR139C_HOM6	46916	31.23	1121.37	1.138	8.209855e-5	62082	138.6	0.3611111111111111	0.6361111111111111
YJR140C_HIR3	998	0.64	NA	0.7318	3.171378e-5	412047	230.8	0.5755003032140691	0.42389326864766524
YJR143C_PMT4	4848	3.29	6590.26	2.0874	1.154748e-4	146584	180.8	0.4744429882044561	0.5242463958060288
YJR144W_MGM101	10072	8.88	54.53	0.6144	2.956593e-5	89929	207.8	0.5185185185185185	0.4777777777777778
YJR148W_BAT2	19969	21.36	808.25	1.3097	6.667345e-5	89055	196.4	0.4535809018567639	0.5437665782493368
YKL001C_MET14	21561	8.48	63.65	0.7657	4.244372e-5	60181	180.4	0.4482758620689655	0.5467980295566502
YKL003C_MRP17	1544	4.46	16.1	1.2809	5.518792e-5	48756	232.1	0.553030303030303	0.4393939393939394
YKL005C_BYE1	1698	1.99	596.37	0.5703	2.452342e-5	179154	232.6	0.5596638655462185	0.43865546218487395
YKL006C-A_SFT1	3697	14.02	11.26	0.3344	1.314871e-5	100979	254.3	0.5510204081632653	0.4387755102040816
YKL008C_LAC1	4505	9.52	272.36	0.622	3.046902e-5	118356	204.1	0.47255369928400953	0.5250596658711217
YKL010C_UFD4	3564	0.89	162.96	1.1175	4.910076e-5	358105	227.6	0.566711590296496	0.4326145552560647
YKL011C_CCE1	909	2.67	16.06	0.1746	6.645185e-6	243495	262.7	0.5903954802259888	0.4067796610169492
YKL013C_ARC19	6650	8.61	173.73	1.2439	5.630557e-5	55758	220.9	0.5232558139534884	0.47093023255813954
YKL014C_URB1	4667	1.21	2719.53	1.52	6.902101e-5	403183	220.2	0.5461756373937677	0.45325779036827196
YKL016C_ATP7	18666	6.96	265.93	2.1027	1.102959e-4	42429	190.6	0.46285714285714286	0.5314285714285715
YKL017C_HCS1	1727	1.18	376.72	0.5708	2.537918e-5	193244	224.9	0.5321637426900585	0.46637426900584794
YKL022C_CDC16	3016	0.67	724.3	1.062	4.41661e-5	224873	240.5	0.5790725326991677	0.41973840665873957
YKL025C_PAN3	2696	0.69	5234.86	2.9449	1.338001e-4	157140	220.1	0.5176470588235295	0.4808823529411765
YKL029C_MAE1	10583	2.45	1378.24	2.6604	1.297282e-4	145106	205.1	0.42388059701492536	0.5746268656716418
YKL032C_IXR1	4186	1.27	1572.56	3.7128	1.508738e-4	153786	246.1	0.568561872909699	0.4297658862876254
YKL034W_TUL1	1377	0.57	1961.08	1.4794	5.943043e-5	205758	248.9	0.5599472990777339	0.43873517786561267
YKL040C_NFU1	7941	9.59	238.85	0.8129	3.898677e-5	79237	208.5	0.5447470817120622	0.45136186770428016
YKL042W_SPC42	2440	0.83	1073.04	2.6749	1.171702e-4	91632	228.3	0.5494505494505495	0.4478021978021978
YKL046C_DCW1	4863	7.28	191.64	0.6951	3.794059e-5	108805	183.2	0.5288888888888889	0.4688888888888889
YKL048C_ELM1	1148	1.43	64.36	0.2727	1.024712e-5	268170	266.1	0.608424336973479	0.39001560062402496
YKL049C_CSE4	2627	3.25	1075.88	1.2217	5.21293e-5	73087	234.4	0.6086956521739131	0.3869565217391304
YKL052C_ASK1	2521	2.67	39.76	0.6061	2.229937e-5	124481	271.8	0.5733788395904437	0.4232081911262799
YKL053C-A_MDM35	4093	5.73	10.13	1.8148	8.201896e-5	31442	221.3	0.5402298850574713	0.4482758620689655
YKL054C_DEF1	29287	3.52	63963.81	6.3427	3.119473e-4	153463	203.3	0.618403247631935	0.38024357239512857
YKL056C_TMA19	100390	252.02	534.88	1.4269	1.255882e-4	27051	113.6	0.2857142857142857	0.7083333333333334
YKL057C_NUP120	2463	2.12	197.87	0.8211	3.803981e-5	250349	215.9	0.5915221579961464	0.407514450867052
YKL059C_MPE1	2248	1.42	90.96	1.0183	4.422536e-5	124382	230.3	0.5316742081447964	0.4660633484162896
YKL060C_FBA1	1160837	382.86	6211.26	2.9332	2.849386e-4	40569	102.9	0.25	0.7472222222222222
YKL065C_YET1	7581	13.73	74.62	0.617	2.723051e-5	83625	226.6	0.4927536231884058	0.5024154589371981
YKL072W_STB6	635	1.02	1219.02	0.6944	2.93751e-5	215363	236.4	0.5958279009126467	0.4028683181225554
YKL074C_MUD2	2846	4.74	158.21	0.2713	1.123661e-5	216464	241.4	0.5492424242424242	0.44886363636363635
YKL078W_DHR2	1734	1.37	694.08	0.7114	3.098596e-5	201261	229.6	0.5543478260869565	0.44429347826086957
YKL079W_SMY1	2580	2.14	211.61	0.4758	1.929944e-5	213781	246.5	0.5920852359208524	0.4063926940639269
YKL080W_VMA5	20406	15.9	2352.41	1.0816	5.615758e-5	93497	192.6	0.4351145038167939	0.5623409669211196
YKL082C_RRP14	4492	8	606.14	0.9345	4.225459e-5	119872	221.2	0.5655172413793104	0.432183908045977
YKL087C_CYT2	1521	1.49	126.25	1.8215	7.742374e-5	65850	235.3	0.5111111111111111	0.48444444444444446
YKL089W_MIF2	1504	1.85	272.63	0.6816	2.871322e-5	165390	237.4	0.5690909090909091	0.4290909090909091
YKL092C_BUD2	1911	0.96	81.43	0.6479	2.776557e-5	293864	233.3	0.5809954751131222	0.41809954751131223
YKL095W_YJU2	3967	0.97	85.63	1.4719	6.025501e-5	84749	244.3	0.5412186379928315	0.4551971326164875
YKL099C_UTP11	2955	13.79	94.61	0.5814	2.400388e-5	102451	242.2	0.5338645418326693	0.46215139442231074
YKL101W_HSL1	1829	0.91	1880.88	1.5924	6.682404e-5	376928	238.3	0.5806451612903226	0.4186965108624095
YKL103C_LAP4	9685	0.65	1711.66	3.0648	1.571165e-4	106825	195.1	0.4854368932038835	0.512621359223301
YKL104C_GFA1	18014	3.37	6661.45	2.0593	1.269599e-4	124335	162.2	0.4972144846796657	0.5013927576601671
YKL106W_AAT1	4382	5.63	239.79	0.4375	1.806007e-5	164873	242.3	0.5575221238938053	0.44026548672566373
YKL108W_SLD2	1168	1.16	137.95	0.71	3.115936e-5	135541	227.9	0.5572687224669604	0.44052863436123346
YKL113C_RAD27	4020	6.18	123.26	0.6123	2.665181e-5	125508	229.7	0.5430809399477807	0.45430809399477806
YKL119C_VPH2	3628	6.54	68.48	0.6085	2.683247e-5	86255	226.8	0.5833333333333334	0.41203703703703703
YKL122C_SRP21	7044	8.41	75.43	1.3219	5.860441e-5	54959	225.6	0.5654761904761905	0.42857142857142855
YKL125W_RRN3	469	4.93	173.23	0.5013	2.096151e-5	197908	239.2	0.5796178343949044	0.41878980891719747
YKL126W_YPK1	5954	3.77	1558.44	1.0182	5.056843e-5	156899	201.4	0.5594713656387665	0.4390602055800294
YKL128C_PMU1	5147	8.22	35.87	0.6733	2.769523e-5	108072	243.1	0.5574324324324325	0.4391891891891892
YKL129C_MYO3	4222	0.29	2262.21	4.3425	1.980159e-4	284002	219.3	0.5600942655145326	0.4391201885310291
YKL130C_SHE2	7252	3.07	623.4	1.2045	5.426069e-5	73261	222	0.5465587044534413	0.4493927125506073
YKL132C_RMA1	787	1.03	12.12	0.0789	3.192147e-6	419791	247.2	0.568445475638051	0.42923433874709976
YKL135C_APL2	3662	2.87	599.58	0.677	2.992658e-5	197879	226.2	0.5763411279229711	0.422283356258597
YKL138C_MRPL31	2731	4.94	55.19	1.3408	6.532941e-5	42398	205.2	0.49242424242424243	0.5
YKL138C-A_HSK3	9005	5.57	NA	1.7933	5.338908e-5	42242	335.9	0.6571428571428571	0.32857142857142857
YKL140W_TGL1	3933	3.5	1913.49	0.4342	2.031169e-5	166594	213.8	0.5209471766848816	0.4772313296903461
YKL141W_SDH3	4105	4.51	826.32	1.7133	8.708084e-5	50637	196.7	0.44221105527638194	0.5527638190954773
YKL142W_MRP8	17357	7.97	302.17	1.9589	9.56731e-5	55497	204.8	0.55	0.44545454545454544
YKL143W_LTV1	4181	6.13	716.11	0.8335	4.073506e-5	119485	204.6	0.6185344827586207	0.3793103448275862
YKL144C_RPC25	2084	8.32	132.03	0.4734	2.268531e-5	88531	208.7	0.568075117370892	0.4272300469483568
YKL146W_AVT3	1367	1.42	609.44	1.0327	4.114201e-5	198248	251	0.5223665223665224	0.47619047619047616
YKL148C_SDH1	10165	0.3	1393.99	5.0467	2.59832e-4	128350	194.2	0.46021840873634945	0.5382215288611545
YKL149C_DBR1	1599	2.25	26.14	0.3995	1.866837e-5	140456	214	0.5467980295566502	0.45073891625615764
YKL150W_MCR1	25468	4.01	181.16	0.9658	5.469188e-5	71793	176.6	0.46864686468646866	0.528052805280528
YKL152C_GPM1	314818	351.27	1041.01	2.4131	2.337638e-4	29879	103.2	0.23387096774193547	0.7620967741935484
YKL154W_SRP102	5400	7.7	199.86	0.5851	2.67597e-5	90941	218.7	0.5551020408163265	0.44081632653061226
YKL155C_RSM22	2043	1.46	223.55	0.5509	2.304693e-5	193730	239	0.5739268680445151	0.424483306836248
YKL156W_RPS27A	58361	114.74	153.33	1.1595	7.40038e-5	26517	156.7	0.3614457831325301	0.6265060240963856
YKL157W_APE2	12825	2.37	NA	2.516	1.342249e-4	182897	187.4	0.49842602308499473	0.5005246589716684
YKL160W_ELF1	5992	11.82	290.88	1.2391	4.876084e-5	57609	254.1	0.6164383561643836	0.3767123287671233
YKL165C_MCD4	4895	1.28	NA	1.3701	6.392667e-5	212828	214.3	0.5304347826086957	0.46847826086956523
YKL167C_MRP49	3699	5.24	65.86	1.3609	5.841673e-5	49266	233	0.5144927536231884	0.4782608695652174
YKL170W_MRPL38	6798	6.6	16	0.7511	3.048753e-5	67046	246.4	0.49640287769784175	0.49640287769784175
YKL172W_EBP2	11140	14.78	3802.18	1.9961	1.071265e-4	89086	186.3	0.4953271028037383	0.5023364485981309
YKL173W_SNU114	3118	1	203.25	1.1489	4.666323e-5	269865	246.2	0.5678889990089198	0.4311199207135778
YKL174C_TPO5	855	3.07	151.29	0.358	1.50135e-5	214202	238.4	0.555735056542811	0.44264943457189015
YKL175W_ZRT3	1526	2.25	3302.02	1.3339	5.726154e-5	134873	233	0.5674603174603174	0.4305555555555556
YKL176C_LST4	684	2.12	299.83	0.2042	7.737289e-6	348074	264	0.53437876960193	0.4644149577804584
YKL179C_COY1	5272	3.71	570.14	0.7423	2.979189e-5	202998	249.2	0.6088235294117647	0.3897058823529412
YKL180W_RPL17A	62828	50.5	21269.23	6.0705	5.99559e-4	20399	101.2	0.23783783783783785	0.7567567567567568
YKL181W_PRS1	10278	25.33	445.42	0.4311	2.51593e-5	113086	171.4	0.4369158878504673	0.5607476635514018
YKL182W_FAS1	94907	3.41	4457.18	7.3451	4.658899e-4	325657	157.7	0.4142300194931774	0.5852826510721247
YKL183W_LOT5	3144	5.68	13.69	0.415	1.774449e-5	128154	233.9	0.504885993485342	0.49185667752442996
YKL184W_SPE1	2672	2.81	1630.62	2.357	1.131877e-4	106084	208.2	0.5267665952890792	0.47109207708779444
YKL185W_ASH1	896	2.95	1105.12	1.2292	4.999583e-5	164818	245.9	0.5755517826825127	0.4227504244482173
YKL186C_MTR2	7382	10.09	46.39	0.5325	2.332949e-5	85094	228.3	0.5081081081081081	0.4864864864864865
YKL188C_PXA2	881	0.5	69.3	0.1635	6.870473e-6	348789	238	0.5971896955503513	0.4016393442622951
YKL188C_PXA2	881	0.5	69.3	0.1635	6.870473e-6	348789	238	0.5971896955503513	0.4016393442622951
YKL189W_HYM1	2016	1.25	69.12	0.8073	3.43164e-5	123243	235.3	0.55	0.4475
YKL190W_CNB1	5487	7.96	72.4	0.9844	4.150132e-5	65842	237.2	0.5170454545454546	0.4772727272727273
YKL191W_DPH2	3956	2.39	556.18	1.0247	4.339742e-5	149363	236.1	0.525233644859813	0.47289719626168225
YKL192C_ACP1	24473	3.92	2714.61	7.7437	4.150351e-4	25918	186.6	0.40476190476190477	0.5873015873015873
YKL193C_SDS22	7706	2.15	1312.72	1.5455	7.659021e-5	81462	201.8	0.551622418879056	0.44542772861356933
YKL194C_MST1	2241	1.4	236.06	0.51	2.264764e-5	148422	225.2	0.509719222462203	0.48812095032397407
YKL195W_MIA40	9293	6.57	135.52	0.9515	4.397523e-5	110157	216.4	0.5965346534653465	0.400990099009901
YKL196C_YKT6	15308	18.55	456.72	1.2244	5.458223e-5	63408	224.3	0.5323383084577115	0.4626865671641791
YKL197C_PEX1	1906	0.37	117.7	1.5083	6.034101e-5	277530	250	0.5699233716475096	0.42911877394636017
YKL198C_PTK1	786	0.51	141.35	0.651	2.870785e-5	182235	226.8	0.43137254901960786	0.5671191553544495
YKL203C_TOR2	1896	0.31	622.61	1.662	7.284547e-5	578422	228.2	0.5438383838383838	0.45575757575757575
YKL204W_EAP1	5756	0.85	6628.95	4.447	1.907608e-4	152806	233.1	0.5892575039494471	0.40916271721958924
YKL205W_LOS1	3643	2.19	NA	0.7567	3.4543e-5	270126	219.1	0.5622161671207992	0.4368755676657584
YKL206C_ADD66	4452	2.94	71.6	0.9825	3.743325e-5	97054	262.5	0.582089552238806	0.4141791044776119
YKL208W_CBT1	1150	3.13	9.94	0.3227	1.285442e-5	146079	251	0.5367647058823529	0.45955882352941174
YKL209C_STE6	2941	4.31	372.15	0.6056	2.588034e-5	340755	234	0.5584817970565453	0.4407436096049574
YKL210W_UBA1	38730	4.44	1922.47	3.8286	2.045145e-4	196772	187.2	0.49658536585365853	0.5024390243902439
YKL211C_TRP3	33669	5.52	584.7	0.9643	4.35407e-5	130379	221.5	0.4762886597938144	0.5216494845360825
YKL212W_SAC1	12499	8.19	1935.1	1.2487	6.528925e-5	134658	191.3	0.4855769230769231	0.5128205128205128
YKL213C_DOA1	4738	2.86	243.31	0.7667	3.190962e-5	203371	240.3	0.5796089385474861	0.41899441340782123
YKL214C_YRA2	4374	1.47	257.78	3.9265	1.634556e-4	55123	240.2	0.4852941176470588	0.5098039215686274
YKL216W_URA1	54472	34.31	782.98	1.3678	7.532931e-5	70470	181.6	0.5142857142857142	0.48253968253968255
YKL218C_SRY1	6856	2.41	11.56	0.3168	1.27506e-5	159671	248.4	0.5840978593272171	0.41284403669724773
YKL219W_COS9	776	3.24	NA	0.2986	1.287486e-5	172295	231.9	0.5441176470588235	0.4534313725490196
YKR001C_VPS1	17141	5.04	9006.4	2.5357	1.266749e-4	149019	200.2	0.4808510638297872	0.5177304964539007
YKR003W_OSH6	4294	1.96	1137.37	1.1848	5.554051e-5	113783	213.3	0.5723830734966593	0.42538975501113585
YKR004C_ECM9	886	1.31	292.55	0.453	1.968874e-5	137754	230.1	0.6190476190476191	0.3783068783068783
YKR006C_MRPL13	4463	3.96	122.97	1.0191	4.488359e-5	82448	227	0.4716981132075472	0.5245283018867924
YKR008W_RSC4	5129	1.48	4535.4	2.3035	1.087673e-4	141770	211.8	0.5894568690095847	0.40894568690095845
YKR009C_FOX2	1192	0.33	NA	0.3014	1.343195e-5	276605	224.4	0.5416204217536071	0.4572697003329634
[truncated: 1,453 more rows]
