# Supplementary material for: Modeling of mRNA deadenylation rates reveal a complex relationship between mRNA deadenylation and decay
Source: EMBO J. 2024 Oct 11;43(24):6525–54. doi: 10.1038/s44318-024-00258-3 (PMC11649921; doi:10.1038/s44318-024-00258-3)
Supplement: Supplementary file 12 — Source data Fig. 6 [file 44318_2024_258_MOESM12_ESM.zip]

Archive with 104 entries (89 files):
- Figure 6/
- Figure 6/.DS_Store
- __MACOSX/
- __MACOSX/Figure 6/
- __MACOSX/Figure 6/._.DS_Store
- Figure 6/FIGURE 6A README.txt
- __MACOSX/Figure 6/._FIGURE 6A README.txt
- Figure 6/FIGURE 6B and 6C/
- Figure 6/FIGURE 6B and 6C/.DS_Store
- __MACOSX/Figure 6/FIGURE 6B and 6C/
- __MACOSX/Figure 6/FIGURE 6B and 6C/._.DS_Store
- Figure 6/FIGURE 6B and 6C/FIGURES 6B and 6C README.txt
- __MACOSX/Figure 6/FIGURE 6B and 6C/._FIGURES 6B and 6C README.txt
- Figure 6/FIGURE 6B and 6C/HS_global_e_model.csv
- Figure 6/FIGURE 6B and 6C/HSrepA.csv
- __MACOSX/Figure 6/FIGURE 6B and 6C/._HSrepA.csv
- Figure 6/FIGURE 6B and 6C/HSrepB.csv
- __MACOSX/Figure 6/FIGURE 6B and 6C/._HSrepB.csv
- Figure 6/FIGURE 6B and 6C/HSrepD.csv
- __MACOSX/Figure 6/FIGURE 6B and 6C/._HSrepD.csv
- Figure 6/FIGURE 6B and 6C/Mex67AA_e_model_global.csv
- Figure 6/FIGURE 6B and 6C/Mex67repA.csv
- __MACOSX/Figure 6/FIGURE 6B and 6C/._Mex67repA.csv
- Figure 6/FIGURE 6B and 6C/Mex67repB.csv
- __MACOSX/Figure 6/FIGURE 6B and 6C/._Mex67repB.csv
- Figure 6/FIGURE 6B and 6C/Mex67repH.csv
- __MACOSX/Figure 6/FIGURE 6B and 6C/._Mex67repH.csv
- Figure 6/FIGURE 6B and 6C/THL_global_e_model.csv
- Figure 6/FIGURE 6B and 6C/THLrepA.csv
- __MACOSX/Figure 6/FIGURE 6B and 6C/._THLrepA.csv
- Figure 6/FIGURE 6B and 6C/THLrepB.csv
- __MACOSX/Figure 6/FIGURE 6B and 6C/._THLrepB.csv
- Figure 6/FIGURE 6B and 6C/VinyaRepressed_Mex67list.csv
- __MACOSX/Figure 6/FIGURE 6B and 6C/._VinyaRepressed_Mex67list.csv
- Figure 6/FIGURE 6D and 6E/
- Figure 6/FIGURE 6D and 6E/.DS_Store
- __MACOSX/Figure 6/FIGURE 6D and 6E/
- __MACOSX/Figure 6/FIGURE 6D and 6E/._.DS_Store
- Figure 6/FIGURE 6D and 6E/FIGURES 6D and 6E README.txt
- __MACOSX/Figure 6/FIGURE 6D and 6E/._FIGURES 6D and 6E README.txt
- Figure 6/FIGURE 6D and 6E/HSrepA.csv
- __MACOSX/Figure 6/FIGURE 6D and 6E/._HSrepA.csv
- Figure 6/FIGURE 6D and 6E/HSrepB.csv
- __MACOSX/Figure 6/FIGURE 6D and 6E/._HSrepB.csv
- Figure 6/FIGURE 6D and 6E/HSrepD.csv
- __MACOSX/Figure 6/FIGURE 6D and 6E/._HSrepD.csv
- Figure 6/FIGURE 6D and 6E/Mex67AA_HS.csv
- __MACOSX/Figure 6/FIGURE 6D and 6E/._Mex67AA_HS.csv
- Figure 6/FIGURE 6D and 6E/Mex67repA.csv
- __MACOSX/Figure 6/FIGURE 6D and 6E/._Mex67repA.csv
- Figure 6/FIGURE 6D and 6E/Mex67repB.csv
- __MACOSX/Figure 6/FIGURE 6D and 6E/._Mex67repB.csv
- Figure 6/FIGURE 6D and 6E/Mex67repH.csv
- __MACOSX/Figure 6/FIGURE 6D and 6E/._Mex67repH.csv
- Figure 6/FIGURE 6D and 6E/pan2ccr4_HS.csv
- __MACOSX/Figure 6/FIGURE 6D and 6E/._pan2ccr4_HS.csv
- Figure 6/FIGURE 6D and 6E/THLrepA.csv
- __MACOSX/Figure 6/FIGURE 6D and 6E/._THLrepA.csv
- Figure 6/FIGURE 6D and 6E/THLrepB.csv
- __MACOSX/Figure 6/FIGURE 6D and 6E/._THLrepB.csv
- Figure 6/FIGURE 6F/
- Figure 6/FIGURE 6F/2022-06-09_RPS5-[Phosphor].tif
- __MACOSX/Figure 6/FIGURE 6F/
- __MACOSX/Figure 6/FIGURE 6F/._2022-06-09_RPS5-[Phosphor].tif
- Figure 6/FIGURE 6F/2022-06-09_RPS5-[Phosphor]_with_displayed_lanes_marked.tif
- __MACOSX/Figure 6/FIGURE 6F/._2022-06-09_RPS5-[Phosphor]_with_displayed_lanes_marked.tif
- Figure 6/FIGURE 6F/2022-06-11_SCR1_RPGs-top_HSP104-bottom-[Phosphor]2.tif
- __MACOSX/Figure 6/FIGURE 6F/._2022-06-11_SCR1_RPGs-top_HSP104-bottom-[Phosphor]2.tif
- Figure 6/FIGURE 6F/2022-06-11_SCR1_RPGs-top_HSP104-bottom-[Phosphor]2_with_lanes_displayed_marked.tif
- __MACOSX/Figure 6/FIGURE 6F/._2022-06-11_SCR1_RPGs-top_HSP104-bottom-[Phosphor]2_with_lanes_displayed_marked.tif
- Figure 6/FIGURE 6F/FIGURE 6F README.txt
- __MACOSX/Figure 6/FIGURE 6F/._FIGURE 6F README.txt
- Figure 6/FIGURE 6G/
- Figure 6/FIGURE 6G/2022-05-04_RPS5_gel2-[Phosphor].tif
- __MACOSX/Figure 6/FIGURE 6G/
- __MACOSX/Figure 6/FIGURE 6G/._2022-05-04_RPS5_gel2-[Phosphor].tif
- Figure 6/FIGURE 6G/2022-05-04_RPS5_gel2-[Phosphor]_with_displayed_lanes_marked.tif
- __MACOSX/Figure 6/FIGURE 6G/._2022-05-04_RPS5_gel2-[Phosphor]_with_displayed_lanes_marked.tif
- Figure 6/FIGURE 6G/2022-05-05_SCR1_gel2-[Phosphor].tif
- __MACOSX/Figure 6/FIGURE 6G/._2022-05-05_SCR1_gel2-[Phosphor].tif
- Figure 6/FIGURE 6G/2022-05-05_SCR1_gel2-[Phosphor]_with_displayed_lanes_marked.tif
- __MACOSX/Figure 6/FIGURE 6G/._2022-05-05_SCR1_gel2-[Phosphor]_with_displayed_lanes_marked.tif
- Figure 6/FIGURE 6G/FIGURE 6G README.txt
- __MACOSX/Figure 6/FIGURE 6G/._FIGURE 6G README.txt
- Figure 6/FIGURE 6H/
- Figure 6/FIGURE 6H/.DS_Store
- __MACOSX/Figure 6/FIGURE 6H/
- __MACOSX/Figure 6/FIGURE 6H/._.DS_Store
- Figure 6/FIGURE 6H/FIGURE 6H README.txt
- __MACOSX/Figure 6/FIGURE 6H/._FIGURE 6H README.txt
- Figure 6/FIGURE 6H/WTccr4pop2pan2delta.csv
- __MACOSX/Figure 6/FIGURE 6H/._WTccr4pop2pan2delta.csv
- Figure 6/FIGURE 6I/
- Figure 6/FIGURE 6I/02072022_spottest_wtpan2ccr4double_18C_010.tif
- __MACOSX/Figure 6/FIGURE 6I/
- __MACOSX/Figure 6/FIGURE 6I/._02072022_spottest_wtpan2ccr4double_18C_010.tif
- Figure 6/FIGURE 6I/02072022_spottest_wtpan2ccr4double_25C_012.tif
- __MACOSX/Figure 6/FIGURE 6I/._02072022_spottest_wtpan2ccr4double_25C_012.tif
- Figure 6/FIGURE 6I/02072022_spottest_wtpan2ccr4double_30C_013.tif
- __MACOSX/Figure 6/FIGURE 6I/._02072022_spottest_wtpan2ccr4double_30C_013.tif
- Figure 6/FIGURE 6I/02072022_spottest_wtpan2ccr4double_37C_011.tif
- __MACOSX/Figure 6/FIGURE 6I/._02072022_spottest_wtpan2ccr4double_37C_011.tif
- Figure 6/FIGURE 6I/FIGURE 6I README.txt
- __MACOSX/Figure 6/FIGURE 6I/._FIGURE 6I README.txt
