# Supplementary material for: Modeling of mRNA deadenylation rates reveal a complex relationship between mRNA deadenylation and decay
Source: EMBO J. 2024 Oct 11;43(24):6525–54. doi: 10.1038/s44318-024-00258-3 (PMC11649921; doi:10.1038/s44318-024-00258-3)
Supplement: Supplementary file 12 — Source data Fig. 6 [file 44318_2024_258_MOESM12_ESM.zip › Figure 6/FIGURE 6A README.txt]

Figure 6A is a schematic. No numerical data underlying this plot is available.
