# Supplementary material for: Modeling of mRNA deadenylation rates reveal a complex relationship between mRNA deadenylation and decay
Source: EMBO J. 2024 Oct 11;43(24):6525–54. doi: 10.1038/s44318-024-00258-3 (PMC11649921; doi:10.1038/s44318-024-00258-3)
Supplement: Supplementary file 12 — Source data Fig. 6 [file 44318_2024_258_MOESM12_ESM.zip › Figure 6/FIGURE 6B and 6C/FIGURES 6B and 6C README.txt]

Figure 6B and 6C - ggplot2 density plot produced using the:

Mex67AA_e_model_global.csv 
THL_global_e_model.csv
HS_global_e_model.csv data frames

, which are part of the Expanded View Dataset 1. Those data frames list the decay and deadenylation coefficients calculated as described in the main text Method section and in the Appendix from datasets:

Mex67repA.csv
Mex67repB.csv
Mex67repH.csv
HSrepA.csv
HSrepB.csv
THLrepA.csv
tHLrepB.csv


Figure 6B - R studio ggplot2 density plot produced using the mean decay rate coefficient (note that the median decay is also listed but was not used).

Figure 6C - R studio ggplot2 density plot produced using the mean deadenylation rate coefficient produced from the mean coefficients obtained from the 75-95th quantiles (note that the median decay is also listed but was not used).


The ‚VinyaRepressed_Mex67list.csv’ table was used to subset mRNAs transcriptionally down regulated during heat stress and then to split them into RPG and non-RPG mRNAs.
