# Supplementary material for: Modeling of mRNA deadenylation rates reveal a complex relationship between mRNA deadenylation and decay
Source: EMBO J. 2024 Oct 11;43(24):6525–54. doi: 10.1038/s44318-024-00258-3 (PMC11649921; doi:10.1038/s44318-024-00258-3)
Supplement: Supplementary file 12 — Source data Fig. 6 [file 44318_2024_258_MOESM12_ESM.zip › Figure 6/FIGURE 6B and 6C/HS_global_e_model.csv]

	transcript	symbol	biotype	RPG	HS_e_decay_rate_mean	HS_e_decay_rate_median	HS_e_decay_rate_sd	HS_half_life_mean	HS_half_life_median	HS_e_deadenylation_rate_q0.75q0.95_mean_mean	HS_e_deadenylation_rate_q0.75q0.95_mean_sd	HS_e_deadenylation_rate_q0.75q0.95_median_median	HS_e_deadenylation_rate_q0.75q0.95_median_sd	HS_terminal_60A_adenosine_half_life_min	HS_terminal_60A_adenosine_half_life_sec	HS_pA_tail_mean_mean	HS_pA_tail_median_median	HS_pA_tail_q0.95_mean	HS_pA_tail_q0.90_mean	HS_pA_tail_q0.85_mean	HS_pA_tail_q0.80_mean	HS_pA_tail_q0.75_mean	HS_pA_tail_q0.50_mean	HS_pA_tail_q0.15_mean	HS_pA_tail_q0.10_mean	HS_pA_tail_q0.05_mean	HS_A_counts_raw	HS_B_counts_raw	HS_D_counts_raw	HS_A_counts_norm	HS_B_counts_norm	HS_D_counts_norm	HS_e_deadenylation_q0.95_rate_mean	HS_e_deadenylation_q0.95_rate_median	HS_e_deadenylation_q0.95_rate_sd	HS_e_deadenylation_q0.90_rate_mean	HS_e_deadenylation_q0.90_rate_median	HS_e_deadenylation_q0.90_rate_sd	HS_e_deadenylation_q0.85_rate_mean	HS_e_deadenylation_q0.85_rate_median	HS_e_deadenylation_q0.85_rate_sd	HS_e_deadenylation_q0.80_rate_mean	HS_e_deadenylation_q0.80_rate_median	HS_e_deadenylation_q0.80_rate_sd	HS_e_deadenylation_q0.75_rate_mean	HS_e_deadenylation_q0.75_rate_median	HS_e_deadenylation_q0.75_rate_sd	HS_e_deadenylation_q0.50_rate_mean	HS_e_deadenylation_q0.50_rate_median
1	YAL020C_ATS1	ATS1	ORFS	NO	0.0201331826616311	0.0201184874740243	0.0148531678650365	34.4280977433793	34.4532451286357	0.0235886012568225	0.00442290360506981	0.0172245904805213	0.00232031605645172	0.495440980002643	29.7264588001586	31.1666666666667	30.75	49.75	47.2	45.55	43.5	40.75	30.75	15.125	13.75	12.6	12	12	NA	1.13687277450049e-07	2.56182538598169e-05	1.13687277450049e-07	0.0171796326372688	0.0129591916119415	0.0202607536223486	0.0212238898108745	0.0168822694997853	0.0219276776208077	0.0272104874806695	0.018865737524304	0.0208568031372924	0.027775866617515	0.0183307264118714	0.0223039794944199	0.0245531297377849	0.0172245904805213	0.0221955004071984	0.0274972669379237	0.0101291519794804
2	YAL025C_MAK16	MAK16	ORFS	NO	0.571206338244986	0.567834295855918	0.355808505368781	1.21347949795098	1.2206856570985	0.130779178670875	0.0101277925976102	0.128743172663283	0.0101277925976102	0.0942176500516386	5.65305900309831	34.8034188034188	34	59.5666666666667	52.3	48.8666666666667	47.3333333333333	46	35	18.6166666666667	15.5666666666667	11.2166666666667	18	13	2	2.27374554900098e-05	2.7753108348135e-05	2.27374554900098e-05	0.128743172663283	0.128743172663283	0.105123607157091	0.132225148888112	0.132225148888112	0.0511637314695012	0.118816728171036	0.118816728171036	0.0317197899468496	0.127511578164828	0.127511578164828	0.032010316488615	0.146599265467114	0.146599265467114	0.0157263556989913	0.126937729660368	0.126937729660368
3	YAL033W_POP5	POP5	ORFS	NO	0.091425682428906	0.0876032819508209	0.0489355347943016	7.58153685206504	7.91234261005275	0.0727917133092311	0.0243600659179243	0.0414232799918086	0.0126862825555119	0.164516963324314	9.87101779945885	37.028431372549	22.5	68.3333333333333	61.8666666666667	59.2	52.1333333333333	48.9166666666667	32.6666666666667	19.1333333333333	17.2	13.3	34	20	2	2.27374554900098e-05	4.26970897663615e-05	2.27374554900098e-05	0.0850572577896179	0.0392548434829341	0.12681958359953	0.108189165968066	0.0697954964100476	0.116392230887267	0.0596621933976229	0.0410398785092969	0.0634250377395347	0.0655639784344232	0.0470064028627339	0.0648333764288156	0.0454859709564254	0.0414232799918086	0.0341331082821303	0.0346118551009833	0.0286051812969605
4	YAL035W_FUN12	FUN12	ORFS	NO	0.0797358079065882	0.0774343158065515	0.0480389595781099	8.69304768783404	8.95142125736068	0.0642288770802728	0.00587065751461913	0.0814333031667983	0.0258943323226333	0.185662472743112	11.1397483645867	30.7819812246042	22	66.5333333333333	58.8	53.8666666666667	47.8	42	23	10.6	10	7.93333333333333	93	61	13	0.000147793460685064	0.000130226123787403	0.000147793460685064	0.0556848989339662	0.0288292778804209	0.0528437846398673	0.0606294428634867	0.0598173405657064	0.0479212363136697	0.0671631355113452	0.0910347260454796	0.051585769541204	0.069500109413822	0.0876207434227028	0.0412768621804472	0.0681667986787441	0.0814333031667983	0.0356144446298565	0.0483427375146191	0.0315761584710501
5	YAL036C_RBG1	RBG1	ORFS	NO	0.141051618457382	0.136385513046507	0.087502097989779	4.91413844194474	5.08226398153876	0.100407105192988	0.00466062186171443	0.102573032705438	0.00418706951283938	0.120903325580076	7.25419953480459	24.6272353128713	23	46.8833333333333	42.6333333333333	38.2333333333333	34.1333333333333	31.1666666666667	22.3333333333333	10.7	9.06666666666667	6.56666666666667	62	53	7	7.95810942150343e-05	0.000113147287880858	7.95810942150343e-05	0.0964715448605635	0.0967946544981861	0.0426941803722315	0.107050416499594	0.102844132947373	0.0375504936718814	0.102427628971832	0.0938710689740571	0.0379719477729231	0.0955932171256904	0.102573032705438	0.0386990247961827	0.10049271850726	0.102798042593122	0.0222384031558362	0.0467199160969809	0.0566137145004287
6	YBL003C_HTA2	HTA2	ORFS	NO	0.036946878367045	0.0302008657747773	0.0214115607710974	18.7606426089356	22.9512354291126	0.0195866966565138	0.00356929513161243	0.0107208527196781	0.00454898323189603	0.595479810996449	35.7287886597869	27.4453613994577	24	57.65	48.0666666666667	41.6	39	35.6666666666667	24	12.4	10.3333333333333	7.26666666666667	442	409	89	0.00101181676930544	0.000873155485722093	0.00101181676930544	0.01366133483254	0.00557576712145184	0.015147746376438	0.0190559152534751	0.0141738359191363	0.0213850916249085	0.0227792090192045	0.0177458066450533	0.0255313915792656	0.0213767064441086	0.0107208527196781	0.0280534358229149	0.0210603177332405	0.010419347091527	0.0267356779305028	0.021728245528173	0.00612706089397117
7	YBL004W_UTP20	UTP20	ORFS	NO	0.187042136127066	0.184070113690243	0.101526114672094	3.70583439064799	3.76566932384464	0.128923544203867	0.0154132363002964	0.110829383932208	0.0185248094752132	0.0954870353278692	5.72922211967215	34.8288482505699	34	63.9333333333333	59.5	52.3166666666667	47.2666666666667	43.3333333333333	33.8333333333333	15.5	13.2666666666667	10.7333333333333	59	38	12	0.000136424732940059	8.11244705560869e-05	0.000136424732940059	0.126510359813818	0.104626747331167	0.0520365669268715	0.15569008438767	0.149007117212408	0.0517023798328387	0.124951303194825	0.125319544618941	0.0693392635887281	0.120237423934796	0.106381276250719	0.066588508901165	0.117228549688225	0.110829383932208	0.0676073526081976	0.118672084974912	0.10992973805651
8	YBL024W_NCL1	NCL1	ORFS	NO	0.157180961530157	0.146435284261116	0.0952756872899587	4.40986728807456	4.73347106237019	0.0949537517557202	0.0157705591641243	0.0434821932014968	0.0217494397416321	0.127504542955456	7.65027257732734	30.822905982906	28	56.1666666666667	51.9333333333333	48.1333333333333	45.3333333333333	43.5	26.3333333333333	14.4333333333333	11	8.96666666666667	39	25	7	7.95810942150343e-05	5.33713622079519e-05	7.95810942150343e-05	0.118252618273637	0.0840646120919348	0.118570887242333	0.0844404678542552	0.0352181822778678	0.135007074515303	0.0787474979991958	0.028170607809808	0.132454899785975	0.0906232815169688	0.0434821932014968	0.122603479650914	0.102704893134544	0.0520335024713579	0.131270241037096	0.159513454228394	0.198732468717472
9	YBL027W_RPL19B	RPL19B	ORFS	YES	0.0916560540871319	0.0833839660297719	0.0451670326863937	7.56248114173683	8.3127154243594	0.0280241248927773	0.00199427069616529	0.0299436983376649	0.00210133687717538	0.417946867460345	25.0768120476207	28.1365522323153	24	55.9166666666667	46.7	41.6666666666667	38	35.4166666666667	24.1666666666667	12.6666666666667	11.3333333333333	8.65	978	831	140	0.00159162188430069	0.00177406407979232	0.00159162188430069	0.0256253818037977	0.0311536781546783	0.0150445158724251	0.026984836030684	0.0270035687769663	0.0129016870809337	0.0280553495263914	0.0278929439142762	0.0107200979500088	0.0284488124638536	0.0299436983376649	0.0120804417415912	0.0310062446391598	0.0319400426820456	0.010578795446695	0.0214925067699623	0.0215386249782875
10	YBL028C_YBL028C	YBL028C	ORFS	NO	0.547620553142667	0.401050497993856	0.508922260104938	1.26574354556661	1.72832893619936	0.156537617591448	0.0565784941956751	0.172934023927659	0.0565784941956751	0.079709787537166	4.78258725222996	35.6149425287356	30	65.5833333333333	57.7666666666667	53.35	50	48.1666666666667	29	16.5833333333333	15.5666666666667	15	26	29	3	3.41061832350147e-05	6.19107801612242e-05	3.41061832350147e-05	0.0836717275963273	0.0836717275963273	0.0117420369903477	0.121031218808063	0.121031218808063	0.0519401282687738	0.17306594131514	0.17306594131514	0.117553201475571	0.172934023927659	0.172934023927659	0.0976587479777322	0.231985176310051	0.231985176310051	0.147472451322798	0.164872739137449	0.164872739137449
11	YBL042C_FUI1	FUI1	ORFS	NO	0.206134583507155	0.193459450612979	0.123988931450216	3.36259529462161	3.58290679707659	0.0656211700624282	0.0163202676819691	0.0638338094174593	0.0155781050666027	0.181848427970998	10.9109056782599	36.9638382163258	37	68.8833333333333	63.6	59.2333333333333	53.2666666666667	49.3333333333333	37.5	15.3833333333333	13.2666666666667	10.2333333333333	67	54	4	4.54749109800196e-05	0.000115282142369176	4.54749109800196e-05	0.046715126023665	0.0531372503096137	0.0265447994090749	0.0586916576758173	0.0624671886267667	0.0323955095064064	0.0599255526369972	0.0638338094174593	0.0374377660975677	0.0733120933517738	0.0669790733295726	0.0563029242515533	0.0894614206238879	0.0944755758726089	0.0616483079612353	0.134834062263306	0.133084616036295
12	YBL061C_SKT5	SKT5	ORFS	NO	0.16282226186225	0.0652793545745578	0.263712644131894	4.25707868587625	10.618168409865	0.0372001191537257	0.0194246125329141	0.0410630083715045	0.0194246125329141	0.316293680762245	18.9776208457347	40.3518518518519	27.5	57.2333333333333	51.9333333333333	50.55	48.3333333333333	45.6666666666667	37.3333333333333	31.1	30.1333333333333	27.5666666666667	12	18	1	1.13687277450049e-05	3.84273807897254e-05	1.13687277450049e-05	0.0484700998270182	0.0484700998270182	0.0603585134473225	0.0595752189223017	0.0595752189223017	NA	0.0410630083715045	0.0410630083715045	NA	0.0274810368436285	0.0274810368436285	0.00291811844586224	0.00941123180417577	0.00941123180417577	0.00941357667016192	0.0167403121084619	0.0140597479283363
13	YBL068W_PRS4	PRS4	ORFS	NO	0.168772035302391	0.126925214116976	0.2494772439603	4.10700255713587	5.46106764823838	0.0612080771902292	0.0103389756594056	0.0631727276627168	0.0111070618363192	0.194534494545019	11.6720696727012	33.4970605526161	32	61.35	57.1666666666667	50.8166666666667	48.3333333333333	44.3333333333333	30	17.5	15	11.5	81	63	6	6.82123664700294e-05	0.000134495832764039	6.82123664700294e-05	0.0766741326338071	0.071577821828844	0.0504060254425048	0.0633203498110606	0.079815072795942	0.0425290260570741	0.0481044708757197	0.0503595072539584	0.0247855937785448	0.0600197726339336	0.0631727276627168	0.0187347785204073	0.0579216599966251	0.0613457883224854	0.0150277369815838	0.0593903491887053	0.0561643649152071
14	YBL087C_RPL23A	RPL23A	ORFS	YES	0.0737052213284533	0.0638349594104242	0.043247884647818	9.40431584176467	10.8584259622284	0.0274294249617705	0.00236531091702387	0.0295535252692042	0.00164130561393624	0.426882047135375	25.6129228281225	24.1727705662614	20	48.2166666666667	41.4333333333333	36	33	29.6666666666667	20.3333333333333	12	9.66666666666667	8	1834	1487	288	0.00327419359056141	0.00317452862412898	0.00327419359056141	0.0299867237188716	0.0269822564244914	0.00977615994800147	0.0293619644247118	0.029838228621427	0.0138567633485369	0.0271910077466838	0.0303402142510669	0.0107037982888411	0.026530532330603	0.0295535252692042	0.0105003213642973	0.0240768965879821	0.0269350697822743	0.00939748910607427	0.0151948512595538	0.0147228794570479
15	YBL088C_TEL1	TEL1	ORFS	NO	0.104799138853431	0.0246375463600463	0.127334411055563	6.61405416249994	28.133774785463	0.00641166179844382	NA	0.00641166179844382	NA	1.80718623017133	108.43117381028	39.2777777777778	28	68.2	63.9	60.3	57.4	54.5	28	18.5	17.7	17.1	9	3	NA	1.13687277450049e-07	6.40456346495423e-06	1.13687277450049e-07	NA	NA	NA	NA	NA	NA	NA	NA	NA	NA	NA	NA	0.00641166179844382	0.00641166179844382	NA	0.0327955330584364	0.0327955330584364
16	YBL092W_RPL32	RPL32	ORFS	YES	0.0562017892231888	0.0481681838343281	0.0358527151646016	12.3331870771465	14.3901456393703	0.0312739016085462	0.00424815917179108	0.0342187882222895	0.00439149041622362	0.375122627584965	22.5073576550979	24.2647903035454	21	50.5833333333333	41.3333333333333	36.3333333333333	33.3333333333333	30.1666666666667	21	12	10	8	1859	1676	311	0.00353567432869652	0.0035780161224211	0.00353567432869652	0.0377241758522781	0.0402036840433399	0.0124545237957288	0.0329647033331946	0.0368193960232533	0.0125469875027843	0.0301315004346576	0.0342187882222895	0.0141800505029816	0.0287560865550191	0.0309706831307923	0.0114350822746501	0.0267930418675818	0.0293151110772774	0.0111104456568585	0.0193895422231419	0.0206721904880238
17	YBR009C_HHF1	HHF1	ORFS	NO	0.0474636453635403	0.0470271015063096	0.0257096315958623	14.6037493591336	14.7393132546548	0.015258978431057	0.00206294750982447	0.00886090347642706	0.00305280892906063	0.762721092844513	45.7632655706708	36.0774279068285	33	68.8	60.1333333333333	53.6333333333333	48.2	45.1666666666667	32.3333333333333	17.1166666666667	15.3333333333333	12.6666666666667	330	317	75	0.000852654580875367	0.00067674887279683	0.000852654580875367	0.0149465943133773	0.00926031792008727	0.0201251027526284	0.0161790173006519	0.00886090347642706	0.0182913031118301	0.0183156724076171	0.0123487949864719	0.0242834695956345	0.0133222801787781	0.00433849459396876	0.0228616639045183	0.0135313279548607	0.00630361070809128	0.0226392063114855	0.0306255376818617	0.0147849241527845
18	YBR021W_FUR4	FUR4	ORFS	NO	0.278539751775311	0.197450913502635	0.267829918482355	2.48850361983192	3.51047846912441	NA	NA	NA	NA	NA	NA	28.4	26.5	44.225	42.95	42.2	41.6	38.875	26.5	16.4	13.7	13.1	10	2	NA	1.13687277450049e-07	4.26970897663615e-06	1.13687277450049e-07	NA	NA	NA	NA	NA	NA	NA	NA	NA	NA	NA	NA	NA	NA	NA	NA	NA
19	YBR031W_RPL4A	RPL4A	ORFS	YES	0.0667414702703137	0.057848846994909	0.0307853855409117	10.3855545548006	11.9820396873415	0.0291916660346366	0.000891065513849122	0.0303402142510669	0.00113760237347535	0.401463967264172	24.0878380358503	34.0870926988387	31	64	54.6666666666667	50	46	42.6666666666667	30.6666666666667	17.6666666666667	15.6666666666667	12.6666666666667	3021	2309	381	0.00433148527084686	0.00492937901352644	0.00433148527084686	0.029243726620683	0.0300360779605158	0.0224584048053781	0.029629770749597	0.0326688865509496	0.0144832198011906	0.0303144201149731	0.0315894508107658	0.0157704484163398	0.0288434714221272	0.0303402142510669	0.0177018828269519	0.0279269412658027	0.0301711429608846	0.016142205961891	0.0218070702882531	0.0211047708804979
20	YBR034C_HMT1	HMT1	ORFS	NO	0.388547629633608	0.266226072272897	0.382977830565444	1.78394391754125	2.60360367653785	0.141202357299179	0.0189711731017644	0.15407611890427	0.0275184206787017	0.0877083633945164	5.26250180367099	34.209793790439	31	61.5666666666667	57.7333333333333	54.5	51.6666666666667	49.5	30.3333333333333	15.6	14.2666666666667	11.1666666666667	99	93	21	0.000238743282645103	0.000198541467413581	0.000238743282645103	0.134547611161803	0.15407611890427	0.11807880033565	0.112594125655911	0.0930014557581092	0.118618492049896	0.143039881778686	0.137355844328293	0.142007983108848	0.155185788150957	0.156921479404183	0.155961268439769	0.160644379748539	0.158132242080665	0.162224879159736	0.178777888183033	0.238462036045155
21	YBR048W_RPS11B	RPS11B	ORFS	YES	0.0448744000954035	0.0412619635515697	0.022844613774373	15.4463832181891	16.7986959635026	0.023624693003907	0.00107898031857873	0.0255608556185396	0.00253533632786037	0.494692980414933	29.681578824896	27.363538922622	24	53.3333333333333	44.4	39.7666666666667	35.6666666666667	33.3333333333333	23.6666666666667	14.3333333333333	12.6666666666667	10.3333333333333	2034	1772	299	0.00339924959575646	0.00378296215329963	0.00339924959575646	0.0239586085453103	0.0255608556185396	0.0117691017466874	0.0242457646411883	0.025921820977812	0.0095974863700983	0.0246514171876321	0.0283542006203776	0.0101859019373106	0.023389420551969	0.0233088697751628	0.00975343218500954	0.0218782540934357	0.0217691683917635	0.0105937816171038	0.0170035998481768	0.0183254342739844
22	YBR068C_BAP2	BAP2	ORFS	NO	0.0385185883246712	0.0340202474109805	0.0358740127846454	17.9951345754793	20.3745484912677	0.0065682381075016	0.00248791357404662	0.00377430772823049	0.00294230746967025	1.76424376055164	105.854625633099	47.0253832263636	46	84.15	73.3666666666667	68.4666666666667	64.7333333333333	59.4166666666667	46.5	17.6666666666667	14.1333333333333	9.9	148	102	27	0.000306955649115132	0.000217755157808444	0.000306955649115132	0.0108645474107683	0.0101291696988566	0.00670316924364504	0.00648481068596249	0.00339051501750465	0.00816045943437188	0.00484686528158667	0.00421096265454817	0.00293104673607394	0.00565915029186755	0.00377430772823049	0.00564852697391995	0.00498581686732301	0.00309282295063671	0.00586209895330124	0.0182046445792598	0.0119137724755406
23	YBR069C_TAT1	TAT1	ORFS	NO	0.0887302194893847	0.0848344785910343	0.0388993615495795	7.81185017403085	8.17058337685358	0.0261806203179024	0.00632975778329698	0.0143880139147495	0.00460936826846697	0.446966216008448	26.8179729605069	40.4558920887123	38	72.25	64.5	59.1333333333333	53.8	51.3333333333333	37.6666666666667	20.2	17.5666666666667	15.1166666666667	76	53	13	0.000147793460685064	0.000113147287880858	0.000147793460685064	0.0363733852591664	0.0202983698067641	0.0460431830649266	0.0235235623493596	0.0143880139147495	0.0215415851664658	0.0220993225141752	0.00945064953072126	0.0310303033649934	0.0208005088725168	0.0124138976114652	0.0181200806123995	0.0281063225942941	0.0193851912723961	0.0236361479807964	0.0413726766999526	0.0282477658543561
24	YBR078W_ECM33	ECM33	ORFS	NO	0.0221228558103615	0.017474067072833	0.0192773728126258	31.3317225633817	39.6671923983619	0.0127257134299217	0.00364944162921109	0.0100882022341855	0.00409250357845729	0.913398445559607	54.8039067335764	37.0192573938834	34	71.15	59.9333333333333	54.3333333333333	51.0666666666667	47.9166666666667	33.8333333333333	17.1	14.6666666666667	10.6666666666667	950	722	132	0.00150067206234065	0.00154136494056565	0.00150067206234065	0.0141253840606989	0.0100882022341855	0.0176095256636027	0.0107969601368492	0.00746324078742029	0.0101185196676013	0.00788125901975814	0.00779523139678261	0.00757278171261389	0.013211534350557	0.0135576065756587	0.00973997088285623	0.0176134295817453	0.0170859272542658	0.0111439692960558	0.0295716794719391	0.0231754029164203
25	YBR084C-A_RPL19A	RPL19A	ORFS	YES	0.0557248241354534	0.0522035574069492	0.0291537002160089	12.4387504368802	13.2777767453004	0.0378086987773154	0.00225434859348729	0.0383205480907076	0.00314246286610756	0.31129664534397	18.6777987206382	27.2334930339833	23	58.2833333333333	48.9666666666667	42.5333333333333	38.2666666666667	34.3333333333333	22.6666666666667	12.8	11.3333333333333	9	637	577	122	0.0013869847848906	0.00123181103975953	0.0013869847848906	0.0399061785858357	0.0424929458691086	0.0262471863714594	0.0399227132682246	0.0418267568816859	0.0206552650283162	0.0364503194299286	0.0373611067031636	0.0174299710234213	0.0380471555043439	0.0383205480907076	0.0154954397925182	0.034717127098244	0.0349798618738444	0.0159883870141384	0.0253461859232506	0.0245122458032985
26	YBR088C_POL30	POL30	ORFS	NO	0.0929480710183207	0.0632965427316938	0.0923707867137228	7.45735950155783	10.9507905273454	0.0273323331651664	0.00354482996836197	0.0214255034418937	0.00389430500633423	0.428377745366359	25.7026647219816	35.357986034002	33	64.2833333333333	57.7666666666667	52.3333333333333	48.4666666666667	45	32.1666666666667	15.1833333333333	12.8	8.75	95	79	18	0.000204637099410088	0.000168653504577128	0.000204637099410088	0.0304189635403529	0.0227569953208965	0.0256502804183441	0.0220883292791738	0.020681836838505	0.0191805101748446	0.0292092345953282	0.0214255034418937	0.0297320257741544	0.0252732144232279	0.0154489298171164	0.0289851445949824	0.0296719239877492	0.0261894491453445	0.0286894785446071	0.0247299796125274	0.0123863628305289
27	YBR143C_SUP45	SUP45	ORFS	NO	0.0948818777546188	0.0772917635865679	0.0846849189183648	7.30536954962617	8.9679307133885	0.0394681066320045	0.00877482958057925	0.0323910897852361	0.0148564742946242	0.298454336895804	17.9072602137482	32.843811374545	30	61.55	53.8333333333333	50.4	46.6666666666667	44.3333333333333	31	14.6666666666667	13.5	11.15	178	153	39	0.000443380382055191	0.000326632736712666	0.000443380382055191	0.0270275438624831	0.00951851518711183	0.0313025047382799	0.0374314532809941	0.0323910897852361	0.0307451334677812	0.0370902328940904	0.0233099458678273	0.0400961018090201	0.0487244058060573	0.0451286000505774	0.0354614683231453	0.0470668973163976	0.0436847459210185	0.0340079253923657	0.0437554732155319	0.0390600094323571
28	YBR154C_RPB5	RPB5	ORFS	NO	0.160159341940931	0.0871446012455217	0.295533944955034	4.32785981860232	7.95398878017777	0.0390752289546483	0.00675687832283692	0.0375338807128701	0.0116086384184246	0.301396289686379	18.0837773811827	33.7521929824561	33	59.1166666666667	54.8666666666667	50.6166666666667	46.8666666666667	43.4166666666667	33.3333333333333	17.5166666666667	15.9	13.1333333333333	38	48	11	0.000125056005195054	0.000102473015439268	0.000125056005195054	0.0301130864786733	0.0143100575405876	0.0351386985185435	0.0448100124738442	0.0430956647156183	0.033790510685594	0.0465819083398872	0.0383531941751058	0.0247211302272139	0.0383333083172512	0.0375338807128701	0.0159264026493592	0.0355378291635854	0.0263401289144566	0.0222286852779833	0.0533101081654479	0.0412699375898621
29	YBR158W_AMN1	AMN1	ORFS	NO	0.197531865030411	0.0452996245306601	0.439742329425046	3.50903982227491	15.3013890896778	0.0312463928059361	0.00470811335564327	0.014873210202768	0.00345828447196528	0.375447742094505	22.5268645256703	39.9671062271062	34	83.8333333333333	73	63.7666666666667	59	57.3333333333333	34	14.6666666666667	13.3333333333333	11.5	75	39	14	0.000159162188430069	8.3259325044405e-05	0.000159162188430069	0.0290935411178096	0.0151375798270732	0.0332681730948918	0.0245813921644778	0.0145495327034141	0.0320889147017629	0.0360050261348789	0.0206632639480001	0.0576414438112534	0.0311873303681914	0.014873210202768	0.0512169250720084	0.0353646742443227	0.0110203140133614	0.0619180634520572	0.0570560899281476	0.0285452374888078
30	YBR162W-A_YSY6	YSY6	ORFS	NO	0.0471149228439584	0.039619286087325	0.025918428030452	14.7118394495859	17.4951961282739	0.0239309763822394	0.00534229450926725	0.0184403988665705	0.00763810707875418	0.488436092716869	29.3061655630121	25.2684830812223	22	46.3166666666667	41.2666666666667	38.1666666666667	34.2666666666667	31	21.6666666666667	13.8	12.5333333333333	11.2333333333333	62	59	3	3.41061832350147e-05	0.000125956414810767	3.41061832350147e-05	0.032531078496721	0.0350388680517076	0.0251113754880519	0.0250841445710028	0.0171882694660265	0.0250022448059107	0.0226034598545657	0.0243139159844023	0.010030517224042	0.0188209022560001	0.017191920288315	0.00756126126493129	0.0206152967329074	0.0184403988665705	0.021159282360875	0.0237942878378743	0.0077533359391488
31	YBR181C_RPS6B	RPS6B	ORFS	YES	0.0779697232723116	0.0706979643683277	0.0418961868475308	8.88995306728366	9.80434425167793	0.0368147191345677	0.00506800877821024	0.0417635211657916	0.00500597853840092	0.319543643113176	19.1726185867906	26.0157334206173	22	56.2	45.5666666666667	40	36.4666666666667	33	22	12	10.3333333333333	8.38333333333333	1132	986	204	0.002319220459981	0.00210496652548162	0.002319220459981	0.04516477749792	0.0485167051715774	0.013737115725946	0.0366899298011899	0.0432845295897292	0.0165031615398292	0.0352717921376754	0.0414196419943053	0.0147013844185908	0.0355097619591621	0.0417635211657916	0.0143208068696101	0.0314373342768912	0.0345316720785198	0.0119608387346227	0.0237359920985428	0.0242037092014805
32	YBR189W_RPS9B	RPS9B	ORFS	YES	0.101335197569137	0.0891571811466944	0.0503076449255352	6.84014239067369	7.77444028226373	0.0336114074939616	0.00362395270101874	0.0340527118107372	0.00325367553588765	0.349440683847486	20.9664410308492	23.3402920070479	19	49.3333333333333	41.3333333333333	36	32.3333333333333	30	19.3333333333333	10.6666666666667	9.5	7.33333333333333	2410	1893	376	0.00427464163212184	0.00404127954638612	0.00427464163212184	0.0351395562024565	0.0364344838685621	0.0151929239762882	0.0382415170183342	0.0384355874684951	0.00916258314106382	0.0345685588015406	0.0340527118107372	0.0145739771644817	0.0311780502999323	0.0323368169473161	0.013279397181211	0.0289293551475446	0.0302046943084014	0.0145098458783316	0.0140667099732127	0.013903204388778
33	YBR192W_RIM2	RIM2	ORFS	NO	0.142811573384318	0.0972252180723471	0.252039839672453	4.85357848901103	7.12929417184913	0.12669778970349	0.0637139909084054	0.147008081044486	0.0675417460958202	0.0970587253326703	5.82352351996022	44.5777777777778	43	70.5333333333333	65	62	58	55.5	41	27.5	22.0666666666667	18.2333333333333	15	15	3	3.41061832350147e-05	3.20228173247711e-05	3.41061832350147e-05	0.0276656743939611	0.0179040535615668	0.0221741400054487	0.106296288525869	0.106296288525869	0.118373864509157	0.147008081044486	0.147008081044486	0.168601182839521	0.157697600152468	0.157697600152468	0.185469419661091	0.194821304400667	0.194821304400667	0.236883061887652	0.332481297829822	0.332481297829822
34	YBR238C_YBR238C	YBR238C	ORFS	NO	0.383402181343103	0.216898618581902	0.373104799750409	1.80788533370303	3.19571966429195	NA	NA	NA	NA	NA	NA	39.9888888888889	45	67.7333333333333	64.3333333333333	60.0833333333333	55.3333333333333	52.0833333333333	36.5	19.8	14.9	13.2	12	10	3	3.41061832350147e-05	2.13485448831808e-05	3.41061832350147e-05	NA	NA	NA	NA	NA	NA	NA	NA	NA	NA	NA	NA	NA	NA	NA	NA	NA
35	YBR242W_YBR242W	YBR242W	ORFS	NO	0.107620759449712	0.0733901660529701	0.175656266561919	6.44064569051693	9.44468745389756	0.0899000857878385	0.0300924936744832	0.0551262054692138	0.0297459286805423	0.134337479118441	8.06024874710645	34.778431372549	28	51.6000000000001	43.5333333333333	40.7	38.1333333333333	34.4166666666667	29.8333333333333	20.6166666666667	20.2	20	20	17	1	1.13687277450049e-05	3.62925263014073e-05	1.13687277450049e-05	0.134822239718869	0.0915537728980495	0.144515685343586	0.101751690326965	0.0882330546080152	0.0968768368268201	0.081405359925056	0.0464086777391257	0.102285398270924	0.0763949334990885	0.0207707645714587	0.110480728185576	0.0551262054692138	0.0551262054692138	0.0691635522039048	0.0451659192552802	0.0396592409592252
36	YBR247C_ENP1	ENP1	ORFS	NO	0.242368383504941	0.249227927918644	0.0980397934958467	2.85989109031548	2.78117780117407	0.0853206118161932	0.0114314842272347	0.0837893931900273	0.00727085857971952	0.141228854884438	8.4737312930663	34.5642857142857	30	67.4	57.5333333333333	50.6333333333333	49.5333333333333	47.9166666666667	30.5	15.2333333333333	13.1333333333333	10.5333333333333	28	35	8	9.09498219600391e-05	7.47199070911327e-05	9.09498219600391e-05	0.091802602933188	0.0855499497991277	0.0336063338044767	0.0888907915570581	0.0808444236978648	0.0171775224380587	0.0654041710268325	0.0705683154467059	0.0391964555526609	0.0868884927806599	0.0837893931900273	0.0438031864043608	0.0936170007832276	0.0899841789905299	0.0639312471497416	0.082269016757431	0.0758698018718247
37	YBR248C_HIS7	HIS7	ORFS	NO	0.14938414073637	0.0457387635620209	0.28773506119034	4.64003191465416	15.1544800641594	0.0116081966398845	0.00891685493232821	0.00991349509155881	0.00891685493232821	1.00077276365947	60.0463658195681	33.4053724053724	34	46.4333333333333	42.4333333333333	41.15	40.3333333333333	39.5833333333333	32.3333333333333	23.6	22.7333333333333	20.7166666666667	13	14	3	3.41061832350147e-05	2.98879628364531e-05	3.41061832350147e-05	0.00991349509155881	0.00991349509155881	0.00923387170681023	NA	NA	NA	NA	NA	NA	0.00366030484315921	0.00366030484315921	0.0016231224340091	0.0212507899849355	0.0212507899849355	0.00744456586360586	0.0412728731541546	0.0412728731541546
38	YBR257W_POP4	POP4	ORFS	NO	0.455524076127176	0.35266901056616	0.461472604666459	1.52164773913383	1.96543262887543	NA	NA	NA	NA	NA	NA	49	52	49	49	49	49	49	49	49	49	49	1	1	1	1.13687277450049e-05	2.13485448831808e-06	1.13687277450049e-05	NA	NA	NA	NA	NA	NA	NA	NA	NA	NA	NA	NA	NA	NA	NA	NA	NA
39	YBR267W_REI1	REI1	ORFS	NO	0.629742946810304	0.586397472745174	0.469536241768275	1.10068272153073	1.18204326037599	0.365601904357525	0.0697407284766583	0.386838312337657	0.0697407284766583	0.0377178495570069	2.26307097342042	37.3565217391304	36	65.8166666666667	62.1	57.9333333333333	53.6	49.0833333333333	37.3333333333333	16.2833333333333	14.4333333333333	12.6833333333333	10	23	5	5.68436387250245e-05	4.91016532313158e-05	5.68436387250245e-05	0.263868938371223	0.263868938371223	NA	0.326856555657269	0.326856555657269	NA	0.386838312337657	0.386838312337657	NA	0.420533655318284	0.420533655318284	NA	0.429912060103192	0.429912060103192	NA	0.293893332451059	0.293893332451059
40	YBR271W_YBR271W	YBR271W	ORFS	NO	0.380067075435227	0.207100106431156	0.386032414313313	1.82374960989767	3.34691851445456	NA	NA	NA	NA	NA	NA	29.590811965812	30	53.1166666666667	50.1333333333333	44.6166666666667	39.7333333333333	37.0833333333333	24	17.4666666666667	16.8666666666667	15.7333333333333	13	16	3	3.41061832350147e-05	3.41576718130892e-05	3.41061832350147e-05	NA	NA	NA	NA	NA	NA	NA	NA	NA	NA	NA	NA	NA	NA	NA	NA	NA
41	YCL031C_RRP7	RRP7	ORFS	NO	0.123509542445266	0.0931299962150077	0.205485851833975	5.61209414946314	7.44279189016273	0.0754145946310484	0.00379025629936799	0.0445120927662748	0.00309643169412134	0.159000958751897	9.5400575251138	42.9033613445378	43	58.6333333333333	56.3	54.65	52.9333333333333	49.9166666666667	42.5	31.1833333333333	27.5	24.8833333333333	14	17	1	1.13687277450049e-05	3.62925263014073e-05	1.13687277450049e-05	0.0779304245131788	0.0401424652341265	0.0973876217895036	0.0760168386106526	0.047696348488591	0.0943815878836459	0.0773060900470726	0.0434463912111577	0.0902488727388879	0.0770719264231228	0.0473496076282504	0.0828633426491046	0.0687476935612151	0.0445120927662748	0.0755024610366537	0.0702859812780505	0.0356894516548475
42	YCL036W_GFD2	GFD2	ORFS	NO	0.513489734350403	0.385236584876197	0.437020894584374	1.34987543896436	1.79927662058032	0.168178417186758	0.0512702665186471	0.170651581945439	0.0512702665186471	0.0746138599440078	4.47683159664047	42.0357142857143	41.25	73.075	66.7	56.3	52.8	50.625	41.25	26.225	22.65	19.075	14	14	NA	1.13687277450049e-07	2.98879628364531e-05	1.13687277450049e-07	0.170651581945439	0.170651581945439	NA	0.134413635844076	0.134413635844076	NA	0.108897972493807	0.108897972493807	NA	0.183862390062659	0.183862390062659	NA	0.24306650558781	0.24306650558781	NA	0.314984139469207	0.314984139469207
43	YCL037C_SRO9	SRO9	ORFS	NO	0.330484847902622	0.136380652652017	0.396047210389357	2.0973644781566	5.08244510552792	NA	NA	NA	NA	NA	NA	53.2207977207977	52.5	80.5666666666667	71.9666666666667	67.65	64.3333333333333	61.25	52.3333333333333	36.3	32.9333333333333	27.8166666666667	18	13	2	2.27374554900098e-05	2.7753108348135e-05	2.27374554900098e-05	NA	NA	NA	NA	NA	NA	NA	NA	NA	NA	NA	NA	NA	NA	NA	NA	NA
44	YCL054W_SPB1	SPB1	ORFS	NO	0.558129965372922	0.410292281033217	0.47482714737329	1.24190999151391	1.68939854002232	0.274266980729725	0.0920797677206549	0.302473801791312	0.0920797677206549	0.0481509028471887	2.88905417083132	34.140350877193	33	62.4	58.6	53	50.7333333333333	47.5	32	15.4	13.2	11.2333333333333	23	19	2	2.27374554900098e-05	4.05622352780434e-05	2.27374554900098e-05	0.135263486429464	0.135263486429464	0.122952283967694	0.231022093214127	0.231022093214127	0.200912215574477	0.302473801791312	0.302473801791312	0.157163337787056	0.345692370332587	0.345692370332587	0.0937392763673704	0.356883151881134	0.356883151881134	0.0802657201961349	0.297443266766272	0.297443266766272
45	YCR016W_YCR016W	YCR016W	ORFS	NO	0.547555882757073	0.462807615990347	0.461385189973171	1.26589303920868	1.49770046259222	NA	NA	NA	NA	NA	NA	37.375	40.5	58.575	53.65	48.95	47.2	46.25	40.5	22.125	19.3	16.4	8	7	NA	1.13687277450049e-07	1.49439814182265e-05	1.13687277450049e-07	NA	NA	NA	NA	NA	NA	NA	NA	NA	NA	NA	NA	NA	NA	NA	NA	NA
46	YCR023C_YCR023C	YCR023C	ORFS	NO	0.0420305325722933	0.0430836296175715	0.0218549739749395	16.4915155278539	16.0884119261216	0.0168084948498947	0.00730137535748316	0.00920814347904214	0.00284584048538066	0.692943722283591	41.5766233370155	46.6791666666666	43.25	79.95	66.6	64.575	60.6	58.625	43.25	24.125	21.85	20.6	15	16	NA	1.13687277450049e-07	3.41576718130892e-05	1.13687277450049e-07	0.0296815341177743	0.0146767636051	0.0340482079718694	0.011538828971425	0.00765789510775194	0.0116223492224596	0.0147774322169498	0.0117948451480346	0.0146632627889202	0.0137929152160604	0.00920814347904214	0.0155722365845828	0.0142517637272638	0.00860558767332414	0.0188128965873012	0.0159582202822935	0.0114649946456173
47	YCR031C_RPS14A	RPS14A	ORFS	YES	0.0505358811802003	0.0448059987610803	0.0315150108103071	13.7159413148121	15.4699638380125	0.0209981248384227	0.00209980415814676	0.0224636169087072	0.00180070571559248	0.555844326306993	33.3506595784196	26.1422003903992	23	51.6166666666667	43.2333333333333	38.3333333333333	35.3333333333333	32.6666666666667	22.6666666666667	13.3333333333333	11.3333333333333	9.33333333333333	3861	3109	544	0.00618458789328266	0.0066372626041809	0.00618458789328266	0.023940728587739	0.0238646447114771	0.0112809856285113	0.0224316794298089	0.024622017741153	0.00823447405319829	0.0201310654259245	0.0224636169087072	0.00768987580321476	0.0191598056018991	0.0221708327620907	0.00858465695279335	0.019327345146742	0.0199391311027336	0.00677949138762717	0.0120567824749545	0.0122072486125071
48	YCR047C_BUD23	BUD23	ORFS	NO	0.278716634710118	0.166876795319379	0.346064198387959	2.48692433187872	4.15364628277621	NA	NA	NA	NA	NA	NA	28.3388888888889	28.5	42.0666666666667	39.5	39.0833333333333	38.6	37.6666666666667	28.1666666666667	16.1166666666667	13.8333333333333	12.75	15	12	1	1.13687277450049e-05	2.56182538598169e-05	1.13687277450049e-05	NA	NA	NA	NA	NA	NA	NA	NA	NA	NA	NA	NA	NA	NA	NA	NA	NA
49	YCR051W_YCR051W	YCR051W	ORFS	NO	0.0984312511064441	0.0783707546667308	0.060487984319739	7.0419421958822	8.84446224242107	0.02660592910008	0.00362709289778757	0.0256973023697777	0.0054662009688636	0.43991437091415	26.394862254849	28.8141025641026	24.5	53.5	44.1666666666667	40.9166666666667	35.6666666666667	31.3333333333333	24.5	16.1333333333333	15.0333333333333	13.7666666666667	26	16	5	5.68436387250245e-05	3.41576718130892e-05	5.68436387250245e-05	0.0320822111066287	0.0184102087770644	0.0329220054267354	0.0279579833358248	0.0290349124781634	0.0145576417520291	0.0261341519399163	0.0184676293670285	0.0247423302466811	0.023863539977541	0.0256973023697777	0.0168653855741293	0.0229917591404894	0.0294457589140959	0.0182421175042487	0.054669919884311	0.0359980900966731
50	YDL003W_MCD1	MCD1	ORFS	NO	0.137190959025158	0.105677432345971	0.0924223332439258	5.05242608904596	6.55908423560756	0.00858165504830781	0.00251872749176071	0.00937065353649526	0.00251872749176071	1.35167748827513	81.1006492965078	21.7197802197802	25	40.6833333333333	38.6333333333333	37.1166666666667	33	27.5833333333333	18.8333333333333	10.95	10.6333333333333	10.1833333333333	7	13	2	2.27374554900098e-05	2.7753108348135e-05	2.27374554900098e-05	0.0105826438906447	0.0105826438906447	NA	0.00867286006173618	0.00867286006173618	NA	0.0100684470112543	0.0100684470112543	NA	0.00500266922959602	0.00500266922959602	NA	NA	NA	NA	NA	NA
51	YDL014W_NOP1	NOP1	ORFS	NO	0.204188003389497	0.209883889995461	0.108723173442415	3.39465183582671	3.30252684269828	0.0599970973627397	0.00367060848923386	0.0590413273611922	0.00510792418769958	0.19834205682043	11.9005234092258	32.1782173798455	29	61.5666666666667	54.2666666666667	47.3666666666667	43.5333333333333	40.5833333333333	28.6666666666667	16	13.6666666666667	11.2166666666667	734	588	87	0.000989079313815426	0.00125529443913103	0.000989079313815426	0.065042222092418	0.0693553136478456	0.0192885544574593	0.0621019241727068	0.0609006023139783	0.0185802603153323	0.0584460669383171	0.0563985513273349	0.0181834347866153	0.055475685429182	0.0578442116861924	0.0219248309051922	0.0589195881810747	0.0590413273611922	0.029388378210999	0.0486403758319056	0.0498120548490089
52	YDL031W_DBP10	DBP10	ORFS	NO	0.444957074945708	0.230130552661467	0.506340809134498	1.55778437873928	3.01197373640169	0.179740486756169	0.0754074821919405	0.181724825083088	0.0754074821919405	0.0702072190418167	4.212433142509	33.8715728715729	34.5	67.4166666666667	54.7666666666667	51.3166666666667	50.4666666666667	48.1666666666667	28.5	13.55	12.0333333333333	9.9	14	11	6	6.82123664700294e-05	2.34833993714988e-05	6.82123664700294e-05	0.085361210475302	0.085361210475302	NA	0.132106468955467	0.132106468955467	NA	0.220084152245657	0.220084152245657	NA	0.279425777021333	0.279425777021333	NA	0.181724825083088	0.181724825083088	0.183586110814399	0.124109221578473	0.124109221578473
53	YDL051W_LHP1	LHP1	ORFS	NO	0.134069693430521	0.106178891521913	0.0994371476232923	5.17005120862124	6.52810714657817	0.0551611685090956	0.00566794748006672	0.0557321765071764	0.0131641471999277	0.215214517235815	12.9128710341489	26.9298664229789	23	53.9	43.8	40.1666666666667	34.8	31.4166666666667	24.3333333333333	14.0833333333333	11.6666666666667	8.73333333333333	68	79	11	0.000125056005195054	0.000168653504577128	0.000125056005195054	0.063512891169897	0.0778053899223615	0.035113334623949	0.0500535160949679	0.0589385650531445	0.0390832034936482	0.0581954809253237	0.0557321765071764	0.0402302136884994	0.0506532124625635	0.043972666615916	0.0359474075078649	0.0533907418927261	0.0477607922585121	0.0345553484162914	0.0519998085836446	0.0400271996673207
54	YDL055C_PSA1	PSA1	ORFS	NO	0.0307208076022974	0.0257701384248975	0.0180845983250975	22.5627916275258	26.8973014087603	0.0301740740950487	0.00461832351301753	0.0319583428774712	0.00575543470138934	0.388582978871577	23.3149787322946	30.3528420579538	26	62.25	53.2333333333333	48.1166666666667	42.6	39.6666666666667	26	13.2166666666667	10.3666666666667	8.85	963	764	152	0.00172804661724074	0.00163102882907501	0.00172804661724074	0.0259163418916154	0.0248060197813653	0.0226158914254628	0.0258912993020663	0.0319583428774712	0.019291205888787	0.0345064756176102	0.0364929938340843	0.0197092425855173	0.0290207178886767	0.0227901945992443	0.0265998766023555	0.035535535775275	0.0327955330584364	0.0284503755599481	0.046296745420324	0.0519968489650253
55	YDL060W_TSR1	TSR1	ORFS	NO	0.412121464690036	0.289478690800122	0.327609802928137	1.681900216193	2.39446702845062	0.129182233807668	0.0117383668831262	0.133747239699854	0.0117383668831262	0.0953078826656516	5.7184729599391	37.4585537918871	38	60.75	58.4333333333333	57.25	54.7333333333333	50.75	38	18.0833333333333	16.3	12.4166666666667	21	27	4	4.54749109800196e-05	5.76410711845881e-05	4.54749109800196e-05	0.11078354429506	0.11078354429506	0.0616373618375021	0.124870463408148	0.124870463408148	0.0427191501304557	0.140326899400391	0.140326899400391	0.0418706399068943	0.136183022234886	0.136183022234886	0.0325889157585414	0.133747239699854	0.133747239699854	0.033386941474922	0.112290629911925	0.112290629911925
56	YDL061C_RPS29B	RPS29B	ORFS	YES	0.091089001388526	0.0787191457714809	0.0488641580689864	7.60955955158004	8.8053188810271	0.0312051939033865	0.00193341930419683	0.0326111923341499	0.00194822149795573	0.375935726080528	22.5561435648317	30.7747329036127	28	58.65	49	44.6666666666667	40.6666666666667	37.3333333333333	27	15.6666666666667	13.6666666666667	11.05	1410	1284	242	0.00275123211429118	0.00274115316300041	0.00275123211429118	0.0337636311032199	0.0357752109101683	0.019989161693611	0.0326090563524489	0.0326111923341499	0.012265412731547	0.0307588299424679	0.0318944934224821	0.0150830883521649	0.0292800921678885	0.0336250830803169	0.0132576972028071	0.0296143599509073	0.0305988619962538	0.0110268600467327	0.0242125578150256	0.0238819045953387
57	YDL063C_YDL063C	YDL063C	ORFS	NO	0.691867433033423	0.623464484778237	0.494741571035616	1.00184970048512	1.11176690490477	0.0763695595086215	0.0123510390157319	0.0762711011091063	0.0193715903995247	0.157086767761464	9.42520606568787	35.1964726631393	34	65.0333333333333	53.9333333333333	51.1	44.1333333333333	42.6666666666667	32.3333333333333	15.6	14.6	13.3	27	21	5	5.68436387250245e-05	4.48319442546796e-05	5.68436387250245e-05	0.0972852984153784	0.106787608516885	0.0609897405283295	0.0700835891864248	0.0762711011091063	0.0453579157517348	0.0702049327312458	0.0789165226854852	0.0339546185982276	0.0666881737819162	0.0528272734168017	0.0288098999934342	0.0775858034281425	0.0719205181129452	0.0261865963618456	0.0682017847339476	0.0686342101776899
58	YDL075W_RPL31A	RPL31A	ORFS	YES	0.0703579039740856	0.0688226017329965	0.0341942729810606	9.85173152422573	10.0715050449425	0.0305336256060348	0.00378975642111675	0.0303869261323258	0.00411541250741485	0.384075876419039	23.0445525851423	24.0864277107433	19	50.5333333333333	41.3333333333333	34.6666666666667	31.8	29.3333333333333	19.6666666666667	11.2	9.66666666666667	7.66666666666667	935	823	165	0.00187584007792581	0.00175698524388578	0.00187584007792581	0.0359536749957235	0.0303869261323258	0.022960858613328	0.031855760198447	0.0334869931274347	0.0136258012056274	0.0309936831108409	0.0305187533277044	0.0121017158960403	0.0272293596527341	0.0268977826885876	0.0128074705513488	0.0266356500724283	0.0227429445514317	0.0133657324241915	0.0201022257569927	0.0154007741616797
59	YDL081C_RPP1A	RPP1A	ORFS	YES	0.0508761433221988	0.0481212732231366	0.0311352131898887	13.6242084265358	14.4041737496397	0.0271847200879311	0.00182602154991154	0.0294694508824594	0.00178650063824159	0.430672194087197	25.8403316452318	25.3965543758651	21	52	43.3666666666667	38.6666666666667	35	32.3333333333333	21.3333333333333	12.3333333333333	11	9	3697	3147	550	0.00625280025975269	0.00671838707473699	0.00625280025975269	0.0280113529304262	0.0294694508824594	0.0121761251063168	0.0293099844908659	0.0318935711079153	0.00882386359100717	0.0273305949368649	0.0295485972580288	0.0101773324202146	0.0269238504844391	0.0278929439142762	0.00933099390342226	0.0243478175970593	0.027299822991248	0.0085996579654683	0.0175530101958196	0.0171658245470566
60	YDL082W_RPL13A	RPL13A	ORFS	YES	0.124758917865828	0.102895339964326	0.0765016108259914	5.55589285653624	6.73642927658593	0.0510615451246148	0.00318446353792304	0.0550347945402886	0.00435071254812529	0.232021764979429	13.9213058987657	29.1461763277063	23	62.8666666666667	51.3333333333333	44.8333333333333	39.8666666666667	35.0833333333333	23.6666666666667	12.6666666666667	11	8.33333333333333	640	614	126	0.00143245969587062	0.0013108006558273	0.00143245969587062	0.0496556427541941	0.0506487207717059	0.0280185453149733	0.0531517817121771	0.0553526118314917	0.0265874505708911	0.0530473650011121	0.0550347945402886	0.0219208822006475	0.0533808654020149	0.0560228367800944	0.0141813654128397	0.0460720707535757	0.0457668110681663	0.0140403065208559	0.0343187740824458	0.0337184151729069
61	YDL083C_RPS16B	RPS16B	ORFS	YES	0.0961625970033216	0.0837107900688335	0.0536538232011942	7.20807467934756	8.28026088381182	0.0370814061048506	0.00193448536574016	0.0365084792930637	0.000972831941254355	0.317287551709524	19.0372531025714	27.6575749816091	24	55.2166666666667	47.1	42	38	35	24	13.6666666666667	12	9.66666666666667	2129	1794	328	0.00372894270036161	0.00382992895204263	0.00372894270036161	0.0369144694032862	0.0385004242469869	0.0150638115472367	0.0396564208925921	0.0370332270178965	0.0134422917416948	0.0378603977034332	0.0365084792930637	0.0114845029525367	0.0366334783074941	0.0359602590564726	0.011389099516073	0.0343422642174472	0.0364875445547136	0.0132632676447512	0.0226345068808905	0.0233124245733852
62	YDL121C_YDL121C	YDL121C	ORFS	NO	0.152691697763983	0.143606372266691	0.0879103134001646	4.53952107881694	4.82671604065524	0.0417306265115799	0.00585679347444005	0.0384548660635093	0.0107160954014557	0.282590304681384	16.955418280883	33.1518087855297	24	61.3	53.1666666666667	48.4833333333333	46	43.4166666666667	30.5	16.7333333333333	13.7333333333333	11.5833333333333	43	43	12	0.000136424732940059	9.17987429976773e-05	0.000136424732940059	0.0352700552831061	0.0250588564804786	0.0280862393454803	0.0439934061147456	0.0384548660635093	0.0383905626360494	0.0388374428119013	0.0391401834831402	0.0305531253512943	0.039945190725532	0.0333682717465753	0.0357336538969785	0.0506070376226147	0.0543994307720786	0.0301289771742018	0.0442788278730847	0.0533935250745148
63	YDL129W_YDL129W	YDL129W	ORFS	NO	0.487980341350918	0.390281604114833	0.380511412886126	1.42044078792405	1.77601806811268	NA	NA	NA	NA	NA	NA	45.2222222222222	39	48.8333333333333	48.3333333333333	47.8333333333333	47.3333333333333	46.8333333333333	44.3333333333333	42.7	42.4666666666667	42.2333333333333	3	2	1	1.13687277450049e-05	4.26970897663615e-06	1.13687277450049e-05	NA	NA	NA	NA	NA	NA	NA	NA	NA	NA	NA	NA	NA	NA	NA	NA	NA
64	YDL130W_RPP1B	RPP1B	ORFS	YES	0.0621532361910616	0.0545756054240382	0.0334442615106789	11.152229924588	12.7006778060339	0.0285150343300304	0.00240428168129275	0.0294457589140959	0.0023509719322704	0.410851931395914	24.6511158837548	28.0429586629231	25	54.6333333333333	46.6666666666667	41	37.6666666666667	34.6666666666667	24.3333333333333	14	11.7333333333333	9.36666666666667	3318	3010	443	0.00503634639103717	0.00642591200983741	0.00503634639103717	0.031734969467841	0.0333062484108797	0.0121489638003491	0.0296313022955138	0.0314589024886816	0.011360614391597	0.0284359516727232	0.0294457589140959	0.0111104184967452	0.0274911129251632	0.029002184506499	0.00925088102701157	0.0252818352889109	0.0272104376673256	0.0115289162016606	0.0213275821846896	0.0238547247732099
65	YDL133C-A_RPL41B	RPL41B	ORFS	YES	0.0515775864137156	0.0514156577094496	0.0337819742390094	13.4389223838443	13.4812469866072	0.0130940946971351	0.00252376823708973	0.0126426437097806	0.00265220514898249	0.887864620735454	53.2718772441272	26.8042143667692	22	51.5833333333333	43.1	37.9833333333333	34.6666666666667	32	22.6666666666667	14	12.3333333333333	10.0833333333333	926	948	251	0.00285355066399623	0.00202384205492554	0.00285355066399623	0.0164243610355975	0.0159130294309397	0.0104627414730482	0.0149122654196195	0.014020460467342	0.00914793403665005	0.0119677119354685	0.0126426437097806	0.0066968350127921	0.0120115090583121	0.0123829934662851	0.00602738406739653	0.0101546260366777	0.00870361305393429	0.00641627437737337	0.00681123683028369	0.00588594409606595
66	YDL134C_PPH21	PPH21	ORFS	NO	0.0318380494270414	0.0194398851101708	0.0349978267933044	21.7710316126096	35.655929890105	0.0168801648644663	0.00545957162499532	0.013236779863484	0.00297893579521054	0.690026270420274	41.4015762252164	35.9209219858156	33	64.9333333333333	59.9333333333333	53.6666666666667	48.8	45.25	32.1666666666667	17.9833333333333	16.4666666666667	13.6166666666667	40	47	4	4.54749109800196e-05	0.00010033816095095	4.54749109800196e-05	0.00981279250178443	0.00745264554680077	0.00880841945023658	0.0192773318729275	0.013236779863484	0.0203495471054012	0.0137833189385027	0.0120823722955063	0.0144892610678053	0.0173155366469919	0.0135576065756587	0.0151980192183594	0.0242118443621247	0.0153825115946534	0.0313163467929453	0.027507753841603	0.0102541742513805
67	YDL136W_RPL35B	RPL35B	ORFS	YES	0.107830941263852	0.101718238555014	0.0598446760257522	6.42809171871997	6.81438442512018	0.0448521051156546	0.00440351096694056	0.0444417167950172	0.00235014645335805	0.263331165478822	15.7998699287293	27.3979764740649	22	59.3333333333333	49	42.3666666666667	37.6666666666667	35.1666666666667	22.3333333333333	12	11.2	8.43333333333333	409	367	67	0.000761704758915328	0.000783491597212734	0.000761704758915328	0.0511289131620522	0.0463000502235257	0.0293014373685054	0.0469935679332165	0.0444417167950172	0.0194934110171066	0.0444384917633354	0.043012528739587	0.0191764372580853	0.0416777576848037	0.0450483882899853	0.0158674601051186	0.0400217950348653	0.0401596151569915	0.0221288592538924	0.0246606970352816	0.0227901945992443
68	YDL148C_NOP14	NOP14	ORFS	NO	0.200044033958851	0.199186192413552	0.123098689959768	3.46497302040273	3.47989573052749	0.0817223040291255	0.0125738131810313	0.100104662908138	0.0151839574551712	0.147185934405442	8.83115606432653	37.905753968254	37	72.3333333333333	64.1666666666667	55.75	50	47.3333333333333	37.3333333333333	15.0833333333333	14	11.3333333333333	21	16	6	6.82123664700294e-05	3.41576718130892e-05	6.82123664700294e-05	0.0600075874893259	0.0686779407312265	0.0272522337900754	0.083226048735946	0.100104662908138	0.0432514282757637	0.08486440011653	0.106847112034418	0.0529716722246711	0.0914950717584856	0.101956755891083	0.0469956434951018	0.08901841204534	0.098869820356996	0.058779603376428	0.138847562819489	0.116827421930371
69	YDL150W_RPC53	RPC53	ORFS	NO	0.179672504916129	0.148149278556887	0.184621448065993	3.85783668393506	4.67870776902764	0.182361075548736	0.0321334434180696	0.193327193273409	0.0321334434180696	0.0692863097270939	4.15717858362563	42.6216931216931	35.5	60.0666666666667	59	57.7	54.7333333333333	52.25	39.5	31.1166666666667	29.7666666666667	28.3166666666667	9	14	1	1.13687277450049e-05	2.98879628364531e-05	1.13687277450049e-05	0.126517141041633	0.126517141041633	NA	0.193706302893553	0.193706302893553	NA	0.193327193273409	0.193327193273409	NA	0.189114864993568	0.189114864993568	NA	0.209139875541518	0.209139875541518	NA	0.162940491099273	0.162940491099273
70	YDL153C_SAS10	SAS10	ORFS	NO	0.260064363938342	0.170940853493437	0.269053336001435	2.66529089208194	4.05489481533775	0.0775781113739695	0.0458912730907202	0.0634147738100401	0.0458912730907202	0.154731862820181	9.28391176921085	28.6166666666667	24	49.55	43.8333333333333	40.85	37.8666666666667	35.0833333333333	26.5	17.55	16.7333333333333	15.1333333333333	10	12	3	3.41061832350147e-05	2.56182538598169e-05	3.41061832350147e-05	0.153710655157479	0.153710655157479	NA	0.0836979532886395	0.0836979532886395	NA	0.0375436070616445	0.0375436070616445	0.00940841976866672	0.0495235675520447	0.0495235675520447	0.0335800240520609	0.0634147738100401	0.0634147738100401	NA	0.115203800797832	0.115203800797832
71	YDL167C_NRP1	NRP1	ORFS	NO	0.405123077025264	0.251736214171772	0.360310324130002	1.71095457126161	2.75346629343911	0.112419341211692	0.0417930241465754	0.098756903334304	0.0417930241465754	0.108623508923504	6.51741053541026	38.474358974359	34	66.7666666666667	53.7	52.2666666666667	49.4666666666667	48.4166666666667	34	19.9	17.3333333333333	15.6	26	20	2	2.27374554900098e-05	4.26970897663615e-05	2.27374554900098e-05	0.098756903334304	0.098756903334304	0.0629455794894475	0.0656033246462153	0.0656033246462153	0.0223990596528026	0.090963267075931	0.090963267075931	0.0219935978870726	0.133496542034134	0.133496542034134	0.00818848899019224	0.173276668967876	0.173276668967876	0.0381301877567105	0.243928323978301	0.243928323978301
72	YDL171C_GLT1	GLT1	ORFS	NO	0.122933134264114	0.0983694445240049	0.0880905527217109	5.63840810461047	7.0463667240776	0.0313084320989385	0.00658913982894882	0.0316845895303586	0.00514633002377763	0.374715335556668	22.4829201334001	42.5649877381626	30.5	116.316666666667	74.4	54.6666666666667	51.5333333333333	46.8333333333333	30.5	10.2333333333333	8.53333333333333	7.05	62	38	9	0.000102318549705044	8.11244705560869e-05	0.000102318549705044	0.0307928896014663	0.0332141761605273	0.0155803544132542	0.0266363558818515	0.0294170302368592	0.0148836325981833	0.0250153495747664	0.0245708801608661	0.012904469978914	0.0322494683727835	0.0316845895303586	0.00781838262113319	0.041848097063825	0.0386144158656728	0.0193613614919116	0.052944850132349	0.0509408708375119
73	YDL182W_LYS20	LYS20	ORFS	NO	0.117154823460854	0.119300770053952	0.0332046823808487	5.91650569804793	5.8100813619768	0.0614950063503871	0.0141765548878445	0.0750171610590794	0.0262922809063353	0.193654313797373	11.6192588278424	36.7760595647193	31.5	66.2666666666667	59.4333333333333	53.9166666666667	51.5333333333333	48	33.5	18.6666666666667	15.8	12.7333333333333	194	168	25	0.000284218193625122	0.000358655554037437	0.000284218193625122	0.0389659038419411	0.0259719176009396	0.0438231476192778	0.0565847181120676	0.041195577123413	0.0555098739449821	0.0739795684357911	0.0809441789999524	0.0411191707314565	0.0674658180587439	0.0750171610590794	0.052678874636772	0.0704790233033915	0.0845181775162338	0.0455999299348996	0.0534199647759308	0.0682963201481753
74	YDL184C_RPL41A	RPL41A	ORFS	YES	0.0513497952631489	0.0509151695163155	0.0281778402289215	13.4985383487474	13.6137655465888	0.0162423664229582	0.00108672942593646	0.01477204119983	0.00167740665843914	0.716893910849224	43.0136346509535	24.6078024970489	21	49.75	41	35.7666666666667	33	30.3333333333333	20.6666666666667	11.6666666666667	10.9333333333333	9	1538	1349	499	0.00567299514475744	0.00287991870474108	0.00567299514475744	0.0160399751567354	0.0183785641345127	0.00865813521616062	0.0179207985275823	0.0145734472814512	0.0110513264407874	0.0165226760865389	0.0142464831786366	0.0102335430280537	0.0157140981423937	0.01477204119983	0.00911257961791687	0.0150142842015409	0.0155994607536322	0.0096734837430508	0.0104157777332475	0.00989540290814485
75	YDL191W_RPL35A	RPL35A	ORFS	YES	0.0455631435027161	0.0409521508885677	0.0235136777687142	15.2128919840358	16.9257820534512	0.0261564525879515	0.00262662124864359	0.0256917799712097	0.000799941282855072	0.447373816111002	26.8424289666601	24.5577394011538	20	52.2333333333333	43.9	37.3333333333333	34.0666666666667	30.6666666666667	20	11.6666666666667	10.6666666666667	8.56666666666667	875	815	134	0.00152340951783066	0.00173990640797923	0.00152340951783066	0.0298838445090627	0.0256917799712097	0.0189341047759426	0.0279299469134765	0.0264552705926353	0.0148536456608066	0.0240664065246651	0.0247355142819435	0.00926094307157244	0.0248826666899142	0.0263401289144566	0.00984539880679428	0.0240193983026391	0.0248744157129997	0.0056613119182965	0.013829456837389	0.013903204388778
76	YDL201W_TRM8	TRM8	ORFS	NO	0.325612503878634	0.187720345532495	0.350780869668614	2.12874865769376	3.69244568879168	0.0716793908298226	0.0137923816393177	0.0729106184169695	0.0137923816393177	0.166978167400175	10.0186900440105	36.3816161616162	35	55.2833333333333	52.9333333333333	51.1	49.6	45.8333333333333	36.6666666666667	21.8833333333333	21.0666666666667	20.15	25	22	3	3.41061832350147e-05	4.69667987429977e-05	3.41061832350147e-05	0.0513413263232315	0.0513413263232315	NA	0.0729106184169695	0.0729106184169695	NA	0.0658901872278167	0.0658901872278167	0.0192195896633223	0.08521025011931	0.08521025011931	0.0426047979002444	0.0830445720617851	0.0830445720617851	0.0954583951429565	0.117113752384611	0.117113752384611
77	YDL209C_CWC2	CWC2	ORFS	NO	0.451051626335929	0.258953550567574	0.489037660015597	1.53673579716507	2.67672398791485	NA	NA	NA	NA	NA	NA	31.2222222222222	17	48.7666666666667	45.8666666666667	42.9666666666667	40.0666666666667	37.1666666666667	22.6666666666667	20.3333333333333	20	19.6666666666667	3	3	1	1.13687277450049e-05	6.40456346495423e-06	1.13687277450049e-05	NA	NA	NA	NA	NA	NA	NA	NA	NA	NA	NA	NA	NA	NA	NA	NA	NA
78	YDL236W_PHO13	PHO13	ORFS	NO	0.0361931691000325	0.0194791174313342	0.0387081574678239	19.1513260042023	35.5841163237173	0.0271121343922484	0.00745607120213464	0.0164292679142539	0.00545894057416365	0.431809606018423	25.9085763611054	34.5480985359334	33	62.05	52.2333333333333	50.05	47.1333333333333	44.25	32.1666666666667	17.1333333333333	15.3666666666667	13.65	93	59	8	9.09498219600391e-05	0.000125956414810767	9.09498219600391e-05	0.0232084070319329	0.0132517586577693	0.0382207434128928	0.0399358792661183	0.0172664001107379	0.054362178519504	0.0209062593400506	0.00511308373693021	0.0343498138970367	0.0252609470933912	0.0164292679142539	0.0362742594432883	0.0262491792297489	0.0188216073099218	0.035210062813443	0.023266474527224	0.0168597658016406
79	YDR012W_RPL4B	RPL4B	ORFS	YES	0.0511737081117488	0.0490906994198221	0.0247891943345072	13.5449864029065	14.119725095627	0.0319940907471524	0.00314991784238605	0.0359215116187605	0.00342821307431033	0.366809958314721	22.0085974988832	31.7050344344982	29	61.7333333333333	52.8	47.6666666666667	44.3333333333333	40.3333333333333	28.6666666666667	15.1333333333333	13.2666666666667	10.6666666666667	1629	1302	257	0.00292176303046626	0.00277958054379014	0.00292176303046626	0.0272365177832961	0.0293347809987458	0.0163634314834709	0.0318717160157035	0.0359215116187605	0.0183622931574422	0.032656951070526	0.0370025173154483	0.0141236259918533	0.036065687770939	0.0381727061938977	0.0122809653909172	0.0321395810952974	0.0348925279048487	0.0137282868317422	0.0320986273566231	0.033051276629872
80	YDR021W_FAL1	FAL1	ORFS	NO	0.411660174299354	0.38406735376893	0.27501237211644	1.68378488820222	1.80475422802264	NA	NA	NA	NA	NA	NA	32.1666666666667	30.5	47.6666666666667	45.3333333333333	43	40.6666666666667	39.5	34.3333333333333	20.4166666666667	16.8333333333333	13.25	6	6	1	1.13687277450049e-05	1.28091269299085e-05	1.13687277450049e-05	NA	NA	NA	NA	NA	NA	NA	NA	NA	NA	NA	NA	NA	NA	NA	NA	NA
81	YDR037W_KRS1	KRS1	ORFS	NO	0.0395315727371907	0.0303622272514083	0.0315823233608505	17.5340147777081	22.8292600150997	0.0281579949921646	0.00578467719089304	0.0302815589478058	0.00802546385969822	0.415987557147135	24.9592534288281	30.2703919614325	25	58.0666666666667	49.7333333333333	44.8666666666667	41.3333333333333	38	27	15.0333333333333	13.6	12	261	229	35	0.000397905471075171	0.000488881677824839	0.000397905471075171	0.0181952961997805	0.0171378182232227	0.0156316841605796	0.0328383601386741	0.0385376699568146	0.0175583971412204	0.0304164621393229	0.0336363718188063	0.0215886523126629	0.0284418774438971	0.0271498087811911	0.0211255188057902	0.0308979790391483	0.0302815589478058	0.0191988567224174	0.0320764643761351	0.0262322746047108
82	YDR046C_BAP3	BAP3	ORFS	NO	0.13660700179355	0.0571568518756764	0.34035271221682	5.07402381619851	12.127105636742	0.0240629130739693	0.00725296163310449	0.0133872669445459	0.00533800616321266	0.485789920450783	29.147395227047	39.8666195357606	35.5	75.9666666666667	65.2666666666667	60.1333333333333	53.5333333333333	49.8333333333333	36.5	17.1	15.4333333333333	13.2166666666667	123	92	21	0.000238743282645103	0.000196406612925263	0.000238743282645103	0.0357563313010123	0.0234328695367967	0.0337806521566683	0.0214546309440477	0.0193819869371755	0.0150908366124447	0.0196780255947334	0.0122798049479267	0.0170136119329634	0.0174343990233827	0.010830852807457	0.0191058584477197	0.0259911785066701	0.0133872669445459	0.0343615008074697	0.0423049477129082	0.0219743864907073
83	YDR060W_MAK21	MAK21	ORFS	NO	0.478225114065035	0.297448241226643	0.399097759716087	1.44941610169323	2.33031191477712	0.159947411055606	0.0772565848828441	0.142462241053863	0.0460936820000359	0.078140118234909	4.68840709409454	35.2975155279503	25	85.4833333333333	52.2333333333333	43.05	38.8	35.5	25.3333333333333	15.9666666666667	14.2	12.5166666666667	14	23	5	5.68436387250245e-05	4.91016532313158e-05	5.68436387250245e-05	0.287393960371832	0.20386227978027	0.248948040280302	0.132583790385231	0.12745742493635	0.0483059402492061	0.0808498495394873	0.0781952754181148	0.0485602659273728	0.135201448786282	0.142462241053863	0.0319934524040643	0.163708006195199	0.16179051682953	0.0456635237364747	0.0702126165311321	0.0753443128042029
84	YDR064W_RPS13	RPS13	ORFS	YES	0.0528490526266152	0.0463630896877949	0.0321505210418903	13.1156027612664	14.9504095871854	0.0340437612519431	0.00163210884167376	0.0361837546595738	0.0039994762930793	0.345076976916867	20.704618615012	26.2121560660399	21	56.2666666666667	46.8666666666666	41.3333333333333	37.3333333333333	33.6666666666667	21.3333333333333	11.3333333333333	10	8	3215	2918	485	0.00551383295632737	0.00622950539691215	0.00551383295632737	0.0359367925390359	0.0414481174869747	0.0178162810305031	0.0352861923119729	0.0379854313465689	0.017251234166798	0.0333166427490561	0.0361837546595738	0.0148860264493611	0.0338640778212605	0.034514053910997	0.0144444310857236	0.0318151008383903	0.0306848556111143	0.0145537024019572	0.0198272577725092	0.0196635975075843
85	YDR065W_YDR065W	YDR065W	ORFS	NO	0.647248636239195	0.0816039394761035	0.977917476281233	1.07091331174901	8.49404066776608	NA	NA	NA	NA	NA	NA	39.5	41.5	44.2	43.9	43.6	43.3	43	41.5	35.2	34.3	33.4	3	3	NA	1.13687277450049e-07	6.40456346495423e-06	1.13687277450049e-07	NA	NA	NA	NA	NA	NA	NA	NA	NA	NA	NA	NA	NA	NA	NA	NA	NA
86	YDR101C_ARX1	ARX1	ORFS	NO	0.509588562302042	0.346167494779444	0.419494740695329	1.36020945491533	2.00234623704798	0.117046172161279	0.00450360201475746	0.119043471100673	0.00692222332883233	0.104566637867066	6.27399827202398	32.4763014763015	30.5	57.0166666666666	49.7666666666667	45.2166666666667	42	40.6666666666667	31.3333333333333	16.2	14.5333333333333	11.8833333333333	78	66	13	0.000147793460685064	0.000140900396228993	0.000147793460685064	0.124665112789118	0.131973908370609	0.02435379634161	0.117589665219611	0.119224479981821	0.0148662853255627	0.114261168196089	0.115355111843616	0.00704547875579548	0.113822919581754	0.114973281933573	0.0113968406741302	0.114891995019821	0.119043471100673	0.0134509343898237	0.115774179466632	0.109957079035316
87	YDR127W_ARO1	ARO1	ORFS	NO	0.0314085665553155	0.0236651594470894	0.0340435828980766	22.0687301771382	29.2897743668148	0.010630241846991	0.00181132212171376	0.00895523495731605	0.0017655600246096	1.09230801876943	65.5384811261661	35.7709666322669	36	63.1666666666667	58.2666666666667	54	50.9333333333333	48.5	37.3333333333333	16.5666666666667	15.1333333333333	12.7	95	51	15	0.000170530916175073	0.000108877578904222	0.000170530916175073	0.00799173717360352	0.00550163667015848	0.00702887135830961	0.0110876284765171	0.0100079521129739	0.0101129594842464	0.0126175615713182	0.00941550641921777	0.0123997452411086	0.00973104279547217	0.00801883992651862	0.0112062213270802	0.0117232392180442	0.00895523495731605	0.0111940313633304	0.0227227366066313	0.0204263737993157
88	YDR144C_MKC7	MKC7	ORFS	NO	0.0915577474331429	0.0824371416619775	0.0516591878133895	7.57060106864352	8.40819036887648	0.0203282583304146	0.00440414833046167	0.014805202284436	0.00572829921296323	0.573969163571688	34.4381498143013	34.0204524886878	32	65.6833333333333	55.7666666666667	51.0166666666667	48.4	45.8333333333333	30	17.1833333333333	14.5666666666667	12.35	75	78	17	0.000193268371665083	0.00016651865008881	0.000193268371665083	0.0268303134893041	0.0205658445747192	0.0315333739166335	0.022226006149136	0.0196288486990345	0.0200126351149142	0.015399487606713	0.0115547367095998	0.0173356021417613	0.0177587431946256	0.00678461085680479	0.0207508385001044	0.0194267412122944	0.014805202284436	0.0147784575782806	0.0665246051432958	0.0349534218303448
89	YDR152W_GIR2	GIR2	ORFS	NO	0.100529312393208	0.0425228593676265	0.243660188986527	6.89497584394871	16.300577874301	0.0249818667969688	0.00560755565526729	0.0189727001391109	0.00320628710746909	0.468134389623739	28.0880633774243	36.8357487922705	32	63.2	59.7333333333333	57.7666666666667	54.8	50.9166666666667	35	18.6833333333333	16.9	14.0666666666667	23	12	3	3.41061832350147e-05	2.56182538598169e-05	3.41061832350147e-05	0.0242428168193833	0.0167983988385523	0.0269227198538735	0.0290134334152177	0.0228690838413706	0.0255337375305021	0.0318126830973614	0.0219005111281363	0.0262561734546224	0.0222737095354192	0.0189727001391109	0.0183268205951963	0.0175666911174626	0.0153858293333768	0.0138737805903021	0.0395169491841944	0.0206349687949311
90	YDR195W_REF2	REF2	ORFS	NO	0.164346698235264	0.0856863263924782	0.280058349330506	4.21759115335373	8.08935579038655	NA	NA	NA	NA	NA	NA	33.8888888888889	28.5	55.5166666666667	53.3666666666667	51.2166666666667	49.0666666666667	44.9166666666667	29.5	20.2	18.8	17.4	6	6	2	2.27374554900098e-05	1.28091269299085e-05	2.27374554900098e-05	NA	NA	NA	NA	NA	NA	NA	NA	NA	NA	NA	NA	NA	NA	NA	0.00888414458818819	0.00888414458818819
91	YDR225W_HTA1	HTA1	ORFS	NO	0.0473742268875125	0.0488360959057495	0.0234510402476352	14.631313819765	14.1933372785915	0.0110010935012863	0.00236106455522357	0.00412109781457378	0.00111303927446608	1.05568121923817	63.3408731542903	33.972336743367	29	69.25	60.3333333333333	53.2833333333333	48.6666666666667	44.6666666666667	30.3333333333333	13.3333333333333	11.5333333333333	9.66666666666667	793	666	137	0.00155751570106567	0.00142181308921984	0.00155751570106567	0.0134245198143175	0.00366072857272591	0.0191146455250242	0.0136682971883876	0.00412109781457378	0.0211986631159203	0.00875915499097341	0.00284452547102305	0.0124398289199129	0.00923931417295279	0.00419290403549259	0.0136901857557892	0.00991418133980028	0.00588479726782945	0.0128268746802168	0.0263191930061872	0.0121857921467196
92	YDR233C_RTN1	RTN1	ORFS	NO	0.0369100050736272	0.024181385586674	0.0368512566163818	18.779384591719	28.6644939379292	0.0152293524363239	0.00404623501091384	0.0139100051936879	0.00267695085453901	0.764193539666202	45.8516123799721	38.3250586245296	34	75.5833333333333	63.6	57.8666666666667	52.2666666666667	48.3333333333333	33.3333333333333	18	16	13.0833333333333	531	430	97	0.00110276659126547	0.000917987429976773	0.00110276659126547	0.0106638343731048	0.00889464506440039	0.0101786775263964	0.0120302872989819	0.0100948132955498	0.00697706645007922	0.0148276746543368	0.0147811039313114	0.0111404531124272	0.0186398597576295	0.0139100051936879	0.019160700119506	0.0199851060975664	0.0141657342824535	0.020982276076595	0.0199017104832945	0.0172802245398761
93	YDR280W_RRP45	RRP45	ORFS	NO	0.102632574320701	0.075019225619669	0.0981571761015112	6.75367625870941	9.23959391521914	0.030778441698517	0.00482704018247057	0.0205237992844302	0.00866611404265193	0.38106728695216	22.8640372171296	36.8532253481102	41	58.4333333333333	54.0666666666667	52.5	49.8666666666667	48.5833333333333	37.3333333333333	18.1166666666667	16.3666666666667	14.55	17	23	6	6.82123664700294e-05	4.91016532313158e-05	6.82123664700294e-05	0.0259958343711905	0.00674681946830221	0.0368916950678928	0.0291871227069419	0.01634515909407	0.0366607624867858	0.0382518625369505	0.0302327614809032	0.0359387936361655	0.0326097840616786	0.0205237992844302	0.0346248928328845	0.0278476048158236	0.0229171626142238	0.0294166285894593	0.0174730580708514	0.0108294825796273
94	YDR297W_SUR2	SUR2	ORFS	NO	0.0554319758336504	0.0412304666106553	0.037443296366854	12.5044646187619	16.8115288896782	0.0269404127690488	0.00545218185814127	0.0191887324444261	0.00591800687448142	0.43452487326443	26.0714923958658	37.4364502073231	31	68.7	61.0666666666667	58.4166666666667	54.1333333333333	51.75	31.8333333333333	17.3833333333333	16	14.1166666666667	68	62	9	0.000102318549705044	0.000132360978275721	0.000102318549705044	0.0282908481016669	0.0122222279418441	0.0303084243354473	0.017487225253259	0.00924951128760521	0.0178776809101471	0.0307771365286019	0.0191887324444261	0.0262368396152179	0.0276772232353344	0.0231940721719251	0.0218711813061023	0.0304696307263821	0.0207507491628325	0.0233979698730689	0.0402606515848806	0.0344130735956014
95	YDR299W_BFR2	BFR2	ORFS	NO	0.534196718364717	0.510039911755661	0.361767543467955	1.29755042801799	1.35900576520373	0.17436200897416	0.0136396719722897	0.181822056128286	0.0136396719722897	0.0721842326233622	4.33105395740173	51.8555555555556	44	94.85	82.3666666666667	72.6833333333333	63.8	62.1666666666667	45	26.3333333333333	25.7	25.1833333333333	6	10	2	2.27374554900098e-05	2.13485448831808e-05	2.27374554900098e-05	0.181822056128286	0.181822056128286	NA	0.156264514924838	0.156264514924838	NA	0.163426362127162	0.163426362127162	NA	0.183062476643422	0.183062476643422	NA	0.18723463504709	0.18723463504709	NA	0.0447620578622464	0.0447620578622464
96	YDR300C_PRO1	PRO1	ORFS	NO	0.0800871551575261	0.0442157423597052	0.0791579718889207	8.65491075562081	15.6764795425356	0.0495374813056583	0.00644871356486696	0.0465629851805995	0.013127224899852	0.238979465334038	14.3387679200423	41.9059259259259	38	68.2	62.3666666666667	59.0666666666667	56.3333333333333	53	43	23.5	19.5333333333333	16.3166666666667	25	18	5	5.68436387250245e-05	3.84273807897254e-05	5.68436387250245e-05	0.041715975605592	0.0486050887282557	0.0372013956347604	0.0563735850727563	0.0609406043441586	0.0373529771440088	0.0471077466228833	0.0465629851805995	0.0406609183220145	0.0464128570079252	0.0245478815146444	0.0511511790251453	0.0560772422191346	0.0437622228803983	0.0563647829074726	0.0515907219731494	0.0471333253911899
97	YDR309C_GIC2	GIC2	ORFS	NO	0.208636556628338	0.0537506561929145	0.380868731611106	3.32227099488948	12.8956040661568	0.0327905334236793	0.00635559795351708	0.0271717933503131	0.00549233649005076	0.358042367248131	21.4825420348879	37.547619047619	34	68.9666666666667	64.1666666666667	58.9166666666667	53.9333333333333	48.5833333333333	29.5	22.6666666666667	20.3333333333333	17.7	7	12	3	3.41061832350147e-05	2.56182538598169e-05	3.41061832350147e-05	0.0277853026050359	0.0296580325787996	0.0192557056967686	0.0249253080475797	0.0160791638054042	0.0192627302654956	0.0334807637064342	0.0233340804046993	0.0262087754416736	0.0388305158226386	0.0271717933503131	0.0339006109143169	0.0389307769367082	0.0284512559193754	0.0338172936407348	0.0766631608277164	0.0807249462630982
98	YDR312W_SSF2	SSF2	ORFS	NO	0.307223353031594	0.144698820381646	0.356371557624525	2.25616696686682	4.79027526784086	NA	NA	NA	NA	NA	NA	25.8333333333333	24.5	40.975	38.5	38.325	36.8	34.75	24.5	12.725	11.5	10.95	8	12	NA	1.13687277450049e-07	2.56182538598169e-05	1.13687277450049e-07	NA	NA	NA	NA	NA	NA	NA	NA	NA	NA	NA	NA	NA	NA	NA	NA	NA
99	YDR324C_UTP4	UTP4	ORFS	NO	0.381783953440201	0.250170650886031	0.354448083529671	1.81554822908112	2.77069743435139	0.131900127138383	0.0127431929394925	0.128069700906846	0.0127431929394925	0.0934681708058319	5.60809024834992	38.8570983325542	32	65.8333333333333	59.2666666666667	57.2666666666667	54.2	52.3333333333333	36.6666666666667	17.7666666666667	15.2666666666667	12.1666666666667	31	23	9	0.000102318549705044	4.91016532313158e-05	0.000102318549705044	0.116909125762097	0.116909125762097	0.043208151486215	0.128069700906846	0.128069700906846	0.00432949620290077	0.140269272830909	0.140269272830909	0.0169356635684889	0.12517876041551	0.12517876041551	0.0119119351740289	0.149073775776556	0.149073775776556	0.0207578373354594	0.100614526084413	0.100614526084413
100	YDR339C_FCF1	FCF1	ORFS	NO	0.134660217897773	0.0734783075731359	0.268851079178653	5.14737902092321	9.43335799984272	0.0574290376728087	0.0186031972369391	0.0360947182326153	0.0302969041906785	0.20694804258471	12.4168825550826	36.9264320220842	35	68.5	63.6333333333333	58.1833333333333	54.6666666666667	52.9166666666667	34	15.7666666666667	14.1666666666667	11.6666666666667	30	23	7	7.95810942150343e-05	4.91016532313158e-05	7.95810942150343e-05	0.0873861655603083	0.0956485803727018	0.0511595467044689	0.0622453979798642	0.0680170261698356	0.048836953867148	0.0422023607611618	0.0360947182326153	0.0410639127218251	0.0431390876424463	0.0279022456176115	0.0435639480159995	0.052172176420263	0.0258342910244986	0.0491420411409403	0.055920757783244	0.0473205063394881
101	YDR345C_HXT3	HXT3	ORFS	NO	0.138383782349768	0.121951713320624	0.0937297643654886	5.00887581471073	5.68378386564843	0.0435595374795522	0.00753001411446959	0.0421735114294644	0.00886980685520721	0.270971255291455	16.2582753174873	40.9617580872011	36	74	63.9333333333333	59.0666666666667	53.8	49.8333333333333	36.3333333333333	20.2333333333333	18.6	15.5833333333333	237	200	39	0.000443380382055191	0.000426970897663615	0.000443380382055191	0.0333996746746732	0.0250266346511233	0.0279403914992269	0.040119323412732	0.0345937092794899	0.0318954462208708	0.0438155064025571	0.0421735114294644	0.0336288063130567	0.0468664438602431	0.0438954938911517	0.0344853628222667	0.0535967390475558	0.0471789574832198	0.0343916049472099	0.0618741754704212	0.0414196419943053
102	YDR361C_BCP1	BCP1	ORFS	NO	0.161212040279291	0.134127704867819	0.106104054747596	4.29959933116104	5.16781511502811	0.0648716861461941	0.0127726768216909	0.0577999343249821	0.00772340931709438	0.183881211282487	11.0328726769492	37.8895622895623	36	68.1333333333333	60.1333333333333	54.9666666666667	52.2666666666667	48.8333333333333	35.6666666666667	21.1333333333333	20.0666666666667	17.2	45	33	11	0.000125056005195054	7.04501981144965e-05	0.000125056005195054	0.0877158428451725	0.0729727317228258	0.0686744505490101	0.0591765053258232	0.0620449073688837	0.0364681462685585	0.0595204219951893	0.0565712771975872	0.0262604586187097	0.0591236345986462	0.0577999343249821	0.0332645418376485	0.0588220259661391	0.0528886192491616	0.0291751844543388	0.0708432863962274	0.081355600108657
103	YDR382W_RPP2B	RPP2B	ORFS	YES	0.0493541553047936	0.0458070895653027	0.0259615703924215	14.0443530292296	15.1318755925716	0.0268725407445725	0.00166368315817267	0.0281125576205135	0.00272265830917644	0.435607636774755	26.1364582064853	26.1776113999565	23	51	44	38.8166666666667	35.3333333333333	32.3333333333333	23	13.6666666666667	11.6666666666667	9.66666666666667	4227	3394	598	0.00679849919151293	0.00724569613335155	0.00679849919151293	0.0284380707587113	0.0313731309362427	0.0104158827018158	0.0284125312015978	0.0309034889917942	0.00972152983678656	0.0267545714681951	0.0281125576205135	0.00843790989850182	0.0263201109787804	0.0278929439142762	0.00856599390758909	0.0244374193155778	0.0246100182033131	0.00647736662635704	0.0189565035819864	0.0179672627064592
104	YDR383C_NKP1	NKP1	ORFS	NO	0.379765205341792	0.218178748861515	0.397151901077009	1.82519928316262	3.17696927027439	NA	NA	NA	NA	NA	NA	48.3333333333333	52	63.9333333333333	62.2	60.4666666666667	58.7333333333333	57	48.3333333333333	36.2	34.4666666666667	32.7333333333333	2	2	1	1.13687277450049e-05	4.26970897663615e-06	1.13687277450049e-05	NA	NA	NA	NA	NA	NA	NA	NA	NA	NA	NA	NA	NA	NA	NA	NA	NA
105	YDR385W_EFT2	EFT2	ORFS	NO	0.0622041953486569	0.0622963650847673	0.0223150573232211	11.1430937523559	11.1266071401882	0.0299886544109475	0.00281295476284037	0.0309377018590438	0.00410345953967316	0.390949520458832	23.4569712275299	32.0332693643538	29	63.9333333333333	54.6666666666667	49	45	41.6666666666667	29.3333333333333	14	12	9.33333333333333	1669	1344	229	0.00260343865360612	0.00286924443229949	0.00260343865360612	0.0257827399038247	0.0274369507488595	0.0166291037026542	0.028524354706447	0.0235500753587921	0.0192007683224698	0.0323562501797712	0.0309377018590438	0.0140430723564556	0.0310244096089638	0.0311098208772837	0.0160424117204413	0.0322555176557308	0.0343002803783713	0.0168698490691486	0.0304136717341339	0.0314821873869067
106	YDR398W_UTP5	UTP5	ORFS	NO	0.307754534525873	0.261135603726923	0.230737649779906	2.25227284344586	2.65435724071081	0.0643232814474349	0.01241536956896	0.0648709350052082	0.01241536956896	0.185398641616004	11.1239184969602	34.1907407407407	36	56.5	51.5666666666667	48.8166666666667	47.1333333333333	43.9166666666667	33	20.5333333333333	19.2666666666667	16.1	30	18	4	4.54749109800196e-05	3.84273807897254e-05	4.54749109800196e-05	0.0476103816139042	0.0476103816139042	NA	0.0581458478937107	0.0581458478937107	NA	0.0705354730190414	0.0705354730190414	NA	0.0804537697053098	0.0804537697053098	NA	0.0648709350052082	0.0648709350052082	0.0231930492613481	0.155013981367726	0.155013981367726
107	YDR399W_HPT1	HPT1	ORFS	NO	0.349189618702779	0.253844208059685	0.352595358006065	1.98501657390317	2.73060073285962	0.0656708522874347	0.017646859671578	0.0873819902289376	0.0378411745297333	0.18171531804488	10.9029190826928	43.2765873015873	39.5	84.2333333333333	62.9666666666667	60.8833333333333	58.4	56.4166666666667	40.6666666666667	18.3666666666667	16.5	14.5333333333333	105	80	12	0.000136424732940059	0.000170788359065446	0.000136424732940059	0.0400793277765292	0.0256624652302956	0.0410002045751552	0.0582852681557587	0.0873819902289376	0.0504765437693955	0.0774167469781563	0.107204935672728	0.0525661169041579	0.0855823018904418	0.106429140327018	0.0369049362098887	0.0669906166362875	0.0414623697335694	0.065858689591676	0.0616078421330026	0.0442764153368821
108	YDR400W_URH1	URH1	ORFS	NO	0.218696172823103	0.100331514610425	0.31479547117296	3.16945272343935	6.90856889035663	0.0220498217866792	0.0090083934245175	0.0149751499765776	0.00993178246304197	0.52960998017783	31.7765988106698	32.9161706349206	31.5	51.6666666666666	45.7666666666667	42.35	40.2	38.9166666666667	30.6666666666667	21.3666666666667	19.7666666666667	18.0666666666667	42	32	1	1.13687277450049e-05	6.83153436261784e-05	1.13687277450049e-05	0.0370200082731321	0.0311047095661919	0.0258063665135689	0.0225684226346997	0.0241010509089388	0.0184257836370935	0.0202606200703942	0.0149751499765776	0.0155109077850424	0.0139373706215316	0.00768829528791686	0.0172253286880292	0.0164626873336385	0.00954662234807175	0.0167024878379891	0.0335833675512196	0.030996475848027
109	YDR418W_RPL12B	RPL12B	ORFS	YES	0.071231490243929	0.0684220105161925	0.0342125885390277	9.73090943606956	10.1304708138605	0.0301517815123503	0.000485941055345086	0.0333058241798732	0.000824531100017319	0.388865963284089	23.3319577970453	25.374661253801	22	51.6	43.5333333333333	38.3333333333333	35	32	21.6666666666667	11.6666666666667	10	7.73333333333333	1974	1562	285	0.00324008740732639	0.00333464271075284	0.00324008740732639	0.0294047374002101	0.0316173905009885	0.0171176704395966	0.0304040371244583	0.0333058241798732	0.0147508621148465	0.0307170492278198	0.0337483273422792	0.0141098005442234	0.0301369843567824	0.0329108737958831	0.0129938550179191	0.0300960994524809	0.0333828481561307	0.00978338588548928	0.0215160046536378	0.0238275449510812
110	YDR441C_APT2	APT2	ORFS	NO	0.10308076820424	0.0888835027609347	0.0622021105878331	6.72431135928839	7.79837831576313	0.0280075836049565	0.00480217048147501	0.0262368810297897	0.00533844548828597	0.418190264446338	25.0914158667803	48.2363806924783	49	77.3166666666667	69.1	63.4833333333333	60.3333333333333	58.6666666666667	49.6666666666667	29.8333333333333	26.4666666666667	21.45	82	65	11	0.000125056005195054	0.000138765541740675	0.000125056005195054	0.0363481720548789	0.0225633128907295	0.040397275708397	0.0240085933149922	0.0168770823282221	0.0244257242692851	0.0262516988070614	0.0306015232945708	0.0173854304377006	0.0270752391175724	0.0262368810297897	0.0180025714430669	0.0263542147302775	0.028043309809889	0.0175892878830685	0.0372071527174742	0.0390294853007643
111	YDR447C_RPS17B	RPS17B	ORFS	YES	0.0738055153653027	0.0650315395728142	0.0454140066851859	9.39153635238764	10.6586309521989	0.0315470893700058	0.00419989058458034	0.0290258770451188	0.00469464661461711	0.371924718180817	22.315483090849	26.6853113083632	24	53.45	43.6666666666667	39.6666666666667	36.3333333333333	33	23.3333333333333	13.6666666666667	12.3333333333333	10.7166666666667	843	696	144	0.0016370967952807	0.00148585872386938	0.0016370967952807	0.0386202701729883	0.0384353439445872	0.0208363164397828	0.0314478702994134	0.0290258770451188	0.0125923358133989	0.029824505080136	0.0286472825683252	0.0186974704919505	0.0302926798756949	0.0300844454614442	0.0172503624086337	0.0275501214217963	0.0260931864698883	0.0147464908217248	0.0191312537075441	0.0179672627064592
112	YDR449C_UTP6	UTP6	ORFS	NO	0.616324994075956	0.578738951285773	0.479707267570632	1.12464558020914	1.19768537959989	0.294685847822755	0.0493111586604415	0.301202432705837	0.0493111586604415	0.0452525067122211	2.71515040273326	40.1680672268908	37	74.7333333333333	66	61.3	59.0666666666667	55	35.1666666666667	19.6333333333333	17.2666666666667	14.3833333333333	17	14	4	4.54749109800196e-05	2.98879628364531e-05	4.54749109800196e-05	0.21370041893308	0.21370041893308	NA	0.301202432705837	0.301202432705837	NA	0.333998473468585	0.333998473468585	NA	0.334193315439647	0.334193315439647	NA	0.290334598566628	0.290334598566628	NA	0.320251723537262	0.320251723537262
113	YDR450W_RPS18A	RPS18A	ORFS	YES	0.0593164601203367	0.0567519719064241	0.0268213682316805	11.6855789970228	12.213622844733	0.0266171266315861	0.000893324312225058	0.0243009458826392	0.00167505518457573	0.43973175482089	26.3839052892534	24.8926343256824	21	52.7	44.3333333333333	37.45	34.3333333333333	31.3333333333333	21	12.3333333333333	10.3333333333333	8.33333333333333	1614	1401	299	0.00339924959575646	0.00299093113813362	0.00339924959575646	0.0275975330342624	0.0256695714934212	0.0190671512205486	0.0266380266597724	0.0270278885587045	0.011450884807185	0.025960090162711	0.0236765081229735	0.0128818370042679	0.0273776014180909	0.0243009458826392	0.0138706435510568	0.0255123818830938	0.0227875126136425	0.0145701702875805	0.0179508154556426	0.0135432441248146
114	YDR451C_YHP1	YHP1	ORFS	NO	0.179139646568038	0.15542872706664	0.14840099958554	3.8693119800071	4.45958217403891	0.00668570328251728	0.00389996711437578	0.00542426003066388	0.00373689364021084	1.73334838073922	104.000902844353	38.1615384615384	39	66.3	62.9	61.1	54.1	44.5	39	19.8	19.2	17	5	13	NA	1.13687277450049e-07	2.7753108348135e-05	1.13687277450049e-07	0.0050921814022729	0.00542426003066388	0.00312490323182551	0.0108990745682108	0.00870248751373942	0.010066026447675	0.010834678998417	0.0118426793788014	0.00538239914936865	0.00376208793651518	0.0038755196845868	0.00353054320742974	0.00284049350717058	0.00270293964609615	0.00144358874755011	0.0105103896513177	0.0105103896513177
115	YDR465C_RMT2	RMT2	ORFS	NO	0.186922808556974	0.158034542548127	0.11517509683297	3.70820011699468	4.38604857763207	0.0884360738458844	0.00776435349597975	0.0758859941880619	0.0158077845519756	0.136462921458844	8.18777528753067	35.7973791973792	35	60.25	55.4666666666667	52.5333333333333	48.4	44.9166666666667	32.5	18.8833333333333	16.8666666666667	16.1333333333333	37	22	5	5.68436387250245e-05	4.69667987429977e-05	5.68436387250245e-05	0.0875696230968206	0.0948668651372436	0.0476684028278842	0.101031112209672	0.0860094516320157	0.0595794205476247	0.0841757696561209	0.0526490838155303	0.0590918548076506	0.0889278753481905	0.0758859941880619	0.0442769365896467	0.0804759889186176	0.0747454069264286	0.0648418126850396	0.0970047224134934	0.0932688540169758
116	YDR471W_RPL27B	RPL27B	ORFS	YES	0.160718635833817	0.1598294319317	0.0761501661289739	4.31279905384873	4.33679311865506	0.0509944723993471	0.0049325576531403	0.0524101996393507	0.00552621152029199	0.232319216810718	13.9391530086431	27.1551248483383	23	54.5666666666667	46	40.7166666666667	36.6666666666667	34	23.3333333333333	12.1666666666667	10.3333333333333	8.33333333333333	850	698	131	0.00148930333459564	0.00149012843284602	0.00148930333459564	0.0499078781643903	0.0424840607743568	0.0356862411289105	0.059154215927009	0.0557858878285524	0.0243354283254151	0.0511138230344431	0.0524101996393507	0.0227037872877697	0.0487543430712571	0.0541080102870348	0.0189931785220509	0.0460421017996359	0.0468328359012028	0.0244673047542231	0.0378077345866538	0.0318425394604515
117	YDR481C_PHO8	PHO8	ORFS	NO	0.0326471526479274	0.0326471526479274	0.0431732016735951	21.2314742432507	21.2314742432507	0.0152420515102272	0.0066260362127258	0.00965265129376014	0.00586967530237893	0.763561679799197	45.8137007879518	39.944099378882	36	62.4333333333333	55.2	52.3666666666667	50.2	48.6666666666667	39	24.4333333333333	22.3333333333333	20.0333333333333	63	46	3	3.41061832350147e-05	9.82033064626315e-05	3.41061832350147e-05	0.0261143741996615	0.0192642969945512	0.0256673648596133	0.0133530441051974	0.00965265129376014	0.0105570999010807	0.00929180249515065	0.00590085531281101	0.00747590053513763	0.0110952650520711	0.00490643677786573	0.0128096073566211	0.0163557716990554	0.0133104350503063	0.0149639427358374	0.0272715824549352	0.0185269930384305
118	YDR492W_IZH1	IZH1	ORFS	NO	0.146639607581119	0.113839812114788	0.109823195152274	4.72687558289123	6.08879413698457	0.0667648334765977	0.0311785812917733	0.0682877675028754	0.0459397914889955	0.178834520480463	10.7300712288278	46.7586367880486	39.5	73.7666666666666	67.8666666666667	64.2	62.2	60.8333333333333	45.5	27.3666666666667	24.1333333333333	22.1	51	42	5	5.68436387250245e-05	8.96638885093592e-05	5.68436387250245e-05	0.0273792135989417	0	0.0521271311731243	0.0437990283750555	0.00989843913727319	0.0702302943207608	0.080190144668532	0.080190144668532	0.089433973076278	0.105935697524922	0.105935697524922	0.0702817553639972	0.0765200832155376	0.0682877675028754	0.0728101023956413	0.0646485200578352	0.0431039276163098
119	YDR496C_PUF6	PUF6	ORFS	NO	0.455006800332326	0.295716530001019	0.454653644390514	1.52337762876003	2.34395818372939	0.180965818276445	0.0176089315197059	0.173693041187758	0.0176089315197059	0.0697732924583102	4.18639754749861	39.0385395537525	37	63.4333333333333	59.2	57.1666666666667	54.4	51.1666666666667	38	19.0666666666667	16	14.2666666666667	17	29	3	3.41061832350147e-05	6.19107801612242e-05	3.41061832350147e-05	0.164863770439367	0.164863770439367	0.199009758644234	0.168899967414587	0.168899967414587	0.149557475003964	0.173693041187758	0.173693041187758	0.157135347400157	0.189896300119923	0.189896300119923	0.147843444537983	0.20747601222059	0.20747601222059	0.108602593266782	0.259583451849639	0.259583451849639
120	YDR497C_ITR1	ITR1	ORFS	NO	0.0356498592261362	0.0323893485778628	0.0245325263020092	19.4431954461064	21.4004668508119	0.012535076160138	0.00284027191426484	0.00582471405283159	0.00145524552791648	0.927201490583536	55.6320894350122	33.0846195600869	29	62.3666666666667	55.7	51.4833333333333	48.1333333333333	45	29	15.7666666666667	13.0333333333333	9.9	176	107	18	0.000204637099410088	0.000228429430250034	0.000204637099410088	0.0165435240427406	0.00656626071726271	0.0223499594444327	0.010338015962143	0.0079932656625584	0.00930383335458639	0.0107722030246887	0.00582471405283159	0.0110339873044703	0.0104779696874797	0.00500066682671239	0.0125020606773346	0.0145436680836381	0.00421687859901704	0.0172103417722709	0.0225059134366606	0.0216053516049264
121	YDR500C_RPL37B	RPL37B	ORFS	YES	0.0959321620001348	0.0850973415330875	0.0447974585214959	7.22538892179842	8.14534470845293	0.0188216848469269	0.00173465324755366	0.0187463305711151	0.00241517444781085	0.619446999247182	37.1668199548309	28.5152434201318	25	56.1666666666667	46.3333333333333	41.6166666666666	38	35	25	14.6666666666667	13.8333333333333	11.5833333333333	1592	1442	256	0.00291039430272125	0.00307846017215467	0.00291039430272125	0.0203087350482473	0.0218266776877719	0.00763440232501243	0.0171640134674551	0.0187463305711151	0.00911038108500942	0.0191960031151327	0.0176325377014589	0.00967585453007998	0.020579410774093	0.0190231371792114	0.0138382215151572	0.0168602618297064	0.0151561554541087	0.0109048786953412	0.0108167199796616	0.0106527809591571
122	YDR514C_YDR514C	YDR514C	ORFS	NO	0.422094137969199	0.35872578451217	0.314412807627413	1.64216253723601	1.93224800247508	NA	NA	NA	NA	NA	NA	56.7777777777778	34	62.8833333333333	62.4333333333333	61.9833333333333	61.5333333333333	61.0833333333333	58.8333333333333	51.2166666666667	49.7	48.1833333333333	3	4	1	1.13687277450049e-05	8.53941795327231e-06	1.13687277450049e-05	NA	NA	NA	NA	NA	NA	NA	NA	NA	NA	NA	NA	NA	NA	NA	NA	NA
123	YEL009C_GCN4	GCN4	ORFS	NO	0.0524545102552908	0.0533032734400812	0.0400871782450112	13.2142532107624	13.0038388981705	0.0143804492938335	0.00270575327717793	0.0116300039087232	0.00618289439307703	0.808962633830691	48.5377580298415	40.3963792917651	39	69.65	61.3	57.45	54	50.3333333333333	38.5	21.3333333333333	18.3333333333333	15.4666666666667	838	702	132	0.00150067206234065	0.00149866785079929	0.00150067206234065	0.0131443259680279	0.0078759325908322	0.012122156861579	0.0102510502649704	0.00409872785287385	0.0126702846553019	0.015317230251846	0.0171158727032076	0.0138566692877215	0.0164947394517509	0.0188701639914235	0.0134041828854322	0.0166949005325721	0.0116300039087232	0.0139879070568698	0.0290542255998284	0.0277849255774054
124	YEL026W_SNU13	SNU13	ORFS	NO	0.132993373883147	0.140093524454931	0.0555717333570248	5.21189259525795	4.94774603791866	0.0502956951435126	0.00248992363037382	0.0517703394704202	0.00437839687378859	0.235465327555943	14.1279196533566	33.7278919260012	29	63.7	54.3	50	46	42.6666666666667	29.1666666666667	15.6666666666667	13.6666666666667	11.25	833	650	104	0.00118234768548051	0.00138765541740675	0.00118234768548051	0.0498029364724552	0.0517703394704202	0.0307313906132382	0.053874230097164	0.0594586708476766	0.0210297184895164	0.0513812763934861	0.0507309068714773	0.0276741876484783	0.0491773727581509	0.0487431685868784	0.0261171355159291	0.0472426599963069	0.0563168636430855	0.0272176000124247	0.0401820458326782	0.0378213356181915
125	YEL036C_ANP1	ANP1	ORFS	NO	0.0641444468119963	0.0376478475497817	0.0595168267410286	10.8060356743199	18.4113362561671	0.0215839312276122	0.00454778907022431	0.0162980365396582	0.00985881912846303	0.54091608578381	32.4549651470286	34.6052529031252	32.5	62.4	58.3333333333333	55.9333333333333	52.8666666666667	49.5	33.5	15.6333333333333	14.8	13.5333333333333	47	52	7	7.95810942150343e-05	0.00011101243339254	7.95810942150343e-05	0.023546730750987	0.00744874055279228	0.0366013342380398	0.0150789891760555	0.00589974271005114	0.0208735334465855	0.018859516887733	0.0162980365396582	0.0171534546703901	0.026387429895661	0.0303682723262987	0.0153070807069894	0.0240469894276247	0.0187253270432794	0.018271720633894	0.0204451663466655	0.0170133658112539
126	YEL040W_UTR2	UTR2	ORFS	NO	0.100565308743383	0.10143176378201	0.0708271812164313	6.89250785605082	6.83363036109291	0.0286274776672498	0.0031178234480109	0.020559524559243	0.0114542744869571	0.409261081571553	24.5556648942932	33.9033833319396	30	67.4333333333333	57.8666666666667	52.2	47.2666666666667	43.8333333333333	29.3333333333333	13.9	11.6666666666667	8.66666666666667	437	301	79	0.000898129491855387	0.000642591200983741	0.000898129491855387	0.0269372536266746	0.00749751598613485	0.0390638311168407	0.0296657372155053	0.020559524559243	0.0310920180936206	0.0262219401399607	0.0150547149982637	0.028718516936852	0.0266571086505453	0.0213841728348197	0.029484316406226	0.0336553487035632	0.0385376699568146	0.028091304257642	0.0570628695986311	0.0594458239897887
127	YEL054C_RPL12A	RPL12A	ORFS	YES	0.13922144784895	0.127433155603375	0.0646522214288433	4.97873848655836	5.43930013565155	0.0466754961617135	0.00353220040336591	0.0511655496807792	0.00392088361478104	0.253273104534564	15.1963862720738	28.7833173550363	24	58.6666666666667	50	44.6666666666667	40.8	36.25	24.3333333333333	13.7833333333333	12	10	1957	1604	290	0.00329693104605142	0.00342430659926219	0.00329693104605142	0.0447659834543317	0.0535537301424771	0.0257371592871951	0.0500336477698109	0.0528656729253635	0.0227575948912055	0.0504363484426762	0.0511655496807792	0.019863684099097	0.0459771776859669	0.048389496179996	0.0223868604677387	0.0421643234557819	0.0439418313635881	0.021804046484832	0.0317150207623843	0.0306403072541231
128	YEL065W_SIT1	SIT1	ORFS	NO	0.0541295521057259	0.0302653060263552	0.0569831215883604	12.8053374468366	22.9023681424648	0.0173520115623657	0.00172841572476096	0.011380526498867	0.00144237924700509	0.671420579959188	40.2852347975513	40.3083372674913	40	69.1166666666667	64.4666666666667	60.0666666666667	55.8666666666667	53.6666666666667	40.1666666666667	20.05	17.3	13.75	89	70	17	0.000193268371665083	0.000149439814182265	0.000193268371665083	0.0170230723313336	0.011380526498867	0.0147612636834004	0.0149221389274129	0.0106525510135885	0.015492011519466	0.0168578819928094	0.012260086977352	0.0128064439442935	0.0194269371873222	0.0143162916678246	0.0175948074150773	0.0185300273729506	0.011163379550795	0.017711041876941	0.0322942645532418	0.0247378002935253
129	YER006W_NUG1	NUG1	ORFS	NO	0.18393266609727	0.182144042223505	0.0730242446478865	3.76848330026047	3.80548917273614	0.0944424176976978	0.00856844483009314	0.0934611439399457	0.00888414691339095	0.128162629411896	7.68975776471376	32.2533440881898	26	64.3833333333333	53.5333333333333	48.2333333333333	44.9333333333333	41.0833333333333	24.8333333333333	12.65	11.7666666666667	9.6	57	58	9	0.000102318549705044	0.000123821560322448	0.000102318549705044	0.109244950741628	0.112945374806491	0.0201669248858851	0.0938141027826541	0.0934611439399457	0.0150202324638843	0.0881762463738938	0.0914958965511909	0.0308946852461982	0.0891412272896743	0.0926358303561331	0.0359864249526012	0.0918355613006382	0.0964081199779872	0.0281688151340932	0.0699977754568802	0.0719205181129452
130	YER025W_GCD11	GCD11	ORFS	NO	0.0851781892156534	0.0852204599163917	0.0384384095514353	8.13761347761269	8.13357709216754	0.0327236509799706	0.00268787899957947	0.0278064087775561	0.00676185073996524	0.358762222287916	21.525733337275	30.0763659500368	26.5	59.9833333333333	52.0333333333333	47	43.2	40.3333333333333	26.1666666666667	14.7666666666667	13.1333333333333	11.0166666666667	158	126	25	0.000284218193625122	0.000268991665528078	0.000284218193625122	0.0341234551469562	0.0189507772030446	0.0303994533560223	0.0284028241501792	0.0230295589171988	0.0222194784169616	0.0320369487634474	0.0278064087775561	0.0220035933412674	0.0353307501624211	0.0345896083432096	0.0204410045875582	0.0337242766768492	0.0337887590090137	0.0195669479100875	0.0288499938064725	0.0306403072541231
131	YER036C_ARB1	ARB1	ORFS	NO	0.0801702309043926	0.0684252466325663	0.0428020568551486	8.645942175052	10.1299917014848	0.0239911840165039	0.00232281409194175	0.0180801653949065	0.00565572564700368	0.487224935089333	29.23349610536	33.1078315412187	28.5	67.15	57.1666666666667	50.4	45.8	40.6666666666667	29.8333333333333	15.9	13.7	11.4	248	150	45	0.00051159274852522	0.000320228173247711	0.00051159274852522	0.0258333563789707	0.0118529353555857	0.0377172464096932	0.0230972057402563	0.0160717451123847	0.0276413311202837	0.0270495298932596	0.0271873559980428	0.0243400814298729	0.0220564863039289	0.0180801653949065	0.0213828252067522	0.021919341766104	0.0200249549633355	0.0183384203145345	0.0340158678623462	0.0222618450698191
132	YER049W_TPA1	TPA1	ORFS	NO	0.115811664673423	0.11449455567693	0.07138751257237	5.9851240590881	6.05397502494183	0.0504056816587866	0.00212137041628327	0.0384627394393886	0.00891180543332169	0.234964348730966	14.097860923858	42.4005072421465	33	87.7666666666667	71.2	65.4	58.7333333333333	54.8333333333333	35	20.1666666666667	18.7333333333333	15.5333333333333	59	67	13	0.000147793460685064	0.000143035250717311	0.000147793460685064	0.0491469704383246	0.0363050592187089	0.040609422165441	0.0514339479964978	0.0277662030940767	0.0469165712723532	0.0535237800902923	0.0508303148543442	0.0405041676857608	0.0481053051668901	0.0384627394393886	0.0400062999379967	0.0498184046019282	0.0459001725051751	0.0374327797523292	0.0560784605873962	0.0573044446189081
133	YER055C_HIS1	HIS1	ORFS	NO	0.0355007186934025	0.0338249910864803	0.0232324211474311	19.5248774129398	20.4921615141827	0.030085106889214	0.00499029795464547	0.0238275449510812	0.0120025658395379	0.389714841107696	23.3828904664618	32.1615939200877	29	62.35	52.4666666666667	46.6833333333333	43.3333333333333	39.6666666666667	28.5	17	14.5666666666667	11.8	346	274	48	0.000545698931760235	0.000584950129799153	0.000545698931760235	0.0236611457169941	0.00248941371261769	0.0337611463402007	0.0340528145374445	0.0284860648373044	0.0248989477923164	0.0305339262016758	0.0238275449510812	0.020246096429716	0.0265951629736893	0.0170669927822507	0.0257318821765615	0.0355824850162663	0.0334143462034184	0.0242809514306478	0.0332976180536752	0.0255993015807517
134	YER056C_FCY2	FCY2	ORFS	NO	0.207644747969635	0.168650059894488	0.128903955336476	3.3381397186184	4.10997292852192	0.0443034488851826	0.0136921859236476	0.0283979951064018	0.0110140392607196	0.266519691883652	15.9911815130191	38.7268313992838	38	70.15	63.5333333333333	57.7666666666667	54.2666666666667	51.0833333333333	37.5	17.0333333333333	13.8666666666667	10.9	266	188	39	0.000443380382055191	0.000401352643803798	0.000443380382055191	0.0295045463934525	0.0253110561982362	0.0331976691695599	0.0325174349576453	0.0114977987139563	0.0417572499926716	0.043280207298079	0.0283979951064018	0.0460438927085198	0.0603249548446779	0.0379515032170011	0.0483290610009768	0.0558901009320585	0.0383412834278094	0.056631763301981	0.0490821246615382	0.0437273774112485
135	YER056C-A_RPL34A	RPL34A	ORFS	YES	0.0637002677181649	0.0568613249870474	0.0390575900915072	10.8813856737102	12.1901341679576	0.0329802313778863	0.00296419345276191	0.0328418229548492	0.00231670101482676	0.356016535777746	21.3609921466647	25.7093373415356	21	53.4	44	40.15	36.1333333333333	31.6666666666667	21.3333333333333	11.85	10.4	8.03333333333333	643	533	98	0.00111413531901048	0.00113787744227353	0.00111413531901048	0.0364544532059746	0.0350539617121691	0.0152116069511427	0.0340902348137265	0.0347194451983908	0.0152496343001314	0.0333127985001514	0.0328418229548492	0.015190652633471	0.0327179023272021	0.0325662987094754	0.0168756998821824	0.0283257680423771	0.0292387142144309	0.0136411373944199	0.0233730651878224	0.0227256687781072
136	YER072W_VTC1	VTC1	ORFS	NO	0.0603560316174684	0.0628719498929908	0.0305541002566976	11.4843067376108	11.0247444486722	0.0347194323275149	0.00706606953969726	0.031687926409786	0.00728931035709722	0.338475146210511	20.3085087726307	30.0640473524484	25	59.1833333333333	49.2333333333333	45.0333333333333	41.4666666666667	38.0833333333333	26.1666666666667	14.3333333333333	13.6666666666667	11	468	437	64	0.000727598575680313	0.000932931411394999	0.000727598575680313	0.0280964251716494	0.0248972941229011	0.0165299674174223	0.0279935052924888	0.0277281898851985	0.0197775570303238	0.0338898296529714	0.031687926409786	0.0244376502675723	0.0396394448656509	0.0373636418806955	0.0340015645358013	0.0439779566548137	0.0429176760865792	0.025152024172389	0.0319693882514939	0.0319583428774712
137	YER074W_RPS24A	RPS24A	ORFS	YES	0.0677331687577407	0.0608750803889845	0.0379043854507776	10.233497018855	11.3863862869801	0.025802944401583	0.00236861129889726	0.0266685905488746	0.00221898362548755	0.453423169056342	27.2053901433805	22.9789868641401	19	48.3333333333333	39.5333333333333	33.8	31.0666666666667	28.3333333333333	19.3333333333333	10.5666666666667	8.66666666666667	6.33333333333333	1515	1328	245	0.0027853382975262	0.00283508676048641	0.0027853382975262	0.0285739119693416	0.0272154354806088	0.0184649710746101	0.0274651396464675	0.0286025877944361	0.014025324994411	0.0257934653093314	0.0266685905488746	0.0124341499191702	0.0246436102527962	0.0245424202163366	0.0126683249780395	0.0225385948299784	0.0230211147190132	0.0104095519786746	0.0190570252418546	0.0173970584157999
138	YER086W_ILV1	ILV1	ORFS	NO	0.0773020396733262	0.0793263561531679	0.050214168677426	8.96673856846654	8.73791781411939	0.0264043626857983	0.00324977696632286	0.0238624713116244	0.00480236409736921	0.443228127552489	26.5936876531494	36.8960233918129	32	67.3666666666666	58	53.9	49.3333333333333	44.9166666666667	31.6666666666667	16.3333333333333	15.3	12.8166666666667	200	152	30	0.000341061832350147	0.000324497882224348	0.000341061832350147	0.0278201731736872	0.0238624713116244	0.0304969233055996	0.0245443056837729	0.0201099696506942	0.0187084408374981	0.0237360178514224	0.0249492292029033	0.0145580918972688	0.0244381810124756	0.0206349687949311	0.0174856020119859	0.0314831357076334	0.0320880197064131	0.0200178844151794	0.0309489545700127	0.0309375173216003
139	YER091C_MET6	MET6	ORFS	NO	0.133887262865247	0.0927583179113594	0.146303563390686	5.1770957574775	7.47261481414877	0.00739815286582892	0.00415139382363076	0.00728303623019944	0.00385522810975487	1.56698262704039	94.0189576224236	39.5413058851793	38	71.8833333333333	62.7666666666667	57.0833333333333	54.2	51.3333333333333	38.5	17.95	14.0333333333333	10.45	215	158	29	0.000329693104605142	0.000337307009154256	0.000329693104605142	0.00273450117699757	0.00232559816557833	0.00109328311063721	0.00897804076272259	0.00728303623019944	0.00651479903207771	0.0079112952143617	0.00921102956790263	0.00559120727597564	0.00414897202278436	0.00167787754151758	0.00678761723186703	0.0132179551522784	0.00991748911357928	0.00991273911654958	0.0239341596275997	0.00714480172999358
140	YER102W_RPS8B	RPS8B	ORFS	YES	0.0684663031961494	0.0620304116865563	0.0376096652355123	10.1239171417529	11.1743121110088	0.038231099653553	0.00329970109349172	0.0415522457866466	0.00446964119715345	0.307921861501574	18.4753116900945	27.6759454691227	24	58.0666666666667	48.4	43	37.6666666666667	34.3333333333333	23.6666666666667	12.6666666666667	11	8.66666666666667	1526	1271	269	0.00305818776340632	0.00271340005465227	0.00305818776340632	0.039188798341577	0.044086357389268	0.0189372760618837	0.0415529548635926	0.0444003775403972	0.0140644306983968	0.0406181286006444	0.0415522457866466	0.0133334863650718	0.0362543902967093	0.0373353935439134	0.0141641559784264	0.0335412261652416	0.0341028826078189	0.0142807585615119	0.0284180608391553	0.0278929439142762
141	YER110C_KAP123	KAP123	ORFS	NO	0.135623058114705	0.129875580195778	0.0812431316229544	5.11083579883374	5.33700930933339	0.0580661765675336	0.00306095335575941	0.061139031497132	0.00706161900232746	0.204741864075184	12.2845118445111	33.5842032245969	30	67.2166666666666	58.6333333333333	51.5833333333333	49.2666666666667	45.3333333333333	30.1666666666667	15.0833333333333	11.1	8.11666666666667	150	127	28	0.000318324376860137	0.000271126520016396	0.000318324376860137	0.0530797878362018	0.0467371319100772	0.0317809703826967	0.0591712354001106	0.061139031497132	0.0247996671172621	0.0614159854654839	0.060290514204222	0.0290515807661528	0.0582093865861041	0.0648653639652171	0.0286370431193704	0.0584544875497676	0.0619060809705903	0.0284834222492827	0.0470100376716613	0.0452483821297729
142	YER117W_RPL23B	RPL23B	ORFS	YES	0.0836217562294174	0.0711584158144445	0.0465870241374557	8.28907705141097	9.74090236026928	0.0302206556974585	0.00188400175705711	0.0307660081016871	0.00253848693595961	0.387993014790495	23.2795808874297	24.9105866412348	21	51.6666666666667	42	37.6666666666667	33.6666666666667	30.6666666666667	21.3333333333333	11.3333333333333	9.66666666666667	7	2366	2093	373	0.00424053544888683	0.00446825044404973	0.00424053544888683	0.0309063324929014	0.0335329983243349	0.0147150370322487	0.0324371908062232	0.031687926409786	0.0118073104059589	0.0312413541149975	0.0307660081016871	0.0134308038253955	0.0284569781520812	0.0279190220490723	0.0124899126874662	0.0280614229210892	0.0275593674513998	0.0119002784137777	0.02319814328608	0.0239735060376484
143	YER124C_DSE1	DSE1	ORFS	NO	0.0707197957934301	0.0490417361397843	0.0759376095974479	9.80131761953332	14.1338222322362	0.0205280669341077	0.00396103658560856	0.0162265576194088	0.0016600911381486	0.568439065408651	34.1063439245191	47.6840513983371	40	80.2	71.2666666666667	65.6666666666667	61.1333333333333	57.3333333333333	42	31.6666666666667	29.1333333333333	26.1333333333333	49	45	9	0.000102318549705044	9.60684519743134e-05	0.000102318549705044	0.0266756663106192	0.0131883131166805	0.0348784858014962	0.0208989360548801	0.0163159854206766	0.0184411042964295	0.0159792687743071	0.0177080655416	0.0106819849178698	0.0184950533422186	0.0162265576194088	0.0149049321591193	0.0205914101885137	0.0154596266915506	0.019236180033094	0.0232179358099481	0.0153476051437145
144	YER126C_NSA2	NSA2	ORFS	NO	0.336546670103312	0.241916199336748	0.322207815496353	2.05958710079397	2.86523673263849	0.126840866100986	0.0146012056144261	0.129230879799486	0.00642716013263088	0.0969560324814342	5.81736194888605	35.4181020733652	35	63	57.4666666666667	52.0166666666667	49.6666666666667	47.25	34.3333333333333	16.0166666666667	13	10.7	57	44	10	0.000113687277450049	9.39335974859954e-05	0.000113687277450049	0.110569765829786	0.120881075392872	0.064509528455289	0.115467114897415	0.129230879799486	0.0675548172284316	0.124403830359076	0.12852473727774	0.0166075822031976	0.14224976937894	0.137821565670648	0.0370383287009225	0.141513850039714	0.134270860664439	0.0557793776870561	0.14769535119533	0.125331280097146
145	YER127W_LCP5	LCP5	ORFS	NO	0.621970649133404	0.573141423218135	0.422368394044879	1.11443712259688	1.20938245340563	0.151624880404236	0.0209200468978212	0.153365133711238	0.0209200468978212	0.0820957164318281	4.92574298590968	42.9912280701754	40	65.7833333333333	58.9	54.3166666666667	51.9333333333333	49.25	39.8333333333333	30.95	28.8333333333333	27.55	19	15	2	2.27374554900098e-05	3.20228173247711e-05	2.27374554900098e-05	0.174491299157788	0.174491299157788	NA	0.167642998430853	0.167642998430853	NA	0.139766034044928	0.139766034044928	NA	0.122858936676374	0.122858936676374	NA	0.153365133711238	0.153365133711238	NA	0.196521294054804	0.196521294054804
146	YER131W_RPS26B	RPS26B	ORFS	YES	0.136670210310581	0.124302732893015	0.0768487932015096	5.07167713421072	5.57628271259749	0.0487509728154418	0.00376366938111068	0.0453892562718822	0.00564430463483917	0.242740270125531	14.5644162075318	28.9307592150708	23	61.5666666666667	50.8666666666667	44.5666666666667	40.0666666666667	35.6666666666667	22.6666666666667	13.4333333333333	12.6666666666667	10.3333333333333	805	663	123	0.0013983535126356	0.00141540852575488	0.0013983535126356	0.0515191504974225	0.0546066403590177	0.0298060025860239	0.0534833037144247	0.0549888962616211	0.0237566911009656	0.0471034611090546	0.0451187212078046	0.0243153479356505	0.0476629498872607	0.0453892562718822	0.0208084449676006	0.0439859988690465	0.0432954145407368	0.0183695973002294	0.0333759672597322	0.0371581477632785
147	YER145C_FTR1	FTR1	ORFS	NO	0.0296417686146409	0.0143366026837546	0.0408956279923969	23.3841370793773	48.3480777036096	0.0142051631001986	0.00456942410240501	0.0116469459288716	0.00467781747307365	0.818873317670454	49.1323990602273	35.4723292512943	31	62.45	56.9	53.3333333333333	49.2666666666667	46	32	16.3	14.8666666666667	12.0833333333333	160	155	27	0.000306955649115132	0.000330902445689302	0.000306955649115132	0.021688248709915	0.018877193887241	0.0212275619174204	0.0119948378281886	0.00892622513088052	0.0117495171711643	0.0102100363504067	0.00918075492531229	0.00764046475352154	0.0118547349425342	0.0116469459288716	0.00720219127778755	0.0152779576699483	0.0174975839955958	0.0104820721473916	0.0149834705329527	0.013516805317569
148	YER148W_SPT15	SPT15	ORFS	NO	0.0546377600798926	0.0266861634617715	0.083898295102541	12.6862298078547	25.9740288840279	0.0261283677216278	0.0052058575883097	0.0163206566184356	0.00721764759742824	0.447848427863897	26.8709056718338	31.1417748917749	26	57.8833333333333	51.4333333333333	48.0333333333333	42.2	40.9166666666667	26	15.05	13.5333333333333	10.5333333333333	56	44	14	0.000159162188430069	9.39335974859954e-05	0.000159162188430069	0.0197480865074937	0.00448597267538858	0.0272941738739657	0.0295478118399625	0.0163206566184356	0.0335058293287262	0.0326102781011641	0.0240654409496795	0.0261235047821899	0.0223943714568969	0.0192029240884014	0.0190092036008068	0.0263412907026217	0.0153174577442134	0.0305017895345333	0.0203731332526193	0.0237431852380767
149	YER165W_PAB1	PAB1	ORFS	NO	0.0534646146866668	0.0491390052338241	0.0341450572516059	12.9645969511271	14.1058447817911	0.0271986006293656	0.00274854088539276	0.0265701802479591	0.00703978774384863	0.430455378647173	25.8273227188304	31.8488192866674	29	61.4	54.7	50.0333333333333	45	41.8333333333333	28.6666666666667	14.6666666666667	12.8333333333333	10.25	325	237	36	0.000409274198820176	0.000505960513731384	0.000409274198820176	0.0280177416790546	0.0300007177445287	0.0183112405023178	0.0227324001660015	0.0124324166456062	0.0236950844373313	0.0298309442413013	0.0283633811515424	0.0233072962427462	0.0287442052220226	0.0265701802479591	0.02172716052106	0.0266677118384478	0.0223295573478636	0.0186398691534989	0.0203294526098055	0.0156317881674524
150	YER168C_CCA1	CCA1	ORFS	NO	0.0491948511704945	0.0348954641746731	0.0474587873332448	14.0898318435339	19.8635323230068	0.0457990502054634	0.0121033235094181	0.0122602322092332	0.00721006099682087	0.258007716014026	15.4804629608416	41.8355158730159	30	69.0166666666667	57.3666666666667	52.1333333333333	50.4	46.9166666666667	30.3333333333333	16.8	14.3666666666667	12.85	21	16	5	5.68436387250245e-05	3.41576718130892e-05	5.68436387250245e-05	0.0671053206512409	0.0274303187088134	0.0778331417674057	0.0390038744200538	0.0156801789888326	0.0512466227565347	0.0402772180927145	0.00892952065051981	0.0495672223200644	0.0440371954661423	0.0122602322092332	0.0546811897370052	0.0385716423971655	0.0120083619978131	0.0481945409496491	0.0620292471994784	0.0124215592266505
151	YFL001W_DEG1	DEG1	ORFS	NO	0.268745318659186	0.118445866494098	0.349853623247019	2.57919722664628	5.85201663068995	0.0744870249570392	0.0144160120439881	0.0728173640361233	0.0144160120439881	0.16090724978323	9.65443498699383	33.1538461538462	31	62.1	55.0666666666667	51.7666666666667	47.2666666666667	42.9166666666667	31.3333333333333	14.4666666666667	13.8666666666667	12.6	13	13	6	6.82123664700294e-05	2.7753108348135e-05	6.82123664700294e-05	0.0603216493932529	0.0603216493932529	NA	0.0608647320851493	0.0608647320851493	NA	0.0871655687783166	0.0871655687783166	NA	0.0728173640361233	0.0728173640361233	0.0446598080575795	0.091265810492354	0.091265810492354	0.00874600438377326	0.139080129277606	0.139080129277606
152	YFL034C-A_RPL22B	RPL22B	ORFS	YES	0.199105956613514	0.203430938451785	0.105602436219672	3.48129806033587	3.40728497757104	0.0838055504340926	0.0107105870209608	0.097797289285986	0.0248739597987471	0.143674687346124	8.62048124076746	36.638057465186	32	72.9666666666667	66.7	60.5	54.7333333333333	51.6666666666667	32	15.2	13.5	11.15	122	155	25	0.000284218193625122	0.000330902445689302	0.000284218193625122	0.0718294814871368	0.0581961290222337	0.040715947278696	0.0748666976620211	0.0763148834932758	0.0511408928344504	0.0850895955256375	0.097797289285986	0.0509578551543098	0.0890821039369776	0.10843757096309	0.0406896529926356	0.0981598735586903	0.119971980476737	0.0500980627434822	0.0732927866383349	0.078500984798623
153	YFR001W_LOC1	LOC1	ORFS	NO	0.193360541183068	0.139905879397425	0.168046221294696	3.58473955605914	4.95438207132774	0.195780794410155	0.00606049502749882	0.196953101775256	0.00606049502749882	0.0649578694330909	3.89747216598546	37.7444444444444	33	57.1333333333333	52.7	49.9	47.7333333333333	46.6666666666667	36.3333333333333	24.2	22.9	21.3166666666667	18	15	2	2.27374554900098e-05	3.20228173247711e-05	2.27374554900098e-05	0.189972007348454	0.189972007348454	NA	0.196953101775256	0.196953101775256	NA	0.20466306557756	0.20466306557756	NA	0.197114340091068	0.197114340091068	NA	0.19020145725844	0.19020145725844	NA	0.124481569338793	0.124481569338793
154	YFR005C_SAD1	SAD1	ORFS	NO	0.157167749976241	0.0800845906155032	0.284898607754681	4.41023798244061	8.65518791109062	0.0192941575542559	0.00741534820356241	0.00868817757249111	0.00973454208257159	0.604420381115674	36.2652228669404	41.483918128655	44.5	68.7666666666667	62.4333333333333	60.9833333333333	57	52.25	40.5	22.45	18.3666666666667	15.7	19	12	4	4.54749109800196e-05	2.56182538598169e-05	4.54749109800196e-05	0.0318849797853288	0.0281000406034986	0.0305505250848507	0.0154202469009043	0.00487901641694321	0.0241863530095552	0.0184722546758825	0.0104615461709281	0.0263449272626393	0.018045955169239	0.00868817757249111	0.0203049065553388	0.0126473512399247	0.00436817308238076	0.0223085688917365	0.0817210290007545	0.0390518002287244
155	YFR031C_SMC2	SMC2	ORFS	NO	0.114055655663076	0.0927471425515431	0.0852905743194091	6.07727145602952	7.47351521018275	NA	NA	NA	NA	NA	NA	31.6071428571429	28.75	52.825	48.65	44.475	41.1	38.125	28.75	20.725	18.65	16.575	2	7	NA	1.13687277450049e-07	1.49439814182265e-05	1.13687277450049e-07	NA	NA	NA	NA	NA	NA	NA	NA	NA	NA	NA	NA	NA	NA	NA	NA	NA
156	YFR031C-A_RPL2A	RPL2A	ORFS	YES	0.0772300577656184	0.0658894726521238	0.0452725257154902	8.97509597446557	10.5198471418879	0.0382095848419884	0.00331714119090804	0.0371067961026393	0.00298726909487871	0.308091951021254	18.4855170612752	24.1601247458665	19	53.45	43.1333333333333	36.6666666666667	32.3333333333333	29.75	19.3333333333333	10	8	6.05	1631	1326	244	0.00277396956978119	0.00283081705150977	0.00277396956978119	0.0403656272117426	0.0421873698121027	0.0277450103028477	0.0425074622191755	0.0371067961026393	0.0224559346589672	0.0382191534561816	0.0373116235694996	0.0234826119958024	0.0349278325794429	0.0354381664999301	0.0210066666437287	0.0350278487433996	0.0344181388956199	0.0191384087554291	0.0291272492231882	0.0297282391596639
157	YGL028C_SCW11	SCW11	ORFS	NO	0.125143148376314	0.0631760587230668	0.144094317552314	5.53883444322183	10.9716749441171	0.0291060471893294	0.00487029255728926	0.0196607818297783	0.00659189876706048	0.402627767631417	24.157666057885	50.4642857142857	53.5	85.85	78.5333333333333	74.0666666666667	67.3333333333333	64.6666666666667	51.6666666666667	24.6833333333333	19.9	14.8	60	56	8	9.09498219600391e-05	0.000119551851345812	9.09498219600391e-05	0.0333374943225863	0.0196607818297783	0.0454852253977508	0.0328354172896888	0.0248823988367583	0.0426463674741473	0.0306152663741545	0.0204750373930401	0.0386993048962627	0.0271947777965045	0.0165694095333463	0.0363514207400117	0.0215472801637126	0.0072394394879881	0.0348494548774898	0.0373824771858823	0.0212227255050295
158	YGL030W_RPL30	RPL30	ORFS	YES	0.0651459655953636	0.0625418083779828	0.0337368163782598	10.6399095358451	11.0829411322868	0.0308211492724019	0.00300064696532281	0.0323587906521115	0.00271841520116435	0.380547342322689	22.8328405393614	27.3249991572764	24	53.3	45.3333333333333	40	36.3333333333333	33.6666666666667	24	14	12.3333333333333	10.4666666666667	3866	3229	583	0.00662796827533785	0.00689344514277907	0.00662796827533785	0.0341174401036075	0.0355144483435968	0.0103014776954239	0.032670985418477	0.0337434937501712	0.00950594473094514	0.0319996176028178	0.0323587906521115	0.0105953730005432	0.0272471106065534	0.0292549529750321	0.012026107058171	0.0280705926305538	0.0294457589140959	0.0108721058563051	0.0198739644492824	0.0194679042651254
159	YGL031C_RPL24A	RPL24A	ORFS	YES	0.0625390392420979	0.0508946943495822	0.0433487607552526	11.0834318684793	13.6192424263107	0.0354803025399751	0.00435501245347212	0.0333493744109669	0.00377717461573286	0.331341886203636	19.8805131722181	24.5762308900069	20	54.5	43	38.45	34.3333333333333	30.6666666666667	20.3333333333333	10.6666666666667	9.33333333333333	6.85	870	792	151	0.00171667788949574	0.00169080475474792	0.00171667788949574	0.0424719089603726	0.0394621911290304	0.0217573935248461	0.034744355558526	0.0333493744109669	0.0176131895918429	0.0363694064834953	0.0341610227062539	0.015807723040881	0.0321589466086013	0.0289752017571655	0.0163814398397464	0.0316568950888804	0.0326015312720635	0.01439504814851	0.0226390079181348	0.0203148661872219
160	YGL076C_mRNA	mRNA	ORFS	NO	0.0662031775750249	0.0658601123022964	0.031657830893479	10.4699986609319	10.5245368756496	0.0298314638680464	0.00323097235620402	0.032398575845622	0.00315952379966439	0.392978812148363	23.5787287289018	27.6950189556986	23	55.0833333333333	46.8333333333333	41.3333333333333	37.3333333333333	34	23	13	12	9.33333333333333	1516	1205	196	0.00222827063802096	0.00257249965842328	0.00222827063802096	0.0343358183894523	0.0346262869968055	0.00674884326869435	0.0309629856513638	0.032398575845622	0.0113723382547646	0.0300435125374372	0.0327535490091339	0.0089285592557375	0.0281410127056151	0.0278939659235607	0.00662915383696117	0.0256739900563633	0.0275201405725481	0.0094866136199976	0.0162411902001999	0.0167225579551793
161	YGL101W_YGL101W	YGL101W	ORFS	NO	0.0379709849181517	0.0362516117999411	0.0271060849993881	18.2546537060879	19.1204513715187	0.0203212889405162	0.00653735864493078	0.0148954058782686	0.00512128401392134	0.574164018041823	34.4498410825094	42.2041467304625	40	74.2333333333333	66.2	62.3666666666667	59	56.0833333333333	39.1666666666667	19.95	17.3333333333333	15.1833333333333	19	22	4	4.54749109800196e-05	4.69667987429977e-05	4.54749109800196e-05	0.0199760337341838	0.0148954058782686	0.0197112071037858	0.0138955781454188	0.00819620599601398	0.0144078050609997	0.0139411274149413	0.010243827889364	0.0115518120133689	0.0258113267665406	0.0210207793026354	0.0311072873000699	0.0279823786414966	0.0166914240780653	0.0334466562636735	0.0428647556039067	0.0229518873132807
162	YGL103W_RPL28	RPL28	ORFS	YES	0.0418433178291835	0.0367853379353489	0.0244715698873579	16.5653016185182	18.843028757223	0.0325660189957654	0.00520951565089687	0.0328237378127457	0.00657789771952856	0.36047051125033	21.6282306750198	24.8442277646739	20	56	45.3333333333333	38.6666666666667	34.3333333333333	30.6666666666667	20	11.6666666666667	10.1	8	3484	2890	501	0.00569573260024745	0.00616972947123924	0.00569573260024745	0.0400168210463695	0.0450166911017164	0.017576094395861	0.0356514666344883	0.0369563594637461	0.0130623557388355	0.031049560870648	0.0328237378127457	0.0117489656877222	0.0285775682074243	0.030872364235036	0.0114863604210014	0.0275346782198968	0.0281125576205135	0.0084224815516418	0.0169029511635853	0.0161346302843928
163	YGL111W_NSA1	NSA1	ORFS	NO	0.205333866911329	0.128626929764046	0.259389745209389	3.37570801634623	5.38881851437687	0.0678965061792202	0.0100070590790852	0.0704776058741874	0.0109420154707857	0.175952191321109	10.5571314792665	41.2828282828283	33	86.4333333333333	57.8666666666667	52.1333333333333	45.7333333333333	43.6666666666667	34.6666666666667	23.2666666666667	21.7333333333333	19.2	21	11	5	5.68436387250245e-05	2.34833993714988e-05	5.68436387250245e-05	0.070602226464584	0.0596993885552453	0.0534085612904644	0.0571601491692788	0.0589532465096199	0.00428721092384455	0.0577780016031097	0.0704776058741874	0.0299789418940716	0.0746371057812521	0.0798795443385108	0.0240238715147929	0.0793050478778765	0.0823827203024634	0.0141036668499474	0.0472646464855259	0.0436738594612662
164	YGL120C_PRP43	PRP43	ORFS	NO	0.129180172350869	0.117964276245896	0.0718063010174969	5.3657397102496	5.87590754267912	0.0805918213991447	0.00716817975241483	0.0758210446936862	0.00487834033856154	0.149167351734516	8.95004110407093	35.7061751832516	31	73.1	65.5333333333333	58.4666666666667	51.2666666666667	47	31	15.2	13.6666666666667	11.9	49	43	15	0.000170530916175073	9.17987429976773e-05	0.000170530916175073	0.0883115342933938	0.0790201284618404	0.0692192769926757	0.0883964886710371	0.0758210446936862	0.061085351331809	0.0750684590025126	0.0695470227540675	0.0557643647663205	0.0740901970825219	0.0673479687847423	0.0376656367963159	0.0770924279462581	0.0759218228595646	0.0459434654732472	0.0690937700402112	0.0765208192806633
165	YGL123W_RPS2	RPS2	ORFS	YES	0.0796699261122627	0.0731903537190162	0.0422787553067358	8.7002362671108	9.47047179497171	0.0338209663315799	0.00157391329828937	0.0352696495649764	0.00174061420868801	0.347311691437561	20.8387014862537	25.7817889666093	22	52.2166666666667	44	39	35	32.3333333333333	21.6666666666667	12.6666666666667	11	9	3897	3187	588	0.00668481191406288	0.00680378125426971	0.00668481191406288	0.0315559332725116	0.0382325005026198	0.0194451069233108	0.0358875602820879	0.0353087836069767	0.0146723565803221	0.0344195088476669	0.0352696495649764	0.0170214438701833	0.0338071033160589	0.0338028827793056	0.0150523560285516	0.033434725939574	0.034163171814609	0.0103140893082972	0.0229537373777672	0.0232600078174464
166	YGL135W_RPL1B	RPL1B	ORFS	YES	0.0797300000314801	0.0699416050298485	0.042659061641646	8.69368092670597	9.91036994738876	0.0334571630089233	0.00334246875491418	0.0334731122666173	0.00217239178780367	0.351024756584563	21.0614853950737	31.0411409048425	27	60.2666666666667	50.3333333333333	45.3333333333333	41.3333333333333	38.3333333333333	27.3333333333333	16.6666666666667	14.6666666666667	12.3333333333333	3545	2784	503	0.00571847005573746	0.00594343489547752	0.00571847005573746	0.0378669141582438	0.0375475696527903	0.0121283020272175	0.0341858634307191	0.0334731122666173	0.0137255842971789	0.0344278504351257	0.0350377456442698	0.0128890865703208	0.0320007887866595	0.0325132820620494	0.0130482250875283	0.0288043982338686	0.0323029328700016	0.0131372149093908	0.0221039001654503	0.0222715194233259
167	YGL147C_RPL9A	RPL9A	ORFS	YES	0.0753542962551453	0.0572695743603473	0.048742063149018	9.198509109726	12.1032361127495	0.0369659119755064	0.0059290744584943	0.0371050012795683	0.00591674936811289	0.318260600609549	19.0956360365729	26.1935191438776	22	53.55	44.3333333333333	39.6666666666667	35.3333333333333	32.3333333333333	22.3333333333333	12.6666666666667	10.6666666666667	8.78333333333333	1579	1381	288	0.00327419359056141	0.00294823404836726	0.00327419359056141	0.0429813789852012	0.0449439278248504	0.0163599593085463	0.04247151510349	0.0410757628228191	0.0154313224767453	0.0374775022205219	0.0371050012795683	0.0159307448640572	0.0318051529584245	0.0322186749183716	0.0117903027089696	0.0300940106098943	0.0308575097414407	0.0114506382524636	0.0236405900496893	0.0238819045953387
168	YGL162W_SUT1	SUT1	SUTs	NO	0.164102562911599	0.120816177667447	0.164399251319239	4.22386566219163	5.73720501626754	NA	NA	NA	NA	NA	NA	32.5166666666667	31	44.9166666666667	44.1666666666667	43.4166666666667	42.6666666666667	41.9166666666667	33.8333333333333	21.1666666666667	20	18.8333333333333	5	4	2	2.27374554900098e-05	8.53941795327231e-06	2.27374554900098e-05	NA	NA	NA	NA	NA	NA	NA	NA	NA	NA	NA	NA	NA	NA	NA	NA	NA
169	YGL209W_MIG2	MIG2	ORFS	NO	0.255239147043079	0.0818521003452605	0.468841813395178	2.71567738957754	8.46828826183054	0.0399938836682159	0.0225694550520114	0.0348282735277783	0.0225694550520114	0.294607652109221	17.6764591265533	36.3630952380952	28	68.4	65.1333333333333	61.7333333333333	56	49.5	30.8333333333333	14.6	13.4333333333333	12.2166666666667	8	7	3	3.41061832350147e-05	1.49439814182265e-05	3.41061832350147e-05	0.0604362912592871	0.0604362912592871	NA	0.0184322701327874	0.0184322701327874	NA	0.0195959750785505	0.0195959750785505	NA	0.0348282735277783	0.0348282735277783	NA	0.0666766083426761	0.0666766083426761	NA	NA	NA
170	YGL210W_YPT32	YPT32	ORFS	NO	0.0695126390556027	0.0375767001694625	0.0612687258715137	9.97152733628055	18.4461961117929	0.0199406313183359	0.0050482590661289	0.0213767810075468	0.0050482590661289	0.58501356726347	35.1008140358082	34.8153846153846	30	52.65	50.3	46.55	42.8	39.6666666666667	32.5	25.7166666666667	24.3666666666667	23.2833333333333	10	13	1	1.13687277450049e-05	2.7753108348135e-05	1.13687277450049e-05	0.0137394420763762	0.0137394420763762	0.0134689427939587	0.0155906611802363	0.0155906611802363	0.00753416300414036	0.0213767810075468	0.0213767810075468	0.00829851082440069	0.025190401797786	0.025190401797786	0.0142830116111543	0.023805870529734	0.023805870529734	NA	0.0904739256183776	0.0904739256183776
171	YGL225W_VRG4	VRG4	ORFS	NO	0.0416586552737226	0.0323153907969847	0.0309837885032026	16.6387315194297	21.4494444741365	0.0144628679132119	0.000908200937039352	0.0108197192428895	0.0010023402375506	0.804385718089296	48.2631430853578	48.1836433718787	43.5	84.2	72.2666666666667	67.1666666666667	63.4666666666667	58.8333333333333	43.8333333333333	27.6666666666667	24.7333333333333	21.4	234	225	34	0.000386536743330166	0.000480342259871567	0.000386536743330166	0.0145033140810007	0.00952718269023469	0.0172367202594003	0.0137140499828461	0.0112021404657966	0.0133013628596259	0.0138666382381204	0.0122073068580978	0.0130645274172506	0.0159899455469757	0.0108197192428895	0.0195906073872645	0.0142403917171165	0.0102934842710272	0.0175801282436915	0.0202910307924154	0.00926349651921523
172	YGR027C_RPS25A	RPS25A	ORFS	YES	0.0537963824718412	0.0502825657420213	0.0243007788659147	12.8846429575959	13.7850400100144	0.0202188314476155	0.00172755735755092	0.0205378814114095	0.00259401221474047	0.577044091309605	34.6226454785763	26.6201487532279	22	52.9166666666666	44.6666666666667	40	36.3333333333333	33	22.3333333333333	12.6666666666667	11.6666666666667	9.66666666666667	2725	2399	422	0.00479760310839207	0.00512151591747506	0.00479760310839207	0.018703282951529	0.0164176592750047	0.0120729039422391	0.0209374255866515	0.0209428690234088	0.010378729155565	0.0227480544464631	0.0229702588662473	0.007302578781688	0.0201360254781409	0.0205378814114095	0.00893174303615874	0.0185693687752929	0.0179067768782481	0.00644246392924343	0.00940519845382259	0.0100013473542118
173	YGR034W_RPL26B	RPL26B	ORFS	YES	0.110217192395445	0.101242379699209	0.0568321313308867	6.28892068011514	6.84641335594132	0.0272917661225981	0.00294545334576885	0.0278064087775561	0.00283610391074201	0.429005832632546	25.7403499579527	27.0094506522161	22	56.2166666666666	46.6333333333333	40.3333333333333	36.3333333333333	32.6666666666667	22.6666666666667	13	11.3333333333333	9	2147	1860	362	0.00411547944369177	0.00397082934827162	0.00411547944369177	0.031704008470537	0.0307251259516894	0.0119841512330347	0.0283801877185053	0.0288125736273758	0.0106546688853447	0.0261329011057518	0.0270278885587045	0.0103212137889447	0.0264018156144635	0.0278064087775561	0.0101210532385737	0.0238399177037329	0.0230577182576994	0.00927848004220592	0.0182834494017999	0.0188425999642786
174	YGR054W_YGR054W	YGR054W	ORFS	NO	0.101888943295573	0.024621161045231	0.311035884864661	6.80296760512247	28.152497735041	0.0176845199220684	0.00706410087981405	0.0106357083288196	0.00349081422243913	0.658905594652339	39.5343356791403	37.4232183587022	34.5	68.3666666666667	60.9	54.4666666666667	51.1333333333333	50.5833333333333	35.5	15.1666666666667	11.7333333333333	9.4	84	62	11	0.000125056005195054	0.000132360978275721	0.000125056005195054	0.0242639016988998	0.0129207055828559	0.024016479227593	0.0139311912140636	0.0106357083288196	0.0127172617802695	0.00842623858252125	0.00790469041912904	0.00648655634864542	0.0166681530840758	0.00520006826604702	0.024708671999398	0.0251331150307816	0.0135192805139715	0.0293656604455059	0.028970400639721	0.0278929439142762
175	YGR055W_MUP1	MUP1	ORFS	NO	0.0208449155653602	0.0212484409307553	0.0124986228603814	33.2525779913357	32.6210841924253	0.00735637359420597	0.00212803070230017	0.00581121113191047	0.00209966565344875	1.57584915935534	94.5509495613207	38.2618965714941	39	70.0166666666667	63.9	59.1666666666667	54.4666666666667	50.25	36.3333333333333	15.1333333333333	12.3333333333333	10.7666666666667	153	114	18	0.000204637099410088	0.000243373411668261	0.000204637099410088	0.00717500656063488	0.00581121113191047	0.00514541327911198	0.0046460310475728	0.00378107339922209	0.00403041766786303	0.00665751574682493	0.00535557194394664	0.00555276464558394	0.0105301924801846	0.00909191104271871	0.0079567874231197	0.0077731221358126	0.00784716154414952	0.00651139389672867	0.0137602672144892	0.00901779872001939
176	YGR060W_ERG25	ERG25	ORFS	NO	0.0236933869218347	0.010715949650643	0.0258931088058892	29.2548795512715	64.6836914279783	0.0263026187712229	0.00584749282222818	0.0117310906746661	0.00718432063292545	0.444920089582218	26.6952053749331	35.3567807533348	33	70.8	59.2666666666667	52.8	47.9333333333333	45	32.1666666666667	16.8833333333333	13.4666666666667	9.55	414	323	52	0.000591173842740254	0.000689557999726739	0.000591173842740254	0.0261402077851545	0.00684584014081704	0.0464870900973036	0.0212955110796499	0.00900925275133918	0.02757384951362	0.0224602405157819	0.0117310906746661	0.0248669764831744	0.0255027133650825	0.0159008375031445	0.0253746577964844	0.0361144211104456	0.0250470338415563	0.0343349626882113	0.0396932349121993	0.033754044018579
177	YGR079W_YGR079W	YGR079W	ORFS	NO	0.39591306859233	0.188130411336724	0.454038085061396	1.75075600061506	3.68439730522525	0.162632934467001	0.0618982163336331	0.171070994792081	0.0618982163336331	0.0769502907789204	4.61701744673522	39.1962962962963	32	64.0833333333333	60.5333333333333	59.25	54.2666666666667	48.25	38.8333333333333	21.9166666666667	19.9666666666667	17.6833333333333	18	15	5	5.68436387250245e-05	3.20228173247711e-05	5.68436387250245e-05	0.143959843402403	0.143959843402403	NA	0.205290104387467	0.205290104387467	NA	0.225669703487517	0.225669703487517	NA	0.171070994792081	0.171070994792081	NA	0.0671740262655393	0.0671740262655393	NA	NA	NA
178	YGR082W_TOM20	TOM20	ORFS	NO	0.0936455329384707	0.0638099017643376	0.0836654281484707	7.40181788505998	10.862689980622	0.0212018331392259	0.00426924160709236	0.00824762218242385	0.00378533991807736	0.55055962224111	33.0335773344666	36.787611425597	33	69.4666666666667	60.1666666666667	55.5833333333333	50.0666666666667	46.5833333333333	32.5	17	14.6333333333333	11.7833333333333	141	109	30	0.000341061832350147	0.00023269913922667	0.000341061832350147	0.0273060918490935	0.0145179141050805	0.0306157384836502	0.0198633088109462	0.0121435275966816	0.0311000706264333	0.0189552018440355	0.00824762218242385	0.0348082744471067	0.0163623527232668	0.00515482180068393	0.0335367924380567	0.0235222104687873	0.00733190377363002	0.0480955178645589	0.0475313434289421	0.0303402142510669
179	YGR085C_RPL11B	RPL11B	ORFS	YES	0.0817674476354649	0.06971748413836	0.0418197002041681	8.47705536376932	9.94222882719547	0.050078884325535	0.00245785144724298	0.0552519980008992	0.00379923174657795	0.236459327402769	14.1875596441661	25.0982107262324	21	52.2	44.7333333333333	38.55	36	32	20.3333333333333	11.4	9	7.33333333333333	614	517	109	0.00123919132420553	0.00110371977046045	0.00123919132420553	0.0490064322398531	0.056261625365074	0.0246355633490797	0.0523196280936211	0.056531380905006	0.0231813838778716	0.0488518301707736	0.0504349106627641	0.026646408223861	0.0529792985137853	0.0552519980008992	0.0278202392731536	0.0472372326096421	0.0481514064004583	0.024347901837313	0.0362864306612575	0.0370373788296894
180	YGR118W_RPS23A	RPS23A	ORFS	YES	0.0607029442953634	0.0578988944351016	0.0290032813901205	11.4186748040966	11.9716824875972	0.0315324910006	0.0045481638051626	0.0295843354544951	0.00407685130208574	0.372094203761462	22.3256522256877	23.2020940266626	18	55.2166666666667	44.6666666666667	37	32	28.4166666666667	18.3333333333333	10	8	6.11666666666667	1497	1249	248	0.00281944448076121	0.00266643325590928	0.00281944448076121	0.0343408568437765	0.0381923785314842	0.0231200008042661	0.0365152088030505	0.0292257483251454	0.0231785816630673	0.0331757848141653	0.0300844454614442	0.0157846355130541	0.0280037102412375	0.0295843354544951	0.0138723575851896	0.0256268943007704	0.0280393530517677	0.0115197161778299	0.0201422848819427	0.0182780991120869
181	YGR121C_MEP1	MEP1	ORFS	NO	0.0913038597035286	0.0557711786695884	0.0901647014675911	7.59165256332704	12.4284118983111	NA	NA	NA	NA	NA	NA	55.3125	49.5	84.05	77.1	70.65	67.2	63.75	49.5	39.825	37.75	35.625	3	8	NA	1.13687277450049e-07	1.70788359065446e-05	1.13687277450049e-07	NA	NA	NA	NA	NA	NA	NA	NA	NA	NA	NA	NA	NA	NA	NA	NA	NA
182	YGR123C_PPT1	PPT1	ORFS	NO	0.268309827567898	0.21233265070574	0.265281387147943	2.58338349676938	3.26443991659361	0.0721758905109176	0.00320866541304916	0.0714071703688636	0.013966448085476	0.165870199257414	9.95221195544483	37.1357538857539	36	60.7166666666667	55.4333333333333	52.0833333333333	49.4666666666667	48	34.5	21.7333333333333	18.4333333333333	16.0833333333333	52	37	14	0.000159162188430069	7.89896160677688e-05	0.000159162188430069	0.0773956946321344	0.0803001426862959	0.018435632553516	0.0718517309774211	0.0714071703688636	0.0139623840778329	0.0721506291318715	0.0783465139518841	0.0250195497083442	0.068748291221296	0.049939154654014	0.032092363079536	0.0707331065918648	0.0541840183608908	0.0347244039808715	0.061865127205531	0.0588915178281918
183	YGR128C_UTP8	UTP8	ORFS	NO	0.519538007734401	0.333735794691763	0.433058714701331	1.33416067783495	2.07693388478192	0.0798695634892218	0.00661280397188418	0.0831776463637321	0.00659109062927187	0.15046264785499	9.0277588712994	37.2454304954305	34.5	71.9166666666667	62.7666666666667	55.5	52.8	50.6666666666667	34.8333333333333	18.0666666666667	16.1	13.7833333333333	33	28	9	0.000102318549705044	5.97759256729061e-05	0.000102318549705044	0.0807223423544343	0.0729782648101685	0.0257911953400209	0.0831962607736841	0.0831776463637321	0.0094376191094578	0.0717800852014522	0.0782802977092744	0.0325719564800697	0.0751149132432374	0.0855738684631837	0.0467911696679576	0.0885342158733011	0.0900238928089905	0.0491561419302104	0.0644813685852757	0.0714298551100022
184	YGR145W_ENP2	ENP2	ORFS	NO	0.466823053029594	0.297792181641148	0.376706184486733	1.48481780422271	2.32762047928853	0.149055719942108	0.0178268963958702	0.132808449168357	0.020361299613034	0.0834062142702096	5.00437285621258	55.0595238095238	38	92.7	88.4	82.9666666666667	80.0666666666667	75.5	50.3333333333333	29.55	27.5	25.0833333333333	21	8	2	2.27374554900098e-05	1.70788359065446e-05	2.27374554900098e-05	0.175123735837238	0.175123735837238	0.0762953327088342	0.141563044479139	0.14324885558017	0.00772535697787302	0.126382509300345	0.12631412107946	0.000313394198848567	0.15365813808005	0.132808449168357	0.0955452776541145	0.148551172013769	0.126639759176436	0.100410707910505	0.0956079129453623	0.0910906177280116
185	YGR148C_RPL24B	RPL24B	ORFS	YES	0.0662139871056504	0.0651138685063034	0.0300691290390088	10.468289418276	10.6451543497657	0.0317524227507366	0.00342241339673014	0.0320301603089565	0.00268985268904126	0.369557331906105	22.1734399143663	25.2696370063282	21	50.7	42.6666666666667	38.5666666666667	35.4666666666667	32.1666666666667	21	11.1	9.66666666666667	7.33333333333333	619	615	103	0.0011709789577355	0.00131293551031562	0.0011709789577355	0.0294982187144981	0.0299619098830072	0.0155147307671688	0.0319895241306008	0.0320301603089565	0.0131520277564941	0.0335830793903859	0.0368149033134865	0.0158388994694384	0.0362243051509836	0.0343208548167355	0.0133708758123645	0.0274669863672147	0.0314143035351133	0.0165513684628111	0.0245059476930685	0.0267667502314104
186	YGR155W_CYS4	CYS4	ORFS	NO	0.0222788825220843	0.0173871906676676	0.013203742500727	31.1122956850665	39.8653925069614	0.0155839500117698	0.00305230548147096	0.0123973293066082	0.0030657284409853	0.746937140702279	44.8162284421367	34.1015743966964	29	66.85	59.8666666666667	54.6333333333333	49	43.75	29.3333333333333	14.95	13.1333333333333	12	252	205	35	0.000397905471075171	0.000437645170105206	0.000397905471075171	0.0129111056111856	0.00848318068599134	0.0146693415158909	0.0136512853647623	0.00804901292756973	0.0120660800246642	0.0162899930091631	0.0127351873693971	0.0134311724515644	0.0145099791220609	0.0123973293066082	0.0122225405632415	0.020557386951677	0.0152834213309705	0.0141525077578229	0.0341148104200246	0.034294475112683
187	YGR159C_NSR1	NSR1	ORFS	NO	0.516709915686017	0.482037544345256	0.313535006559553	1.34146289730028	1.43795268375088	0.138485750701592	0.0384854310476982	0.151546435646195	0.0455968951714786	0.0893103324123403	5.35861994474042	32.0283641952667	29	60.9166666666667	54.3	49.5	45.7333333333333	42.5	28.6666666666667	13.9	12.3333333333333	9.76666666666667	404	313	47	0.00053433020401523	0.000668209454843558	0.00053433020401523	0.0888495659768385	0.0691073444210446	0.0693260467248205	0.104987471138711	0.0904461032896324	0.0583053763743116	0.161466764633035	0.16881052117754	0.043644591628611	0.167761773746825	0.162918980095279	0.0273358828513629	0.169363178012551	0.151546435646195	0.0438632193776255	0.150822642711435	0.156608067819962
188	YGR187C_HGH1	HGH1	ORFS	NO	0.18298215593457	0.173518481572641	0.118962489054676	3.78805887940132	3.99465909497236	0.111490319644688	0.0274112334702604	0.106861573495925	0.0274112334702604	0.109478725327687	6.5687235196612	36.7261904761905	33	65.1166666666667	59.3	56.0833333333333	52	47.4166666666667	32.6666666666667	20.1666666666667	18.3333333333333	16.1666666666667	28	14	4	4.54749109800196e-05	2.98879628364531e-05	4.54749109800196e-05	0.098276608479159	0.098276608479159	0.0467503967141925	0.0751349920061893	0.0751349920061893	0.0101873643310927	0.106861573495925	0.106861573495925	0.0581220266204668	0.13550168615587	0.13550168615587	0.0950788051917662	0.141676738086297	0.141676738086297	0.0755502299281408	0.0910132857544962	0.0910132857544962
189	YGR214W_RPS0A	RPS0A	ORFS	YES	0.0791134448936979	0.0749333607042858	0.0456446935364926	8.76143342628177	9.25018141512904	0.0328003193176139	0.00362514412380139	0.033786291217489	0.00352247298502633	0.357937287986981	21.4762372792189	26.2856070495326	22	53.4833333333333	42.6666666666667	38	35	31.3333333333333	21.6666666666667	12.3333333333333	11	8.66666666666667	1585	1312	221	0.00251248883164608	0.00280092908867332	0.00251248883164608	0.0379142360921737	0.0387637351537021	0.0204919374683305	0.031258411052804	0.033187619776956	0.0142216673341821	0.0337068095852958	0.033786291217489	0.0113641588520626	0.0331288368131752	0.0363820252464337	0.0107238727007343	0.0279933030446206	0.0294142608668081	0.0138052503642719	0.0219774231510638	0.0203750585471199
190	YGR233C_PHO81	PHO81	ORFS	NO	0.0824990265720987	0.0428396522316207	0.077404149490583	8.40188314166568	16.1800375225344	0.0365237311889252	0.00793763393627315	0.0187147095876424	0.00506783900779707	0.322042904565481	19.3225742739289	38.9137973137973	33	72.5333333333333	65.4	59.7	52.8	50	35.3333333333333	17.6666666666667	15.4	14.1	39	35	15	0.000170530916175073	7.47199070911327e-05	0.000170530916175073	0.0444596280531549	0.0187147095876424	0.0434373743488348	0.0439856290263151	0.0214387886986222	0.0353908140468652	0.0373699213214985	0.0264225442876068	0.0369112813514967	0.0290001501113594	0.0154383115389326	0.0345871852978051	0.0278033274322981	0.0136146287597333	0.028794629525307	0.0427802715176345	0.0420342304504996
191	YGR245C_SDA1	SDA1	ORFS	NO	0.22058627275554	0.167984471449837	0.204806434229572	3.1422951750407	4.12625747235767	0.0855892410253213	0.0107053937272624	0.074892776586067	0.0174516365506413	0.140804237461413	8.4482542476848	37.6990740740741	34	59.55	52.5333333333333	49.9	46.0666666666667	43	35.3333333333333	23.6666666666667	22.1	20.7166666666667	24	18	3	3.41061832350147e-05	3.84273807897254e-05	3.41061832350147e-05	0.102954395224678	0.105238181475932	0.0687062166749851	0.0878647568824254	0.0924892830558993	0.0513167685803602	0.0829165568877216	0.074892776586067	0.0597739471040105	0.0776510287309824	0.0724691389928523	0.0557181738459158	0.0765594674007994	0.0612757920704069	0.0459626937335478	0.0814599316373417	0.0661798103658227
192	YGR264C_MES1	MES1	ORFS	NO	0.0720036960574941	0.0651858699703649	0.0330275533196227	9.6265500038564	10.6333961773474	0.0318919243980755	0.00638496870509103	0.0133334367700232	0.0107631252737333	0.367966343269579	22.0779805961747	37.606456650146	32.5	71.9	55.4	51.0666666666667	47.3333333333333	44.75	32.1666666666667	18.4166666666667	17	12.65	156	103	33	0.000375168015585162	0.000219890012296762	0.000375168015585162	0.0284342205321807	0.0133334367700232	0.0350018288605808	0.0269288787453898	0.0108600321739974	0.0304670588454032	0.0295268640906628	0.0122259517475423	0.0388473813791598	0.0316846772494691	0.0225493260041778	0.0354216151729816	0.0428849813726752	0.0365091599377047	0.042322600941729	0.0391340862854952	0.0380340634392558
193	YGR279C_SCW4	SCW4	ORFS	NO	0.0582681481418556	0.0541695302745451	0.0482153456792578	11.8958161991429	12.7958868582928	0.00957320843896334	0.00184644565019409	0.00860141645189051	0.00125554281724256	1.21227627729788	72.7365766378728	48.0748432659558	47	78.0833333333333	68.6	64.35	60.2666666666667	57.4166666666667	46.3333333333333	31.3333333333333	27.1	18.5166666666667	277	283	52	0.000591173842740254	0.000604163820194016	0.000591173842740254	0.0114915962875736	0.00892151440447509	0.00945713665847673	0.0115683945576808	0.00940292765469844	0.0120908478152847	0.0080176242137701	0.00641166179844382	0.00899839176132505	0.00777108979335823	0.00718825812967464	0.00559861947606797	0.00901733734243397	0.00860141645189051	0.00586430512508499	0.0144240871147921	0.0125104323196228
194	YGR285C_ZUO1	ZUO1	ORFS	NO	0.0369764095121694	0.0330618506437124	0.0278605238885856	18.7456594543562	20.9651658048297	0.0242473050637871	0.00232646732382486	0.0248737029204985	0.00433650179802585	0.482139934100072	28.9283960460043	32.1558641975309	25.5	59.0833333333333	47	42.65	39.3333333333333	37.1666666666667	25.1666666666667	14.6833333333333	12.8666666666667	9.9	176	176	27	0.000306955649115132	0.000375734389943981	0.000306955649115132	0.0209803202094338	0.0179467842393462	0.015252781401644	0.0230148523869907	0.0212444910661376	0.017740510576145	0.02604494887164	0.026082795269053	0.0175452405342458	0.0244632342442551	0.0248737029204985	0.0166396311116954	0.0267331696066159	0.0290989063696712	0.0155890354019663	0.0285733913493842	0.0312923522769094
195	YHL001W_RPL14B	RPL14B	ORFS	YES	0.0771957966289998	0.0673198809411014	0.0454792964561928	8.97907931297329	10.296322139464	0.0331380765517642	0.00194024928338448	0.0349878204633553	0.0028520839931611	0.354348548460952	21.2609129076571	25.3907102011772	22	52.1833333333333	44.6666666666667	40	36	33	21.6666666666667	11.6666666666667	10	7.81666666666667	3800	3013	530	0.00602542570485259	0.00643231657330236	0.00602542570485259	0.0307053562940918	0.0298873806580555	0.0156155054933387	0.0345499820705299	0.0369330266117295	0.0116135741121128	0.0354994142104478	0.0359628774613726	0.00728938088721505	0.0330475769796987	0.0349878204633553	0.0101542290940186	0.0318880532040527	0.032513794810364	0.00965636746287615	0.0196248490248043	0.0214812821158324
196	YHL011C_PRS3	PRS3	ORFS	NO	0.114550637098966	0.128980229367501	0.0507579175461688	6.05101113458757	5.3740575897487	0.037952986205513	0.00193262091559964	0.0382539013899972	0.00338843498659302	0.31013540835458	18.6081245012748	34.5946767820452	28.5	67.4333333333333	60	51.8333333333333	47.8666666666667	44.1666666666667	27.8333333333333	17.7333333333333	16.1333333333333	13.6666666666667	150	111	19	0.000216005827155093	0.000236968848203306	0.000216005827155093	0.0375636358182212	0.0350485117611534	0.0256238317763154	0.0371003849192304	0.0382539013899972	0.0211084659305575	0.040994161153803	0.0406110677412408	0.0142162780247957	0.0383171436281404	0.0416432999564538	0.0214653835327852	0.0357896055081699	0.0338615738719039	0.0237384687574719	0.0186620227270603	0.0204441167470801
197	YHL015W_RPS20	RPS20	ORFS	YES	0.0403507149570083	0.0347084208147226	0.0294362866654004	17.1780644109642	19.9705767156634	0.0271322057737659	0.00219767877988725	0.0274212659264763	0.00167132434707624	0.431494480323016	25.889668819381	26.5293813014685	22	53.85	43.5	38.75	34.6666666666667	31.9166666666667	22.3333333333333	13.3333333333333	12	10	1862	1655	306	0.0034788306899715	0.00353318417816642	0.0034788306899715	0.0302923895868843	0.0295143178100511	0.0158926004106797	0.0285648251590654	0.0279712145926026	0.0125040237230609	0.0260045472709981	0.0273597481066102	0.0128007641078523	0.0253507434337417	0.0274212659264763	0.0113994291369602	0.0254485234181398	0.0248744157129997	0.0111602553793244	0.0176948683019672	0.0180127280445419
198	YHL033C	NA	ORFS	NO	0.0913386568421797	0.073869782108641	0.0613906400347823	7.58876038387126	9.3833657115778	0.0431929690919157	0.00398379767468733	0.0438535775271337	0.00468684250669759	0.273221203824119	16.3932722294472	25.0380510434947	22	52.4666666666667	44.3	40	36.4	32.75	20.6666666666667	10.9833333333333	9.46666666666667	8.01666666666667	334	242	52	0.000591173842740254	0.000516634786172974	0.000591173842740254	0.0450852603263181	0.0438535775271337	0.0252167212384659	0.0474836224766319	0.0495187944615664	0.0193130980336953	0.0449149151392408	0.0488003923754022	0.0188663784233146	0.0411488419519844	0.0417635211657916	0.01684942122694	0.0373322055654031	0.038476742350946	0.0148734482577812	0.028464022312909	0.0280393530517677
199	YHL033C_RPL8A	RPL8A	ORFS	YES	0.160324282589299	0.146665962520977	0.0821524810914265	4.32340734270163	4.72602619343809	0.059777765433527	0.00810394594504618	0.0639303948539122	0.0110379405715522	0.199048185955264	11.9428911573159	38.1319122942387	31	73.7333333333333	66.1333333333333	59.7	55.4	50.4166666666667	34.5	14.5833333333333	12.8666666666667	10.1166666666667	128	81	20	0.000227374554900098	0.000172923213553764	0.000227374554900098	0.073201676382175	0.0782180803200849	0.0386008743731443	0.0597249968343323	0.0639924917208714	0.0400773565838415	0.0519956622774993	0.0543004522130226	0.0393314808130839	0.0587597284225367	0.0639303948539122	0.0388247156514157	0.0552067632510919	0.04945643583248	0.0366665921924269	0.0519536465372953	0.0500644883690775
200	YHR005C-A_MRS11	MRS11	ORFS	NO	0.0610095286723845	0.0617009749632288	0.0418808647672329	11.3612938116943	11.2339745194145	0.0277601524831028	0.0169349573035623	0.0173815156621526	0.00972808515309929	0.421865715823437	25.3119429494062	33.6847229700063	23	58.1666666666667	52.8666666666667	48.6333333333333	42.2666666666667	39.3333333333333	26.6666666666667	12	11.0666666666667	9.16666666666667	157	171	33	0.000375168015585162	0.000365060117502391	0.000375168015585162	0.00570364542090046	0.00483574071078275	0.00324026464058182	0.0158308875347831	0.0112985797154632	0.0156495149230892	0.0329055748036951	0.0173815156621526	0.0347832119112188	0.0360152647360997	0.0173815156621526	0.0381301676973982	0.0483453899200354	0.0311261449668648	0.039315543822778	0.0467120006267828	0.0318425394604515
201	YHR007C_ERG11	ERG11	ORFS	NO	0.0460563743045628	0.0395759000850993	0.0212917497334756	15.0499728002096	17.514375644508	0.0212383065180656	0.0103953883452969	0.00889235266734628	0.00535867496197474	0.549624112339186	32.9774467403512	34.1658268080682	31	68.3333333333333	57.6666666666667	53.3333333333333	49	45	30.6666666666667	13.6666666666667	11.6666666666667	8.66666666666667	684	497	101	0.00114824150224549	0.00106102268069408	0.00114824150224549	0.0102137921991238	0.00539908135926314	0.0138153424457276	0.0113969889295993	0.00371855942509683	0.0160214599757054	0.0223539511640813	0.00889235266734628	0.0251179092842042	0.0281481568074562	0.0148785318831019	0.0277351233016802	0.0340786434900674	0.0154551246100106	0.0399140571441902	0.0473934040631666	0.0402664436018857
202	YHR010W_RPL27A	RPL27A	ORFS	YES	0.0765758350949632	0.0706297190788826	0.0503717124926997	9.05177435806426	9.81381760538797	0.0278681056277438	0.00408053269017787	0.0269276881525374	0.0043543796235817	0.420254105693585	25.2152463416151	24.3493912464566	20	54.0833333333333	42.3333333333333	37	33.2	29.6666666666667	20	11	9.33333333333333	7	1160	1017	189	0.00214868954380592	0.00217114701461948	0.00214868954380592	0.0313171006265319	0.0285854664612281	0.0201342049226325	0.0325582193820603	0.0323029328700016	0.0120154622508039	0.0272381400498729	0.0269276881525374	0.0112233219549189	0.0255487661415597	0.0240337311872295	0.0123412021768403	0.0226783019386943	0.0208817605828958	0.0108767042593125	0.0127823252873262	0.0135432441248146
203	YHR019C_DED81	DED81	ORFS	NO	0.0437210456550155	0.0427500655966245	0.024572442636025	15.8538564248733	16.2139442568405	0.0322612889182781	0.00185417781630217	0.0309781658541523	0.00258730731506227	0.363820265116114	21.8292159069668	30.3352656112073	24	60.8166666666667	50.2333333333333	46	41.3333333333333	37.6666666666667	24.6666666666667	14	12.3333333333333	10.6666666666667	464	349	81	0.000920866947345396	0.000745064216423009	0.000920866947345396	0.033675952890574	0.0280490963393302	0.0242050056772113	0.0322744004693205	0.0327955330584364	0.0211727522132443	0.033721335709296	0.0309781658541523	0.0220766391076861	0.0324679776428063	0.0345375846202043	0.0182864261380138	0.0291667778793938	0.0294329174712897	0.016995291450503	0.0222778586530986	0.0204268715027487
204	YHR020W_YHR020W	YHR020W	ORFS	NO	0.113579872032028	0.11432918232575	0.0514494110834486	6.10272901491286	6.06273189801192	0.0575957305994622	0.00655202741219353	0.0609879701634661	0.00648469306937141	0.206366130173482	12.3819678104089	29.8536973719496	27	62.6833333333333	54.3	47.95	44.2666666666667	39.6666666666667	27	10.5833333333333	8.73333333333333	6.81666666666667	226	192	33	0.000375168015585162	0.000409892061757071	0.000375168015585162	0.0668461686336401	0.0740795358494587	0.0288991299860259	0.0616933874551104	0.0633978290609362	0.0359311815922673	0.0543707972746144	0.0580673243999529	0.027461583932487	0.0505700390353856	0.0588834872530382	0.0260251386069106	0.0544982605985607	0.0609879701634661	0.0269561089221323	0.0524743801280184	0.0538478645115568
205	YHR021C_RPS27B	RPS27B	ORFS	YES	0.0950290081059392	0.0796210393463204	0.054466069658592	7.29405888133883	8.70557815183781	0.0326261729423728	0.00229807652145586	0.0339588354796482	0.00280819661714579	0.359816663172343	21.5889997903406	29.5680214511788	24	57.6666666666667	48.6666666666667	43.8333333333333	39.3333333333333	36.3333333333333	24.6666666666667	13.6666666666667	11.9666666666667	9.33333333333333	1390	1222	351	0.00399042343849672	0.00260879218472469	0.00399042343849672	0.0285927359979809	0.0281037854059654	0.00904260476921225	0.0333829250385175	0.0334550216389168	0.00991901149819371	0.0334642029071414	0.035297588608129	0.00997989984661254	0.0343966457516217	0.0340806480732382	0.0105160031965343	0.0332943550166026	0.0339588354796482	0.0116710479018406	0.0229714649152736	0.0239735060376484
206	YHR046C_INM1	INM1	ORFS	NO	0.163156243741935	0.0924869705809728	0.26334635358411	4.24836441844237	7.49453870319054	0.271376190566978	0.0770884490095318	0.236399845155234	0.0770884490095318	0.0485967246047909	2.91580347628746	41.6203703703704	34	77.0666666666667	70.2333333333333	62.6666666666667	54.4	50.1666666666667	36.5	21.4	19.1666666666667	16.8333333333333	18	16	4	4.54749109800196e-05	3.41576718130892e-05	4.54749109800196e-05	0.205679849863007	0.205679849863007	0.195301934078396	0.236399845155234	0.236399845155234	0.232146431408609	0.206372432678002	0.206372432678002	0.20180110296502	0.34235415595704	0.34235415595704	NA	0.366074669181607	0.366074669181607	NA	0.180791365073096	0.180791365073096
207	YHR064C_SSZ1	SSZ1	ORFS	NO	0.0311380118266293	0.0327438149123118	0.0182859926209813	22.2604829241912	21.1687972954953	0.0256052923123524	0.0022889026415194	0.0214857591085083	0.00322122472396981	0.456878267911708	27.4126960747025	28.6217432690008	26	53.4333333333333	46.1666666666667	43.4333333333333	39.4666666666667	36.9166666666667	25.6666666666667	14.7666666666667	13	11.0333333333333	315	212	43	0.00048885529303521	0.000452589151523432	0.00048885529303521	0.0237837771561606	0.0179635682948903	0.01681412819343	0.0246244823561632	0.0193892962243351	0.0194870529728556	0.0234854036995728	0.0214857591085083	0.0173393133046726	0.0278815020868668	0.0241970016407496	0.0205646055977628	0.0282512962629984	0.0256917799712097	0.0219437223425361	0.0243899220538232	0.0208582795892209
208	YHR065C_RRP3	RRP3	ORFS	NO	0.385818381256986	0.23664749025795	0.370642963855407	1.79656339415891	2.9290282343768	NA	NA	NA	NA	NA	NA	35.9907407407407	34.5	69.4	52.6333333333333	49.25	46.6	45.0833333333333	34.1666666666667	18.2333333333333	14.5	11.7333333333333	12	18	4	4.54749109800196e-05	3.84273807897254e-05	4.54749109800196e-05	NA	NA	NA	NA	NA	NA	NA	NA	NA	NA	NA	NA	NA	NA	NA	NA	NA
209	YHR069C_RRP4	RRP4	ORFS	NO	0.130494237921198	0.106440263356498	0.0889546391449085	5.31170718034706	6.51207690306443	0.130941252155037	0.0289953809010375	0.110313149726118	0.0611463469353003	0.0941084911408416	5.6465094684505	42.7151515151515	44.5	74.6	65.6	61.7666666666667	57.8666666666667	55.25	44.8333333333333	20.3666666666667	18.0333333333333	15.1333333333333	22	20	5	5.68436387250245e-05	4.26970897663615e-05	5.68436387250245e-05	0.175328435806585	0.175328435806585	NA	0.138057718040158	0.138057718040158	NA	0.110313149726118	0.110313149726118	0.134572311854134	0.100672868688632	0.0385376699568146	0.136966081517636	0.130334088513691	0.0371602560040722	0.176123147046926	0.210169076575196	0.210169076575196
210	YHR072W-A_NOP10	NOP10	ORFS	NO	0.145733003808857	0.147058346286655	0.0557832577304536	4.75628143552902	4.71341612402481	0.0380474713369002	0.00478613138829315	0.0376768474174205	0.00388652560238329	0.309379757036215	18.5627854221729	27.7784401071036	23.5	59	46.9	41.0666666666667	36.6666666666667	34.75	23.5	14.55	12.7666666666667	10.55	339	313	54	0.000613911298230264	0.000668209454843558	0.000613911298230264	0.0457983154328672	0.0376768474174205	0.0433838712999309	0.0329062144063301	0.0333828481561307	0.0275142893632889	0.0358428088321972	0.0356407661637176	0.0224604610526925	0.0375470250406801	0.0435056884948149	0.0218681700528958	0.0381429929724265	0.0397661736574218	0.0286338723507804	0.0423134095071103	0.0454858891028634
211	YHR089C_GAR1	GAR1	ORFS	NO	0.222207469546765	0.227205000022044	0.128786544572036	3.11936939821938	3.05075671967032	0.088914966579723	0.00559096630155721	0.0867671805333231	0.00520234888642373	0.135759960274214	8.14559761645287	28.7712934847803	24	59.3833333333333	52.1	47.4166666666667	43.7333333333333	39.75	24	10.9166666666667	9.33333333333333	6.75	195	171	32	0.000363799287840157	0.000365060117502391	0.000363799287840157	0.0806457397845675	0.0833869159824437	0.0337655111681866	0.0863308604404299	0.0880674577021952	0.0307865279198536	0.0946631910145277	0.0867671805333231	0.035320492347881	0.0900702467221684	0.082126016743009	0.0315964641986798	0.0928647949369215	0.095388221145857	0.0322584459537604	0.0897244558502892	0.0851376039609985
212	YHR100C_YHR100C	YHR100C	ORFS	NO	0.0736329705679251	0.0483922415720208	0.0707829220703288	9.41354362337628	14.3235187716683	0.054741380630984	0.0416096686187108	0.0394334072103021	0.0362556288644895	0.216819806841639	13.0091884104984	27.1756272401434	25.5	40.6	37.6666666666667	37.05	36.4	35.4166666666667	29.1666666666667	16.4666666666667	15.4333333333333	13.1833333333333	31	18	3	3.41061832350147e-05	3.84273807897254e-05	3.41061832350147e-05	0.127468769289312	0.113808427907521	0.0803847310772576	0.0273451220358953	0.0269013586278615	0.0257944227043423	0.0511891935573313	0.0511891935573313	0.01101741964676	0.0342206722698578	0.0394334072103021	0.0278691314179475	0.0334831460025239	0.0265045485191993	0.0278412236994609	0.0320253038021144	0.0385376699568146
213	YHR128W_FUR1	FUR1	ORFS	NO	0.0894101885357457	0.0923134724500899	0.0414978836829792	7.75244065482346	7.50862427945933	0.0387980104556171	0.0084943473973131	0.0414278755570836	0.0147009173048083	0.303508019435926	18.2104811661555	31.5884474023312	27	59.75	50.1666666666667	46.8333333333333	44	39.75	28	15.1666666666667	13.3333333333333	10.6666666666667	336	271	51	0.00057980511499525	0.000578545566334199	0.00057980511499525	0.0245474097085826	0.0136148137211013	0.0278374887582501	0.0381968140690232	0.0391580446458329	0.0201052410564555	0.0452974778367886	0.0525850346382692	0.0191609471790269	0.0409678217123994	0.0414278755570836	0.0254940302341992	0.0449805289512915	0.0446661494195483	0.023555176545097	0.0428138114906807	0.0375130740562923
214	YHR136C_SPL2	SPL2	ORFS	NO	0.0958977607273604	0.0785206046196432	0.0711369269847744	7.22798087570135	8.827583332013	0.0285743712248129	0.00319377963074915	0.0178237745799801	0.00300429831022328	0.410010871878626	24.6006523127175	31.7406402604449	27	65.0666666666666	57.4666666666667	51.2	45.9333333333333	42.8333333333333	26.6666666666667	12.5666666666667	11.2666666666667	9.5	95	97	19	0.000216005827155093	0.000207080885366853	0.000216005827155093	0.0229977162847457	0.0151561554541087	0.0231150363560183	0.0309907088981752	0.0223660603946895	0.0319769540147327	0.0293345767909529	0.0180134993953415	0.0369968032570832	0.0302244074393789	0.0178237745799801	0.0375305201790657	0.0293244467108121	0.0149149429514443	0.0368080055667211	0.0268971729700968	0.00311722664321784
215	YHR141C_RPL42B	RPL42B	ORFS	YES	0.0909426900408211	0.0746232898282516	0.0544654151167654	7.62180204092066	9.28861729568947	0.026128792612323	0.00241794649454978	0.0263401289144566	0.00359280912092128	0.447841239949843	26.8704743969906	25.3283255139185	21	51.8	43.6	38.4	35.2	31.3333333333333	21.3333333333333	12	10.6666666666667	8.53333333333333	2029	1621	273	0.00310366267438634	0.0034605991255636	0.00310366267438634	0.0291205709415443	0.0325353872829583	0.0179214299677724	0.0262898774043698	0.0263401289144566	0.0118946175971519	0.027720432880491	0.0286221486411063	0.0106773765830667	0.0243136316513082	0.0238275449510812	0.0138358413835614	0.0231994501839017	0.02418685717401	0.00936537910885557	0.0140026839096318	0.013903204388778
216	YHR144C_DCD1	DCD1	ORFS	NO	0.112590964350949	0.0816832307173942	0.0874538686941514	6.15633043517938	8.48579536426614	NA	NA	NA	NA	NA	NA	33.5178571428571	44	44.85	43.7	42.5166666666667	41.2	39.9166666666667	34.5	25.8	23.5333333333333	21.2666666666667	7	8	1	1.13687277450049e-05	1.70788359065446e-05	1.13687277450049e-05	NA	NA	NA	NA	NA	NA	NA	NA	NA	NA	NA	NA	NA	NA	NA	NA	NA
217	YHR149C_SKG6	SKG6	ORFS	NO	0.180152834476013	0.107042173001338	0.273106133487816	3.84755078972814	6.47545879464983	0.0808940103053972	0.025768838438655	0.0752997262221297	0.0318169373641645	0.14863227356592	8.91793641395522	39.5059163059163	38.5	71.3333333333333	64.1666666666667	59.1666666666667	56	54.5833333333333	37.5	17.6833333333333	15.3666666666667	11.7666666666667	22	21	5	5.68436387250245e-05	4.48319442546796e-05	5.68436387250245e-05	0.102541386436242	0.102541386436242	0.112366974765184	0.108778115515271	0.108778115515271	0.0944806345137501	0.0584038234976929	0.0409073559454505	0.0632558741971362	0.0509633719732559	0.0435278497342108	0.0409431793487606	0.0837833541045245	0.0752997262221297	0.0464726830816524	0.172178319538473	0.103211303851447
218	YHR170W_NMD3	NMD3	ORFS	NO	0.255518962957965	0.263416720926161	0.0838938021378169	2.71270348210506	2.63137122853429	0.0888384093762884	0.00361840379999119	0.0885664066878281	0.00258107418467169	0.135871828446716	8.15230970680295	39.0904356060606	34.5	77.1333333333333	62.4	54.6666666666667	51.2666666666667	47.1666666666667	33.6666666666667	18.3666666666667	16.9	16.05	64	44	12	0.000136424732940059	9.39335974859954e-05	0.000136424732940059	0.091704647225818	0.08760764721798	0.0457949218255882	0.0843099541337177	0.0885664066878281	0.0524060774081293	0.0899767136369764	0.0873821264873244	0.034786015548263	0.0924332459935691	0.0937172287785761	0.0237771888276976	0.085767485891361	0.0895847097462674	0.021201541291209	0.0617082866709988	0.0658761455963615
219	YHR196W_UTP9	UTP9	ORFS	NO	0.3098226851058	0.211290494856202	0.302075670801907	2.2372383104331	3.28054123320446	0.104243530183794	0.0140588022619211	0.0987381319297693	0.0140588022619211	0.116673559341243	7.00041356047457	37.4772727272727	40.5	62.5	58.8	52.4666666666667	50.7333333333333	49	41.6666666666667	17.3666666666667	14.8333333333333	12.3333333333333	22	14	4	4.54749109800196e-05	2.98879628364531e-05	4.54749109800196e-05	0.0987381319297693	0.0987381319297693	NA	0.0884682474976372	0.0884682474976372	0.125112995450538	0.0958411902768746	0.0958411902768746	0.0678820331329174	0.118703890256716	0.118703890256716	0.058414725546079	0.119466190957971	0.119466190957971	0.0492086474393097	0.21745543351113	0.21745543351113
220	YHR197W_RIX1	RIX1	ORFS	NO	0.490017906789533	0.329131007348093	0.398809608519849	1.41453438936806	2.10599173303312	0.12974867826255	0.053792639093649	0.105553253840461	0.053792639093649	0.0949180959289855	5.69508575573913	35.1938762129557	33	67.8333333333333	56.3333333333333	49.1666666666667	46	41.1666666666667	30	19.15	17.4333333333333	14.7166666666667	41	31	4	4.54749109800196e-05	6.61804891378604e-05	4.54749109800196e-05	0.223977892384376	0.223977892384376	NA	0.124186175298235	0.124186175298235	0.0998959554616634	0.0981509532940178	0.0981509532940178	0.0886906831744049	0.105553253840461	0.105553253840461	0.0850751336661592	0.0968751164956622	0.0968751164956622	0.0524158955798343	0.076107941027811	0.076107941027811
221	YHR203C_RPS4B	RPS4B	ORFS	YES	0.0589087726894472	0.0500820431875458	0.028492198812048	11.7664508852366	13.8402336734599	0.0314897513135672	0.00225326256547056	0.0333050145151173	0.00493592565592096	0.372591310757006	22.3554786454204	25.7755631818217	22	53.85	44	38.6666666666667	34.6666666666667	32	22	12.6666666666667	10.6666666666667	8.66666666666667	1586	1408	270	0.00306955649115132	0.00300587511955185	0.00306955649115132	0.0345887400598227	0.0389386323523082	0.0167271728373011	0.0322363012454686	0.0337722575155454	0.0133502435548767	0.0320431775362634	0.0333050145151173	0.00935354975780259	0.0290021942008338	0.027686369275437	0.00914220030575478	0.0295783435254472	0.0269076660480914	0.0120020047038603	0.0200003657170252	0.0212410208023992
222	YHR205W_SCH9	SCH9	ORFS	NO	0.0395671868848157	0.0285589014494431	0.0322182576273487	17.5182325338865	24.2707928309848	0.0243680749662919	0.00305628060007761	0.0219565485427356	0.00805943868454571	0.479779267706155	28.7867560623693	33.4610144927536	36	56.75	53.9	51.2833333333333	48	45.9166666666667	34.1666666666667	15.6666666666667	13.2666666666667	11.5	23	25	4	4.54749109800196e-05	5.33713622079519e-05	4.54749109800196e-05	0.0275997469372408	0.0219565485427356	0.0260079747713034	0.0232582451349009	0.0118441175113594	0.0267796321218962	0.019709008254238	0.0113517823422391	0.0208814704130162	0.0250193050572295	0.0298754224208935	0.0165614723853363	0.0262540694478505	0.0241579614527597	0.0235963160929624	0.0273064786064618	0.0248358392523191
223	YHR208W_BAT1	BAT1	ORFS	NO	0.0356033744264933	0.0280754258328538	0.0256336522707295	19.4685810467493	24.6887503928374	0.024421794480278	0.00478190796995155	0.0192688349784073	0.00591957421636136	0.47873672530505	28.724203518303	33.7244089076123	29	65.95	57.3666666666667	50.05	47.2	43.75	29	15.6166666666667	13.9	10.6666666666667	401	309	60	0.000682123664700294	0.000659670036890286	0.000682123664700294	0.0194632558846403	0.015515070511002	0.0132008899096485	0.0210941392236522	0.0153256333291325	0.0207227790998371	0.0225575782099544	0.0192688349784073	0.0172730520480128	0.0301355391605731	0.028999145823899	0.02363686702582	0.0288584599225699	0.0243707158478717	0.0286359416167025	0.0369367594728579	0.0344264974824958
224	YIL009W_FAA3	FAA3	ORFS	NO	0.111043734097478	0.0751209460416437	0.0902094373026118	6.24210979749185	9.22708268577576	0.0242401721945928	0.00206875715706399	0.0174984747388151	0.00610380148122959	0.482280094650818	28.9368056790491	38.9473684210526	35	66.2333333333333	61.7333333333333	60.2	56.2666666666667	52.1666666666667	38.8333333333333	16.8333333333333	15	12.8333333333333	33	19	4	4.54749109800196e-05	4.05622352780434e-05	4.54749109800196e-05	0.0226619725295979	0.0175903732540043	0.0193063356487389	0.0256319873294357	0.00814506981214215	0.0430060702058719	0.0236184063255726	0.011065956165151	0.0318531920974081	0.022197002533348	0.0174984747388151	0.0229770838962102	0.0270914922550098	0.0236824688565966	0.0174742526081228	0.0774449715701801	0.0294457589140959
225	YIL018W_RPL2B	RPL2B	ORFS	YES	0.0745844317520575	0.0617509777781874	0.0416095191641518	9.2934566138975	11.2248778156965	0.0389175425831437	0.00415736846723104	0.0400213538367682	0.00284989632649655	0.302593785951807	18.1556271571084	27.2416466946187	23	56.7833333333333	48	42.3333333333333	38.3333333333333	35.3333333333333	23.3333333333333	12.3333333333333	10.6666666666667	8.66666666666667	3825	3242	574	0.00652564972563281	0.0069211982511272	0.00652564972563281	0.0457584872227066	0.044672947185844	0.0343580961367303	0.0398331813609142	0.0433179303185092	0.0137122760116018	0.0365973988423462	0.0389614003934008	0.0132825844317301	0.037017071850689	0.0400213538367682	0.0112760830794561	0.0353815736390624	0.0380825885154614	0.0133836634052078	0.0275410847354028	0.0278929439142762
226	YIL019W_FAF1	FAF1	ORFS	NO	0.412747361120938	0.292866621327903	0.303469677800883	1.67934975690092	2.3667674295456	NA	NA	NA	NA	NA	NA	28.2111111111111	26	46.45	44.9	41.9	38.2	35.5	24.5	16.3833333333333	15.2	14.4333333333333	8	10	3	3.41061832350147e-05	2.13485448831808e-05	3.41061832350147e-05	NA	NA	NA	NA	NA	NA	NA	NA	NA	NA	NA	NA	NA	NA	NA	NA	NA
227	YIL035C_CKA1	CKA1	ORFS	NO	0.0663931525098262	0.0444237380924104	0.0713070401576531	10.4400401902494	15.603080927545	0.0388341673825364	0.00273235194504459	0.0352240347994647	0.013337118992623	0.303230881796429	18.1938529077857	33.4486111111111	33	51.0666666666667	47.1	44.4166666666667	43.2	41.25	33.5	20.3	19.1666666666667	17.8333333333333	30	16	3	3.41061832350147e-05	3.41576718130892e-05	3.41061832350147e-05	0.0424452702466998	0.0352240347994647	0.0364827671619415	0.0409719098864459	0.0229373399958712	0.033561514946081	0.0378249176470338	0.0206349687949311	0.0341816851176023	0.036499818748284	0.0435883467861944	0.0332137908303559	0.0364289203842185	0.0519098411945611	0.032545506651592	0.0305088148979068	0.0305167301133819
228	YIL052C_RPL34B	RPL34B	ORFS	YES	0.0714356288278456	0.0677869429878921	0.036648595166406	9.7031018265462	10.2253789595402	0.0338065856831864	0.0062813326301203	0.0314411859284557	0.00439795675967627	0.347456946657846	20.8474167994708	24.5764888789156	20	53.0166666666667	43.3333333333333	37.75	33.4	31.25	20	10.5833333333333	9.5	7.23333333333333	1090	910	186	0.00211458336057091	0.00194271758436945	0.00211458336057091	0.0430473639529554	0.0356149543107245	0.0372839755676712	0.0370970887659636	0.0382008789660603	0.0171678332055094	0.0317207043343753	0.0314411859284557	0.0179208359313449	0.02974515077847	0.0293933873260091	0.014028049249941	0.0274226205841677	0.0275593674513998	0.0108194938327782	0.0160247696698072	0.0143052291019377
229	YIL053W_RHR2	RHR2	ORFS	NO	0.0295673637061338	0.0182559186992001	0.0250634276925055	23.4429821829584	37.9683538243581	0.0271909142727508	0.0040336836738647	0.0151833878438744	0.00465936864212344	0.430575412951083	25.834524777065	32.284486771227	28	69.6333333333333	54.1	49	42.6666666666667	39.75	27.3333333333333	15	13	10.7833333333333	814	654	128	0.00145519715136063	0.00139619483536002	0.00145519715136063	0.029533755302492	0.0156300892453335	0.0374777192856476	0.0264523008389011	0.0151833878438744	0.0314557848823311	0.0294237023973787	0.0151561554541087	0.0317958023736219	0.0301046561162352	0.022236871504124	0.0274928104527791	0.0204401567087468	0.00907915740957316	0.0264651381368283	0.0348331394869897	0.0345375846202043
230	YIL064W_YIL064W	YIL064W	ORFS	NO	0.189076192502406	0.182878150970076	0.0715964930576138	3.66596752021608	3.79021319322812	0.0797077088336759	0.0271465493631767	0.0787870154713638	0.0242302797686352	0.150756139102694	9.04536834616166	30.8181818181818	21.5	64.8666666666666	50.4666666666667	42.5333333333333	36.3333333333333	33.5	21.1666666666667	11.3166666666667	10.9	9.15	33	29	6	6.82123664700294e-05	6.19107801612242e-05	6.82123664700294e-05	0.116615724047336	0.116615724047336	0.00339272685408198	0.0687544243173416	0.0787870154713638	0.048916982199193	0.0561582651010335	0.0625266594404329	0.041770375086247	0.0571966686754469	0.0606155132883258	0.0197659737556734	0.0998134620272215	0.0998134620272215	0.0150696203173886	0.0345731197612308	0.0278929439142762
231	YIL069C_RPS24B	RPS24B	ORFS	YES	0.140645602590699	0.142058814428154	0.0669811396075611	4.92832458172982	4.87929723579737	0.042465580322485	0.0038590409056062	0.0442893382489805	0.00586689368677708	0.277800851546504	16.6680510927902	29.4740039777388	26	58.8	49.4333333333334	44.2333333333333	40.5333333333333	38	25.6666666666667	13.3333333333333	12	10	879	758	133	0.00151204079008565	0.0016182197021451	0.00151204079008565	0.0492593827789475	0.0568474605489152	0.0224997853922634	0.0414383096729954	0.0442893382489805	0.020479008189022	0.0398778158507196	0.0420590295776516	0.0190686785672642	0.0414279865572928	0.0455475528682826	0.0152721635699584	0.0403244067524697	0.0442326770397696	0.0154042307966022	0.0347124531049979	0.0319583428774712
232	YIL070C_MAM33	MAM33	ORFS	NO	0.046552649793888	0.022285359933601	0.0537005194197831	14.8895322528117	31.1032526566845	0.04354082523467	0.00646392820364775	0.0241796590669481	0.00837887232654296	0.27108519085926	16.2651114515556	36.5882352941176	35	67.1666666666667	60.4666666666667	54.5	50.9333333333333	46.1666666666667	35	18.6333333333333	15.8	12.3666666666667	25	17	7	7.95810942150343e-05	3.62925263014073e-05	7.95810942150343e-05	0.0466790867043024	0.03266230124576	0.0557151965300115	0.0493890209015437	0.0242962369137661	0.0639845041640083	0.0350496013808583	0.0122898136323154	0.0530955184955211	0.0382505960194605	0.0139900510650117	0.0549384918750907	0.048335821167185	0.0241796590669481	0.0611799637194715	0.0535626121128243	0.0330583705101077
233	YIL078W_THS1	THS1	ORFS	NO	0.0431345136427902	0.0359636434749525	0.0282756648273556	16.0694330832174	19.2735527767841	0.0278013352441901	0.00172158096354042	0.0255581903187251	0.00267590285632303	0.421249430235798	25.2749658141479	31.8773428478289	28	61.3333333333333	51.5	46.4666666666667	42.4666666666667	38.75	27.1666666666667	15.25	13.8333333333333	12.05	244	215	46	0.000522961476270225	0.000458993714988386	0.000522961476270225	0.0304371448671857	0.0269903375141974	0.0251080539223748	0.0276140349255578	0.0206404001732551	0.0153954021392829	0.0256401296769865	0.0245793646883966	0.0159507761877446	0.0279411521178538	0.0272773176942101	0.0169231334732418	0.0273742146333665	0.0255581903187251	0.0165396645487283	0.0230731043067137	0.0228697371418134
234	YIL090W_ICE2	ICE2	ORFS	NO	0.0616229410006293	0.0633223304387227	0.0523451812800288	11.2482002530984	10.9463308718669	0.0238459663694106	0.0103261148025654	0.0187865733989776	0.00518395343807685	0.490156598227573	29.4093958936544	36.3644026085887	34	59.7666666666667	55.8	53.0166666666667	50.4	46.6666666666667	36.3333333333333	20.05	17.6	13.6666666666667	42	43	9	0.000102318549705044	9.17987429976773e-05	0.000102318549705044	0.0401387610071373	0.0211865149243993	0.0430998303153746	0.0272045540644971	0.020278728070272	0.0251861434686334	0.0145987388493934	0.0119476659590871	0.0113315171771761	0.0208960971859616	0.0187865733989776	0.0118646928541192	0.0163916807400634	0.00976528269420719	0.0130403908682799	0.040565074610859	0.023352471822443
235	YIL091C_YIL091C	YIL091C	ORFS	NO	0.496347721263732	0.304283867912324	0.477814794197899	1.3964951401311	2.2779623031467	0.17713506542236	0.0313334657265482	0.168027572373025	0.0313334657265482	0.071149884364608	4.26899306187648	31.851684263449	27	64	54.9333333333333	48.3333333333333	43.6666666666667	40.6666666666667	25.6666666666667	15.3333333333333	14.8	13.8	13	17	3	3.41061832350147e-05	3.62925263014073e-05	3.41061832350147e-05	0.231538615349124	0.231538615349124	NA	0.170756634287457	0.170756634287457	0.00797021185783504	0.151100674895518	0.151100674895518	0.0313759121461672	0.168027572373025	0.168027572373025	0.0619381596797629	0.164251830206673	0.164251830206673	0.0819835288774342	0.14694666622553	0.14694666622553
236	YIL094C_LYS12	LYS12	ORFS	NO	0.0655465424697797	0.0504310034769041	0.0402887643803029	10.5748854850661	13.7444653639975	0.0268938876857249	0.00314643388219314	0.0258026467747807	0.00763352642970596	0.435266499508613	26.1159899705168	32.0876701098541	27	60	53.2333333333333	47.2166666666667	42.6	40.4166666666667	26.6666666666667	16.8	14.3333333333333	11.7	110	107	19	0.000216005827155093	0.000228429430250034	0.000216005827155093	0.022730633401292	0.0116033701644574	0.0211339491175931	0.0282430530507684	0.0256043525096614	0.0228469537887681	0.0280767049183273	0.0262692796189832	0.0198682079027962	0.0306859031266472	0.0323026560366149	0.0165493387225892	0.0247331439315893	0.0258026467747807	0.0152455739867944	0.0268355149326425	0.0267237750125299
237	YIL103W_DPH1	DPH1	ORFS	NO	0.46249670316829	0.468523463999917	0.355425840603656	1.49870728982846	1.47942895888789	NA	NA	NA	NA	NA	NA	39.4833333333333	37.75	68.05	65.1	60.225	54.8	50.625	37.75	19.775	17.9	16.2	6	10	NA	1.13687277450049e-07	2.13485448831808e-05	1.13687277450049e-07	NA	NA	NA	NA	NA	NA	NA	NA	NA	NA	NA	NA	NA	NA	NA	NA	NA
238	YIL104C_SHQ1	SHQ1	ORFS	NO	0.535030677817382	0.333561900186277	0.512778000152208	1.29552791886175	2.07801664450544	NA	NA	NA	NA	NA	NA	43.3148148148148	28	79.5666666666667	71.8	67.0666666666667	63.2	57.9166666666667	30.3333333333333	21.1	20	18.8333333333333	9	10	3	3.41061832350147e-05	2.13485448831808e-05	3.41061832350147e-05	NA	NA	NA	NA	NA	NA	NA	NA	NA	NA	NA	NA	NA	NA	NA	NA	NA
239	YIL121W_QDR2	QDR2	ORFS	NO	0.30334568760143	0.181556079711071	0.336737131455931	2.28500753065156	3.81781310580743	NA	NA	NA	NA	NA	NA	30.5	30.5	30.5	30.5	30.5	30.5	30.5	30.5	30.5	30.5	30.5	1	1	NA	1.13687277450049e-07	2.13485448831808e-06	1.13687277450049e-07	NA	NA	NA	NA	NA	NA	NA	NA	NA	NA	NA	NA	NA	NA	NA	NA	NA
240	YIL133C_RPL16A	RPL16A	ORFS	YES	0.123542986677665	0.111321296309349	0.0562761317005332	5.61057490352268	6.22654607465015	0.0450865377890097	0.00305244120024091	0.0444094204480386	0.00516615000733475	0.261992422455861	15.7195453473516	28.5968925687475	25	58.3333333333333	50.2333333333333	44	40.3333333333333	36.6666666666667	24.6666666666667	13	11.3333333333333	9	1615	1358	224	0.0025465950148811	0.00289913239513595	0.0025465950148811	0.040014971042801	0.0385212996698585	0.02798808549518	0.0449025998325467	0.0444094204480386	0.0218638279625476	0.0465447887369267	0.0528272734168017	0.0192652232575866	0.0480289325583378	0.0460700688965892	0.0221717186662179	0.0459413967744363	0.0435668179010589	0.0194810005842262	0.0342821140036714	0.0391669691038113
241	YIL148W_RPL40A	RPL40A	ORFS	YES	0.0469716813614668	0.03981643604946	0.0271130606972552	14.7567036237406	17.4085691571922	0.0324371830956726	0.00310515516088191	0.0349058193276475	0.00322313167792216	0.36187906312448	21.7127437874688	24.9659104834162	21	54.1333333333333	44	39	34.6666666666667	31.3333333333333	20.6666666666667	11.6666666666667	10.0666666666667	8.33333333333333	2347	2101	393	0.00446791000378692	0.00448532927995628	0.00446791000378692	0.0350991000280501	0.0349058193276475	0.0142372914934292	0.0348878105289577	0.0350377456442698	0.0111843295756961	0.0337118582572947	0.0354263934806607	0.0124409051381387	0.0305576308475977	0.0313420385838233	0.00946413138698802	0.0279295158164628	0.0279848312218832	0.00946889608841037	0.0173746502052023	0.0177946103335851
242	YIR012W_SQT1	SQT1	ORFS	NO	0.11060563975752	0.0853245900126391	0.0849596323102012	6.26683397048764	8.1236508778685	0.0405510080710039	0.00683616081011212	0.03430460571272	0.0132422752522457	0.290640487344838	17.4384292406903	25.5044139194139	23	48.5333333333333	42.2666666666667	37.9666666666667	35.5333333333333	33	24.3333333333333	10.9	9.43333333333333	7.46666666666667	75	56	13	0.000147793460685064	0.000119551851345812	0.000147793460685064	0.040379538841355	0.0323256076929482	0.0396421785854303	0.0502757215148485	0.0390701515212708	0.0407491339464227	0.0311300435829085	0.00716381394009402	0.041158095533289	0.0391489033176365	0.03430460571272	0.0369042249409142	0.0418208330982709	0.0386122145265033	0.0355808063819083	0.0583596959120263	0.0506831385135206
243	YJL011C_RPC17	RPC17	ORFS	NO	0.260409402270048	0.140085012645854	0.418937945101795	2.66175942388263	4.94804667157562	NA	NA	NA	NA	NA	NA	38.5208333333333	41.5	56.4833333333333	54.4666666666667	52.8666666666667	50.6	46.5833333333333	38.3333333333333	25.2166666666667	24.2	23.2666666666667	5	16	2	2.27374554900098e-05	3.41576718130892e-05	2.27374554900098e-05	NA	NA	NA	NA	NA	NA	NA	NA	NA	NA	NA	NA	NA	NA	NA	NA	NA
244	YJL012C_VTC4	VTC4	ORFS	NO	0.0654483323466058	0.0668578391107471	0.0534457205125365	10.5907538925381	10.3674780665851	0.0260809882819793	0.00726010713842029	0.0210216702412265	0.00705582354012983	0.448651419308669	26.9190851585201	31.2000771092244	29	59.9	54.8666666666667	48.8666666666667	44.6666666666667	40	27.6666666666667	15.6666666666667	14	11.1666666666667	215	175	27	0.000306955649115132	0.000373599535455663	0.000306955649115132	0.0200928265739834	0.0174487885127027	0.0169140205370486	0.0174883700320577	0.0139835891450568	0.0154049929409909	0.026519829857815	0.0210216702412265	0.0174879645978283	0.032460704594044	0.029463797630844	0.0234414252924921	0.0338432103519966	0.0296135295395754	0.0297564868649859	0.0356882694506502	0.0402161682758381
245	YJL035C_TAD2	TAD2	ORFS	NO	0.208210142481478	0.0457387635620209	0.410161609818083	3.32907500229778	15.1544800641594	0.0298407375343284	0.00734715276733126	0.0316551978089361	0.0102862619162	0.392858497886012	23.5715098731607	24.6435185185185	21	34.1	32.8666666666667	31.55	29.7333333333333	27.9166666666667	23.1666666666667	18.3666666666667	17.2666666666667	16.1333333333333	9	8	3	3.41061832350147e-05	1.70788359065446e-05	3.41061832350147e-05	0.0236684878510245	0.026743029888042	0.0177785780393558	0.0209415872233431	0.0148901035622554	0.0196136779626648	0.0315882858903076	0.0316551978089361	0.0183485250486057	0.0383485555820718	0.0408870051240822	0.0188352878928475	0.0346567711248949	0.0379994559929131	0.0224609194739104	0.0572491292277588	0.0563759507906444
246	YJL069C_UTP18	UTP18	ORFS	NO	0.35209712606744	0.238342283386405	0.340923080030758	1.96862493114239	2.90820063780376	0.180420889019923	0.0406227555908728	0.190581425939401	0.0406227555908728	0.0699655385050846	4.19793231030508	35.0196324143693	30	65.7833333333333	56.9	53.15	49.5333333333333	47.4166666666667	31	14.4833333333333	13.3	12.8166666666667	21	19	4	4.54749109800196e-05	4.05622352780434e-05	4.54749109800196e-05	0.234661909743857	0.234661909743857	NA	0.133429973056113	0.133429973056113	0.094973838268713	0.147263606678524	0.147263606678524	0.0177263749469723	0.190581425939401	0.190581425939401	0.078468091261141	0.196167529681718	0.196167529681718	0.105769846543957	0.194882441399203	0.194882441399203
247	YJL098W_SAP185	SAP185	ORFS	NO	0.359062187049052	0.253060374423321	0.345247265257815	1.93043769453021	2.73905854339899	NA	NA	NA	NA	NA	NA	32.4333333333333	14	62.35	57.3666666666667	52.3833333333333	47.4	45.5833333333333	23.5	14.05	12.3666666666667	10.6833333333333	6	5	3	3.41061832350147e-05	1.06742724415904e-05	3.41061832350147e-05	NA	NA	NA	NA	NA	NA	NA	NA	NA	NA	NA	NA	NA	NA	NA	NA	NA
248	YJL117W_PHO86	PHO86	ORFS	NO	0.034416063967839	0.0368839353814045	0.0240634546124369	20.1402223452303	18.792657925255	0.0239930656509796	0.00453836897164122	0.0155107880604748	0.00192680065527999	0.487187181435503	29.2312308861302	32.4897824397824	27	58.8	54.9333333333333	49.5333333333333	44.7333333333333	41.5833333333333	28.8333333333333	15.6	12.7	8.78333333333333	130	110	24	0.000272849465880117	0.000234833993714988	0.000272849465880117	0.0183838995039277	0.014418368952443	0.0176053604149467	0.0210431870498786	0.0172526622371718	0.020970529263338	0.0243914468681407	0.0121842812372974	0.0254055931982873	0.025979869193912	0.0155107880604748	0.0265546510880586	0.0301669256390391	0.016139957727506	0.0295953112057761	0.0334132612341289	0.0267237750125299
249	YJL122W_ALB1	ALB1	ORFS	NO	0.652812550149474	0.614436825796941	0.511813147949737	1.06178592982202	1.12810162323997	0.172275291572133	0.0194120750882577	0.16385139985915	0.0194120750882577	0.0729845899320253	4.37907539592152	36.839417989418	32	69.3833333333333	58.2333333333333	49.3333333333333	45.6	43.3333333333333	30.3333333333333	17.0333333333333	14.8	12.15	36	45	7	7.95810942150343e-05	9.60684519743134e-05	7.95810942150343e-05	0.20477106274702	0.20477106274702	0.00914605231067878	0.175239600059398	0.175239600059398	0.0230909414564375	0.157008957501491	0.157008957501491	0.0149233423403421	0.16385139985915	0.16385139985915	0.0291878112010919	0.160505437693607	0.160505437693607	0.0331226650263154	0.198207227074284	0.198207227074284
250	YJL125C_GCD14	GCD14	ORFS	NO	0.219325087479137	0.16404196814446	0.258490194410349	3.16036431822183	4.22542589802106	0.180103180021569	0.0793041758561267	0.206681399491318	0.0793041758561267	0.0700781616388846	4.20468969833308	36.7025641025641	33	63.0333333333333	61	59	57.0666666666667	55.4166666666667	35.8333333333333	16.5	15.3333333333333	12.9833333333333	14	13	5	5.68436387250245e-05	2.7753108348135e-05	5.68436387250245e-05	0.0572661709168712	0.0572661709168712	0.0570957821122046	0.147916580251523	0.147916580251523	0.0310282486392683	0.206681399491318	0.206681399491318	0.0211938168169187	0.238153742092197	0.238153742092197	0.00848660794424663	0.250498007355934	0.250498007355934	0.037023216387938	0.211444459801541	0.211444459801541
251	YJL130C_URA2	URA2	ORFS	NO	0.0910965643162493	0.0773016632977325	0.0655530232412286	7.60892779834843	8.96678222679689	0.0193838563376248	0.00507047539028491	0.012351328692287	0.00450825781129725	0.601650322248517	36.099019334911	34.5244189263973	33	63.5666666666667	59	52.25	49.2666666666667	43.8333333333333	31	15.4333333333333	14.2666666666667	12.0833333333333	139	112	26	0.000295586921370127	0.000239103702691625	0.000295586921370127	0.0146953706435999	0.00826542991641506	0.0149678545329869	0.0190927360946296	0.0187980246289727	0.0110065099251825	0.0148812754415602	0.012351328692287	0.015646406549836	0.0269126966347693	0.015515070511002	0.0334270823807637	0.021337202873565	0.00865014517869495	0.0293604026164536	0.0341014366207106	0.0297251523467932
252	YJL136C_RPS21B	RPS21B	ORFS	YES	0.0442975984819014	0.0452363616143768	0.0251356221851012	15.6475114749876	15.3227880365085	0.0264099459955935	0.00151206901701303	0.0280393530517677	0.00149525342579384	0.443135656613006	26.5881393967803	23.2144931291147	19	49.2333333333333	40.3333333333333	35.0333333333333	32.3333333333333	29.1666666666667	19.3333333333333	10.05	8.66666666666667	6.41666666666667	1055	1042	166	0.00188720880567081	0.00222451837682744	0.00188720880567081	0.0281618708782832	0.0288675852824745	0.0189940127406073	0.027772628212198	0.0284791078101714	0.0142888340790734	0.0246135961431002	0.0252830978421047	0.0102067107530104	0.0259993061585408	0.0265378109265445	0.0124919467253772	0.0255023285858452	0.0280393530517677	0.0124408470055554	0.0194048653351605	0.0196990648386859
253	YJL145W_SFH5	SFH5	ORFS	NO	0.0714985661031953	0.0395371644880443	0.0899857968899179	9.69456058125015	17.5315349377052	0.0431457608669005	0.00765269546756747	0.0212088635732944	0.00652571152144835	0.273513740970473	16.4108244582284	51.3238888888889	40	111.566666666667	92.9	81.45	72	61.75	38.6666666666667	19.5833333333333	17.6	13.2333333333333	24	25	4	4.54749109800196e-05	5.33713622079519e-05	4.54749109800196e-05	0.0546359271535357	0.0351765574297732	0.0697184961618254	0.0460122676481673	0.0212088635732944	0.055102279761245	0.0343597331382007	0.0209782907382451	0.0400532676922674	0.0411678666023806	0.0201248097808547	0.0503482685695901	0.039553009792218	0.0285613819387722	0.0379462441513016	0.028007104474038	0.0173731350518577
254	YJL148W_RPA34	RPA34	ORFS	NO	0.439635970286167	0.318839020729229	0.410763554579985	1.57663891812302	2.17397224146098	0.102157522889013	0.00739158180330938	0.0992480057841451	0.00892040975506393	0.118933999257867	7.13603995547204	37.8843397745572	36	66.6833333333333	58.3666666666667	51.5333333333333	48.2	46.5	36.3333333333333	20.3833333333333	18.7666666666667	14.9833333333333	45	23	8	9.09498219600391e-05	4.91016532313158e-05	9.09498219600391e-05	0.0954314913826365	0.0897519072968362	0.026446776570418	0.0950997038891446	0.0992480057841451	0.0163957534682235	0.113073578413376	0.110473185872268	0.0465026124246688	0.103920984577311	0.107792775598865	0.0280183064223538	0.103261856182596	0.0934881133950906	0.0367758965328165	0.0953643975500859	0.100251694648149
255	YJL168C_SET2	SET2	ORFS	NO	0.0660682336556412	0.0204972689321482	0.0845411509067692	10.4913835622237	33.8165627262081	0.0468540083516278	0.017883563577654	0.0400066448202776	0.017883563577654	0.25233048806877	15.1398292841262	43.2089947089947	40	69.85	64.3666666666667	59.75	55.8	51.75	42.5	28.0833333333333	24.9666666666667	21.3166666666667	7	9	2	2.27374554900098e-05	1.92136903948627e-05	2.27374554900098e-05	0.0783909364560857	0.0783909364560857	NA	0.0384821099798034	0.0384821099798034	0.0516810743512586	0.0400066448202776	0.0400066448202776	0.0434380685049544	0.0428545842156921	0.0428545842156921	0.0383031506694074	0.0345357662862805	0.0345357662862805	0.0300522100871577	NA	NA
256	YJL177W_RPL17B	RPL17B	ORFS	YES	0.0895731203662916	0.0775128730008964	0.0423278377987987	7.73833911027613	8.94234923471266	0.0355836216919371	0.00362152853353214	0.0359603234986471	0.00408899629256081	0.330396782069814	19.8238069241889	28.6244423977024	25	59.2	46.8	41.8666666666667	37.4666666666667	34.3333333333333	25	13.9	12.3333333333333	10.3333333333333	879	685	139	0.00158025315655568	0.00146237532449788	0.00158025315655568	0.0389106202685917	0.0410338890765131	0.0182522055063533	0.0387308501100124	0.0366482862084017	0.0192189137944405	0.0367261112842594	0.0359603234986471	0.0190406503897239	0.0310086340290785	0.031407926309456	0.0127904432436073	0.0325418927677437	0.0312244541201176	0.0131395531082341	0.0298162042924868	0.0287367071909775
257	YJL189W_RPL39	RPL39	ORFS	YES	0.0696086734362336	0.0628650209492467	0.0405975933004858	9.95777029417055	11.0259595891895	0.0234453187960055	0.00340599370512117	0.0234906879184568	0.00357727579648115	0.498433221690842	29.9059933014505	26.1502372806519	22	52.15	44	38.8333333333333	35	31.3333333333333	21.3333333333333	13	12	9.6	692	637	151	0.00171667788949574	0.00135990230905861	0.00171667788949574	0.0277581246158796	0.0273753389143363	0.0162383035267114	0.0248206406373902	0.02578291093021	0.0104224619617866	0.0240725328948921	0.0234906879184568	0.00989800445883361	0.0219574083733653	0.0220072643765307	0.0102960844833229	0.0186178874585003	0.0181305424118753	0.0116790411194372	0.0105596753632818	0.0117718881921319
258	YJL190C_RPS22A	RPS22A	ORFS	YES	0.0970466232606241	0.095771687985113	0.0480985781533911	7.14241420537075	7.23749570611818	0.0327470438522479	0.00384201538513155	0.0347039670747849	0.00251653474175428	0.358510110647494	21.5106066388496	27.8933995239464	24	56.7166666666667	46.7666666666667	41	37	34	23.6666666666667	13.6666666666667	12	10	3045	2788	458	0.00520687730721224	0.0059519743134308	0.00520687730721224	0.0381099686359089	0.0369089997015161	0.017213776627951	0.0349923606153276	0.0352102575843951	0.010466382067928	0.0316259130228972	0.0347039670747849	0.0118387488959724	0.0307166830802165	0.0314411859284557	0.00985449208438261	0.0282902939068893	0.031094147946989	0.0117703647140326	0.0219689303227777	0.0212798072093979
259	YJL191W_RPS14B	RPS14B	ORFS	YES	0.0654371756914723	0.0667021655618724	0.0275574038781842	10.5925595540376	10.3916743140369	0.038791786920996	0.00215338220554703	0.0405542582538143	0.00274387713922752	0.303555774054879	18.2133464432927	30.6670104956617	27	58.3666666666667	52.1	46.6166666666667	42.3333333333333	39.25	26.6666666666667	15.3333333333333	13.6666666666667	11.7833333333333	655	499	88	0.00100044804156043	0.00106529238967072	0.00100044804156043	0.0359449169641332	0.0405542582538143	0.0231788001045354	0.0391371519900962	0.0418078277675911	0.023741666392444	0.0419656712637981	0.0466421939950083	0.02214701297169	0.0385666945002838	0.0405465108108164	0.0241893390068679	0.038344499886669	0.0399060173803404	0.020256367198384	0.0335234367011935	0.0292018563976882
260	YJL200C_ACO2	ACO2	ORFS	NO	0.186179097894315	0.173721472131601	0.113794205925174	3.72301288597613	3.98999140437203	0.0776933458218754	0.00733032811306872	0.0703407762937269	0.00742774572226443	0.154511152237062	9.27066913422373	36.8812134502924	39	72.2166666666667	57.1	52.45	48.4	44.0833333333333	34.6666666666667	17.4166666666667	15.8666666666667	13.9166666666667	57	32	9	0.000102318549705044	6.83153436261784e-05	0.000102318549705044	0.0820711110382455	0.0672380106914664	0.0609410089278853	0.0713246278689418	0.0698037196453221	0.0338394355873441	0.0717308632812997	0.0703407762937269	0.0384016784053018	0.0750356953697067	0.0708589453925825	0.0392740396924907	0.0883044315511833	0.0858751462642699	0.0425632481831416	0.104377523493188	0.105472197777606
261	YJL212C_OPT1	OPT1	ORFS	NO	0.215760065891374	0.0677258705532544	0.371329392591692	3.21258328178726	10.2345997902664	0.0213140179104278	0.00717716157500771	0.0162954285523449	0.00377526219639993	0.547692403692428	32.8615442215457	33.7777777777778	36.5	52.6833333333333	47.0333333333333	45.6333333333333	45.0666666666667	42.25	34.8333333333333	18.6	16.9	15.2	21	16	3	3.41061832350147e-05	3.41576718130892e-05	3.41061832350147e-05	0.0300905372088495	0.0196845190117179	0.0207289667119092	0.0130345014640048	0.0130345014640048	0.00837924029512066	0.015472014259125	0.0162954285523449	0.00859352448639271	0.021531382256946	0.0171207318841447	0.0146483756758693	0.0264416543632136	0.00997283225682549	0.0263691501286849	0.0559526702008904	0.0490287197315726
262	YJR002W_MPP10	MPP10	ORFS	NO	0.178414726095485	0.173985179537689	0.106903536555081	3.88503345956423	3.98394381867333	0.0670543990753019	0.0118499864621375	0.0740667970539977	0.0129294255027452	0.178087741841435	10.6852645104861	29.3265575004706	25	54.0166666666667	50.6	45.1166666666667	40.1333333333333	34.5833333333333	24.3333333333333	15.75	14.4	12.9166666666667	23	22	7	7.95810942150343e-05	4.69667987429977e-05	7.95810942150343e-05	0.0590712246702379	0.0665776016429956	0.0357368678451028	0.0742541266661079	0.0767145777411751	0.0242832588134342	0.0711884062985074	0.0740667970539977	0.0450037003713646	0.0799293494944192	0.0780936712605381	0.0248194482548293	0.0508288882472372	0.0467169941923597	0.0411724855326893	0.0306650054711921	0.0304724544022592
263	YJR007W_SUI2	SUI2	ORFS	NO	0.046095067884197	0.0439985398723876	0.0308925643995349	15.0373394025867	15.7538678003937	0.0302911229365305	0.00694988399290452	0.0272154354806088	0.00854643758275484	0.387103983894769	23.2262390336861	33.1330457499122	30	61.6666666666667	57.1666666666667	50.7333333333333	46.6666666666667	43.25	29.6666666666667	15.35	14.0666666666667	11.5	146	128	26	0.000295586921370127	0.000273261374504714	0.000295586921370127	0.0216899791090838	0.0107258422518395	0.0202373866756025	0.0242837584556722	0.0194151193719311	0.0204371609205982	0.0354974903113062	0.0297351118638937	0.0204291445837687	0.0325602128724404	0.0312301335052018	0.0169588810057599	0.0374241739341502	0.0272154354806088	0.0295563830782271	0.0332839371371722	0.0321132062205105
264	YJR009C_TDH2	TDH2	ORFS	NO	0.0245719445208525	0.0200684685844562	0.0191263152289444	28.2088859500606	34.5391168061928	0.0217781669959928	0.00552676445724734	0.0145672270309939	0.00759846812193089	0.536143625663195	32.1686175397917	32.8576869816682	29	60.3333333333333	52	47.6666666666667	44	40.3333333333333	29.3333333333333	17	15	12.3333333333333	4135	2921	636	0.00723051084582311	0.0062359099603771	0.00723051084582311	0.016330400630109	0.00769473662492916	0.0151642184673136	0.0151893756623756	0.00431168205931917	0.0216823106084538	0.0254215361957024	0.0145672270309939	0.024306227362036	0.026519383191122	0.0201143188853477	0.0229400995358783	0.0254301393006547	0.0217528442474075	0.0223086929764033	0.0314939103462262	0.0306505805230831
265	YJR016C_ILV3	ILV3	ORFS	NO	0.0699296449339562	0.0762170509445761	0.0379192805540916	9.91206492203093	9.09438468124398	0.0463520000061628	0.00316935274957975	0.0488271880801914	0.00868982824595518	0.254999798569129	15.2999879141478	30.1830761071334	27	59.5166666666667	54.1666666666667	48.5	45.2666666666667	39.9166666666667	26.8333333333333	13.3833333333333	11.1	8.68333333333333	419	350	42	0.000477486565290206	0.000747199070911327	0.000477486565290206	0.0428977310077316	0.0429034085903869	0.0271998976705599	0.0440771195063576	0.0556128175551122	0.0329869986509214	0.0507268062316474	0.062788321039059	0.0272317231395593	0.0458011489549643	0.0424747591988494	0.0306681551894461	0.0482571943301132	0.0488271880801914	0.0207224352200951	0.04099665290108	0.0506831385135206
266	YJR041C_URB2	URB2	ORFS	NO	0.333240784630449	0.272203698992682	0.267026807913193	2.08001905087524	2.54642821947317	0.0584857811394354	0.00802156669144901	0.0585326119292355	0.00802156669144901	0.20331518672291	12.1989112033746	31.2254480286738	26	54.7666666666667	49.2666666666667	47.0333333333333	45.0666666666667	42.3333333333333	27.5	17.1333333333333	15.8333333333333	14.15	31	30	2	2.27374554900098e-05	6.40456346495423e-05	2.27374554900098e-05	0.0684099279126497	0.0684099279126497	0.0271386048282866	0.0585326119292355	0.0585326119292355	0.00412921280322582	0.0610941498857487	0.0610941498857487	0.0111778706084529	0.0582362935009848	0.0582362935009848	0.0394904748981619	0.0461559224685584	0.0461559224685584	0.0499018395653689	0.0441141093353891	0.0441141093353891
267	YJR070C_LIA1	LIA1	ORFS	NO	0.22155280504308	0.227665988891523	0.129120089298093	3.12858679638548	3.04457940307549	0.10495670433421	0.016750347890658	0.105049829740866	0.0143735191214139	0.11592137836003	6.95528270160177	31.2926100628931	27	65.05	53.8333333333333	45.75	41.8	39.4166666666667	27.3333333333333	13	11.8	9.65	106	120	15	0.000170530916175073	0.000256182538598169	0.000170530916175073	0.132450432782615	0.129159033215805	0.0268244759872313	0.107697878842426	0.10858986647068	0.0243710641639809	0.100611437192668	0.105049829740866	0.0212397366694636	0.0904531195577885	0.0937858759463897	0.0365072851151362	0.0935706532955521	0.0944471121276912	0.0098106381058136	0.085957255658655	0.0856098726905111
268	YJR094W-A_RPL43B	RPL43B	ORFS	YES	0.0693272225538671	0.0583795824037136	0.0404154208703941	9.99819630768233	11.8731096047692	0.0371591419427052	0.00388656767090716	0.0389614003934008	0.00531934635462711	0.316636026042737	18.9981615625642	25.6469403577699	21	55.75	45.6666666666667	40	35.3333333333333	31.75	21	11.6666666666667	10.3333333333333	8	1097	1009	196	0.00222827063802096	0.00215406817871294	0.00222827063802096	0.0391450129867602	0.0427866411413023	0.020082537176834	0.0422796790174902	0.0429715182170166	0.0149197185954906	0.0366150421594143	0.0389614003934008	0.0174699429280098	0.0359310415229744	0.035407045279179	0.0136449949515866	0.0318249340268869	0.0303869261323258	0.0146654221155707	0.0225196775598277	0.0210295147888258
269	YJR123W_RPS5	RPS5	ORFS	YES	0.0664665993688117	0.0525076569807681	0.040587174427476	10.4285037468788	13.2008781274286	0.0324686483825036	0.00202616599831235	0.0347039670747849	0.00232488810851713	0.361534024096989	21.6920414458194	25.6267100074164	22	52.6666666666667	45	40	36.3333333333333	32.6666666666667	22	12.3333333333333	10.6666666666667	8.66666666666667	4102	3363	583	0.00662796827533785	0.00717951564421369	0.00662796827533785	0.033988550237288	0.0359602590564726	0.012517594872224	0.0340928953429893	0.0353997171825501	0.0128367284148953	0.032326444298648	0.0347039670747849	0.0128337210667422	0.0328314164342562	0.0335008273628197	0.0114106934323504	0.0291039355993367	0.0301148512817776	0.00986710506737253	0.0212728129942767	0.0227039190184327
270	YJR145C_RPS4A	RPS4A	ORFS	YES	0.054845456348534	0.048914951221688	0.0273018831105359	12.638187859266	14.1704563379512	0.0351454698223116	0.00352469929966973	0.0362202235625023	0.00362052171930661	0.334442931253249	20.0665758751949	27.2157866289221	22	56.3333333333333	45.9333333333333	40	36	33	22	12.3333333333333	10.3333333333333	8.66666666666667	2302	1803	361	0.00410411071594677	0.00384914264243749	0.00410411071594677	0.0397096399889852	0.039948399254861	0.0169845484086289	0.0377236478271381	0.0388643537488106	0.0114102958880609	0.0342843970853218	0.0362202235625023	0.0133684488721677	0.0329393674647317	0.0321473023185758	0.0100199701014172	0.0310702967453813	0.0322846516959327	0.00985174402344137	0.0242107862918236	0.024497185338447
271	YKL006C-A_mRNA_snR87	snR87	snRNA	NO	0.158465248385833	0.059861135228956	0.299718043742586	4.37412737253447	11.5792521793783	0.0481799731177317	0.0112121237694559	0.0349066863260753	0.00763688332976291	0.245547532583767	14.732851955026	29.4793650793651	22	55.9	50.7666666666667	48.0333333333333	44.5333333333333	37.9166666666667	23.5	14.4333333333333	13.7333333333333	11.6833333333333	21	20	3	3.41061832350147e-05	4.26970897663615e-05	3.41061832350147e-05	0.0413199040350819	0.0331496114423199	0.0310946838226005	0.0428383601874032	0.0349066863260753	0.0303481606800947	0.0646068159427125	0.0481753605391281	0.0403271326947519	0.0546838404725524	0.0420590295776516	0.0489845362503136	0.0374509449509085	0.0289617934362975	0.0475549971966228	0.0590438652043171	0.0510168708808694
272	YKL006C-A_SFT1	SFT1	ORFS	NO	0.362622216607068	0.226728410215847	0.37882391038673	1.9114856972788	3.05716950028479	NA	NA	NA	NA	NA	NA	32.6	36	40.8333333333333	40	39.1666666666667	38.3333333333333	37.5	34.3333333333333	24.9	24.6	24.3	5	1	2	2.27374554900098e-05	2.13485448831808e-06	2.27374554900098e-05	NA	NA	NA	NA	NA	NA	NA	NA	NA	NA	NA	NA	NA	NA	NA	NA	NA
273	YKL014C_URB1	URB1	ORFS	NO	0.30944214776182	0.181763712741508	0.338377536666626	2.2399895604831	3.81345192670934	0.0989713846862103	0.016055203690337	0.105409491838441	0.0247150912145144	0.122570642576464	7.35423855458784	38.848275862069	36	63.5833333333333	60.5333333333333	57.0166666666667	55.1333333333333	54.5	40.8333333333333	20.1333333333333	16.8333333333333	13.9833333333333	29	20	5	5.68436387250245e-05	4.26970897663615e-05	5.68436387250245e-05	0.0713556175051586	0.0491855938151603	0.0624220265244963	0.110480503001571	0.105409491838441	0.0364667959417898	0.108848142577484	0.106402418550158	0.0475865463120272	0.099001549505493	0.096234850303079	0.0664506972865715	0.105171110841345	0.106413534280966	0.0602520444853597	0.115865312435129	0.106513326548278
274	YKL029C_MAE1	MAE1	ORFS	NO	0.15888595901168	0.103831251370994	0.201872554775121	4.36254521715787	6.67570862729274	0.0507263079121371	0.0153862398875182	0.0378825558504907	0.0329296140436632	0.233516324653076	14.0109794791846	26.2770481550969	25	48.7333333333333	43.7333333333333	39.7333333333333	37.0666666666667	35.3333333333333	24	12.8	11.6	10.9	41	39	2	2.27374554900098e-05	8.3259325044405e-05	2.27374554900098e-05	0.0265837282862285	0.0274903051181042	0.0155603638135601	0.0646015783183578	0.0899297715799902	0.0444412907858621	0.0617270240526582	0.0817256964012656	0.0469696958081662	0.0453459464455408	0.0170405729742744	0.0456069809043088	0.0553732624579	0.0378825558504907	0.0478712692157282	0.050483968203437	0.0278929439142762
275	YKL056C_TMA19	TMA19	ORFS	NO	0.0289474835558188	0.0234603336752265	0.0171662796753376	23.9449891809547	29.5454953947177	0.0255747025882859	0.00235029357211145	0.028003006269716	0.00327043445468998	0.457417770476931	27.4450662286158	28.4231540357121	25	58	49	43.6666666666667	39.6666666666667	36	24.6666666666667	13.6666666666667	11.6666666666667	9.33333333333333	3422	2985	526	0.00597995079387257	0.00637254064762946	0.00597995079387257	0.0215754388386003	0.0211483767313416	0.0128915110747876	0.0271466034624297	0.0293549488846751	0.0119189705792979	0.0273627428458044	0.0281793883406557	0.0115447368176045	0.0255559248811619	0.0278064087775561	0.0137210900650771	0.0262328029134331	0.028003006269716	0.012577204405333	0.022323968743255	0.0239735060376484
276	YKL060C_FBA1	FBA1	ORFS	NO	0.00266837861664859	0.00266837861664859	NA	259.763429460591	259.763429460591	0.0135928477537407	0.00158605506269391	0.00998852608518366	0.0018556509256081	0.855499652663543	51.3299791598126	25.6446037476027	22	51.6833333333331	44	39	35.4666666666667	32	21.6666666666667	12	11	9	7660	6200	1174	0.0133468863726357	0.0132360978275721	0.0133468863726357	0.0110898811261809	0.00788147680893801	0.00991371954217332	0.0130402495061108	0.0113204362602968	0.0138220546532219	0.0141143921675969	0.00933636157519864	0.0152102385937273	0.0149285509999652	0.00998852608518366	0.0143166263320734	0.0147911649688499	0.0127228367887428	0.0137274487230715	0.0109423062971238	0.00834028821308188
277	YKL082C_RRP14	RRP14	ORFS	NO	0.390263026432211	0.218178748861515	0.406430637147547	1.77610261186335	3.17696927027439	NA	NA	NA	NA	NA	NA	33.1875	30.75	58.15	53.3	48.7	45.6	42.5	30.75	17.85	15.65	13.325	8	4	NA	1.13687277450049e-07	8.53941795327231e-06	1.13687277450049e-07	NA	NA	NA	NA	NA	NA	NA	NA	NA	NA	NA	NA	NA	NA	NA	NA	NA
278	YKL125W_RRN3	RRN3	ORFS	NO	0.201948751241975	0.165463805693382	0.108563014358095	3.43229248161785	4.18911663282061	NA	NA	NA	NA	NA	NA	38.1	38.5	49.1	47.7	46.3	44.9	43.5	38.5	29.3	28.2	27.1	3	5	NA	1.13687277450049e-07	1.06742724415904e-05	1.13687277450049e-07	NA	NA	NA	NA	NA	NA	NA	NA	NA	NA	NA	NA	NA	NA	NA	NA	NA
279	YKL155C_RSM22	RSM22	ORFS	NO	0.204071617678293	0.0519003908703887	0.2781862227055	3.39658786677848	13.3553364230136	NA	NA	NA	NA	NA	NA	36.3888888888889	35	71.0333333333333	70.4	68.5166666666667	59.1333333333333	48.4166666666667	32.6666666666667	14.6166666666667	13.5	12.25	8	6	1	1.13687277450049e-05	1.28091269299085e-05	1.13687277450049e-05	NA	NA	NA	NA	NA	NA	NA	NA	NA	NA	NA	NA	NA	NA	NA	NA	NA
280	YKL156W_RPS27A	RPS27A	ORFS	YES	0.15917096728764	0.160934737183896	0.0787192961677749	4.35473373298881	4.3070078759187	0.0563923595888581	0.0106400646534778	0.0592322793991952	0.0141446110734515	0.210644254745671	12.6386552847403	30.6730175438596	26	62.0166666666667	53.2333333333333	46.9666666666667	43.7333333333333	39	26.3333333333333	14.9666666666667	13.6666666666667	10.6666666666667	527	500	95	0.00108002913577547	0.00106742724415904	0.00108002913577547	0.0412914965792236	0.0328282469414714	0.031601729358562	0.0579667274034179	0.0592322793991952	0.035505902036234	0.0709127100419973	0.0714174331967287	0.0221002121443917	0.0535507833453726	0.0576309146529581	0.0389583015628	0.0582400805742793	0.0595543149470033	0.0238579433579366	0.0463819816360298	0.0448776266462823
281	YKL172W_EBP2	EBP2	ORFS	NO	0.339285465810004	0.225593463674482	0.323659153853796	2.04296160728589	3.07254992795409	0.164928068399595	0.119368078833053	0.160356299064131	0.119368078833053	0.0759642010913948	4.55785206548369	34.7756410256411	30.5	62.15	59.3	54.45	50.7	49.125	30.5	16.05	15.35	14.725	13	18	NA	1.13687277450049e-07	3.84273807897254e-05	1.13687277450049e-07	0.0391078732225123	0.0391078732225123	NA	0.0605721916795442	0.0605721916795442	NA	0.160356299064131	0.160356299064131	NA	0.245560276343329	0.245560276343329	NA	0.319043701688459	0.319043701688459	NA	0.175698943418944	0.175698943418944
282	YKL180W_RPL17A	RPL17A	ORFS	YES	0.0606183870679248	0.0548472351774233	0.0342462531398313	11.434602834009	12.6377779721751	0.0318552518375899	0.00308894701839051	0.0347411503276489	0.0029237113594587	0.36838323634522	22.1029941807132	27.3485651102676	24	56.1333333333333	47.6	41.3333333333333	37.6666666666667	34.6666666666667	23.6666666666667	12.6666666666667	10.6666666666667	8.43333333333333	1558	1253	207	0.00235332664321601	0.00267497267386255	0.00235332664321601	0.0281881816257187	0.02913167890209	0.0150661099058337	0.0345001128454877	0.0347411503276489	0.0179391249834724	0.0351378051909244	0.0353354458454362	0.0141899910912285	0.0322072988232276	0.0348391753086276	0.0151704591294216	0.0292428607025913	0.0302699534305424	0.0115030538879983	0.021439002114563	0.0224990883277594
283	YKL216W_URA1	URA1	ORFS	NO	0.168610549327305	0.165986126318479	0.0891999922821397	4.11093601987155	4.17593443460447	0.0793323461040687	0.00571289832011757	0.0945538862328168	0.0100655873534293	0.151441396401242	9.08648378407453	33.658932990672	32	64.7	56	52.8333333333333	48.4	43.6666666666667	31.6666666666667	16.6166666666667	14.9333333333333	12.9833333333333	136	103	20	0.000227374554900098	0.000219890012296762	0.000227374554900098	0.0776628199059716	0.0945538862328168	0.0485197600641429	0.0837974855610574	0.101511074057394	0.0467225449635033	0.0848328043747737	0.0951102037760392	0.0340865546411699	0.0798295551211769	0.0907808911232863	0.0293597619278551	0.0705390655573639	0.0746979518477678	0.0345662170636181	0.0625400927292293	0.0622446177947492
284	YKR024C_DBP7	DBP7	ORFS	NO	0.56911344600888	0.449172569326192	0.505175048270537	1.21794202091147	1.54316453829703	0.251144028705089	0.0174217445952578	0.243266465598473	0.0174217445952578	0.052006018955228	3.12036113731368	28.5095238095238	32.5	55.1666666666667	45.1666666666667	41.6833333333333	38	35.9166666666667	26.1666666666667	11.75	10.6333333333333	9.01666666666667	15	14	1	1.13687277450049e-05	2.98879628364531e-05	1.13687277450049e-05	0.274183122800752	0.274183122800752	NA	0.238214963845632	0.238214963845632	NA	0.235001814622868	0.235001814622868	NA	0.243266465598473	0.243266465598473	NA	0.265053776657721	0.265053776657721	NA	0.283197737460401	0.283197737460401
285	YKR026C_GCN3	GCN3	ORFS	NO	0.0845294190887873	0.0548842602054402	0.0906930609549737	8.20007031909071	12.6292525027283	0.0530163871427836	0.010542075558674	0.0455803891984886	0.00828394484682906	0.223683194627039	13.4209916776223	36.1896910279263	36	59.8166666666667	55.9666666666667	53.3666666666667	46.1333333333333	42.6666666666667	37	20.0666666666667	18.3333333333333	16.2666666666667	44	34	9	0.000102318549705044	7.25850526028146e-05	0.000102318549705044	0.0356920953170054	0.0365354750541131	0.0250076659927843	0.0503752880484347	0.0421637967353766	0.0382135884933285	0.0590664994592985	0.0455803891984886	0.0507869394270581	0.0585574128244105	0.0530373286807572	0.043230414197537	0.0613906400647688	0.0571582608997453	0.0415451185207155	0.0646961243007363	0.0509408708375119
286	YKR043C_YKR043C	YKR043C	ORFS	NO	0.05663345700901	0.0543552114770413	0.0329287708974774	12.2391818752945	12.7521752141967	0.0293301039346616	0.00721790251949469	0.0239689284878105	0.00754688366184996	0.399596583765773	23.9757950259464	29.0594956658786	27	62.4833333333333	54.9333333333333	44.3	39.1333333333333	37	24.6666666666667	13.6	10.9333333333333	8.48333333333333	144	94	27	0.000306955649115132	0.000200676321901899	0.000306955649115132	0.0414189395863489	0.0355510933883515	0.0292778489910213	0.0304709327954208	0.028890251537965	0.0271126821947305	0.0253315667246419	0.0213095458550667	0.0240023685158166	0.0236292122768188	0.0156880243594808	0.020284975071714	0.0257998682900777	0.0239689284878105	0.018043509098024	0.027485715796746	0.0292831572364907
287	YKR079C_TRZ1	TRZ1	ORFS	NO	0.437198920155615	0.212227192106143	0.410433159783431	1.58542747615486	3.26606206151601	0.122138893407733	0.112461479110559	0.09183539059736	0.112461479110559	0.100457001746736	6.02742010480415	45.4880952380952	33	111.275	73.05	60.575	52	44.625	33	20.675	17.15	14.35	14	9	NA	1.13687277450049e-07	1.92136903948627e-05	1.13687277450049e-07	0.31727805085925	0.31727805085925	NA	0.0994646465968075	0.0994646465968075	NA	0.09183539059736	0.09183539059736	NA	0.0731227501600725	0.0731227501600725	NA	0.0289936288251747	0.0289936288251747	NA	0.0331246927706003	0.0331246927706003
288	YKR081C_RPF2	RPF2	ORFS	NO	0.436005383329087	0.277740683869672	0.408872027203956	1.58976748238169	2.49566311604965	0.134104699424384	0.0121824986545086	0.138466256056522	0.0108188172014866	0.0920307727755516	5.5218463665331	30.1346405228758	25.5	52.15	46.6666666666667	44.25	42.8	40.25	27.5	15.6333333333333	15.0666666666667	13.85	34	30	2	2.27374554900098e-05	6.40456346495423e-05	2.27374554900098e-05	0.138466256056522	0.138466256056522	0.0798167123920305	0.115459245261981	0.151474772291285	0.0840584308142676	0.133649745821345	0.160247274076694	0.0790322632776957	0.133787997632442	0.136285745322343	0.0889324462516979	0.149160252349629	0.136272289279745	0.0769716837711992	0.114938588962748	0.0822497949709297
289	YKR094C_RPL40B	RPL40B	ORFS	YES	0.0882395503400393	0.0775033337234527	0.0534036427612554	7.8552891292945	8.94344987833984	0.0337795430715389	0.00158402562384506	0.0358508682942671	0.00256535627035988	0.347730432094619	20.8638259256771	29.350837105749	25	59.55	49.8666666666667	44.3166666666667	39.8666666666667	36	25	14.3333333333333	12.6666666666667	10.4833333333333	1399	1270	208	0.00236469537096102	0.00271126520016396	0.00236469537096102	0.0340266695398077	0.0367799341247425	0.0208890386667295	0.035640206613356	0.0368499425275806	0.0144328340514957	0.0345605860361957	0.0358508682942671	0.0151443208222994	0.0332653691090512	0.0335523430638009	0.0122202124203435	0.0314048840592838	0.0308575097414407	0.0121136756423627	0.022340170411734	0.0234645762122883
290	YLL008W_DRS1	DRS1	ORFS	NO	0.444788909619113	0.26645909362882	0.433319996196314	1.55837334423088	2.60132679699611	0.12787322735126	0.0171193316044326	0.132790930204062	0.0171193316044326	0.0962218771986869	5.77331263192121	37.6	32	63.5666666666666	52.1333333333333	50.9666666666667	48.4	46.1666666666667	30	22.8	21.4666666666667	20.4666666666667	15	15	1	1.13687277450049e-05	3.20228173247711e-05	1.13687277450049e-05	0.145314146988599	0.145314146988599	NA	0.0993114621550952	0.0993114621550952	NA	0.132790930204062	0.132790930204062	NA	0.133084616036295	0.133084616036295	NA	0.128864981372247	0.128864981372247	NA	0.0958940241505936	0.0958940241505936
291	YLL011W_SOF1	SOF1	ORFS	NO	0.507066088252258	0.360319827594615	0.446416646918977	1.36697601480128	1.92369980077751	0.217504613028194	0.00816046129491387	0.217817992870764	0.00816046129491387	0.0590865053222366	3.54519031933419	33.8118908382066	39	57.4999999999999	52	48.4	45.0666666666667	43.5833333333333	35	12.9833333333333	11.7	9.85	19	18	3	3.41061832350147e-05	3.84273807897254e-05	3.41061832350147e-05	0.228641304822211	0.228641304822211	NA	0.217817992870764	0.217817992870764	NA	0.207730323969922	0.207730323969922	NA	0.21190712338818	0.21190712338818	NA	0.221426320089892	0.221426320089892	NA	0.574311354621385	0.574311354621385
292	YLL033W_IRC19	IRC19	ORFS	NO	0.177305243560096	0.0760750724770783	0.263755741775022	3.90934394630585	9.11135747874303	NA	NA	NA	NA	NA	NA	37.8222222222222	37	49.9333333333333	47.8666666666667	45.8	43.7333333333333	41.6666666666667	36.3333333333333	29.5333333333333	28.8	28.0666666666667	5	3	1	1.13687277450049e-05	6.40456346495423e-06	1.13687277450049e-05	NA	NA	NA	NA	NA	NA	NA	NA	NA	NA	NA	NA	NA	NA	NA	NA	NA
293	YLL034C_RIX7	RIX7	ORFS	NO	0.575213770068768	0.512768993950954	0.382323485939836	1.2050253603579	1.35177280361504	0.174905157986337	0.0201955140173671	0.178869157584915	0.0201955140173671	0.0719790488271118	4.31874292962671	30.6666666666667	27.75	61.775	57.9	52.675	46.1	40.625	27.75	11.6	10.4	9.25	18	15	NA	1.13687277450049e-07	3.20228173247711e-05	1.13687277450049e-07	0.142018283379083	0.142018283379083	0.0484868136680077	0.182492490075148	0.182492490075148	0.0784558906570458	0.196730998889128	0.196730998889128	0.0799860347234039	0.178869157584915	0.178869157584915	0.0575184723874534	0.174414860003411	0.174414860003411	0.0442437587122005	0.190904629068048	0.190904629068048
294	YLL045C_RPL8B	RPL8B	ORFS	YES	0.070901945800143	0.0674912501446793	0.0385464663809637	9.77613763258028	10.2701784168179	0.0351513894300971	0.00292283060579975	0.03986451117107	0.00381997291854484	0.334387593903354	20.0632556342012	26.8222604176611	23	54.6666666666667	46.0666666666667	41.6666666666667	37.6000000000001	34	23.3333333333333	13.3333333333333	11.6666666666667	9.4	1707	1389	265	0.0030127128524263	0.00296531288427381	0.0030127128524263	0.0376714026595255	0.0399446601227787	0.0151700082535464	0.0358324593148986	0.0402426575333406	0.0149161571863677	0.0371479743480466	0.03986451117107	0.012449932545282	0.0347732765035824	0.0384355874684951	0.0138087897125554	0.0303318343244322	0.0312244541201176	0.0156310532524281	0.023687751414651	0.0238275449510812
295	YLR002C_NOC3	NOC3	ORFS	NO	0.323315097985336	0.191385947355234	0.345184493063177	2.14387507691145	3.62172453170444	0.171048357152118	0.0172944217516079	0.166472827681944	0.0172944217516079	0.0734643181163531	4.40785908698119	38.2321428571429	38.5	66.1	59.9333333333333	56.2666666666667	54.0666666666667	51.25	34.3333333333333	21.25	19.9333333333333	17.9166666666667	28	16	2	2.27374554900098e-05	3.41576718130892e-05	2.27374554900098e-05	0.163240151698034	0.163240151698034	0.127027103342579	0.151881966903918	0.151881966903918	0.0952525660568943	0.166472827681944	0.166472827681944	0.0896446371601686	0.175655858719952	0.175655858719952	0.0848527829590911	0.197990980756742	0.197990980756742	0.102406382117721	0.11049951721545	0.11049951721545
296	YLR007W_NSE1	NSE1	ORFS	NO	0.122720570771578	0.0866153014985896	0.114149946382249	5.64817435416032	8.0025950215186	0.046801915667634	0.0085437474684309	0.0462719560997132	0.00602037960638585	0.252604815336213	15.1562889201728	32.7333333333333	30.5	50.15	47.3	46.5	44.8	44	30.5	18.4	17.9	16.7	15	7	NA	1.13687277450049e-07	1.49439814182265e-05	1.13687277450049e-07	0.0355951243932066	0.0413371911994722	0.0263134557852056	0.0473486391697591	0.0473486391697591	0.0202921887226387	0.0568917270861483	0.0568917270861483	0.0224122494409935	0.0414246894161467	0.0432032679646699	0.00815047082803208	0.0527493982729094	0.0462719560997132	0.0296833690683705	NA	NA
297	YLR008C_PAM18	PAM18	ORFS	NO	0.119431342011452	0.0822345488138878	0.102482349258162	5.80372931331107	8.42890476761376	0.0357074767660985	0.00602581278023403	0.02857625064392	0.00601669537650748	0.329271035860757	19.7562621516454	33.8945904602976	34	61.2333333333333	57.3333333333333	50.3	45.9333333333333	43	31.3333333333333	17	15.2666666666667	14	51	47	9	0.000102318549705044	0.00010033816095095	0.000102318549705044	0.0370743230613098	0.02857625064392	0.0454451615978645	0.0408826767831403	0.032785049041009	0.03761158087762	0.0417777930831926	0.0351454876552974	0.0319658036683234	0.0297223319773443	0.0215815164180937	0.0324812524993815	0.0290802589255055	0.0225771435042129	0.0283434789814777	0.0301163809586465	0.0159869634564576
298	YLR009W_RLP24	RLP24	ORFS	NO	0.49531730737736	0.31671707620505	0.443302964429684	1.39940028389088	2.18853744441359	0.148616541838876	0.0212243537019632	0.13895092543229	0.0212243537019632	0.0836347769398317	5.0180866163899	40.2405067155067	35	80.55	65.6	56.8	52.5333333333333	49.4166666666667	35.6666666666667	19.5333333333333	18.4	16.65	40	39	7	7.95810942150343e-05	8.3259325044405e-05	7.95810942150343e-05	0.137709603495632	0.137709603495632	0.058833518000366	0.124700159616541	0.124700159616541	0.0213782563258251	0.13895092543229	0.13895092543229	0.0598623349088124	0.167127297651222	0.167127297651222	0.0901021324052725	0.174594722998696	0.174594722998696	0.0860254947417399	0.135367122548369	0.135367122548369
299	YLR029C_RPL15A	RPL15A	ORFS	YES	0.0484337235898878	0.0515038993799483	0.0336560660552281	14.3112511115016	13.4581495557558	0.0420447224429064	0.00239093327646337	0.0430785743833468	0.0028529841332108	0.280522952808901	16.8313771685341	26.0090332634881	21	54.6666666666667	46.6666666666667	41.3333333333333	37.6666666666667	34.3333333333333	21.6666666666667	11.6666666666667	10	8	1752	1481	297	0.00337651214026645	0.00316171949719907	0.00337651214026645	0.0439142958951759	0.0442050050304473	0.0198387616249632	0.0439842950299268	0.0456210523537826	0.019552228161134	0.0433454088488044	0.0430785743833468	0.0170887377506561	0.0401463205312038	0.0409886699809698	0.0129295063202096	0.0388332919094208	0.0383400215800518	0.012539286839504	0.0240421248033325	0.0227122689535086
300	YLR040C_YLR040C	YLR040C	ORFS	NO	0.394654278084817	0.119982717805995	0.545873305615912	1.75634021737623	5.77705850671532	NA	NA	NA	NA	NA	NA	41.9166666666667	41	54.375	51.75	49.125	46.5	45.625	41	33.4	33.1	32.8	6	4	NA	1.13687277450049e-07	8.53941795327231e-06	1.13687277450049e-07	NA	NA	NA	NA	NA	NA	NA	NA	NA	NA	NA	NA	NA	NA	NA	NA	NA
301	YLR044C_PDC1	PDC1	ORFS	NO	0.0168326223542292	0.0128325326350192	0.0125803402434306	41.1787994748062	54.0148387130059	0.0162716237131781	0.00310230714725359	0.0147101250057334	0.00626261409462461	0.715615335512691	42.9369201307615	27.0054246082683	23	54.8333333333333	46	40.3333333333333	37	34	23	12.6666666666667	10.6666666666667	8.66666666666667	9233	7018	1071	0.0121759074149002	0.0149824087990163	0.0121759074149002	0.0115650611706434	0.00515482180068393	0.0112874910467995	0.0152925378735482	0.00937316528555753	0.01305905875197	0.0164139400993202	0.0147101250057334	0.0135484319787824	0.0190087952723598	0.0194839499085466	0.0122477617578921	0.0190777841500189	0.0192427987355813	0.0111814203933581	0.0163548815919207	0.0167225579551793
302	YLR048W_RPS0B	RPS0B	ORFS	YES	0.106980690060981	0.0862412626688254	0.063978985790826	6.47918030968803	8.03730324800202	0.0394224806864428	0.000892576659596897	0.0444300442063949	0.00247113046818698	0.298792983956098	17.9275790373659	28.5129714386021	25	57.6	47.7666666666667	41.6666666666667	38.3333333333333	35.6666666666667	24.8333333333333	13.3333333333333	11.3333333333333	8.45	1553	1343	188	0.00213732081606092	0.00286710957781118	0.00213732081606092	0.0383675542987067	0.0449525097902195	0.0191970429989919	0.0404617716646316	0.0444300442063949	0.0174681789629222	0.0402415207436347	0.0445843679923416	0.0127505278875798	0.0390312860485843	0.040347202107871	0.0132717645952073	0.0390102706766566	0.0399799451487725	0.00863792543650703	0.0314693130753998	0.0329750286564632
303	YLR052W_IES3	IES3	ORFS	NO	0.341164628590182	0.127649877134739	0.416724479661853	2.03170880704803	5.43006539542771	NA	NA	NA	NA	NA	NA	44.4277777777778	39	89.7833333333333	54.7666666666667	52.3666666666667	48.8	45.1666666666667	39.8333333333333	25.35	23.2333333333333	21.7166666666667	10	12	1	1.13687277450049e-05	2.56182538598169e-05	1.13687277450049e-05	NA	NA	NA	NA	NA	NA	NA	NA	NA	NA	NA	NA	NA	NA	NA	NA	NA
304	YLR056W_ERG3	ERG3	ORFS	NO	0.0388884088984006	0.0342351387276956	0.0221109471422804	17.8240046377535	20.2466590269489	0.0235029494278113	0.00437485090850569	0.0149469795947433	0.00381075916262916	0.497225305190012	29.8335183114007	36.1844035250502	33	67.5166666666667	59.4	53	49.6666666666667	47.3333333333333	32.1666666666667	18.2166666666667	15.9	13.3333333333333	479	380	72	0.000818548397640352	0.000811244705560869	0.000818548397640352	0.0166518000259466	0.00836818518923719	0.0217231285264035	0.0216309919435004	0.0118493202806217	0.019090370940715	0.0270571683115592	0.0175725910309442	0.0317590393233142	0.0263360251571527	0.0168493528118948	0.0275563822190035	0.0258387617008977	0.0149469795947433	0.0300256775384403	0.0396580034250349	0.027420353559288
305	YLR060W_FRS1	FRS1	ORFS	NO	0.044190436018175	0.0353942580537581	0.0344031949448077	15.6854569227346	19.5836053268066	0.0207623725361225	0.00576117577910771	0.0181623945364255	0.00981776839482931	0.562089789539713	33.7253873723828	37.7965441552655	33.5	64.7166666666667	58.1666666666667	51.9	48.3333333333333	43.8333333333333	33.5	19.7	17.8333333333333	15.8666666666667	158	118	26	0.000295586921370127	0.000251912829621533	0.000295586921370127	0.0170581118443811	0.00927593755084427	0.0208237949652859	0.0141705765762252	0.00854888239792508	0.0178855790760413	0.0202383214148735	0.018909353551405	0.0128911397085426	0.0232759398874972	0.0181623945364255	0.0197782768532935	0.0290689129576356	0.0328421951866367	0.0155918486312892	0.0322495859973379	0.0227429445514317
306	YLR061W_RPL22A	RPL22A	ORFS	YES	0.0792639376870066	0.0772026416035647	0.0442548386605485	8.74479871662457	8.97828320589409	0.0276770835881898	0.0046117111166433	0.0281857621892593	0.00527375191907672	0.423114393760623	25.3868636256374	25.8200066661684	21	54.2666666666667	44.9333333333333	38.6666666666667	34.3333333333333	31.3333333333333	21.3333333333333	12.6666666666667	11	9	1775	1431	273	0.00310366267438634	0.00305497677278317	0.00310366267438634	0.031499970337382	0.034984354120077	0.0176797286280301	0.0315420062766488	0.0292991587431089	0.0158063498674998	0.0289050891816576	0.0281857621892593	0.0146051933843285	0.0258899016890521	0.0258233502842451	0.00931510596536235	0.0205484504562088	0.0204965522657198	0.0102237271067284	0.0113612534828669	0.012197541042358
307	YLR073C_YLR073C	YLR073C	ORFS	NO	0.305823321846748	0.203903414305294	0.303306398220602	2.26649549280381	3.39938976952163	NA	NA	NA	NA	NA	NA	48.8381374722838	47	73.5166666666667	65.9666666666667	63.8166666666667	59.2666666666667	57.9166666666667	46.3333333333333	31.9166666666667	29.8333333333333	27.6166666666667	33	41	4	4.54749109800196e-05	8.75290340210411e-05	4.54749109800196e-05	NA	NA	NA	NA	NA	NA	NA	NA	NA	NA	NA	NA	NA	NA	NA	NA	NA
308	YLR074C_BUD20	BUD20	ORFS	NO	0.228967981287608	0.160121705143129	0.250565929808499	3.02726685478909	4.32887708721536	0.173539812754159	0.0506208043644747	0.158678566764884	0.0506208043644747	0.0724972811373579	4.34983686824147	39.2203947368421	33	62.9333333333333	52.1666666666667	48.4666666666667	47.4666666666667	47.1666666666667	36.8333333333333	26.9166666666667	25.8666666666667	24.7666666666667	19	16	1	1.13687277450049e-05	3.41576718130892e-05	1.13687277450049e-05	0.25959792825941	0.25959792825941	0.238438752877529	0.150515014403275	0.150515014403275	0.16479297280436	0.127859890280984	0.127859890280984	0.152969069213622	0.158678566764884	0.158678566764884	0.173543965138545	0.171047664062241	0.171047664062241	0.142496242311764	0.175682572553598	0.175682572553598
309	YLR075W_RPL10	RPL10	ORFS	YES	0.0518772774351948	0.0441941873546658	0.0346904005818502	13.3612867681005	15.6841254936384	0.0313570965931802	0.00205639124887287	0.0343185631408291	0.00335766330842332	0.374142853992532	22.4485712395519	30.639829074862	28	59.0333333333333	50.6666666666667	45.3333333333333	41.6666666666667	38.3333333333333	27.3333333333333	14.6666666666667	13	10	2958	2417	559	0.00635511880945774	0.00515994329826479	0.00635511880945774	0.0279126546516977	0.0285005732440326	0.0156706938541422	0.0311109692800029	0.0324885181481033	0.0131026412533166	0.0330815131550283	0.0359602590564726	0.0096179535804946	0.0325447826249959	0.0370332270178965	0.0119459443747179	0.0321355632541761	0.0343185631408291	0.0105899914387536	0.0322347681034973	0.0337887590090137
310	YLR083C_EMP70	EMP70	ORFS	NO	0.0868003134002435	0.0834681998385631	0.0509088333869194	7.98553776371504	8.30432646086258	0.0276587973754989	0.00336837540611134	0.0212212686934979	0.005010487334698	0.423390276435555	25.4034165861333	37.9097138366588	35	71.9333333333333	61.9666666666667	53.8833333333333	48.9333333333333	46.3333333333333	35.6666666666667	20.75	18.0333333333333	14.75	132	124	17	0.000193268371665083	0.000264721956551441	0.000193268371665083	0.0247381157508105	0.0178506771800882	0.0247061043837631	0.0280367993335828	0.0212212686934979	0.0266379886217727	0.0328872294305077	0.0249101743317749	0.0250545074007112	0.0280140687268775	0.0219184118668294	0.0256366971824127	0.0246177736357163	0.0117783035656384	0.0236822086067298	0.0265861182377621	0.020724031855343
311	YLR100W_ERG27	ERG27	ORFS	NO	0.0153966517167687	0.00575522585544525	0.0231755552938983	45.019345329805	120.437876456948	0.0264746448097226	0.00689421145880837	0.0167872405936811	0.0118171690537838	0.442066957756109	26.5240174653665	33.2167872014026	30	60.5333333333333	54.2	50.2666666666667	46.6666666666667	42.3333333333333	30.3333333333333	14.4	12.6	9.66666666666667	169	117	25	0.000284218193625122	0.000249777975133215	0.000284218193625122	0.0157096767535183	0.00561821396301466	0.0316152525533155	0.0285684553399951	0.0167872405936811	0.0368611986947171	0.034278653325475	0.0367273796426747	0.0245219498296974	0.0248377720019814	0.0129179033673762	0.0274002526391435	0.0289786666276432	0.0238501406067789	0.0255108582087805	0.0226254661043098	0.0242695018051197
312	YLR129W_DIP2	DIP2	ORFS	NO	0.508183890729079	0.456165556812742	0.374568922422954	1.36396921115603	1.51950792910146	0.120894941833124	0.0359560797658991	0.123634309450297	0.0359560797658991	0.101428828866202	6.0857297319721	35.7714516129032	31	73	61.4666666666667	56.2	52.3333333333333	48.5	30.8333333333333	15.0666666666667	13.4666666666667	9.46666666666667	25	31	8	9.09498219600391e-05	6.61804891378604e-05	9.09498219600391e-05	0.160453362795011	0.160453362795011	0.056743926909002	0.147817565655444	0.147817565655444	0.00629105857879374	0.123634309450297	0.123634309450297	0.00805462338980963	0.101751239190129	0.101751239190129	0.0292626446280002	0.0708182320747412	0.0708182320747412	0.0675941231165032	0.129054118100217	0.129054118100217
313	YLR167W_RPS31	RPS31	ORFS	YES	0.0674361505220266	0.0717467870966048	0.0386181186945065	10.2785698055755	9.66102049457133	0.027239126079611	0.00385130264448524	0.0286968052055625	0.0044361585616138	0.429823631498857	25.7894178899314	27.1879865470116	23	53.6666666666667	44.6666666666667	39.3333333333333	35.6666666666667	32.6666666666667	23.3333333333333	14	12.3333333333333	10.3333333333333	4576	3564	769	0.00874255163590876	0.00760862139636562	0.00874255163590876	0.0318072115404302	0.0343701606067596	0.0143445205797433	0.0298636559984405	0.0304527603322188	0.00885584546495705	0.0278516585724689	0.0286968052055625	0.00605386116622471	0.0239445009301991	0.0246904892461537	0.00941105214592272	0.0227286033565164	0.0233956140023363	0.00679402516204551	0.0168998858786592	0.0174702427968948
314	YLR172C_DPH5	DPH5	ORFS	NO	0.0560796025338163	0.0470078378200855	0.0479106749742671	12.3600587244172	14.7453533858087	0.0267246991029668	0.00214081458247723	0.022276014599884	0.00458397722141526	0.43798519529531	26.2791117177186	35.2650462962963	31	62.4166666666667	56.4666666666667	51.3	47.8	44	32.3333333333333	17.8666666666667	14.9	13.3333333333333	79	64	18	0.000204637099410088	0.000136630687252357	0.000204637099410088	0.0281697293095361	0.0190910109784109	0.0255410397309996	0.0249487901538349	0.0203155643696797	0.0196085401200054	0.0292471353542305	0.0299862706158319	0.0213049084761469	0.0270996746812673	0.0268319757013039	0.0177654357095924	0.0241581660159653	0.022276014599884	0.0165012450522753	0.0296426568257372	0.0263401289144566
315	YLR185W_RPL37A	RPL37A	ORFS	YES	0.0702487532979214	0.0672714784852513	0.0362764062848851	9.86703888708663	10.3037304392219	0.0253488634323709	0.00110030784638563	0.0262150663727586	0.00124021295348265	0.461441128498716	27.6864677099229	26.7326406323036	23	53.1833333333333	44	39.6666666666667	35.9333333333333	33.6666666666667	23.3333333333333	13.3333333333333	11.6666666666667	8.66666666666667	1472	1263	257	0.00292176303046626	0.00269632121874573	0.00292176303046626	0.0264459693763124	0.0265787509093542	0.0172288267171474	0.0263638937582135	0.0262150663727586	0.012243148533033	0.0254097868113718	0.0266716210681436	0.0100414980016994	0.0239130660629921	0.0239735060376484	0.0104406568170248	0.0246116011529647	0.0245887867807568	0.0104788669009272	0.0171745254667992	0.017096400376037
316	YLR186W_EMG1	EMG1	ORFS	NO	0.223790158373941	0.214687569798528	0.115744505731806	3.0973085929978	3.22863210576385	0.0782435595457377	0.0043782434891535	0.0815183884383233	0.00426415635321755	0.153466285308417	9.20797711850499	36.2040404040404	31	70.0833333333333	60	56.05	51.4	47.3333333333333	31.5	17.3333333333333	15.4666666666667	12.5333333333333	99	80	16	0.000181899643920078	0.000170788359065446	0.000181899643920078	0.0838841288586207	0.0899903080503099	0.0518667457105653	0.0769658399355409	0.0865463751781665	0.0456668381138616	0.0803190885856716	0.0815183884383233	0.0481622289883799	0.0720083054028071	0.0799878332551416	0.0463843559397982	0.0780404349460481	0.0811284585497013	0.0487053533493602	0.061664519591035	0.0743861677080252
317	YLR188W_MDL1	MDL1	ORFS	NO	0.0430920559065273	0.0288896392760798	0.0445446656670557	16.0852659725375	23.9929330351265	0.0389678827168716	0.00364875301083519	0.0131493875429023	0.00298929919961984	0.302210441443639	18.1326264866183	40.3547008547008	39.5	65.3	61.3666666666667	58.0666666666667	53.4	50.5833333333333	40.1666666666667	22.0833333333333	20.5333333333333	18.0833333333333	26	18	5	5.68436387250245e-05	3.84273807897254e-05	5.68436387250245e-05	0.03577296518518	0.010938364642315	0.0707575538900573	0.0354996109813592	0.0131493875429023	0.0704843935865206	0.0431234034505138	0.0160126072949367	0.0732404902453785	0.0379190409354629	0.0123306905912165	0.0590278292698789	0.0425243930318422	0.0183510504982247	0.06364093485217	0.0433810275383838	0.0214857591085083
318	YLR196W_PWP1	PWP1	ORFS	NO	0.430246505765106	0.342044217443153	0.284609663335858	1.61104662390534	2.02648413629488	0.150327900317617	0.0126763910881635	0.151484494074805	0.0137939285207633	0.0827516811238758	4.96510086743255	33.2727513227513	35	61.75	55.4333333333333	51.7666666666667	46.9333333333333	45.0833333333333	30	15.8	14.5333333333333	12.25	36	35	9	0.000102318549705044	7.47199070911327e-05	0.000102318549705044	0.162289557911379	0.169833959971084	0.0339080442023835	0.158514266136542	0.159574788739391	0.00747547679127176	0.157685906131673	0.151484494074805	0.0283053726505765	0.136232354758388	0.137431815766787	0.0180206678790242	0.136917416650104	0.138777140423067	0.024559027069381	0.12304805705766	0.116836893174002
319	YLR197W_SIK1	SIK1	ORFS	NO	0.22510071997021	0.224449539180205	0.104080159305296	3.07927571556269	3.08820941709947	0.0829979465296328	0.00517523382011106	0.0835462151118652	0.00384373357698286	0.145014945763892	8.7008967458335	30.5630172653505	25	66.4333333333333	54.5666666666667	48.45	43.1333333333333	39.0833333333333	25.1666666666667	12.1	10.2333333333333	8.36666666666667	179	130	34	0.000386536743330166	0.00027753108348135	0.000386536743330166	0.0746359228062861	0.0776569537331186	0.043492116919865	0.085983462928164	0.0872881714336498	0.0334567010425017	0.0814022875502701	0.0830334587556537	0.0269710707869425	0.0856343967049032	0.0835462151118652	0.0147332511726837	0.0873336626585404	0.0867408592548213	0.0195606056911722	0.0729984040311649	0.0750261481125845
320	YLR214W_FRE1	FRE1	ORFS	NO	0.125535619851142	0.103256853297211	0.0702528145350703	5.52151796742524	6.7128443142153	0.0288346857188031	0.00679157761185002	0.011353952052605	0.00526530679666454	0.406362000034916	24.381720002095	37.6484631152198	31	76.5833333333333	65.3333333333333	61.3333333333333	56.2	50.9166666666667	31.3333333333333	13.3333333333333	11.6666666666667	9.06666666666667	281	290	45	0.00051159274852522	0.000619107801612242	0.00051159274852522	0.0207203571960473	0.0101054185446279	0.0256948554776636	0.0250661033394405	0.0109626861744523	0.0367842288570897	0.0298750797501507	0.011353952052605	0.0389344292378104	0.0295339181314446	0.0133855746506062	0.038512701563332	0.0389779701769324	0.0229134080148392	0.0421228580777931	0.0731030434722246	0.0624489082402351
321	YLR221C_RSA3	RSA3	ORFS	NO	0.157693513785622	0.153955410191691	0.108097922101584	4.39553386769129	4.50225932103913	0.106687209954215	0.00924285975099308	0.101732945885322	0.00830229078879621	0.114138066735067	6.84828400410401	42.0625	42	66.75	59.7666666666667	55.95	51.7333333333333	48.3333333333333	39.8333333333333	30.0166666666667	27.5333333333333	24.8333333333333	22	16	1	1.13687277450049e-05	3.41576718130892e-05	1.13687277450049e-05	0.115061099963127	0.101732945885322	0.0659946020826726	0.097992025386383	0.097893702648725	0.0688590770074537	0.0956389048670917	0.095444182974373	0.0487401037017387	0.11021624847293	0.111712581067755	0.0357689562485956	0.114527771081543	0.114036648646077	0.0477081751519601	0.0882232675826806	0.0679026264672317
322	YLR222C_UTP13	UTP13	ORFS	NO	0.544802380251781	0.559519514097873	0.358389845528581	1.27229102824332	1.23882574797686	0.184794540335684	0.00416389896076476	0.184521004448194	0.00416389896076476	0.0684546101274593	4.10727660764756	38.6325581395349	38	67.0166666666667	62.6	58.6833333333333	55.0666666666667	50.9166666666667	34.3333333333333	15.3333333333333	13.0333333333333	10.55	43	28	5	5.68436387250245e-05	5.97759256729061e-05	5.68436387250245e-05	0.182020854087077	0.182020854087077	0.00571835816144279	0.179566954264065	0.179566954264065	0.00234337372890897	0.189032391841121	0.189032391841121	0.00767910129186805	0.184521004448194	0.184521004448194	0.00375933812434113	0.188831497037961	0.188831497037961	0.0137418172748358	0.208731589548476	0.208731589548476
323	YLR229C_CDC42	CDC42	ORFS	NO	0.0382045590156509	0.0388629681985518	0.0240199432248917	18.1430488512114	17.8356726902238	0.0186800739600664	0.00422210278381418	0.0108712779849347	0.00127301514271807	0.62409888257446	37.4459329544676	34.6806377433404	32	65.8166666666667	57.1666666666667	51.7333333333333	48.8666666666667	46	30.6666666666667	15.9333333333333	13.9666666666667	12.5333333333333	164	173	37	0.000420642926565181	0.000369329826479027	0.000420642926565181	0.0181441294023226	0.00987327920679221	0.0227774054344445	0.0156753444884773	0.0114511346607956	0.0144491252821602	0.0143967547336734	0.0101249952021611	0.0136245144675005	0.020039159203456	0.0108712779849347	0.0213060650143042	0.0251449819724025	0.013063130740631	0.0293806726375308	0.0234472431327021	0.0141582530662831
324	YLR242C_ARV1	ARV1	ORFS	NO	0.151202287133501	0.0927471425515431	0.204478590908312	4.5842374060648	7.47351521018275	0.00760940951799949	0.00635890847839642	0.00760940951799949	0.00635890847839642	1.52363991505968	91.4183949035811	28.5277777777778	34	43.8166666666667	40.8	37.0666666666667	34.2	32.5	28.1666666666667	18.5	17.3	16.15	12	8	1	1.13687277450049e-05	1.70788359065446e-05	1.13687277450049e-05	0.0121058368240182	0.0121058368240182	NA	0.00311298221198075	0.00311298221198075	NA	NA	NA	NA	NA	NA	NA	NA	NA	NA	0.29096077272486	0.29096077272486
325	YLR243W_YLR243W	YLR243W	ORFS	NO	0.190276139297046	0.119579826187917	0.228449107223478	3.64284866783981	5.79652273010233	0.0405107390461413	0.0107616973790811	0.0282467158482226	0.0161472785132002	0.290923575581868	17.4554145349121	41.5296296296296	38	65.2	61.1333333333333	56.8666666666667	53.3333333333333	49.8333333333333	37.8333333333333	26.7166666666667	24.3	22.9666666666667	18	15	3	3.41061832350147e-05	3.20228173247711e-05	3.41061832350147e-05	0.0580552677921452	0.0580552677921452	0.0463650148598865	0.0291782868350038	0.0156320268923695	0.0356538337594028	0.0362771627202294	0.0275910833357471	0.0250193747901505	0.0376318911229642	0.0282467158482226	0.031827796623143	0.0414110867603639	0.0412699375898621	0.0414818414527191	0.0792496919174236	0.080850038763465
326	YLR249W_YEF3	YEF3	ORFS	NO	0.10369874345111	0.0996443180146608	0.0557394920664812	6.68423895499506	6.95621380496539	0.0553546072108282	0.00414828413332732	0.0590800319715176	0.00490980543505993	0.214482994855152	12.8689796913091	30.0631556968123	25	62.2499999999999	53.6666666666667	47.6666666666667	43.6666666666667	40	25.6666666666667	12.3333333333333	10.3333333333333	8	2027	1440	321	0.00364936160614657	0.00307419046317803	0.00364936160614657	0.048480565554631	0.0489404224037073	0.0219337331395231	0.0553356713623935	0.0552290940348799	0.0174914399894281	0.058604486656794	0.0602702618493856	0.0191321365818328	0.0586564331736995	0.0590800319715176	0.0197641440117391	0.0556958793066232	0.0606664881249456	0.024830188459925	0.0420310007812219	0.0447503715266994
327	YLR264W_RPS28B	RPS28B	ORFS	YES	0.0425621513224636	0.0384127927146891	0.0219666226930906	16.2855297258932	18.0446963517674	0.0259298197734	0.00116335408987487	0.0271266173638285	0.000932081645422578	0.451233057013483	27.073983420809	31.7130560979471	29	59.4833333333333	50.0666666666667	45.3333333333333	41.8	38.6666666666667	28.6666666666667	17.6666666666667	15.3333333333333	13	2024	1662	289	0.00328556231830641	0.00354812815958464	0.00328556231830641	0.0255632719126577	0.0271266173638285	0.01293744486063	0.0269938560802156	0.0280393530517677	0.00967237037479889	0.0271852924236845	0.0291835357860929	0.00987837035134115	0.0243772314836824	0.0270804758567165	0.011071879274464	0.0255294469667596	0.027031581332107	0.0113656206846257	0.0205798798037973	0.0217528442474075
328	YLR274W_CDC46	CDC46	ORFS	NO	0.296907194909558	0.159393502982656	0.376768386239235	2.33455838202603	4.3486539136753	0.0414668799279862	0.0130233422883041	0.0285792069199743	0.0260979201055696	0.284350455723558	17.0610273434135	29.9973544973545	25	40.9333333333333	39.5	38.9166666666667	38.4666666666667	37.9166666666667	28.3333333333333	20.0833333333333	19.6	19.2	18	7	1	1.13687277450049e-05	1.49439814182265e-05	1.13687277450049e-05	0.0543427516715268	0.0543427516715268	0.052511022477723	0.035175134566525	0.0209055453757276	0.0397041073330409	0.0251115531240346	0.00408728450038235	0.0389671873769852	0.0374693289278519	0.0285792069199743	0.0361000270825179	0.0552356313499929	0.0689928714869515	0.0414474164768597	0.0467354834836576	0.0146240516704021
329	YLR275W_SMD2	SMD2	ORFS	NO	0.193510602510472	0.0904723429200169	0.317167141711791	3.58195970436522	7.66142622362207	NA	NA	NA	NA	NA	NA	35.1833333333333	30	60.0666666666667	54.8	49.5333333333333	44.2666666666667	39	29.8333333333333	21.5833333333333	20.1666666666667	18.75	5	4	2	2.27374554900098e-05	8.53941795327231e-06	2.27374554900098e-05	NA	NA	NA	NA	NA	NA	NA	NA	NA	NA	NA	NA	NA	NA	NA	NA	NA
330	YLR276C_DBP9	DBP9	ORFS	NO	0.231992648260021	0.226893371464633	0.121050036885205	2.98779804342358	3.05494680644731	0.0745406461857506	0.0230649600211498	0.0776780121651111	0.023528645292321	0.160795757700561	9.64774546203366	38.5374779541446	35	69.55	65.1666666666667	58.8166666666667	55.4	49.75	34.6666666666667	20.4	14.6666666666667	11.4666666666667	27	21	4	4.54749109800196e-05	4.48319442546796e-05	4.54749109800196e-05	0.0361146753824717	0.0361146753824717	0.0266795933867599	0.0711387070532808	0.0776780121651111	0.0455455291980397	0.0847354679268314	0.0769778871406753	0.0395097418354741	0.086139336778324	0.087351040989981	0.0399429130674091	0.0945750437878452	0.0982173794366746	0.0549700025740942	0.0884033226696525	0.0929786553913996
331	YLR287C-A_RPS30A	RPS30A	ORFS	YES	0.0343687958195469	0.0259111223523785	0.0272530450932617	20.1679216286572	26.7509516235339	0.0196989831085124	0.000499174991375701	0.0177505248513664	0.00142365143653037	0.592118641802308	35.5271185081385	29.1466072332879	25	56.05	47.7333333333333	41.9333333333333	38.3333333333333	35.6666666666667	25.3333333333333	15.3333333333333	13.9	10.8	1009	970	169	0.00192131498890583	0.00207080885366853	0.00192131498890583	0.0191506501845999	0.0161187029933244	0.0145513414665176	0.0203014072377014	0.0176986198522726	0.0161758920669592	0.0196070440373446	0.0177505248513664	0.0122888318101561	0.0201203681190175	0.0200924635250951	0.0104824773289817	0.0193154459638986	0.0182006274793783	0.0114601918517101	0.0184456007674866	0.0174702427968948
332	YLR293C_GSP1	GSP1	ORFS	NO	0.0299912344528923	0.0246315084858658	0.0256638721044151	23.1116588964913	28.1406711634284	0.0225700333050862	0.0023595354629137	0.0211989597527494	0.00542286659694246	0.517537217776509	31.0522330665906	29.6397576706756	25	56.45	49.7333333333333	44.2666666666667	39.7333333333333	36.1666666666667	25	15.3333333333333	12.9333333333333	10.7333333333333	787	688	125	0.00142109096812561	0.00146877988796284	0.00142109096812561	0.0183886983868755	0.0113326463707601	0.0278608530420637	0.0237276402319159	0.0201585184495153	0.0213116729001492	0.0236163424821733	0.0211989597527494	0.0173966302460907	0.0240038041855595	0.0256466471937753	0.014706146499162	0.0231136812389065	0.0230933300327538	0.0139951270187117	0.0194356294647691	0.0174702427968948
333	YLR300W_EXG1	EXG1	ORFS	NO	0.122952753398484	0.122747496437184	0.068819143868437	5.63750840384591	5.64693538099707	0.0368608415935077	0.00755620885666909	0.0192990386661306	0.00426707601416204	0.319151126007984	19.1490675604791	36.6418984934913	35	70.1166666666667	60.9	56.3833333333333	50.9333333333333	47.6666666666667	34.6666666666667	17.8666666666667	15	11.5	318	225	43	0.00048885529303521	0.000480342259871567	0.00048885529303521	0.0289514052155823	0.0191307431758799	0.0315085738304938	0.0318342288966284	0.0116300039087232	0.0417707882059375	0.0356555062300654	0.0193895585864686	0.0464999447321535	0.0395090379184541	0.0192990386661306	0.0481439424623428	0.0483540297068084	0.0233815145027059	0.0568210782274539	0.0555935500697126	0.031687926409786
334	YLR325C_RPL38	RPL38	ORFS	YES	0.0762588695902538	0.0675515457288617	0.0430963562328584	9.08939752561625	10.2610113962765	0.0273407042900947	0.00487517689909842	0.0276007888416603	0.00458744817059542	0.428248369771716	25.694902186303	26.7728234731424	22	56	45.2666666666667	39.4166666666667	35.3333333333333	31.6666666666667	22.3333333333333	12.6666666666667	10.6666666666667	9	1586	1465	333	0.00378578633908663	0.00312756182538598	0.00378578633908663	0.0334367295591444	0.0335329983243349	0.0199514901622805	0.0308545862629025	0.0317083855269218	0.0148734421645787	0.0262167440562963	0.0276007888416603	0.0108182729942893	0.0251338513217093	0.0269495879386763	0.00972136667874523	0.0210616102504212	0.0217528442474075	0.0114279745643074	0.0171970957199615	0.0161143193313812
335	YLR333C_RPS25B	RPS25B	ORFS	YES	0.0625281946803553	0.0539100944443335	0.0407038685504293	11.0853541207022	12.8574655211498	0.0375818022617311	0.00189905854604864	0.0366828104565399	0.0030163547667061	0.313140764811373	18.7884458886824	27.1540281250126	22	56.2666666666667	46.8666666666667	41.7666666666667	37.3333333333333	34	22.3333333333333	13.4666666666667	11.6333333333333	9	660	579	117	0.00133014114616557	0.00123608074873617	0.00133014114616557	0.0379862904228136	0.037903150827832	0.0171160213544948	0.0396354944200609	0.0424747591988494	0.0177398091305756	0.0350882280841057	0.0347692582750158	0.0187429729652587	0.038982592237187	0.0356674943938732	0.0158721700066236	0.0362164061444882	0.0366828104565399	0.0154790810751982	0.0224274613643146	0.0238819045953387
336	YLR340W_RPP0	RPP0	ORFS	YES	0.0641012350599888	0.0530107981310962	0.0431150003402768	10.813320209997	13.0755846921185	0.035433433424829	0.00246565717260865	0.037147796582635	0.000983931916468481	0.331772435306844	19.9063461184107	28.9944243339405	26	57.3333333333333	48.3333333333333	43.6666666666667	39.6666666666667	36.4166666666667	25.3333333333333	14.6666666666667	12.9666666666667	10.6666666666667	5357	4172	700	0.00795810942150343	0.00890661292526301	0.00795810942150343	0.0332295445662971	0.0363055638022207	0.0163300205322442	0.0360749930263854	0.0389358085302509	0.013959262237684	0.0377477674101794	0.037859170174908	0.0140212069302269	0.0376468556102992	0.037147796582635	0.0105765699421953	0.032468006510984	0.0371339613775649	0.0146834435137799	0.0270136692738731	0.0264476642686428
337	YLR344W_RPL26A	RPL26A	ORFS	YES	0.0816631984026165	0.0753666393964054	0.0433174848356023	8.48787696438959	9.19700262757111	0.0327675481456039	0.00231967091691218	0.0333862024024625	0.00234862419190235	0.358289426107892	21.4973655664735	27.472152012736	23	54.5833333333333	46.5666666666667	41.55	37.3333333333333	34	22.6666666666667	12.6666666666667	10.9666666666667	9	1035	926	190	0.00216005827155093	0.00197687525618254	0.00216005827155093	0.0360439851289609	0.0344562677315634	0.0208766903507744	0.0297278495764164	0.028859505100825	0.017829226265095	0.0333982286372002	0.0333862024024625	0.0120193423988068	0.0329562213290961	0.0320572617756236	0.0109220504956942	0.0317114560563459	0.0345316720785198	0.010419429583517	0.0202008868096082	0.0203148661872219
338	YLR355C_ILV5	ILV5	ORFS	NO	0.117503302233504	0.117386041126818	0.0709840480211552	5.89895915590964	5.90485183677932	0.0248790081907928	0.00663022261601983	0.00565025861261356	0.00412131961392258	0.470045748220106	28.2027448932064	42.1619664983637	40	74.8666666666667	65.4	60.3333333333333	57	54	40.5	22.55	19.0333333333333	14.1833333333333	1007	758	112	0.00127329750744055	0.0016182197021451	0.00127329750744055	0.0155325938347677	0.00658441494771182	0.0217483871975223	0.0208387240334504	0.00517005130938469	0.0306740319159618	0.0276466691120123	0.00565025861261356	0.0325161387977643	0.028173815630522	0.00458728466704914	0.0390969876846749	0.0322032383432115	0.0145672270309939	0.03910745672541	0.0249097139721727	0.00898300230651583
339	YLR364W_YLR364W	YLR364W	ORFS	NO	0.173868660348624	0.118196149011195	0.197670172127889	3.98661368397339	5.86438040798007	NA	NA	NA	NA	NA	NA	24.9722222222222	26	35.4	33.1	32.15	31.2666666666667	30.5	25	17.4333333333333	14.7333333333333	13.5333333333333	12	3	1	1.13687277450049e-05	6.40456346495423e-06	1.13687277450049e-05	NA	NA	NA	NA	NA	NA	NA	NA	NA	NA	NA	NA	NA	NA	NA	NA	NA
340	YLR384C_IKI3	IKI3	ORFS	NO	0.0621840593549485	0.0453385923939372	0.0530486040577675	11.1467020286251	15.2882377674485	0.0381212520170411	0.00745994093497825	0.0327955330584364	0.0107245854726457	0.308792295830031	18.5275377498018	37.5962962962963	39	65.35	51.7666666666667	50.25	48.8666666666667	47.8333333333333	39.6666666666667	18.0166666666667	15.5333333333333	10.15	45	42	3	3.41061832350147e-05	8.96638885093592e-05	3.41061832350147e-05	0.0352856099162562	0.0196953219062019	0.0333003647973502	0.0277045846009096	0.022154708985925	0.0190398914122803	0.0369654826789339	0.0327955330584364	0.021022706863272	0.0446459984583468	0.0417635211657916	0.0219863134421212	0.0460045844307592	0.04276610056733	0.02611782148912	0.0671762907610749	0.0671734291158909
341	YLR388W_RPS29A	RPS29A	ORFS	YES	0.103753481445746	0.0955365443406549	0.05841439563095	6.68071250141518	7.25530932004814	0.0227647543324898	0.00289916370593353	0.021720512487538	0.00262277609501164	0.513160172150541	30.7896103290324	23.1051020687765	20	47.7166666666666	38.0666666666667	34.3833333333333	32	28.25	19.8333333333333	11.6666666666667	10.3333333333333	9	811	811	150	0.00170530916175073	0.00173136699002596	0.00170530916175073	0.0259488099462461	0.0226803527644085	0.0132154337751648	0.0233158753987279	0.022701216693416	0.0125881842385156	0.0241575813064416	0.021720512487538	0.0114224352684856	0.0222120305167888	0.021535288580001	0.0135793153183324	0.0181894744942445	0.0164181838451892	0.0121699631463636	0.0101609804834523	0.0105360515657826
342	YLR401C_DUS3	DUS3	ORFS	NO	0.47086314359686	0.354913315001694	0.354011367704199	1.47207780006965	1.95300415978092	0.104762958750802	0.00770070252616587	0.108604407897198	0.00770070252616587	0.116124706715483	6.967482402929	34.7798216276477	31	55.8833333333333	47.1	42.9833333333333	41.6666666666667	41.0833333333333	30.8333333333333	20.1833333333333	18.6333333333333	17.1166666666667	23	13	2	2.27374554900098e-05	2.7753108348135e-05	2.27374554900098e-05	0.0919463245129979	0.0919463245129979	NA	0.109902325024348	0.109902325024348	NA	0.103187260127871	0.103187260127871	NA	0.110174476191597	0.110174476191597	NA	0.108604407897198	0.108604407897198	NA	0.20586736056088	0.20586736056088
343	YLR406C_RPL31B	RPL31B	ORFS	YES	0.117185883590702	0.104914405009204	0.0639531152992	5.91493752763702	6.60678750929521	0.0550236727323434	0.00167207350224901	0.0502375052429585	0.00367489549766979	0.21573760970354	12.9442565822124	27.9553668188737	22	61.6333333333333	50.0666666666667	44.3	39.8	37	23	11.7	10.8	9.23333333333333	438	375	75	0.000852654580875367	0.000800570433119279	0.000852654580875367	0.0562177635867541	0.0453989792417215	0.0376025512539305	0.0535219658677486	0.0502375052429585	0.0285276900337052	0.0573096937632006	0.0548497541742064	0.0293430448138507	0.0544340996412823	0.0522120777818458	0.0319401358778171	0.0536348408027314	0.0478905956428638	0.0355711705811707	0.0383589576194566	0.0406628981836357
344	YLR409C_UTP21	UTP21	ORFS	NO	0.545363667407229	0.456513345823716	0.402586974394433	1.2709815889557	1.51835031089673	0.13161223491731	0.0100758333973159	0.127172516233563	0.00888698829951753	0.0936594387807868	5.61956632684721	34.2021963824289	24	75.6333333333333	61.4333333333333	53.0166666666667	49.6666666666667	46.9166666666667	28	12.25	10.2666666666667	8.13333333333333	43	24	8	9.09498219600391e-05	5.12365077196338e-05	9.09498219600391e-05	0.133040150542913	0.131476379507542	0.0685549110270268	0.116510422815548	0.114053533194621	0.00742466289876917	0.12929239039777	0.125332654818957	0.0219757100766252	0.134988258701756	0.127172516233563	0.0259092582077871	0.144229952128562	0.138214625301186	0.037858476753441	0.138806299160105	0.145986972148738
345	YLR420W_URA4	URA4	ORFS	NO	0.0589048713210918	0.0501179844445658	0.0403458464459162	11.7672301969999	13.8303083861367	0.0325422838983027	0.00409466982191115	0.0199110157649813	0.00887299309469505	0.360729166887615	21.6437500132569	34.9716810966811	28	68.2	60.8333333333333	56.85	50.8	47.1666666666667	28.8333333333333	15.8333333333333	13.6	12.3333333333333	42	24	11	0.000125056005195054	5.12365077196338e-05	0.000125056005195054	0.0355558447782871	0.024487953321702	0.0386284306718675	0.0272012406676934	0.0171326943292863	0.0283047870066643	0.0355898753501541	0.0117851966631017	0.0449967627866256	0.0290270827887292	0.0199110157649813	0.031368613436652	0.0353373759066498	0.0352935908095523	0.0278226258468407	0.0335178925119111	0.0377798363111743
346	YLR432W_IMD3	IMD3	ORFS	NO	0.082894863338452	0.0820627702407132	0.0388509211789832	8.3617627515699	8.44654864229845	0.0389274356897842	0.00542093013253632	0.0389416610342451	0.00829862406999411	0.302518370794375	18.1511022476625	29.956682626834	26	59.9333333333333	50.8	45.3833333333333	42	37.6666666666667	25.8333333333333	14.75	12.5666666666667	10.2333333333333	247	219	38	0.000432011654310186	0.000467533132941659	0.000432011654310186	0.0298151471177345	0.0214076704300586	0.0250004851538208	0.0383671796440146	0.0404990370635467	0.0252314942035664	0.0412773073531236	0.0385410637256872	0.0310755568990988	0.0435545821164787	0.0389416610342451	0.0314085060698117	0.0416229622175695	0.04122066061006	0.029699287670467	0.0361945427912023	0.0394983273026448
347	YLR435W_TSR2	TSR2	ORFS	NO	0.311379076322706	0.211499488812257	0.262399076247188	2.2260557412714	3.277299554966	0.0958759437209394	0.0222609116650593	0.0829435952308177	0.0302889448213926	0.126335441811018	7.58012650866107	35.5277777777778	32.5	62.0666666666667	56.8666666666667	50.0666666666667	45.4666666666667	43.1666666666667	32.5	22.3	19.8666666666667	16.15	20	18	4	4.54749109800196e-05	3.84273807897254e-05	4.54749109800196e-05	0.12446254676607	0.150313443993252	0.0505407325960263	0.1148666656426	0.112569780974489	0.048131849828246	0.0755730778473749	0.0811593696403543	0.0398743446749396	0.0790609053554524	0.0829435952308177	0.0195438557000848	0.0854165229932002	0.0813395605301645	0.0302687635887848	0.0786227824467726	0.0707027185864563
348	YLR440C_SEC39	SEC39	ORFS	NO	0.155346688483515	0.0690469827954958	0.287139578166821	4.46193727929707	10.0387758088274	NA	NA	NA	NA	NA	NA	34.3148148148148	36	53.7666666666667	50.2	47.5833333333333	45.3333333333333	43.0833333333333	32.5	19.6833333333333	18.7666666666667	18.05	9	8	3	3.41061832350147e-05	1.70788359065446e-05	3.41061832350147e-05	NA	NA	NA	NA	NA	NA	NA	NA	NA	NA	NA	NA	NA	NA	NA	NA	NA
349	YLR441C_RPS1A	RPS1A	ORFS	YES	0.0725637425611017	0.0643158775850665	0.0413997214494112	9.55225235214799	10.7772327236484	0.0382215116291361	0.00239727127616232	0.0415606030876292	0.00327172767581794	0.307997637834208	18.4798582700525	26.1877132318606	22	54.3333333333333	46.2666666666667	42	37.3333333333333	33.6666666666667	22	11.6666666666667	10.7333333333333	8.66666666666667	1071	876	183	0.0020804771773359	0.00187013253176663	0.0020804771773359	0.0402186461057681	0.044672947185844	0.0156189046173607	0.0388113130433092	0.0424683448750435	0.0166260727847181	0.040008078053676	0.0415606030876292	0.0155077438985937	0.0377516829536514	0.0397661736574218	0.0141587473219819	0.0343178379892761	0.0359602590564726	0.0142986618539908	0.0250450751865925	0.0264136367084009
350	YLR448W_RPL6B	RPL6B	ORFS	YES	0.0834978812934928	0.0816256095264263	0.0414993527201413	8.30137447588104	8.49178566115992	0.0301951671759158	0.003297260849557	0.0294457589140959	0.00312054879674685	0.388315605817363	23.2989363490418	27.9764691655656	24	56.7	46.4	40.2833333333333	37	34.3333333333333	24.1666666666667	14	11.9666666666667	8.65	895	723	100	0.00113687277450049	0.00154349979505397	0.00113687277450049	0.035464571390783	0.0352380709016695	0.0199277670636705	0.0313072598687901	0.0272238869796001	0.0156366402072552	0.0276194962294274	0.0281677558241598	0.0146294200637898	0.0288436655909921	0.0304434724212758	0.0130749397622945	0.0277408427995864	0.0294457589140959	0.013493381075415	0.0233999766256002	0.0245666283517204
351	YML018C_YML018C	YML018C	ORFS	NO	0.231385800755951	0.174924187954481	0.291912951979781	2.99563403759173	3.96255765806565	0.0469070120197884	0.0027194390673752	0.0329355385015538	0.0142910827502755	0.252051988933021	15.1231193359812	36.6638415067519	33	77.4666666666667	64.7	52.8	47.6666666666667	44.25	30.5	16.35	14	11.5	70	67	8	9.09498219600391e-05	0.000143035250717311	9.09498219600391e-05	0.0494385616867403	0.0623875673393237	0.0389547724569677	0.0444004088483182	0.0273796314516225	0.0418086944816925	0.0438104344401119	0.0329355385015538	0.0366137242108445	0.0473063107948414	0.029813202100497	0.0495083465303748	0.0495793443289303	0.0335479595651889	0.042995225452751	0.110069147647135	0.0926292354306642
352	YML024W_RPS17A	RPS17A	ORFS	YES	0.0722372376266485	0.0679806613923273	0.0385708951811237	9.59542755693971	10.1962406126013	0.0274875045642224	0.00287906593987977	0.0280755416191512	0.00171420642082903	0.425992382525692	25.5595429515415	25.2095127868465	22	52.8333333333333	42.6666666666667	37	33.6666666666667	30.8333333333333	21.3333333333333	11.6666666666667	10.3333333333333	8.33333333333333	1795	1407	291	0.00330829977379642	0.00300374026506353	0.00330829977379642	0.0319181070756273	0.0284148653405866	0.0223380195233753	0.028611827708892	0.0256369548744802	0.0167704965674273	0.0263641202790864	0.0302225548038673	0.0129739039572551	0.0260400013724481	0.0269239322557784	0.0128560492882092	0.0245034663850583	0.0280755416191512	0.0119903265004979	0.0190201107167829	0.0185952959428508
353	YML026C_RPS18B	RPS18B	ORFS	YES	0.100720894840312	0.0843087144915955	0.0626864778503883	6.88186082598749	8.22153658420498	0.0363596592306114	0.00195488736469635	0.037817118044812	0.00270806702054069	0.323469738214918	19.4081842928951	27.5318581545922	24	55.9333333333333	45.9333333333334	40.6666666666667	36.6666666666667	34	23.6666666666667	13.3	11.6666666666667	9.58333333333333	1501	1336	287	0.0032628248628164	0.00285216559639295	0.0032628248628164	0.0385719120917344	0.041588219228217	0.0181383902547154	0.0380976636068369	0.0380574664631976	0.0142625388917807	0.0359976473373779	0.037817118044812	0.0148023053499791	0.0351991024847398	0.0347039670747849	0.0143366678146436	0.033931970632368	0.0354040890083368	0.0137233441186861	0.0263085785064773	0.0253783686108367
354	YML027W_YOX1	YOX1	ORFS	NO	0.293058479253693	0.119362262039038	0.361747242174938	2.36521796716179	5.80708817610416	0.00629919125621539	0.00357442450135126	0.00688620028707718	0.00357442450135126	1.83934977523737	110.360986514242	36.0962962962963	30	59.6	55.6	52.6666666666667	50.3333333333333	47	35	18.5666666666667	16.3333333333333	14.9333333333333	9	15	1	1.13687277450049e-05	3.20228173247711e-05	1.13687277450049e-05	0.00176067981041852	0.00176067981041852	NA	0.00966368464028868	0.00966368464028868	NA	0.00857771890474769	0.00857771890474769	NA	0.00519468166940667	0.00519468166940667	NA	NA	NA	NA	0.030178235732724	0.030178235732724
355	YML052W_SUR7	SUR7	ORFS	NO	0.212323316788796	0.102064661424743	0.288582112193269	3.26458342420035	6.79125537560355	0.0212522624651574	0.0117982718134869	0.016929746361888	0.00968203602134215	0.549267004068951	32.9560202441371	45.0681818181818	44	70.1833333333333	62.0333333333333	54.15	46.8666666666667	46.5833333333333	43.3333333333333	32.8666666666667	29.6333333333333	27.65	11	8	1	1.13687277450049e-05	1.70788359065446e-05	1.13687277450049e-05	0.0325808995128247	0.024354895205226	0.0319363325901525	0.0338040560752072	0.0318776501877443	0.0202959454177664	0.0169946806791518	0.016548808061596	0.00469755951644615	0.016929746361888	0.016929746361888	NA	0.0059519296967153	0.0059519296967153	0.00593522754440839	0.0245888128817019	0.0219472426442782
356	YML063W_RPS1B	RPS1B	ORFS	YES	0.0815085596663919	0.0697466818845921	0.0444987957181829	8.50398023713021	9.93806675573294	0.0332076980242396	0.00454260248433185	0.0349534218303448	0.00467122057760281	0.35361788179503	21.2170729077018	23.6252622806454	20	49.7	41.4	35.4333333333333	32.3333333333333	29	20	10.6666666666667	9.03333333333334	7	1403	1182	259	0.00294450048595627	0.00252339800519197	0.00294450048595627	0.0388994521900822	0.0406766907660733	0.0134215976289443	0.0371322592065875	0.0390468356302691	0.017922793203875	0.0308602862791777	0.0349534218303448	0.0135735574136178	0.030759391590582	0.0346207758474946	0.0121749893838102	0.0283871008547688	0.0286536865419582	0.0104251039540408	0.0220362975099205	0.0227901945992443
357	YML073C_RPL6A	RPL6A	ORFS	YES	0.0904866746963112	0.0819857868422638	0.0425591977591975	7.66021276487689	8.45447982213701	0.0307444516847032	0.002550260610474	0.0314868929203795	0.00456396089167004	0.381482131798529	22.8889279079118	28.5385252016428	25	56.2333333333333	46.6666666666667	41.3333333333333	37.6666666666667	35	24.6666666666667	14.6666666666667	12.6666666666667	11	1600	1367	271	0.00308092521889633	0.00291834608553081	0.00308092521889633	0.0340138472845919	0.0396094697401389	0.0149464654418145	0.0323623006543424	0.0349492848171966	0.0131368375956969	0.0305288445850906	0.0314868929203795	0.0105907044091114	0.029344140593126	0.0294017812185619	0.0114367574071283	0.0274731253063653	0.0284340728357209	0.0141719963021236	0.0193469932927106	0.0194679042651254
358	YML082W_YML082W	YML082W	ORFS	NO	0.137884228879127	0.104720098408933	0.125701220112176	5.02702293216996	6.61904630621334	NA	NA	NA	NA	NA	NA	41.075	42	58.3	56.1	53.9	51.7	49.5	42	28.525	24.85	21.175	5	4	NA	1.13687277450049e-07	8.53941795327231e-06	1.13687277450049e-07	NA	NA	NA	NA	NA	NA	NA	NA	NA	NA	NA	NA	NA	NA	NA	NA	NA
359	YML106W_URA5	URA5	ORFS	NO	0.0824391174930947	0.0765713261786871	0.0498290073699945	8.40798884847361	9.05230737342089	0.0244452444287207	0.00291367183481242	0.0191878902985977	0.00432543185951091	0.478283065487049	28.696983929223	34.6649942508721	30	69.75	57.1666666666667	51.4166666666667	47	43.3333333333333	31.3333333333333	16.6666666666667	15	12	393	364	66	0.000750336031170323	0.00077708703374778	0.000750336031170323	0.0264558099094384	0.0247918432193964	0.0184739176022439	0.022748004522474	0.0156940755961684	0.0183322534775342	0.0284508859198445	0.023555004169517	0.0197635527152105	0.0231976368140301	0.0191878902985977	0.019082406100516	0.0213738849778162	0.0154870260838438	0.021259428133032	0.0230397766651319	0.0185359681516356
360	YML113W_DAT1	DAT1	ORFS	NO	0.215852736372019	0.190474332409484	0.148237777752168	3.21120404684291	3.63905819640733	NA	NA	NA	NA	NA	NA	34.0833333333333	33	51.15	46.9666666666667	44.2833333333333	41.6	40.25	31.1666666666667	24.5833333333333	23.5	20.9166666666667	6	12	1	1.13687277450049e-05	2.56182538598169e-05	1.13687277450049e-05	NA	NA	NA	NA	NA	NA	NA	NA	NA	NA	NA	NA	NA	NA	NA	NA	NA
361	YML126C_ERG13	ERG13	ORFS	NO	0.046916317120924	0.0253468109373497	0.0483405265916636	14.7741174733174	27.3465242737326	0.0169389166007158	0.00278933259573996	0.016606971293621	0.00721465041064342	0.687653093982014	41.2591856389208	33.77294523394	31	62.5833333333333	54.7	50.3833333333333	46.4666666666667	42.9166666666667	31	16.6666666666667	14.3666666666667	12	382	260	42	0.000477486565290206	0.0005550621669627	0.000477486565290206	0.0180261420114529	0.023272605766503	0.014938385575672	0.0203866023162358	0.020381651908552	0.0189391045845192	0.012713170943934	0.00450462637566959	0.0157400797264045	0.0170565391490901	0.016606971293621	0.00945882248627746	0.0165121285828661	0.014026498825866	0.0102051401038681	0.023947882415939	0.0291732881751273
362	YMR015C_ERG5	ERG5	ORFS	NO	0.118813221922231	0.118813221922231	0.0343226723687913	5.83392293673882	5.83392293673882	0.0176542345958682	0.00187735155804432	0.0117115219460261	0.00189407141301352	0.660025962850814	39.6015577710489	46.5224908200734	44	80.4333333333333	73	69.0333333333333	65.2666666666667	59.6666666666667	46.6666666666667	21.5666666666667	17.6	13.5	152	129	15	0.000170530916175073	0.000275396228993032	0.000170530916175073	0.0203146845569145	0.0117115219460261	0.0277592664533814	0.015635636690793	0.0118267842840848	0.0155560787247059	0.0188084298785311	0.0153016630050682	0.0197894451138324	0.0167547582510988	0.0101682049317441	0.0191954350190352	0.0167576636020035	0.0117106855096654	0.0163559824418523	0.0197734772812813	0.0180801653949065
363	YMR016C_SOK2	SOK2	ORFS	NO	0.13289854030059	0.0701330391539261	0.235172187389031	5.2156116913864	9.88331874565773	NA	NA	NA	NA	NA	NA	64.5925925925926	50.5	111.75	102.5	93.5833333333333	85	76.4166666666667	52.8333333333333	37.25	36.0333333333333	35.0166666666667	9	4	2	2.27374554900098e-05	8.53941795327231e-06	2.27374554900098e-05	NA	NA	NA	NA	NA	NA	NA	NA	NA	NA	NA	NA	NA	NA	NA	NA	NA
364	YMR058W_FET3	FET3	ORFS	NO	0.0593785400992038	0.0281740850890774	0.0566524480244682	11.6733617802308	24.6022959882614	0.00992870828775795	0.0014177218465274	0.00681702575810605	0.00129731922967099	1.16907787360862	70.1446724165173	38.9018521615088	36	66.4833333333333	59	55.5	51.3333333333333	48.8333333333333	36.3333333333333	21.1833333333333	17.5	13.25	252	233	66	0.000750336031170323	0.000497421095778112	0.000750336031170323	0.0109967104909405	0.00602276170779438	0.0143374396413787	0.0117766605093436	0.00917477061935849	0.0123654296568957	0.0096149612248901	0.00760958072808638	0.00936933360759511	0.00862933962784997	0.00613034112133801	0.00886053007251726	0.00862586958576563	0.00681702575810605	0.00813073836676576	0.0140335111727439	0.00847538791892033
365	YMR079W_SEC14	SEC14	ORFS	NO	0.0510254480721202	0.0361032943639697	0.0495967864930926	13.5843428475188	19.1990008881763	0.0178426872321725	0.00647556401902737	0.00893012033843203	0.001986429027687	0.653116191997101	39.186971519826	43.1658740224054	42	75.5833333333333	63.5	57.0166666666667	53.0666666666667	50.4166666666667	41.6666666666667	26.9333333333333	24.3	19.2	166	133	28	0.000318324376860137	0.000283935646946304	0.000318324376860137	0.0276614961475825	0.0105426435542189	0.0436848534792026	0.0211446771795301	0.00534683336241703	0.0302867028107527	0.0140122147068775	0.00923058783113956	0.0176775274911895	0.01205911073057	0.00742246820934187	0.0157621030814989	0.0143359373963025	0.00893012033843203	0.0174048720708278	0.0177536459087414	0.0096786280451726
366	YMR121C_RPL15B	RPL15B	ORFS	YES	0.0507512122602284	0.044146161510641	0.0357175030562358	13.6577462821146	15.7011879819465	0.0410782165213617	0.00864490694156694	0.0206692512197058	0.010338990018338	0.286985458344637	17.2191275006782	35.1611111111111	25.5	72.1333333333333	60	53.6666666666667	50.6666666666667	48.1666666666667	26.5	14.1833333333333	12.7666666666667	10.3333333333333	20	20	3	3.41061832350147e-05	4.26970897663615e-05	3.41061832350147e-05	0.0474803919055773	0.0192371892647456	0.0744568256342716	0.0343465198551107	0.0183432315284086	0.0417619380900258	0.0298887733440659	0.0206692512197058	0.0280086930261393	0.0435906104606405	0.0406320549772117	0.035873443628619	0.0500847870414144	0.0351638752747405	0.0493026391936588	0.0492463012704973	0.0331402473055091
367	YMR131C_RRB1	RRB1	ORFS	NO	0.215910762981793	0.196235364102763	0.111640180085452	3.2103410269473	3.53222358125503	0.0744927796562686	0.00607946169079266	0.0765037226807921	0.00718711621208078	0.160895276617361	9.65371659704164	33.5276285952978	30	63.9833333333333	52.7666666666667	46.5166666666667	43.7333333333333	42.4166666666667	31	16.1666666666667	14.8	12.8166666666667	76	49	12	0.000136424732940059	0.000104607869927586	0.000136424732940059	0.0769467529035693	0.0692273025640573	0.0248700863113158	0.0713374214896258	0.0693613261027822	0.0317850496610845	0.0690974897962133	0.0765037226807921	0.0255121394137168	0.0710539268381765	0.0792067840978218	0.0224193438588367	0.0840283072537579	0.0863059772755046	0.0169280191359239	0.0812146765926768	0.0814201362156025
368	YMR142C_RPL13B	RPL13B	ORFS	YES	0.0805105638287901	0.0751380963903591	0.0371306366346076	8.60939419122637	9.22497659454788	0.0275718734603832	0.00370018863784278	0.0270278885587045	0.00564800415110041	0.424706695291747	25.4824017175048	26.7508514330524	22.5	57.1666666666667	46.1666666666667	40.6666666666667	37	33.25	22.5	13	11	9.08333333333333	1346	1111	196	0.00222827063802096	0.00237182333652138	0.00222827063802096	0.0325398995815329	0.0370539860768609	0.0154700435236283	0.0288445700491107	0.0312264747995464	0.0107702340742479	0.0286099815268758	0.0270278885587045	0.0113711332100245	0.0246018557797933	0.0249933576406785	0.0101766865466752	0.0232630603646032	0.0227901945992443	0.0108938328369762	0.0141522317862015	0.0128233235968876
369	YMR143W_RPS16A	RPS16A	ORFS	YES	0.0539553294687706	0.0457279197073549	0.0269772124335608	12.846686089854	15.1580737762811	0.0307294063102642	0.00111080703522357	0.0309795204880727	0.00343424400857742	0.381666052185233	22.899963131114	27.8355614767362	24	55.4	46.6666666666667	42	38	35.0833333333333	24	13.05	11.6666666666667	9.66666666666667	1936	1622	279	0.00317187504085637	0.00346273398005192	0.00317187504085637	0.0312334899185545	0.0385376699568146	0.017525280666923	0.0311839780761266	0.0309795204880727	0.0181362109473488	0.0319749454362525	0.0307454197108789	0.0143357813020981	0.0291302029890434	0.0302019791751273	0.0148774166194812	0.0301244151313442	0.0329789838958987	0.012811772112367	0.0225598900304853	0.0227429445514317
370	YMR146C_TIF34	TIF34	ORFS	NO	0.0821955910992108	0.08153356639978	0.0413984656160687	8.43289976129389	8.50137202586315	0.0387480804544002	0.00150261074008648	0.0325934761262533	0.0083624966152307	0.303891576075484	18.233494564529	32.4179833156006	29	65.75	48.9333333333333	45	41.9333333333333	39.5	28.6666666666667	16.75	15.3333333333333	14.1	237	143	34	0.000386536743330166	0.000305284191829485	0.000386536743330166	0.0401757188430801	0.0166788933778393	0.0430295276040243	0.0378253589810231	0.0298738940979581	0.0228924843004945	0.0388151151767737	0.0330699568788658	0.0258401816112254	0.0367338494653536	0.0325934761262533	0.0242384464333225	0.0401903598057707	0.0393042588109607	0.0191954821716638	0.0353275891819215	0.0305916256065739
371	YMR185W_YMR185W	YMR185W	ORFS	NO	0.177741810903979	0.152353498004838	0.129561641776451	3.89974186171876	4.54959807052105	NA	NA	NA	NA	NA	NA	38.125	38.75	66.75	59.45	56.575	56	55.25	38.75	15.125	12.25	10.775	12	9	NA	1.13687277450049e-07	1.92136903948627e-05	1.13687277450049e-07	NA	NA	NA	NA	NA	NA	NA	NA	NA	NA	NA	NA	NA	NA	NA	NA	NA
372	YMR194W_RPL36A	RPL36A	ORFS	YES	0.145482242451973	0.144728733408764	0.0533199199478269	4.76447962911191	4.78928519744768	0.0506670464310949	0.0103266478156178	0.0424747591988494	0.00896059845303553	0.233782582630318	14.0269549578191	22.7682529913635	18.5	50.4166666666667	42.2666666666667	36.5166666666667	31.8	28.25	18.8333333333333	8.81666666666667	6.76666666666667	4.53333333333333	344	333	64	0.000727598575680313	0.000710906544609919	0.000727598575680313	0.0662189783750774	0.0528943031919074	0.0557078356923541	0.0563566872384667	0.048819234781958	0.0619637753564264	0.0424629403817482	0.0295499446728124	0.0445934752987323	0.0442685121901922	0.0400834273656927	0.0311014535416286	0.0440281139699899	0.0424747591988494	0.023776091032826	0.02815868243418	0.0262150663727586
373	YMR208W_ERG12	ERG12	ORFS	NO	0.0624167592092355	0.0168265531651744	0.116400875385667	11.1051453061886	41.1936523039393	0.017512497810009	0.00384576357910336	0.0105859756288439	0.00719772952399295	0.665320846091987	39.9192507655193	33.7149184149184	28	60.35	54.1666666666667	49.6	46.5333333333333	43	29.3333333333333	18.3833333333333	16.7	13.9	58	65	11	0.000125056005195054	0.000138765541740675	0.000125056005195054	0.0112236213064535	0.00590020018553677	0.0165725949823222	0.0216042338407523	0.0105859756288439	0.0266913596860621	0.0191521582996056	0.0242684621729554	0.00968103556813182	0.0178994970187513	0.0113991203525921	0.0137136209668778	0.017682978584482	0.00785922328927011	0.0167143857942375	0.0234919451837388	0.0109506556645982
374	YMR217W_GUA1	GUA1	ORFS	NO	0.097761917509652	0.0969286553065972	0.0472493268906837	7.09015533059191	7.15110694940971	0.0506102284575306	0.00659321113551504	0.0503883452833489	0.00384402078595531	0.234038447721026	14.0423068632616	28.409810155276	26	58.2666666666667	48.5666666666667	43	39.1333333333333	36.3333333333333	25	13.6666666666667	11.9	10	400	346	68	0.000773073486660333	0.000738659652958054	0.000773073486660333	0.060668734894007	0.057240174606264	0.0349667222606043	0.0521002506165084	0.0535855661570817	0.0283957328825155	0.050843843126147	0.0503883452833489	0.0278068078628821	0.0454346946589129	0.0477172050750857	0.0254985039196812	0.0440036189920779	0.0489906021366172	0.0210165765653326	0.0372165821361376	0.0389894872955256
375	YMR229C_RRP5	RRP5	ORFS	NO	0.179626493039044	0.160097420115423	0.107311305487801	3.85882488063317	4.32953373052618	0.156240576212287	0.00928754534262872	0.161874030509641	0.00703593997115388	0.0798497789568998	4.79098673741399	31.6747058823529	30	64.2833333333333	55	51.1333333333333	48.5333333333333	43.6666666666667	28.1666666666667	13.3166666666667	11.7333333333333	9.88333333333333	51	50	12	0.000136424732940059	0.000106742724415904	0.000136424732940059	0.15044090769361	0.154313683261286	0.0662646294987493	0.164845956112087	0.161874030509641	0.0632827524072299	0.167404998534106	0.172906087501249	0.0682518578391886	0.152004930408975	0.163644440984268	0.0802322831961706	0.146506088312655	0.157835696668977	0.0690722684401335	0.127779242729084	0.111119630502984
376	YMR230W_RPS10B	RPS10B	ORFS	YES	0.0600536558707068	0.0505311103927613	0.0346510084551456	11.5421312909286	13.7172362762731	0.0338938716125916	0.00306963245678957	0.0338609591079435	0.00237287775853386	0.346577190602404	20.7946314361442	25.4103224905124	20	51.75	44	38.65	34.3333333333333	30.3333333333333	19.8333333333333	12	10.6666666666667	8.78333333333333	956	845	168	0.00190994626116082	0.00180395204262877	0.00190994626116082	0.0364315239182026	0.03430460571272	0.0196216677660196	0.0362467706895021	0.0355275627159569	0.0164100716008249	0.035053335833415	0.0338609591079435	0.0073851253599415	0.0326108538667286	0.0324073664851516	0.0105684236629526	0.0291268737551098	0.0293423527155959	0.00941428466129406	0.0162947231806173	0.0155661440800175
377	YMR241W_YHM2	YHM2	ORFS	NO	0.0992004167637778	0.100975927870907	0.0634800218469886	6.98734141622117	6.86447943757547	0.0284263191564298	0.00350033740327129	0.0216791748808385	0.00587133256695039	0.412115957459069	24.7269574475441	31.3321024921286	29	61	51.6666666666667	45.8333333333333	42	37.0833333333333	28.6666666666667	16	14.3333333333333	11.5	224	181	31	0.000352430560095152	0.000386408662385572	0.000352430560095152	0.0238441855139893	0.00943508199571177	0.0340421417734366	0.027233493994545	0.0210375431074424	0.0321301191391572	0.0289992901264792	0.0216791748808385	0.0361255863347022	0.0285042164923351	0.0234322444507455	0.0279835310114386	0.0335504096548001	0.0232936570625265	0.0267984826914872	0.0413143762566245	0.0272872516689586
378	YMR242C_RPL20A	RPL20A	ORFS	YES	0.0936712320143336	0.0857445965341592	0.0409255396277812	7.39978716682065	8.08385844213294	0.0356101883253824	0.00235092669980852	0.0385865184065819	0.00324932778821749	0.330154652277139	19.8092791366283	29.1385749614755	24	58	48.7	43.55	39.4666666666667	36	25	14	12.3333333333333	10.3333333333333	1514	1210	201	0.00228511427674598	0.00258317393086487	0.00228511427674598	0.0358952499684601	0.0417812833487527	0.0232636232299976	0.0389577831778322	0.0404866818017941	0.0219140493401766	0.0364118215351149	0.0385865184065819	0.0163606029164195	0.0338087931311729	0.0354740127081996	0.0131526923924726	0.0329772938143318	0.0341184826995599	0.0117161805172977	0.0251318939139258	0.0264136367084009
379	YMR243C_ZRC1	ZRC1	ORFS	NO	0.0851048679391316	0.086152674641657	0.0284724234843786	8.14462435986265	8.0455677486859	0.0190284084219021	0.00114640810554169	0.0125652342749309	0.00196380548249097	0.612780496419608	36.7668297851765	34.8052469977133	31	73.15	58.7666666666667	51.6666666666667	45.4	40.3333333333333	30	17.6666666666667	15.7333333333333	13.1166666666667	253	232	33	0.000375168015585162	0.000495286241289794	0.000375168015585162	0.0201228012328656	0.0131498108077117	0.0159773189552693	0.0195234321849432	0.00900816160736783	0.0252882269267069	0.0181337719149408	0.0125652342749309	0.0200006201781183	0.0175036212852808	0.0111129406427085	0.0194961578625293	0.0198584154914799	0.0140127514153124	0.0191970744736359	0.024470411610186	0.0202566631731942
380	YMR246W_FAA4	FAA4	ORFS	NO	0.184673271880355	0.120175673343603	0.301836817441754	3.75337033617413	5.76778279059954	0.0285377272891094	0.00185694206892812	0.0306437316771098	0.00386371725446962	0.410529861315706	24.6317916789424	39.117049525124	34.5	70.1166666666667	64.1333333333333	58.4166666666667	53.7333333333333	51.3333333333333	33.6666666666667	15.2166666666667	13.2666666666667	11.1833333333333	115	98	18	0.000204637099410088	0.000209215739855171	0.000204637099410088	0.0268797925108585	0.0241880352803062	0.0174105859852619	0.0287251748469282	0.0314774189113595	0.0151179945801869	0.0275761978238119	0.0271053728435369	0.0162586331667146	0.0278659910013257	0.0306437316771098	0.014068099344139	0.0316414802626228	0.0340325805937203	0.0197060373307314	0.03931306448829	0.0346641402187747
381	YMR259C_YMR259C	YMR259C	ORFS	NO	0.14445332728064	0.121804001227474	0.112945259836609	4.79841616395114	5.69067660811456	0.00520903205181907	0.00229779625332735	0.00520903205181907	0.00229779625332735	2.22308255379864	133.384953227918	38.39375	37.25	61.85	59.2	57.2	55.1	54.125	37.25	19.7	18.5	16.25	16	10	NA	1.13687277450049e-07	2.13485448831808e-05	1.13687277450049e-07	NA	NA	NA	NA	NA	NA	NA	NA	NA	0.00358424473930626	0.00358424473930626	NA	0.00683381936433188	0.00683381936433188	NA	0.0536642343592228	0.0536642343592228
382	YMR269W_TMA23	TMA23	ORFS	NO	0.255148024491179	0.144377566545252	0.31283997641411	2.71664725581251	4.80093408654796	NA	NA	NA	NA	NA	NA	24.25	24.25	32.575	31.65	30.725	29.8	28.875	24.25	17.775	16.85	15.925	3	2	NA	1.13687277450049e-07	4.26970897663615e-06	1.13687277450049e-07	NA	NA	NA	NA	NA	NA	NA	NA	NA	NA	NA	NA	NA	NA	NA	NA	NA
383	YMR283C_RIT1	RIT1	ORFS	NO	0.18125636349113	0.100366757647222	0.279244810150243	3.82412604561531	6.90614299802612	NA	NA	NA	NA	NA	NA	28.5	27	31.05	30.7666666666667	30.4833333333333	30.2	29.9166666666667	28.5	26.5166666666667	26.2333333333333	25.95	2	2	1	1.13687277450049e-05	4.26970897663615e-06	1.13687277450049e-05	NA	NA	NA	NA	NA	NA	NA	NA	NA	NA	NA	NA	NA	NA	NA	NA	NA
384	YMR309C_NIP1	NIP1	ORFS	NO	0.11510804518222	0.0950039098462782	0.0910246012047559	6.02170925118805	7.29598583554611	0.048322281461673	0.0109435101057184	0.0350307344452841	0.00870128014652027	0.244841679839589	14.6905007903754	38.9214794942494	39.5	71.5166666666667	65.5	56.8	52.8	49.4166666666667	38.1666666666667	19.3	16.0666666666667	11.2	71	54	14	0.000159162188430069	0.000115282142369176	0.000159162188430069	0.0401878734455162	0.0200064028067746	0.046724186408163	0.0506559763968539	0.0270864882496292	0.0505709815551486	0.036907133891728	0.0350307344452841	0.0314711507812542	0.0489012515526931	0.0369758552335923	0.0431168218905491	0.0649591720215739	0.0420590295776516	0.0524878476586327	0.101635608220506	0.0635585345960602
385	YMR310C_YMR310C	YMR310C	ORFS	NO	0.469973349012078	0.264664316392375	0.452925400978807	1.47486486630997	2.61896726392208	0.140097575252685	0.0148979296135538	0.135176252949429	0.0148979296135538	0.0883523401713047	5.30114041027828	37.672278338945	38	63.6333333333333	56.1333333333333	52.3	49.8	47	37.3333333333333	20.9666666666667	16.8	14.0666666666667	27	33	6	6.82123664700294e-05	7.04501981144965e-05	6.82123664700294e-05	0.165385065582245	0.165385065582245	0.114259082334669	0.140800887830568	0.140800887830568	0.0396809544242199	0.128651656687517	0.128651656687517	0.0378988369258859	0.130474013213667	0.130474013213667	0.0312445709412705	0.135176252949429	0.135176252949429	0.0628616224730568	0.140029649787337	0.140029649787337
386	YNL001W_DOM34	DOM34	ORFS	NO	0.131070679434858	0.116812471834473	0.0835394581520196	5.2883465894021	5.93384567310719	0.042045020290238	0.0276388088940717	0.0301274216690695	0.0276388088940717	0.280521007065057	16.8312604239034	29.099890530925	26	52.7666666666667	46.5333333333333	44.1666666666667	40.8	38.0833333333333	25.6666666666667	15.2333333333333	13.6666666666667	12.2666666666667	29	14	3	3.41061832350147e-05	2.98879628364531e-05	3.41061832350147e-05	0.0267832789945909	0.0267832789945909	0.0212398335569839	0.0875805887698395	0.0875805887698395	NA	0.047677401675372	0.047677401675372	0.0440870520135242	0.0301274216690695	0.0301274216690695	0.0359041241963423	0.0180564103423181	0.0180564103423181	0.0255356203938801	NA	NA
387	YNL002C_RLP7	RLP7	ORFS	NO	0.358951054581437	0.277869340117512	0.346414296884475	1.93103536460759	2.49450759938757	0.0980188452419659	0.0102445357709108	0.0961022273839989	0.0038581960803014	0.12370381151099	7.42222869065939	38.2577333227488	31	72.4333333333333	62.2	54.9666666666667	51.4	46.5	33	18.2666666666667	16.6	14.5333333333333	57	39	17	0.000193268371665083	8.3259325044405e-05	0.000193268371665083	0.104024873213742	0.0934519470593682	0.0659777369884689	0.112529881558472	0.0990873384148353	0.0523711816019589	0.0896928407033853	0.0899164949443765	0.0503414169087315	0.0880810383610726	0.0961022273839989	0.0461220213670909	0.0957655923731581	0.0988082564513311	0.0151101775513481	0.0577247132091864	0.0557858878285524
388	YNL030W_HHF2	HHF2	ORFS	NO	0.0215005276221787	0.0173224976386965	0.0167485657310559	32.2386125931596	40.01427478977	0.0126355088699389	0.00375350349427732	0.00576375258553369	0.00241350904996647	0.919877770807383	55.192666248443	35.3706809008352	32	67.0333333333333	58.7	52.9666666666667	49	46.3333333333333	32	17.85	15.3333333333333	11.6166666666667	483	434	78	0.000886760764110382	0.000926526847930045	0.000886760764110382	0.00778859634347225	0.00576375258553369	0.00778951058954887	0.0110331018895483	0.00165288455305943	0.0226117360909141	0.0116199537858819	0.00743331934537812	0.0150563960126092	0.0155308809653099	0.00768089113661888	0.0255190606437737	0.0172050113654823	0.00572409712476218	0.0406039450043835	0.0191070929857834	0.00877282995281752
389	YNL061W_NOP2	NOP2	ORFS	NO	0.289625235580096	0.181678094204377	0.292420709668815	2.393255474343	3.81524907334285	0.0957811899792158	0.00229373852540808	0.100950081685508	0.00534879847180011	0.126454526561319	7.58727159367914	34.9770509977827	31	60.4	55.1666666666667	53.5833333333333	51.8666666666667	48.8333333333333	34.8333333333333	15.55	14.3666666666667	11.1833333333333	44	41	5	5.68436387250245e-05	8.75290340210411e-05	5.68436387250245e-05	0.0950955142500915	0.0981467982184855	0.0453109698252176	0.0947845983904313	0.100950081685508	0.0366168941307155	0.0996621004976673	0.110305455160345	0.0375312086041226	0.0936564130465323	0.103021930370794	0.050210256440777	0.0957073237113565	0.0966487360291852	0.0514260541749924	0.0900535725822395	0.0841012897393434
390	YNL062C_GCD10	GCD10	ORFS	NO	0.205873785605155	0.145738608820457	0.200811833747725	3.36685498118411	4.75609851205501	0.0621345848049458	0.0236276244144468	0.0737211032632638	0.0234815792300823	0.191721614551622	11.5032968730973	32.3286749482402	32	57.7666666666667	48.5333333333333	46.5666666666667	42.2	39.5	32.5	18.2833333333333	16.5	15.2333333333333	23	28	2	2.27374554900098e-05	5.97759256729061e-05	2.27374554900098e-05	0.0807513213463219	0.0800000673519606	0.0226185553232332	0.0820974420486338	0.0820974420486338	0.00455870997267394	0.0737211032632638	0.0737211032632638	0.0150942757721326	0.0439578002643985	0.0439578002643985	0.0105749521082678	0.030145257102111	0.030145257102111	0.0168678007736239	0.0258789094583478	0.00728361351549697
391	YNL066W_SUN4	SUN4	ORFS	NO	0.0816363504125873	0.0579632230287316	0.0614240495432741	8.49066839780078	11.9583961060337	0.0127462354801788	0.00233101850972589	0.00579912994621383	0.000961661100317523	0.911937167768062	54.7162300660837	40.8377622377622	38.5	72.3166666666667	63.3666666666667	58.25	54.4666666666667	51.0833333333333	39.1666666666667	22.9666666666667	20.0666666666667	14.8	143	110	20	0.000227374554900098	0.000234833993714988	0.000227374554900098	0.0128661282718848	0.00579912994621383	0.0196209145275634	0.0121550873529979	0.00634920104645826	0.0130564102728213	0.00954977525381771	0.00409964192024373	0.0111926868393858	0.0130922538744372	0.00468538665684256	0.017504651239916	0.0160679326477563	0.00606127402847914	0.0216867609522524	0.0261795327777968	0.0192571922905152
392	YNL067W_RPL9B	RPL9B	ORFS	YES	0.105174465729573	0.102862640591451	0.0609308007835411	6.59045116846309	6.73857074419253	0.0438472102065943	0.00696205743682035	0.0506168782416271	0.00710729516396176	0.269231907918494	16.1539144751097	32.3553120635944	29	59.6333333333333	51.3333333333333	48	43.6666666666667	41.3333333333333	28	15.3333333333333	13.5666666666667	11	725	638	107	0.00121645386871552	0.00136203716354693	0.00121645386871552	0.0376901902175333	0.0395917168568703	0.0252375158624758	0.0350950335444347	0.0377057224336459	0.0291270526460512	0.0499260392214	0.0506168782416271	0.0290867851698804	0.0469525037517963	0.0514630135510372	0.0307667246590293	0.0495722842978072	0.0524581056711267	0.0246736531742077	0.0404387186567648	0.0392071948568802
393	YNL069C_RPL16B	RPL16B	ORFS	YES	0.0656387605653114	0.0531094583151441	0.0343307389862045	10.560028473881	13.0512944878275	0.0323698566753382	0.00116501615306003	0.0349481077773952	0.00126284775058643	0.362619598141952	21.7571758885171	28.7960105288718	25	57.7666666666666	47.3333333333333	43	38.6666666666667	36	25	14.3333333333333	12.3333333333333	10	2515	2222	381	0.00433148527084686	0.00474364667304277	0.00433148527084686	0.0341128036103771	0.0348516776576725	0.0169834722487322	0.0325231587156906	0.0349481077773952	0.0111611293228663	0.0325013192029387	0.0371564404334914	0.0115765463866036	0.0309722069375817	0.0336596447709119	0.0100857726809861	0.0317397949101031	0.0350982661961909	0.0103975754601563	0.0238781799050777	0.0233360495972915
394	YNL096C_RPS7B	RPS7B	ORFS	YES	0.101720338365935	0.0948222133157795	0.0565549259784445	6.8142437559181	7.30996626551637	0.0452735044875635	0.00385148578972269	0.0391399318462335	0.00305716385039019	0.260934676508091	15.6560805904855	29.8256095878266	23	60.6666666666667	48.5333333333333	42.5	39.1333333333333	35.5	23.6666666666667	13	11.6666666666667	9.1	391	385	67	0.000761704758915328	0.000821918978002459	0.000761704758915328	0.0480938390652817	0.0455983072209059	0.0283685577100951	0.0467187881784766	0.0387982223514255	0.0266362256943771	0.0397042691396892	0.0391399318462335	0.0266362280392737	0.0429734874927412	0.03826240694075	0.0208941259182055	0.0488771385616291	0.0418857380468177	0.0188120567164565	0.0337009213508396	0.0327903964239564
395	YNL104C_LEU4	LEU4	ORFS	NO	0.0404705714206109	0.0301679671167198	0.0349934471034084	17.1271903565695	22.9762641240678	0.0118761737586832	0.00260850367269243	0.00728361351549697	0.00480753485541699	0.978321881575213	58.6993128945128	32.0845944435156	29	63.8166666666667	56.6	49.5333333333333	46.6666666666667	42.5	29.1666666666667	14.4166666666667	12.1666666666667	10.1833333333333	241	182	36	0.000409274198820176	0.00038854351687389	0.000409274198820176	0.0134710568298227	0.00616895295175539	0.020857578141697	0.00810475086347647	0.00409872785287385	0.0139684879915	0.0124170843392865	0.00847538791892033	0.0130359143648238	0.0105940291892096	0.00728361351549697	0.0092795393921643	0.0147939475716206	0.0166344686845434	0.00910754052552766	0.00988352648972701	0.0123050091016566
396	YNL110C_NOP15	NOP15	ORFS	NO	0.429769713986694	0.325132041576045	0.305939304375217	1.61283393873912	2.13189440573123	0.0885724603006088	0.0167081006330877	0.0810639731524339	0.0167081006330877	0.136261946663403	8.17571679980416	26.3469994058229	28.5	45.5833333333333	38.6333333333333	36.65	34.0666666666667	31.4166666666667	24.3333333333333	14.7833333333333	13.8333333333333	13.1333333333333	34	22	3	3.41061832350147e-05	4.69667987429977e-05	3.41061832350147e-05	0.087088749374964	0.087088749374964	0.0833135395122078	0.117695262462091	0.117695262462091	NA	0.076595939602046	0.076595939602046	0.0712654367258562	0.0804183769115087	0.0804183769115087	0.0846532008246628	0.0810639731524339	0.0810639731524339	0.0636418319532774	0.0946710751866155	0.0946710751866155
397	YNL112W_DBP2	DBP2	ORFS	NO	0.19206817862149	0.166770234508691	0.113466908721246	3.60886007007925	4.15630032902438	0.0790600196706533	0.00821199927467645	0.078002934722596	0.00677882758501612	0.151942627012573	9.11655762075438	29.009371719898	23.5	60.2666666666667	55.4333333333333	46.7333333333333	40.5333333333333	36.1666666666667	25	12.3333333333333	11.1	9.2	76	54	13	0.000147793460685064	0.000115282142369176	0.000147793460685064	0.0828063150494439	0.0805775174581606	0.0395164529730841	0.09029011103808	0.0829254586754027	0.0480241043981479	0.0798414297447708	0.078002934722596	0.0446035449942125	0.0727356895516584	0.0760380087907515	0.0523995721233245	0.0696265529693135	0.0653886311697174	0.0465262389049609	0.0502968980159283	0.0617150194828814
398	YNL113W_RPC19	RPC19	ORFS	NO	0.245759325082742	0.24566682582708	0.150863801476568	2.82043084357665	2.82149280118039	0.148535059435947	0.00581928838666659	0.148957144992008	0.00581928838666659	0.0836773319717695	5.02063991830617	36.2530193236715	35.5	54.5833333333333	52.0666666666667	49.2166666666667	47.6666666666667	45.4166666666667	35.6666666666667	20.8	19.0666666666667	16.5833333333333	32	46	6	6.82123664700294e-05	9.82033064626315e-05	6.82123664700294e-05	0.153114567327451	0.153114567327451	NA	0.148957144992008	0.148957144992008	0.00914276220289326	0.144529786283234	0.144529786283234	0.0142223294326249	0.141045194186368	0.141045194186368	0.0183866723039617	0.155028604390677	0.155028604390677	0.0270464705646569	0.134229542408999	0.134229542408999
399	YNL132W_KRE33	KRE33	ORFS	NO	0.3100662805229	0.179653932622804	0.34102905421768	2.23548068300433	3.85823550000019	0.117932294630564	0.0243721996330238	0.130964378489736	0.0244054061227548	0.103826033513742	6.22956201082451	32.7259259259259	27	66.3833333333333	59.3666666666667	52.1833333333333	44.9333333333333	42	28.1666666666667	15.2833333333333	13.1333333333333	10.9166666666667	36	20	7	7.95810942150343e-05	4.26970897663615e-05	7.95810942150343e-05	0.0859134071801543	0.083841516506724	0.0372166025607649	0.0989042495334412	0.0980690234283258	0.00359315048019884	0.127020901783322	0.131028344262879	0.0252110480390392	0.135313715599884	0.130964378489736	0.044785614946321	0.142509199056016	0.140087526555333	0.0364549486844008	0.110976848595606	0.118152594448825
400	YNL142W_MEP2	MEP2	ORFS	NO	0.17665279924859	0.0803232213751817	0.257254402483566	3.92378260354954	8.62947437481777	0.0143734506761783	0.00354041985263993	0.0108124959484542	0.00423526067118184	0.80935370272509	48.5612221635054	40.0468253968254	36.5	57.9666666666667	54.1	52.7166666666667	51.0666666666667	51	36.8333333333333	27.2666666666667	24.6333333333333	22.6	20	21	1	1.13687277450049e-05	4.48319442546796e-05	1.13687277450049e-05	0.0177110814835421	0.0105019880597817	0.0179252433472538	0.0183483132237728	0.0193895585864686	0.0176499254788151	0.0102193183176167	0.00842578386860688	0.00795236110681365	0.0134851180299366	0.0111455440925323	0.0107965351323432	0.0121034223260233	0.0108124959484542	0.0100571011497355	0.0295743482848793	0.0196114878926291
401	YNL149C_PGA2	PGA2	ORFS	NO	0.0577614421158711	0.0311054258175874	0.0594473744307059	12.0001709647324	22.2838029810231	0.025664494758894	0.00597403216528267	0.0127469244131099	0.0101475556713205	0.455837783930046	27.3502670358028	30.7195151962594	24	71.9333333333333	58.5333333333333	47.3333333333333	36.2	35.0833333333333	24.5	12.1666666666667	11.7333333333333	10.1666666666667	63	43	6	6.82123664700294e-05	9.17987429976773e-05	6.82123664700294e-05	0.0351141761489283	0.0238275449510812	0.0431753413285839	0.0223804992308473	0.0280851357335273	0.0192493510489788	0.0234194232277764	0.0127469244131099	0.0224236674501271	0.0275738892421906	0.00959021696811161	0.0347555625432231	0.0198344859447275	0.00359718436302489	0.0373383907805839	0.00427239036358896	0.00381686803269711
402	YNL151C_RPC31	RPC31	ORFS	NO	0.30117349155938	0.166876795319379	0.26589276675716	2.30148801267685	4.15364628277621	0.0937439709356163	0.0252519440033528	0.100658117188458	0.0253833976330966	0.12907313886345	7.744388331807	24.9166666666667	29	37.5166666666667	36.1	34.5166666666667	32.6666666666667	31.3333333333333	24.1666666666667	16.3166666666667	13.0666666666667	10.45	10	12	1	1.13687277450049e-05	2.56182538598169e-05	1.13687277450049e-05	0.0515956792241109	0.0534205130898823	0.0119088094949269	0.0887522379938365	0.0881801563354205	0.00492428520269779	0.107077516909086	0.100658117188458	0.0205589033414871	0.110536839893159	0.114154158164331	0.0122875893217176	0.110757580657889	0.115134340922555	0.0193914086533362	0.131260150184181	0.140740446139818
403	YNL161W_CBK1	CBK1	ORFS	NO	0.0867862902189112	0.0509872209777972	0.10674134958238	7.9868280901458	13.5945275554787	0.0279051259955344	0.00407486595928174	0.0269076660480914	0.00559834302893163	0.419704307722036	25.1822584633222	30.3688888888889	30	46.2166666666667	44.5	43.1833333333333	41.7333333333333	39.25	27.6666666666667	19.65	18.6333333333333	17.8166666666667	25	6	1	1.13687277450049e-05	1.28091269299085e-05	1.13687277450049e-05	0.0250666887684619	0.0254685261488023	0.0263834064751484	0.0333041108362923	0.0328953069096828	0.0188476720527483	0.0312382904916185	0.036195885893444	0.0119503711595594	0.0243522747396324	0.0225377742485744	0.0103219165359752	0.0255642651416671	0.0269076660480914	0.016852012791041	0.00499235638819985	0.00499235638819985
404	YNL162W_RPL42A	RPL42A	ORFS	YES	0.0871884937124287	0.0731298116654213	0.0558648334356649	7.94998457991639	9.47831212435205	0.0340494589750946	0.00466405689260154	0.0334214699320683	0.00266873484414719	0.34502021021999	20.7012126131994	25.2020036687354	21	53.2333333333333	43.0333333333334	37	33.7333333333334	30.5	21	11.6666666666667	9.66666666666667	7.66666666666667	1211	972	164	0.0018644713501808	0.00207507856264517	0.0018644713501808	0.0381286005948669	0.0334214699320683	0.0356786616254683	0.0374659319162025	0.034915224171338	0.0193632853936836	0.0366866628331904	0.0338609591079435	0.0149989438803595	0.0294359152716296	0.0298615576952618	0.0143362029488016	0.0285301842595837	0.0288236412020141	0.00906948457425947	0.0198815426540348	0.0167792192191972
405	YNL178W_RPS3	RPS3	ORFS	YES	0.0786948684530156	0.0788433768167063	0.0421719578459803	8.80803531648046	8.7914446152067	0.0338844669031822	0.00303841455052313	0.0347039670747849	0.00347570786852261	0.346671762905093	20.8003057743056	27.4954551270694	24	54.95	46.6666666666667	41.3166666666667	37	33.6666666666667	23.6666666666667	14	12	10	2583	2124	408	0.004638440919962	0.00453443093318759	0.004638440919962	0.0374991503153608	0.0386141696269215	0.0127801331675205	0.0355088615529649	0.0373833230587219	0.00987895594081887	0.0347260276369463	0.0347039670747849	0.00971129816784136	0.0318511105692267	0.0319932479628488	0.00957002603899917	0.0298371844414123	0.0303979188125971	0.012779444446396	0.0206747509769766	0.0214857591085083
406	YNL186W_UBP10	UBP10	ORFS	NO	0.250186032460425	0.124848622678037	0.299688684346182	2.77052709035461	5.55190089959945	0.161831551911292	0.0715517617754126	0.152715121979026	0.0849731795220316	0.077301202487382	4.63807214924292	35.6752688172043	32	68.0666666666667	63.7333333333333	58.7	54.7333333333333	48	31.3333333333333	12.5	11.2666666666667	10.1666666666667	31	23	5	5.68436387250245e-05	4.91016532313158e-05	5.68436387250245e-05	0.28590400094626	0.28590400094626	NA	0.110728889763557	0.0517703394704202	0.147150491068898	0.157709138889876	0.171381300780814	0.09924880124305	0.133972506298077	0.152715121979026	0.102286928161752	0.12084322365869	0.125879826944492	0.0798799455102357	0.189254617319573	0.177220894341224
407	YNL209W_SSB2	SSB2	ORFS	NO	0.106813237555612	0.0998192259379219	0.051674843571055	6.48933780514852	6.94402480130448	0.0393125887122576	0.00550530842191632	0.0383551880753562	0.00262912031672743	0.299611856442606	17.9767113865564	28.967328210849	25	56.75	49.3333333333333	45	41.3333333333333	37.75	25.1666666666667	13.6666666666667	12.1666666666667	9.91666666666667	1423	1021	216	0.00245564519292106	0.00217968643257276	0.00245564519292106	0.0312046029118676	0.0371050012795683	0.0160072853226012	0.0363162538469232	0.0366543104741996	0.0170614600247491	0.041256521074482	0.0383551880753562	0.0158400817299962	0.0445176816369281	0.040193676136148	0.0184536265646364	0.043267884091087	0.0430923407294364	0.0106510745250243	0.0330903932460456	0.035507032942575
408	YNL244C_SUI1	SUI1	ORFS	NO	0.0416907245019252	0.0411122103584899	0.0181962150187498	16.62593271863	16.859886017216	0.0254225413367757	0.00358853408103733	0.0165258657238895	0.00353770680123636	0.460120689104582	27.6072413462749	29.0967961283999	23	55.5	46.6666666666667	41.5	38.1333333333333	35.6666666666667	23.1666666666667	13.4833333333333	11.4333333333333	9.38333333333333	440	371	84	0.000954973130580411	0.000792031015166006	0.000954973130580411	0.0236994525778467	0.0119903825480736	0.0347894811002233	0.0209497951253354	0.011249341482684	0.0276368316969424	0.0262145255201611	0.0165258657238895	0.0270889763198534	0.0255449538645079	0.0176348247824882	0.0295190050508125	0.0307039795960273	0.0192688349784073	0.0349394782012281	0.021359354656155	0.0227429445514317
409	YNL247W_YNL247W	YNL247W	ORFS	NO	0.0483233771778186	0.0403971175791696	0.0493255911517205	14.3439308475757	17.1583326261218	0.0324512977407782	0.00171469397535942	0.0366922222444526	0.00715486805055209	0.361724203340126	21.7034522004076	38.3990646520711	33	76.9833333333333	64.4666666666667	54.0666666666667	49.6666666666667	44.6666666666667	34	18.3666666666667	16	12.5833333333333	47	46	9	0.000102318549705044	9.82033064626315e-05	0.000102318549705044	0.0324824902609384	0.0371341329813797	0.0202468681689112	0.030807220918962	0.0232936570625265	0.0258337033024206	0.0320675042250364	0.0247955584534738	0.022764449090815	0.0315900558457449	0.0366922222444526	0.0218736011592682	0.0353092174532093	0.0373657425394026	0.0256128582134062	0.0600231521690339	0.0587504536557169
410	YNL248C_RPA49	RPA49	ORFS	NO	0.426723627743407	0.275956651699608	0.428876682758245	1.62434685003367	2.51179732864156	0.077901449882964	0.00310869971897634	0.0681497075601131	0.00526424407339021	0.154114222038951	9.24685332233707	34.0148900330537	31	56.5	50.1333333333333	45.9833333333333	43.6	41.9166666666667	31.3333333333333	17.9166666666667	16.1666666666667	14	57	46	16	0.000181899643920078	9.82033064626315e-05	0.000181899643920078	0.0735253335985766	0.0790588416485397	0.0293641374970135	0.0756972797693529	0.0698048496332618	0.0143448832668582	0.0797308930389527	0.0681497075601131	0.029744289263116	0.0803639867459468	0.0655910661168728	0.0308999031651787	0.0801897562619907	0.0675725824349779	0.025984207629687	0.0888390897864428	0.0903750179637033
411	YNL255C_GIS2	GIS2	ORFS	NO	0.0911252741465994	0.0930242374959747	0.0399849274063924	7.60653053778289	7.45125355733165	0.0471550564705022	0.00378313019475309	0.0513533749808436	0.00651717881154215	0.250757001925697	15.0454201155418	26.4325453589565	22	55.6666666666667	48.5666666666667	44.3333333333333	40	34.6666666666667	22.3333333333333	11.3333333333333	9	7.38333333333333	247	218	41	0.000466117837545201	0.000465398278453341	0.000466117837545201	0.0531815099557707	0.0594378981014718	0.0245598166078604	0.0483875084955736	0.0513533749808436	0.0249505671036291	0.043635408450798	0.0438315908399999	0.030816679648478	0.0451584017350136	0.044967120061266	0.0297433426919611	0.0454124537153554	0.054320703326903	0.0264785891282189	0.0451382524220535	0.0506831385135206
412	YNL289W_PCL1	PCL1	ORFS	NO	0.222776199474489	0.0752846930337498	0.292988616915353	3.11140589611917	9.20701343962723	NA	NA	NA	NA	NA	NA	35.8418803418803	38	63.5166666666667	57.8	55.5333333333333	53.1333333333333	50.3333333333333	32.8333333333333	19.4	15.9333333333333	13.8	12	13	2	2.27374554900098e-05	2.7753108348135e-05	2.27374554900098e-05	NA	NA	NA	NA	NA	NA	NA	NA	NA	NA	NA	NA	NA	NA	NA	NA	NA
413	YNL290W_RFC3	RFC3	ORFS	NO	0.0957480871394327	0.0699637727224924	0.0887629327613031	7.2392796688518	9.90722989323741	0.0319783086368986	0.0053001090112682	0.0274049312543056	0.00313330833317164	0.366988107880311	22.0192864728187	34.537037037037	28	60.1666666666667	52.6333333333333	48.45	46.3333333333333	44.3333333333333	29.3333333333333	19.4	16.6666666666667	13.7333333333333	12	9	5	5.68436387250245e-05	1.92136903948627e-05	5.68436387250245e-05	0.0284593124467727	0.0258960013552928	0.0145755060318326	0.0355467572142289	0.0282012054761754	0.0263649262483974	0.0243362764636296	0.0241600594168124	0.016386846501147	0.0356669578104581	0.0325132820620494	0.0186977596024579	0.0358822392494038	0.0274049312543056	0.035141026921193	0.0461227289832172	0.041448063710686
414	YNL299W_TRF5	TRF5	ORFS	NO	0.533918017384446	0.528388478204719	0.367487134163886	1.29822773907412	1.31181357874233	NA	NA	NA	NA	NA	NA	44	47	60.7	59.0666666666667	57.4333333333333	55.8	54.1666666666667	46	30.1666666666667	27.3333333333333	24.5	4	4	2	2.27374554900098e-05	8.53941795327231e-06	2.27374554900098e-05	NA	NA	NA	NA	NA	NA	NA	NA	NA	NA	NA	NA	NA	NA	NA	NA	NA
415	YNL300W_YNL300W	YNL300W	ORFS	NO	0.126409044589765	0.0569402833982318	0.312155936176538	5.48336697591072	12.1732302544435	0.0231235260330102	0.00316787701380766	0.0158978035146472	0.00449744696003551	0.505288552787162	30.3173131672297	35.7846585686961	35	64.3	57.9	51.6166666666667	48.2	44.5833333333333	34.8333333333333	19.7166666666667	15.0666666666667	13.3333333333333	142	162	21	0.000238743282645103	0.000345846427107528	0.000238743282645103	0.0278838523194293	0.0238601453411936	0.0222451493889441	0.0238684226035005	0.0217226943881222	0.0183352342974731	0.0192574892633324	0.0148421434945605	0.0170732255228255	0.0228680677364874	0.0158978035146472	0.0203019000845813	0.0217397982423013	0.0137201121513485	0.0218669465427893	0.0255753195881226	0.0270278885587045
416	YNL301C_RPL18B	RPL18B	ORFS	YES	0.102503030937814	0.0941807196534502	0.0524819972919313	6.76221155821684	7.35975667960988	0.0333982921089997	0.00883539783007575	0.0326550456042661	0.0107124442978372	0.351633212121646	21.0979927272988	35.1857348177214	31	71.4	61.3	55.1333333333333	52.2	47.0833333333333	30.6666666666667	16.6666666666667	14.3666666666667	12.6666666666667	303	248	42	0.000477486565290206	0.000529443913102883	0.000477486565290206	0.0201177769241167	0.0153834569388912	0.0228859577312032	0.0284954174602908	0.0191406795818046	0.0264358680262331	0.0385788327931282	0.0326550456042661	0.0239960271262512	0.0403853662920924	0.0412003170024231	0.0242386572722933	0.0394140670753706	0.0330865692783853	0.0288388077400927	0.0428284930024942	0.0376041124635634
417	YNL302C_RPS19B	RPS19B	ORFS	YES	0.0777414932238438	0.0690865545741272	0.0421304002674979	8.916051799573	10.0330257433264	0.0306375057612732	0.00176241024746026	0.0318615312035988	0.000966124503203362	0.382793401334677	22.9676040800806	25.5315556982883	22	51.3333333333333	43	38	34.6666666666667	31.6666666666667	22.3333333333333	12.3333333333333	10.6666666666667	8.86666666666666	1376	1273	241	0.00273986338654618	0.00271766976362891	0.00273986338654618	0.032052099268102	0.0318615312035988	0.0165916505398925	0.0327070292892565	0.0329480651090901	0.0114860744229693	0.0306572121968047	0.0327469558970405	0.012178406627599	0.028913694735234	0.0306505805230831	0.0141070694476557	0.028857493316969	0.0313039236379397	0.0120578421095202	0.0199058086737479	0.0194238368202601
418	YNL308C_KRI1	KRI1	ORFS	NO	0.410373959122549	0.230073678635057	0.407661288357775	1.68906229343113	3.01271829386193	0.0234387899554402	NA	0.0234387899554402	NA	0.498570438346395	29.9142263007837	36.3696581196581	31	71.7	61.3666666666667	56.8833333333333	51.8666666666667	47.0833333333333	34.3333333333333	15.7333333333333	12.9333333333333	10.5333333333333	13	12	4	4.54749109800196e-05	2.56182538598169e-05	4.54749109800196e-05	0.0234387899554402	0.0234387899554402	NA	NA	NA	NA	NA	NA	NA	NA	NA	NA	NA	NA	NA	NA	NA
419	YNL313C_YNL313C	YNL313C	ORFS	NO	0.170508961961033	0.163267642025464	0.115345681835205	4.06516568154554	4.24546573932782	0.118877300864561	0.0227959865968828	0.113500655044097	0.0241877008304399	0.103048395198356	6.18290371190139	27.8522825150732	25.5	57.1333333333333	46.3333333333333	41.0333333333333	39.0666666666667	36.3333333333333	23.3333333333333	13.1	11.6666666666667	10.5833333333333	43	18	2	2.27374554900098e-05	3.84273807897254e-05	2.27374554900098e-05	0.120900975533652	0.0912044503335021	0.0663545821247594	0.105493142922168	0.111078011220834	0.0562931030980229	0.104276451131875	0.113500655044097	0.0708398807367646	0.10592327189925	0.117640541704447	0.084799151864759	0.15779266283586	0.157421231942568	0.0611427343381452	0.10870574971066	0.11652243248115
420	YNR003C_RPC34	RPC34	ORFS	NO	0.127834292120972	0.0879518522659694	0.160907581569705	5.42223193056842	7.88098445572066	0.122895590992066	0.0367305652922897	0.10114766871217	0.0458173547715389	0.0998754734200717	5.9925284052043	32.306342780027	31	68.4	57.0666666666667	52.2	44.2	34	26.6666666666667	18.1333333333333	16	14.8666666666667	19	13	1	1.13687277450049e-05	2.7753108348135e-05	1.13687277450049e-05	0.175308198813493	0.188662664913517	0.0877377959672012	0.133703220256321	0.101440306186547	0.0867390659536923	0.122059876169363	0.0903198661383359	0.0967146355950334	0.108821137394745	0.10114766871217	0.0779610212970087	0.0745855223264106	0.0691311389120276	0.0446620116665006	0.0953359534648413	0.112285567572039
421	YNR012W_URK1	URK1	ORFS	NO	0.215496196518137	0.182651092333698	0.136347090233914	3.2165170047519	3.79492491232182	0.088153353540204	0.00913791756157079	0.0936983325665134	0.0172501081024012	0.1368815111879	8.212890671274	32.3455882352941	33	55.75	50.5666666666667	46.55	44.2	42.75	34.1666666666667	16.8833333333333	15.3333333333333	13.95	17	24	4	4.54749109800196e-05	5.12365077196338e-05	4.54749109800196e-05	0.0993357991562989	0.113752038143555	0.0644441966048128	0.0897459740864894	0.0936983325665134	0.0524446642223109	0.0748796043063606	0.0685180507741213	0.0521491027203672	0.084522884632045	0.0824910225255314	0.0411107672851188	0.0922825055198262	0.100521417595093	0.0380985948336545	0.0960383035913966	0.112028391356119
422	YNR050C_LYS9	LYS9	ORFS	NO	0.0329489206502003	0.0270272127259919	0.0298713029668295	21.0370223631508	25.6462694687473	0.0269985155219302	0.00333346506995219	0.0200688879308563	0.00536436408431181	0.433602284334982	26.0161370600989	33.393075990086	27	68.7833333333333	56.5666666666667	51	44.6666666666667	41.4166666666667	26.3333333333333	15.6666666666667	12.9333333333333	11.4833333333333	147	129	30	0.000341061832350147	0.000275396228993032	0.000341061832350147	0.0211823270288876	0.0107622328588914	0.0299286879697453	0.0289119401216673	0.0168622712435793	0.0407865314399518	0.0276507781919937	0.0200688879308563	0.0350810356994922	0.029414458713818	0.0251487551372922	0.0273198550946622	0.0278330735532842	0.0209985051131711	0.0251713769303814	0.0209988768525667	0.013516805317569
423	YOL006C_TOP1	TOP1	ORFS	NO	0.193619550699897	0.132014317646204	0.212706864931273	3.57994416397699	5.25054549323634	0.0111668692557553	0.00935362822544169	0.0111668692557553	0.00935362822544169	1.04009534153668	62.4057204922006	30.6222222222222	20	62.7	57.4	51.8	45.9	40	20	13.8	11.9	9.2	5	9	NA	1.13687277450049e-07	1.92136903948627e-05	1.13687277450049e-07	0.0177808832026631	0.0177808832026631	NA	0.00455285530884764	0.00455285530884764	NA	NA	NA	NA	NA	NA	NA	NA	NA	NA	0.0200428312593974	0.0200428312593974
424	YOL019W_YOL019W	YOL019W	ORFS	NO	0.10361419666732	0.0710520883261413	0.104165224729519	6.68969313911172	9.75547935168747	0.0142603739657702	0.00147881111751636	0.0126380697907078	0.00227444980365903	0.81572540939261	48.9435245635566	40.1733893557423	39	68.1	64.4333333333333	62.3666666666667	59.4666666666667	57.6666666666667	36.3333333333333	15.9166666666667	14.7	13.7	17	14	10	0.000113687277450049	2.98879628364531e-05	0.000113687277450049	0.0136730086098265	0.0166914240780653	0.00747553134438564	0.0168517055650244	0.0126380697907078	0.0081010973612547	0.0132872424852044	0.0104905184184276	0.00903862560318159	0.0140684042107566	0.0138962509821579	0.00889523653529336	0.0134215089580392	0.0125845920846909	0.010876218457999	0.0281997208790505	0.0159307656017994
425	YOL021C_DIS3	DIS3	ORFS	NO	0.136541983864028	0.0600022210280796	0.278213569447164	5.07643994136045	11.5520253864531	0.0388674439825998	0.00725240222969453	0.03430460571272	0.00867182553978509	0.30297627714939	18.1785766289634	33.7666666666667	34	62.9166666666667	58.6	52.4833333333333	49.2	44	28.1666666666667	16.7833333333333	15.7	13.0166666666667	34	20	6	6.82123664700294e-05	4.26970897663615e-05	6.82123664700294e-05	0.0377912679723236	0.041139852899127	0.0318897350810751	0.0399642184882999	0.03430460571272	0.0366581434053832	0.0292926668311952	0.0260878583949269	0.0278797036975375	0.0376984942554964	0.0280810867711014	0.0380628119657343	0.0495905723656842	0.046646488895103	0.041835714804731	0.0549295262918123	0.0381310127991508
426	YOL039W_RPP2A	RPP2A	ORFS	YES	0.044709869513969	0.04220624403554	0.0242022837855881	15.5032253078569	16.4228586646155	0.034308529281226	0.00164725352564856	0.0360447078552297	0.00195299093867982	0.342459001169291	20.5475400701575	29.4853137098867	24	58	49.6666666666667	44.6666666666667	40.8666666666667	37	24.3333333333333	13.6666666666667	12	9.66666666666667	2824	2505	424	0.00482034056388207	0.00534781049323678	0.00482034056388207	0.0326312426245683	0.0351021293366243	0.0152727062818804	0.036775376253958	0.0382198439449134	0.0114626495503175	0.0348778132422329	0.0364466428341011	0.0116578267437505	0.0342240185153408	0.0360447078552297	0.0130104838540348	0.0330341957700299	0.032892544053605	0.0129346470008363	0.0214213579599505	0.022314355131421
427	YOL040C_RPS15	RPS15	ORFS	YES	0.0603188438818912	0.0507675546617672	0.0380147581214799	11.4913870351557	13.6533497659668	0.0288822754414471	0.00275670979998304	0.0317719575702426	0.00236143076110979	0.405702038855374	24.3421223313225	26.9737794075468	24	53.95	46	40.85	36.3333333333333	34	23.6666666666667	13.3333333333333	11.7666666666667	10	3010	2491	384	0.00436559145408188	0.00531792253040033	0.00436559145408188	0.0324743516786368	0.0317719575702426	0.0156998917872796	0.0304030273498665	0.032979198986204	0.0141295972798118	0.0292436533160606	0.0318615312035988	0.0126434373396234	0.0263296146721099	0.0287705001781359	0.011014454177016	0.0259607301905615	0.0273838418818794	0.0113102708668191	0.0212744323322509	0.0225080379423306
428	YOL041C_NOP12	NOP12	ORFS	NO	0.439296539275348	0.278876479727373	0.418530727543865	1.57785713883233	2.48549888910517	0.145315239472094	0.00963027445420228	0.166753007158367	0.0100853999475992	0.0853971892617539	5.12383135570523	35.7175925925926	34	52.7833333333333	50.2666666666667	49.0333333333333	47.8	44.0833333333333	33.6666666666667	21.7833333333333	20.4666666666667	18.3333333333333	18	24	1	1.13687277450049e-05	5.12365077196338e-05	1.13687277450049e-05	0.129100763931303	0.146060565954887	0.0536012270698644	0.145558109820092	0.166753007158367	0.0737163595182724	0.148605848539511	0.169565837720935	0.0786022232157621	0.15455130326394	0.166051419704032	0.0604982353278967	0.148760171805621	0.170518640652551	0.06645021201627	0.194274861582671	0.21122455901145
429	YOL052C_SPE2	SPE2	ORFS	NO	0.0610898384672196	0.0508642041755188	0.0517388624913533	11.3463580515421	13.6274063812751	0.0288002638101563	0.0025721796462384	0.0223071125704555	0.00862862073486844	0.406840712999336	24.4104427799601	42.9203618364909	32	76.2333333333333	65.6666666666667	60.2333333333333	56	53.8333333333333	40	28.2	25.5333333333333	19.5333333333333	31	35	9	0.000102318549705044	7.47199070911327e-05	0.000102318549705044	0.0255514131204261	0.0135600803742587	0.0282504837703538	0.0280744936064024	0.0185359628443433	0.0297617614621318	0.0295876640681845	0.0223071125704555	0.025566264792912	0.028193479563108	0.0234639102942118	0.0253337910092287	0.0325942686926605	0.0367154013363557	0.0250579831518175	0.0201223921481794	0.0166914240780653
430	YOL077C_BRX1	BRX1	ORFS	NO	0.328998776947569	0.22461278836548	0.29779776555846	2.1068381681869	3.08596489809871	0.0972010316711381	0.00613629154070201	0.0992439849602389	0.0104197417620895	0.124694440551827	7.4816664331096	34.4358484060061	30	65.0666666666666	57.2666666666667	51.8333333333333	48.6666666666667	45	31.6666666666667	17.5666666666667	15.2666666666667	13.0333333333333	73	69	19	0.000216005827155093	0.000147304959693947	0.000216005827155093	0.0866044930337621	0.0822469183846695	0.0430988090847638	0.09925517862046	0.103601630714138	0.0728452855186973	0.0974944526873001	0.091746146885025	0.0621343396444548	0.101300117779158	0.0992439849602389	0.0396891291242526	0.10135091623501	0.108853544724675	0.0283005458565688	0.0777837892904366	0.0785760824277968
431	YOL086C_ADH1	ADH1	ORFS	NO	0.025791473443225	0.025791473443225	NA	26.8750516361842	26.8750516361842	0.00713785353063159	0.00146545640516715	0.00432924773387678	0.00273680935506355	1.62391538194526	97.4349229167154	31.4347025894382	28	59.95	50.3333333333333	45	41	38	28.1666666666667	16.3333333333333	14.7666666666667	12	8052	6240	984	0.0111868281010848	0.0133214920071048	0.0111868281010848	0.00604005121043313	0.00398433631296642	0.00623904362877039	0.00564818803155845	0.00149325887729981	0.00820744996395629	0.00671576949012638	0.00571273908819766	0.00753345655600864	0.00912175393955835	0.00896570007103939	0.00811750477515847	0.00816350498148163	0.00432924773387678	0.00949941801413662	0.0096013674838225	0.00303063701423957
432	YOL093W_TRM10	TRM10	ORFS	NO	0.229842390586379	0.190651564501783	0.144697031557024	3.01574996149132	3.63567528213734	0.0391859353276407	0.0269775491362984	0.0337298294748427	0.0269775491362984	0.300561326279145	18.0336795767487	40.8625	34.25	85.225	67.45	60.35	54.3	48.125	34.25	17.65	15.9	15.45	8	10	NA	1.13687277450049e-07	2.13485448831808e-05	1.13687277450049e-07	0.0766763191204225	0.0766763191204225	NA	0.00649387160081514	0.00649387160081514	NA	0.0252518115378866	0.0252518115378866	NA	0.0537778449042364	0.0537778449042364	NA	0.0337298294748427	0.0337298294748427	NA	NA	NA
433	YOL109W_ZEO1	ZEO1	ORFS	NO	0.0269187680749554	0.0213793185136534	0.0274915164949118	25.7495877459873	32.4213879931338	0.0188617550796848	0.00493252445430706	0.0123682042730116	0.00373505363141361	0.61814338108438	37.0886028650628	28.9333990289275	24	62.1833333333333	51.2666666666667	46.1	39	36.3333333333333	24.1666666666667	12.25	10.5	8.46666666666667	255	279	46	0.000522961476270225	0.000595624402240743	0.000522961476270225	0.0145881472726608	0.00876820117084497	0.0176188253117963	0.0170460385477759	0.0139827880192537	0.0151898142546938	0.0269496818199767	0.0180583936895414	0.022761618610384	0.0158195545886392	0.00953795661603733	0.0164603852307101	0.0199053531693715	0.0123682042730116	0.0170705982296933	0.017344813663034	0.0133531392624523
434	YOL120C_RPL18A	RPL18A	ORFS	YES	0.063927758494312	0.0512265374799208	0.0361337828815991	10.8426636078851	13.5310176064825	0.0326905235385283	0.00280375610878459	0.0348112667249982	0.00307803059073303	0.35911986348186	21.5471918089116	26.9463154549963	23	55.6666666666667	47	41.6666666666667	37.3333333333333	33.6666666666667	22.6666666666667	12	10	7.66666666666667	4099	3298	531	0.0060367944325976	0.00704075010247302	0.0060367944325976	0.0352088459761325	0.0384805205680642	0.0115455091154435	0.0349786493375202	0.0349603074736414	0.0125918776454303	0.0331794107288395	0.0348112667249982	0.0113936119147122	0.0317172850370532	0.0343990053941379	0.0102492708426213	0.0283684266130961	0.0298380691893839	0.0105092457020252	0.0208737911350044	0.0209540768092906
435	YOL121C_RPS19A	RPS19A	ORFS	YES	0.0803616346286182	0.0787174977682626	0.0463589635454217	8.62534944396344	8.80550322623961	0.0334942400436367	0.00186723173519675	0.0378433252391471	0.0047104280531489	0.350642647660425	21.0385588596255	25.174723411239	22	51.2	42.8	37.6333333333333	33.6666666666667	31	21.6666666666667	12.3333333333333	11	8.66666666666667	943	752	175	0.00198952735537586	0.00160541057521519	0.00198952735537586	0.0357013023068992	0.0402304226897209	0.022395342119391	0.0342181205220197	0.037867906314151	0.016884557196481	0.034249882731564	0.0378433252391471	0.0151699348439431	0.0324205701891574	0.0312576199293095	0.0163497108893225	0.0308813244685431	0.0293804349956866	0.0147667718935693	0.0221504021176921	0.0227901945992443
436	YOL125W_TRM13	TRM13	ORFS	NO	0.160111150587701	0.152353498004838	0.0816905239772685	4.32916244756029	4.54959807052105	0.0547916014858187	0.0217307858785385	0.0491828377480723	0.0217307858785385	0.216626464134153	12.9975878480492	43.4121212121212	28	88.8	70.7333333333333	64.1	57.2	49.3333333333333	32.6666666666667	18.2666666666667	17.4	14.9666666666667	11	13	5	5.68436387250245e-05	2.7753108348135e-05	5.68436387250245e-05	0.0925542706800193	0.0925542706800193	0.0794970650303338	0.0413103752239811	0.0413103752239811	0.0282712404322299	0.0491828377480723	0.0491828377480723	0.0313685471779787	0.0515933751403034	0.0515933751403034	0.0282235260798159	0.0393171486367172	0.0393171486367172	0.0140047981908641	0.0492380357133861	0.0492380357133861
437	YOL126C_MDH2	MDH2	ORFS	NO	0.258409230651875	0.038341599017546	0.486458542232116	2.68236230885166	18.0782022221542	0.0206524167681171	0.00573070307926059	0.0176724861110271	0.00500050287465236	0.565051459239603	33.9030875543762	36.2222222222222	39	67.1	62.2666666666667	57.4	53.4	52.25	35.5	15.6333333333333	13.5333333333333	11.7	11	12	3	3.41061832350147e-05	2.56182538598169e-05	3.41061832350147e-05	0.0127113836560175	0.00807462003156175	0.0118390288953213	0.0196289185376015	0.0193711314144269	0.0147236635609798	0.0200483989135938	0.0173591963341587	0.0134949143417438	0.0221876244869776	0.0176724861110271	0.0204420026324637	0.0286857582463952	0.0208369811070418	0.024544039761982	0.0575964244660051	0.0522521663529182
438	YOL127W_RPL25	RPL25	ORFS	YES	0.0722309068277496	0.0659699802281779	0.0357486148211896	9.59626856427133	10.5070090693142	0.0300686907509045	0.00459727598519013	0.0297062419940052	0.0040669552963021	0.389924423199346	23.3954653919607	24.5588030457345	21	49.85	41.3333333333333	37	33.6666666666667	30.3333333333333	21.3333333333333	13	11.1333333333333	9.33333333333333	1975	1740	290	0.00329693104605142	0.00371464680967345	0.00329693104605142	0.0317677902047379	0.0316426996362013	0.0168993631044553	0.0366393798566901	0.0348796872511967	0.0163404167685485	0.0300337935747188	0.0297062419940052	0.0140544306919808	0.0274630247712722	0.0292551953471633	0.01179920920442	0.0244394653471035	0.0237447064816875	0.0141417642231871	0.01748158693241	0.0169958572177276
439	YOL139C_CDC33	CDC33	ORFS	NO	0.0730737955295896	0.0735496133362858	0.0427937834955501	9.48557790842096	9.42421243454696	0.0338108688003367	0.00596937665902388	0.0310948004636028	0.00922969729855585	0.34741367107472	20.8448202644832	30.5760842627014	25	62.8833333333333	53.3666666666667	47.9166666666667	42.1333333333333	38.4166666666667	25.8333333333333	13.7333333333333	12.6666666666667	10.3333333333333	269	240	48	0.000545698931760235	0.000512365077196338	0.000545698931760235	0.0263861879909834	0.0164220713218647	0.0285337971331149	0.039634314656947	0.0369454766129928	0.0198700381863805	0.0311091416354244	0.0265790142730215	0.022990578128757	0.0316647718868099	0.0310948004636028	0.0248399497032334	0.0402599278315188	0.0397661736574218	0.022008786949394	0.0303579183982181	0.02512135122762
440	YOR001W_RRP6	RRP6	ORFS	NO	0.243862151284923	0.166416976853328	0.287010258176415	2.84237294269617	4.1651230160902	0.0555071440977407	0.00974628113180672	0.0267237750125299	0.0141055442793541	0.213909746246697	12.8345847748018	33.968253968254	33	59.1333333333333	55.8	54.1666666666667	48.3333333333333	44	33.6666666666667	15.6333333333333	13.9333333333333	10.9	21	15	2	2.27374554900098e-05	3.20228173247711e-05	2.27374554900098e-05	0.0515008972815725	0.0515008972815725	0.0457111662775121	0.0485054960211448	0.0131254136262481	0.0680221611700706	0.0680842239899872	0.0236376554724167	0.0788518701777519	0.0635393759940912	0.0309528576325155	0.0725545741851835	0.0459057272019076	0.0267237750125299	0.0579296516832023	0.0515331184762592	0.0558172637276581
441	YOR021C_YOR021C	YOR021C	ORFS	NO	0.114086894679369	0.108883645440806	0.0540079558061252	6.07560739126061	6.36594391888512	0.0383852686100188	0.00214471424105825	0.0352908710751118	0.00251601685835749	0.306708627892457	18.4025176735474	30.1312872975277	25	57.1833333333333	47.8333333333333	43.5833333333333	40.9333333333333	37.1666666666667	26.3333333333333	16.65	13.5333333333333	11.1	46	51	17	0.000193268371665083	0.000108877578904222	0.000193268371665083	0.035498103426522	0.0389827238484119	0.0289535656396735	0.0369052656822408	0.0335557092065198	0.0270253487478947	0.0393665995967196	0.0352908710751118	0.0229805326738791	0.0408456857773971	0.038673545923931	0.0170072475613799	0.0393106885672142	0.0342897123942011	0.0211471881249507	0.0388095333532186	0.0365754254710871
442	YOR056C_NOB1	NOB1	ORFS	NO	0.335366692737784	0.18134596571191	0.318099042750224	2.06683369448946	3.8222365622464	0.213065463521395	0.0418059086402175	0.197656368322073	0.0418059086402175	0.0601886121005825	3.61131672603495	32.9920634920635	35	55.9	46.2	44.6333333333333	42.5333333333333	40.4166666666667	31.1666666666667	15.6666666666667	13.6666666666667	10.5666666666667	14	21	2	2.27374554900098e-05	4.48319442546796e-05	2.27374554900098e-05	0.286430507342722	0.286430507342722	NA	0.183052017113792	0.183052017113792	NA	0.192774899203611	0.192774899203611	NA	0.197656368322073	0.197656368322073	NA	0.205413525624775	0.205413525624775	NA	0.279807893967711	0.279807893967711
443	YOR063W_RPL3	RPL3	ORFS	YES	0.0650644026362765	0.0635025189459289	0.0228049682675876	10.6532474360025	10.9152706391088	0.036113494954907	0.00066523981390682	0.0385376699568146	0.00196001567032606	0.325634799355823	19.5380879613494	28.6066178505952	24	57.55	48.3333333333333	44	40	37	24.5	14	12	9.66666666666667	3536	2588	524	0.00595721333838256	0.00552500341576718	0.00595721333838256	0.036818517682295	0.0412699375898621	0.0146936776754489	0.0351617802157498	0.0359932272086726	0.0154181234944173	0.0362011120586308	0.038242996620541	0.0147808842002439	0.035776481764281	0.0398067163898168	0.0125698184830527	0.0366095830535785	0.0385376699568146	0.0122129113561565	0.0252749741328735	0.0263768828114287
444	YOR078W_BUD21	BUD21	ORFS	NO	0.249051428340706	0.161970618618455	0.249055425644078	2.78314878648963	4.27946245110512	NA	NA	NA	NA	NA	NA	38.0027777777778	39	55.2833333333333	52.5666666666667	50.1	49.1333333333333	48.1666666666667	42.3333333333333	22.4666666666667	19.9	17.15	8	15	3	3.41061832350147e-05	3.20228173247711e-05	3.41061832350147e-05	NA	NA	NA	NA	NA	NA	NA	NA	NA	NA	NA	NA	NA	NA	NA	NA	NA
445	YOR096W_RPS7A	RPS7A	ORFS	YES	0.081998056334618	0.072849625530355	0.0451259457329946	8.45321476562014	9.51476655526699	0.0329308553067102	0.0035392133457324	0.0307812973491363	0.00314948710124708	0.356541587998904	21.3924952799342	26.3178991315849	22	53.4666666666666	43.3333333333333	37.3333333333333	33.8	31.0833333333333	22.1666666666667	13.6666666666667	12.1	8.66666666666667	1796	1578	304	0.00345609323448149	0.00336880038256592	0.00345609323448149	0.0358681403165137	0.0361322117973978	0.0179288221647485	0.0367891614204558	0.0330681985826323	0.0185019001045482	0.0326742088722226	0.0307812973491363	0.0171960190239214	0.0312653139012503	0.0301809538791611	0.0146355630087125	0.0280574520231084	0.0278189119115517	0.0147651141241934	0.0232032191526085	0.0220734510327392
446	YOR098C_NUP1	NUP1	ORFS	NO	0.0649343773735814	0.0377226716590968	0.0687848806930665	10.6745796078419	18.3748167898599	0.0571173026634534	0.0142627180064881	0.0456604926147067	0.0197285802813682	0.208045403841219	12.4827242304731	29.4899470899471	25	54.9666666666667	52.4	45.85	43.3333333333333	40.8333333333333	23.3333333333333	14.9166666666667	14.2666666666667	12.4166666666667	18	21	5	5.68436387250245e-05	4.48319442546796e-05	5.68436387250245e-05	0.0523190804359449	0.0535681983850195	0.0332047187039645	0.0534899191139659	0.0423806149687781	0.0270799975339966	0.0500939621764406	0.0456604926147067	0.0428365152420765	0.047393890968922	0.0411000711957932	0.0337286308356851	0.0822896606219937	0.0884380418436951	0.0609216150557665	0.0440758056388901	0.0371905918857016
447	YOR108W_LEU9	LEU9	ORFS	NO	0.0850723271482651	0.0864131884064313	0.0399983698480423	8.14773973858644	8.02131241008991	0.0194149103212584	0.00400204353504259	0.0149296750294861	0.00422147752199456	0.600697284478113	36.0418370686868	37.3641341593175	36	68.8833333333333	60.3333333333333	53.1666666666667	48.3333333333333	45.0833333333333	33.6666666666667	19.6666666666667	17.1666666666667	13.8666666666667	122	101	24	0.000272849465880117	0.000215620303320126	0.000272849465880117	0.0163364380296337	0.0127228367887428	0.0119336523731476	0.0173209209555994	0.0149296750294861	0.0135705273411735	0.0184647945984816	0.00934895362307923	0.0159429640111618	0.0185673673483982	0.0172482178717379	0.0156925693803326	0.0263850306741791	0.0203971482121623	0.0186202233335832	0.0310804832879729	0.0252911697093055
448	YOR116C_RPO31	RPO31	ORFS	NO	0.145547193733669	0.0933247792020729	0.235129745711431	4.76235345236754	7.42725765318017	0.0559414193913667	0.00992041162217712	0.0556856673421431	0.0147754636255602	0.212294821215073	12.7376892729044	37.8748106566871	39	72.4333333333333	65.6	57.8	52.6666666666667	49.3333333333333	32.3333333333333	16.6666666666667	15.2666666666667	11.6666666666667	43	29	3	3.41061832350147e-05	6.19107801612242e-05	3.41061832350147e-05	0.063803135373093	0.0556856673421431	0.0412835852209503	0.0539708067406469	0.0530607447358532	0.0428514728571874	0.04004010585178	0.036656982741541	0.036047602153605	0.0574099691007154	0.0608166475677182	0.030896871215605	0.0644830798905979	0.0776844620739905	0.0278019381573667	0.0915862179983418	0.0897287493568871
449	YOR133W_EFT1	EFT1	ORFS	NO	0.0367052170776956	0.0294694630405385	0.0274864729330342	18.8841596847862	23.5208622432803	0.0175204294494601	0.00388000689301845	0.015843963204893	0.00473852202748299	0.665022279642922	39.9013367785753	29.7335626091839	26.5	58.75	51	45.9166666666667	41.6666666666667	38.1666666666667	26.1666666666667	13.6666666666667	11.6666666666667	9.56666666666667	895	696	156	0.00177352152822076	0.00148585872386938	0.00177352152822076	0.0117745248078134	0.00893237049776812	0.0100343926858147	0.0155715696334241	0.0145746179479819	0.0109533058549466	0.0185262191230315	0.015843963204893	0.0162372373419023	0.0209686822676602	0.0207779434948105	0.0162435545307333	0.0207611514153711	0.0198701643247571	0.0150160376023001	0.022320712294118	0.0185952959428508
450	YOR145C_PNO1	PNO1	ORFS	NO	0.233099845787311	0.215166357521248	0.134739637823476	2.97360634546451	3.22144776044506	0.201972256252941	0.00509464953790925	0.204712716847531	0.00509464953790925	0.0631553383163949	3.78932029898369	32.7316452506929	28.5	61.8166666666666	54.4666666666667	51.8	49.2	46.0833333333333	29.8333333333333	15.5833333333333	12.4	10.8833333333333	49	54	15	0.000170530916175073	0.000115282142369176	0.000170530916175073	0.199587856634428	0.199587856634428	0.084983496230441	0.194099830280892	0.194099830280892	0.0601972439252898	0.205281346453347	0.205281346453347	0.089106362938744	0.204712716847531	0.204712716847531	0.101902083248413	0.206179531048505	0.206179531048505	0.106585733742928	0.165566220858131	0.165566220858131
451	YOR153W_PDR5	PDR5	ORFS	NO	0.000632719421066874	0.000632719421066874	NA	1095.50482801868	1095.50482801868	0.0110420781881884	0.00246112749662999	0.00856331116314741	0.00171372681028745	1.05178437958639	63.1070627751831	38.4770578020557	33	71.7666666666666	65.5333333333333	58.8166666666667	55.2	49.6666666666667	33.3333333333333	19.3333333333333	17.6666666666667	15.7333333333333	355	334	65	0.000738967303425318	0.000713041399098238	0.000738967303425318	0.00685039364829229	0.00574737955617465	0.00641169140190751	0.0122999994092378	0.00963584852460686	0.00937361757945478	0.0110950431842107	0.00856331116314741	0.00967993310022645	0.0118028802781294	0.00766145794380713	0.0102281300458549	0.0131620744210719	0.0100243875221009	0.0118769338561347	0.0197020638524183	0.0151561554541087
452	YOR167C_RPS28A	RPS28A	ORFS	YES	0.0548414858238106	0.0562262996472869	0.0299494427522817	12.639102864332	12.3278107381799	0.0156494613955728	0.00180921862209448	0.0156354296503822	0.00300533837139079	0.743834632134416	44.6300779280649	24.9410343526236	22	49	40.7666666666667	36	33	30.6666666666667	22.3333333333333	12.6666666666667	10.6666666666667	8.66666666666667	2146	1862	348	0.0039563172552617	0.00397509905724826	0.0039563172552617	0.0185011207599945	0.0222552321040871	0.0103746708910745	0.0163593292851379	0.018088708769819	0.00830440244880542	0.014670533256383	0.0151934630661629	0.00761001567353989	0.0140718009267076	0.0156354296503822	0.00698275261046126	0.0146445227496413	0.0153650985440675	0.00760200501782364	0.010555098379295	0.0119137724755406
453	YOR182C_RPS30B	RPS30B	ORFS	YES	0.0817146089256608	0.0821676041754819	0.047404797670794	8.4825368397777	8.43577207240484	0.0236211994668132	0.00373873269381697	0.0231483805314621	0.00212452149717247	0.494765283865913	29.6859170319548	25.6562049192383	22	52.25	43.6666666666667	37.75	33.6666666666667	30.6666666666667	22	13	11.1666666666667	9.08333333333333	908	826	186	0.00211458336057091	0.00176338980735073	0.00211458336057091	0.0281280802962112	0.0247230682967068	0.019625376357291	0.0270035831498166	0.025921820977812	0.0103875316404571	0.0224997251530247	0.0231483805314621	0.00681310227133428	0.0202572757359438	0.021986333307958	0.0104697805906817	0.0202173329990699	0.0205777474618192	0.0111453191210349	0.016674067703735	0.0133434348873986
454	YOR206W_NOC2	NOC2	ORFS	NO	0.480660877118584	0.28901097750265	0.438861585123214	1.44207114320423	2.39834205105095	0.102944129586104	0.0261044237512155	0.0975920197926267	0.00836216604807106	0.11807084759366	7.08425085561958	30.2001250781739	26	61.3666666666667	54.7333333333333	48.2333333333333	42.6666666666667	36.8333333333333	26.6666666666667	13.6333333333333	11.3333333333333	9.96666666666667	41	39	9	0.000102318549705044	8.3259325044405e-05	0.000102318549705044	0.149407335630867	0.101966923517665	0.0844080099729481	0.0887549113122924	0.0975920197926267	0.0539618066759719	0.090115696482532	0.0891952231395761	0.0104723727679814	0.0907752500163737	0.0883775613858776	0.0177522637430959	0.0956674544884571	0.107928046142254	0.0531459228413757	0.10952177969048	0.121375018670314
455	YOR207C_RET1	RET1	ORFS	NO	0.109898471980829	0.106440263356498	0.07592794912642	6.30715939963988	6.51207690306443	0.0501279491268095	0.0156677249099514	0.0383274091839415	0.0150014646721142	0.236233629982081	14.1740177989249	39.3402116402116	27	92.3833333333333	72.2333333333333	53.9	45.5333333333333	40.75	28.3333333333333	18.9833333333333	16.8333333333333	13.9833333333333	45	30	7	7.95810942150343e-05	6.40456346495423e-05	7.95810942150343e-05	0.0422630553887861	0.0354464404640771	0.0240595368029503	0.0550166669486067	0.0560315479141717	0.031774900149507	0.0734568519313447	0.0674371338272851	0.0295239326330294	0.0484604001713364	0.0383274091839415	0.0366491471152583	0.0314427711939735	0.0329709572216533	0.0299522177058085	0.0654051150109431	0.051291619313184
456	YOR234C_RPL33B	RPL33B	ORFS	YES	0.110093272029774	0.0936570993643743	0.0568519108422552	6.29599945374034	7.40090377840174	0.0352897630278022	0.00286373737046793	0.0314969348458053	0.00233918415526221	0.333099347066846	19.9859608240108	20.3802740019091	16	44.1833333333333	37.4666666666667	32.4	29.4666666666667	26.25	16	9	7.2	5.26666666666667	658	641	117	0.00133014114616557	0.00136844172701189	0.00133014114616557	0.0310746385248514	0.0352650812363914	0.020687473231392	0.0340533241380626	0.0314969348458053	0.0211054233919083	0.0367298480620835	0.0293341766761355	0.0215233706912226	0.0385970564680093	0.0297955080081034	0.0200529284358239	0.0359939479460041	0.0318571980397996	0.017623023814849	0.0237611725908827	0.0200111185769295
457	YOR243C_PUS7	PUS7	ORFS	NO	0.253885173618842	0.150593499274143	0.362213199968092	2.7301601376714	4.60276960095155	0.0439284667185677	0.0242850349616302	0.0426555623562001	0.0246739369305462	0.268744735782754	16.1246841469653	29.7307852965748	28	52.4333333333333	47.7333333333333	41.9833333333333	40.2666666666667	36.75	27.5	16.7	14.5333333333333	10.5166666666667	42	38	8	9.09498219600391e-05	8.11244705560869e-05	9.09498219600391e-05	0.00489850090357566	0.00489850090357566	0.00692752641313356	0.0718342271370594	0.0718342271370594	0.0473034341715035	0.0444005865438944	0.0383499534716344	0.0309698953798923	0.0491412936496081	0.0544837976008437	0.0354289937379663	0.0493677253587007	0.0426555623562001	0.0221458133957512	0.0793805102963927	0.079367706160699
458	YOR246C_YOR246C	YOR246C	ORFS	NO	0.0517957569909615	0.0365247518304595	0.0524904756467549	13.3823158657745	18.9774644815492	0.029272281987583	0.00509609988372721	0.0112572985438702	0.00536168989430743	0.400374393621622	24.0224636172973	33.7162095639944	32	64.3166666666667	59.7333333333333	56.1666666666667	50.9333333333333	47.8333333333333	28.6666666666667	14.7166666666667	12.2333333333333	10.6	79	60	8	9.09498219600391e-05	0.000128091269299085	9.09498219600391e-05	0.0268332098036459	0.0207995163580337	0.0268579311367652	0.0243426266378236	0.0094774316134379	0.0474361222789629	0.0268531434195919	0.00671810951594603	0.0511343873614563	0.0310136788934792	0.0112572985438702	0.0464918424543639	0.0373187511833746	0.0139211737219305	0.0456691628291936	0.045420855679749	0.0313420385838233
459	YOR260W_GCD1	GCD1	ORFS	NO	0.115486635121013	0.0461032397996577	0.270543669395269	6.00196879780616	15.034673996275	0.0435995585432735	0.0136260526713977	0.0322642780574004	0.0054461696990079	0.270727902390498	16.2436741434299	41.3415343915344	33	68.45	63.5	60.4666666666667	57.8	52.5	38.6666666666667	24.3	21.2666666666667	19.1833333333333	35	36	5	5.68436387250245e-05	7.68547615794507e-05	5.68436387250245e-05	0.0657354106231973	0.0399943483530894	0.0689312650275679	0.0430295258065391	0.0331197866110493	0.0411628054770107	0.0430013554968001	0.0286741177095516	0.0345173653380652	0.0371268629289662	0.0322642780574004	0.0281568572561636	0.0291046378608648	0.025489224962879	0.0208985889307282	0.0487439831252958	0.0349404855937897
460	YOR271C_FSF1	FSF1	ORFS	NO	0.0667888514266609	0.0579251875892738	0.0442649293170872	10.3781868643313	11.9662483525267	0.0266027801891097	0.00394604111123977	0.018346167705487	0.00626711166017406	0.43996575294849	26.3979451769094	28.7252966622233	27	54.3333333333333	50.9333333333333	45.9833333333333	41.5333333333333	38.25	25	12.85	12	10.5166666666667	109	104	18	0.000204637099410088	0.00022202486678508	0.000204637099410088	0.0237114773978673	0.018346167705487	0.0218754407536486	0.0221157913171724	0.0165225156012349	0.0174602729078181	0.0319980362063718	0.0310322078568565	0.0206125988103957	0.0264286955582811	0.0154481437699301	0.028785410641063	0.0287599004658558	0.0197201447658099	0.0273695539808632	0.0321030344496471	0.0271185333695523
461	YOR272W_YTM1	YTM1	ORFS	NO	0.342453066111454	0.282878761672756	0.282595473025706	2.02406475266995	2.45033305597471	0.106942151937805	0.00343221444715186	0.0991208731954148	0.0121338552593749	0.113880227390313	6.83281364341877	38.7093093093093	35.5	64.6833333333333	58.3	54.1	49.2666666666667	47.75	35.8333333333333	21.2833333333333	18.3	14.85	45	37	10	0.000113687277450049	7.89896160677688e-05	0.000113687277450049	0.105005934533246	0.0933204740146933	0.0551656865583126	0.105941017220879	0.0825843310532485	0.0569184714883589	0.111893403719652	0.114284468827259	0.043493715959295	0.103122162349857	0.0991208731954148	0.0391431911169464	0.108748241865391	0.106324029614396	0.031877876147391	0.0886261048583898	0.0995076370887471
462	YOR293W_RPS10A	RPS10A	ORFS	YES	0.0866257527661693	0.0793510006255047	0.0512730236157147	8.00162952039184	8.73520403140521	0.0257048365162591	0.00339891482674085	0.0261231450631357	0.0025540816092175	0.455131522715583	27.307891362935	29.3756093796522	26	59.5666666666667	48.9	42.6666666666667	38.8	35.3333333333333	26	15	12.7666666666667	9.38333333333333	1164	1053	204	0.002319220459981	0.00224800177619893	0.002319220459981	0.0291370047940811	0.0285264615751012	0.0116663936613333	0.0270714526529989	0.0269198322325894	0.0132436116055123	0.0281461267303063	0.0261231450631357	0.014651139898372	0.0225285508341515	0.0233432771821679	0.0120312446127098	0.0216410475697579	0.0223553322162233	0.0127412038434923	0.0170355107883402	0.0167247071178152
463	YOR294W_RRS1	RRS1	ORFS	NO	0.597733010181644	0.571314866866291	0.350699917663278	1.15962673761201	1.21324898188264	0.165956490373372	0.0197288778010306	0.158927390918903	0.0197288778010306	0.0755312147888672	4.53187288733203	39.0479641131815	34	65.15	62.4333333333333	57.9	55.0666666666667	52.1666666666667	35.3333333333333	22.1	19.9666666666667	18.5833333333333	24	23	7	7.95810942150343e-05	4.91016532313158e-05	7.95810942150343e-05	0.181388096152663	0.181388096152663	0.0699751606808825	0.191773052886379	0.191773052886379	0.0903823268954323	0.158927390918903	0.158927390918903	0.0915086447127773	0.151796917397558	0.151796917397558	0.0829126486071658	0.145896994511355	0.145896994511355	0.0785192559551273	0.189018723145957	0.189018723145957
464	YOR311C_HSD1	HSD1	ORFS	NO	0.0507580860833112	0.0461364863824115	0.0321855821292745	13.6558967062362	15.0238398046755	0.0225833194531074	0.00140195186889248	0.0137946314725962	0.0033125840281696	0.517236164993566	31.0341698996139	43.4931990470002	36.5	77.85	66.3666666666667	59.4666666666667	56.0666666666667	52.75	39.5	23.6166666666667	21.4666666666667	18.3166666666667	81	76	5	5.68436387250245e-05	0.000162248941112174	5.68436387250245e-05	0.0241818940348766	0.0146713783611295	0.0257959516202163	0.0203759716268605	0.00690783483438118	0.0334238969390748	0.0232375601819096	0.0148019442694013	0.0230877080919161	0.0225106533869458	0.0114609168121549	0.0313582511172254	0.0226105180349444	0.0137946314725962	0.0264369681239578	0.0243933090950313	0.0177379339930711
465	YOR312C_RPL20B	RPL20B	ORFS	YES	0.0907640467878419	0.0855771569117693	0.0446974483205194	7.63680339397113	8.09967525883788	0.0351567096097827	0.00406312610708604	0.0365777798177304	0.00551901807838128	0.334337875995849	20.060272559751	26.0933337979431	21	55.7833333333333	46.4	39.9333333333333	36	32.6666666666667	21.3333333333333	12	10	8.33333333333333	1186	1110	189	0.00214868954380592	0.00236968848203306	0.00214868954380592	0.0405623270298236	0.0426563792576908	0.0274546429417448	0.0354335267950379	0.0365777798177304	0.0181867806923021	0.0363384251169129	0.0410757628228191	0.0159553436985999	0.0341519703028717	0.0337887590090137	0.015551558205555	0.0292972988042674	0.0290352081819379	0.0192758597279273	0.0207633154392245	0.0220734510327392
466	YOR315W_SFG1	SFG1	ORFS	NO	0.162815352226053	0.162985915498368	0.103230600843207	4.25725934982825	4.25280416679247	0.0498429798090517	0.0252070520062103	0.0557858878285524	0.0252215725129078	0.237550690494299	14.2530414296579	47.6893849206349	52	63.7666666666667	62.7333333333333	61.8833333333333	61.0666666666667	59	52.1666666666667	30.6666666666667	27.6666666666667	25.1333333333333	35	32	3	3.41061832350147e-05	6.83153436261784e-05	3.41061832350147e-05	0.0201911143550487	0.0201911143550487	0.00682177170816349	0.0269046303613627	0.0269046303613627	0.0101405044154279	0.0718805345602948	0.0718805345602948	0.0356346075735574	0.0555330034386179	0.0557858878285524	0.0521495884255701	0.0747056163299342	0.0747056163299342	0.0220736418164243	0.0900689944567904	0.0672821661390083
467	YOR335C_ALA1	ALA1	ORFS	NO	0.0527223592876309	0.054804598533167	0.0382016112104196	13.1471199302449	12.6476098559588	0.0206237604364085	0.00693991203334251	0.0153160222101969	0.0057083125379213	0.565828508281191	33.9497104968714	30.9986198488049	28	58	53	49.1333333333333	46	42.3333333333333	28.3333333333333	14.3333333333333	13.1333333333333	9.36666666666667	181	103	21	0.000238743282645103	0.000219890012296762	0.000238743282645103	0.0116080675937497	0.0136552711200563	0.00817973167402059	0.0149800360887385	0.00475342444865491	0.0183013534427131	0.0232452006232802	0.0153160222101969	0.0231277776377977	0.0263371508726557	0.0153756224546919	0.0232102368817639	0.0269483470036183	0.0204143729051954	0.0212613047543918	0.0295252034716508	0.0320996762880612
468	YOR340C_RPA43	RPA43	ORFS	NO	0.446748208873636	0.253060374423321	0.393905757337918	1.55153880148181	2.73905854339899	0.0766528399707623	0.0136427045250302	0.081858341805175	0.0193735298427521	0.156528119798017	9.39168718788101	31.8547892720306	31.5	56.6166666666667	50.6333333333333	44.3	40.9333333333333	39.1666666666667	31.1666666666667	15.1833333333333	13.3333333333333	11.0833333333333	29	20	6	6.82123664700294e-05	4.26970897663615e-05	6.82123664700294e-05	0.0867944247519792	0.081858341805175	0.0330143854698516	0.0665968082445673	0.0670391116735195	0.0413492333088119	0.0623673844640942	0.0513499607908994	0.0289832877947578	0.0728986404415716	0.0834841384608995	0.0347920384311647	0.0946069419515994	0.103061198773386	0.0229562313732982	0.0500917861590151	0.046488239857127
469	YOR342C_YOR342C	YOR342C	ORFS	NO	0.210326226785368	0.181601124561185	0.116584954128888	3.29558130316902	3.81686612478222	0.100294636392084	0.0139528139848243	0.10490819402147	0.0147575225139223	0.121032212091608	7.26193272549647	43.8673593073593	43	66.9333333333333	62.3333333333333	61.2666666666667	59.8	57.8333333333333	42.3333333333333	26.0333333333333	20.8666666666667	17.1	33	25	7	7.95810942150343e-05	5.33713622079519e-05	7.95810942150343e-05	0.0822149133784272	0.0822149133784272	0.0224651986232413	0.10490819402147	0.10490819402147	0.0790982868229725	0.120343469662978	0.120343469662978	0.0663276558688267	0.0951403343393675	0.0966856964902698	0.0797104095975594	0.0988662705581769	0.112775145672387	0.0862205969397983	0.072451969628274	0.038186489392287
470	YOR355W_GDS1	GDS1	ORFS	NO	0.156963608276015	0.0793643534161204	0.321951585181753	4.41597379273462	8.73373436214694	0.0255955848744264	0.00172347032250743	0.0254765701974347	0.00924183564404007	0.457049335641264	27.4229601384759	40.9775791501144	35.5	81.0666666666667	65.6333333333333	59.6166666666667	56.8666666666667	54.8333333333333	35	18.25	15.8333333333333	14.3833333333333	71	52	12	0.000136424732940059	0.00011101243339254	0.000136424732940059	0.0264552114921155	0.00940776705441175	0.0292159053275882	0.0279520173848073	0.0333987404617579	0.0174810527531325	0.0233303024558468	0.0254765701974347	0.0148727541823565	0.025175762250375	0.0281558251888736	0.0181032168518486	0.0250646307889876	0.0189894796291139	0.0257242409287384	0.0253588336375956	0.025279608311862
471	YOR359W_VTS1	VTS1	ORFS	NO	0.346858901595778	0.262186576315755	0.402403170169156	1.99835488543328	2.64371727302003	0.303825761165588	0.0206602234720721	0.299184387116328	0.0206602234720721	0.0440821929985297	2.64493157991178	42.053281351527	33	72.0333333333333	67.2	64.3	59.3333333333333	55.8333333333333	35.3333333333333	19.1333333333333	15.9333333333333	12.1333333333333	27	19	3	3.41061832350147e-05	4.05622352780434e-05	3.41061832350147e-05	0.285202673147475	0.285202673147475	NA	0.286979331647413	0.286979331647413	NA	0.312683582749102	0.312683582749102	NA	0.299184387116328	0.299184387116328	NA	0.335078831167623	0.335078831167623	NA	0.514809708590579	0.514809708590579
472	YOR361C_PRT1	PRT1	ORFS	NO	0.0751184291119433	0.0776002947656197	0.0395516521714719	9.22739184983489	8.93227509835491	0.0377644847210596	0.00553436234018037	0.0377018958444631	0.0107120820048343	0.311654260054533	18.699255603272	33.723591264055	30	64.8166666666667	58.5666666666667	50.5333333333333	46.6666666666667	42.5833333333333	31	16.0166666666667	14.5333333333333	12.1166666666667	162	127	36	0.000409274198820176	0.000271126520016396	0.000409274198820176	0.0306218901865666	0.0198854779203054	0.0306024452738661	0.0347946370005845	0.0377018958444631	0.0254923257891546	0.0448894637504916	0.0493726870855783	0.0229234478585578	0.0411885297087536	0.0403497891190456	0.0262588050373702	0.0373279029589016	0.0354999254745859	0.0208477910153741	0.0365893732529366	0.0366664606862307
473	YOR369C_RPS12	RPS12	ORFS	YES	0.0564499590290933	0.0544352635658679	0.0298110189299613	12.2789669378274	12.7334219613215	0.0349428253629511	0.00338856493308583	0.0366668288549705	0.00380720674345448	0.336348588987388	20.1809153392432	25.1245769946978	21.5	52	43.3333333333333	37.9666666666665	34	31	21.5	12	10.3333333333333	8.33333333333333	5775	4512	948	0.0107775539022646	0.00963246345129116	0.0107775539022646	0.039212434197045	0.0404733846367371	0.0136606942738641	0.0374431047815688	0.0389386905954511	0.0141770981699316	0.0343685001306349	0.0366668288549705	0.0156547132103615	0.0328264159568248	0.033180475699799	0.0138514576033676	0.030863671748682	0.0314143035351133	0.0139011240271223	0.0239886872364662	0.0248214411901993
474	YOR375C_GDH1	GDH1	ORFS	NO	0.0107680572476008	0.00796118881245806	0.00796540420693271	64.3706812307654	87.0657884002543	0.0123376413690334	0.00132759630695407	0.0102797622796215	0.00138823140420566	0.941946360748137	56.5167816448882	30.0936082318859	25	57.5833333333333	50.3333333333333	45.4166666666667	40.3333333333333	37.3333333333333	25	13.3333333333333	11.6666666666667	9	386	348	71	0.000807179669895348	0.000742929361934691	0.000807179669895348	0.0115254579976631	0.0104945122670425	0.0088805686976708	0.0119355652828763	0.00800427076735364	0.0116444209078617	0.0117796783066471	0.00899742364970582	0.0119625892149864	0.0146980374895465	0.0115754296712548	0.0138509159487232	0.0117494677684342	0.0102797622796215	0.00968506942562339	0.0122093082861338	0.0112495441638797
475	YPL012W_RRP12	RRP12	ORFS	NO	0.536383139218471	0.334645701603384	0.435901211016844	1.29226131449599	2.07128666897222	0.160604099274069	0.0111771746589248	0.175242431253625	0.00949318727018641	0.0778454876149126	4.67072925689476	35.3595669247843	31	65.8	57.9333333333333	53.9333333333333	50.6666666666667	44.3333333333333	31	18.8	16.8666666666667	13.5333333333333	69	37	13	0.000147793460685064	7.89896160677688e-05	0.000147793460685064	0.151683182180983	0.160405772663929	0.0409388998308429	0.150878651910403	0.176079906187904	0.0759178942053142	0.155000205653421	0.175242431253625	0.0720936142233415	0.172496083403387	0.186973569347556	0.0458371143464414	0.172962373222151	0.172637951304315	0.025518105195797	0.16825798176069	0.158156008367008
476	YPL018W_CTF19	CTF19	ORFS	NO	0.178529695247388	0.13879957528313	0.196049328160591	3.88253158444849	4.9938710485679	NA	NA	NA	NA	NA	NA	40.05	41.75	61.8	60.1	58.225	55.3	52.375	41.75	21.2	19.25	17.375	8	5	NA	1.13687277450049e-07	1.06742724415904e-05	1.13687277450049e-07	NA	NA	NA	NA	NA	NA	NA	NA	NA	NA	NA	NA	NA	NA	NA	NA	NA
477	YPL037C_EGD1	EGD1	ORFS	NO	0.0202468665828874	0.0156496650984635	0.0160426447064303	34.2347877743112	44.2915024825675	0.0215020257895533	0.00322694779681182	0.0200543789815798	0.00472269228325507	0.542954385286299	32.5772631171779	25.5959509395993	21	52.6166666666667	44.9	38.6666666666667	34.4666666666667	31.25	21.6666666666667	11.6666666666667	10.3333333333333	7.71666666666667	631	562	104	0.00118234768548051	0.00119978822243476	0.00118234768548051	0.01926078295255	0.0126683454596815	0.0238511418039438	0.0225083733637035	0.0205035454683287	0.0183201444137924	0.0250211662354827	0.0224030396724218	0.0168548961319151	0.0235711043698975	0.0200543789815798	0.0175609854163481	0.0171487020261327	0.0123683337598561	0.0158389264209393	0.0168820449310923	0.0140964039243826
478	YPL043W_NOP4	NOP4	ORFS	NO	0.500499086154812	0.339703771993314	0.399870424387761	1.38491198032986	2.04044593468214	0.181226382403898	0.0317823200817671	0.174514033477346	0.0317823200817671	0.0696817775092252	4.18090665055351	53.9261904761905	35.5	80.9833333333333	67.8	65.0833333333333	63.2666666666667	61.0833333333333	50.5	39.7	38	37.7666666666667	14	20	1	1.13687277450049e-05	4.26970897663615e-05	1.13687277450049e-05	0.228359537382204	0.228359537382204	0.158766432438362	0.148038469871212	0.148038469871212	0.0530760098589199	0.159633859317861	0.159633859317861	0.0509721778928495	0.174514033477346	0.174514033477346	0.0179092382103319	0.195586011970866	0.195586011970866	0.0315358548725291	0.156186894192012	0.156186894192012
479	YPL067C_YPL067C	YPL067C	ORFS	NO	0.0831851499441958	0.065510518292338	0.0829039346582966	8.33258317169517	10.5807006054632	0.0279542506106779	0.00800468542811063	0.020982407432778	0.0119386886964957	0.418976995188333	25.1386197113	45.8976982097187	42	77.85	67.9	62	55.8	53.25	42	33	30	27.25	23	17	NA	1.13687277450049e-07	3.62925263014073e-05	1.13687277450049e-07	0.0388427547095575	0.0423059592723505	0.0175533112974869	0.0264608617271987	0.0214003166473741	0.0242643259919806	0.0167560787199605	0.0101650392789683	0.0186054391012214	0.0309155924061712	0.020982407432778	0.0270882297938516	0.0267959654905016	0.0177889963336453	0.0278272877809989	0.0253226154870386	0.0135432441248146
480	YPL079W_RPL21B	RPL21B	ORFS	YES	0.0999697898806659	0.0952482945967602	0.0490166903817909	6.93356644429638	7.27726604969075	0.0247053202675639	0.00359318120529528	0.0251283326985442	0.00438851427674594	0.473309414998326	28.3985648998996	26.7543525045225	24	51.55	44	39.3333333333333	35.7333333333333	33.3333333333333	23.3333333333333	13.6666666666667	12.6666666666667	10	1360	1148	230	0.00261480738135113	0.00245081295258915	0.00261480738135113	0.0287030626208492	0.0324118920314179	0.020724792292718	0.028450309843457	0.0313730142261228	0.0159423724647089	0.0230497143877917	0.0251283326985442	0.0109272440939226	0.0220914846272179	0.0231737715252056	0.0117072793316211	0.0212320298585035	0.0237413974529486	0.0103896071645345	0.0146907240089863	0.0126668779582552
481	YPL081W_RPS9A	RPS9A	ORFS	YES	0.179750571150415	0.139036908006006	0.11764417874417	3.85616121341791	4.98534662846504	0.0561979894819608	0.0138860587270172	0.0631329245978867	0.0264135109917216	0.211352454416084	12.6811472649651	36.1787325378723	31	72.7	64.4	59.5333333333333	53.1333333333333	46.3333333333333	32	16.4	14.4666666666667	12.5666666666667	189	155	33	0.000375168015585162	0.000330902445689302	0.000375168015585162	0.03476932598021	0.0204575045619081	0.0338892792881735	0.0525058498332259	0.0570612387598766	0.0432338936935514	0.0588498736319388	0.0631329245978867	0.0490434159136406	0.0718490281535338	0.0891510173803056	0.0525650153075555	0.0630158698108955	0.0793837589003655	0.0517553353074981	0.0577312436698417	0.0428171745105351
482	YPL086C_ELP3	ELP3	ORFS	NO	0.196411386869416	0.126275729589987	0.218048900797288	3.52905802259206	5.48915601446591	0.0487745069474367	0.0143117104008319	0.0404040823617707	0.0159622322004775	0.242625977570651	14.557558654239	30.8806073153899	26	49.1666666666667	47.8	45.4	43	41.3333333333333	29.6666666666667	16.0666666666667	15.9333333333333	14.5	23	21	2	2.27374554900098e-05	4.48319442546796e-05	2.27374554900098e-05	0.0355066072287651	0.0404040823617707	0.0197485348401793	0.0326960012201059	0.0121066484763686	0.0399573646420739	0.0508484665595745	0.035190036671502	0.0353281314003088	0.0603430923638304	0.0506831385135206	0.040468773494543	0.0644783673649075	0.0511986031615033	0.0366220841359071	0.044013865739344	0.0418710334858185
483	YPL090C_RPS6A	RPS6A	ORFS	YES	0.0812992711078426	0.0726218002333954	0.0501167467561876	8.52587201723486	9.54461578110534	0.0386380933051675	0.00256617054858721	0.0388043499656532	0.00294106440796824	0.304739982340967	18.284398940458	25.8970479100731	22	55.5166666666667	46.2666666666667	41.5166666666667	36.7333333333333	33	22	11.6666666666667	9.66666666666667	7.15	924	833	170	0.00193268371665083	0.00177833378876896	0.00193268371665083	0.0359898865197693	0.0325132820620494	0.0224577077136237	0.0420901266710036	0.0388043499656532	0.021613989307723	0.0397700351809095	0.0392031207823937	0.0183995264862336	0.0391290612684665	0.0390500171285219	0.0147267182518556	0.0362113568856885	0.0355306905730823	0.0115825250787846	0.0269220295298687	0.0253415692567603
484	YPL092W_SSU1	SSU1	ORFS	NO	0.191860497542429	0.0501548202301823	0.302499031541818	3.61276651232836	13.8201508325379	0.0394704936459597	0.00743845831697721	0.0373413405053162	0.00743845831697721	0.298436641441683	17.906198486501	33.5714285714286	29	42.5333333333333	41.7333333333333	40.95	40.0666666666667	39.0833333333333	32.5	29	26.1666666666667	23.0833333333333	8	7	1	1.13687277450049e-05	1.49439814182265e-05	1.13687277450049e-05	0.033393148865625	0.033393148865625	0.0378601016117844	0.0388192736369502	0.0388192736369502	0.0457584176850434	0.0355267316087073	0.0355267316087073	0.0415086773928427	0.0373413405053162	0.0373413405053162	0.0445349789504719	0.0522719736131998	0.0522719736131998	0.0634876160562552	0.0628286070702265	0.0628286070702265
485	YPL126W_NAN1	NAN1	ORFS	NO	0.252433734531733	0.217181015831363	0.137076455582709	2.74585796484666	3.19156431747313	0.119873532003147	0.0186585783670982	0.132682224104741	0.0151198521600405	0.102241895542187	6.13451373253124	38.010102960103	36	68.1333333333333	60.4	55.4166666666667	50	47.5833333333333	32.5	19.8666666666667	17	14.7	37	35	8	9.09498219600391e-05	7.47199070911327e-05	9.09498219600391e-05	0.148697739220048	0.144924220115996	0.0687110814149414	0.126503680209786	0.133036478791584	0.024444166087271	0.116167221216706	0.132682224104741	0.0419763076717498	0.104187247552893	0.115519543983781	0.0372524692463792	0.1038117718163	0.107170983105716	0.0207295899691965	0.0861869468935954	0.0912079673797905
486	YPL131W_RPL5	RPL5	ORFS	YES	0.0530166025732224	0.0456380310786722	0.0263139493100668	13.0741531316086	15.1879291059923	0.0366113153293273	0.000801536207238219	0.0388333847463261	0.00159936994003578	0.321286474830064	19.2771884898039	28.469191798262	24	55.7666666666667	48	42.6666666666667	39	36.3333333333333	24	13.6666666666667	12	10	2738	2186	375	0.00426327290437683	0.00466679191146331	0.00426327290437683	0.0377140899342798	0.0402045793852141	0.0154813981039718	0.0371913172072892	0.0388333847463261	0.0174900011674744	0.0358448359194373	0.0389135532188526	0.0143689697052719	0.036224005728034	0.0376149289828424	0.0108363916925501	0.0360823278575961	0.0359602590564726	0.00947159271380977	0.0244139408885343	0.0243024846721003
487	YPL143W_RPL33A	RPL33A	ORFS	YES	0.0761676179620266	0.0730038115304174	0.0355653469464731	9.10028696060199	9.4946711141396	0.0242657677915995	0.00238660607346235	0.0238275449510812	0.00168965006943709	0.4817775250424	28.906651502544	25.5560325877634	22	53.6666666666667	43.6666666666667	37.2	34.3333333333333	31.6666666666667	21.6666666666667	12.3333333333333	10.3333333333333	8.33333333333333	2130	1962	357	0.00405863580496675	0.00418858450608007	0.00405863580496675	0.0277233442809635	0.0261381299045868	0.021341608974361	0.0258226091205742	0.0253068678165185	0.0133582448105084	0.0227160901581198	0.0232261168724184	0.00866559146216484	0.0225083871599223	0.0238275449510812	0.0119735563089083	0.0225584082384176	0.0218695887776827	0.0121005928282484	0.0143822063395311	0.0137232242567963
488	YPL144W_POC4	POC4	ORFS	NO	0.139999064181022	0.0766546417953408	0.268219355929388	4.95108438484769	9.04246845756021	0.0275382072818318	0.00857091293359111	0.0231901949405782	0.00462815890427973	0.42521878539932	25.5131271239592	26.554347826087	28	39.7666666666667	37.7666666666667	34.7166666666667	33.8666666666667	32.1666666666667	25.8333333333333	17.8833333333333	16.9	15.8166666666667	23	12	4	4.54749109800196e-05	2.56182538598169e-05	4.54749109800196e-05	0.0295409220520129	0.0268396295801248	0.0194739105100738	0.0215961985528193	0.0215961985528193	0.000273125269308415	0.0199901654635358	0.0199901654635358	0.00463740495766347	0.0251710341857794	0.0231901949405782	0.0170645043421958	0.0413927161550115	0.0315576269798282	0.0358629850001656	0.0478633490231774	0.0467193433324538
489	YPL157W_TGS1	TGS1	ORFS	NO	0.115051863717168	0.0767026433798158	0.0853166961168641	6.02464973765143	9.03680955462802	0.0515267218825351	0.0256328784675659	0.0395733102131969	0.0230056103764842	0.229980129014765	13.7988077408859	46.3111111111111	42	72.1166666666667	63.7666666666667	60.5833333333333	54.6666666666667	51.9166666666667	43.5	31.6166666666667	29.3	27.4166666666667	15	16	3	3.41061832350147e-05	3.41576718130892e-05	3.41061832350147e-05	0.085750536164437	0.0612818131711741	0.0965683393217119	0.0567374892022391	0.0395733102131969	0.0590842950828633	0.0433738572800965	0.0285893026288268	0.046163097110697	0.014981149038621	0.00437053961437854	0.0193805067632047	0.0567905777272819	0.0567905777272819	NA	0.0610578914930563	0.0610578914930563
490	YPL160W_CDC60	CDC60	ORFS	NO	0.0515598736354074	0.0516865338309025	0.0328149932519894	13.443539164998	13.4105951625165	0.0272105371867385	0.00357520368895322	0.0169474079712327	0.0037203885624641	0.430269105344945	25.8161463206967	31.9669755305269	27.5	65.9333333333333	58.1	54.4	48	41.3333333333333	26.8333333333333	14.1166666666667	12.8666666666667	10.4666666666667	130	107	18	0.000204637099410088	0.000228429430250034	0.000204637099410088	0.0262156045066168	0.0238208168842646	0.0164011241243926	0.0241081216063428	0.0169474079712327	0.0217080290521408	0.0244313664851105	0.0146788312291504	0.0274268692868829	0.0285102918289807	0.0156246843819977	0.0303351488416328	0.0327873015066417	0.019981087617737	0.0290710216190137	0.0432211384846149	0.0369747025506085
491	YPL183C_YPL183C	YPL183C	ORFS	NO	0.342772339738415	0.23389573863233	0.345560801236142	2.02217944741083	2.9634878540884	0.0966274776971475	0.0228839210500906	0.0913524309003334	0.0228839210500906	0.125399206428266	7.52395238569594	37.7843822843823	30	79.6833333333333	69.4333333333333	61.55	57.0666666666667	55.0833333333333	31.6666666666667	12.3333333333333	11.3333333333333	10.5	39	33	6	6.82123664700294e-05	7.04501981144965e-05	6.82123664700294e-05	0.135239922531331	0.135239922531331	0.0753304638055764	0.0971634076773479	0.0971634076773479	0.0510986826895337	0.0913524309003334	0.0913524309003334	0.0173931036879828	0.0787008744758151	0.0787008744758151	0.0326514432261	0.0806807529009103	0.0806807529009103	0.0276788980950563	NA	NA
492	YPL207W_TYW1	TYW1	ORFS	NO	0.129668998446426	0.117694243262489	0.0598297039233297	5.34551194861219	5.88938899087908	0.0486229944904908	0.0105309515219037	0.0350893394237306	0.019340288715262	0.243363728741484	14.6018237244891	34.5333333333333	29	72.3166666666666	58.1666666666667	53.6166666666667	50	45.0833333333333	29	14.6833333333333	13.4666666666667	9.9	70	50	10	0.000113687277450049	0.000106742724415904	0.000113687277450049	0.0309578528855363	0.0196554984689203	0.0316046231547616	0.057564438796961	0.070158977496719	0.0386885884209097	0.0496097052956171	0.0508997388103099	0.0441756107858083	0.0557080874484944	0.0350893394237306	0.0387514991645506	0.0492748880258451	0.0332128957166257	0.037885736097202	0.0588956489834185	0.0590030491618006
493	YPL211W_NIP7	NIP7	ORFS	NO	0.269248335347403	0.273920398443319	0.129921228314297	2.57437870382968	2.53046937905713	0.0955419213196146	0.0051159271440999	0.0841180591553032	0.00481883109456607	0.126756287093616	7.60537722561694	33.0993969298246	29	60.4166666666667	54.7666666666667	50	46.6666666666667	43.4166666666667	29.5	16.4666666666667	13.6666666666667	11.65	128	114	25	0.000284218193625122	0.000243373411668261	0.000284218193625122	0.0987651844528396	0.0848438011954281	0.0475735113428499	0.10286576698585	0.0940350316509008	0.0460256652606251	0.0925021919379942	0.081814711890901	0.0304893658479234	0.0905149731862323	0.083443294913012	0.0368629722295332	0.0930614900351574	0.0841180591553032	0.0461899876930925	0.0719387336634024	0.0579504035143311
494	YPL212C_PUS1	PUS1	ORFS	NO	0.303961505534051	0.204272417091524	0.332034796487082	2.28037816611715	3.39324902710375	0.17799775443196	0.033128153654877	0.19701308213418	0.033128153654877	0.0708346914923233	4.2500814895394	43.0095238095238	48.5	74.6333333333333	64.9666666666667	59.6166666666667	59.2	57.3333333333333	44.5	24.3666666666667	19.8	15.15	21	14	5	5.68436387250245e-05	2.98879628364531e-05	5.68436387250245e-05	0.19701308213418	0.19701308213418	0.19497802523179	0.143508540558533	0.143508540558533	0.102446538425313	0.140309356402783	0.140309356402783	0.0693593589701206	0.202954070327906	0.202954070327906	0.0862754535211348	0.206203722736396	0.206203722736396	0.0612239360092868	0.170129872688776	0.170129872688776
495	YPL217C_BMS1	BMS1	ORFS	NO	0.195843513636049	0.177350805009457	0.113098572233214	3.53929097620294	3.90833963523867	0.0909505531334053	0.0238753462604698	0.0693832218709585	0.0169455183250026	0.132854608725346	7.97127652352076	31.1410256410256	24	63.95	59.3333333333333	53.1666666666667	47.3333333333333	43.1666666666667	22.6666666666667	12.8	11.2	9.1	26	13	3	3.41061832350147e-05	2.7753108348135e-05	3.41061832350147e-05	0.0866790739295683	0.0682491320201222	0.0927628203289547	0.100291743215907	0.0924588067459877	0.0813696421838962	0.127194641262238	0.0940713251288433	0.0757093537535719	0.0683473300470266	0.0548463710081159	0.0591830092400881	0.0722399772122874	0.0693832218709585	0.0163838002268805	0.20260903625747	0.20260903625747
496	YPL220W_RPL1A	RPL1A	ORFS	YES	0.0621566277054612	0.0520641537762499	0.0366456076191899	11.1516214142847	13.3133284666222	0.0296127652877541	0.00242436932648651	0.0294457589140959	0.00205914808035189	0.395837998404412	23.7502799042647	28.1786428597855	24	58	48.3333333333333	42.3333333333333	38	35.3333333333333	24	14	12	10	2534	2131	401	0.00455885982574696	0.00454937491460582	0.00455885982574696	0.0319531696025067	0.0322773392263051	0.0196982410281433	0.0322653741105083	0.0294457589140959	0.0176764582557053	0.0292854830486572	0.0300315631229806	0.0144922480457624	0.0273289127427282	0.0272091781804002	0.0132459478633001	0.0272308869343701	0.0275201405725481	0.0134168432092936	0.0183703845530896	0.017096400376037
497	YPL226W_NEW1	NEW1	ORFS	NO	0.166981991982382	0.171990661208122	0.0804079295774293	4.15102953516736	4.03014428627136	0.0871362751347508	0.00550133289042884	0.0902668396791497	0.00597913444823998	0.138409853401207	8.30459120407241	44.2025106493192	35.5	110.05	66.3333333333333	58.45	51.4	49.6666666666667	35.5	14.4833333333333	12.4333333333333	9	117	94	11	0.000125056005195054	0.000200676321901899	0.000125056005195054	0.078643881410397	0.0884635459367839	0.0493928017580615	0.0882719531209788	0.0902668396791497	0.0423070267478345	0.0854564117825327	0.0849923682464871	0.0444867185529958	0.0902410023506877	0.09554043237848	0.0427123831737633	0.0930681270091577	0.100119391649281	0.0517233565393047	0.113166134441071	0.117498526745268
498	YPL243W_SRP68	SRP68	ORFS	NO	0.0815314676167712	0.0717793558550697	0.0639563437362189	8.50159086817865	9.65663695783902	0.0351444466065505	0.00460491272994776	0.0241346378643508	0.00637566666894646	0.334452498312005	20.0671498987203	42.7885304659498	37	75.1166666666667	67.9	60.5166666666667	55.6	53.5	40.8333333333333	20.8666666666667	18.0666666666667	14.1666666666667	31	27	6	6.82123664700294e-05	5.76410711845881e-05	6.82123664700294e-05	0.0404850548095271	0.0311313676985058	0.0291914890305323	0.0374255510369657	0.0241346378643508	0.0307949459988298	0.030354498360642	0.0173233969565306	0.0313205885138549	0.0372029206574957	0.0331288417995766	0.0246834345313532	0.0302542081681221	0.0233840199440691	0.0282563180930224	0.02944664709876	0.0225611556789073
499	YPL246C_RBD2	RBD2	ORFS	NO	0.283900903998633	0.160121705143129	0.315137912990758	2.4415110018927	4.32887708721536	NA	NA	NA	NA	NA	NA	37.8055555555556	39.25	55.75	51.5	48.25	46	43.875	39.25	24.55	21.9	19.45	9	6	NA	1.13687277450049e-07	1.28091269299085e-05	1.13687277450049e-07	NA	NA	NA	NA	NA	NA	NA	NA	NA	NA	NA	NA	NA	NA	NA	NA	NA
500	YPL249C-A_RPL36B	RPL36B	ORFS	YES	0.062426186191948	0.0565535373494752	0.0343240570304934	11.1034683174246	12.2564778976885	0.0225593890138771	0.00465712432613939	0.0231986544688873	0.00377613624155568	0.517778664197044	31.0667198518226	25.6610207724748	23	49.7166666666667	42.1	37.3	33.6666666666667	31.25	22.6666666666667	13.3333333333333	11.6666666666667	9.28333333333333	1005	1002	178	0.00202363353861087	0.00213912419729471	0.00202363353861087	0.028908130070444	0.0266837720131118	0.0150825386684583	0.0256146568655325	0.0253068678165185	0.0176536335493336	0.0206700013006094	0.0231986544688873	0.00951848387614116	0.0204314190076976	0.0205378814114095	0.00669607855267789	0.0171727378251019	0.0172687923101021	0.00942910522265015	0.0145913252679632	0.0125104323196228
501	YPL263C_KEL3	KEL3	ORFS	NO	0.296649048741569	0.116801716365537	0.41657069449765	2.3365899317742	5.93439208025594	NA	NA	NA	NA	NA	NA	40.125	37.5	64.275	59.55	55	51.5	48	37.5	25.125	23.2	21.35	8	4	NA	1.13687277450049e-07	8.53941795327231e-06	1.13687277450049e-07	NA	NA	NA	NA	NA	NA	NA	NA	NA	NA	NA	NA	NA	NA	NA	NA	NA
502	YPL273W_SAM4	SAM4	ORFS	NO	0.05849397457911	0.0584360046138386	0.0340165221896263	11.8498902758352	11.8616456607609	0.0363417729343891	0.0053533288458557	0.0270278885587045	0.00807637212067202	0.323626063297501	19.4175637978501	30.4612631977282	26	62.5333333333333	52.0666666666667	43.5666666666667	40.2666666666667	37	26.6666666666667	15.8	14.2	10.2666666666667	163	137	37	0.000420642926565181	0.000292475064899576	0.000420642926565181	0.0368347842173621	0.0244951020900509	0.0323818018035145	0.0453722100613457	0.0421120764482357	0.0361596143931325	0.0344187645838076	0.0348134378897103	0.0239684848357986	0.0329016629116234	0.0227749339472335	0.0289449774925566	0.0321814428978068	0.0270278885587045	0.0244972224456715	0.0201110281810691	0.0211014061322843
503	YPR010C_RPA135	RPA135	ORFS	NO	0.217123502038582	0.208139385833391	0.12912253655555	3.19240973018562	3.33020671596864	0.0783815659133014	0.00365812263118684	0.0806750054999965	0.00622642619483296	0.153206510741158	9.1923906444695	33.5186084142395	26	66.2666666666666	56.6333333333333	53.8166666666667	49.8666666666667	43.6666666666667	28.8333333333333	14.9666666666667	12.9	10.4666666666667	136	103	34	0.000386536743330166	0.000219890012296762	0.000386536743330166	0.077878704174039	0.0806750054999965	0.0335636375964493	0.0746856170800066	0.0760969776898706	0.0271875793326271	0.0840454413743771	0.0919206533053712	0.0203220863137659	0.0794465100655096	0.0844679542439091	0.0259334170405878	0.0758515568725745	0.0782132374705516	0.0314289273519442	0.0590979793140719	0.0544481435371053
504	YPR016C_TIF6	TIF6	ORFS	NO	0.13732189875724	0.129067792094998	0.0816648482627375	5.0476084792951	5.37041169844887	0.0190615131005367	0.00179912893949956	0.0114175092082971	0.00205786409932689	0.611726356167033	36.703581370022	47.9654839713663	44	84.6666666666666	73.9666666666667	68.8666666666667	63.6	60.0833333333333	43.1666666666667	25.9	23.5333333333333	19.8166666666667	238	180	40	0.000454749109800196	0.000384273807897254	0.000454749109800196	0.0209071715441855	0.0138010102788553	0.0216252900121896	0.0163609909911647	0.00982272337923269	0.0185708068192448	0.0199269956746885	0.0123711458361708	0.0203195285126503	0.0181904471727136	0.00858118563526865	0.0208676555981945	0.0199219601199313	0.0114175092082971	0.0219178541495769	0.0255939170752158	0.0262607117995941
505	YPR033C_HTS1	HTS1	ORFS	NO	0.0494938252974951	0.0472131571979135	0.029892848500816	14.0047203139707	14.6812291678426	0.0360666569681867	0.00333196256230476	0.0333828481561307	0.00613118497210133	0.326050095267364	19.5630057160418	34.4541062801932	28.5	73	59.8666666666667	51.85	47.4	43.25	26.1666666666667	15.7833333333333	14.0666666666667	10.9666666666667	150	115	30	0.000341061832350147	0.000245508266156579	0.000341061832350147	0.041863647112717	0.0393397075440656	0.0343718382407961	0.0334431223595865	0.0242403530247235	0.0291680316574565	0.0344514402367612	0.0260889948625095	0.0313712854062852	0.0355076401700628	0.0333828481561307	0.0229224049410541	0.035067434961806	0.033397115320802	0.0206250240719948	0.0307400451125344	0.0297229119948944
506	YPR043W_RPL43A	RPL43A	ORFS	YES	0.0601573771410218	0.0514732316190755	0.0342833492025479	11.5222307471129	13.4661679237383	0.0212381661305637	0.00442282703162051	0.0214812821158324	0.00572272447308267	0.54962770699413	32.9776624196478	24.1391639751085	21	48.1	39.3333333333333	35.6666666666667	31.6666666666667	29.3333333333333	20.6666666666667	12	10.6666666666667	8.66666666666667	2414	2133	375	0.00426327290437683	0.00455364462358246	0.00426327290437683	0.028199928211364	0.0298366894081421	0.0137268901896356	0.0208520388341427	0.0214812821158324	0.00978024901697924	0.021932441165915	0.0238729981265849	0.00869308034434156	0.0187699498438699	0.0166728436246681	0.00986849596962506	0.0164364725975267	0.0157929937933337	0.0103222672864679	0.0116087185515382	0.0128233235968876
507	YPR074C_TKL1	TKL1	ORFS	NO	0.0385963081439016	0.0429933763489623	0.0207427425986024	17.9588985033395	16.1221853090557	0.0223993947014603	0.00257754789138182	0.0151619630342878	0.0064936572068575	0.52143549296451	31.2861295778706	29.8062805059052	27	58.3333333333333	49.6	44.7	40.8666666666667	37.1666666666667	27	13.1	11.6666666666667	8.66666666666667	734	537	83	0.000943604402835406	0.00114641686022681	0.000943604402835406	0.0240545558846038	0.00507743721689585	0.0305556096258326	0.0254320442011247	0.0107437171305951	0.0304887277027042	0.0212201413542851	0.0151619630342878	0.0166829690970796	0.0225283134813286	0.0211720574705923	0.0172672826133948	0.0187619185859592	0.0190970457904358	0.0141107257443778	0.0337564171761876	0.0350168583520497
508	YPR080W_TEF1	TEF1	ORFS	NO	0.0296657965449417	0.0272274999817821	0.0166070190885759	23.3651970042292	25.4576138471666	0.0315355099535527	0.00255070780840054	0.0329789838958987	0.00199739116907143	0.372059141154571	22.3235484692743	27.3937726948109	23	56.6666666666667	48.3333333333333	42.6666666666667	38.5333333333333	35	23	12	10.6666666666667	8.66666666666667	5589	4172	783	0.00890171382433883	0.00890661292526301	0.00890171382433883	0.0289307081120861	0.0325189504845005	0.0173503893539936	0.0311703891533662	0.0329789838958987	0.0183511010007872	0.0352942240083574	0.0368193960232533	0.0177015984559828	0.0326687117349934	0.0358677349833205	0.0175653873230932	0.0296135167589606	0.0327861157283926	0.016915852114989	0.0255645138630235	0.0270732688460063
509	YPR102C_RPL11A	RPL11A	ORFS	YES	0.0659695651795743	0.0518297057176858	0.0381151423075501	10.5070751743345	13.3735503793035	0.025608382554809	0.00372635030277848	0.0246100182033131	0.00366292056886506	0.456823837838143	27.4094302702886	24.6495455082603	21	51.8333333333333	41.5	37.6666666666667	33.6666666666667	31.25	20.8333333333333	11.9166666666667	10	8	1204	974	186	0.00211458336057091	0.00207934827162181	0.00211458336057091	0.0322647560533219	0.0312907857385015	0.0194317092526822	0.0240773518783658	0.0256635385150208	0.00999040007392833	0.0236226163212832	0.0235065289378674	0.0135346653957468	0.0241377030903079	0.0246100182033131	0.0166430290167483	0.0239394854307663	0.0215640527395774	0.0152741760613838	0.0147203965431752	0.0151561554541087
510	YPR110C_RPC40	RPC40	ORFS	NO	0.154182084485123	0.158765040035274	0.0809376598994156	4.49564022223884	4.36586782837044	0.0710421383120709	0.00576443478951288	0.0750657113349436	0.00540321873917584	0.168422938103157	10.1053762861894	32.9042510446802	28	63.6666666666667	57.2	50.7166666666667	46.0666666666667	41.3333333333333	28.1666666666667	16.6333333333333	14.8666666666667	12.7666666666667	136	122	34	0.000386536743330166	0.000260452247574805	0.000386536743330166	0.0738716356793162	0.0734862748083491	0.0472922606414992	0.0760628139043849	0.0813177827831555	0.0396388045261752	0.0741090996696083	0.0821443093642494	0.0362879424207109	0.0695016977593309	0.0750657113349436	0.0329334339124848	0.0616654445477142	0.0693712840029726	0.0222515725548967	0.0413889942858057	0.0469020765730309
511	YPR112C_MRD1	MRD1	ORFS	NO	0.440969934130907	0.253060374423321	0.457799147656762	1.57186947887059	2.73905854339899	0.0120957908061612	NA	0.0120957908061612	NA	0.960664267378266	57.639856042696	35.468253968254	31	70.75	60.2666666666667	55.2333333333333	52.6666666666667	50.9166666666667	30.5	13.6166666666667	11.9666666666667	9.98333333333333	12	14	5	5.68436387250245e-05	2.98879628364531e-05	5.68436387250245e-05	0.0120957908061612	0.0120957908061612	NA	NA	NA	NA	NA	NA	NA	NA	NA	NA	NA	NA	NA	NA	NA
512	YPR120C_CLB5	CLB5	ORFS	NO	0.0831930966083024	0.0787651884127125	0.0558643455762828	8.33178723738926	8.80017168153022	NA	NA	NA	NA	NA	NA	35.2912087912088	34.5	60	57.9	54.6	50.9	47	34.5	17.35	15.4	12.85	7	13	NA	1.13687277450049e-07	2.7753108348135e-05	1.13687277450049e-07	NA	NA	NA	NA	NA	NA	NA	NA	NA	NA	NA	NA	NA	NA	NA	NA	NA
513	YPR132W_RPS23B	RPS23B	ORFS	YES	0.0712615033726234	0.0660391025200553	0.0328830959603741	9.72681107968644	10.4960115160476	0.024147286876904	0.0032242630843763	0.0242142422998474	0.00403144369531765	0.484112847185944	29.0467708311566	23.6960789737244	20	48.5166666666667	40.3333333333333	35.3333333333333	32	28.6666666666667	19.6666666666667	11.3333333333333	9.63333333333334	7.2	1879	1630	324	0.00368346778938159	0.00347981281595846	0.00368346778938159	0.0253553037111836	0.0287192086467914	0.0124583208921315	0.0275141041776974	0.0283542006203776	0.0145940593058855	0.0259741265206376	0.0242142422998474	0.0105151945163195	0.0225213578691267	0.0214936663562566	0.0110164665687893	0.0193715421058746	0.0196798162154206	0.00747915785559848	0.0149809447200745	0.0142896034599872
514	YPR143W_RRP15	RRP15	ORFS	NO	0.559957869442379	0.240905894976856	0.578528222863304	1.23785595021676	2.87725288177998	0.245876334940828	0.0815379896410588	0.282446422518133	0.0815379896410588	0.0529862517890715	3.17917510734429	27.8166666666667	25	46.7	44.8666666666667	41.5	37.9333333333333	35.0833333333333	28.3333333333333	15.5666666666667	14.7333333333333	13.3166666666667	15	12	3	3.41061832350147e-05	2.56182538598169e-05	3.41061832350147e-05	0.108634293435594	0.108634293435594	NA	0.234648582534704	0.234648582534704	NA	0.297691505897027	0.297691505897027	NA	0.30596087031868	0.30596087031868	NA	0.282446422518133	0.282446422518133	NA	0.361067358716599	0.361067358716599
515	YPR145W_ASN1	ASN1	ORFS	NO	0.0400750800803727	0.0244324153643254	0.0387448259593882	17.2962144846573	28.3699818550086	0.025917259104243	0.00889123181653872	0.00952517175850694	0.0054376523443681	0.451448921833765	27.0869353100259	29.5248203942789	27	59.6333333333333	50.0666666666667	45.6666666666667	42.2	39	26.3333333333333	13.6666666666667	11.2	9	365	298	63	0.000716229847935308	0.000636186637518787	0.000716229847935308	0.0222840176634914	0.00952517175850694	0.036753008937085	0.0280912168269629	0.0159888334845337	0.0324128929717264	0.0190557837810967	0.00694523844006546	0.0354727928557492	0.0196710993779466	0.00696402241778573	0.0330093601046302	0.0404841778717175	0.018780157617027	0.0496546732588193	0.0252422996594859	0.0156300892453335
516	YPR163C_TIF3	TIF3	ORFS	NO	0.119624505057553	0.0989644555640119	0.0757976101619919	5.7943577716494	7.00400135189554	0.0443964647693106	0.0078101865484109	0.0483890997611046	0.0135867307459599	0.265973579539196	15.9584147723517	30.0384700176367	25	62.15	56.0666666666667	49.4333333333333	43.4	40.6666666666667	25.1666666666667	13.8	11.8333333333333	8.56666666666667	108	112	17	0.000193268371665083	0.000239103702691625	0.000193268371665083	0.0338208872046482	0.0240791464698581	0.0284781994923768	0.0390218670894961	0.0283321713267508	0.0307392503226828	0.0477149120503746	0.0534985891651554	0.0313498095786843	0.0482148753871057	0.0499941230081688	0.0330282955843106	0.0532097821149282	0.0483890997611046	0.0350738611448223	0.0547656936898262	0.0523896734026761
517	YPR187W_RPO26	RPO26	ORFS	NO	0.126616562274407	0.126013369090382	0.0489261771323155	5.47438003456246	5.50058446626241	0.0369339596521716	0.0076131637534009	0.0312907857385012	0.0144371894155246	0.318530876757048	19.1118526054229	30.8618497012397	26	60.9166666666667	52.6666666666667	47.2666666666667	43.7333333333333	39.25	26	15.0833333333333	12.8	9.8	154	134	23	0.000261480738135113	0.000286070501434622	0.000261480738135113	0.0371532016157789	0.0312907857385012	0.0446077749186237	0.0302618566450734	0.0152113329307318	0.0331889151720851	0.0444656815385309	0.0496688587639589	0.0291396105069927	0.0444557704141984	0.0491332567034408	0.0240997344519877	0.0283332880472765	0.0312652408476794	0.0254470467140033	0.0345638266299012	0.0227429445514317
[truncated: 10 more columns]
