# Supplementary material for: Modeling of mRNA deadenylation rates reveal a complex relationship between mRNA deadenylation and decay
Source: EMBO J. 2024 Oct 11;43(24):6525–54. doi: 10.1038/s44318-024-00258-3 (PMC11649921; doi:10.1038/s44318-024-00258-3)
Supplement: Supplementary file 12 — Source data Fig. 6 [file 44318_2024_258_MOESM12_ESM.zip › Figure 6/FIGURE 6B and 6C/HSrepA.csv]

HSmin0_counts_norm	HSmin2_counts_norm	HSmin6_counts_norm	HSmin10_counts_norm	HSmin14_counts_norm	HSmin18_counts_norm	X1	transcript	symbol	genomic_position	biotype	HS_repA_0min_counts	HS_repA_10min_counts	HS_repA_14min_counts	HS_repA_18min_counts	HS_repA_2min_counts	HS_repA_6min_counts	HS_repA_0min_polya_mean	HS_repA_10min_polya_mean	HS_repA_14min_polya_mean	HS_repA_18min_polya_mean	HS_repA_2min_polya_mean	HS_repA_6min_polya_mean	HS_repA_0min_polya_median	HS_repA_10min_polya_median	HS_repA_14min_polya_median	HS_repA_18min_polya_median	HS_repA_2min_polya_median	HS_repA_6min_polya_median	HS_repA_0min_polya_gm_mean	HS_repA_0min_polya_mode	HS_repA_0min_q0.05	HS_repA_0min_q0.10	HS_repA_0min_q0.15	HS_repA_0min_q0.50	HS_repA_0min_q0.75	HS_repA_0min_q0.80	HS_repA_0min_q0.85	HS_repA_0min_q0.90	HS_repA_0min_q0.95	HS_repA_10min_polya_gm_mean	HS_repA_10min_polya_mode	HS_repA_10min_q0.05	HS_repA_10min_q0.10	HS_repA_10min_q0.15	HS_repA_10min_q0.50	HS_repA_10min_q0.75	HS_repA_10min_q0.80	HS_repA_10min_q0.85	HS_repA_10min_q0.90
0.03624024083514042	0.034260537517371806	0.04102463935984857	0.04651177346095409	0.05435477221036525	0.054597493425427426	3482	YGR192C_TDH3	TDH3	chrVII:882719-883903(-)	ORFS	20489	19173	36149	29622	16117	22986	31.6201864415052	31.6808011265843	32.966444438297	33.0319019647559	30.9795867717317	32.2307926563996	28	27	29	30	27	28	27.9234725502098	19	13	15	17	28	39	42	46	51	60	27.4394315783729	18	12	14	16	27	40	44	48	54
1.7687657199053357e-6	2.1257391274661417e-6	1.7847663516857467e-8	2.4258996224354084e-8	1.5036314202430287e-8	1.8431400116611783e-8	1	15S_rRNA	rRNA	chrM:6546-8194(+)	rRNA	1	NA	NA	NA	1	NA	3	NA	NA	NA	4	NA	3	NA	NA	NA	4	NA	3	3	3	3	3	3	3	3	3	3	3	NA	NA	NA	NA	NA	NA	NA	NA	NA	NA
1.7687657199053357e-6	4.251478254932283e-6	1.7847663516857465e-6	2.4258996224354084e-8	3.0072628404860574e-6	5.529420034983534e-6	2	21S_rRNA	rRNA	chrM:58009-62447(+)	rRNA	1	NA	2	3	2	1	4	NA	12.5	9	2.5	16	4	NA	12.5	6	2.5	16	4	4	4	4	4	4	4	4	4	4	4	NA	NA	NA	NA	NA	NA	NA	NA	NA	NA
1.7687657199053357e-6	2.1257391274661417e-8	5.35429905505724e-6	4.851799244870817e-6	6.014525680972115e-6	1.8431400116611782e-6	3	CUT004,XUT_1F-72	NA	chrI:170495-172447(+)	CUTs	1	2	4	1	NA	3	30	51	42	36	NA	49.6666666666667	30	51	41.5	36	NA	55	30	30	30	30	30	30	30	30	30	30	30	47.7179211617606	NA	34.8	36.6	38.4	51	60	61.8	63.6	65.4
5.306297159716007e-6	4.251478254932283e-6	3.569532703371493e-6	2.4258996224354084e-6	1.5036314202430287e-8	1.8431400116611783e-8	7	CUT017,XUT_2F-136	NA	chrII:341016-342576(+)	CUTs	3	1	NA	NA	2	2	51.6666666666667	59	NA	NA	64.5	49.5	46	59	NA	NA	64.5	49.5	48.9514999768157	NA	35.2	36.4	37.6	46	60.5	63.4	66.3	69.2	72.1	59	59	59	59	59	59	59	59	59	59
7.075062879621343e-6	1.2754434764796852e-5	7.139065406742986e-6	7.277698867306225e-6	4.510894260729087e-6	5.529420034983534e-6	8	CUT020,XUT_2F-149,SUT015	NA	chrII:370071-370953(+)	CUTs	4	3	3	3	6	4	25.5	25.6666666666667	43.6666666666667	27.6666666666667	26.5	18.5	28	16	37	29	24	19	22.8631501843247	NA	11.95	13.9	15.85	28	33.75	34.2	34.65	35.1	35.55	21.9170429527329	NA	14.2	14.4	14.6	16	31.5	34.6	37.7	40.8
1.7687657199053357e-6	2.1257391274661417e-6	3.569532703371493e-6	4.851799244870817e-6	3.0072628404860574e-6	5.529420034983534e-6	9	CUT021,XUT_2F-154	NA	chrII:376375-378633(+)	CUTs	1	2	2	3	1	2	70	72	67.5	56.3333333333333	20	57.5	70	72	67.5	60	20	57.5	70	70	70	70	70	70	70	70	70	70	70	71.9374728496908	NA	69.3	69.6	69.9	72	73.5	73.8	74.1	74.4
5.306297159716007e-6	4.251478254932283e-6	1.070859811011448e-5	3.1536695091660314e-5	2.405810272388846e-5	2.2117680139934138e-5	13	CUT040	NA	chrIII:39049-39425(+)	CUTs	3	13	16	12	2	6	30.3333333333333	35.0769230769231	34.625	32.8333333333333	47.5	44.6666666666667	24	33	32	33.5	47.5	47	27.6626177523507	NA	18.6	19.2	19.8	24	36.5	39	41.5	44	46.5	33.1509279208736	NA	21.8	25	25	33	42	44.4	47.6	52.4
1.7687657199053357e-6	2.1257391274661417e-6	1.7847663516857467e-8	2.4258996224354084e-6	3.0072628404860574e-6	9.215700058305891e-6	19	CUT059	NA	chrIV:423721-424097(+)	CUTs	1	1	2	5	1	NA	70	14	44.5	33.2	18	NA	70	14	44.5	26	18	NA	70	70	70	70	70	70	70	70	70	70	70	14	14	14	14	14	14	14	14	14	14
3.1837782958296044e-5	5.739495644158583e-5	1.1779457921125928e-4	1.2614678036664126e-4	1.6690308764697622e-4	1.3270608083960485e-4	20	CUT061,YDR003W,YDR003W-A	NA	chrIV:453825-455017(+)	CUTs	18	52	111	72	27	66	49.1666666666667	34.4615384615385	40.3783783783784	41.5694444444444	36.962962962963	44.8484848484849	34.5	34.5	42	39	25	45	39.3875513068243	27	14.25	18.5	23.85	34.5	61	67.2	71.8	89.6	128.4	29.7387810567058	NA	11	12	14.65	34.5	47.25	48	51.35	56.7
1.7687657199053357e-6	2.1257391274661417e-8	1.7847663516857467e-8	2.4258996224354084e-8	1.5036314202430287e-8	1.8431400116611783e-8	21	CUT077	NA	chrIV:1061301-1061485(+)	CUTs	1	NA	NA	NA	NA	NA	218	NA	NA	NA	NA	NA	218	NA	NA	NA	NA	NA	218	218	218	218	218	218	218	218	218	218	218	NA	NA	NA	NA	NA	NA	NA	NA	NA	NA
3.5375314398106713e-6	2.1257391274661417e-6	7.139065406742986e-6	7.277698867306225e-6	6.014525680972115e-6	1.8431400116611782e-6	24	CUT089	NA	chrIV:1242725-1243149(+)	CUTs	2	3	4	1	1	4	16	46.3333333333333	41.5	36	72	50.25	16	53	38.5	36	72	50	15.9687194226713	NA	15.1	15.2	15.3	16	16.5	16.6	16.7	16.8	16.9	45.0754290506529	NA	34.1	36.2	38.3	53	53.5	53.6	53.7	53.8
7.075062879621343e-6	6.377217382398426e-6	1.7847663516857465e-6	4.851799244870817e-6	1.5036314202430287e-6	1.8431400116611783e-8	25	CUT091	NA	chrIV:1302221-1302709(+)	CUTs	4	2	1	NA	3	1	35.75	23	42	NA	53.6666666666667	28	37.5	23	42	NA	57	28	33.6400603041143	NA	21.35	22.7	24.05	37.5	46.5	46.8	47.1	47.4	47.7	22.9128784747792	NA	21.2	21.4	21.6	23	24	24.2	24.4	24.6
1.7687657199053357e-6	2.1257391274661417e-6	1.7847663516857467e-8	2.4258996224354084e-8	1.5036314202430287e-6	1.8431400116611783e-8	26	CUT093,XUT_4F-609	NA	chrIV:1323461-1324421(+)	CUTs	1	NA	1	NA	1	NA	63	NA	58	NA	58	NA	63	NA	58	NA	58	NA	63	63	63	63	63	63	63	63	63	63	63	NA	NA	NA	NA	NA	NA	NA	NA	NA	NA
1.7687657199053357e-6	2.1257391274661417e-8	1.7847663516857467e-8	2.4258996224354084e-6	3.0072628404860574e-6	1.8431400116611782e-6	30	CUT103	NA	chrV:9969-10497(+)	CUTs	1	1	2	1	NA	NA	57	63	53.5	17	NA	NA	57	63	53.5	17	NA	NA	57	57	57	57	57	57	57	57	57	57	57	63	63	63	63	63	63	63	63	63	63
1.7687657199053357e-6	2.1257391274661417e-8	1.7847663516857467e-8	2.4258996224354084e-6	1.5036314202430287e-8	1.8431400116611783e-8	34	CUT123	NA	chrVI:261473-262257(+)	CUTs	1	1	NA	NA	NA	NA	65	25	NA	NA	NA	NA	65	25	NA	NA	NA	NA	65	65	65	65	65	65	65	65	65	65	65	25	25	25	25	25	25	25	25	25	25
1.7687657199053357e-6	2.1257391274661417e-8	1.7847663516857467e-8	2.4258996224354084e-8	1.5036314202430287e-8	1.8431400116611782e-6	40	CUT136	NA	chrVII:286051-287003(+)	CUTs	1	NA	NA	1	NA	NA	51	NA	NA	14	NA	NA	51	NA	NA	14	NA	NA	51	51	51	51	51	51	51	51	51	51	51	NA	NA	NA	NA	NA	NA	NA	NA	NA	NA
1.7687657199053355e-5	6.377217382398426e-6	1.7847663516857465e-5	2.4258996224354084e-6	6.014525680972115e-6	5.529420034983534e-6	43	CUT146,snR46,CUT147	NA	chrVII:545139-546059(+)	CUTs	10	1	4	3	3	10	32	34	30	29.6666666666667	34.3333333333333	25.8	29.5	34	21	23	26	23.5	30.8039310972354	24	21.8	23.6	24	29.5	39.75	40.2	40.65	41.7	44.85	34	34	34	34	34	34	34	34	34	34
1.7687657199053357e-6	2.1257391274661417e-8	1.7847663516857467e-8	2.4258996224354084e-8	1.5036314202430287e-6	1.8431400116611783e-8	45	CUT155	NA	chrVII:739403-739899(+)	CUTs	1	NA	1	NA	NA	NA	76	NA	55	NA	NA	NA	76	NA	55	NA	NA	NA	76	76	76	76	76	76	76	76	76	76	76	NA	NA	NA	NA	NA	NA	NA	NA	NA	NA
1.7687657199053357e-6	2.1257391274661417e-8	1.2493364461800224e-5	2.4258996224354084e-8	3.0072628404860574e-6	1.8431400116611783e-8	54	CUT220,XUT_10F-293	NA	chrX:643504-645104(+)	CUTs	1	NA	2	NA	NA	7	43	NA	47	NA	NA	37.5714285714286	43	NA	47	NA	NA	38	43	43	43	43	43	43	43	43	43	43	43	NA	NA	NA	NA	NA	NA	NA	NA	NA	NA
1.0612594319432014e-5	2.1257391274661417e-6	1.7847663516857467e-8	2.4258996224354084e-8	1.5036314202430287e-8	1.8431400116611782e-6	56	CUT228	NA	chrXI:222842-224778(+)	CUTs	6	NA	NA	1	1	NA	41.5	NA	NA	26	27	NA	36.5	NA	NA	26	27	NA	38.4873598549461	NA	24	25	26	36.5	55.75	61	62	63	64	NA	NA	NA	NA	NA	NA	NA	NA	NA	NA
1.7687657199053357e-6	2.1257391274661417e-8	1.7847663516857467e-8	2.4258996224354084e-6	1.5036314202430287e-6	1.8431400116611783e-8	58	CUT235,CUT236,XUT_11F-176	NA	chrXI:388740-390496(+)	CUTs	1	1	1	NA	NA	NA	62	59	83	NA	NA	NA	62	59	83	NA	NA	NA	62	62	62	62	62	62	62	62	62	62	62	59	59	59	59	59	59	59	59	59	59
1.7687657199053357e-6	2.1257391274661417e-6	1.7847663516857465e-6	2.4258996224354084e-6	4.510894260729087e-6	3.6862800233223564e-6	59	CUT237,XUT_11F-183	NA	chrXI:419844-421068(+)	CUTs	1	1	3	2	1	1	58	60	77.6666666666667	13.5	25	12	58	60	47	13.5	25	12	58	58	58	58	58	58	58	58	58	58	58	60	60	60	60	60	60	60	60	60	60
1.7687657199053357e-6	2.1257391274661417e-8	5.35429905505724e-6	2.4258996224354084e-8	6.014525680972115e-6	1.8431400116611783e-8	67	CUT268,XUT_12F-272	NA	chrXII:675697-676465(+)	CUTs	1	NA	4	NA	NA	3	74	NA	31.75	NA	NA	52	74	NA	32	NA	NA	58	74	74	74	74	74	74	74	74	74	74	74	NA	NA	NA	NA	NA	NA	NA	NA	NA	NA
1.7687657199053357e-6	2.1257391274661417e-8	1.7847663516857467e-8	2.4258996224354084e-8	1.5036314202430287e-8	1.8431400116611782e-6	69	CUT275	NA	chrXII:906703-907039(+)	CUTs	1	NA	NA	1	NA	NA	16	NA	NA	37	NA	NA	16	NA	NA	37	NA	NA	16	16	16	16	16	16	16	16	16	16	16	NA	NA	NA	NA	NA	NA	NA	NA	NA	NA
5.306297159716007e-6	2.1257391274661417e-8	3.569532703371493e-6	2.4258996224354084e-8	1.5036314202430287e-6	1.8431400116611782e-6	70	CUT278,XUT_12F-404,CUT279	NA	chrXII:1041760-1043064(+)	CUTs	3	NA	1	1	NA	2	27	NA	29	37	NA	26.5	17	NA	29	37	NA	26.5	22.8305121395253	NA	14.3	14.6	14.9	17	33.5	36.8	40.1	43.4	46.7	NA	NA	NA	NA	NA	NA	NA	NA	NA	NA
1.7687657199053357e-6	2.1257391274661417e-8	1.7847663516857467e-8	2.4258996224354084e-8	1.5036314202430287e-8	1.8431400116611783e-8	74	CUT290	NA	chrXIII:239025-239225(+)	CUTs	1	NA	NA	NA	NA	NA	65	NA	NA	NA	NA	NA	65	NA	NA	NA	NA	NA	65	65	65	65	65	65	65	65	65	65	65	NA	NA	NA	NA	NA	NA	NA	NA	NA	NA
1.7687657199053357e-6	2.1257391274661417e-6	1.7847663516857465e-6	2.4258996224354084e-6	1.5036314202430287e-8	1.8431400116611782e-6	75	CUT291	NA	chrXIII:246937-247641(+)	CUTs	1	1	NA	1	1	1	19	16	NA	66	48	32	19	16	NA	66	48	32	19	19	19	19	19	19	19	19	19	19	19	16	16	16	16	16	16	16	16	16	16
7.075062879621343e-6	2.1257391274661417e-6	8.923831758428733e-6	1.9407196979483267e-5	1.202905136194423e-5	9.215700058305891e-6	79	CUT324,CUT325	NA	chrXIV:234043-234323(+)	CUTs	4	8	8	5	1	5	29.5	25.625	27.875	37	14	23.4	27	25	27	44	14	13	20.6387437695024	NA	8.15	8.3	8.45	27	47.75	49.4	51.05	52.7	54.35	23.4265910818266	29	12.75	14.5	16.15	25	29.75	30.8	31.85	36.8
1.7687657199053357e-6	2.1257391274661417e-8	1.7847663516857467e-8	2.4258996224354084e-8	1.5036314202430287e-8	1.8431400116611783e-8	80	CUT332	NA	chrXIV:348763-349187(+)	CUTs	1	NA	NA	NA	NA	NA	78	NA	NA	NA	NA	NA	78	NA	NA	NA	NA	NA	78	78	78	78	78	78	78	78	78	78	78	NA	NA	NA	NA	NA	NA	NA	NA	NA	NA
3.5375314398106713e-6	2.1257391274661417e-8	1.7847663516857467e-8	2.4258996224354084e-8	1.5036314202430287e-8	1.8431400116611783e-8	82	CUT336	NA	chrXIV:498843-499123(+)	CUTs	2	NA	NA	NA	NA	NA	57.5	NA	NA	NA	NA	NA	57.5	NA	NA	NA	NA	NA	56.8682688324517	NA	49.85	50.7	51.55	57.5	61.75	62.6	63.45	64.3	65.15	NA	NA	NA	NA	NA	NA	NA	NA	NA	NA
1.945642291895869e-5	1.2754434764796852e-5	1.070859811011448e-5	9.703598489741634e-6	1.0525419941701201e-5	3.6862800233223564e-6	84	CUT343,SUT335,XUT_14F-231,CUT344,CUT345	NA	chrXIV:587108-588978(+)	CUTs	11	4	7	2	6	6	25.2727272727273	54	31	53	23.1666666666667	14.6666666666667	24	56.5	32	53	23	14	23.1325656195836	NA	12.5	13	14	24	29.5	32	32.5	33	43	50.5815355954679	NA	31.2	35.4	39.6	56.5	62.5	65.2	67.9	70.6
1.7687657199053357e-6	4.251478254932283e-6	5.35429905505724e-6	4.851799244870817e-6	9.021788521458174e-6	1.2901980081628248e-5	86	CUT352,XUT_14F-293,SUT342	NA	chrXIV:730844-733338(+)	CUTs	1	2	6	7	2	3	60	49.5	61.8333333333333	51	48	55.6666666666667	60	49.5	60	56	48	52	60	60	60	60	60	60	60	60	60	60	60	49.4368283772331	NA	47.25	47.5	47.75	49.5	50.75	51	51.25	51.5
3.5375314398106713e-6	2.1257391274661417e-8	1.7847663516857467e-8	2.4258996224354084e-8	1.5036314202430287e-8	1.8431400116611783e-8	89	CUT359	NA	chrXV:143802-144178(+)	CUTs	2	NA	NA	NA	NA	NA	46.5	NA	NA	NA	NA	NA	46.5	NA	NA	NA	NA	NA	46.4973117502507	NA	46.05	46.1	46.15	46.5	46.75	46.8	46.85	46.9	46.95	NA	NA	NA	NA	NA	NA	NA	NA	NA	NA
3.5375314398106713e-6	8.502956509864567e-6	5.35429905505724e-6	4.851799244870817e-6	4.510894260729087e-6	1.4745120093289426e-5	91	CUT369,XUT_15F-156,SUT359,SUT360,XUT_15F-157	NA	chrXV:335354-338609(+)	CUTs	2	2	3	8	4	3	53.5	59.5	46	54.125	61.75	45.3333333333333	53.5	59.5	49	58	58	32	53.497663500381	NA	53.05	53.1	53.15	53.5	53.75	53.8	53.85	53.9	53.95	59.4474557908074	NA	57.25	57.5	57.75	59.5	60.75	61	61.25	61.5
3.5375314398106713e-6	4.251478254932283e-6	1.7847663516857467e-8	2.4258996224354084e-8	1.353268278218726e-5	7.372560046644713e-6	92	CUT376,XUT_15F-203,tK(UUU)O,XUT_15F-206	NA	chrXV:435778-438802(+)	CUTs	2	NA	9	4	2	NA	57.5	NA	53	40	45.5	NA	57.5	NA	59	44	45.5	NA	57.4978260458602	NA	57.05	57.1	57.15	57.5	57.75	57.8	57.85	57.9	57.95	NA	NA	NA	NA	NA	NA	NA	NA	NA	NA
8.843828599526677e-6	8.502956509864567e-6	1.7847663516857467e-8	2.4258996224354084e-6	1.5036314202430287e-6	5.529420034983534e-6	93	CUT377	NA	chrXV:446082-447098(+)	CUTs	5	1	1	3	4	NA	52.8	38	31	36.3333333333333	34	NA	60	38	31	17	34.5	NA	45.5149905636249	NA	21	29	37	60	63	65.4	67.8	70.2	72.6	38	38	38	38	38	38	38	38	38	38
8.490075455545611e-5	5.3143478186653546e-5	4.461915879214367e-5	9.703598489741634e-6	1.653994562267332e-5	1.2901980081628248e-5	94	CUT380,YOR101W,YOR102W	NA	chrXV:515050-516450(+)	CUTs	48	4	11	7	25	25	44.7708333333333	26	45.5454545454545	41.2857142857143	33.36	23.8	42.5	17.5	48	38	33	19	40.0424226619786	NA	15.4	20	23.15	42.5	59	60	62.9	66.3	77.95	22.2761252257938	NA	15.15	15.3	15.45	17.5	27.75	33	38.25	43.5
3.5375314398106713e-6	2.1257391274661417e-8	1.7847663516857467e-8	4.851799244870817e-6	3.0072628404860574e-6	3.6862800233223564e-6	96	CUT390,XUT_15F-388	NA	chrXV:844891-845572(+)	CUTs	2	2	2	2	NA	NA	38.5	22.5	46.5	35	NA	NA	38.5	22.5	46.5	35	NA	NA	38.4967531098403	NA	38.05	38.1	38.15	38.5	38.75	38.8	38.85	38.9	38.95	20.8326666559997	NA	14.85	15.7	16.55	22.5	26.75	27.6	28.45	29.3
1.7687657199053357e-6	2.1257391274661417e-8	1.7847663516857467e-8	2.4258996224354084e-6	1.5036314202430287e-6	1.8431400116611783e-8	99	CUT408,XUT_16F-88	NA	chrXVI:215321-216049(+)	CUTs	1	1	1	NA	NA	NA	45	19	52	NA	NA	NA	45	19	52	NA	NA	NA	45	45	45	45	45	45	45	45	45	45	45	19	19	19	19	19	19	19	19	19	19
1.7687657199053357e-6	2.1257391274661417e-6	1.7847663516857467e-8	2.4258996224354084e-8	1.5036314202430287e-8	1.8431400116611783e-8	101	CUT410	NA	chrXVI:250425-250705(+)	CUTs	1	NA	NA	NA	1	NA	24	NA	NA	NA	29	NA	24	NA	NA	NA	29	NA	24	24	24	24	24	24	24	24	24	24	24	NA	NA	NA	NA	NA	NA	NA	NA	NA	NA
1.7687657199053357e-6	2.1257391274661417e-8	1.7847663516857467e-8	4.851799244870817e-6	1.5036314202430287e-6	1.8431400116611783e-8	105	CUT430	NA	chrXVI:695355-695691(+)	CUTs	1	2	1	NA	NA	NA	40	52	38	NA	NA	NA	40	52	38	NA	NA	NA	40	40	40	40	40	40	40	40	40	40	40	50.0799361021956	NA	39.4	40.8	42.2	52	59	60.4	61.8	63.2
1.2381360039337349e-5	1.0628695637330708e-5	2.3201962571914706e-5	7.277698867306225e-6	2.1050839883402403e-5	2.5803960163256496e-5	111	CUT451,YBR063C,YBR065C	NA	chrII:366603-369747(-)	CUTs	7	3	14	14	5	13	53.5714285714286	36.6666666666667	42.5	45.5	51.4	45.2307692307692	51	34	45.5	40.5	43	53	49.2880009540783	51	27.2	28.4	29.6	51	66	75	81.5	83	84.5	36.0677735640567	NA	30.4	30.8	31.2	34	40	41.2	42.4	43.6
1.7687657199053357e-6	2.1257391274661417e-6	1.7847663516857465e-6	2.4258996224354084e-6	1.5036314202430287e-6	1.8431400116611783e-8	113	CUT453,XUT_2R-178	NA	chrII:407899-409207(-)	CUTs	1	1	1	NA	1	1	30	62	33	NA	39	16	30	62	33	NA	39	16	30	30	30	30	30	30	30	30	30	30	30	62	62	62	62	62	62	62	62	62	62
2.4762720078674698e-5	1.9131652147195275e-5	1.606289716517172e-5	9.703598489741634e-6	6.014525680972115e-6	9.215700058305891e-6	114	CUT455,SUT447	NA	chrII:539340-541020(-)	CUTs	14	4	4	5	9	9	52.9285714285714	36.75	22.5	44	46.2222222222222	41.5555555555556	46.5	27.5	22.5	46	38	41	47.4101326429536	52	23.85	30	36.5	46.5	55	60.4	67.35	71.9	97.45	33.2617698698543	NA	24.15	24.3	24.45	27.5	39.5	45.2	50.9	56.6
8.843828599526677e-6	4.251478254932283e-6	1.7847663516857465e-6	7.277698867306225e-6	4.510894260729087e-6	5.529420034983534e-6	116	CUT460	NA	chrIII:28613-29109(-)	CUTs	5	3	3	3	2	1	33.2	23	49	28.3333333333333	17	29	26	21	41	27	17	29	30.0347696815235	NA	19.4	19.8	20.2	26	38	42.8	47.6	52.4	57.2	22.4666171616555	NA	18.3	18.6	18.9	21	25.5	26.4	27.3	28.2
1.7687657199053357e-6	2.1257391274661417e-6	1.7847663516857465e-6	2.4258996224354084e-8	1.5036314202430287e-8	1.8431400116611783e-8	118	CUT463	NA	chrIII:119142-119374(-)	CUTs	1	NA	NA	NA	1	1	33	NA	NA	NA	53	20	33	NA	NA	NA	53	20	33	33	33	33	33	33	33	33	33	33	33	NA	NA	NA	NA	NA	NA	NA	NA	NA	NA
1.7687657199053357e-6	8.502956509864567e-6	8.923831758428733e-6	2.4258996224354084e-6	4.510894260729087e-6	5.529420034983534e-6	119	CUT465	NA	chrIII:147782-148078(-)	CUTs	1	1	3	3	4	5	76	59	53.6666666666667	44	45.75	26.2	76	59	54	35	44	22	76	76	76	76	76	76	76	76	76	76	76	59	59	59	59	59	59	59	59	59	59
3.5375314398106713e-6	1.2754434764796852e-5	1.2493364461800224e-5	1.9407196979483267e-5	7.518157101215144e-6	9.215700058305891e-6	122	CUT475,XUT_4R-56,XUT_4R-57,SUT460	NA	chrIV:134341-135576(-)	CUTs	2	8	5	5	6	7	55.5	47.5	60	47	55.3333333333333	54.7142857142857	55.5	48	50	43	56	55	52.9905651979671	NA	40.65	42.3	43.95	55.5	63.75	65.4	67.05	68.7	70.35	45.019463363369	NA	26.6	32.2	37.2	48	56.5	58.6	60.7	63.4
1.7687657199053357e-6	2.1257391274661417e-8	1.7847663516857465e-6	4.851799244870817e-6	1.5036314202430287e-8	1.8431400116611783e-8	124	CUT482,XUT_4R-120	NA	chrIV:292261-292806(-)	CUTs	1	2	NA	NA	NA	1	63	30.5	NA	NA	NA	67	63	30.5	NA	NA	NA	67	63	63	63	63	63	63	63	63	63	63	63	26.8328157299975	NA	17.45	18.9	20.35	30.5	37.75	39.2	40.65	42.1
1.7687657199053357e-6	2.1257391274661417e-6	1.7847663516857465e-6	2.4258996224354084e-6	1.5036314202430287e-8	1.8431400116611783e-8	125	CUT485	NA	chrIV:340245-340405(-)	CUTs	1	1	NA	NA	1	1	23	26	NA	NA	35	167	23	26	NA	NA	35	167	23	23	23	23	23	23	23	23	23	23	23	26	26	26	26	26	26	26	26	26	26
1.7687657199053357e-6	2.1257391274661417e-8	1.7847663516857467e-8	2.4258996224354084e-8	3.0072628404860574e-6	5.529420034983534e-6	127	CUT494,XUT_4R-218,SUT468	NA	chrIV:505375-507447(-)	CUTs	1	NA	2	3	NA	NA	29	NA	53	45.3333333333333	NA	NA	29	NA	53	54	NA	NA	29	29	29	29	29	29	29	29	29	29	29	NA	NA	NA	NA	NA	NA	NA	NA	NA	NA
3.5375314398106713e-6	2.1257391274661417e-6	1.7847663516857467e-8	2.4258996224354084e-8	1.5036314202430287e-6	3.6862800233223564e-6	131	CUT500,XUT_4R-265,SUT472	NA	chrIV:598423-600356(-)	CUTs	2	NA	1	2	1	NA	39.5	NA	31	38	4	NA	39.5	NA	31	38	4	NA	39.4715087119811	NA	38.15	38.3	38.45	39.5	40.25	40.4	40.55	40.7	40.85	NA	NA	NA	NA	NA	NA	NA	NA	NA	NA
1.7687657199053357e-6	2.1257391274661417e-8	1.7847663516857467e-8	2.4258996224354084e-8	1.5036314202430287e-8	1.8431400116611783e-8	132	CUT503	NA	chrIV:629440-630688(-)	CUTs	1	NA	NA	NA	NA	NA	44	NA	NA	NA	NA	NA	44	NA	NA	NA	NA	NA	44	44	44	44	44	44	44	44	44	44	44	NA	NA	NA	NA	NA	NA	NA	NA	NA	NA
1.7687657199053357e-6	2.1257391274661417e-8	1.7847663516857467e-8	2.4258996224354084e-8	1.5036314202430287e-6	1.8431400116611783e-8	133	CUT504,XUT_4R-298	NA	chrIV:687248-687876(-)	CUTs	1	NA	1	NA	NA	NA	44	NA	61	NA	NA	NA	44	NA	61	NA	NA	NA	44	44	44	44	44	44	44	44	44	44	44	NA	NA	NA	NA	NA	NA	NA	NA	NA	NA
1.7687657199053357e-6	2.1257391274661417e-8	1.7847663516857467e-8	2.4258996224354084e-6	1.5036314202430287e-6	1.8431400116611783e-8	136	CUT516	NA	chrIV:1004457-1005321(-)	CUTs	1	1	1	NA	NA	NA	43	65	17	NA	NA	NA	43	65	17	NA	NA	NA	43	43	43	43	43	43	43	43	43	43	43	65	65	65	65	65	65	65	65	65	65
1.5918891479148022e-5	1.4880173892262992e-5	5.35429905505724e-6	3.1536695091660314e-5	1.5036314202430288e-5	1.6588260104950607e-5	138	CUT524,XUT_4R-486,SUT484,XUT_4R-488	NA	chrIV:1182385-1183548(-)	CUTs	9	13	10	9	7	3	52.4444444444444	39.3846153846154	38	52.7777777777778	36	41	44	41	40.5	31	39	30	47.7535852617703	NA	35.2	36.4	37.6	44	47	47.8	48.6	65.9999999999999	100	34.7612362445194	44	12.2	15.2	21.8	41	50	54.8	59	62
3.5375314398106713e-6	2.1257391274661417e-6	7.139065406742986e-6	1.2129498112177043e-5	4.510894260729087e-6	5.529420034983534e-6	141	CUT530,XUT_4R-527,SUT489	NA	chrIV:1279065-1279960(-)	CUTs	2	5	3	3	1	4	96	40	38.3333333333333	39.6666666666667	41	34.5	96	30	41	51	41	38.5	76.4983659956211	NA	43.8	49.6	55.4	96	125	130.8	136.6	142.4	148.2	36.1445141050943	NA	21.6	23.2	24.8	30	54	56.8	59.6	62.4
1.7687657199053357e-6	2.1257391274661417e-8	3.569532703371493e-6	2.4258996224354084e-6	1.5036314202430287e-8	3.6862800233223564e-6	143	CUT540,SUT498	NA	chrIV:1507897-1509817(-)	CUTs	1	1	NA	2	NA	2	55	56	NA	42	NA	77	55	56	NA	42	NA	77	55	55	55	55	55	55	55	55	55	55	55	56	56	56	56	56	56	56	56	56	56
3.5375314398106713e-6	2.1257391274661417e-8	1.070859811011448e-5	1.2129498112177043e-5	3.0072628404860574e-6	1.8431400116611782e-6	145	CUT548,XUT_5R-76,SUT506	NA	chrV:155957-156526(-)	CUTs	2	5	2	1	NA	6	49	36.2	34	42	NA	36.5	49	35	34	42	NA	34	48.9080770425499	NA	46.3	46.6	46.9	49	50.5	50.8	51.1	51.4	51.7	31.4902674162828	NA	16.4	16.8	17.2	35	48	51.2	54.4	57.6
3.5375314398106713e-6	6.377217382398426e-6	5.35429905505724e-6	4.851799244870817e-6	1.5036314202430287e-8	7.372560046644713e-6	147	CUT554,XUT_5R-126	NA	chrV:268229-269293(-)	CUTs	2	2	NA	4	3	3	35.5	23	NA	52.25	50.3333333333333	45.3333333333333	35.5	23	NA	46.5	47	42	28.2488937836511	NA	16.15	18.3	20.45	35.5	46.25	48.4	50.55	52.7	54.85	23	23	23	23	23	23	23	23	23	23
7.075062879621343e-6	2.1257391274661417e-6	3.569532703371493e-6	4.851799244870817e-6	7.518157101215144e-6	1.8431400116611783e-5	149	CUT556,XUT_5R-129,SUT514	NA	chrV:273797-278261(-)	CUTs	4	2	5	10	1	2	43	69	59.2	46.6	37	80.5	45.5	69	51	41.5	37	80.5	39.1422557293777	NA	22.05	26.1	30.15	45.5	50.25	52.8	55.35	57.9	60.45	67.3498329619309	NA	55.5	57	58.5	69	76.5	78	79.5	81
1.7687657199053357e-6	2.1257391274661417e-8	1.7847663516857467e-8	2.4258996224354084e-8	1.5036314202430287e-8	1.8431400116611783e-8	151	CUT558	NA	chrV:294285-294917(-)	CUTs	1	NA	NA	NA	NA	NA	44	NA	NA	NA	NA	NA	44	NA	NA	NA	NA	NA	44	44	44	44	44	44	44	44	44	44	44	NA	NA	NA	NA	NA	NA	NA	NA	NA	NA
1.7687657199053357e-6	2.1257391274661417e-8	3.569532703371493e-6	2.4258996224354084e-6	1.5036314202430287e-8	1.2901980081628248e-5	152	CUT560,CUT561,XUT_5R-144	NA	chrV:302365-303357(-)	CUTs	1	1	NA	7	NA	2	61	25	NA	20.7142857142857	NA	53.5	61	25	NA	20	NA	53.5	61	61	61	61	61	61	61	61	61	61	61	25	25	25	25	25	25	25	25	25	25
1.7687657199053357e-6	2.1257391274661417e-8	1.7847663516857467e-8	2.4258996224354084e-8	1.5036314202430287e-8	1.8431400116611783e-8	161	CUT590	NA	chrVII:166863-167487(-)	CUTs	1	NA	NA	NA	NA	NA	64	NA	NA	NA	NA	NA	64	NA	NA	NA	NA	NA	64	64	64	64	64	64	64	64	64	64	64	NA	NA	NA	NA	NA	NA	NA	NA	NA	NA
1.7687657199053357e-6	6.377217382398426e-6	3.569532703371493e-6	2.4258996224354084e-6	1.5036314202430287e-6	1.8431400116611783e-8	162	CUT591,XUT_7R-93,SUT541	NA	chrVII:209991-213771(-)	CUTs	1	1	1	NA	3	2	59	98	27	NA	59	55	59	98	27	NA	57	55	59	59	59	59	59	59	59	59	59	59	59	98	98	98	98	98	98	98	98	98	98
1.0612594319432014e-5	2.1257391274661417e-5	1.606289716517172e-5	3.3962594714095716e-5	4.360531118704784e-5	4.976478031485181e-5	164	CUT599,YGL072C	NA	chrVII:370247-371247(-)	CUTs	6	14	29	27	10	9	29.3333333333333	45.9285714285714	36.0689655172414	35.8148148148148	36	41.8888888888889	24	42	35	36	30	40	26.6882573264425	NA	16	17	18	24	40	45	46	47	48	41.8369719790163	42	22.95	25.5	28.75	42	49	50.4	51.95	64.3
1.7687657199053357e-6	2.1257391274661417e-8	1.7847663516857465e-6	2.4258996224354084e-8	1.5036314202430287e-8	1.8431400116611782e-6	165	CUT600,XUT_7R-181	NA	chrVII:412623-413175(-)	CUTs	1	NA	NA	1	NA	1	59	NA	NA	14	NA	34	59	NA	NA	14	NA	34	59	59	59	59	59	59	59	59	59	59	59	NA	NA	NA	NA	NA	NA	NA	NA	NA	NA
1.7687657199053357e-6	2.1257391274661417e-8	1.7847663516857465e-6	2.4258996224354084e-8	3.0072628404860574e-6	5.529420034983534e-6	168	CUT610	NA	chrVII:656167-656455(-)	CUTs	1	NA	2	3	NA	1	57	NA	22.5	36	NA	29	57	NA	22.5	28	NA	29	57	57	57	57	57	57	57	57	57	57	57	NA	NA	NA	NA	NA	NA	NA	NA	NA	NA
1.7687657199053357e-6	2.1257391274661417e-6	1.7847663516857467e-8	2.4258996224354084e-6	1.5036314202430287e-8	1.8431400116611783e-8	172	CUT626,XUT_7R-404,SUT566	NA	chrVII:879031-879938(-)	CUTs	1	1	NA	NA	1	NA	27	24	NA	NA	73	NA	27	24	NA	NA	73	NA	27	27	27	27	27	27	27	27	27	27	27	24	24	24	24	24	24	24	24	24	24
1.7687657199053357e-6	2.1257391274661417e-6	1.7847663516857467e-8	2.4258996224354084e-8	1.5036314202430287e-8	1.8431400116611782e-6	173	CUT627,CUT628	NA	chrVII:882311-882719(-)	CUTs	1	NA	NA	1	1	NA	12	NA	NA	25	41	NA	12	NA	NA	25	41	NA	12	12	12	12	12	12	12	12	12	12	12	NA	NA	NA	NA	NA	NA	NA	NA	NA	NA
1.4150125759242685e-5	1.4880173892262992e-5	1.9632429868543215e-5	1.6981297357047858e-5	2.856899698461755e-5	3.133338019824003e-5	174	CUT629,XUT_7R-418,SUT567	NA	chrVII:904799-905456(-)	CUTs	8	7	19	17	7	11	25.25	28.5714285714286	32.3157894736842	38.5294117647059	33.1428571428571	41.7272727272727	22.5	27	29	35	32	39	19.9255208205887	NA	7.55	12.1	16.05	22.5	32.25	36.8	41.35	44.4	47.2	26.2409049938929	NA	16.3	16.6	16.9	27	31.5	31.8	34.4	41.6
1.7687657199053357e-6	2.1257391274661417e-8	3.569532703371493e-6	2.4258996224354084e-6	1.5036314202430287e-6	7.372560046644713e-6	176	CUT632	NA	chrVII:993734-994078(-)	CUTs	1	1	1	4	NA	2	21	73	39	37.5	NA	43.5	21	73	39	37	NA	43.5	21	21	21	21	21	21	21	21	21	21	21	73	73	73	73	73	73	73	73	73	73
1.7687657199053357e-6	2.1257391274661417e-8	1.7847663516857467e-8	2.4258996224354084e-8	1.5036314202430287e-8	1.8431400116611783e-8	180	CUT642	NA	chrVIII:189870-190294(-)	CUTs	1	NA	NA	NA	NA	NA	12	NA	NA	NA	NA	NA	12	NA	NA	NA	NA	NA	12	12	12	12	12	12	12	12	12	12	12	NA	NA	NA	NA	NA	NA	NA	NA	NA	NA
1.7687657199053357e-6	2.1257391274661417e-8	1.7847663516857465e-6	2.4258996224354084e-8	1.5036314202430287e-6	1.8431400116611783e-8	183	CUT654,CUT655	NA	chrVIII:449142-450702(-)	CUTs	1	NA	1	NA	NA	1	39	NA	67	NA	NA	55	39	NA	67	NA	NA	55	39	39	39	39	39	39	39	39	39	39	39	NA	NA	NA	NA	NA	NA	NA	NA	NA	NA
3.5375314398106713e-6	2.1257391274661417e-8	1.7847663516857467e-8	2.4258996224354084e-8	3.0072628404860574e-6	1.8431400116611782e-6	186	CUT665	NA	chrIX:263533-265053(-)	CUTs	2	NA	2	1	NA	NA	33	NA	29.5	34	NA	NA	33	NA	29.5	34	NA	NA	31.7490157327751	NA	24.9	25.8	26.7	33	37.5	38.4	39.3	40.2	41.1	NA	NA	NA	NA	NA	NA	NA	NA	NA	NA
1.7687657199053357e-6	8.502956509864567e-6	1.7847663516857467e-8	2.4258996224354084e-6	3.0072628404860574e-6	5.529420034983534e-6	192	CUT696,XUT_10R-234,CUT697,XUT_10R-237,SUT644	NA	chrX:609476-612084(-)	CUTs	1	1	2	3	4	NA	36	64	50	37.3333333333333	47.25	NA	36	64	50	42	52.5	NA	36	36	36	36	36	36	36	36	36	36	36	64	64	64	64	64	64	64	64	64	64
1.7687657199053357e-6	2.1257391274661417e-8	1.7847663516857467e-8	2.4258996224354084e-8	1.5036314202430287e-8	1.8431400116611783e-8	193	CUT700	NA	chrX:717580-717996(-)	CUTs	1	NA	NA	NA	NA	NA	14	NA	NA	NA	NA	NA	14	NA	NA	NA	NA	NA	14	14	14	14	14	14	14	14	14	14	14	NA	NA	NA	NA	NA	NA	NA	NA	NA	NA
1.7687657199053357e-6	2.1257391274661417e-8	1.7847663516857467e-8	2.4258996224354084e-8	1.5036314202430287e-8	1.8431400116611782e-6	194	CUT715,CUT716	NA	chrXI:325111-325911(-)	CUTs	1	NA	NA	1	NA	NA	51	NA	NA	27	NA	NA	51	NA	NA	27	NA	NA	51	51	51	51	51	51	51	51	51	51	51	NA	NA	NA	NA	NA	NA	NA	NA	NA	NA
5.306297159716007e-6	2.1257391274661417e-6	7.139065406742986e-6	2.4258996224354084e-6	1.5036314202430287e-6	1.8431400116611783e-8	196	CUT724,CUT725,snR42	NA	chrXI:556304-559016(-)	CUTs	3	1	1	NA	1	4	20	23	5	NA	36	37.25	19	23	5	NA	36	38	18.0594740563867	NA	10.9	11.8	12.7	19	25	26.2	27.4	28.6	29.8	23	23	23	23	23	23	23	23	23	23
1.7687657199053357e-6	2.1257391274661417e-6	1.7847663516857465e-6	2.4258996224354084e-6	1.5036314202430287e-8	1.8431400116611783e-8	198	CUT731	NA	chrXII:150317-150677(-)	CUTs	1	1	NA	NA	1	1	31	28	NA	NA	10	26	31	28	NA	NA	10	26	31	31	31	31	31	31	31	31	31	31	31	28	28	28	28	28	28	28	28	28	28
1.7687657199053357e-6	2.1257391274661417e-8	1.7847663516857467e-8	2.4258996224354084e-8	3.0072628404860574e-6	1.8431400116611783e-8	199	CUT733	NA	chrXII:264741-265269(-)	CUTs	1	NA	2	NA	NA	NA	33	NA	34.5	NA	NA	NA	33	NA	34.5	NA	NA	NA	33	33	33	33	33	33	33	33	33	33	33	NA	NA	NA	NA	NA	NA	NA	NA	NA	NA
1.7687657199053357e-6	4.251478254932283e-6	1.7847663516857465e-6	2.4258996224354084e-8	1.5036314202430287e-6	1.8431400116611782e-6	200	CUT747,SUT706	NA	chrXII:789411-789875(-)	CUTs	1	NA	1	1	2	1	17	NA	32	12	27	17	17	NA	32	12	27	17	17	17	17	17	17	17	17	17	17	17	17	NA	NA	NA	NA	NA	NA	NA	NA	NA	NA
3.5375314398106713e-6	2.1257391274661417e-6	1.7847663516857465e-6	2.4258996224354084e-8	1.5036314202430287e-8	3.6862800233223564e-6	202	CUT754,XUT_12R-361	NA	chrXII:963124-964273(-)	CUTs	2	NA	NA	2	1	1	16	NA	NA	69.5	34	17	16	NA	NA	69.5	34	17	15.1986841535707	NA	11.5	12	12.5	16	18.5	19	19.5	20	20.5	NA	NA	NA	NA	NA	NA	NA	NA	NA	NA
1.7687657199053357e-6	2.1257391274661417e-8	1.7847663516857467e-8	2.4258996224354084e-6	3.0072628404860574e-6	1.8431400116611783e-8	206	CUT762,XUT_13R-87,SUT720	NA	chrXIII:218973-220744(-)	CUTs	1	1	2	NA	NA	NA	23	19	12	NA	NA	NA	23	19	12	NA	NA	NA	23	23	23	23	23	23	23	23	23	23	23	19	19	19	19	19	19	19	19	19	19
3.5375314398106713e-6	6.377217382398426e-6	5.35429905505724e-6	1.455539773461245e-5	2.1050839883402403e-5	2.396082015159532e-5	208	CUT766,XUT_13R-132,SUT728,XUT_13R-134	NA	chrXIII:311269-312047(-)	CUTs	2	6	14	13	3	3	50	68.3333333333333	36.5714285714286	51.8461538461538	47	49.6666666666667	50	61	34	38	48	60	48.2804308182932	NA	38.3	39.6	40.9	50	56.5	57.8	59.1	60.4	61.7	63.2872444209244	NA	40.25	43.5	46.75	61	70.5	73	86.75	100.5
5.306297159716007e-6	4.251478254932283e-6	1.7847663516857465e-6	4.851799244870817e-6	4.510894260729087e-6	3.6862800233223564e-6	209	CUT767,XUT_13R-153	NA	chrXIII:352413-353127(-)	CUTs	3	2	3	2	2	1	41.3333333333333	67.5	37.6666666666667	39.5	75	51	36	67.5	30	39.5	75	51	35.156307703609	NA	18.9	20.8	22.7	36	53.5	57	60.5	64	67.5	66.1362230551458	NA	55.35	56.7	58.05	67.5	74.25	75.6	76.95	78.3
3.5375314398106713e-6	2.1257391274661417e-6	1.7847663516857467e-8	2.4258996224354084e-8	3.0072628404860574e-6	3.6862800233223564e-6	211	CUT770,XUT_13R-183	NA	chrXIII:399181-400120(-)	CUTs	2	NA	2	2	1	NA	60.5	NA	37.5	42	40	NA	60.5	NA	37.5	42	40	NA	60.4979338490167	NA	60.05	60.1	60.15	60.5	60.75	60.8	60.85	60.9	60.95	NA	NA	NA	NA	NA	NA	NA	NA	NA	NA
5.306297159716007e-6	4.251478254932283e-6	8.923831758428733e-6	2.4258996224354084e-6	4.510894260729087e-6	9.215700058305891e-6	213	CUT773,XUT_13R-196,SUT729	NA	chrXIII:433053-434284(-)	CUTs	3	1	3	5	2	5	35.3333333333333	52	37.6666666666667	58.6	38.5	49.4	37	52	28	42	38.5	39	31.5403028257351	NA	18.1	20.2	22.3	37	45	46.6	48.2	49.8	51.4	52	52	52	52	52	52	52	52	52	52
1.7687657199053357e-6	2.1257391274661417e-6	1.7847663516857465e-6	2.4258996224354084e-8	1.5036314202430287e-8	1.8431400116611783e-8	218	CUT795	NA	chrXIV:31405-31765(-)	CUTs	1	NA	NA	NA	1	1	66	NA	NA	NA	72	12	66	NA	NA	NA	72	12	66	66	66	66	66	66	66	66	66	66	66	NA	NA	NA	NA	NA	NA	NA	NA	NA	NA
1.7687657199053357e-6	2.1257391274661417e-8	1.7847663516857467e-8	2.4258996224354084e-8	1.5036314202430287e-8	1.8431400116611783e-8	220	CUT824	NA	chrXV:105790-106358(-)	CUTs	1	NA	NA	NA	NA	NA	37	NA	NA	NA	NA	NA	37	NA	NA	NA	NA	NA	37	37	37	37	37	37	37	37	37	37	37	NA	NA	NA	NA	NA	NA	NA	NA	NA	NA
3.5375314398106713e-6	2.1257391274661417e-6	1.2493364461800224e-5	2.4258996224354084e-8	3.0072628404860574e-6	1.8431400116611783e-8	222	CUT827,XUT_15R-99	NA	chrXV:167502-168419(-)	CUTs	2	NA	2	NA	1	7	27	NA	21.5	NA	46	58.5714285714286	27	NA	21.5	NA	46	61	24.6576560118759	NA	17.1	18.2	19.3	27	32.5	33.6	34.7	35.8	36.9	NA	NA	NA	NA	NA	NA	NA	NA	NA	NA
8.843828599526677e-6	2.1257391274661417e-6	3.569532703371493e-6	7.277698867306225e-6	6.014525680972115e-6	1.4745120093289426e-5	225	CUT839,CUT840,snR9	NA	chrXV:406766-408126(-)	CUTs	5	3	4	8	1	2	49	32.6666666666667	44	42.5	40	21	54	34	50.5	40.5	40	21	48.2111228914225	NA	37.2	38.4	39.6	54	55	55.6	56.2	56.8	57.4	30.0613559110072	NA	18.7	20.4	22.1	34	40.5	41.8	43.1	44.4
1.7687657199053357e-6	2.1257391274661417e-8	1.7847663516857467e-8	2.4258996224354084e-8	1.5036314202430287e-8	1.8431400116611783e-8	230	CUT862	NA	chrXV:784094-784646(-)	CUTs	1	NA	NA	NA	NA	NA	33	NA	NA	NA	NA	NA	33	NA	NA	NA	NA	NA	33	33	33	33	33	33	33	33	33	33	33	NA	NA	NA	NA	NA	NA	NA	NA	NA	NA
1.7687657199053357e-6	2.1257391274661417e-8	7.139065406742986e-6	2.4258996224354084e-8	1.5036314202430287e-8	1.8431400116611783e-8	236	CUT883,SUT809	NA	chrXVI:132197-132733(-)	CUTs	1	NA	NA	NA	NA	4	43	NA	NA	NA	NA	43	43	NA	NA	NA	NA	40.5	43	43	43	43	43	43	43	43	43	43	43	NA	NA	NA	NA	NA	NA	NA	NA	NA	NA
3.5375314398106713e-6	2.1257391274661417e-8	1.7847663516857467e-8	2.4258996224354084e-6	1.5036314202430287e-8	1.8431400116611783e-8	238	CUT888	NA	chrXVI:190893-191205(-)	CUTs	2	1	NA	NA	NA	NA	67.5	46	NA	NA	NA	NA	67.5	46	NA	NA	NA	NA	67.0820393249937	NA	60.75	61.5	62.25	67.5	71.25	72	72.75	73.5	74.25	46	46	46	46	46	46	46	46	46	46
3.5375314398106713e-6	4.251478254932283e-6	1.7847663516857465e-6	2.4258996224354084e-6	4.510894260729087e-6	3.6862800233223564e-6	243	CUT898,SUT814	NA	chrXVI:431095-431631(-)	CUTs	2	1	3	2	2	1	35.5	48	42.6666666666667	40	27.5	22	35.5	48	33	40	27.5	22	33.5857112474933	NA	25.15	26.3	27.45	35.5	41.25	42.4	43.55	44.7	45.85	48	48	48	48	48	48	48	48	48	48
1.7687657199053357e-6	2.1257391274661417e-8	1.7847663516857465e-6	2.4258996224354084e-8	6.014525680972115e-6	5.529420034983534e-6	246	CUT908,XUT_16R-299	NA	chrXVI:671463-673519(-)	CUTs	1	NA	4	3	NA	1	56	NA	50.25	29	NA	99	56	NA	56.5	32	NA	99	56	56	56	56	56	56	56	56	56	56	56	NA	NA	NA	NA	NA	NA	NA	NA	NA	NA
5.306297159716007e-6	4.251478254932283e-6	1.7847663516857465e-6	4.851799244870817e-6	1.202905136194423e-5	9.215700058305891e-6	248	CUT924,XUT_16R-419,SUT846	NA	chrXVI:930055-931576(-)	CUTs	3	2	8	5	2	1	50.3333333333333	49	45.5	53.2	60.5	59	51	49	49	49	60.5	59	49.1704462605622	NA	38.4	39.8	41.2	51	57	58.2	59.4	60.6	61.8	48.4974226119286	NA	42.7	43.4	44.1	49	52.5	53.2	53.9	54.6
5.306297159716007e-6	2.1257391274661417e-8	1.7847663516857467e-8	2.4258996224354084e-8	1.5036314202430287e-6	1.8431400116611782e-6	249	ETS1-1	NA	chrXII:457733-458432(-)	rRNA	3	NA	1	1	NA	NA	19	NA	4	38	NA	NA	21	NA	4	38	NA	NA	18.4486033857378	NA	13.8	14.6	15.4	21	22	22.2	22.4	22.6	22.8	NA	NA	NA	NA	NA	NA	NA	NA	NA	NA
8.843828599526677e-6	8.502956509864567e-6	1.7847663516857467e-8	2.4258996224354084e-6	1.5036314202430287e-6	3.6862800233223564e-6	250	ETS1-2	NA	chrXII:466870-467569(-)	rRNA	5	1	1	2	4	NA	28	20	60	14.5	25	NA	17	20	60	14.5	19.5	NA	22.6263780830567	17	15.4	15.8	16.2	17	19	29.6	40.2	50.8	61.4	20	20	20	20	20	20	20	20	20	20
2.1225188638864028e-5	4.0389043421856696e-5	2.498672892360045e-5	5.57956913160144e-5	4.510894260729086e-5	2.7647100174917675e-5	254	HMR	NA	chrIII:292388-295034(+)	other	12	23	30	15	19	14	28.5	41.0869565217391	32.7333333333333	28.9333333333333	34.6315789473684	32.1428571428571	28.5	38	29	26	19	35	26.6980085173902	29	14.75	17.1	17.65	28.5	34	36.2	37.7	38.8	43.5	31.8304554025085	13	11.1	12.2	13	38	57	61	65.1	71.6
3.5375314398106713e-6	6.377217382398426e-6	8.923831758428733e-6	2.4258996224354084e-6	6.014525680972115e-6	1.2901980081628248e-5	255	HMRA1_XUT_3F-130,YCR097W	3F-130,YCR097W	chrIII:293835-294321(+)	XUTs	2	1	4	7	3	5	21.5	37	20.75	37	22	30	21.5	37	20	31	20	27	19.2873015219859	NA	12.95	13.9	14.85	21.5	26.25	27.2	28.15	29.1	30.05	37	37	37	37	37	37	37	37	37	37
1.7687657199053357e-6	2.1257391274661417e-8	1.7847663516857465e-6	2.4258996224354084e-6	1.5036314202430287e-8	1.8431400116611783e-8	258	MATALPHA	NA	chrIII:198671-201177(+)	other	1	1	NA	NA	NA	1	44	14	NA	NA	NA	52	44	14	NA	NA	NA	52	44	44	44	44	44	44	44	44	44	44	44	14	14	14	14	14	14	14	14	14	14
2.1225188638864028e-5	1.4880173892262992e-5	7.139065406742986e-6	3.3962594714095716e-5	2.255447130364543e-5	2.2117680139934138e-5	261	NTS2-1	NA	chrXII:458433-459675(-)	other	12	14	15	12	7	4	25.0833333333333	30.7142857142857	34.4666666666667	27.8333333333333	21.2857142857143	32.25	21	18	37	18	18	32	20.3866332294021	8	8	8.2	9.3	21	39.75	41.4	43.4	45.6	47.8	19.6788770215398	NA	5.3	6	6	18	52.75	54.6	57.55	64.7
5.306297159716007e-6	1.7005913019729134e-5	2.141719622022896e-5	2.4258996224354086e-5	1.5036314202430288e-5	1.6588260104950607e-5	262	NTS2-2	NA	chrXII:467570-468812(-)	other	3	10	10	9	8	12	10	33.5	32.9	35.1111111111111	24.125	26.3333333333333	9	41	32.5	24	17.5	16.5	9.90578174668388	9	9	9	9	9	10.5	10.8	11.1	11.4	11.7	26.938371963961	7	7	7	10.15	41	46	47.6	48.95	50.6
1.7687657199053357e-6	2.1257391274661417e-8	1.7847663516857467e-8	2.4258996224354084e-8	1.5036314202430287e-8	1.8431400116611783e-8	264	Q0070	NA	chrM:13817-23167(+)	other	1	NA	NA	NA	NA	NA	6	NA	NA	NA	NA	NA	6	NA	NA	NA	NA	NA	6	6	6	6	6	6	6	6	6	6	6	NA	NA	NA	NA	NA	NA	NA	NA	NA	NA
1.7687657199053357e-6	2.1257391274661417e-6	1.7847663516857465e-6	2.4258996224354084e-6	1.5036314202430287e-6	1.8431400116611783e-8	265	Q0130	NA	chrM:46722-46953(+)	other	1	1	1	NA	1	1	8	18	7	NA	14	17	8	18	7	NA	14	17	8	8	8	8	8	8	8	8	8	8	8	18	18	18	18	18	18	18	18	18	18
1.0612594319432014e-5	2.1257391274661417e-6	3.569532703371493e-6	7.277698867306225e-6	7.518157101215144e-6	1.4745120093289426e-5	266	Q0140	NA	chrM:48900-50097(+)	other	6	3	5	8	1	2	46.5	46	42	34.625	26	17.5	46.5	42	43	37.5	26	17.5	44.6223622849703	NA	30	31	32	46.5	54.75	57	59.5	62	64.5	44.933234323311	NA	36.6	37.2	37.8	42	51	52.8	54.6	56.4
3.5375314398106713e-6	2.1257391274661417e-6	3.569532703371493e-6	2.4258996224354086e-5	1.353268278218726e-5	3.6862800233223564e-6	268	RDN18-1	NA	chrXII:455933-457732(-)	rRNA	2	10	9	2	1	2	60	30.7	23	20.5	39	25	60	26	15	20.5	39	25	54.99090833947	NA	38.4	40.8	43.2	60	72	74.4	76.8	79.2	81.6	19.8621657187577	NA	4.35	5.7	6.7	26	33.75	40.6	53.2	66.1
1.0612594319432014e-5	8.502956509864567e-6	1.2493364461800224e-5	4.851799244870817e-6	3.157625982510361e-5	3.6862800233223564e-6	269	RDN18-2	NA	chrXII:465070-466869(-)	rRNA	6	2	21	2	4	7	10.6666666666667	16.5	21.1428571428571	6	25.25	34	9	16.5	15	6	12.5	16	7.84416811700574	NA	2.5	3	3.5	9	13	14	17	20	23	12.7279220613579	NA	7.05	8.1	9.15	16.5	21.75	22.8	23.85	24.9
4.598790871753873e-5	4.8891999931721256e-5	6.603635501237262e-5	8.975828603011011e-5	9.623241089555384e-5	1.0505898066468716e-4	270	RDN25-1	NA	chrXII:451786-455181(-)	rRNA	26	37	64	57	23	37	15.1153846153846	21.7297297297297	18.125	17.0877192982456	15.2608695652174	16.5675675675676	10	16	14	14	7	14	11.0314267283634	6	3.25	4.5	5	10	24	26	27.75	30.5	37.75	14.2836647294674	8	3.8	4.6	6	16	25	36	38.6	45.4
5.129420587725473e-5	6.16464346965181e-5	6.782112136405838e-5	8.005468754036847e-5	8.721062237409567e-5	1.2533352079296012e-4	271	RDN25-2	NA	chrXII:460923-464318(-)	rRNA	29	33	58	68	29	38	38.1724137931034	18.1818181818182	19	21.6764705882353	18.7931034482759	12.9473684210526	14	14	12.5	17	11	8	13.7888022644578	NA	3	3	4	14	34	37	40.8	70.6	159.2	14.495037930648	11	4.6	7	7.8	14	20	24.6	32	36
3.2014659530286575e-4	4.2089634723829604e-4	4.2834392440457917e-4	4.973094225992587e-4	5.608545197506498e-4	5.87961663719916e-4	272	RDN37-1	NA	chrXII:451575-458432(-)	rRNA	181	205	373	319	198	240	15.1491712707182	15.4292682926829	17.1447721179625	14.5235109717868	16.9494949494949	15.3958333333333	9	12	12	10	10	13	9.71855549849492	4	3	3	4	9	19	23	27	37	44	11.0198144007435	3	3	3	4	12	21	23	25	28.6
4.598790871753873e-5	7.227513033384882e-5	7.852971947417286e-5	8.975828603011011e-5	1.0375056799676899e-4	9.584328060638128e-5	273	RDN37-1	NA	chrXII:451786-455413(-)	rRNA	26	37	69	52	34	44	17.1153846153846	14.4594594594595	22.0144927536232	20.5961538461538	17.7647058823529	20.4090909090909	8	11	15	15	11	15	10.7947525085279	NA	4.25	5	5	8	18	19	22.25	33	49.75	10.4955014161797	4	3.8	4	4	11	21	22.6	25.2	31.2
7.075062879621343e-6	1.4880173892262992e-5	1.7847663516857465e-6	1.2129498112177043e-5	7.518157101215144e-6	7.372560046644713e-6	274	RDN37-1	NA	chrXII:455414-455932(-)	rRNA	4	5	5	4	7	1	20	39.2	13.2	5.25	20	36	23	13	7	3.5	12	36	14.8860412384029	NA	5.85	8.7	11.55	23	25.75	26.8	27.85	28.9	29.95	17.476916040585	NA	4.4	4.8	5.2	13	39	58	77	96
3.0069017238390707e-5	1.2754434764796852e-5	1.4278130813485972e-5	2.91107954692249e-5	3.4583522665589666e-5	2.5803960163256496e-5	275	RDN37-1	NA	chrXII:455933-458432(-)	rRNA	17	12	23	14	6	8	32.8823529411765	25.4166666666667	37.3913043478261	25.1428571428571	27.3333333333333	24.125	29	20	26	21	27.5	21.5	28.0194823898198	29	10.6	12.2	15.4	29	49	49.8	50.6	57	67.4	20.845023798	NA	6.2	9	14.5	20	33.5	34.6	40.25	48.5
3.3960301822182445e-4	3.9963895596363465e-4	4.8188691495515163e-4	4.487914301505506e-4	5.337891541862753e-4	6.229813239414782e-4	276	RDN37-2	NA	chrXII:460712-467569(-)	rRNA	192	185	355	338	188	270	15.8854166666667	15.8648648648649	17.0478873239437	16.5029585798817	14.2712765957447	17.9666666666667	11.5	11	13	11.5	9	13	11.4444015413379	5	3	4	5	11.5	20.25	25	28	33.8	45.9	10.7039772164734	3	3	3	4	11	19	20.2	25.4	31
2.830025151848537e-5	2.5508869529593704e-5	2.141719622022896e-5	4.609209282627276e-5	4.961983686801995e-5	3.317652020990121e-5	277	RDN37-2	NA	chrXII:464551-466869(-)	rRNA	16	19	33	18	12	12	16.9375	15.3157894736842	21.5454545454545	19.3888888888889	13.9166666666667	26.4166666666667	10.5	9	13	14	13	15	11.9948783017848	NA	4	4.5	5	10.5	26	32	35.75	37	40	11.1827760746766	9	3.9	5.6	6	9	15.5	20.8	28.9	33.6
1.7687657199053357e-6	2.1257391274661417e-6	1.7847663516857465e-6	2.4258996224354084e-8	1.5036314202430287e-6	1.8431400116611783e-8	278	RDN37-2	NA	chrXII:466870-467569(-)	rRNA	1	NA	1	NA	1	1	13	NA	11	NA	27	17	13	NA	11	NA	27	17	13	13	13	13	13	13	13	13	13	13	13	NA	NA	NA	NA	NA	NA	NA	NA	NA	NA
1.7687657199053357e-6	2.1257391274661417e-8	1.7847663516857465e-6	2.4258996224354084e-6	1.5036314202430287e-6	1.8431400116611782e-6	282	RDN5-6	NA	chrXII:489349-489469(+)	rRNA	1	1	1	1	NA	1	11	10	57	26	NA	10	11	10	57	26	NA	10	11	11	11	11	11	11	11	11	11	11	11	10	10	10	10	10	10	10	10	10	10
7.075062879621343e-6	6.377217382398426e-6	3.569532703371493e-6	2.4258996224354084e-8	1.202905136194423e-5	1.2901980081628248e-5	284	RDN58-2	NA	chrXII:464551-464708(-)	rRNA	4	NA	8	7	3	2	16	NA	9.5	8	16	18.5	17	NA	6.5	7	9	18.5	12.9807264110528	NA	5.35	6.7	8.05	17	22.25	23	23.75	24.5	25.25	NA	NA	NA	NA	NA	NA	NA	NA	NA	NA
5.306297159716007e-6	2.1257391274661417e-6	8.923831758428733e-6	1.6981297357047858e-5	2.556173414413149e-5	2.2117680139934138e-5	285	RPR1_RPR1	RPR1	chrV:117667-118035(-)	other	3	7	17	12	1	5	20.6666666666667	22.8571428571429	29.8823529411765	30.5	1	22.8	8	12	29	32.5	1	16	13.2077089955785	NA	6.2	6.4	6.6	8	28	32	36	40	44	13.6646171421535	12	2.6	3.2	3.8	12	37.5	38.4	40.6	45.4
5.306297159716007e-6	1.0628695637330708e-5	7.139065406742986e-6	2.4258996224354084e-6	1.5036314202430287e-6	1.8431400116611782e-6	286	RUF20_SUT527	SUT527	chrVI:131061-131503(-)	SUTs	3	1	1	1	5	4	39.6666666666667	13	46	49	27.4	36	40	13	46	49	31	31	39.0440003067403	NA	31.9	32.8	33.7	40	44	44.8	45.6	46.4	47.2	13	13	13	13	13	13	13	13	13	13
1.7687657199053357e-6	4.251478254932283e-6	1.7847663516857465e-6	2.4258996224354084e-8	4.510894260729087e-6	5.529420034983534e-6	291	snR10_YGL088W,snR10	NA	chrVII:345986-346230(+)	snRNA	1	NA	3	3	2	1	57	NA	36	47	30	3	57	NA	35	42	30	3	57	57	57	57	57	57	57	57	57	57	57	NA	NA	NA	NA	NA	NA	NA	NA	NA	NA
3.5375314398106713e-6	2.1257391274661417e-8	3.569532703371493e-6	2.4258996224354084e-6	3.0072628404860574e-6	3.6862800233223564e-6	292	snR11_snR11,CUT306,CUT307,CUT308,XUT_13F-286,SUT312	NA	chrXIII:652275-652532(+)	CUTs	2	1	2	2	NA	2	45	26	41	54	NA	30	45	26	41	54	NA	30	39.7994974842648	NA	26.1	28.2	30.3	45	55.5	57.6	59.7	61.8	63.9	26	26	26	26	26	26	26	26	26	26
1.5918891479148022e-5	1.4880173892262992e-5	2.8556261626971944e-5	3.638849433653113e-5	3.909441692631875e-5	4.0549080256545924e-5	293	snR11,CUT306,CUT307,CUT308,XUT_13F-286,SUT312	NA	chrXIII:652289-653877(+)	CUTs	9	15	26	22	7	16	40.6666666666667	54.1333333333333	34.5384615384615	43.6818181818182	37	41.5625	32	46	36	40.5	40	40.5	35.5490144221153	NA	17.2	18.4	19.4	32	58	61.2	64.4	66.4	67.2	48.032059578654	38	25.1	26.4	27.5	46	65.5	71.8	78.1	85.6
1.7687657199053357e-6	2.1257391274661417e-8	1.7847663516857465e-6	4.851799244870817e-6	4.510894260729087e-6	1.1058840069967069e-5	294	snR17a	NA	chrXV:780107-780596(+)	snRNA	1	2	3	6	NA	1	48	46.5	31	33.5	NA	20	48	46.5	36	36	NA	20	48	48	48	48	48	48	48	48	48	48	48	46.1735855224608	NA	41.55	42.1	42.65	46.5	49.25	49.8	50.35	50.9
7.075062879621343e-6	2.1257391274661417e-8	1.7847663516857467e-8	2.4258996224354084e-8	1.5036314202430287e-6	1.8431400116611782e-6	295	snR17b	NA	chrXVI:281056-281517(-)	snRNA	4	NA	1	1	NA	NA	36.5	NA	17	39	NA	NA	30	NA	17	39	NA	NA	34.3841388567798	NA	26.3	26.6	26.9	30	39	43.2	47.4	51.6	55.8	NA	NA	NA	NA	NA	NA	NA	NA	NA	NA
7.075062879621343e-6	2.1257391274661417e-6	1.7847663516857467e-8	2.4258996224354084e-8	1.5036314202430287e-8	5.529420034983534e-6	296	snR19_snR19	NA	chrXIV:230105-230672(-)	snRNA	4	NA	NA	3	1	NA	20.75	NA	NA	28	54	NA	16.5	NA	NA	30	54	NA	13.9683696435235	NA	4.8	6.6	8.4	16.5	25.25	29.6	33.95	38.3	42.65	NA	NA	NA	NA	NA	NA	NA	NA	NA	NA
5.306297159716007e-6	4.251478254932283e-6	5.35429905505724e-6	2.4258996224354084e-6	7.518157101215144e-6	1.8431400116611782e-6	299	snR30_snR30	NA	chrXII:198784-199389(+)	snRNA	3	1	5	1	2	3	29.6666666666667	110	37.8	88	63.5	34.6666666666667	32	110	34	88	63.5	29	26.8070375815123	NA	15.8	17.6	19.4	32	37.5	38.6	39.7	40.8	41.9	110	110	110	110	110	110	110	110	110	110
7.075062879621343e-6	1.0628695637330708e-5	1.7847663516857465e-6	2.4258996224354084e-6	3.0072628404860574e-6	9.215700058305891e-6	300	snR31_snR31	NA	chrXV:841958-842182(-)	snRNA	4	1	2	5	5	1	36.75	14	30.5	47	28.4	51	34	14	30.5	49	23	51	34.1084006952064	NA	21.65	23.3	24.95	34	42.5	45.8	49.1	52.4	55.7	14	14	14	14	14	14	14	14	14	14
1.7687657199053357e-6	2.1257391274661417e-8	1.7847663516857467e-8	2.4258996224354084e-8	1.5036314202430287e-8	1.8431400116611783e-8	301	snR32_snR32	NA	chrVIII:381540-381727(+)	snRNA	1	NA	NA	NA	NA	NA	8	NA	NA	NA	NA	NA	8	NA	NA	NA	NA	NA	8	8	8	8	8	8	8	8	8	8	8	NA	NA	NA	NA	NA	NA	NA	NA	NA	NA
5.306297159716007e-6	1.4880173892262992e-5	1.070859811011448e-5	4.851799244870817e-6	9.021788521458174e-6	1.1058840069967069e-5	302	snR33_snR33	NA	chrIII:142364-142546(-)	snRNA	3	2	6	6	7	6	43	13	45	41.3333333333333	44.5714285714286	44.3333333333333	43	13	39.5	41.5	40	41.5	39.9966663888503	NA	25.9	27.8	29.7	43	52.5	54.4	56.3	58.2	60.1	12.9614813968157	NA	12.1	12.2	12.3	13	13.5	13.6	13.7	13.8
1.7687657199053357e-6	2.1257391274661417e-8	1.7847663516857467e-8	2.4258996224354084e-8	1.5036314202430287e-6	1.8431400116611782e-6	303	snR34,CUT274	NA	chrXII:899183-899895(+)	CUTs	1	NA	1	1	NA	NA	33	NA	58	86	NA	NA	33	NA	58	86	NA	NA	33	33	33	33	33	33	33	33	33	33	33	NA	NA	NA	NA	NA	NA	NA	NA	NA	NA
1.7687657199053357e-6	2.1257391274661417e-8	3.569532703371493e-6	2.4258996224354084e-8	3.0072628404860574e-6	1.8431400116611783e-8	304	snR35_snR35	NA	chrXV:759326-759529(-)	snRNA	1	NA	2	NA	NA	2	11	NA	43	NA	NA	24.5	11	NA	43	NA	NA	24.5	11	11	11	11	11	11	11	11	11	11	11	NA	NA	NA	NA	NA	NA	NA	NA	NA	NA
1.7687657199053357e-6	2.1257391274661417e-8	1.7847663516857465e-6	2.4258996224354084e-8	1.5036314202430287e-6	1.8431400116611783e-8	305	snR37_CUT681,snR37	NA	chrX:228094-228479(-)	CUTs	1	NA	1	NA	NA	1	21	NA	43	NA	NA	24	21	NA	43	NA	NA	24	21	21	21	21	21	21	21	21	21	21	21	NA	NA	NA	NA	NA	NA	NA	NA	NA	NA
1.7687657199053357e-6	2.1257391274661417e-8	1.7847663516857467e-8	2.4258996224354084e-8	1.5036314202430287e-8	3.6862800233223564e-6	307	snR4_snR4	NA	chrV:424698-424883(+)	snRNA	1	NA	NA	2	NA	NA	10	NA	NA	56	NA	NA	10	NA	NA	56	NA	NA	10	10	10	10	10	10	10	10	10	10	10	NA	NA	NA	NA	NA	NA	NA	NA	NA	NA
3.5375314398106713e-6	2.1257391274661417e-6	1.7847663516857465e-6	2.4258996224354084e-6	6.014525680972115e-6	3.6862800233223564e-6	309	snR42	NA	chrXI:559016-559366(-)	snRNA	2	1	4	2	1	1	24.5	40	58.25	42	38	41	24.5	40	57.5	42	38	41	13.4164078649987	NA	6.05	8.1	10.15	24.5	34.75	36.8	38.85	40.9	42.95	40	40	40	40	40	40	40	40	40	40
7.075062879621343e-6	1.2754434764796852e-5	3.569532703371493e-6	2.4258996224354084e-8	1.5036314202430287e-6	5.529420034983534e-6	310	snR43_snR43	NA	chrIII:107504-107712(-)	snRNA	4	NA	1	3	6	2	33.25	NA	54	53.3333333333333	29.6666666666667	43.5	32	NA	54	47	29	43.5	28.0841678318486	NA	15.15	15.3	15.45	32	49.5	50.4	51.3	52.2	53.1	NA	NA	NA	NA	NA	NA	NA	NA	NA	NA
1.7687657199053357e-6	2.1257391274661417e-8	1.7847663516857467e-8	2.4258996224354084e-8	1.5036314202430287e-6	1.8431400116611782e-6	311	snR45,CUT433	NA	chrXVI:821739-822163(+)	CUTs	1	NA	1	1	NA	NA	21	NA	19	20	NA	NA	21	NA	19	20	NA	NA	21	21	21	21	21	21	21	21	21	21	21	NA	NA	NA	NA	NA	NA	NA	NA	NA	NA
1.7687657199053357e-6	2.1257391274661417e-8	1.7847663516857467e-8	2.4258996224354084e-8	1.5036314202430287e-6	1.8431400116611783e-8	312	snR48_snR48	NA	chrVII:609584-609696(+)	snRNA	1	NA	1	NA	NA	NA	9	NA	46	NA	NA	NA	9	NA	46	NA	NA	NA	9	9	9	9	9	9	9	9	9	9	9	NA	NA	NA	NA	NA	NA	NA	NA	NA	NA
3.5375314398106713e-6	6.377217382398426e-6	1.7847663516857467e-8	2.4258996224354084e-8	1.5036314202430287e-6	1.8431400116611783e-8	313	snR49_snR49	NA	chrXIV:716120-716284(+)	snRNA	2	NA	1	NA	3	NA	48.5	NA	70	NA	30	NA	48.5	NA	70	NA	19	NA	47.9165942028438	NA	41.75	42.5	43.25	48.5	52.25	53	53.75	54.5	55.25	NA	NA	NA	NA	NA	NA	NA	NA	NA	NA
7.075062879621343e-6	2.1257391274661417e-6	1.7847663516857467e-8	2.4258996224354084e-6	3.0072628404860574e-6	3.6862800233223564e-6	314	snR5_snR5	NA	chrXV:842403-842606(+)	snRNA	4	1	2	2	1	NA	57.25	44	45.5	47.5	48	NA	57.5	44	45.5	47.5	48	NA	55.5864584723662	NA	40.8	42.6	44.4	57.5	66.75	68.4	70.05	71.7	73.35	44	44	44	44	44	44	44	44	44	44
1.7687657199053357e-6	2.1257391274661417e-8	1.7847663516857467e-8	2.4258996224354084e-8	3.0072628404860574e-6	1.8431400116611783e-8	315	snR50_snR50	NA	chrXV:259489-259578(+)	snRNA	1	NA	2	NA	NA	NA	17	NA	66.5	NA	NA	NA	17	NA	66.5	NA	NA	NA	17	17	17	17	17	17	17	17	17	17	17	NA	NA	NA	NA	NA	NA	NA	NA	NA	NA
4.068161155782272e-5	4.676626080425512e-5	2.141719622022896e-5	3.638849433653113e-5	5.112346828826298e-5	7.003932044312476e-5	316	snR51,snR70,snR70,snR41	NA	chrXVI:718607-719359(-)	snRNA	23	15	34	38	22	12	59.6086956521739	45.1333333333333	42.7647058823529	41.2631578947368	30.8636363636364	34.0833333333333	47	38	42	42	31	32	47.7931357560941	41	21.5	26.4	29.2	47	59.5	64.6	67.8	71.4	73.8	39.5374818995117	NA	21	22.2	24.1	38	54.5	56.6	58.7	59.6
3.5375314398106713e-6	2.1257391274661417e-8	1.7847663516857467e-8	2.4258996224354084e-8	6.014525680972115e-6	3.6862800233223564e-6	317	snR52,CUT567	NA	chrV:431117-431365(-)	CUTs	2	NA	4	2	NA	NA	30.5	NA	24.75	38.5	NA	NA	30.5	NA	25	38.5	NA	NA	24.2487113059643	NA	13.85	15.7	17.55	30.5	39.75	41.6	43.45	45.3	47.15	NA	NA	NA	NA	NA	NA	NA	NA	NA	NA
7.075062879621343e-6	2.1257391274661417e-6	7.139065406742986e-6	1.455539773461245e-5	3.307989124534664e-5	1.4745120093289426e-5	318	snR55,snR57	NA	chrXII:794707-795219(-)	snRNA	4	6	22	8	1	4	31	42.8333333333333	41.5909090909091	28.125	29	69.25	32.5	45.5	38.5	25.5	29	69.5	27.2479356707327	NA	13.7	16.4	19.1	32.5	39	40.8	42.6	44.4	46.2	39.6485177199867	NA	21.25	25.5	29.75	45.5	49.25	50	53.75	57.5
1.7687657199053357e-6	2.1257391274661417e-8	1.7847663516857465e-6	2.4258996224354084e-8	1.5036314202430287e-8	1.8431400116611782e-6	319	snR56	NA	chrII:88041-88393(+)	snRNA	1	NA	NA	1	NA	1	13	NA	NA	7	NA	38	13	NA	NA	7	NA	38	13	13	13	13	13	13	13	13	13	13	13	NA	NA	NA	NA	NA	NA	NA	NA	NA	NA
1.7687657199053357e-6	2.1257391274661417e-6	1.7847663516857467e-8	2.4258996224354084e-6	1.5036314202430287e-6	5.529420034983534e-6	320	snR61	NA	chrXII:794486-794575(-)	snRNA	1	1	1	3	1	NA	5	4	10	30.3333333333333	86	NA	5	4	10	35	86	NA	5	5	5	5	5	5	5	5	5	5	5	4	4	4	4	4	4	4	4	4	4
3.5375314398106713e-6	2.1257391274661417e-6	1.7847663516857467e-8	9.703598489741634e-6	9.021788521458174e-6	9.215700058305891e-6	321	snR62	NA	chrXV:409774-409974(-)	snRNA	2	4	6	5	1	NA	59	33.25	17.3333333333333	32.8	21	NA	59	31.5	19.5	34	21	NA	58.9915248150105	NA	58.1	58.2	58.3	59	59.5	59.6	59.7	59.8	59.9	31.1041947299046	NA	20.6	21.2	21.8	31.5	41.75	43.4	45.05	46.7
3.1837782958296044e-5	2.338313040212756e-5	5.711252325394389e-5	4.1240293581401944e-5	4.2101679766804805e-5	4.0549080256545924e-5	322	snR63	NA	chrIV:323045-323653(-)	snRNA	18	17	28	22	11	32	31.9444444444444	41.8235294117647	29.5357142857143	25.5909090909091	27.2727272727273	33.5625	24.5	44	19	18	20	34	26.4104908091383	23	8.4	13.9	16.55	24.5	47.5	48.6	51.25	55.8	61.95	36.6626846842813	NA	14.6	17.4	20.6	44	58	58.8	60.8	67.6
1.0612594319432014e-5	6.377217382398426e-6	5.35429905505724e-6	2.4258996224354084e-6	4.510894260729087e-6	1.1058840069967069e-5	324	snR68	NA	chrIX:96857-97217(+)	snRNA	6	1	3	6	3	3	45.1666666666667	71	41.3333333333333	46.1666666666667	42.3333333333333	38.6666666666667	43	71	45	47.5	42	38	40.2409717146156	NA	20.5	23	25.5	43	57	59	64.25	69.5	74.75	71	71	71	71	71	71	71	71	71	71
3.5375314398106713e-6	2.1257391274661417e-8	1.7847663516857467e-8	2.4258996224354084e-8	1.5036314202430287e-6	1.8431400116611783e-8	329	snR73_snR73,YMR013W-A	NA	chrXIII:298307-298412(+)	snRNA	2	NA	1	NA	NA	NA	47	NA	36	NA	NA	NA	47	NA	36	NA	NA	NA	35.3270434653114	NA	19.1	22.2	25.3	47	62.5	65.6	68.7	71.8	74.9	NA	NA	NA	NA	NA	NA	NA	NA	NA	NA
2.830025151848537e-5	2.5508869529593704e-5	2.8556261626971944e-5	3.638849433653113e-5	5.112346828826298e-5	3.501966022156238e-5	331	snR76,snR75	NA	chrXIII:297729-297993(+)	snRNA	16	15	34	19	12	16	29	32.9333333333333	34.5882352941176	30.5789473684211	23.0833333333333	26	27.5	22	35.5	30	24	22	25.4975204140483	35	9.75	13	16.5	27.5	35	35	39.5	45	53.75	25.9837018154953	NA	9.1	10	10.5	22	47	55.2	62.9	64
1.7687657199053357e-6	2.1257391274661417e-8	1.7847663516857467e-8	2.4258996224354084e-8	1.5036314202430287e-8	1.8431400116611783e-8	333	snR79_snR79	NA	chrXII:348427-348510(-)	snRNA	1	NA	NA	NA	NA	NA	20	NA	NA	NA	NA	NA	20	NA	NA	NA	NA	NA	20	20	20	20	20	20	20	20	20	20	20	NA	NA	NA	NA	NA	NA	NA	NA	NA	NA
1.7687657199053357e-6	2.1257391274661417e-8	1.7847663516857465e-6	2.4258996224354084e-8	1.5036314202430287e-8	1.8431400116611783e-8	334	snR8_snR8	NA	chrXV:832332-832521(+)	snRNA	1	NA	NA	NA	NA	1	13	NA	NA	NA	NA	62	13	NA	NA	NA	NA	62	13	13	13	13	13	13	13	13	13	13	13	NA	NA	NA	NA	NA	NA	NA	NA	NA	NA
5.306297159716007e-6	2.1257391274661417e-8	1.7847663516857467e-8	2.4258996224354084e-8	1.5036314202430287e-8	1.8431400116611783e-8	335	snR81	NA	chrXV:234346-234546(+)	snRNA	3	NA	NA	NA	NA	NA	25.3333333333333	NA	NA	NA	NA	NA	13	NA	NA	NA	NA	NA	19.5185009598639	NA	11.2	11.4	11.6	13	32.5	36.4	40.3	44.2	48.1	NA	NA	NA	NA	NA	NA	NA	NA	NA	NA
8.843828599526677e-6	4.251478254932283e-6	1.7847663516857465e-6	2.4258996224354084e-8	4.510894260729087e-6	1.8431400116611782e-6	336	snR82_snR82	NA	chrVII:316788-317055(+)	snRNA	5	NA	3	1	2	1	37.6	NA	37.6666666666667	46	47.5	26	29	NA	34	46	47.5	26	29.9855861560599	NA	12.6	16.2	19.8	29	43	50.4	57.8	65.2	72.6	NA	NA	NA	NA	NA	NA	NA	NA	NA	NA
1.7687657199053357e-6	4.251478254932283e-6	3.569532703371493e-6	2.4258996224354084e-8	3.0072628404860574e-6	3.6862800233223564e-6	337	snR83_snR83	NA	chrXIII:626349-626654(+)	snRNA	1	NA	2	2	2	2	26	NA	50.5	54.5	63	66	26	NA	50.5	54.5	63	66	26	26	26	26	26	26	26	26	26	26	26	NA	NA	NA	NA	NA	NA	NA	NA	NA	NA
1.5918891479148022e-5	1.4880173892262992e-5	3.569532703371493e-6	4.851799244870817e-6	3.0072628404860574e-6	1.2901980081628248e-5	338	snR84_CUT539,snR84	NA	chrIV:1492477-1493026(-)	CUTs	9	2	2	7	7	2	54.5555555555556	50.5	50	56.2857142857143	49.5714285714286	27	60	50.5	50	54	56	27	51.9687075389805	66	30.2	37.4	41.6	60	66	66	66	67	69	48.0624593627916	NA	36.55	38.1	39.65	50.5	58.25	59.8	61.35	62.9
1.7687657199053357e-6	2.1257391274661417e-6	1.7847663516857467e-8	2.4258996224354084e-6	1.5036314202430287e-6	1.8431400116611783e-8	339	snR85_snR85	NA	chrXIII:67768-67938(-)	snRNA	1	1	1	NA	1	NA	61	10	39	NA	19	NA	61	10	39	NA	19	NA	61	61	61	61	61	61	61	61	61	61	61	10	10	10	10	10	10	10	10	10	10
8.843828599526677e-6	2.1257391274661417e-6	3.569532703371493e-6	2.4258996224354084e-6	9.021788521458174e-6	1.8431400116611782e-6	340	snR86_snR86	NA	chrXIII:762110-763113(-)	snRNA	5	1	6	1	1	2	22.4	68	53.8333333333333	43	30	45	23	68	53.5	43	30	45	19.9051954603061	NA	9.8	11.6	13.4	23	27	29	31	33	35	68	68	68	68	68	68	68	68	68	68
3.360654867820138e-5	4.676626080425512e-5	4.104962608877217e-5	6.549928980575603e-5	8.721062237409567e-5	5.713734036149653e-5	341	SRG1,YER081W_SRG1,SER3	SRG1,SER3	chrV:322217-324201(+)	other	19	27	58	31	22	23	34.7368421052632	40.1851851851852	39.2241379310345	47.9354838709677	47.3181818181818	41.2173913043478	33	43	36.5	51	48.5	37	30.6310877030885	42	10.7	15	20.2	33	41.5	42	47.3999999999999	60.2	62	34.544150596821	NA	12.4	18.6	20.8	43	52.5	57.2	59.4	65
3.5375314398106713e-6	2.1257391274661417e-8	1.7847663516857465e-6	2.4258996224354084e-6	4.510894260729087e-6	1.8431400116611783e-8	343	SUT008,XUT_2F-78	NA	chrII:238400-238951(+)	XUTs	2	1	3	NA	NA	1	53	34	41	NA	NA	28	53	34	41	NA	NA	28	49.4772675074119	NA	35.9	37.8	39.7	53	62.5	64.4	66.3	68.2	70.1	34	34	34	34	34	34	34	34	34	34
5.306297159716007e-6	4.251478254932283e-6	5.35429905505724e-6	7.277698867306225e-6	6.014525680972115e-6	5.529420034983534e-6	345	SUT016,XUT_2F-150	NA	chrII:371271-373727(+)	XUTs	3	3	4	3	2	3	94	61	53	92.6666666666667	25	83.6666666666667	107	58	48	30	25	30	84.2354505307693	NA	48.5	55	61.5	107	120	122.6	125.2	127.8	130.4	60.6684511544222	NA	55.3	55.6	55.9	58	64	65.2	66.4	67.6
1.2381360039337349e-5	6.377217382398426e-6	7.139065406742986e-6	1.6981297357047858e-5	2.556173414413149e-5	1.6588260104950607e-5	346	SUT017	NA	chrII:453551-454695(+)	SUTs	7	7	17	9	3	4	47.1428571428571	55.8571428571429	53	44.6666666666667	47.6666666666667	52.75	56	53	55	48	55	55.5	44.6842625098644	56	27.4	29.8	32.2	56	56.5	56.8	58	61	64	54.5826044598973	NA	42.2	43.4	44.6	53	58.5	59.4	62.3	69.2
8.843828599526677e-6	8.502956509864567e-6	2.141719622022896e-5	1.6981297357047858e-5	5.864162538947812e-5	3.501966022156238e-5	347	SUT020	NA	chrII:553472-556200(+)	SUTs	5	7	39	19	4	12	50.8	52.1428571428571	55.2051282051282	55.0526315789474	66.25	67.8333333333333	51	52	48	51	67	62.5	49.9444950165967	NA	40	41	42	51	53	55.8	58.6	61.4	64.2	50.2788961176114	NA	34.7	37.4	40.1	52	58.5	61.8	65.4	69.6
5.306297159716007e-6	2.1257391274661417e-6	1.7847663516857467e-8	2.4258996224354084e-6	1.5036314202430287e-8	1.8431400116611783e-8	348	SUT021,XUT_2F-282,CUT035	NA	chrII:697840-698768(+)	CUTs	3	1	NA	NA	1	NA	35.3333333333333	58	NA	NA	14	NA	35	58	NA	NA	14	NA	33.8074467445558	NA	24.2	25.4	26.6	35	41.5	42.8	44.1	45.4	46.7	58	58	58	58	58	58	58	58	58	58
8.843828599526677e-6	8.502956509864567e-6	3.569532703371493e-6	7.277698867306225e-6	1.5036314202430288e-5	1.2901980081628248e-5	350	SUT023	NA	chrII:785448-786472(+)	SUTs	5	3	10	7	4	2	47	91	53.4	35.5714285714286	33.5	41.5	56	72	52	40	34.5	41.5	44.1951979185908	NA	25.8	28.6	31.4	56	58	58.6	59.2	59.8	60.4	80.4730308433633	NA	49.5	52	54.5	72	113	121.2	129.4	137.6
3.5375314398106713e-6	1.0628695637330708e-5	2.8556261626971944e-5	2.4258996224354086e-5	3.60871540858327e-5	2.7647100174917675e-5	351	SUT025,XUT_3F-11,XUT_3F-12	NA	chrIII:39569-41322(+)	XUTs	2	10	24	15	5	16	30.5	42.3	45.625	45.4	52.8	56.8125	30.5	37	37.5	46	51	58	30.4630924234556	NA	29.15	29.3	29.45	30.5	31.25	31.4	31.55	31.7	31.85	37.8641655023711	NA	21.35	22.7	23.7	37	54	56.8	58.6	63
1.7687657199053357e-6	2.1257391274661417e-8	1.7847663516857467e-8	2.4258996224354084e-8	1.5036314202430287e-8	1.8431400116611783e-8	354	SUT036	NA	chrIII:206826-208042(+)	SUTs	1	NA	NA	NA	NA	NA	63	NA	NA	NA	NA	NA	63	NA	NA	NA	NA	NA	63	63	63	63	63	63	63	63	63	63	63	NA	NA	NA	NA	NA	NA	NA	NA	NA	NA
3.5375314398106713e-6	2.1257391274661417e-8	1.7847663516857467e-8	2.4258996224354084e-6	4.510894260729087e-6	7.372560046644713e-6	356	SUT040,XUT_3F-132	NA	chrIII:298642-299584(+)	XUTs	2	1	3	4	NA	NA	49.5	55	66.6666666666667	80.25	NA	NA	49.5	55	63	50	NA	NA	49.4772675074119	NA	48.15	48.3	48.45	49.5	50.25	50.4	50.55	50.7	50.85	55	55	55	55	55	55	55	55	55	55
3.5375314398106713e-6	2.1257391274661417e-6	1.7847663516857465e-6	4.851799244870817e-6	1.5036314202430287e-8	1.8431400116611782e-6	357	SUT044,XUT_4F-161	NA	chrIV:314921-316961(+)	XUTs	2	2	NA	1	1	1	37.5	52.5	NA	32	60	60	37.5	52.5	NA	32	60	60	37.4165738677394	NA	35.25	35.5	35.75	37.5	38.75	39	39.25	39.5	39.75	52.4404424085076	NA	50.25	50.5	50.75	52.5	53.75	54	54.25	54.5
1.7687657199053357e-6	4.251478254932283e-6	5.35429905505724e-6	2.4258996224354084e-6	1.5036314202430287e-6	1.8431400116611783e-8	358	SUT046	NA	chrIV:323785-324457(+)	SUTs	1	1	1	NA	2	3	36	39	44	NA	35.5	27.6666666666667	36	39	44	NA	35.5	31	36	36	36	36	36	36	36	36	36	36	36	39	39	39	39	39	39	39	39	39	39
1.7687657199053357e-6	2.1257391274661417e-6	1.7847663516857465e-6	2.4258996224354084e-8	1.5036314202430287e-6	5.529420034983534e-6	359	SUT048	NA	chrIV:381593-386505(+)	SUTs	1	NA	1	3	1	1	38	NA	18	45.3333333333333	36	23	38	NA	18	39	36	23	38	38	38	38	38	38	38	38	38	38	38	NA	NA	NA	NA	NA	NA	NA	NA	NA	NA
2.6531485798580034e-5	2.5508869529593704e-5	4.640392514382941e-5	2.4258996224354086e-5	3.0072628404860577e-5	3.133338019824003e-5	361	SUT054,XUT_4F-267,CUT065,SUT055	NA	chrIV:542179-544730(+)	CUTs	15	10	20	17	12	26	37.4	27.1	29.95	33.6470588235294	34.1666666666667	34.3076923076923	32	19.5	25.5	32	32	30	34.2656528343064	NA	18.7	20.6	23.4	32	45	47.4	48.8	50.2	63	20.30389274043	7	7	7	8.75	19.5	32.75	35	37.25	43.9
1.4150125759242685e-5	4.251478254932283e-6	3.569532703371493e-6	2.4258996224354084e-8	1.5036314202430287e-6	7.372560046644713e-6	365	SUT061,XUT_4F-395	NA	chrIV:831709-832749(+)	XUTs	8	NA	1	4	2	2	63.625	NA	47	40.75	44.5	30.5	58	NA	47	45.5	44.5	30.5	62.2849993483515	55	48.75	50.5	52.15	58	74.75	77.2	79.65	81.8	83.9	NA	NA	NA	NA	NA	NA	NA	NA	NA	NA
1.0612594319432014e-5	1.0628695637330708e-5	1.2493364461800224e-5	2.6684895846789495e-5	2.856899698461755e-5	3.501966022156238e-5	367	SUT071,XUT_4F-532	NA	chrIV:1174461-1175687(+)	XUTs	6	11	19	19	5	7	23.6666666666667	36.6363636363636	31.4736842105263	36.9473684210526	29.4	21.5714285714286	12.5	35	32	36	22	22	17.780733778488	NA	9.25	9.5	9.75	12.5	32	38	43.5	49	54.5	31.9309474535799	NA	14	15	17.5	35	49.5	52	53	54
1.7687657199053357e-6	2.1257391274661417e-8	3.569532703371493e-6	2.4258996224354084e-6	9.021788521458174e-6	7.372560046644713e-6	369	SUT073	NA	chrIV:1266965-1267341(+)	SUTs	1	1	6	4	NA	2	53	45	41.3333333333333	42.75	NA	41.5	53	45	36.5	44.5	NA	41.5	53	53	53	53	53	53	53	53	53	53	53	45	45	45	45	45	45	45	45	45	45
1.7687657199053357e-6	2.1257391274661417e-8	1.7847663516857467e-8	2.4258996224354084e-8	9.021788521458174e-6	3.6862800233223564e-6	370	SUT074,XUT_4F-597	NA	chrIV:1295757-1296835(+)	XUTs	1	NA	6	2	NA	NA	58	NA	31	47	NA	NA	58	NA	27	47	NA	NA	58	58	58	58	58	58	58	58	58	58	58	NA	NA	NA	NA	NA	NA	NA	NA	NA	NA
1.7687657199053357e-6	2.1257391274661417e-8	1.7847663516857467e-8	2.4258996224354084e-8	1.5036314202430287e-8	1.8431400116611783e-8	371	SUT084,XUT_4F-705	NA	chrIV:1514341-1515357(+)	XUTs	1	NA	NA	NA	NA	NA	26	NA	NA	NA	NA	NA	26	NA	NA	NA	NA	NA	26	26	26	26	26	26	26	26	26	26	26	NA	NA	NA	NA	NA	NA	NA	NA	NA	NA
1.7687657199053357e-6	2.1257391274661417e-6	5.35429905505724e-6	4.851799244870817e-6	9.021788521458174e-6	7.372560046644713e-6	372	SUT085,XUT_4F-711	NA	chrIV:1521093-1522502(+)	XUTs	1	2	6	4	1	3	71	54	61.8333333333333	65.25	39	54.6666666666667	71	54	69	56.5	39	50	71	71	71	71	71	71	71	71	71	71	71	51.5751878329105	NA	39.6	41.2	42.8	54	62	63.6	65.2	66.8
1.7687657199053357e-6	2.1257391274661417e-8	3.569532703371493e-6	2.4258996224354084e-8	1.5036314202430287e-6	1.8431400116611782e-6	373	SUT086,CUT102	NA	chrV:7713-8297(+)	CUTs	1	NA	1	1	NA	2	17	NA	17	36	NA	36	17	NA	17	36	NA	36	17	17	17	17	17	17	17	17	17	17	17	NA	NA	NA	NA	NA	NA	NA	NA	NA	NA
1.7687657199053357e-6	2.1257391274661417e-8	3.569532703371493e-6	2.4258996224354084e-6	3.0072628404860574e-6	3.6862800233223564e-6	374	SUT087	NA	chrV:11545-11929(+)	SUTs	1	1	2	2	NA	2	22	67	64	50	NA	80	22	67	64	50	NA	80	22	22	22	22	22	22	22	22	22	22	22	67	67	67	67	67	67	67	67	67	67
1.7687657199053357e-6	2.1257391274661417e-8	1.7847663516857465e-6	2.4258996224354084e-8	1.5036314202430287e-6	1.8431400116611783e-8	377	SUT090	NA	chrV:191977-192681(+)	SUTs	1	NA	1	NA	NA	1	37	NA	28	NA	NA	41	37	NA	28	NA	NA	41	37	37	37	37	37	37	37	37	37	37	37	NA	NA	NA	NA	NA	NA	NA	NA	NA	NA
5.306297159716007e-6	4.251478254932283e-6	3.569532703371493e-6	4.851799244870817e-6	1.5036314202430287e-8	1.8431400116611782e-6	378	SUT096,XUT_5F-191	NA	chrV:377945-378797(+)	XUTs	3	2	NA	1	2	2	34.3333333333333	23.5	NA	46	54.5	23	38	23.5	NA	46	54.5	23	30.048809433794	NA	16.4	18.8	21.2	38	44.5	45.8	47.1	48.4	49.7	19.2353840616714	NA	11.35	12.7	14.05	23.5	30.25	31.6	32.95	34.3
7.075062879621343e-6	2.1257391274661417e-6	1.7847663516857465e-6	1.2129498112177043e-5	9.021788521458174e-6	7.372560046644713e-6	379	SUT097	NA	chrV:489921-491257(+)	SUTs	4	5	6	4	1	1	42	35.2	46.3333333333333	41	11	50	37.5	33	48.5	41	11	50	39.8527830107243	NA	28.75	29.5	30.25	37.5	47.75	51.2	54.65	58.1	61.55	33.786074104518	NA	23.4	24.8	26.2	33	41	43	45	47
1.7687657199053357e-6	2.1257391274661417e-6	1.7847663516857467e-8	2.4258996224354084e-8	1.5036314202430287e-8	1.8431400116611783e-8	380	SUT100	NA	chrV:562945-564457(+)	SUTs	1	NA	NA	NA	1	NA	65	NA	NA	NA	20	NA	65	NA	NA	NA	20	NA	65	65	65	65	65	65	65	65	65	65	65	NA	NA	NA	NA	NA	NA	NA	NA	NA	NA
1.7687657199053357e-6	2.1257391274661417e-8	8.923831758428733e-6	9.703598489741634e-6	1.0525419941701201e-5	1.1058840069967069e-5	381	SUT101,XUT_6F-22	NA	chrVI:54577-55430(+)	XUTs	1	4	7	6	NA	5	29	41.75	43.5714285714286	27.8333333333333	NA	64.2	29	40.5	41	24.5	NA	35	29	29	29	29	29	29	29	29	29	29	29	36.4839486635041	NA	21.15	21.3	21.45	40.5	60.5	61.4	62.3	63.2
8.843828599526677e-6	1.7005913019729134e-5	7.139065406742986e-6	1.2129498112177043e-5	2.706536556437452e-5	2.5803960163256496e-5	383	SUT103	NA	chrVI:89577-90769(+)	SUTs	5	5	18	14	8	4	53.4	50	53.1666666666667	83.2857142857143	57.125	61	51	53	53	55	43	59	47.3045131020946	NA	23.8	29.6	35.4	51	61	66.8	72.6	78.4	84.2	46.9392928220569	NA	30.2	30.4	30.6	53	67	67.4	67.8	68.2
3.5375314398106713e-6	8.502956509864567e-6	3.569532703371493e-6	2.4258996224354084e-6	1.5036314202430287e-6	1.8431400116611782e-6	384	SUT105	NA	chrVI:110185-110553(+)	SUTs	2	1	1	1	4	2	38	24	63	68	47.25	33	38	24	63	68	48.5	33	37.5233260785874	NA	32.6	33.2	33.8	38	41	41.6	42.2	42.8	43.4	24	24	24	24	24	24	24	24	24	24
8.843828599526677e-6	2.1257391274661417e-6	5.35429905505724e-6	9.703598489741634e-6	7.518157101215144e-6	1.2901980081628248e-5	385	SUT111	NA	chrVII:74442-76698(+)	SUTs	5	4	5	7	1	3	43.2	51	38.4	48.2857142857143	14	37.6666666666667	53	57	42	50	14	23	34.3462662086246	NA	12	16	20	53	61	62	63	64	65	41.4888547803451	NA	17.05	21.1	25.15	57	74.75	75.2	75.65	76.1
1.7687657199053357e-6	4.251478254932283e-6	1.7847663516857465e-6	7.277698867306225e-6	4.510894260729087e-6	1.2901980081628248e-5	387	SUT114	NA	chrVII:320027-320531(+)	SUTs	1	3	3	7	2	1	27	35.3333333333333	35.6666666666667	39.5714285714286	39	23	27	33	41	44	39	23	27	27	27	27	27	27	27	27	27	27	27	33.3300218932641	NA	23.1	24.2	25.3	33	42	43.8	45.6	47.4
1.7687657199053357e-6	2.1257391274661417e-8	1.7847663516857465e-6	2.4258996224354084e-8	1.5036314202430287e-8	5.529420034983534e-6	388	SUT117	NA	chrVII:388931-389467(+)	SUTs	1	NA	NA	3	NA	1	78	NA	NA	43.3333333333333	NA	42	78	NA	NA	36	NA	42	78	78	78	78	78	78	78	78	78	78	78	NA	NA	NA	NA	NA	NA	NA	NA	NA	NA
1.7687657199053357e-6	2.1257391274661417e-6	1.7847663516857467e-8	4.851799244870817e-6	1.0525419941701201e-5	9.215700058305891e-6	389	SUT118,XUT_7F-206	NA	chrVII:422139-422947(+)	XUTs	1	2	7	5	1	NA	37	38	49.2857142857143	55.2	29	NA	37	38	48	64	29	NA	37	37	37	37	37	37	37	37	37	37	37	37.9868398264452	NA	37.1	37.2	37.3	38	38.5	38.6	38.7	38.8
5.306297159716007e-6	6.377217382398426e-6	7.139065406742986e-6	4.851799244870817e-6	3.0072628404860574e-6	3.6862800233223564e-6	390	SUT119,XUT_7F-213	NA	chrVII:433507-435087(+)	XUTs	3	2	2	2	3	4	55.3333333333333	31	54	26	52.6666666666667	41	70	31	54	26	39	36.5	43.1532301334268	NA	19.6	25.2	30.8	70	76	77.2	78.4	79.6	80.8	31	31	31	31	31	31	31	31	31	31
3.5375314398106713e-6	4.251478254932283e-6	1.7847663516857467e-8	2.4258996224354084e-8	1.5036314202430287e-8	3.6862800233223564e-6	391	SUT120,CUT144	NA	chrVII:483971-484987(+)	CUTs	2	NA	NA	2	2	NA	61.5	NA	NA	54	74	NA	61.5	NA	NA	54	74	NA	60.4152298679729	NA	51.15	52.3	53.45	61.5	67.25	68.4	69.55	70.7	71.85	NA	NA	NA	NA	NA	NA	NA	NA	NA	NA
3.5375314398106713e-6	2.1257391274661417e-8	1.7847663516857465e-6	2.4258996224354084e-6	1.5036314202430287e-8	1.8431400116611783e-8	392	SUT121	NA	chrVII:524907-525091(+)	SUTs	2	1	NA	NA	NA	1	36	12	NA	NA	NA	12	36	12	NA	NA	NA	12	29.2403830344269	NA	17.1	19.2	21.3	36	46.5	48.6	50.7	52.8	54.9	12	12	12	12	12	12	12	12	12	12
1.5918891479148022e-5	2.1257391274661417e-5	8.923831758428733e-6	4.851799244870817e-6	1.5036314202430288e-5	2.0274540128272962e-5	398	SUT139,XUT_7F-437,SUT140	NA	chrVII:968794-970682(+)	XUTs	9	2	10	11	10	5	37.4444444444444	42	43.3	41.4545454545455	33.2	34.2	30	42	44	45	26	29	31.747791905118	NA	17.8	20.6	22.6	30	31	35	39	55.1999999999999	83.6	36.932370625238804	NA	24	26	28	42	52	54	56	58
1.2381360039337349e-5	2.763460865705984e-5	3.569532703371493e-6	9.703598489741634e-6	7.518157101215144e-6	7.372560046644713e-6	399	SUT147,XUT_8F-2	NA	chrVIII:10697-11569(+)	XUTs	7	4	5	4	13	2	30	23.25	33.8	28.75	35.8461538461538	41.5	33	23.5	28	32.5	29	41.5	28.0232972558387	NA	15.8	17.6	19.4	33	37	38.8	40.5	42	43.5	21.9387946445641	NA	14.05	15.1	16.15	23.5	28.5	29.4	30.3	31.2
1.7687657199053357e-6	6.377217382398426e-6	3.569532703371493e-6	4.851799244870817e-6	1.5036314202430287e-6	1.1058840069967069e-5	402	SUT153,XUT_8F-48	NA	chrVIII:121890-124018(+)	XUTs	1	2	1	6	3	2	30	21	42	49.3333333333333	47.6666666666667	41.5	30	21	42	49.5	54	41.5	30	30	30	30	30	30	30	30	30	30	30	20.1246117974981	NA	15.6	16.2	16.8	21	24	24.6	25.2	25.8
1.7687657199053357e-6	4.251478254932283e-6	1.070859811011448e-5	7.277698867306225e-6	9.021788521458174e-6	1.6588260104950607e-5	405	SUT162,XUT_8F-130	NA	chrVIII:286401-286995(+)	XUTs	1	3	6	9	2	6	21	28	25.6666666666667	46.6666666666667	16.5	29.3333333333333	21	23	22.5	46	16.5	28.5	21	21	21	21	21	21	21	21	21	21	21	25.1299896033354	NA	15.8	16.6	17.4	23	34.5	36.8	39.1	41.4
1.7687657199053357e-6	2.1257391274661417e-8	1.7847663516857467e-8	2.4258996224354084e-8	1.5036314202430287e-8	1.8431400116611783e-8	406	SUT166	NA	chrVIII:334481-336057(+)	SUTs	1	NA	NA	NA	NA	NA	26	NA	NA	NA	NA	NA	26	NA	NA	NA	NA	NA	26	26	26	26	26	26	26	26	26	26	26	NA	NA	NA	NA	NA	NA	NA	NA	NA	NA
3.5375314398106713e-6	6.377217382398426e-6	1.7847663516857467e-8	2.4258996224354084e-8	1.5036314202430287e-6	3.6862800233223564e-6	407	SUT167,XUT_8F-158	NA	chrVIII:364369-365036(+)	XUTs	2	NA	1	2	3	NA	29	NA	99	33.5	58.3333333333333	NA	29	NA	99	33.5	58	NA	23.4946802489415	NA	13.7	15.4	17.1	29	37.5	39.2	40.9	42.6	44.3	NA	NA	NA	NA	NA	NA	NA	NA	NA	NA
1.7687657199053357e-6	2.1257391274661417e-8	1.7847663516857467e-8	2.4258996224354084e-6	1.5036314202430287e-6	1.8431400116611782e-6	410	SUT170	NA	chrVIII:392250-392514(+)	SUTs	1	1	1	1	NA	NA	26	34	32	49	NA	NA	26	34	32	49	NA	NA	26	26	26	26	26	26	26	26	26	26	26	34	34	34	34	34	34	34	34	34	34
5.306297159716007e-6	8.502956509864567e-6	3.569532703371493e-6	7.277698867306225e-6	1.5036314202430287e-6	9.215700058305891e-6	412	SUT173,XUT_8F-237	NA	chrVIII:516596-517265(+)	XUTs	3	3	1	5	4	2	42.6666666666667	50	57	61.6	46.25	43.5	29	55	57	54	48.5	43.5	36.6243957313902	NA	22.7	23.4	24.1	29	53	57.8	62.6	67.4	72.2	49.3406774230097	NA	40.6	42.2	43.8	55	55.5	55.6	55.7	55.8
2.1225188638864028e-5	1.4880173892262992e-5	1.7847663516857465e-5	4.851799244870817e-6	1.5036314202430288e-5	1.6588260104950607e-5	415	SUT187,XUT_9F-138,XUT_9F-139,SUT188	NA	chrIX:289257-292265(+)	XUTs	12	2	10	9	7	10	47.8333333333333	26.5	38	31.1111111111111	48.5714285714286	39.9	36	26.5	44	27	44	36.5	40.0506929156862	NA	18.55	19.1	19.65	36	73.5	74.6	76.05	77.7	89.7	24.738633753706	NA	17.95	18.9	19.85	26.5	31.25	32.2	33.15	34.1
3.5375314398106713e-6	2.1257391274661417e-8	1.070859811011448e-5	2.4258996224354084e-8	6.014525680972115e-6	9.215700058305891e-6	416	SUT189	NA	chrIX:328057-331585(+)	SUTs	2	NA	4	5	NA	6	15.5	NA	61.25	50.4	NA	49.1666666666667	15.5	NA	55.5	58	NA	58	15.4272486205415	NA	14.15	14.3	14.45	15.5	16.25	16.4	16.55	16.7	16.85	NA	NA	NA	NA	NA	NA	NA	NA	NA	NA
1.7687657199053357e-6	2.1257391274661417e-6	1.7847663516857467e-8	2.4258996224354084e-6	1.5036314202430287e-8	3.6862800233223564e-6	420	SUT200,XUT_10F-25	NA	chrX:67809-69206(+)	XUTs	1	1	NA	2	1	NA	56	44	NA	45	47	NA	56	44	NA	45	47	NA	56	56	56	56	56	56	56	56	56	56	56	44	44	44	44	44	44	44	44	44	44
1.7687657199053357e-6	2.1257391274661417e-8	1.7847663516857465e-6	2.4258996224354084e-8	1.5036314202430287e-8	1.8431400116611782e-6	422	SUT202,XUT_10F-44	NA	chrX:101001-101917(+)	XUTs	1	NA	NA	1	NA	1	42	NA	NA	79	NA	16	42	NA	NA	79	NA	16	42	42	42	42	42	42	42	42	42	42	42	NA	NA	NA	NA	NA	NA	NA	NA	NA	NA
3.5375314398106713e-6	2.1257391274661417e-6	1.2493364461800224e-5	9.703598489741634e-6	2.255447130364543e-5	2.396082015159532e-5	424	SUT205,XUT_10F-86,CUT205	NA	chrX:180488-180981(+)	CUTs	2	4	15	13	1	7	53.5	45.25	36	35.6153846153846	57	32.1428571428571	53.5	40.5	37	35	57	33	49.4165964024234	NA	35.05	37.1	39.15	53.5	63.75	65.8	67.85	69.9	71.95	41.0155778058581	NA	24.65	26.3	27.95	40.5	54.5	59	63.5	68
3.5375314398106713e-6	8.502956509864567e-6	3.569532703371493e-6	4.851799244870817e-6	3.0072628404860574e-6	1.8431400116611783e-8	425	SUT206	NA	chrX:193744-195184(+)	SUTs	2	2	2	NA	4	2	60.5	53	46	NA	34	33	60.5	53	46	NA	34.5	33	60.3324125159934	NA	56.45	56.9	57.35	60.5	62.75	63.2	63.65	64.1	64.55	50.5272203866391	NA	38.6	40.2	41.8	53	61	62.6	64.2	65.8
3.5375314398106713e-6	2.1257391274661417e-8	1.7847663516857467e-8	2.4258996224354084e-8	4.510894260729087e-6	5.529420034983534e-6	426	SUT211	NA	chrX:415136-415384(+)	SUTs	2	NA	3	3	NA	NA	34.5	NA	60	51	NA	NA	34.5	NA	30	62	NA	NA	34.4673758792282	NA	33.15	33.3	33.45	34.5	35.25	35.4	35.55	35.7	35.85	NA	NA	NA	NA	NA	NA	NA	NA	NA	NA
5.306297159716007e-6	6.377217382398426e-6	8.923831758428733e-6	4.851799244870817e-6	1.0525419941701201e-5	3.6862800233223564e-6	427	SUT214	NA	chrX:459440-459832(+)	SUTs	3	2	7	2	3	5	26.6666666666667	28	36.7142857142857	17.5	14	26.8	21	28	39	17.5	11	26	24.9320823213123	NA	18.3	18.6	18.9	21	31	33	35	37	39	26.153393661244	NA	19	20	21	28	33	34	35	36
1.945642291895869e-5	1.4880173892262992e-5	1.9632429868543215e-5	1.455539773461245e-5	6.014525680972115e-6	9.215700058305891e-6	430	SUT221,XUT_11F-25	NA	chrXI:66460-67776(+)	XUTs	11	6	4	5	7	11	30.0909090909091	44.3333333333333	41	52.2	46.1428571428571	32	33	41.5	36	53	48	31	22.4719365236244	NA	6.5	8	9	33	39.5	43	43.5	44	63	42.195397068997	NA	28.75	29.5	30.25	41.5	57.5	61	61.5	62
1.7687657199053357e-6	2.1257391274661417e-8	1.4278130813485972e-5	1.2129498112177043e-5	1.653994562267332e-5	3.6862800233223564e-6	431	SUT223,XUT_11F-35,XUT_11F-36,SUT224,SUT225	NA	chrXI:88716-93364(+)	XUTs	1	5	11	2	NA	8	53	32	49.6363636363636	36.5	NA	58.375	53	35	45	36.5	NA	58	53	53	53	53	53	53	53	53	53	53	53	30.435567115083	21	21	21	21	35	36	38.2	40.4	42.6
1.7687657199053357e-6	4.251478254932283e-6	1.7847663516857467e-8	2.4258996224354084e-8	1.5036314202430287e-8	1.8431400116611783e-8	432	SUT226	NA	chrXI:115100-115556(+)	SUTs	1	NA	NA	NA	2	NA	12	NA	NA	NA	14.5	NA	12	NA	NA	NA	14.5	NA	12	12	12	12	12	12	12	12	12	12	12	NA	NA	NA	NA	NA	NA	NA	NA	NA	NA
3.5375314398106713e-6	8.502956509864567e-6	5.35429905505724e-6	7.277698867306225e-6	1.5036314202430288e-5	2.5803960163256496e-5	434	SUT228	NA	chrXI:143188-144324(+)	SUTs	2	3	10	14	4	3	49.5	48.6666666666667	53	43.3571428571429	58	48.6666666666667	49.5	41	53.5	45	63	50	49.295030175465	NA	45.45	45.9	46.35	49.5	51.75	52.2	52.65	53.1	53.55	46.6994554147543	NA	36.5	37	37.5	41	55	57.8	60.6	63.4
1.7687657199053355e-5	2.5508869529593704e-5	4.283439244045792e-5	2.91107954692249e-5	4.961983686801995e-5	4.0549080256545924e-5	437	SUT232,XUT_11F-90,tK(CUU)K	NA	chrXI:200314-202826(+)	XUTs	10	12	33	22	12	24	37.2	50.1666666666667	43.3939393939394	45.5454545454545	40.6666666666667	43.9166666666667	35.5	50	40	44	37.5	42	33.2266307412619	30	15.5	20	24.15	35.5	37.75	42.6	52.95	62.2	67.6	46.528111587782	30	25.05	30	30	50	61.25	64	65.35	65.9
1.7687657199053357e-6	2.1257391274661417e-6	7.139065406742986e-6	2.4258996224354084e-8	4.510894260729087e-6	5.529420034983534e-6	438	SUT233,XUT_11F-102,XUT_11F-103	NA	chrXI:229946-231733(+)	XUTs	1	NA	3	3	1	4	35	NA	42.3333333333333	44	62	41.5	35	NA	24	51	62	41	35	35	35	35	35	35	35	35	35	35	35	NA	NA	NA	NA	NA	NA	NA	NA	NA	NA
1.7687657199053357e-6	4.251478254932283e-6	1.7847663516857467e-8	2.4258996224354084e-8	1.5036314202430287e-6	1.8431400116611783e-8	440	SUT237,XUT_11F-207	NA	chrXI:461252-462869(+)	XUTs	1	NA	1	NA	2	NA	104	NA	35	NA	64.5	NA	104	NA	35	NA	64.5	NA	104	104	104	104	104	104	104	104	104	104	104	NA	NA	NA	NA	NA	NA	NA	NA	NA	NA
5.306297159716007e-6	4.251478254932283e-6	3.569532703371493e-6	1.2129498112177043e-5	1.9547208463159374e-5	1.4745120093289426e-5	441	SUT238,XUT_11F-209,XUT_11F-210	NA	chrXI:466060-469260(+)	XUTs	3	5	13	8	2	2	63.3333333333333	52.8	62.9230769230769	52	58	40.5	64	55	62	52	58	40.5	63.3103024908487	NA	61.3	61.6	61.9	64	64.5	64.6	64.7	64.8	64.9	51.7736934994318	NA	40.4	40.8	41.2	55	61	62	63	64
8.843828599526677e-6	2.1257391274661417e-6	5.35429905505724e-6	2.4258996224354084e-6	9.021788521458174e-6	5.529420034983534e-6	444	SUT243	NA	chrXI:630182-630654(+)	SUTs	5	1	6	3	1	3	39	9	22	36	46	41	40	9	17	38	46	47	32.792600987614	NA	14.8	20.6	26.4	40	42	46.8	51.6	56.4	61.2	9	9	9	9	9	9	9	9	9	9
1.7687657199053357e-6	2.1257391274661417e-8	1.7847663516857467e-8	2.4258996224354084e-8	1.5036314202430287e-6	1.8431400116611783e-8	445	SUT247	NA	chrXII:158073-159785(+)	SUTs	1	NA	1	NA	NA	NA	46	NA	68	NA	NA	NA	46	NA	68	NA	NA	NA	46	46	46	46	46	46	46	46	46	46	46	NA	NA	NA	NA	NA	NA	NA	NA	NA	NA
1.7687657199053357e-6	2.1257391274661417e-8	7.139065406742986e-6	1.455539773461245e-5	2.706536556437452e-5	3.6862800233223565e-5	446	SUT248,XUT_12F-77	NA	chrXII:201593-201926(+)	XUTs	1	6	18	20	NA	4	27	38.5	26.5	26.5	NA	37.75	27	40	24	24	NA	44.5	27	27	27	27	27	27	27	27	27	27	27	33.9158530295884	NA	17.25	17.5	17.75	40	55.5	57	57.5	58
5.306297159716007e-6	2.1257391274661417e-6	1.7847663516857465e-6	7.277698867306225e-6	4.510894260729087e-6	3.6862800233223564e-6	447	SUT249	NA	chrXII:222321-222617(+)	SUTs	3	3	3	2	1	1	41	25.3333333333333	32.3333333333333	17.5	30	47	40	26	37	17.5	30	47	40.9759922903653	40	40	40	40	40	41.5	41.8	42.1	42.4	42.7	23.5758826687221	NA	15.2	16.4	17.6	26	31	32	33	34
5.306297159716007e-6	2.1257391274661417e-8	3.569532703371493e-6	2.4258996224354084e-6	9.021788521458174e-6	1.4745120093289426e-5	450	SUT255	NA	chrXII:259761-260945(+)	SUTs	3	1	6	8	NA	2	51	49	39.3333333333333	33.25	NA	42.5	51	49	40.5	36	NA	42.5	50.836074981276	NA	46.5	47	47.5	51	53.5	54	54.5	55	55.5	49	49	49	49	49	49	49	49	49	49
3.5375314398106713e-6	4.251478254932283e-6	5.35429905505724e-6	1.2129498112177043e-5	1.353268278218726e-5	2.0274540128272962e-5	451	SUT256,XUT_12F-109	NA	chrXII:274033-275353(+)	XUTs	2	5	9	11	2	3	36	39.2	49.8888888888889	45.6363636363636	41	50.6666666666667	36	34	45	48	41	48	33.570820663189	NA	24.3	25.6	26.9	36	42.5	43.8	45.1	46.4	47.7	35.8092876358142	NA	20.2	23.4	26.6	34	49	51.8	54.6	57.4
3.5375314398106713e-6	4.251478254932283e-6	3.569532703371493e-6	2.4258996224354084e-8	1.5036314202430287e-8	1.8431400116611782e-6	452	SUT257,XUT_12F-113	NA	chrXII:281169-282193(+)	XUTs	2	NA	NA	1	2	2	41	NA	NA	18	83	19.5	41	NA	NA	18	83	19.5	40.2119385257662	NA	33.8	34.6	35.4	41	45	45.8	46.6	47.4	48.2	NA	NA	NA	NA	NA	NA	NA	NA	NA	NA
3.5375314398106713e-6	2.1257391274661417e-6	1.7847663516857467e-8	2.4258996224354084e-8	1.5036314202430287e-8	1.8431400116611783e-8	453	SUT260	NA	chrXII:329697-331433(+)	SUTs	2	NA	NA	NA	1	NA	19	NA	NA	NA	46	NA	19	NA	NA	NA	46	NA	15.4919333848297	NA	9.1	10.2	11.3	19	24.5	25.6	26.7	27.8	28.9	NA	NA	NA	NA	NA	NA	NA	NA	NA	NA
3.5375314398106713e-6	2.1257391274661417e-8	1.7847663516857467e-8	4.851799244870817e-6	3.0072628404860574e-6	3.6862800233223564e-6	454	SUT261,XUT_12F-142	NA	chrXII:339409-341225(+)	XUTs	2	2	2	2	NA	NA	37	34.5	61	36	NA	NA	37	34.5	61	36	NA	NA	35.3270434653114	NA	27.1	28.2	29.3	37	42.5	43.6	44.7	45.8	46.9	26.9814751264641	NA	15.15	17.3	19.45	34.5	45.25	47.4	49.55	51.7
5.306297159716007e-6	6.377217382398426e-6	1.7847663516857467e-8	2.4258996224354084e-8	9.021788521458174e-6	9.215700058305891e-6	455	SUT264,XUT_12F-185	NA	chrXII:449689-450729(+)	XUTs	3	NA	6	5	3	NA	53	NA	45.1666666666667	37.2	72.3333333333333	NA	51	NA	32	26	75	NA	52.7619560658981	NA	48.3	48.6	48.9	51	55.5	56.4	57.3	58.2	59.1	NA	NA	NA	NA	NA	NA	NA	NA	NA	NA
1.7687657199053357e-6	2.1257391274661417e-6	1.7847663516857467e-8	4.851799244870817e-6	1.5036314202430287e-8	5.529420034983534e-6	457	SUT272,XUT_12F-221	NA	chrXII:566585-568425(+)	XUTs	1	2	NA	3	1	NA	37	41.5	NA	44.3333333333333	26	NA	37	41.5	NA	50	26	NA	37	37	37	37	37	37	37	37	37	37	37	39.2428337406972	NA	29.35	30.7	32.05	41.5	48.25	49.6	50.95	52.3
7.075062879621343e-6	6.377217382398426e-6	5.35429905505724e-6	1.2129498112177043e-5	1.653994562267332e-5	2.2117680139934138e-5	458	SUT274,SUT275	NA	chrXII:603433-604201(+)	SUTs	4	5	11	12	3	3	35	55.4	32.0909090909091	27.9166666666667	17.3333333333333	20	29.5	22	31	27	18	19	30.8080923914105	NA	17.9	18.8	19.7	29.5	43	47.2	51.4	55.6	59.8	30.8629369708526	NA	9.4	11.8	14.2	22	55	78.8	102.6	126.4
3.5375314398106713e-6	2.1257391274661417e-6	1.7847663516857467e-8	2.4258996224354084e-8	6.014525680972115e-6	3.6862800233223564e-6	460	SUT278	NA	chrXII:658233-658617(+)	SUTs	2	NA	4	2	1	NA	32.5	NA	35	46	13	NA	32.5	NA	30.5	46	13	NA	31.0805405358401	NA	23.95	24.9	25.85	32.5	37.25	38.2	39.15	40.1	41.05	NA	NA	NA	NA	NA	NA	NA	NA	NA	NA
5.306297159716007e-6	6.377217382398426e-6	3.569532703371493e-6	7.277698867306225e-6	1.5036314202430287e-8	1.8431400116611783e-8	461	SUT280	NA	chrXII:699849-701297(+)	SUTs	3	3	NA	NA	3	2	23	51.3333333333333	NA	NA	28	16.5	23	44	NA	NA	30	16.5	22.8688184397801	NA	20.3	20.6	20.9	23	24.5	24.8	25.1	25.4	25.7	38.140752247296	NA	16.1	19.2	22.3	44	70.5	75.8	81.1	86.4
1.7687657199053357e-6	2.1257391274661417e-8	1.2493364461800224e-5	4.851799244870817e-6	9.021788521458174e-6	1.8431400116611782e-6	462	SUT281,XUT_12F-347	NA	chrXII:873711-875368(+)	XUTs	1	2	6	1	NA	7	15	48	58.8333333333333	63	NA	63.4285714285714	15	48	64	63	NA	64	15	15	15	15	15	15	15	15	15	15	15	47.73887304912	NA	43.5	44	44.5	48	50.5	51	51.5	52
1.7687657199053357e-6	2.1257391274661417e-6	3.569532703371493e-6	9.703598489741634e-6	6.014525680972115e-6	3.6862800233223564e-6	464	SUT287	NA	chrXIII:97681-97945(+)	SUTs	1	4	4	2	1	2	59	31	68	33.5	27	71.5	59	35.5	68	33.5	27	71.5	59	59	59	59	59	59	59	59	59	59	59	28.7310704473772	39	16.7	19.4	22.1	35.5	39	39	39	39
5.306297159716007e-6	2.1257391274661417e-8	1.7847663516857467e-8	2.4258996224354084e-8	1.5036314202430287e-8	1.8431400116611783e-8	471	SUT304	NA	chrXIII:465025-465281(+)	SUTs	3	NA	NA	NA	NA	NA	35.6666666666667	NA	NA	NA	NA	NA	26	NA	NA	NA	NA	NA	33.3761671565532	26	26	26	26	26	40.5	43.4	46.3	49.2	52.1	NA	NA	NA	NA	NA	NA	NA	NA	NA	NA
3.5375314398106713e-6	2.338313040212756e-5	1.070859811011448e-5	4.851799244870817e-6	7.518157101215144e-6	2.2117680139934138e-5	472	SUT307	NA	chrXIII:511801-512193(+)	SUTs	2	2	5	12	11	6	54.5	54.5	40	42.4166666666667	54	39.6666666666667	54.5	54.5	39	46	51	42	53.0471488394994	NA	43.25	44.5	45.75	54.5	60.75	62	63.25	64.5	65.75	54.3139024560011	NA	50.45	50.9	51.35	54.5	56.75	57.2	57.65	58.1
1.7687657199053357e-6	2.1257391274661417e-8	1.7847663516857467e-8	2.4258996224354084e-6	1.5036314202430287e-6	1.8431400116611782e-6	474	SUT309,XUT_13F-239	NA	chrXIII:556665-557465(+)	XUTs	1	1	1	1	NA	NA	33	14	30	31	NA	NA	33	14	30	31	NA	NA	33	33	33	33	33	33	33	33	33	33	33	14	14	14	14	14	14	14	14	14	14
1.7687657199053357e-6	4.251478254932283e-6	3.569532703371493e-6	9.703598489741634e-6	6.014525680972115e-6	5.529420034983534e-6	475	SUT310,XUT_13F-247	NA	chrXIII:570585-571246(+)	XUTs	1	4	4	3	2	2	32	44.25	55.75	33.3333333333333	53	30	32	43	53	27	53	30	32	32	32	32	32	32	32	32	32	32	32	43.2191269063867	NA	33.5	35	36.5	43	47.75	50	52.25	54.5
1.7687657199053357e-6	2.1257391274661417e-8	1.7847663516857467e-8	2.4258996224354084e-8	1.5036314202430287e-8	1.8431400116611782e-6	476	SUT324	NA	chrXIV:200227-200411(+)	SUTs	1	NA	NA	1	NA	NA	27	NA	NA	48	NA	NA	27	NA	NA	48	NA	NA	27	27	27	27	27	27	27	27	27	27	27	NA	NA	NA	NA	NA	NA	NA	NA	NA	NA
3.5375314398106713e-6	1.2754434764796852e-5	3.034102797865769e-5	3.638849433653113e-5	6.0145256809721154e-5	4.607850029152946e-5	478	SUT329	NA	chrXIV:355779-356387(+)	SUTs	2	15	40	25	6	17	42.5	47.9333333333333	54.15	35.32	54.5	56.0588235294118	42.5	45	44	32	58.5	53	36.0555127546399	NA	22.25	24.5	26.75	42.5	53.75	56	58.25	60.5	62.75	44.6507439601219	59	21.7	26.4	33.1	45	60	61.2	61.9	68
8.843828599526677e-6	2.1257391274661417e-6	8.923831758428733e-6	1.455539773461245e-5	4.510894260729087e-6	9.215700058305891e-6	481	SUT336	NA	chrXIV:595403-596859(+)	SUTs	5	6	3	5	1	5	37	30.5	65	42.2	44	33.2	39	28	67	43	44	24	35.3661554432477	NA	23.2	24.4	25.6	39	47	47.4	47.8	48.2	48.6	25.1256623281567	NA	10	12	14	28	37.5	40	45.75	51.5
1.7687657199053357e-6	2.1257391274661417e-8	1.7847663516857465e-6	2.4258996224354084e-8	1.5036314202430287e-6	1.8431400116611782e-6	482	SUT346	NA	chrXIV:764324-764740(+)	SUTs	1	NA	1	1	NA	1	48	NA	57	51	NA	64	48	NA	57	51	NA	64	48	48	48	48	48	48	48	48	48	48	48	NA	NA	NA	NA	NA	NA	NA	NA	NA	NA
3.5375314398106713e-6	2.1257391274661417e-8	1.7847663516857467e-8	2.4258996224354084e-8	1.202905136194423e-5	1.1058840069967069e-5	483	SUT347	NA	chrXV:8665-9065(+)	SUTs	2	NA	8	6	NA	NA	52.5	NA	43.625	42.5	NA	NA	52.5	NA	46	43	NA	NA	43.4281015012169	NA	25.95	28.9	31.85	52.5	67.25	70.2	73.15	76.1	79.05	NA	NA	NA	NA	NA	NA	NA	NA	NA	NA
1.7687657199053357e-6	4.251478254932283e-6	1.7847663516857467e-8	1.6981297357047858e-5	1.353268278218726e-5	5.529420034983534e-6	484	SUT348,XUT_15F-6	NA	chrXV:15689-16880(+)	XUTs	1	7	9	3	2	NA	61	55.2857142857143	62.5555555555556	50.6666666666667	65	NA	61	58	57	41	65	NA	61	61	61	61	61	61	61	61	61	61	61	51.0627743124609	NA	27	36	45	58	65	68.6	71.6	73.4
1.2381360039337349e-5	6.377217382398426e-6	1.9632429868543215e-5	3.1536695091660314e-5	3.60871540858327e-5	4.607850029152946e-5	485	SUT350	NA	chrXV:31665-33257(+)	SUTs	7	13	24	25	3	11	54.4285714285714	42.1538461538462	45.625	39.52	40	49.4545454545455	39	42	45.5	38	50	54	47.7814617632477	NA	25	28	31	39	73.5	76.2	80.6	88.4	96.2	36.8944908088787	NA	14.4	18.8	21.2	42	60	61.2	62.6	64.4
1.7687657199053357e-6	2.1257391274661417e-8	1.7847663516857467e-8	9.703598489741634e-6	7.518157101215144e-6	9.215700058305891e-6	486	SUT352,XUT_15F-21,SUT353	NA	chrXV:35897-39647(+)	XUTs	1	4	5	5	NA	NA	76	23.5	32.4	40.4	NA	NA	76	27	29	43	NA	NA	76	76	76	76	76	76	76	76	76	76	76	18.7945483910522	NA	7.7	10.4	13.1	27	32	32.6	33.2	33.8
1.7687657199053357e-6	2.1257391274661417e-8	1.7847663516857467e-8	2.4258996224354084e-8	1.5036314202430287e-8	1.8431400116611782e-6	487	SUT354	NA	chrXV:40321-40569(+)	SUTs	1	NA	NA	1	NA	NA	46	NA	NA	83	NA	NA	46	NA	NA	83	NA	NA	46	46	46	46	46	46	46	46	46	46	46	NA	NA	NA	NA	NA	NA	NA	NA	NA	NA
7.075062879621343e-6	4.251478254932283e-6	1.7847663516857467e-8	1.9407196979483267e-5	2.255447130364543e-5	2.2117680139934138e-5	488	SUT355	NA	chrXV:96658-97058(+)	SUTs	4	8	15	12	2	NA	47.75	51.25	43.2	56	76	NA	41	46	45	49.5	76	NA	44.8742641207005	NA	32.2	33.4	34.6	41	51.75	57	62.25	67.5	72.75	48.1096094073543	36	32.7	33.4	34.1	46	63.5	69.8	76.1	77.9
3.5375314398106713e-6	2.1257391274661417e-6	3.569532703371493e-6	4.851799244870817e-6	3.0072628404860574e-6	5.529420034983534e-6	491	SUT367	NA	chrXV:444098-444538(+)	SUTs	2	2	2	3	1	2	45	43.5	67	54	45	48	45	43.5	67	50	45	48	44.5982062419555	NA	39.6	40.2	40.8	45	48	48.6	49.2	49.8	50.4	41.0121933088197	NA	30.45	31.9	33.35	43.5	50.75	52.2	53.65	55.1
3.5375314398106713e-6	2.1257391274661417e-6	8.923831758428733e-6	1.455539773461245e-5	1.353268278218726e-5	1.8431400116611783e-5	492	SUT370,XUT_15F-269	NA	chrXV:570970-571885(+)	XUTs	2	6	9	10	1	5	42.5	51.8333333333333	48.7777777777778	52.4	16	43.4	42.5	50	38	52.5	16	52	34	NA	19.55	22.1	24.65	42.5	55.25	57.8	60.35	62.9	65.45	50.4851899140459	NA	38.25	39.5	40.75	50	61.5	63	64.5	66
1.7687657199053357e-6	2.1257391274661417e-8	3.569532703371493e-6	4.851799244870817e-6	1.5036314202430287e-8	1.8431400116611783e-8	493	SUT376	NA	chrXV:681050-681322(+)	SUTs	1	2	NA	NA	NA	2	21	8.5	NA	NA	NA	34.5	21	8.5	NA	NA	NA	34.5	21	21	21	21	21	21	21	21	21	21	21	6.48074069840786	NA	3.55	4.1	4.65	8.5	11.25	11.8	12.35	12.9
1.7687657199053357e-6	2.1257391274661417e-8	1.7847663516857467e-8	2.4258996224354084e-8	1.5036314202430287e-8	1.8431400116611783e-8	494	SUT378	NA	chrXV:802402-802618(+)	SUTs	1	NA	NA	NA	NA	NA	33	NA	NA	NA	NA	NA	33	NA	NA	NA	NA	NA	33	33	33	33	33	33	33	33	33	33	33	NA	NA	NA	NA	NA	NA	NA	NA	NA	NA
1.7687657199053357e-6	2.1257391274661417e-8	1.7847663516857467e-8	2.4258996224354084e-6	1.5036314202430287e-8	3.6862800233223564e-6	495	SUT379	NA	chrXV:889851-891675(+)	SUTs	1	1	NA	2	NA	NA	55	18	NA	57	NA	NA	55	18	NA	57	NA	NA	55	55	55	55	55	55	55	55	55	55	55	18	18	18	18	18	18	18	18	18	18
1.7687657199053357e-6	2.1257391274661417e-6	3.569532703371493e-6	4.851799244870817e-6	1.5036314202430287e-6	1.8431400116611783e-8	496	SUT380	NA	chrXV:892027-892675(+)	SUTs	1	2	1	NA	1	2	19	27.5	34	NA	71	35	19	27.5	34	NA	71	35	19	19	19	19	19	19	19	19	19	19	19	27.459060435492	NA	26.15	26.3	26.45	27.5	28.25	28.4	28.55	28.7
5.306297159716007e-6	2.1257391274661417e-6	2.141719622022896e-5	7.277698867306225e-6	1.202905136194423e-5	7.372560046644713e-6	498	SUT386,XUT_15F-444,CUT394	NA	chrXV:978171-980139(+)	CUTs	3	3	8	4	1	12	45.3333333333333	46.3333333333333	38.625	40.25	46	59.0833333333333	43	47	29.5	41.5	46	61.5	45.160905449869	NA	42.1	42.2	42.3	43	47	47.8	48.6	49.4	50.2	44.6268735466066	NA	32.6	34.2	35.8	47	54	55.4	56.8	58.2
2.6531485798580034e-5	1.4880173892262992e-5	5.35429905505724e-6	2.4258996224354084e-8	3.0072628404860574e-6	1.1058840069967069e-5	499	SUT388	NA	chrXV:1003955-1004467(+)	SUTs	15	NA	2	6	7	3	53.4666666666667	NA	59	59.6666666666667	41	36	49	NA	59	58	38	42	51.3570918148309	NA	31.4	36	42	49	62.5	68.6	70.7	74.6	79.1	NA	NA	NA	NA	NA	NA	NA	NA	NA	NA
1.7687657199053357e-6	2.1257391274661417e-8	1.7847663516857467e-8	2.4258996224354084e-8	3.0072628404860574e-6	1.8431400116611783e-8	506	SUT413	NA	chrXVI:511843-512267(+)	SUTs	1	NA	2	NA	NA	NA	41	NA	60	NA	NA	NA	41	NA	60	NA	NA	NA	41	41	41	41	41	41	41	41	41	41	41	NA	NA	NA	NA	NA	NA	NA	NA	NA	NA
1.7687657199053357e-6	2.1257391274661417e-8	7.139065406742986e-6	2.4258996224354084e-8	3.0072628404860574e-6	1.8431400116611783e-8	507	SUT426	NA	chrXVI:860683-861147(+)	SUTs	1	NA	2	NA	NA	4	62	NA	44.5	NA	NA	62.75	62	NA	44.5	NA	NA	61.5	62	62	62	62	62	62	62	62	62	62	62	NA	NA	NA	NA	NA	NA	NA	NA	NA	NA
1.7687657199053357e-6	4.251478254932283e-6	7.139065406742986e-6	9.703598489741634e-6	4.510894260729087e-6	1.6588260104950607e-5	508	SUT430,XUT_16F-377	NA	chrXVI:928707-931115(+)	XUTs	1	4	3	9	2	4	21	43.5	47	58.5555555555556	50.5	43.75	21	49.5	42	57	50.5	45.5	21	21	21	21	21	21	21	21	21	21	21	37.9547413399118	NA	18.65	23.3	27.95	49.5	55.75	56.8	57.85	58.9
1.7687657199053357e-6	4.251478254932283e-6	1.7847663516857467e-8	2.4258996224354084e-6	1.5036314202430287e-6	1.8431400116611783e-8	510	SUT433,XUT_1R-16	NA	chrI:28085-29773(-)	XUTs	1	1	1	NA	2	NA	60	58	50	NA	69	NA	60	58	50	NA	69	NA	60	60	60	60	60	60	60	60	60	60	60	58	58	58	58	58	58	58	58	58	58
1.0612594319432014e-5	2.763460865705984e-5	1.7847663516857465e-5	1.9407196979483267e-5	1.353268278218726e-5	1.8431400116611783e-5	511	SUT434,XUT_1R-18,SUT435,CUT438	NA	chrI:31485-34749(-)	CUTs	6	8	9	10	13	10	49.6666666666667	46.25	43.3333333333333	50.2	48.6153846153846	50.3	52.5	43.5	48	50.5	44	51	46.8221539562062	NA	27.25	32.5	37.75	52.5	58.5	59	61.5	64	66.5	44.8210446533101	NA	31.7	32.4	33.35	43.5	55.5	57.6	59.7	61.5
1.7687657199053357e-6	2.1257391274661417e-8	1.7847663516857467e-8	2.4258996224354084e-8	1.5036314202430287e-8	1.8431400116611783e-8	512	SUT441	NA	chrII:170107-170459(-)	SUTs	1	NA	NA	NA	NA	NA	38	NA	NA	NA	NA	NA	38	NA	NA	NA	NA	NA	38	38	38	38	38	38	38	38	38	38	38	NA	NA	NA	NA	NA	NA	NA	NA	NA	NA
2.4762720078674698e-5	1.0628695637330708e-5	5.35429905505724e-6	1.455539773461245e-5	9.021788521458174e-6	2.0274540128272962e-5	515	SUT457	NA	chrIII:176598-176942(-)	SUTs	14	6	6	11	5	3	49.2857142857143	32.5	46.5	43	42.2	40.3333333333333	50.5	35	42	47	44	34	46.9977105028876	54	28.85	32.6	33.9	50.5	54	54.8	56.5	63	73	29.9431984767094	NA	16.5	17	17.5	35	43.5	45	45.25	45.5
1.7687657199053357e-6	4.251478254932283e-6	1.7847663516857465e-6	2.4258996224354084e-6	4.510894260729087e-6	1.8431400116611782e-6	516	SUT462,XUT_4R-155	NA	chrIV:370933-372035(-)	XUTs	1	1	3	1	2	1	65	122	54	72	48.5	71	65	122	65	72	48.5	71	65	65	65	65	65	65	65	65	65	65	65	122	122	122	122	122	122	122	122	122	122
1.5918891479148022e-5	2.1257391274661417e-6	5.35429905505724e-6	2.4258996224354084e-6	4.510894260729087e-6	5.529420034983534e-6	517	SUT464	NA	chrIV:433309-434069(-)	SUTs	9	1	3	3	1	3	50.1111111111111	43	58	89	52	102.666666666667	45	43	60	76	52	84	48.1187409784149	36	36	36	36.2	45	54	57.2	60.4	66.8	76.4	43	43	43	43	43	43	43	43	43	43
1.0612594319432014e-5	2.1257391274661417e-6	1.7847663516857465e-6	4.851799244870817e-6	9.021788521458174e-6	1.1058840069967069e-5	520	SUT479	NA	chrIV:980065-980921(-)	SUTs	6	2	6	6	1	1	39.8333333333333	57	59.3333333333333	49.8333333333333	20	62	41	57	43	49	20	62	33.4578028896705	63	14.75	15.5	16.25	41	61	63	63	63	63	56.859475903318	NA	53.4	53.8	54.2	57	59	59.4	59.8	60.2
3.5375314398106713e-6	2.1257391274661417e-6	1.7847663516857467e-8	4.851799244870817e-6	1.5036314202430287e-6	7.372560046644713e-6	521	SUT482,XUT_4R-456	NA	chrIV:1130849-1131345(-)	XUTs	2	2	1	4	1	NA	33.5	38	46	30	17	NA	33.5	38	46	30	17	NA	22.8473193175917	NA	11.45	13.9	16.35	33.5	45.75	48.2	50.65	53.1	55.55	33.9852909359329	NA	22.7	24.4	26.1	38	46.5	48.2	49.9	51.6
1.7687657199053357e-6	2.1257391274661417e-8	1.7847663516857465e-6	2.4258996224354084e-8	1.5036314202430287e-8	1.8431400116611783e-8	522	SUT485,XUT_4R-506	NA	chrIV:1234033-1236198(-)	XUTs	1	NA	NA	NA	NA	1	36	NA	NA	NA	NA	66	36	NA	NA	NA	NA	66	36	36	36	36	36	36	36	36	36	36	36	NA	NA	NA	NA	NA	NA	NA	NA	NA	NA
1.7687657199053357e-6	4.251478254932283e-6	1.7847663516857465e-6	4.851799244870817e-6	6.014525680972115e-6	1.1058840069967069e-5	523	SUT487,XUT_4R-514	NA	chrIV:1259729-1260137(-)	XUTs	1	2	4	6	2	1	16	40	48.25	41	17	20	16	40	39.5	43	17	20	16	16	16	16	16	16	16	16	16	16	16	39.9499687108763	NA	38.2	38.4	38.6	40	41	41.2	41.4	41.6
1.7687657199053357e-6	4.251478254932283e-6	3.569532703371493e-6	4.851799244870817e-6	9.021788521458174e-6	5.529420034983534e-6	524	SUT492,XUT_4R-549	NA	chrIV:1340729-1342211(-)	XUTs	1	2	6	3	2	2	41	36	59.6666666666667	40.6666666666667	44.5	57.5	41	36	63	40	44.5	57.5	41	41	41	41	41	41	41	41	41	41	41	31.1769145362398	NA	19.8	21.6	23.4	36	45	46.8	48.6	50.4
1.7687657199053357e-6	2.1257391274661417e-8	1.7847663516857465e-6	2.4258996224354084e-6	9.021788521458174e-6	1.1058840069967069e-5	525	SUT494,XUT_4R-585	NA	chrIV:1451113-1452939(-)	XUTs	1	1	6	6	NA	1	54	45	52.3333333333333	57.5	NA	57	54	45	49.5	60	NA	57	54	54	54	54	54	54	54	54	54	54	54	45	45	45	45	45	45	45	45	45	45
5.306297159716007e-6	4.251478254932283e-6	3.569532703371493e-6	7.277698867306225e-6	3.0072628404860574e-6	5.529420034983534e-6	530	SUT513,XUT_5R-111	NA	chrV:241757-242661(-)	XUTs	3	3	2	3	2	2	48.6666666666667	39.6666666666667	23.5	54	44.5	47.5	45	33	23.5	54	44.5	47.5	47.2218274989433	NA	36.9	37.8	38.7	45	55	57	59	61	63	37.4607589513926	NA	27.6	28.2	28.8	33	46	48.6	51.2	53.8
1.7687657199053357e-6	2.1257391274661417e-8	1.7847663516857467e-8	7.277698867306225e-6	1.5036314202430287e-6	3.6862800233223564e-6	531	SUT516,XUT_5R-182	NA	chrV:401885-402600(-)	XUTs	1	3	1	2	NA	NA	20	37.6666666666667	34	25.5	NA	NA	20	37	34	25.5	NA	NA	20	20	20	20	20	20	20	20	20	20	20	37.3480667471251	NA	32.5	33	33.5	37	40.5	41.2	41.9	42.6
8.843828599526677e-6	2.1257391274661417e-6	5.35429905505724e-6	4.851799244870817e-6	1.5036314202430288e-5	1.2901980081628248e-5	532	SUT520	NA	chrV:540653-541453(-)	SUTs	5	2	10	7	1	3	49.8	42	51.2	52.5714285714286	32	43.3333333333333	46	42	49.5	53	32	43	48.565482460611	NA	38.4	38.8	39.2	46	56	58.6	61.2	63.8	66.4	41.2310562561766	NA	34.8	35.6	36.4	42	46	46.8	47.6	48.4
1.7687657199053357e-6	2.1257391274661417e-8	7.139065406742986e-6	7.277698867306225e-6	6.014525680972115e-6	5.529420034983534e-6	533	SUT521,XUT_5R-239	NA	chrV:548573-549335(-)	XUTs	1	3	4	3	NA	4	61	62.3333333333333	38.5	39.6666666666667	NA	56	61	53	38	43	NA	58	61	61	61	61	61	61	61	61	61	61	61	60.4361733814686	NA	49.4	49.8	50.2	53	69	72.2	75.4	78.6
1.7687657199053357e-6	2.1257391274661417e-8	1.7847663516857467e-8	2.4258996224354084e-8	6.014525680972115e-6	5.529420034983534e-6	536	SUT530,XUT_6R-94	NA	chrVI:213013-213462(-)	XUTs	1	NA	4	3	NA	NA	27	NA	27.75	37.6666666666667	NA	NA	27	NA	31	41	NA	NA	27	27	27	27	27	27	27	27	27	27	27	NA	NA	NA	NA	NA	NA	NA	NA	NA	NA
1.7687657199053357e-6	2.1257391274661417e-8	1.7847663516857465e-6	2.4258996224354084e-6	1.5036314202430287e-8	3.6862800233223564e-6	537	SUT532,XUT_7R-5	NA	chrVII:17213-17726(-)	XUTs	1	1	NA	2	NA	1	31	61	NA	59	NA	55	31	61	NA	59	NA	55	31	31	31	31	31	31	31	31	31	31	31	61	61	61	61	61	61	61	61	61	61
1.7687657199053357e-6	6.377217382398426e-6	5.35429905505724e-6	2.4258996224354084e-8	1.5036314202430287e-6	3.6862800233223564e-6	538	SUT535	NA	chrVII:94487-94671(-)	SUTs	1	NA	1	2	3	3	67	NA	46	40	38	49.3333333333333	67	NA	46	40	37	49	67	67	67	67	67	67	67	67	67	67	67	NA	NA	NA	NA	NA	NA	NA	NA	NA	NA
1.7687657199053357e-6	2.1257391274661417e-8	3.569532703371493e-6	2.4258996224354084e-6	1.5036314202430287e-6	7.372560046644713e-6	540	SUT539	NA	chrVII:165607-166127(-)	SUTs	1	1	1	4	NA	2	50	29	35	33	NA	27	50	29	35	30	NA	27	50	50	50	50	50	50	50	50	50	50	50	29	29	29	29	29	29	29	29	29	29
3.5375314398106713e-6	2.1257391274661417e-8	1.606289716517172e-5	7.277698867306225e-6	7.518157101215144e-6	5.529420034983534e-6	542	SUT543,XUT_7R-133	NA	chrVII:323247-324380(-)	XUTs	2	3	5	3	NA	9	65	56.6666666666667	30.8	50.3333333333333	NA	48.6666666666667	65	54	32	38	NA	50	62.7375485654325	NA	49.7	51.4	53.1	65	73.5	75.2	76.9	78.6	80.3	51.0518503813801	NA	30.6	33.2	35.8	54	71	74.4	77.8	81.2
3.5375314398106713e-6	6.377217382398426e-6	7.139065406742986e-6	2.4258996224354084e-8	4.510894260729087e-6	5.529420034983534e-6	543	SUT545	NA	chrVII:359295-359935(-)	SUTs	2	NA	3	3	3	4	25	NA	36.3333333333333	32.3333333333333	30	45	25	NA	36	32	31	42.5	23.3238075793812	NA	16.9	17.8	18.7	25	29.5	30.4	31.3	32.2	33.1	NA	NA	NA	NA	NA	NA	NA	NA	NA	NA
1.7687657199053357e-6	2.1257391274661417e-8	1.7847663516857467e-8	2.4258996224354084e-8	1.5036314202430287e-6	1.8431400116611783e-8	544	SUT549,XUT_7R-238	NA	chrVII:522855-523440(-)	XUTs	1	NA	1	NA	NA	NA	43	NA	60	NA	NA	NA	43	NA	60	NA	NA	NA	43	43	43	43	43	43	43	43	43	43	43	NA	NA	NA	NA	NA	NA	NA	NA	NA	NA
1.7687657199053357e-6	2.1257391274661417e-6	1.606289716517172e-5	9.703598489741634e-6	2.706536556437452e-5	5.529420034983534e-6	546	SUT554	NA	chrVII:676415-677287(-)	SUTs	1	4	18	3	1	9	82	37.75	40.8333333333333	46.6666666666667	50	60.8888888888889	82	43.5	41.5	57	50	60	82	82	82	82	82	82	82	82	82	82	82	31.1086799415951	NA	14.1	19.2	24.3	43.5	46.75	48.4	50.05	51.7
3.5375314398106713e-6	2.1257391274661417e-6	8.923831758428733e-6	2.1833096601918677e-5	2.556173414413149e-5	2.2117680139934138e-5	547	SUT560	NA	chrVII:756535-757455(-)	SUTs	2	9	17	12	1	5	103	50.7777777777778	64.1176470588235	55	25	45.6	103	45	52	54	25	42	91.6515138991168	NA	60.7	65.4	70.1	103	126.5	131.2	135.9	140.6	145.3	49.3750451136038	NA	37.4	37.8	39	45	63	64.2	65.4	67.4
1.7687657199053357e-6	2.1257391274661417e-6	7.139065406742986e-6	4.851799244870817e-6	1.0525419941701201e-5	5.529420034983534e-6	549	SUT570	NA	chrVII:958775-959687(-)	SUTs	1	2	7	3	1	4	59	47	34.1428571428571	86	32	42	59	47	33	73	32	52	59	59	59	59	59	59	59	59	59	59	59	45.6946386351834	NA	37.1	38.2	39.3	47	52.5	53.6	54.7	55.8
1.0612594319432014e-5	4.251478254932283e-6	7.139065406742986e-6	1.455539773461245e-5	2.255447130364543e-5	1.2901980081628248e-5	550	SUT571,XUT_7R-459	NA	chrVII:999582-1000392(-)	XUTs	6	6	15	7	2	4	43.3333333333333	55.1666666666667	52.1333333333333	48.5714285714286	72	28.25	39	58.5	56	47	72	20	42.1539934590574	NA	34.25	34.5	34.75	39	45.25	47	51.75	56.5	61.25	54.1689031118636	63	40.25	42.5	44.75	58.5	63	63	63.75	64.5
1.0612594319432014e-5	1.4880173892262992e-5	5.35429905505724e-6	2.4258996224354084e-6	1.5036314202430287e-8	1.8431400116611783e-8	551	SUT575	NA	chrVIII:78958-80438(-)	SUTs	6	1	NA	NA	7	3	59.6666666666667	37	NA	NA	53.4285714285714	39.6666666666667	60	37	NA	NA	56	22	54.6947262543386	NA	29	36	43	60	69.5	72	77.5	83	88.5	37	37	37	37	37	37	37	37	37	37
1.7687657199053357e-6	4.251478254932283e-6	1.7847663516857467e-8	2.4258996224354084e-8	1.5036314202430287e-8	1.8431400116611783e-8	553	SUT584,XUT_8R-142,CUT648	NA	chrVIII:289053-290821(-)	CUTs	1	NA	NA	NA	2	NA	63	NA	NA	NA	72.5	NA	63	NA	NA	NA	72.5	NA	63	63	63	63	63	63	63	63	63	63	63	NA	NA	NA	NA	NA	NA	NA	NA	NA	NA
1.7687657199053357e-6	2.1257391274661417e-6	1.7847663516857465e-6	2.4258996224354084e-8	1.5036314202430287e-6	1.8431400116611782e-6	554	SUT591	NA	chrVIII:406222-406766(-)	SUTs	1	NA	1	1	1	1	40	NA	82	20	19	16	40	NA	82	20	19	16	40	40	40	40	40	40	40	40	40	40	40	NA	NA	NA	NA	NA	NA	NA	NA	NA	NA
1.7687657199053357e-6	2.1257391274661417e-8	1.7847663516857467e-8	2.4258996224354084e-8	4.510894260729087e-6	1.1058840069967069e-5	559	SUT601	NA	chrIX:28493-28789(-)	SUTs	1	NA	3	6	NA	NA	50	NA	44.3333333333333	36	NA	NA	50	NA	43	34.5	NA	NA	50	50	50	50	50	50	50	50	50	50	50	NA	NA	NA	NA	NA	NA	NA	NA	NA	NA
8.843828599526677e-6	8.502956509864567e-6	1.606289716517172e-5	1.6981297357047858e-5	3.157625982510361e-5	1.8431400116611783e-5	562	SUT608,XUT_9R-63,SUT609	NA	chrIX:154189-155934(-)	XUTs	5	7	21	10	4	9	38.6	47	40.6666666666667	45.6	64.75	48.7777777777778	48	54	40	40.5	49	46	34.3726880765542	NA	16.4	20.8	25.2	48	49	49.2	49.4	49.6	49.8	43.3683757014567	NA	23	26	29	54	59.5	61	62.8	65.2
1.7687657199053357e-6	2.1257391274661417e-8	1.7847663516857465e-6	2.4258996224354084e-8	1.5036314202430287e-6	1.8431400116611783e-8	564	SUT614,XUT_9R-183	NA	chrIX:408333-410268(-)	XUTs	1	NA	1	NA	NA	1	54	NA	7	NA	NA	37	54	NA	7	NA	NA	37	54	54	54	54	54	54	54	54	54	54	54	NA	NA	NA	NA	NA	NA	NA	NA	NA	NA
5.306297159716007e-6	1.0628695637330708e-5	5.35429905505724e-6	1.2129498112177043e-5	7.518157101215144e-6	1.8431400116611782e-6	566	SUT625,SUT626,XUT_10R-78	NA	chrX:195068-196020(-)	XUTs	3	5	5	1	5	3	38	42.8	56.4	25	32.4	43.6666666666667	28	35	62	25	34	47	35.4642899519767	NA	27.1	27.2	27.3	28	43.5	46.6	49.7	52.8	55.9	36.9575630737665	NA	18.2	20.4	22.6	35	60	63.2	66.4	69.6
3.5375314398106713e-6	2.1257391274661417e-8	1.7847663516857467e-8	2.4258996224354084e-8	1.5036314202430287e-6	1.8431400116611783e-8	568	SUT639	NA	chrX:496972-497212(-)	SUTs	2	NA	1	NA	NA	NA	18	NA	54	NA	NA	NA	18	NA	54	NA	NA	NA	16.1245154965971	NA	10.8	11.6	12.4	18	22	22.8	23.6	24.4	25.2	NA	NA	NA	NA	NA	NA	NA	NA	NA	NA
3.5375314398106713e-6	2.1257391274661417e-8	1.7847663516857467e-8	2.4258996224354084e-6	1.5036314202430287e-6	1.8431400116611783e-8	571	SUT643,XUT_10R-233	NA	chrX:605932-607438(-)	XUTs	2	1	1	NA	NA	NA	69	42	55	NA	NA	NA	69	42	55	NA	NA	NA	68.9347517584563	NA	66.3	66.6	66.9	69	70.5	70.8	71.1	71.4	71.7	42	42	42	42	42	42	42	42	42	42
1.7687657199053357e-6	2.1257391274661417e-8	1.7847663516857467e-8	2.4258996224354084e-8	1.5036314202430287e-6	1.8431400116611783e-8	572	SUT645	NA	chrX:623052-623324(-)	SUTs	1	NA	1	NA	NA	NA	9	NA	24	NA	NA	NA	9	NA	24	NA	NA	NA	9	9	9	9	9	9	9	9	9	9	9	NA	NA	NA	NA	NA	NA	NA	NA	NA	NA
7.075062879621343e-6	1.2754434764796852e-5	1.4278130813485972e-5	1.9407196979483267e-5	4.811620544777692e-5	4.607850029152946e-5	573	SUT646,XUT_10R-249	NA	chrX:626836-628792(-)	XUTs	4	8	32	25	6	8	44.5	39.5	37.15625	40.64	36.3333333333333	49.25	45	39	33	35	28.5	43.5	41.0389420317353	NA	24.15	27.3	30.45	45	52.75	55.6	58.45	61.3	64.15	38.4375533739635	NA	27.45	29.9	32	39	49	49	49	49.6
1.4150125759242685e-5	1.0628695637330708e-5	3.034102797865769e-5	2.6684895846789495e-5	4.360531118704784e-5	3.870594024488475e-5	576	SUT650,XUT_10R-276	NA	chrX:703396-705452(-)	XUTs	8	11	29	21	5	17	46.75	50.0909090909091	40.448275862069	48.4761904761905	38.8	49.1764705882353	48	51	43	50	32	47	45.717874841868	NA	34.1	36.2	38	48	51.75	55.6	59.45	60.3	60.65	46.9054621401314	NA	23	27	34.5	51	62	63	65	67
1.7687657199053357e-6	8.502956509864567e-6	8.923831758428733e-6	4.851799244870817e-6	4.510894260729087e-6	9.215700058305891e-6	579	SUT656,XUT_11R-12,SUT657,SUT658,CUT701,XUT_11R-13	NA	chrXI:19757-24917(-)	CUTs	1	2	3	5	4	5	22	62	60	55	37.75	41.8	22	62	81	50	33.5	30	22	22	22	22	22	22	22	22	22	22	22	60.398675482166	NA	49.4	50.8	52.2	62	69	70.4	71.8	73.2
1.7687657199053357e-6	2.1257391274661417e-8	1.7847663516857465e-6	2.4258996224354084e-8	1.5036314202430287e-6	1.8431400116611782e-6	581	SUT661	NA	chrXI:150904-153088(-)	SUTs	1	NA	1	1	NA	1	222	NA	56	39	NA	47	222	NA	56	39	NA	47	222	222	222	222	222	222	222	222	222	222	222	NA	NA	NA	NA	NA	NA	NA	NA	NA	NA
1.5918891479148022e-5	6.377217382398426e-6	7.139065406742986e-6	9.703598489741634e-6	6.014525680972115e-6	1.8431400116611783e-5	582	SUT662	NA	chrXI:179104-179464(-)	SUTs	9	4	4	10	3	4	31.1111111111111	42.75	51.5	42.3	27	36.25	27	36	47.5	32	26	32	28.1679310567352	20	17.6	19.2	20	27	39	39.4	39.8	45.6	56.8	37.2818353932644	NA	20.8	22.6	24.4	36	50.75	56.6	62.45	68.3
5.306297159716007e-6	2.1257391274661417e-8	1.7847663516857465e-6	2.4258996224354084e-8	1.5036314202430287e-6	1.8431400116611783e-8	583	SUT663,XUT_11R-81	NA	chrXI:203550-205220(-)	XUTs	3	NA	1	NA	NA	1	57.6666666666667	NA	35	NA	NA	39	39	NA	35	NA	NA	39	51.9213554773801	NA	37.2	37.4	37.6	39	68	73.8	79.6	85.4	91.2	NA	NA	NA	NA	NA	NA	NA	NA	NA	NA
1.5918891479148022e-5	6.377217382398426e-6	1.4278130813485972e-5	1.6981297357047858e-5	1.653994562267332e-5	2.0274540128272962e-5	585	SUT665,XUT_11R-114	NA	chrXI:263871-266139(-)	XUTs	9	7	11	11	3	8	56.6666666666667	56.2857142857143	67.6363636363636	62.8181818181818	60.3333333333333	48.625	57	49	65	61	60	44	52.3847560782824	48	29.4	41.8	48	57	66	71.2	76.4	80	82	54.5374068800317	NA	44.3	44.6	44.9	49	60	64.8	70.1	76.4
1.2381360039337349e-5	4.251478254932283e-6	1.7847663516857465e-5	1.9407196979483267e-5	1.804357704291635e-5	2.5803960163256496e-5	586	SUT666,XUT_11R-117,SUT667	NA	chrXI:270399-273250(-)	XUTs	7	8	12	14	2	10	55.4285714285714	58.625	57.0833333333333	56.5	84.5	64	55	56	49.5	58.5	84.5	65	54.8412588803355	62	46.3	46.6	46.9	55	62	62	62.6	64.4	66.2	57.2445814179324	50	43.15	46.3	49.05	56	67.25	69	70.75	74
4.421914299763339e-5	2.5508869529593704e-5	3.926485973708643e-5	4.3666193203837354e-5	3.7590785506075716e-5	3.501966022156238e-5	587	SUT670,XUT_11R-124	NA	chrXI:303135-307164(-)	XUTs	25	18	25	19	12	22	39.04	54.3333333333333	48.76	60	47.9166666666667	50.9090909090909	40	53.5	48	55	45.5	42	33.7558382595838	NA	15	15.4	16.6	40	57	58.2	59.4	65.4	71.4	51.247113473134704	NA	30.95	32	35.3	53.5	62.25	67.2	70.45	71.6
3.5375314398106713e-6	2.1257391274661417e-8	1.7847663516857467e-8	2.4258996224354084e-6	1.5036314202430287e-6	5.529420034983534e-6	589	SUT674	NA	chrXI:340775-341759(-)	SUTs	2	1	1	3	NA	NA	39.5	72	65	20	NA	NA	39.5	72	65	25	NA	NA	38.5746030439718	NA	31.85	32.7	33.55	39.5	43.75	44.6	45.45	46.3	47.15	72	72	72	72	72	72	72	72	72	72
1.7687657199053357e-6	2.1257391274661417e-8	5.35429905505724e-6	2.4258996224354084e-8	1.5036314202430287e-6	1.8431400116611783e-8	590	SUT675,XUT_11R-163	NA	chrXI:354759-356057(-)	XUTs	1	NA	1	NA	NA	3	52	NA	47	NA	NA	52.6666666666667	52	NA	47	NA	NA	50	52	52	52	52	52	52	52	52	52	52	52	NA	NA	NA	NA	NA	NA	NA	NA	NA	NA
3.5375314398106713e-6	2.1257391274661417e-8	3.569532703371493e-6	2.4258996224354084e-6	4.510894260729087e-6	3.6862800233223564e-6	593	SUT681	NA	chrXI:521520-523000(-)	SUTs	2	1	3	2	NA	2	28	39	39.3333333333333	49.5	NA	58	28	39	29	49.5	NA	58	26.5141471671257	NA	19.9	20.8	21.7	28	32.5	33.4	34.3	35.2	36.1	39	39	39	39	39	39	39	39	39	39
1.5918891479148022e-5	8.502956509864567e-6	5.35429905505724e-6	1.9407196979483267e-5	1.0525419941701201e-5	1.4745120093289426e-5	594	SUT684,XUT_11R-273	NA	chrXI:649530-650356(-)	XUTs	9	8	7	8	4	3	44.2222222222222	38.625	40.7142857142857	43.5	41.25	43.6666666666667	42	39	41	41.5	41	26	41.0745477909267	NA	23.4	31.8	36.2	42	51	53.8	56.6	60.8	66.4	35.4362423546428	37	16.85	20.7	24.65	39	48.75	49.8	50.85	53.1
1.7687657199053357e-6	8.502956509864567e-6	3.569532703371493e-6	2.4258996224354084e-6	6.014525680972115e-6	5.529420034983534e-6	596	SUT686,XUT_12R-44	NA	chrXII:112125-114336(-)	XUTs	1	1	4	3	4	2	67	38	57.25	44.3333333333333	49	45.5	67	38	54	44	52.5	45.5	67	67	67	67	67	67	67	67	67	67	67	38	38	38	38	38	38	38	38	38	38
7.075062879621343e-6	6.377217382398426e-6	8.923831758428733e-6	4.851799244870817e-6	1.5036314202430287e-6	1.1058840069967069e-5	597	SUT687,XUT_12R-76	NA	chrXII:203085-204756(-)	XUTs	4	2	1	6	3	5	57.25	52	35	46	68.3333333333333	34.4	62	52	35	43.5	74	33	56.355564248499	62	44.15	47.3	50.45	62	62.5	62.8	63.1	63.4	63.7	51.0294032886923	NA	43	44	45	52	57	58	59	60
1.7687657199053357e-6	2.1257391274661417e-8	1.7847663516857465e-6	2.4258996224354084e-6	4.510894260729087e-6	1.8431400116611782e-6	599	SUT689	NA	chrXII:287765-288885(-)	SUTs	1	1	3	1	NA	1	24	54	50.3333333333333	35	NA	82	24	54	56	35	NA	82	24	24	24	24	24	24	24	24	24	24	24	54	54	54	54	54	54	54	54	54	54
1.7687657199053357e-6	4.251478254932283e-6	5.35429905505724e-6	2.4258996224354084e-6	9.021788521458174e-6	1.8431400116611783e-8	601	SUT693,XUT_12R-113,SUT694	NA	chrXII:322085-326261(-)	XUTs	1	1	6	NA	2	3	66	49	56.5	NA	35	56.6666666666667	66	49	61	NA	35	50	66	66	66	66	66	66	66	66	66	66	66	49	49	49	49	49	49	49	49	49	49
5.306297159716007e-6	2.1257391274661417e-6	1.7847663516857465e-6	2.4258996224354084e-6	1.0525419941701201e-5	1.2901980081628248e-5	603	SUT697,XUT_12R-171	NA	chrXII:498157-498716(-)	XUTs	3	1	7	7	1	1	27	69	45.7142857142857	48.1428571428571	41	52	31	69	42	48	41	52	25.6440647337956	NA	17.5	19	20.5	31	32.5	32.8	33.1	33.4	33.7	69	69	69	69	69	69	69	69	69	69
3.5375314398106713e-6	4.251478254932283e-6	3.569532703371493e-6	2.4258996224354084e-6	1.0525419941701201e-5	1.2901980081628248e-5	604	SUT699	NA	chrXII:614229-614581(-)	SUTs	2	1	7	7	2	2	33.5	15	28.5714285714286	27	20	56	33.5	15	28	26	20	56	30.199337741083	NA	20.45	21.9	23.35	33.5	40.75	42.2	43.65	45.1	46.55	15	15	15	15	15	15	15	15	15	15
3.5375314398106713e-6	2.1257391274661417e-8	8.923831758428733e-6	4.851799244870817e-6	1.5036314202430287e-8	5.529420034983534e-6	606	SUT702,XUT_12R-239	NA	chrXII:659837-661453(-)	XUTs	2	2	NA	3	NA	5	59.5	35.5	NA	44	NA	39	59.5	35.5	NA	46	NA	29	59.245252974394504	NA	54.55	55.1	55.65	59.5	62.25	62.8	63.35	63.9	64.45	28.9827534923789	NA	17.05	19.1	21.15	35.5	45.75	47.8	49.85	51.9
5.306297159716007e-6	1.0628695637330708e-5	5.35429905505724e-6	9.703598489741634e-6	1.5036314202430287e-6	1.8431400116611782e-6	608	SUT707,XUT_12R-297	NA	chrXII:806843-809185(-)	XUTs	3	4	1	1	5	3	48	54.25	33	28	69.4	49.6666666666667	53	44.5	33	28	62	47	44.3867422473203	NA	27.8	30.6	33.4	53	59.5	60.8	62.1	63.4	64.7	50.6044698727705	NA	37.2	38.4	39.6	44.5	56.75	63.8	70.85	77.9
1.7687657199053357e-6	4.251478254932283e-6	3.569532703371493e-6	2.4258996224354084e-8	1.5036314202430287e-8	1.8431400116611783e-8	609	SUT708	NA	chrXII:827915-828275(-)	SUTs	1	NA	NA	NA	2	2	10	NA	NA	NA	34.5	24.5	10	NA	NA	NA	34.5	24.5	10	10	10	10	10	10	10	10	10	10	10	NA	NA	NA	NA	NA	NA	NA	NA	NA	NA
1.7687657199053357e-6	2.1257391274661417e-8	1.7847663516857467e-8	2.4258996224354084e-8	1.5036314202430287e-6	1.8431400116611783e-8	610	SUT709	NA	chrXII:921643-922387(-)	SUTs	1	NA	1	NA	NA	NA	36	NA	39	NA	NA	NA	36	NA	39	NA	NA	NA	36	36	36	36	36	36	36	36	36	36	36	NA	NA	NA	NA	NA	NA	NA	NA	NA	NA
7.075062879621343e-6	1.0628695637330708e-5	1.4278130813485972e-5	1.2129498112177043e-5	4.510894260729087e-6	9.215700058305891e-6	611	SUT710,XUT_12R-336,CUT753,XUT_12R-337	NA	chrXII:928244-929596(-)	CUTs	4	5	3	5	5	8	31.5	20.6	25.6666666666667	29.4	45.2	20.5	34	11	28	28	42	18.5	29.9666109666366	40	19.5	21	22.5	34	40	40	40	40	40	16.7140164872443	11	10.2	10.4	10.6	11	22	27.4	32.8	38.2
1.4150125759242685e-5	1.2754434764796852e-5	3.569532703371493e-6	2.4258996224354084e-6	3.0072628404860574e-6	5.529420034983534e-6	612	SUT711	NA	chrXII:1025380-1026708(-)	SUTs	8	1	2	3	6	2	51.75	5	47.5	44.6666666666667	39.8333333333333	27	47	5	47.5	52	40.5	27	43.8277740014769	NA	17.15	20.3	23.75	47	65.25	75.4	85.55	90.9	95.45	5	5	5	5	5	5	5	5	5	5
3.5375314398106713e-6	2.1257391274661417e-6	1.7847663516857465e-6	2.4258996224354084e-8	1.5036314202430287e-6	1.8431400116611782e-6	613	SUT712,XUT_12R-385	NA	chrXII:1029908-1030701(-)	XUTs	2	NA	1	1	1	1	80.5	NA	90	43	29	65	80.5	NA	90	43	29	65	74.0810367098085	NA	52.15	55.3	58.45	80.5	96.25	99.4	102.55	105.7	108.85	NA	NA	NA	NA	NA	NA	NA	NA	NA	NA
3.5375314398106713e-6	2.1257391274661417e-6	1.7847663516857467e-8	2.4258996224354084e-6	3.0072628404860574e-6	5.529420034983534e-6	614	SUT713,XUT_12R-387	NA	chrXII:1033420-1035874(-)	XUTs	2	1	2	3	1	NA	35.5	78	69	62	24	NA	35.5	78	69	59	24	NA	35.3270434653114	NA	32.35	32.7	33.05	35.5	37.25	37.6	37.95	38.3	38.65	78	78	78	78	78	78	78	78	78	78
1.7687657199053357e-6	2.1257391274661417e-6	3.569532703371493e-6	4.851799244870817e-6	1.5036314202430287e-8	3.6862800233223564e-6	616	SUT717	NA	chrXIII:121365-122981(-)	SUTs	1	2	NA	2	1	2	71	68	NA	60	77	51.5	71	68	NA	60	77	51.5	71	71	71	71	71	71	71	71	71	71	71	67.8822509939086	NA	64.4	64.8	65.2	68	70	70.4	70.8	71.2
5.306297159716007e-6	2.1257391274661417e-8	1.7847663516857465e-6	4.851799244870817e-6	6.014525680972115e-6	9.215700058305891e-6	618	SUT725	NA	chrXIII:271701-271917(-)	SUTs	3	2	4	5	NA	1	45.3333333333333	46.5	50	40.2	NA	104	43	46.5	52	44	NA	104	44.9064724144649	NA	39.4	39.8	40.2	43	48.5	49.6	50.7	51.8	52.9	45.2990066116245	NA	37.05	38.1	39.15	46.5	51.75	52.8	53.85	54.9
3.5375314398106713e-6	2.1257391274661417e-8	1.7847663516857467e-8	2.4258996224354084e-8	1.5036314202430287e-6	3.6862800233223564e-6	620	SUT730	NA	chrXIII:465253-465669(-)	SUTs	2	NA	1	2	NA	NA	51	NA	14	46.5	NA	NA	51	NA	14	46.5	NA	NA	50.3686410378521	NA	43.8	44.6	45.4	51	55	55.8	56.6	57.4	58.2	NA	NA	NA	NA	NA	NA	NA	NA	NA	NA
3.5375314398106713e-6	2.1257391274661417e-8	1.7847663516857467e-8	2.4258996224354084e-6	4.510894260729087e-6	1.8431400116611783e-8	621	SUT733	NA	chrXIII:616045-616325(-)	SUTs	2	1	3	NA	NA	NA	31	48	32	NA	NA	NA	31	48	26	NA	NA	NA	30.5941170815567	NA	26.5	27	27.5	31	33.5	34	34.5	35	35.5	48	48	48	48	48	48	48	48	48	48
1.7687657199053357e-6	2.1257391274661417e-8	2.3201962571914706e-5	4.3666193203837354e-5	1.804357704291635e-5	1.4745120093289426e-5	622	SUT738,XUT_13R-341,CUT790	NA	chrXIII:772749-774053(-)	CUTs	1	18	12	8	NA	13	35	56.1111111111111	43.3333333333333	46.25	NA	64.8461538461538	35	50	37	43.5	NA	66	35	35	35	35	35	35	35	35	35	35	35	52.3257846220957	NA	35	36.4	37	50	55.5	57.2	59.8	76.1
1.7687657199053357e-6	2.1257391274661417e-8	1.7847663516857467e-8	2.4258996224354084e-8	1.5036314202430287e-8	1.8431400116611783e-8	623	SUT740	NA	chrXIII:898029-898301(-)	SUTs	1	NA	NA	NA	NA	NA	12	NA	NA	NA	NA	NA	12	NA	NA	NA	NA	NA	12	12	12	12	12	12	12	12	12	12	12	NA	NA	NA	NA	NA	NA	NA	NA	NA	NA
3.5375314398106713e-6	2.1257391274661417e-6	3.569532703371493e-6	2.4258996224354084e-8	3.0072628404860574e-6	1.8431400116611783e-8	624	SUT746	NA	chrXIV:250783-251743(-)	SUTs	2	NA	2	NA	1	2	29.5	NA	56.5	NA	36	48	29.5	NA	56.5	NA	36	48	29.3938769133981	NA	27.25	27.5	27.75	29.5	30.75	31	31.25	31.5	31.75	NA	NA	NA	NA	NA	NA	NA	NA	NA	NA
3.5375314398106713e-6	4.251478254932283e-6	1.7847663516857465e-6	4.851799244870817e-6	1.5036314202430287e-6	3.6862800233223564e-6	626	SUT750,XUT_14R-229	NA	chrXIV:542120-543180(-)	XUTs	2	2	1	2	2	1	41.5	51	41	76	38	46	41.5	51	41	76	38	46	41.4969878424929	NA	41.05	41.1	41.15	41.5	41.75	41.8	41.85	41.9	41.95	50.7543101617981	NA	46.5	47	47.5	51	53.5	54	54.5	55
1.7687657199053357e-6	2.1257391274661417e-6	1.7847663516857465e-6	9.703598489741634e-6	3.0072628404860574e-6	1.2901980081628248e-5	627	SUT751,XUT_14R-264	NA	chrXIV:604472-605775(-)	XUTs	1	4	2	7	1	1	18	33.25	27.5	39.4285714285714	15	42	18	34.5	27.5	33	15	42	18	18	18	18	18	18	18	18	18	18	18	31.8542316108436	NA	21.5	23	24.5	34.5	40.25	41	41.75	42.5
1.7687657199053357e-6	2.1257391274661417e-8	5.35429905505724e-6	2.4258996224354084e-6	3.0072628404860574e-6	1.8431400116611783e-8	628	SUT753,XUT_14R-284	NA	chrXIV:635432-636864(-)	XUTs	1	1	2	NA	NA	3	85	61	65	NA	NA	61	85	61	65	NA	NA	68	85	85	85	85	85	85	85	85	85	85	85	61	61	61	61	61	61	61	61	61	61
1.7687657199053357e-6	2.1257391274661417e-8	1.7847663516857465e-6	7.277698867306225e-6	1.5036314202430287e-8	3.6862800233223564e-6	630	SUT759,XUT_14R-344,SUT760	NA	chrXIV:764728-769444(-)	XUTs	1	3	NA	2	NA	1	62	50.3333333333333	NA	45.5	NA	33	62	54	NA	45.5	NA	33	62	62	62	62	62	62	62	62	62	62	62	49.8641646426246	NA	42.3	43.6	44.9	54	55	55.2	55.4	55.6
7.075062879621343e-6	4.251478254932283e-6	3.569532703371493e-6	7.277698867306225e-6	1.0525419941701201e-5	9.215700058305891e-6	631	SUT770	NA	chrXV:348990-349750(-)	SUTs	4	3	7	5	2	2	41	38.3333333333333	65.8571428571429	34.4	45.5	51	42	39	66	32	45.5	51	37.9176507636686	NA	23.2	24.4	25.6	42	55	55.6	56.2	56.8	57.4	38.2950257931594	NA	36.3	36.6	36.9	39	39.5	39.6	39.7	39.8
1.7687657199053357e-6	2.1257391274661417e-6	1.7847663516857467e-8	2.4258996224354084e-8	1.5036314202430287e-6	1.1058840069967069e-5	633	SUT774	NA	chrXV:371118-371350(-)	SUTs	1	NA	1	6	1	NA	188	NA	93	35.5	23	NA	188	NA	93	35.5	23	NA	188	188	188	188	188	188	188	188	188	188	188	NA	NA	NA	NA	NA	NA	NA	NA	NA	NA
8.843828599526677e-6	2.1257391274661417e-6	5.35429905505724e-6	2.4258996224354084e-6	3.0072628404860574e-6	5.529420034983534e-6	634	SUT784,XUT_15R-314,SUT785	NA	chrXV:690094-692225(-)	XUTs	5	1	2	3	1	3	57.2	53	46.5	64	44	35.3333333333333	63	53	46.5	51	44	35	54.088597687425	NA	32.4	37.8	43.2	63	70	70.4	70.8	71.2	71.6	53	53	53	53	53	53	53	53	53	53
3.5375314398106713e-6	4.251478254932283e-6	5.35429905505724e-6	1.2129498112177043e-5	1.202905136194423e-5	7.372560046644713e-6	635	SUT786,XUT_15R-327	NA	chrXV:721742-722630(-)	XUTs	2	5	8	4	2	3	20.5	58.6	50.875	43.5	62.5	37.3333333333333	20.5	56	52	28	62.5	37	20.1990098767242	NA	17.35	17.7	18.05	20.5	22.25	22.6	22.95	23.3	23.65	57.413272830206	NA	43.8	46.6	49.4	56	65	67.2	69.4	71.6
7.075062879621343e-6	2.1257391274661417e-8	3.569532703371493e-6	2.4258996224354084e-6	3.0072628404860574e-6	1.8431400116611783e-8	636	SUT788,XUT_15R-355	NA	chrXV:804239-804854(-)	XUTs	4	1	2	NA	NA	2	64.75	23	71.5	NA	NA	42	50	23	71.5	NA	NA	42	60.2060472919074	NA	47.15	47.3	47.45	50	67	76	85	94	103	23	23	23	23	23	23	23	23	23	23
1.2381360039337349e-5	2.1257391274661417e-8	1.7847663516857465e-6	2.4258996224354084e-8	1.5036314202430287e-6	1.8431400116611783e-8	639	SUT800	NA	chrXV:1026631-1028031(-)	SUTs	7	NA	1	NA	NA	1	57.8571428571429	NA	63	NA	NA	34	56	NA	63	NA	NA	34	56.4826497161755	68	43.2	44.4	45.6	56	68	68	69	72	75	NA	NA	NA	NA	NA	NA	NA	NA	NA	NA
5.306297159716007e-6	2.1257391274661417e-6	1.7847663516857467e-8	2.4258996224354084e-8	1.5036314202430287e-8	1.8431400116611782e-6	642	SUT812,CUT893	NA	chrXVI:347671-348855(-)	CUTs	3	NA	NA	1	1	NA	69.3333333333333	NA	NA	76	58	NA	54	NA	NA	76	58	NA	58.063149609417	NA	31.5	34	36.5	54	89.5	96.6	103.7	110.8	117.9	NA	NA	NA	NA	NA	NA	NA	NA	NA	NA
1.7687657199053357e-6	2.1257391274661417e-8	1.7847663516857467e-8	2.4258996224354084e-8	3.0072628404860574e-6	1.8431400116611782e-6	643	SUT818,XUT_16R-201	NA	chrXVI:482007-483031(-)	XUTs	1	NA	2	1	NA	NA	29	NA	40.5	20	NA	NA	29	NA	40.5	20	NA	NA	29	29	29	29	29	29	29	29	29	29	29	NA	NA	NA	NA	NA	NA	NA	NA	NA	NA
1.7687657199053357e-6	4.251478254932283e-6	5.35429905505724e-6	2.4258996224354084e-6	3.0072628404860574e-6	3.6862800233223564e-6	648	SUT829,XUT_16R-288,CUT907	NA	chrXVI:643543-645239(-)	CUTs	1	1	2	2	2	3	54	7	54.5	40	37	50	54	7	54.5	40	37	38	54	54	54	54	54	54	54	54	54	54	54	7	7	7	7	7	7	7	7	7	7
1.0612594319432014e-5	1.2754434764796852e-5	1.070859811011448e-5	1.455539773461245e-5	1.353268278218726e-5	9.215700058305891e-6	651	SUT836,XUT_16R-349,XUT_16R-351	NA	chrXVI:781967-785375(-)	XUTs	6	6	9	5	6	6	52.1666666666667	64.1666666666667	57.4444444444444	59.2	61.3333333333333	47.6666666666667	52.5	61.5	53	55	59	49.5	52.1105616318074	53	48.75	49.5	50.25	52.5	53	53	53.75	54.5	55.25	59.6308714979524	NA	35.5	37	38.5	61.5	83.5	89	91.5	94
1.7687657199053357e-6	2.1257391274661417e-6	3.569532703371493e-6	2.4258996224354084e-8	3.0072628404860574e-6	3.6862800233223564e-6	654	SUT841	NA	chrXVI:825055-825463(-)	SUTs	1	NA	2	2	1	2	23	NA	14	41	79	39.5	23	NA	14	41	79	39.5	23	23	23	23	23	23	23	23	23	23	23	NA	NA	NA	NA	NA	NA	NA	NA	NA	NA
8.843828599526677e-6	2.1257391274661417e-6	1.7847663516857467e-8	2.4258996224354084e-8	4.510894260729087e-6	1.8431400116611783e-8	656	tD(GUC)O	NA	chrXV:571962-572098(+)	other	5	NA	3	NA	1	NA	38	NA	32.6666666666667	NA	13	NA	44	NA	30	NA	13	NA	34.1832465295726	44	17.8	23.6	29.4	44	44	45	46	47	48	NA	NA	NA	NA	NA	NA	NA	NA	NA	NA
3.5375314398106713e-6	4.251478254932283e-6	1.7847663516857465e-6	2.4258996224354084e-8	1.5036314202430287e-6	1.8431400116611782e-6	657	tE(UUC)G1	NA	chrVII:328644-328771(+)	other	2	NA	1	1	2	1	42.5	NA	36	25	49.5	69	42.5	NA	36	25	49.5	69	37.7624151769984	NA	24.95	26.9	28.85	42.5	52.25	54.2	56.15	58.1	60.05	NA	NA	NA	NA	NA	NA	NA	NA	NA	NA
3.5375314398106713e-6	2.1257391274661417e-6	1.7847663516857467e-8	2.4258996224354084e-6	9.021788521458174e-6	1.2901980081628248e-5	658	tE(UUC)K	NA	chrXI:140760-141038(-)	other	2	1	6	7	1	NA	22.5	32	46.8333333333333	57.4285714285714	26	NA	22.5	32	42	57	26	NA	20.8326666559997	NA	14.85	15.7	16.55	22.5	26.75	27.6	28.45	29.3	30.15	32	32	32	32	32	32	32	32	32	32
1.3796372615261618e-4	1.126641737557055e-4	9.459261663934457e-5	8.975828603011011e-5	4.961983686801995e-5	5.89804803731577e-5	659	TLC1_TLC1	TLC1	chrII:307587-308887(+)	other	78	37	33	32	53	53	60.3333333333333	63.9459459459459	53.6060606060606	58.1875	61.9811320754717	54.6037735849057	59.5	55	51	59.5	61	53	53.2675760762793	56	16.85	23.7	33.1	59.5	73	76.6	81.9	91.6	98.0499999999999	55.4296852468551	NA	25	36.4	41.4	55	67	74.4	77.8	82.4
1.7687657199053357e-6	2.1257391274661417e-8	1.7847663516857465e-6	2.4258996224354084e-6	1.5036314202430287e-6	3.6862800233223564e-6	661	tR(UCU)G2	NA	chrVII:828583-828807(-)	other	1	1	1	2	NA	1	51	63	6	60.5	NA	34	51	63	6	60.5	NA	34	51	51	51	51	51	51	51	51	51	51	51	63	63	63	63	63	63	63	63	63	63
3.5375314398106713e-6	4.251478254932283e-6	1.070859811011448e-5	7.277698867306225e-6	5.112346828826298e-5	4.976478031485181e-5	662	tT(UGU)G2,YGR256W	NA	chrVII:1004290-1006154(+)	other	2	3	34	27	2	6	34.5	43.3333333333333	42.4705882352941	36.1111111111111	27.5	54.8333333333333	34.5	51	41	36	27.5	43	33.8821486921948	NA	28.65	29.3	29.95	34.5	37.75	38.4	39.05	39.7	40.35	41.2673388999626	NA	28.5	31	33.5	51	52	52.2	52.4	52.6
1.7687657199053357e-6	2.1257391274661417e-6	1.7847663516857465e-6	2.4258996224354084e-6	4.510894260729087e-6	3.6862800233223564e-6	663	tV(AAC)G3	NA	chrVII:73702-74238(-)	other	1	1	3	2	1	1	58	52	38	57.5	12	37	58	52	40	57.5	12	37	58	58	58	58	58	58	58	58	58	58	58	52	52	52	52	52	52	52	52	52	52
1.7687657199053357e-6	4.251478254932283e-6	3.569532703371493e-6	7.277698867306225e-6	1.5036314202430287e-8	3.6862800233223564e-6	666	XUT_10F-15,SUT199	NA	chrX:50013-50698(+)	XUTs	1	3	NA	2	2	2	35	38	NA	43.5	25.5	29.5	35	33	NA	43.5	25.5	29.5	35	35	35	35	35	35	35	35	35	35	35	32.4974356951132	NA	17.7	19.4	21.1	33	49	52.2	55.4	58.6
5.306297159716007e-6	8.502956509864567e-6	1.7847663516857465e-6	2.4258996224354084e-6	1.5036314202430287e-8	1.8431400116611782e-6	669	XUT_10F-203,SUT213,CUT214	NA	chrX:457926-458856(+)	CUTs	3	1	NA	1	4	1	47	55	NA	155	51.25	41	53	55	NA	155	52.5	41	44.9271248445443	NA	31.4	33.8	36.2	53	56	56.6	57.2	57.8	58.4	55	55	55	55	55	55	55	55	55	55
1.7687657199053357e-6	2.1257391274661417e-6	1.7847663516857467e-8	2.4258996224354084e-6	1.5036314202430287e-6	1.8431400116611783e-8	675	XUT_10F-326	NA	chrX:741539-742277(+)	XUTs	1	1	1	NA	1	NA	55	67	41	NA	58	NA	55	67	41	NA	58	NA	55	55	55	55	55	55	55	55	55	55	55	67	67	67	67	67	67	67	67	67	67
1.7687657199053357e-6	2.1257391274661417e-8	1.7847663516857467e-8	4.851799244870817e-6	1.5036314202430287e-6	1.8431400116611782e-6	676	XUT_10F-42	NA	chrX:96657-96914(+)	XUTs	1	2	1	1	NA	NA	11	43	27	17	NA	NA	11	43	27	17	NA	NA	11	11	11	11	11	11	11	11	11	11	11	43	43	43	43	43	43	43	43	43	43
1.7687657199053357e-6	6.377217382398426e-6	1.070859811011448e-5	9.703598489741634e-6	9.021788521458174e-6	1.4745120093289426e-5	677	XUT_10F-55,SUT204	NA	chrX:123792-126477(+)	XUTs	1	4	6	8	3	6	89	46.5	44.6666666666667	59.5	58	43.3333333333333	89	47	42.5	61	55	35	89	89	89	89	89	89	89	89	89	89	89	45.7086008367625	55	37.3	37.6	37.9	47	55	55	55	55
1.7687657199053357e-6	2.1257391274661417e-8	1.7847663516857465e-6	2.4258996224354084e-6	9.021788521458174e-6	1.8431400116611782e-6	679	XUT_10F-62	NA	chrX:136744-137069(+)	XUTs	1	1	6	1	NA	1	33	16	48.3333333333333	17	NA	63	33	16	30	17	NA	63	33	33	33	33	33	33	33	33	33	33	33	16	16	16	16	16	16	16	16	16	16
1.7687657199053357e-6	2.1257391274661417e-8	1.7847663516857465e-6	2.4258996224354084e-8	1.5036314202430287e-6	1.8431400116611783e-8	681	XUT_10F-85	NA	chrX:177762-178116(+)	XUTs	1	NA	1	NA	NA	1	55	NA	47	NA	NA	41	55	NA	47	NA	NA	41	55	55	55	55	55	55	55	55	55	55	55	NA	NA	NA	NA	NA	NA	NA	NA	NA	NA
5.306297159716007e-6	6.377217382398426e-6	5.35429905505724e-6	2.4258996224354084e-8	1.5036314202430287e-8	1.8431400116611783e-8	683	XUT_10R-114	NA	chrX:316950-317456(-)	XUTs	3	NA	NA	NA	3	3	36.3333333333333	NA	NA	NA	18.6666666666667	30.3333333333333	37	NA	NA	NA	18	16	35.7221407484201	NA	28.9	29.8	30.7	37	40.5	41.2	41.9	42.6	43.3	NA	NA	NA	NA	NA	NA	NA	NA	NA	NA
1.7687657199053357e-6	2.1257391274661417e-8	1.7847663516857467e-8	2.4258996224354084e-8	1.5036314202430287e-6	1.8431400116611783e-8	684	XUT_10R-119	NA	chrX:324938-325248(-)	XUTs	1	NA	1	NA	NA	NA	25	NA	25	NA	NA	NA	25	NA	25	NA	NA	NA	25	25	25	25	25	25	25	25	25	25	25	NA	NA	NA	NA	NA	NA	NA	NA	NA	NA
5.306297159716007e-6	1.2754434764796852e-5	1.7847663516857467e-8	2.4258996224354084e-6	3.0072628404860574e-6	1.8431400116611783e-8	685	XUT_10R-128,SUT632	NA	chrX:339407-342271(-)	XUTs	3	1	2	NA	6	NA	97.3333333333333	21	30	NA	38	NA	83	21	30	NA	35	NA	80.8356164256364	NA	41.6	46.2	50.8	83	127.5	136.4	145.3	154.2	163.1	21	21	21	21	21	21	21	21	21	21
2.830025151848537e-5	2.9760347784525984e-5	1.7847663516857465e-5	3.1536695091660314e-5	4.510894260729086e-5	3.317652020990121e-5	687	XUT_10R-186	NA	chrX:472100-472495(-)	XUTs	16	13	30	18	14	10	41.75	41.5384615384615	44.7	33.8888888888889	49.7857142857143	38.7	47.5	50	48.5	33.5	46.5	34.5	33.9401620250113	19	10.25	13	16	47.5	56.75	59	59.75	70	81.5	36.4550219122529	22	16	17.2	20.8	50	57	57.6	58.2	58.8
1.7687657199053357e-6	2.1257391274661417e-6	3.569532703371493e-6	1.9407196979483267e-5	1.653994562267332e-5	7.372560046644713e-6	689	XUT_10R-206,SUT642	NA	chrX:539438-540524(-)	XUTs	1	8	11	4	1	2	18	53.125	52.8181818181818	61	48	52	18	55	53	60	48	52	18	18	18	18	18	18	18	18	18	18	18	52.2991344454315	61	40.35	40.7	41.25	55	61	61	61	62.5
1.7687657199053357e-6	2.1257391274661417e-8	1.7847663516857467e-8	7.277698867306225e-6	4.510894260729087e-6	3.6862800233223564e-6	690	XUT_10R-209	NA	chrX:543571-543897(-)	XUTs	1	3	3	2	NA	NA	25	35.3333333333333	45.3333333333333	44.5	NA	NA	25	25	35	44.5	NA	NA	25	25	25	25	25	25	25	25	25	25	25	30.0738919240995	NA	17.8	18.6	19.4	25	44.5	48.4	52.3	56.2
1.7687657199053357e-6	2.1257391274661417e-8	1.7847663516857465e-6	2.4258996224354084e-8	1.5036314202430287e-8	1.8431400116611783e-8	693	XUT_10R-288	NA	chrX:724435-725384(-)	XUTs	1	NA	NA	NA	NA	1	61	NA	NA	NA	NA	50	61	NA	NA	NA	NA	50	61	61	61	61	61	61	61	61	61	61	61	NA	NA	NA	NA	NA	NA	NA	NA	NA	NA
1.7687657199053357e-6	2.1257391274661417e-8	1.7847663516857465e-6	2.4258996224354084e-8	3.0072628404860574e-6	3.6862800233223564e-6	694	XUT_10R-29,CUT672	NA	chrX:96742-97566(-)	CUTs	1	NA	2	2	NA	1	29	NA	30	44.5	NA	50	29	NA	30	44.5	NA	50	29	29	29	29	29	29	29	29	29	29	29	NA	NA	NA	NA	NA	NA	NA	NA	NA	NA
3.5375314398106713e-6	2.1257391274661417e-8	8.923831758428733e-6	1.6981297357047858e-5	4.059804834656178e-5	1.6588260104950607e-5	695	XUT_10R-39,SUT621,SUT622	NA	chrX:116320-117722(-)	XUTs	2	7	27	9	NA	5	41.5	41.5714285714286	51.4444444444444	34.1111111111111	NA	63.4	41.5	45	40	34	NA	68	36.6333181680284	NA	23.95	25.9	27.85	41.5	51.25	53.2	55.15	57.1	59.05	34.5394471032569	NA	16.2	17.4	18.6	45	52	52	55.7	66.8
5.306297159716007e-6	2.1257391274661417e-6	3.569532703371493e-6	9.703598489741634e-6	3.0072628404860574e-6	1.4745120093289426e-5	696	XUT_10R-52,SUT624	NA	chrX:144133-144940(-)	XUTs	3	4	2	8	1	2	34.3333333333333	44.25	50.5	40.75	54	58.5	34	45	50.5	38.5	54	58.5	32.1786878506537	NA	21.4	22.8	24.2	34	41.5	43	44.5	46	47.5	43.3147354133599	NA	33.2	34.4	35.6	45	51.25	52	52.75	53.5
3.5375314398106713e-6	1.4880173892262992e-5	8.923831758428733e-6	1.455539773461245e-5	1.0525419941701201e-5	2.2117680139934138e-5	698	XUT_10R-84,SUT627,SUT628	NA	chrX:224423-227102(-)	XUTs	2	6	7	12	7	5	46	50.6666666666667	49.7142857142857	42.0833333333333	69.4285714285714	47.6	46	52.5	53	36	54	46	45.2990066116245	NA	38.8	39.6	40.4	46	50	50.8	51.6	52.4	53.2	50.4887582535777	53	44	46	48	52.5	53	53	53.25	53.5
3.5375314398106713e-6	2.1257391274661417e-6	1.7847663516857465e-6	2.4258996224354084e-6	1.5036314202430287e-6	1.1058840069967069e-5	701	XUT_11F-191	NA	chrXI:430776-431562(+)	XUTs	2	1	1	6	1	1	82	41	61	48.3333333333333	42	58	82	41	61	42.5	42	58	65.749524713111	NA	37.9	42.8	47.7	82	106.5	111.4	116.3	121.2	126.1	41	41	41	41	41	41	41	41	41	41
5.306297159716007e-6	4.251478254932283e-6	3.569532703371493e-6	4.851799244870817e-6	7.518157101215144e-6	3.6862800233223564e-6	702	XUT_11F-26,SUT222	NA	chrXI:69599-70444(+)	XUTs	3	2	5	2	2	2	68.6666666666667	50	37.4	39	33.5	52	11	50	32	39	33.5	52	18.504260036731	NA	3.8	4.6	5.4	11	101.5	119.6	137.7	155.8	173.9	49.749371855331	NA	45.5	46	46.5	50	52.5	53	53.5	54
1.7687657199053357e-6	2.1257391274661417e-6	3.569532703371493e-6	2.4258996224354084e-6	3.0072628404860574e-6	3.6862800233223564e-6	709	XUT_11F-58	NA	chrXI:136868-138005(+)	XUTs	1	1	2	2	1	2	57	17	59	72	60	70.5	57	17	59	72	60	70.5	57	57	57	57	57	57	57	57	57	57	57	17	17	17	17	17	17	17	17	17	17
1.7687657199053357e-6	2.1257391274661417e-8	1.7847663516857467e-8	2.4258996224354084e-8	1.5036314202430287e-8	1.8431400116611783e-8	712	XUT_11R-171	NA	chrXI:384888-385277(-)	XUTs	1	NA	NA	NA	NA	NA	44	NA	NA	NA	NA	NA	44	NA	NA	NA	NA	NA	44	44	44	44	44	44	44	44	44	44	44	NA	NA	NA	NA	NA	NA	NA	NA	NA	NA
1.7687657199053357e-6	2.1257391274661417e-8	1.7847663516857465e-6	2.4258996224354084e-8	1.5036314202430287e-6	3.6862800233223564e-6	720	XUT_11R-97	NA	chrXI:235922-237020(-)	XUTs	1	NA	1	2	NA	1	42	NA	43	56	NA	67	42	NA	43	56	NA	67	42	42	42	42	42	42	42	42	42	42	42	NA	NA	NA	NA	NA	NA	NA	NA	NA	NA
5.306297159716007e-6	4.251478254932283e-6	5.35429905505724e-6	2.4258996224354084e-8	3.0072628404860574e-6	1.8431400116611783e-8	724	XUT_12F-157,SUT263,CUT257,CUT258	NA	chrXII:395780-397353(+)	CUTs	3	NA	2	NA	2	3	82.3333333333333	NA	43.5	NA	58.5	41	77	NA	43.5	NA	58.5	39	82.0014376111235	77	77	77	77	77	85	86.6	88.2	89.8	91.4	NA	NA	NA	NA	NA	NA	NA	NA	NA	NA
1.7687657199053357e-6	2.1257391274661417e-8	1.7847663516857465e-6	2.4258996224354084e-6	4.510894260729087e-6	1.8431400116611783e-8	725	XUT_12F-159	NA	chrXII:403602-404471(+)	XUTs	1	1	3	NA	NA	1	49	72	60	NA	NA	68	49	72	61	NA	NA	68	49	49	49	49	49	49	49	49	49	49	49	72	72	72	72	72	72	72	72	72	72
5.306297159716007e-6	8.502956509864567e-6	2.498672892360045e-5	2.91107954692249e-5	4.360531118704784e-5	1.6588260104950607e-5	727	XUT_12F-191,SUT265,SUT266	NA	chrXII:490876-492720(+)	XUTs	3	12	29	9	4	14	51	66.4166666666667	52.7931034482759	59	56.25	58.6428571428571	59	52	50	53	66.5	58.5	48.9175344826132	NA	34.7	37.4	40.1	59	60.5	60.8	61.1	61.4	61.7	57.379015470766	53	41.2	43.2	44.3	52	55.5	61	63.7	64.8
1.7687657199053357e-6	2.1257391274661417e-8	5.35429905505724e-6	7.277698867306225e-6	1.202905136194423e-5	7.372560046644713e-6	729	XUT_12F-198	NA	chrXII:514045-514959(+)	XUTs	1	3	8	4	NA	3	14	26.3333333333333	38.25	38	NA	59.3333333333333	14	28	39.5	37.5	NA	71	14	14	14	14	14	14	14	14	14	14	14	26.0315199581259	NA	21.7	22.4	23.1	28	29	29.2	29.4	29.6
7.075062879621343e-6	2.1257391274661417e-8	1.7847663516857465e-6	7.277698867306225e-6	4.510894260729087e-6	7.372560046644713e-6	730	XUT_12F-208,SUT270	NA	chrXII:540657-541793(+)	XUTs	4	3	3	4	NA	1	47.75	33.3333333333333	29.6666666666667	45	NA	31	48.5	33	28	46.5	NA	31	45.4374082017255	NA	31.05	32.1	33.15	48.5	61	61.6	62.2	62.8	63.4	30.7605555671286	NA	19.5	21	22.5	33	41	42.6	44.2	45.8
5.306297159716007e-6	2.1257391274661417e-8	8.923831758428733e-6	4.851799244870817e-6	1.0525419941701201e-5	1.1058840069967069e-5	734	XUT_12F-257	NA	chrXII:657107-658054(+)	XUTs	3	2	7	6	NA	5	40	77	62	34.5	NA	31.4	40	77	34	33	NA	35	36.3424118566428	NA	22	24	26	40	50	52	54	56	58	76.8374908491942	NA	72.5	73	73.5	77	79.5	80	80.5	81
1.7687657199053357e-6	1.0628695637330708e-5	7.139065406742986e-6	4.851799244870817e-6	1.353268278218726e-5	7.372560046644713e-6	737	XUT_12F-359,SUT282,CUT276,XUT_12F-361	NA	chrXII:909636-912471(+)	CUTs	1	2	9	4	5	4	53	39.5	45.1111111111111	51.25	61.8	52	53	39.5	48	53.5	65	48.5	53	53	53	53	53	53	53	53	53	53	53	38.7814388593306	NA	32.75	33.5	34.25	39.5	43.25	44	44.75	45.5
5.306297159716007e-6	2.1257391274661417e-6	3.569532703371493e-6	7.277698867306225e-6	9.021788521458174e-6	3.6862800233223564e-6	738	XUT_12F-394	NA	chrXII:1010862-1011377(+)	XUTs	3	3	6	2	1	2	45.3333333333333	38.6666666666667	42.6666666666667	39.5	29	47	44	38	42	39.5	29	47	44.597899181814	NA	36.8	37.6	38.4	44	50	51.2	52.4	53.6	54.8	36.3600697259442	NA	24.5	26	27.5	38	46.5	48.2	49.9	51.6
5.306297159716007e-6	6.377217382398426e-6	1.7847663516857465e-6	2.4258996224354084e-6	1.5036314202430287e-6	5.529420034983534e-6	740	XUT_12F-54,SUT246,XUT_12F-56	NA	chrXII:151099-153641(+)	XUTs	3	1	1	3	3	1	43.3333333333333	71	56	58.6666666666667	69	16	55	71	56	39	68	16	28.3435564800375	NA	10.9	15.8	20.7	55	62	63.4	64.8	66.2	67.6	71	71	71	71	71	71	71	71	71	71
1.2381360039337349e-5	1.0628695637330708e-5	1.7847663516857465e-6	2.4258996224354084e-6	7.518157101215144e-6	1.1058840069967069e-5	741	XUT_12F-6,SUT245	NA	chrXII:25683-27314(+)	XUTs	7	1	5	6	5	1	47	22	53.4	42	45.6	12	49	22	63	46	46	12	42.5075707402472	NA	20.5	22	23.5	49	54	55.2	58.6	66.4	74.2	22	22	22	22	22	22	22	22	22	22
5.306297159716007e-6	4.251478254932283e-6	8.923831758428733e-6	7.277698867306225e-6	1.9547208463159374e-5	3.317652020990121e-5	743	XUT_12F-84	NA	chrXII:220994-221723(+)	XUTs	3	3	13	18	2	5	55	64	57.2307692307692	50.4444444444444	40	72.4	60	68	60	47.5	40	56	53.4568318619497	NA	40.2	42.4	44.6	60	63.5	64.2	64.9	65.6	66.3	57.6659352968748	NA	33.8	37.6	41.4	68	81	83.6	86.2	88.8
3.5375314398106713e-6	6.377217382398426e-6	1.2493364461800224e-5	1.2129498112177043e-5	1.0525419941701201e-5	1.2901980081628248e-5	744	XUT_12F-85,SUT250	NA	chrXII:223863-224697(+)	XUTs	2	5	7	7	3	7	44.5	40.4	33.7142857142857	29.8571428571429	47.6666666666667	35	44.5	45	35	28	38	28	44.4297197830461	NA	42.25	42.5	42.75	44.5	45.75	46	46.25	46.5	46.75	35.8018823032175	NA	17.4	22.8	28.2	45	49	50.6	52.2	53.8
3.5375314398106713e-6	1.9131652147195275e-5	1.070859811011448e-5	7.277698867306225e-6	2.255447130364543e-5	1.1058840069967069e-5	745	XUT_12F-87,YLR041W,XUT_12F-90,SUT251	NA	chrXII:228317-231625(+)	XUTs	2	3	15	6	9	6	17.5	24.6666666666667	50.0666666666667	43.6666666666667	40.8888888888889	51.5	17.5	18	51	53	32	56	17.3205080756888	NA	15.25	15.5	15.75	17.5	18.75	19	19.25	19.5	19.75	22.2868765243397	NA	15.3	15.6	15.9	18	29.5	31.8	34.1	36.4
1.0612594319432014e-5	1.2754434764796852e-5	8.923831758428733e-6	9.703598489741634e-6	7.518157101215144e-6	9.215700058305891e-6	746	XUT_12F-98,SUT253	NA	chrXII:245527-246306(+)	XUTs	6	4	5	5	6	5	44.6666666666667	45	30.4	34	41.5	30	42	38	22	34	41.5	26	41.1557601406562	26	26	26	26	42	58	60	63	66	69	41.2683276403903	NA	28.15	28.3	28.45	38	54.25	58.6	62.95	67.3
1.7687657199053357e-6	2.1257391274661417e-8	1.7847663516857467e-8	2.4258996224354084e-8	1.5036314202430287e-8	3.6862800233223564e-6	748	XUT_12R-126	NA	chrXII:365768-366188(-)	XUTs	1	NA	NA	2	NA	NA	28	NA	NA	39	NA	NA	28	NA	NA	39	NA	NA	28	28	28	28	28	28	28	28	28	28	28	NA	NA	NA	NA	NA	NA	NA	NA	NA	NA
1.7687657199053357e-6	6.377217382398426e-6	1.2493364461800224e-5	1.2129498112177043e-5	1.653994562267332e-5	1.4745120093289426e-5	749	XUT_12R-207,SUT698	NA	chrXII:603345-604074(-)	XUTs	1	5	11	8	3	7	45	45.4	43.9090909090909	46	60.3333333333333	42.4285714285714	45	50	36	39	53	38	45	45	45	45	45	45	45	45	45	45	45	42.7602738169764	NA	25.2	28.4	31.6	50	57	57.6	58.2	58.8
5.306297159716007e-6	2.1257391274661417e-6	5.35429905505724e-6	2.4258996224354084e-6	1.5036314202430287e-8	1.8431400116611783e-8	752	XUT_12R-229,SUT701	NA	chrXII:641171-642590(-)	XUTs	3	1	NA	NA	1	3	52	67	NA	NA	56	35	51	67	NA	NA	56	38	51.8042442719215	NA	47.4	47.8	48.2	51	54.5	55.2	55.9	56.6	57.3	67	67	67	67	67	67	67	67	67	67
3.5375314398106713e-6	2.1257391274661417e-8	1.7847663516857465e-6	4.851799244870817e-6	6.014525680972115e-6	1.8431400116611782e-6	753	XUT_12R-235	NA	chrXII:649211-650863(-)	XUTs	2	2	4	1	NA	1	30.5	61.5	31	29	NA	227	30.5	61.5	30	29	NA	227	29.2916370317536	NA	22.85	23.7	24.55	30.5	34.75	35.6	36.45	37.3	38.15	61.0409698481274	NA	54.75	55.5	56.25	61.5	65.25	66	66.75	67.5
1.7687657199053357e-6	2.1257391274661417e-6	3.569532703371493e-6	7.277698867306225e-6	6.014525680972115e-6	1.1058840069967069e-5	754	XUT_12R-237,CUT742,CUT743	NA	chrXII:657073-658205(-)	CUTs	1	3	4	6	1	2	30	29.6666666666667	25.5	55.6666666666667	83	20	30	16	24.5	56	83	20	30	30	30	30	30	30	30	30	30	30	30	24.0554274485923	NA	15.1	15.2	15.3	16	37	41.2	45.4	49.6
1.7687657199053357e-6	2.1257391274661417e-8	1.7847663516857467e-8	4.851799244870817e-6	4.510894260729087e-6	1.8431400116611783e-8	755	XUT_12R-249,SUT703	NA	chrXII:678007-679991(-)	XUTs	1	2	3	NA	NA	NA	51	20.5	58	NA	NA	NA	51	20.5	58	NA	NA	NA	51	51	51	51	51	51	51	51	51	51	51	18.6547581061776	NA	12.85	13.7	14.55	20.5	24.75	25.6	26.45	27.3
1.7687657199053357e-6	2.1257391274661417e-8	1.7847663516857467e-8	2.4258996224354084e-8	4.510894260729087e-6	1.8431400116611783e-8	756	XUT_12R-250	NA	chrXII:682376-682646(-)	XUTs	1	NA	3	NA	NA	NA	34	NA	26	NA	NA	NA	34	NA	24	NA	NA	NA	34	34	34	34	34	34	34	34	34	34	34	NA	NA	NA	NA	NA	NA	NA	NA	NA	NA
1.7687657199053357e-6	2.1257391274661417e-8	1.7847663516857465e-6	2.4258996224354084e-8	1.5036314202430287e-8	1.8431400116611783e-8	757	XUT_12R-27	NA	chrXII:84518-86090(-)	XUTs	1	NA	NA	NA	NA	1	46	NA	NA	NA	NA	27	46	NA	NA	NA	NA	27	46	46	46	46	46	46	46	46	46	46	46	NA	NA	NA	NA	NA	NA	NA	NA	NA	NA
1.7687657199053357e-6	2.1257391274661417e-8	1.7847663516857465e-6	2.4258996224354084e-6	6.014525680972115e-6	1.8431400116611783e-8	758	XUT_12R-287,CUT746	NA	chrXII:786472-787464(-)	CUTs	1	1	4	NA	NA	1	48	53	44.75	NA	NA	45	48	53	45	NA	NA	45	48	48	48	48	48	48	48	48	48	48	48	53	53	53	53	53	53	53	53	53	53
1.0612594319432014e-5	6.377217382398426e-6	5.35429905505724e-6	1.455539773461245e-5	1.0525419941701201e-5	1.6588260104950607e-5	759	XUT_12R-299	NA	chrXII:815757-818469(-)	XUTs	6	6	7	9	3	3	28.6666666666667	33.5	24.7142857142857	24.7777777777778	45.3333333333333	14.6666666666667	27.5	31	28	24	52	16	26.6506596461539	NA	15.75	16.5	17.25	27.5	37.25	40	41	42	43	27.9699929532618	NA	11.5	16	20.5	31	45.5	50	51.75	53.5
1.7687657199053357e-6	2.1257391274661417e-8	1.7847663516857465e-6	2.4258996224354084e-6	1.5036314202430287e-8	1.8431400116611782e-6	762	XUT_12R-346	NA	chrXII:939784-940962(-)	XUTs	1	1	NA	1	NA	1	145	40	NA	66	NA	33	145	40	NA	66	NA	33	145	145	145	145	145	145	145	145	145	145	145	40	40	40	40	40	40	40	40	40	40
1.7687657199053357e-6	2.1257391274661417e-6	1.7847663516857465e-5	1.455539773461245e-5	4.510894260729087e-6	1.8431400116611782e-6	763	XUT_12R-352	NA	chrXII:948988-950218(-)	XUTs	1	6	3	1	1	10	70	39.6666666666667	38	31	28	43	70	42.5	35	31	28	46	70	70	70	70	70	70	70	70	70	70	70	37.5421984074901	NA	23	24	25	42.5	51	52	52.25	52.5
3.5375314398106713e-6	2.1257391274661417e-6	1.7847663516857467e-8	2.4258996224354084e-6	6.014525680972115e-6	1.1058840069967069e-5	764	XUT_12R-370	NA	chrXII:981659-982629(-)	XUTs	2	1	4	6	1	NA	22.5	57	50.5	43	18	NA	22.5	57	51	45	18	NA	20.8326666559997	NA	14.85	15.7	16.55	22.5	26.75	27.6	28.45	29.3	30.15	57	57	57	57	57	57	57	57	57	57
5.306297159716007e-6	4.251478254932283e-6	1.606289716517172e-5	9.703598489741634e-6	1.353268278218726e-5	2.0274540128272962e-5	765	XUT_12R-389,YLRCdelta27	NA	chrXII:1052262-1053178(-)	XUTs	3	4	9	11	2	9	32.6666666666667	37	32	57.1818181818182	57.5	42.8888888888889	39	27.5	28	47	57.5	50	30.3101165448019	NA	19.2	21.4	23.6	39	40.5	40.8	41.1	41.4	41.7	31.0658417658107	NA	17.65	19.3	20.95	27.5	40.25	47.6	54.95	62.3
1.7687657199053357e-6	2.1257391274661417e-8	1.7847663516857467e-8	2.4258996224354084e-8	1.5036314202430287e-6	1.8431400116611783e-8	767	XUT_12R-50	NA	chrXII:146077-146452(-)	XUTs	1	NA	1	NA	NA	NA	51	NA	50	NA	NA	NA	51	NA	50	NA	NA	NA	51	51	51	51	51	51	51	51	51	51	51	NA	NA	NA	NA	NA	NA	NA	NA	NA	NA
3.5375314398106713e-6	2.1257391274661417e-6	3.569532703371493e-6	1.455539773461245e-5	1.653994562267332e-5	1.1058840069967069e-5	769	XUT_13F-116	NA	chrXIII:262783-263303(+)	XUTs	2	6	11	6	1	2	36.5	53.5	45.3636363636364	49.6666666666667	70	65	36.5	48.5	48	48.5	70	65	36.0832371053374	NA	31.55	32.1	32.65	36.5	39.25	39.8	40.35	40.9	41.45	49.387456417795	42	28.5	33	37.5	48.5	70.75	76	77.5	79
5.306297159716007e-6	1.0628695637330708e-5	2.141719622022896e-5	3.1536695091660314e-5	4.360531118704784e-5	4.607850029152946e-5	772	XUT_13F-161,SUT300	NA	chrXIII:347137-348536(+)	XUTs	3	13	29	25	5	12	52.3333333333333	48	50.8965517241379	45.56	49.4	51.8333333333333	48	47	51	41	54	55.5	51.7064325607652	NA	45.3	45.6	45.9	48	56	57.6	59.2	60.8	62.4	47.2074643389433	NA	36.4	40	40	47	52	53.2	55.4	59.6
1.7687657199053357e-6	4.251478254932283e-6	5.35429905505724e-6	2.4258996224354084e-6	1.202905136194423e-5	3.6862800233223564e-6	777	XUT_13F-195,SUT302	NA	chrXIII:429880-431561(+)	XUTs	1	1	8	2	2	3	31	41	52.5	72.5	53.5	54.3333333333333	31	41	56	72.5	53.5	55	31	31	31	31	31	31	31	31	31	31	31	41	41	41	41	41	41	41	41	41	41
1.7687657199053357e-6	8.502956509864567e-6	1.7847663516857467e-8	9.703598489741634e-6	2.856899698461755e-5	3.501966022156238e-5	781	XUT_13F-209,SUT305	NA	chrXIII:480851-481387(+)	XUTs	1	4	19	19	4	NA	34	40	38.7368421052632	35.4736842105263	29	NA	34	44	40	34	28.5	NA	34	34	34	34	34	34	34	34	34	34	34	34.8424082146496	NA	16.85	19.7	22.55	44	55.75	56.2	56.65	57.1
3.5375314398106713e-6	2.1257391274661417e-6	1.7847663516857465e-6	4.851799244870817e-6	3.0072628404860574e-6	3.6862800233223564e-6	782	XUT_13F-213,CUT299,XUT_13F-214	NA	chrXIII:493644-494811(+)	CUTs	2	2	2	2	1	1	46	52.5	33.5	44	16	22	46	52.5	33.5	44	16	22	45.4642716866772	NA	39.7	40.4	41.1	46	49.5	50.2	50.9	51.6	52.3	52.4404424085076	NA	50.25	50.5	50.75	52.5	53.75	54	54.25	54.5
1.2381360039337349e-5	1.2754434764796852e-5	8.923831758428733e-6	1.455539773461245e-5	3.0072628404860577e-5	1.8431400116611783e-5	783	XUT_13F-218,YMRWdelta16	NA	chrXIII:502096-503550(+)	XUTs	7	6	20	10	6	5	39.4285714285714	45.3333333333333	47.55	43.6	43.1666666666667	37.6	45	43	49.5	42	45.5	36	34.6775409647823	NA	13.8	15.6	17.4	45	48.5	49.4	51	54	57	41.941145062866	NA	23.5	28	32.5	43	59.75	64	64.5	65
1.7687657199053357e-6	2.1257391274661417e-8	1.7847663516857467e-8	2.4258996224354084e-6	3.0072628404860574e-6	5.529420034983534e-6	787	XUT_13F-261	NA	chrXIII:601353-602032(+)	XUTs	1	1	2	3	NA	NA	40	63	68.5	50	NA	NA	40	63	68.5	50	NA	NA	40	40	40	40	40	40	40	40	40	40	40	63	63	63	63	63	63	63	63	63	63
1.7687657199053357e-6	2.1257391274661417e-8	1.7847663516857467e-8	2.4258996224354084e-8	3.0072628404860574e-6	1.8431400116611782e-6	788	XUT_13F-294	NA	chrXIII:675165-675603(+)	XUTs	1	NA	2	1	NA	NA	57	NA	43.5	54	NA	NA	57	NA	43.5	54	NA	NA	57	57	57	57	57	57	57	57	57	57	57	NA	NA	NA	NA	NA	NA	NA	NA	NA	NA
3.5375314398106713e-6	1.7005913019729134e-5	5.711252325394389e-5	4.851799244870817e-5	6.615978249069328e-5	3.6862800233223565e-5	789	XUT_13F-3,SUT285	NA	chrXIII:13421-14355(+)	XUTs	2	20	44	20	8	32	45	39.25	46.1363636363636	41.2	62	50.125	45	38	40	38.5	54	51	43.8748219369606	NA	36	37	38	45	50	51	52	53	54	35.5612316506538	26	15.85	17.8	24.8	38	52.25	53.6	57.2	64
3.5375314398106713e-6	6.377217382398426e-6	5.35429905505724e-6	7.277698867306225e-6	1.202905136194423e-5	1.2901980081628248e-5	791	XUT_13F-333,SUT314	NA	chrXIII:763317-764279(+)	XUTs	2	3	8	7	3	3	53	45.6666666666667	58.375	43.8571428571429	68	42.6666666666667	53	52	58	45	76	39	52.2302594288024	NA	44.9	45.8	46.7	53	57.5	58.4	59.3	60.2	61.1	43.8729115111536	NA	31.3	33.6	35.9	52	54	54.4	54.8	55.2
1.7687657199053357e-6	4.251478254932283e-6	5.35429905505724e-6	9.703598489741634e-6	4.510894260729087e-6	9.215700058305891e-6	800	XUT_13F-390	NA	chrXIII:906262-906959(+)	XUTs	1	4	3	5	2	3	64	40.5	41.3333333333333	62.6	57	46.6666666666667	64	41	36	61	57	44	64	64	64	64	64	64	64	64	64	64	64	39.5600768516841	NA	30.05	31.1	32.15	41	47.25	48	48.75	49.5
3.5375314398106713e-6	4.251478254932283e-6	8.923831758428733e-6	7.277698867306225e-6	1.0525419941701201e-5	5.529420034983534e-6	801	XUT_13F-393,SUT321,XUT_13F-398,SUT322	NA	chrXIII:910804-915019(+)	XUTs	2	3	7	3	2	5	51	37	54	53	49.5	62.4	51	43	54	53	49.5	67	49.0407993409569	NA	38.4	39.8	41.2	51	58	59.4	60.8	62.2	63.6	35.173559689916	NA	24.1	26.2	28.3	43	44.5	44.8	45.1	45.4
3.5375314398106713e-6	2.1257391274661417e-8	5.35429905505724e-6	4.851799244870817e-6	1.202905136194423e-5	3.6862800233223564e-6	803	XUT_13F-51,SUT288	NA	chrXIII:119375-120177(+)	XUTs	2	2	8	2	NA	3	72	19.5	38.25	48	NA	64.6666666666667	72	19.5	34	48	NA	61	69.9642765988472	NA	56.7	58.4	60.1	72	80.5	82.2	83.9	85.6	87.3	19.4422220952236	NA	18.15	18.3	18.45	19.5	20.25	20.4	20.55	20.7
3.5375314398106713e-6	2.1257391274661417e-6	1.7847663516857467e-8	4.851799244870817e-6	3.0072628404860574e-6	1.8431400116611782e-6	804	XUT_13F-52,SUT289	NA	chrXIII:121512-123137(+)	XUTs	2	2	2	1	1	NA	57.5	17	68	73	134	NA	57.5	17	68	73	134	NA	57.4978260458602	NA	57.05	57.1	57.15	57.5	57.75	57.8	57.85	57.9	57.95	15	NA	9.8	10.6	11.4	17	21	21.8	22.6	23.4
3.5375314398106713e-6	4.251478254932283e-6	5.35429905505724e-6	2.4258996224354084e-6	9.021788521458174e-6	7.372560046644713e-6	805	XUT_13F-65,SUT292	NA	chrXIII:139957-141691(+)	XUTs	2	1	6	4	2	3	42	79	38.3333333333333	29	36.5	52	42	79	39	33	36.5	48	41.024382993532	NA	33.9	34.8	35.7	42	46.5	47.4	48.3	49.2	50.1	79	79	79	79	79	79	79	79	79	79
4.9525440157349395e-5	5.3143478186653546e-5	8.566878488091584e-5	8.733238640767471e-5	1.6239219338624712e-4	2.396082015159532e-4	806	XUT_13F-80,SUT295	NA	chrXIII:165510-168705(+)	XUTs	28	36	108	130	25	48	35.6785714285714	48.8888888888889	39.5185185185185	38.7153846153846	36.04	42.0833333333333	34.5	46	39.5	37.5	30	36.5	30.552351701318	37	13.35	15.4	16.1	34.5	45.5	53	56.9	59.6	62.95	42.5998436421483	NA	15.25	19.5	23.25	46	64.25	70	71.5	77.5
1.5918891479148022e-5	8.502956509864567e-6	1.7847663516857465e-5	2.4258996224354084e-8	1.353268278218726e-5	1.6588260104950607e-5	808	XUT_13R-108,SUT721	NA	chrXIII:258686-258984(-)	XUTs	9	NA	9	9	4	10	36.5555555555556	NA	36.5555555555556	33.3333333333333	12	33.6	34	NA	20	31	12.5	24.5	32.4667355438108	NA	15.2	18.4	20.8	34	43	49.8	56.6	61.4	64.2	NA	NA	NA	NA	NA	NA	NA	NA	NA	NA
1.0612594319432014e-5	4.251478254932283e-6	5.35429905505724e-6	7.277698867306225e-6	9.021788521458174e-6	1.8431400116611782e-6	810	XUT_13R-114,SUT724	NA	chrXIII:265512-267500(-)	XUTs	6	3	6	1	2	3	45.1666666666667	44	43.1666666666667	29	49.5	41.6666666666667	49	40	43	29	49.5	48	42.7805919599433	49	25	29	33	49	52	53	55.25	57.5	59.75	41.5399528148088	NA	29.2	30.4	31.6	40	52	54.4	56.8	59.2
5.306297159716007e-6	6.377217382398426e-6	1.9632429868543215e-5	2.4258996224354084e-6	1.5036314202430287e-6	1.8431400116611782e-6	812	XUT_13R-127,CUT764	NA	chrXIII:286499-287229(-)	CUTs	3	1	1	1	3	11	53.3333333333333	15	12	26	53	44.5454545454545	52	15	12	26	63	42	53.0245525259026	NA	47.5	48	48.5	52	56.5	57.4	58.3	59.2	60.1	15	15	15	15	15	15	15	15	15	15
1.7687657199053357e-6	4.251478254932283e-6	3.569532703371493e-6	9.703598489741634e-6	4.510894260729087e-6	1.8431400116611782e-6	814	XUT_13R-20,CUT758,SUT716	NA	chrXIII:45878-46633(-)	CUTs	1	4	3	1	2	2	16	54	57	105	35.5	34.5	16	56.5	69	105	35.5	34.5	16	16	16	16	16	16	16	16	16	16	16	47.2152581423602	NA	23.7	26.4	29.1	56.5	76	77.2	78.4	79.6
1.7687657199053357e-6	2.1257391274661417e-8	1.7847663516857467e-8	2.4258996224354084e-6	3.0072628404860574e-6	1.8431400116611782e-6	816	XUT_13R-217	NA	chrXIII:481883-482713(-)	XUTs	1	1	2	1	NA	NA	17	73	20.5	221	NA	NA	17	73	20.5	221	NA	NA	17	17	17	17	17	17	17	17	17	17	17	73	73	73	73	73	73	73	73	73	73
1.7687657199053357e-6	2.1257391274661417e-8	1.7847663516857467e-8	2.4258996224354084e-8	3.0072628404860574e-6	1.8431400116611783e-8	817	XUT_13R-232	NA	chrXIII:531798-532278(-)	XUTs	1	NA	2	NA	NA	NA	40	NA	36	NA	NA	NA	40	NA	36	NA	NA	NA	40	40	40	40	40	40	40	40	40	40	40	NA	NA	NA	NA	NA	NA	NA	NA	NA	NA
3.5375314398106713e-6	1.2754434764796852e-5	3.569532703371493e-6	4.851799244870817e-6	3.0072628404860574e-6	7.372560046644713e-6	821	XUT_13R-279,SUT734	NA	chrXIII:618355-619594(-)	XUTs	2	2	2	4	6	2	46.5	55	57.5	46.75	47.5	66.5	46.5	55	57.5	43.5	41.5	66.5	45.2990066116245	NA	37.05	38.1	39.15	46.5	51.75	52.8	53.85	54.9	55.95	47.9165942028437	NA	30.7	33.4	36.1	55	68.5	71.2	73.9	76.6
3.5375314398106713e-6	4.251478254932283e-6	1.9632429868543215e-5	9.703598489741634e-6	1.653994562267332e-5	1.1058840069967069e-5	822	XUT_13R-293,SUT735,CUT783,XUT_13R-294,CUT784,XUT_13R-297	NA	chrXIII:654389-658381(-)	CUTs	2	4	11	6	2	11	40.5	47	41.1818181818182	38.6666666666667	135.5	57.9090909090909	40.5	43.5	44	37	135.5	40	38.5227205685164	NA	29.25	30.5	31.75	40.5	46.75	48	49.25	50.5	51.75	46.3161955289709	NA	40.15	40.3	40.45	43.5	49.75	52	54.25	56.5
8.843828599526677e-6	2.1257391274661417e-6	7.139065406742986e-6	4.851799244870817e-6	9.021788521458174e-6	5.529420034983534e-6	824	XUT_13R-316,SUT736	NA	chrXIII:687543-688857(-)	XUTs	5	2	6	3	1	4	53.2	29	51.5	67.3333333333333	77	45.5	53	29	50	62	77	50	48.2317359811015	72	25.2	31.4	37.6	53	72	72	72	72	72	28.9309522829789	NA	27.2	27.4	27.6	29	30	30.2	30.4	30.6
7.075062879621343e-6	4.251478254932283e-6	7.139065406742986e-6	4.851799244870817e-6	1.5036314202430287e-8	1.1058840069967069e-5	825	XUT_13R-330,SUT737	NA	chrXIII:731437-732109(-)	XUTs	4	2	NA	6	2	4	45.75	31.5	NA	45.1666666666667	40.5	46.25	48.5	31.5	NA	48.5	40.5	46	43.3231928452602	NA	27.55	30.1	32.65	48.5	56.5	57.4	58.3	59.2	60.1	30.0333148353624	NA	22.95	23.9	24.85	31.5	36.25	37.2	38.15	39.1
3.5375314398106713e-6	2.1257391274661417e-6	1.7847663516857465e-6	2.4258996224354084e-8	6.014525680972115e-6	3.6862800233223564e-6	827	XUT_13R-362	NA	chrXIII:808459-808718(-)	XUTs	2	NA	4	2	1	1	60	NA	22.25	51.5	90	56	60	NA	22	51.5	90	56	60	60	60	60	60	60	60	60	60	60	60	NA	NA	NA	NA	NA	NA	NA	NA	NA	NA
1.7687657199053357e-6	2.1257391274661417e-8	1.7847663516857465e-6	2.4258996224354084e-8	1.5036314202430287e-8	1.8431400116611782e-6	831	XUT_13R-73	NA	chrXIII:171531-173499(-)	XUTs	1	NA	NA	1	NA	1	32	NA	NA	51	NA	46	32	NA	NA	51	NA	46	32	32	32	32	32	32	32	32	32	32	32	NA	NA	NA	NA	NA	NA	NA	NA	NA	NA
3.5375314398106713e-6	4.251478254932283e-6	1.2493364461800224e-5	4.851799244870817e-6	6.014525680972115e-6	3.6862800233223564e-6	834	XUT_14F-101,SUT325,CUT328	NA	chrXIV:270144-271219(+)	CUTs	2	2	4	2	2	7	22.5	33.5	58.25	52.5	41	39.4285714285714	22.5	33.5	62.5	52.5	41	49	20.8326666559997	NA	14.85	15.7	16.55	22.5	26.75	27.6	28.45	29.3	30.15	32.86335345031	NA	27.65	28.3	28.95	33.5	36.75	37.4	38.05	38.7
5.306297159716007e-6	1.0628695637330708e-5	1.2493364461800224e-5	2.4258996224354084e-6	3.0072628404860574e-6	1.8431400116611782e-6	835	XUT_14F-102,SUT326	NA	chrXIV:271873-274241(+)	XUTs	3	1	2	1	5	7	28.3333333333333	14	24.5	16	32	45.5714285714286	20	14	24.5	16	31	46	25.36530282154	NA	17.3	17.6	17.9	20	34	36.8	39.6	42.4	45.2	14	14	14	14	14	14	14	14	14	14
7.075062879621343e-6	2.1257391274661417e-8	1.7847663516857465e-6	4.851799244870817e-6	6.014525680972115e-6	3.6862800233223564e-6	836	XUT_14F-116,SUT327,XUT_14F-118	NA	chrXIV:318615-319917(+)	XUTs	4	2	4	2	NA	1	37.75	37	38	30.5	NA	68	37	37	27	30.5	NA	68	33.0294496605443	NA	19.15	19.3	19.45	37	55	55.6	56.2	56.8	57.4	36.9459064038223	NA	35.2	35.4	35.6	37	38	38.2	38.4	38.6
1.7687657199053357e-6	2.1257391274661417e-8	1.7847663516857465e-6	2.4258996224354084e-8	1.5036314202430287e-8	1.8431400116611783e-8	837	XUT_14F-123,CUT330	NA	chrXIV:337941-339295(+)	CUTs	1	NA	NA	NA	NA	1	60	NA	NA	NA	NA	24	60	NA	NA	NA	NA	24	60	60	60	60	60	60	60	60	60	60	60	NA	NA	NA	NA	NA	NA	NA	NA	NA	NA
1.7687657199053357e-6	2.1257391274661417e-8	1.7847663516857467e-8	2.4258996224354084e-6	1.5036314202430287e-6	5.529420034983534e-6	838	XUT_14F-133	NA	chrXIV:354421-355503(+)	XUTs	1	1	1	3	NA	NA	20	499	64	57	NA	NA	20	499	64	62	NA	NA	20	20	20	20	20	20	20	20	20	20	20	499	499	499	499	499	499	499	499	499	499
5.306297159716007e-6	1.0628695637330708e-5	5.35429905505724e-6	1.6981297357047858e-5	9.021788521458174e-6	5.529420034983534e-6	839	XUT_14F-142,SUT330	NA	chrXIV:372463-374321(+)	XUTs	3	7	6	3	5	3	56	53.7142857142857	39.5	50	59	57.3333333333333	57	49	39.5	51	66	60	55.182424566385	NA	45.3	46.6	47.9	57	62	63	64	65	66	49.9461256425334	NA	30.5	32	33.5	49	72.5	76.4	79.2	79.8
3.5375314398106713e-6	2.1257391274661417e-6	8.923831758428733e-6	1.9407196979483267e-5	1.9547208463159374e-5	1.1058840069967069e-5	840	XUT_14F-166,SUT333	NA	chrXIV:440725-441306(+)	XUTs	2	8	13	6	1	5	40	48.375	35.3846153846154	32	61	47.6	40	45.5	35	27.5	61	43	39.3827373350304	NA	33.7	34.4	35.1	40	43.5	44.2	44.9	45.6	46.3	42.3108025751897	NA	18.7	19.4	20.85	45.5	60.5	64	67.5	76.1
1.7687657199053357e-6	2.1257391274661417e-8	1.7847663516857467e-8	2.4258996224354084e-8	1.5036314202430287e-8	1.8431400116611783e-8	841	XUT_14F-20	NA	chrXIV:64711-65533(+)	XUTs	1	NA	NA	NA	NA	NA	43	NA	NA	NA	NA	NA	43	NA	NA	NA	NA	NA	43	43	43	43	43	43	43	43	43	43	43	NA	NA	NA	NA	NA	NA	NA	NA	NA	NA
3.5375314398106713e-6	2.1257391274661417e-8	8.923831758428733e-6	1.2129498112177043e-5	1.353268278218726e-5	3.6862800233223564e-6	845	XUT_14F-236	NA	chrXIV:599180-600285(+)	XUTs	2	5	9	2	NA	5	97	53.8	45.8888888888889	67	NA	55	97	55	48	67	NA	53	73.7563556583431	NA	40.3	46.6	52.9	97	128.5	134.8	141.1	147.4	153.7	52.3327943345563	NA	38.2	40.4	42.6	55	57	60.4	63.8	67.2
3.5375314398106713e-6	2.1257391274661417e-6	3.569532703371493e-6	2.4258996224354084e-8	3.0072628404860574e-6	1.8431400116611782e-6	846	XUT_14F-257,CUT347,SUT337	NA	chrXIV:629054-629530(+)	CUTs	2	NA	2	1	1	2	59.5	NA	46	56	8	17.5	59.5	NA	46	56	8	17.5	56.8682688324517	NA	43.75	45.5	47.25	59.5	68.25	70	71.75	73.5	75.25	NA	NA	NA	NA	NA	NA	NA	NA	NA	NA
3.5375314398106713e-6	2.1257391274661417e-6	1.7847663516857465e-6	1.6981297357047858e-5	6.014525680972115e-6	1.8431400116611783e-5	847	XUT_14F-259,SUT338	NA	chrXIV:632763-634070(+)	XUTs	2	7	4	10	1	1	46.5	51.7142857142857	75.25	44	76	64	46.5	54	53.5	47.5	76	64	46.4973117502507	NA	46.05	46.1	46.15	46.5	46.75	46.8	46.85	46.9	46.95	50.3494698865908	54	35.2	36.4	37.6	54	55	55.6	57.6	62.4
1.7687657199053357e-6	4.251478254932283e-6	1.7847663516857465e-6	2.4258996224354084e-6	1.5036314202430287e-6	5.529420034983534e-6	848	XUT_14F-289,SUT339	NA	chrXIV:724416-726019(+)	XUTs	1	1	1	3	2	1	53	65	54	60.3333333333333	55.5	14	53	65	54	61	55.5	14	53	53	53	53	53	53	53	53	53	53	53	65	65	65	65	65	65	65	65	65	65
3.5375314398106713e-6	2.1257391274661417e-8	1.7847663516857467e-8	9.703598489741634e-6	7.518157101215144e-6	2.2117680139934138e-5	849	XUT_14F-290,SUT340,SUT341,XUT_14F-292	NA	chrXIV:727570-730172(+)	XUTs	2	4	5	12	NA	NA	45	61.5	41	49.25	NA	NA	45	70	35	46.5	NA	NA	44.2831796509691	NA	37.8	38.6	39.4	45	49	49.8	50.6	51.4	52.2	58.8477297644718	NA	39.25	44.5	49.75	70	71.25	71.4	71.55	71.7
1.7687657199053357e-6	4.251478254932283e-6	1.7847663516857467e-8	2.4258996224354084e-8	1.5036314202430287e-8	3.6862800233223564e-6	850	XUT_14F-302,SUT343	NA	chrXIV:742294-742589(+)	XUTs	1	NA	NA	2	2	NA	22	NA	NA	29.5	38	NA	22	NA	NA	29.5	38	NA	22	22	22	22	22	22	22	22	22	22	22	NA	NA	NA	NA	NA	NA	NA	NA	NA	NA
7.075062879621343e-6	4.251478254932283e-6	1.070859811011448e-5	2.4258996224354086e-5	9.021788521458174e-6	1.4745120093289426e-5	851	XUT_14F-303,SUT344	NA	chrXIV:743787-746430(+)	XUTs	4	10	6	8	2	6	50	66.1	52	71.5	63.5	64.5	48.5	56	50.5	61.5	63.5	64.5	48.4796599661385	NA	37.3	37.6	37.9	48.5	60	61.2	62.4	63.6	64.8	59.0469182076818	NA	31.7	43.4	48.45	56	71	73	77.5	88.2
1.7687657199053357e-6	2.1257391274661417e-8	1.070859811011448e-5	9.703598489741634e-6	1.353268278218726e-5	1.8431400116611783e-8	852	XUT_14F-306	NA	chrXIV:755222-756770(+)	XUTs	1	4	9	NA	NA	6	67	66	55.4444444444444	NA	NA	48.1666666666667	67	71	59	NA	NA	47.5	67	67	67	67	67	67	67	67	67	67	67	64.6447773284726	NA	48.75	52.5	56.25	71	73.25	74	74.75	75.5
5.306297159716007e-6	2.1257391274661417e-6	1.7847663516857465e-6	4.851799244870817e-6	4.510894260729087e-6	7.372560046644713e-6	853	XUT_14F-313,SUT345	NA	chrXIV:759585-760798(+)	XUTs	3	2	3	4	1	1	46.3333333333333	58	41.6666666666667	42.5	49	57	42	58	48	39.5	49	57	44.8080714623716	NA	34.8	35.6	36.4	42	52.5	54.6	56.7	58.8	60.9	58	58	58	58	58	58	58	58	58	58
1.7687657199053357e-6	2.1257391274661417e-8	1.7847663516857467e-8	2.4258996224354084e-8	1.5036314202430287e-8	1.8431400116611783e-8	855	XUT_14F-52	NA	chrXIV:160613-161626(+)	XUTs	1	NA	NA	NA	NA	NA	26	NA	NA	NA	NA	NA	26	NA	NA	NA	NA	NA	26	26	26	26	26	26	26	26	26	26	26	NA	NA	NA	NA	NA	NA	NA	NA	NA	NA
1.7687657199053357e-6	2.1257391274661417e-6	1.7847663516857467e-8	2.4258996224354084e-8	1.5036314202430287e-6	5.529420034983534e-6	856	XUT_14F-55,CUT319,SUT323	NA	chrXIV:168012-169833(+)	CUTs	1	NA	1	3	1	NA	49	NA	24	67	47	NA	49	NA	24	56	47	NA	49	49	49	49	49	49	49	49	49	49	49	NA	NA	NA	NA	NA	NA	NA	NA	NA	NA
5.306297159716007e-6	2.1257391274661417e-8	1.7847663516857465e-6	2.4258996224354084e-8	1.5036314202430287e-8	7.372560046644713e-6	857	XUT_14F-6	NA	chrXIV:16387-17821(+)	XUTs	3	NA	NA	4	NA	1	54.6666666666667	NA	NA	46	NA	37	54	NA	NA	34	NA	37	53.2742401045561	NA	41.4	42.8	44.2	54	62	63.6	65.2	66.8	68.4	NA	NA	NA	NA	NA	NA	NA	NA	NA	NA
1.5918891479148022e-5	8.502956509864567e-6	4.461915879214367e-5	4.3666193203837354e-5	3.7590785506075716e-5	2.5803960163256496e-5	860	XUT_14R-130,SUT747	NA	chrXIV:335166-337788(-)	XUTs	9	18	25	14	4	25	49.8888888888889	42.2777777777778	45.08	43.8571428571429	44.25	46.88	48	44.5	50	41	45.5	50	47.6214670070973	NA	30.2	37.4	41.2	48	55	57.8	60.6	65.2	71.6	37.3965010646425	NA	14	18.9	21.55	44.5	55.75	61.4	65.9	67.9
1.7687657199053357e-6	4.251478254932283e-6	5.35429905505724e-6	2.4258996224354084e-6	4.510894260729087e-6	9.215700058305891e-6	863	XUT_14R-187,SUT748	NA	chrXIV:465519-466655(-)	XUTs	1	1	3	5	2	3	49	36	52	64.2	117	58.6666666666667	49	36	62	59	117	55	49	49	49	49	49	49	49	49	49	49	49	36	36	36	36	36	36	36	36	36	36
3.5375314398106713e-6	2.1257391274661417e-8	1.7847663516857467e-8	2.4258996224354084e-8	1.5036314202430287e-8	1.8431400116611783e-8	864	XUT_14R-195	NA	chrXIV:481627-483138(-)	XUTs	2	NA	NA	NA	NA	NA	31	NA	NA	NA	NA	NA	31	NA	NA	NA	NA	NA	20.7846096908265	NA	10.3	12.6	14.9	31	42.5	44.8	47.1	49.4	51.7	NA	NA	NA	NA	NA	NA	NA	NA	NA	NA
1.7687657199053357e-6	2.1257391274661417e-8	1.7847663516857467e-8	2.4258996224354084e-8	1.5036314202430287e-6	1.8431400116611782e-6	866	XUT_14R-21,SUT742	NA	chrXIV:64997-66251(-)	XUTs	1	NA	1	1	NA	NA	8	NA	38	52	NA	NA	8	NA	38	52	NA	NA	8	8	8	8	8	8	8	8	8	8	8	NA	NA	NA	NA	NA	NA	NA	NA	NA	NA
1.7687657199053357e-6	2.1257391274661417e-8	1.7847663516857467e-8	2.4258996224354084e-8	4.510894260729087e-6	1.8431400116611783e-8	869	XUT_14R-232	NA	chrXIV:547235-549254(-)	XUTs	1	NA	3	NA	NA	NA	36	NA	39	NA	NA	NA	36	NA	38	NA	NA	NA	36	36	36	36	36	36	36	36	36	36	36	NA	NA	NA	NA	NA	NA	NA	NA	NA	NA
7.075062879621343e-6	1.4880173892262992e-5	5.35429905505724e-6	1.6981297357047858e-5	1.202905136194423e-5	1.1058840069967069e-5	871	XUT_14R-269,SUT752	NA	chrXIV:609616-611305(-)	XUTs	4	7	8	6	7	3	42.75	64.2857142857143	43.5	47.3333333333333	58.1428571428571	44.6666666666667	47	67	37	48.5	59	54	38.9174671027459	NA	21.3	24.6	27.9	47	55.25	56	56.75	57.5	58.25	58.3215149523394	NA	30.2	43.4	56.6	67	76	76.6	78.1	81.4
5.306297159716007e-6	2.1257391274661417e-6	1.070859811011448e-5	9.703598489741634e-6	1.0525419941701201e-5	7.372560046644713e-6	876	XUT_14R-40,SUT743	NA	chrXIV:110700-112904(-)	XUTs	3	4	7	4	1	6	41.6666666666667	34.5	44.5714285714286	46.5	24	37.8333333333333	37	35	45	49	24	41.5	39.8551007389108	NA	29.8	30.6	31.4	37	48	50.2	52.4	54.6	56.8	29.9666109666366	NA	14.7	17.4	20.1	35	44	46.4	48.8	51.2
1.7687657199053357e-6	2.1257391274661417e-8	1.7847663516857467e-8	2.4258996224354084e-6	1.5036314202430287e-8	1.8431400116611783e-8	877	XUT_14R-44	NA	chrXIV:124805-125825(-)	XUTs	1	1	NA	NA	NA	NA	28	11	NA	NA	NA	NA	28	11	NA	NA	NA	NA	28	28	28	28	28	28	28	28	28	28	28	11	11	11	11	11	11	11	11	11	11
1.7687657199053357e-6	4.251478254932283e-6	1.7847663516857465e-6	1.2129498112177043e-5	9.021788521458174e-6	1.1058840069967069e-5	879	XUT_14R-74,SUT744	NA	chrXIV:201340-201983(-)	XUTs	1	5	6	6	2	1	39	51	46.6666666666667	47	46	48	39	47	49.5	46	46	48	39	39	39	39	39	39	39	39	39	39	39	45.735062700996	NA	24.2	28.4	32.6	47	59	64.8	70.6	76.4
5.306297159716007e-6	2.1257391274661417e-6	3.569532703371493e-6	9.703598489741634e-6	9.021788521458174e-6	1.2901980081628248e-5	880	XUT_14R-75,SUT745	NA	chrXIV:204900-206789(-)	XUTs	3	4	6	7	1	2	49	60	55.5	39.8571428571429	62	50.5	36	59	55.5	31	62	50.5	45.7503807188599	NA	35.1	35.2	35.3	36	56	60	64	68	72	59.5801980054269	NA	52.05	53.1	54.15	59	62.75	64.4	66.05	67.7
1.7687657199053357e-6	4.251478254932283e-6	1.7847663516857465e-6	2.4258996224354084e-6	1.5036314202430287e-8	1.8431400116611783e-8	884	XUT_15F-10,SUT349,CUT354	NA	chrXV:21145-22509(+)	CUTs	1	1	NA	NA	2	1	27	17	NA	NA	19.5	16	27	17	NA	NA	19.5	16	27	27	27	27	27	27	27	27	27	27	27	17	17	17	17	17	17	17	17	17	17
1.7687657199053357e-6	2.1257391274661417e-8	1.7847663516857465e-6	2.4258996224354084e-6	1.5036314202430287e-8	3.6862800233223564e-6	885	XUT_15F-102,SUT356	NA	chrXV:225493-226586(+)	XUTs	1	1	NA	2	NA	1	77	55	NA	42	NA	29	77	55	NA	42	NA	29	77	77	77	77	77	77	77	77	77	77	77	55	55	55	55	55	55	55	55	55	55
1.7687657199053357e-6	2.1257391274661417e-6	1.7847663516857467e-8	2.4258996224354084e-6	6.014525680972115e-6	7.372560046644713e-6	886	XUT_15F-104	NA	chrXV:227638-228031(+)	XUTs	1	1	4	4	1	NA	30	73	26.75	91	76	NA	30	73	24.5	36.5	76	NA	30	30	30	30	30	30	30	30	30	30	30	73	73	73	73	73	73	73	73	73	73
1.7687657199053357e-6	2.1257391274661417e-8	1.7847663516857467e-8	2.4258996224354084e-6	1.5036314202430287e-6	1.8431400116611783e-8	888	XUT_15F-129	NA	chrXV:281649-282071(+)	XUTs	1	1	1	NA	NA	NA	7	42	77	NA	NA	NA	7	42	77	NA	NA	NA	7	7	7	7	7	7	7	7	7	7	7	42	42	42	42	42	42	42	42	42	42
3.5375314398106713e-6	1.0628695637330708e-5	1.7847663516857465e-6	4.851799244870817e-6	7.518157101215144e-6	5.529420034983534e-6	890	XUT_15F-144,CUT368	NA	chrXV:315268-316730(+)	CUTs	2	2	5	3	5	1	45.5	39	59.8	45.3333333333333	79.8	63	45.5	39	60	57	33	63	45.0333209967908	NA	39.65	40.3	40.95	45.5	48.75	49.4	50.05	50.7	51.35	37.9473319220206	NA	30.9	31.8	32.7	39	43.5	44.4	45.3	46.2
3.5375314398106713e-6	8.502956509864567e-6	1.070859811011448e-5	2.4258996224354084e-6	1.5036314202430287e-6	3.6862800233223564e-6	892	XUT_15F-18,SUT351	NA	chrXV:33344-34401(+)	XUTs	2	1	1	2	4	6	55	20	29	44	55.5	42.6666666666667	55	20	29	44	51.5	34.5	53.4415568635496	NA	43.3	44.6	45.9	55	61.5	62.8	64.1	65.4	66.7	20	20	20	20	20	20	20	20	20	20
7.075062879621343e-6	2.1257391274661417e-8	1.7847663516857465e-6	7.277698867306225e-6	7.518157101215144e-6	1.2901980081628248e-5	894	XUT_15F-200,SUT366,CUT375	NA	chrXV:422379-425258(+)	CUTs	4	3	5	7	NA	1	45	55.3333333333333	55.4	45.7142857142857	NA	92	43	57	57	50	NA	92	43.7079456880429	NA	33.6	34.2	34.8	43	52	53.8	55.6	57.4	59.2	50.5637530929209	NA	30.9	33.8	36.7	57	69	71.4	73.8	76.2
1.7687657199053357e-6	2.1257391274661417e-6	1.7847663516857467e-8	2.4258996224354084e-8	1.5036314202430287e-8	1.8431400116611783e-8	896	XUT_15F-245	NA	chrXV:504722-505501(+)	XUTs	1	NA	NA	NA	1	NA	21	NA	NA	NA	16	NA	21	NA	NA	NA	16	NA	21	21	21	21	21	21	21	21	21	21	21	NA	NA	NA	NA	NA	NA	NA	NA	NA	NA
5.306297159716007e-6	2.1257391274661417e-6	3.569532703371493e-6	4.851799244870817e-6	1.5036314202430287e-8	1.8431400116611783e-8	897	XUT_15F-249,SUT368	NA	chrXV:506932-507946(+)	XUTs	3	2	NA	NA	1	2	46.6666666666667	29.5	NA	NA	79	56	55	29.5	NA	NA	79	56	44.4425045449586	NA	30.7	33.4	36.1	55	56	56.2	56.4	56.6	56.8	27.5680975041804	NA	20.05	21.1	22.15	29.5	34.75	35.8	36.85	37.9
1.7687657199053357e-6	2.1257391274661417e-8	1.7847663516857467e-8	2.4258996224354084e-8	3.0072628404860574e-6	3.6862800233223564e-6	898	XUT_15F-281	NA	chrXV:589293-589732(+)	XUTs	1	NA	2	2	NA	NA	75	NA	39	39.5	NA	NA	75	NA	39	39.5	NA	NA	75	75	75	75	75	75	75	75	75	75	75	NA	NA	NA	NA	NA	NA	NA	NA	NA	NA
1.7687657199053357e-6	2.1257391274661417e-8	1.7847663516857465e-6	4.851799244870817e-6	1.5036314202430287e-8	1.8431400116611783e-8	900	XUT_15F-288,SUT371,CUT385	NA	chrXV:617169-618246(+)	CUTs	1	2	NA	NA	NA	1	20	29	NA	NA	NA	67	20	29	NA	NA	NA	67	20	20	20	20	20	20	20	20	20	20	20	25.9229627936314	NA	17.3	18.6	19.9	29	35.5	36.8	38.1	39.4
1.7687657199053357e-6	4.251478254932283e-6	1.7847663516857465e-6	2.4258996224354084e-8	1.5036314202430287e-6	1.8431400116611783e-8	901	XUT_15F-296,SUT373	NA	chrXV:639182-640925(+)	XUTs	1	NA	1	NA	2	1	63	NA	29	NA	27.5	62	63	NA	29	NA	27.5	62	63	63	63	63	63	63	63	63	63	63	63	NA	NA	NA	NA	NA	NA	NA	NA	NA	NA
3.5375314398106713e-6	1.0628695637330708e-5	3.569532703371493e-6	4.851799244870817e-6	1.5036314202430287e-6	5.529420034983534e-6	902	XUT_15F-307,SUT374,CUT388	NA	chrXV:667841-670634(+)	CUTs	2	2	1	3	5	2	40	48.5	46	51.3333333333333	60.8	47	40	48.5	46	47	70	47	37.8285606387555	NA	28.3	29.6	30.9	40	46.5	47.8	49.1	50.4	51.7	47.9165942028438	NA	41.75	42.5	43.25	48.5	52.25	53	53.75	54.5
1.7687657199053357e-6	2.1257391274661417e-8	1.7847663516857467e-8	2.4258996224354084e-8	7.518157101215144e-6	3.6862800233223564e-6	904	XUT_15F-318	NA	chrXV:682365-683099(+)	XUTs	1	NA	5	2	NA	NA	39	NA	42	31	NA	NA	39	NA	50	31	NA	NA	39	39	39	39	39	39	39	39	39	39	39	NA	NA	NA	NA	NA	NA	NA	NA	NA	NA
7.075062879621343e-6	2.1257391274661417e-6	3.569532703371493e-6	1.6981297357047858e-5	2.255447130364543e-5	3.6862800233223564e-6	905	XUT_15F-331,SUT377	NA	chrXV:701568-703951(+)	XUTs	4	7	15	2	1	2	75.5	47.8571428571429	42.9333333333333	50	44	45.5	79.5	47	44	50	44	45.5	52.501530545313	NA	18.9	28.8	38.7	79.5	96.5	104	111.5	119	126.5	43.6993844150514	NA	21.5	23	24.5	47	63	64.2	65.6	67.4
1.7687657199053357e-6	4.251478254932283e-6	1.7847663516857467e-8	2.4258996224354084e-8	1.5036314202430287e-8	1.8431400116611782e-6	906	XUT_15F-345	NA	chrXV:744434-745496(+)	XUTs	1	NA	NA	1	2	NA	66	NA	NA	53	42	NA	66	NA	NA	53	42	NA	66	66	66	66	66	66	66	66	66	66	66	NA	NA	NA	NA	NA	NA	NA	NA	NA	NA
1.0612594319432014e-5	6.377217382398426e-6	5.35429905505724e-6	2.4258996224354084e-8	1.5036314202430287e-8	7.372560046644713e-6	909	XUT_15F-453	NA	chrXV:1018990-1019917(+)	XUTs	6	NA	NA	4	3	3	56.8333333333333	NA	NA	61.75	54	36	51.5	NA	NA	65	44	35	53.9985663984558	NA	38.5	40	41.5	51.5	58.25	60	69.5	79	88.5	NA	NA	NA	NA	NA	NA	NA	NA	NA	NA
1.7687657199053357e-6	4.251478254932283e-6	5.35429905505724e-6	2.4258996224354084e-8	6.014525680972115e-6	9.215700058305891e-6	910	XUT_15F-479	NA	chrXV:1069592-1070405(+)	XUTs	1	NA	4	5	2	3	33	NA	34.5	54.8	51.5	50.6666666666667	33	NA	34	49	51.5	51	33	33	33	33	33	33	33	33	33	33	33	NA	NA	NA	NA	NA	NA	NA	NA	NA	NA
1.7687657199053357e-6	2.1257391274661417e-6	1.7847663516857467e-8	7.277698867306225e-6	4.510894260729087e-6	9.215700058305891e-6	911	XUT_15F-9	NA	chrXV:17984-18684(+)	XUTs	1	3	3	5	1	NA	36	68	55.3333333333333	46.6	22	NA	36	58	61	37	22	NA	36	36	36	36	36	36	36	36	36	36	36	57.653101750331	NA	31	34	37	58	88	94	100	106
5.306297159716007e-6	4.251478254932283e-6	1.2493364461800224e-5	2.4258996224354084e-6	7.518157101215144e-6	3.6862800233223564e-6	913	XUT_15R-101	NA	chrXV:169968-170824(-)	XUTs	3	1	5	2	2	7	30	58	43.8	39.5	42.5	39.8571428571429	26	58	36	39.5	42.5	37	28.389124977275	NA	20.6	21.2	21.8	26	35	36.8	38.6	40.4	42.2	58	58	58	58	58	58	58	58	58	58
1.7687657199053357e-6	2.1257391274661417e-8	3.569532703371493e-6	4.851799244870817e-6	6.014525680972115e-6	3.6862800233223564e-6	914	XUT_15R-116,SUT768	NA	chrXV:219022-220564(-)	XUTs	1	2	4	2	NA	2	11	60	41.5	52.5	NA	51	11	60	42	52.5	NA	51	11	11	11	11	11	11	11	11	11	11	11	59.6992462263972	NA	54.6	55.2	55.8	60	63	63.6	64.2	64.8
7.075062879621343e-6	2.1257391274661417e-6	5.35429905505724e-6	7.277698867306225e-6	6.014525680972115e-6	1.2901980081628248e-5	916	XUT_15R-149,SUT769	NA	chrXV:326093-326454(-)	XUTs	4	3	4	7	1	3	30.25	42	35.5	30	14	43.3333333333333	30	34	39	29	14	48	25.7447875437079	NA	13.45	13.9	14.35	30	45	45.6	46.2	46.8	47.4	40.4527722612475	NA	33.1	33.2	33.3	34	46.5	49	51.5	54
1.4150125759242685e-5	1.2754434764796852e-5	1.9632429868543215e-5	2.6684895846789495e-5	1.0525419941701201e-5	5.529420034983534e-6	918	XUT_15R-169,SUT772	NA	chrXV:356079-357227(-)	XUTs	8	11	7	3	6	11	30.25	25.4545454545455	32.8571428571429	47.3333333333333	45.6666666666667	38.4545454545455	32	22	32	54	50	39	27.498761945564	NA	13.7	14.4	15.35	32	40	41.4	42.8	43.9	44.95	23.5604252339529	21	13.5	18	18.5	22	32.5	35	35.5	36
1.7687657199053357e-6	2.1257391274661417e-8	1.7847663516857465e-6	2.4258996224354084e-8	1.5036314202430287e-8	1.8431400116611782e-6	920	XUT_15R-175,SUT773,XUT_15R-177	NA	chrXV:368174-369482(-)	XUTs	1	NA	NA	1	NA	1	61	NA	NA	25	NA	69	61	NA	NA	25	NA	69	61	61	61	61	61	61	61	61	61	61	61	NA	NA	NA	NA	NA	NA	NA	NA	NA	NA
1.7687657199053357e-6	2.1257391274661417e-8	1.7847663516857467e-8	2.4258996224354084e-8	7.518157101215144e-6	7.372560046644713e-6	927	XUT_15R-264	NA	chrXV:577775-578076(-)	XUTs	1	NA	5	4	NA	NA	20	NA	37	28.75	NA	NA	20	NA	36	28	NA	NA	20	20	20	20	20	20	20	20	20	20	20	NA	NA	NA	NA	NA	NA	NA	NA	NA	NA
1.2381360039337349e-5	1.0628695637330708e-5	1.7847663516857467e-8	2.4258996224354084e-6	3.0072628404860574e-6	9.215700058305891e-6	938	XUT_15R-403,YOR318C	NA	chrXV:908474-912535(-)	XUTs	7	1	2	5	5	NA	55.2857142857143	35	67	54.6	38.2	NA	58	35	67	60	39	NA	51.375015827727204	NA	27.9	31.8	35.7	58	66.5	69.8	73.5	78	82.5	35	35	35	35	35	35	35	35	35	35
1.0612594319432014e-5	6.377217382398426e-6	1.9632429868543215e-5	1.455539773461245e-5	1.653994562267332e-5	2.5803960163256496e-5	939	XUT_15R-427,SUT795	NA	chrXV:969101-970074(-)	XUTs	6	6	11	14	3	11	34.6666666666667	36.5	36.9090909090909	41.9285714285714	38	32.5454545454545	28.5	36	38	37.5	27	31	29.9989793370595	NA	16.25	16.5	16.75	28.5	52.25	58	58.5	59	59.5	29.6588417997498	12	12	12	12	36	46.75	50	55.75	61.5
3.1837782958296044e-5	2.5508869529593704e-5	2.498672892360045e-5	3.638849433653113e-5	1.9547208463159374e-5	2.0274540128272962e-5	940	XUT_15R-432,SUT796	NA	chrXV:980940-981498(-)	XUTs	18	15	13	11	12	14	52.2222222222222	46	42.3076923076923	64.2727272727273	42.3333333333333	47.8571428571429	47	43	44	58	38.5	50	43.5382729359549	47	20.75	26.5	32.4	47	53.5	55.2	57.8	61.2	85.2999999999998	44.9315550069127	NA	34	34.4	35.1	43	55	56.6	58.7	60.8
3.5375314398106713e-6	2.1257391274661417e-8	1.7847663516857467e-8	2.4258996224354084e-8	1.5036314202430287e-8	1.8431400116611782e-6	941	XUT_15R-440,SUT798	NA	chrXV:988890-989470(-)	XUTs	2	NA	NA	1	NA	NA	38	NA	NA	18	NA	NA	38	NA	NA	18	NA	NA	35.3270434653114	NA	25.4	26.8	28.2	38	45	46.4	47.8	49.2	50.6	NA	NA	NA	NA	NA	NA	NA	NA	NA	NA
1.7687657199053357e-6	2.1257391274661417e-8	1.7847663516857465e-6	2.4258996224354084e-8	1.5036314202430287e-8	1.8431400116611783e-8	943	XUT_15R-47	NA	chrXV:71387-72313(-)	XUTs	1	NA	NA	NA	NA	1	44	NA	NA	NA	NA	45	44	NA	NA	NA	NA	45	44	44	44	44	44	44	44	44	44	44	44	NA	NA	NA	NA	NA	NA	NA	NA	NA	NA
1.7687657199053357e-6	2.1257391274661417e-6	3.569532703371493e-6	2.4258996224354084e-8	1.5036314202430287e-6	1.8431400116611782e-6	946	XUT_15R-66,CUT823,SUT767	NA	chrXV:99798-101331(-)	CUTs	1	NA	1	1	1	2	51	NA	58	15	21	35	51	NA	58	15	21	35	51	51	51	51	51	51	51	51	51	51	51	NA	NA	NA	NA	NA	NA	NA	NA	NA	NA
3.5375314398106713e-6	2.1257391274661417e-8	3.569532703371493e-6	1.2129498112177043e-5	6.014525680972115e-6	1.1058840069967069e-5	947	XUT_15R-7	NA	chrXV:4134-5377(-)	XUTs	2	5	4	6	NA	2	36.5	50.6	44.5	40.5	NA	69	36.5	50	36.5	33	NA	69	35.7211421989835	NA	29.75	30.5	31.25	36.5	40.25	41	41.75	42.5	43.25	49.5622978656299	NA	37.6	39.2	40.8	50	59	60	61	62
1.945642291895869e-5	2.5508869529593704e-5	1.070859811011448e-5	1.9407196979483267e-5	1.353268278218726e-5	9.215700058305891e-6	948	XUT_15R-8,SUT761,SUT762	NA	chrXV:5380-7933(-)	XUTs	11	8	9	5	12	6	51.8181818181818	47.625	64.3333333333333	38.8	41.6666666666667	52.5	53	44.5	61	34	45.5	53	48.7593456368697	NA	25.5	30	33.5	53	65.5	66	67.5	69	71	46.8210358707322	56	37.4	38.8	40.05	44.5	56	56	56	58.1
3.5375314398106713e-6	2.1257391274661417e-6	5.35429905505724e-6	1.2129498112177043e-5	1.5036314202430287e-6	5.529420034983534e-6	952	XUT_16F-145,SUT403,CUT415	NA	chrXVI:352598-352955(+)	CUTs	2	5	1	3	1	3	33.5	43.8	45	42	18	49.6666666666667	33.5	38	45	45	18	56	33.4065861769801	NA	31.25	31.5	31.75	33.5	34.75	35	35.25	35.5	35.75	40.1681060667541	NA	25.2	26.4	27.6	38	49	54.8	60.6	66.4
1.7687657199053357e-6	2.1257391274661417e-8	3.569532703371493e-6	2.4258996224354084e-6	4.510894260729087e-6	1.8431400116611782e-6	953	XUT_16F-148,SUT404	NA	chrXVI:363761-364358(+)	XUTs	1	1	3	1	NA	2	42	25	29.6666666666667	60	NA	48.5	42	25	34	60	NA	48.5	42	42	42	42	42	42	42	42	42	42	42	25	25	25	25	25	25	25	25	25	25
3.5375314398106713e-6	2.1257391274661417e-6	1.2493364461800224e-5	2.4258996224354084e-8	3.0072628404860574e-6	1.8431400116611782e-6	954	XUT_16F-151,SUT405	NA	chrXVI:368735-369634(+)	XUTs	2	NA	2	1	1	7	94.5	NA	57.5	59	70	66.5714285714286	94.5	NA	57.5	59	70	61	77.8973683766017	NA	46.35	51.7	57.05	94.5	121.25	126.6	131.95	137.3	142.65	NA	NA	NA	NA	NA	NA	NA	NA	NA	NA
1.7687657199053357e-6	2.1257391274661417e-8	1.7847663516857465e-6	2.4258996224354084e-8	6.014525680972115e-6	1.8431400116611782e-6	956	XUT_16F-175	NA	chrXVI:443075-443472(+)	XUTs	1	NA	4	1	NA	1	66	NA	56.25	50	NA	52	66	NA	65.5	50	NA	52	66	66	66	66	66	66	66	66	66	66	66	NA	NA	NA	NA	NA	NA	NA	NA	NA	NA
1.7687657199053357e-6	2.1257391274661417e-8	5.35429905505724e-6	2.4258996224354084e-8	1.5036314202430287e-8	1.8431400116611782e-6	959	XUT_16F-182,SUT409,CUT420,XUT_16F-183	NA	chrXVI:453362-454562(+)	CUTs	1	NA	NA	1	NA	3	28	NA	NA	38	NA	45.6666666666667	28	NA	NA	38	NA	46	28	28	28	28	28	28	28	28	28	28	28	NA	NA	NA	NA	NA	NA	NA	NA	NA	NA
1.7687657199053357e-6	6.377217382398426e-6	1.7847663516857467e-8	4.851799244870817e-6	3.0072628404860574e-6	7.372560046644713e-6	962	XUT_16F-229	NA	chrXVI:568017-569129(+)	XUTs	1	2	2	4	3	NA	39	32	55	43.75	33.3333333333333	NA	39	32	55	38	29	NA	39	39	39	39	39	39	39	39	39	39	39	29.6647939483826	NA	21.2	22.4	23.6	32	38	39.2	40.4	41.6
3.5375314398106713e-6	2.1257391274661417e-6	3.569532703371493e-6	2.4258996224354084e-6	1.5036314202430287e-8	5.529420034983534e-6	963	XUT_16F-238,SUT417	NA	chrXVI:586435-588907(+)	XUTs	2	1	NA	3	1	2	49.5	62	NA	51	60	52.5	49.5	62	NA	60	60	52.5	47.8957200593122	NA	38.25	39.5	40.75	49.5	55.75	57	58.25	59.5	60.75	62	62	62	62	62	62	62	62	62	62
1.7687657199053355e-5	1.2754434764796852e-5	3.391056068202919e-5	2.1833096601918677e-5	2.556173414413149e-5	2.2117680139934138e-5	965	XUT_16F-247,SUT421,CUT426	NA	chrXVI:620155-621923(+)	CUTs	10	9	17	12	6	19	61.4	37.4444444444444	50.4117647058824	55.6666666666667	44.6666666666667	48.2631578947368	59	41	54	57	46	49	60.0911805310687	57	43.75	50.5	52.7	59	72.5	74.2	74.65	75.4	77.2	32.564441947794	42	14.6	22.2	26.6	41	42	48.4	54.8	58.8
1.0612594319432014e-5	1.2754434764796852e-5	1.7847663516857465e-5	7.277698867306225e-6	1.0525419941701201e-5	1.4745120093289426e-5	966	XUT_16F-27,SUT392	NA	chrXVI:75057-75561(+)	XUTs	6	3	7	8	6	10	30.6666666666667	46.6666666666667	40.7142857142857	31.5	34.3333333333333	31.7	30.5	54	45	32	34	31	30.3503162839319	NA	24.5	26	27.5	30.5	34	35	35.25	35.5	35.75	43.5065388505727	NA	27.9	30.8	33.7	54	57.5	58.2	58.9	59.6
1.7687657199053357e-6	2.1257391274661417e-6	1.7847663516857467e-8	2.4258996224354084e-6	1.5036314202430287e-8	1.8431400116611783e-8	967	XUT_16F-272	NA	chrXVI:680816-681077(+)	XUTs	1	1	NA	NA	1	NA	65	19	NA	NA	45	NA	65	19	NA	NA	45	NA	65	65	65	65	65	65	65	65	65	65	65	19	19	19	19	19	19	19	19	19	19
3.5375314398106713e-6	1.4880173892262992e-5	8.923831758428733e-6	7.277698867306225e-6	3.0072628404860574e-6	1.6588260104950607e-5	968	XUT_16F-28,CUT402,XUT_16F-30,SUT393,SUT394	NA	chrXVI:76691-82598(+)	CUTs	2	3	2	9	7	5	38	39.3333333333333	61	61.8888888888889	73.1428571428571	58.6	38	22	61	62	69	62	32.9089653438087	NA	20.9	22.8	24.7	38	47.5	49.4	51.3	53.2	55.1	31.8094140343973	NA	19.3	19.6	19.9	22	49.5	55	60.5	66
3.5375314398106713e-6	2.1257391274661417e-6	1.070859811011448e-5	7.277698867306225e-6	2.1050839883402403e-5	1.2901980081628248e-5	970	XUT_16F-324,SUT423	NA	chrXVI:812514-813136(+)	XUTs	2	3	14	7	1	6	95.5	49	49.1428571428571	41.1428571428571	50	29.6666666666667	95.5	50	36.5	42	50	40	85.0176452273291	NA	56.35	60.7	65.05	95.5	117.25	121.6	125.95	130.3	134.65	48.6998168668896	NA	42.8	43.6	44.4	50	52.5	53	53.5	54
5.306297159716007e-6	1.0628695637330708e-5	5.35429905505724e-6	4.851799244870817e-6	1.5036314202430287e-8	5.529420034983534e-6	975	XUT_16F-35,SUT395	NA	chrXVI:95429-96668(+)	XUTs	3	2	NA	3	5	3	51.3333333333333	71.5	NA	45.3333333333333	54	61	49	71.5	NA	53	52	70	50.8541262841855	NA	44.5	45	45.5	49	55	56.2	57.4	58.6	59.8	70.7248188403477	NA	62.05	63.1	64.15	71.5	76.75	77.8	78.85	79.9
3.5375314398106713e-6	6.377217382398426e-6	1.7847663516857467e-8	1.2129498112177043e-5	1.202905136194423e-5	1.4745120093289426e-5	977	XUT_16F-376,SUT428,SUT429	NA	chrXVI:924139-928552(+)	XUTs	2	5	8	8	3	NA	51.5	50.6	37.375	60.5	74	NA	51.5	56	41.5	63.5	92	NA	50.7937003968012	NA	43.85	44.7	45.55	51.5	55.75	56.6	57.45	58.3	59.15	47.279594790506	NA	27	32	37	56	60	61.6	63.2	64.8
1.7687657199053357e-6	2.1257391274661417e-8	1.7847663516857467e-8	2.4258996224354084e-8	1.5036314202430287e-8	1.8431400116611783e-8	979	XUT_16F-384	NA	chrXVI:938530-939063(+)	XUTs	1	NA	NA	NA	NA	NA	53	NA	NA	NA	NA	NA	53	NA	NA	NA	NA	NA	53	53	53	53	53	53	53	53	53	53	53	NA	NA	NA	NA	NA	NA	NA	NA	NA	NA
5.306297159716007e-6	2.1257391274661417e-8	1.7847663516857467e-8	4.851799244870817e-6	1.5036314202430287e-6	1.8431400116611782e-6	984	XUT_16F-95,SUT397	NA	chrXVI:242995-244365(+)	XUTs	3	2	1	1	NA	NA	48.3333333333333	60.5	50	73	NA	NA	54	60.5	50	73	NA	NA	45.9615305341459	NA	31.5	34	36.5	54	58	58.8	59.6	60.4	61.2	51.6526862805799	NA	32.15	35.3	38.45	60.5	76.25	79.4	82.55	85.7
1.7687657199053357e-6	2.1257391274661417e-8	1.7847663516857467e-8	2.4258996224354084e-8	1.5036314202430287e-8	1.8431400116611783e-8	986	XUT_16R-165	NA	chrXVI:393312-393846(-)	XUTs	1	NA	NA	NA	NA	NA	37	NA	NA	NA	NA	NA	37	NA	NA	NA	NA	NA	37	37	37	37	37	37	37	37	37	37	37	NA	NA	NA	NA	NA	NA	NA	NA	NA	NA
8.843828599526677e-6	2.1257391274661417e-8	1.7847663516857465e-6	4.851799244870817e-6	1.0525419941701201e-5	7.372560046644713e-6	988	XUT_16R-184,SUT815,CUT899	NA	chrXVI:443103-445087(-)	CUTs	5	2	7	4	NA	1	45.4	52.5	35.2857142857143	47.75	NA	42	50	52.5	34	46.5	NA	42	41.5561485380288	NA	24.6	25.2	25.8	50	51	55.8	60.6	65.4	70.2	45.8911756223351	NA	29.55	32.1	34.65	52.5	65.25	67.8	70.35	72.9
1.7687657199053357e-6	2.1257391274661417e-6	1.7847663516857467e-8	2.4258996224354084e-8	1.5036314202430287e-6	1.8431400116611782e-6	989	XUT_16R-192,SUT817	NA	chrXVI:458978-459861(-)	XUTs	1	NA	1	1	1	NA	51	NA	43	48	65	NA	51	NA	43	48	65	NA	51	51	51	51	51	51	51	51	51	51	51	NA	NA	NA	NA	NA	NA	NA	NA	NA	NA
1.7687657199053357e-6	2.1257391274661417e-6	1.7847663516857467e-8	2.4258996224354084e-8	3.0072628404860574e-6	1.8431400116611782e-6	990	XUT_16R-225	NA	chrXVI:527400-528634(-)	XUTs	1	NA	2	1	1	NA	54	NA	51	28	78	NA	54	NA	51	28	78	NA	54	54	54	54	54	54	54	54	54	54	54	NA	NA	NA	NA	NA	NA	NA	NA	NA	NA
5.306297159716007e-6	6.377217382398426e-6	3.569532703371493e-6	2.4258996224354084e-8	3.0072628404860574e-6	5.529420034983534e-6	991	XUT_16R-239,SUT822	NA	chrXVI:556306-557686(-)	XUTs	3	NA	2	3	3	2	35.3333333333333	NA	50	48.6666666666667	55.6666666666667	51.5	30	NA	50	48	57	51.5	32.2685729204909	NA	21	22	23	30	43	45.6	48.2	50.8	53.4	NA	NA	NA	NA	NA	NA	NA	NA	NA	NA
5.306297159716007e-6	4.251478254932283e-6	1.7847663516857465e-6	4.851799244870817e-6	1.5036314202430287e-6	1.2901980081628248e-5	992	XUT_16R-25,SUT805	NA	chrXVI:46726-47227(-)	XUTs	3	2	1	7	2	1	33	83.5	48	36.8571428571429	51	20	35	83.5	48	42	51	20	31.8600660531273	NA	23.3	24.6	25.9	35	38.5	39.2	39.9	40.6	41.3	81.8535277187245	NA	68.65	70.3	71.95	83.5	91.75	93.4	95.05	96.7
1.7687657199053357e-6	2.1257391274661417e-6	3.569532703371493e-6	7.277698867306225e-6	1.804357704291635e-5	1.4745120093289426e-5	994	XUT_16R-29	NA	chrXVI:62662-63035(-)	XUTs	1	3	12	8	1	2	54	42.3333333333333	35.75	39	43	21	54	36	24	35	43	21	54	54	54	54	54	54	54	54	54	54	54	41.3224621658603	NA	35.1	35.2	35.3	36	46	48	50	52
1.7687657199053357e-6	2.1257391274661417e-8	1.7847663516857467e-8	2.4258996224354084e-8	1.5036314202430287e-8	1.8431400116611783e-8	996	XUT_16R-346	NA	chrXVI:776245-776711(-)	XUTs	1	NA	NA	NA	NA	NA	48	NA	NA	NA	NA	NA	48	NA	NA	NA	NA	NA	48	48	48	48	48	48	48	48	48	48	48	NA	NA	NA	NA	NA	NA	NA	NA	NA	NA
2.1225188638864028e-5	2.1257391274661417e-5	2.141719622022896e-5	2.1833096601918677e-5	4.059804834656178e-5	5.529420034983535e-5	997	XUT_16R-348	NA	chrXVI:780312-781815(-)	XUTs	12	9	27	30	10	12	60.9166666666667	38.5555555555556	42.8148148148148	37.4	37.1	68.25	47.5	41	42	30	33.5	63	44.561380160449	56	18.75	21.2	22.3	47.5	55.25	55.8	56	56	157.7	32.9228532206087	NA	14.4	16.8	18	41	46	48.8	51.6	58.8
1.7687657199053357e-6	2.1257391274661417e-8	1.7847663516857465e-6	2.4258996224354084e-8	1.5036314202430287e-6	3.6862800233223564e-6	1002	XUT_16R-399	NA	chrXVI:881214-882300(-)	XUTs	1	NA	1	2	NA	1	70	NA	56	31.5	NA	53	70	NA	56	31.5	NA	53	70	70	70	70	70	70	70	70	70	70	70	NA	NA	NA	NA	NA	NA	NA	NA	NA	NA
5.306297159716007e-6	6.377217382398426e-6	1.2493364461800224e-5	4.851799244870817e-6	1.0525419941701201e-5	1.2901980081628248e-5	1004	XUT_16R-422,SUT847	NA	chrXVI:935863-937882(-)	XUTs	3	2	7	7	3	7	26.6666666666667	54.5	66.5714285714286	47.4285714285714	39	47.1428571428571	29	54.5	51	55	27	50	25.5922584013161	NA	18.2	19.4	20.6	29	31.5	32	32.5	33	33.5	50.8920425999979	NA	36.95	38.9	40.85	54.5	64.25	66.2	68.15	70.1
1.7687657199053357e-6	2.1257391274661417e-6	1.7847663516857467e-8	2.4258996224354084e-8	1.5036314202430287e-8	1.8431400116611783e-8	1005	XUT_16R-54,SUT807	NA	chrXVI:114315-116373(-)	XUTs	1	NA	NA	NA	1	NA	39	NA	NA	NA	29	NA	39	NA	NA	NA	29	NA	39	39	39	39	39	39	39	39	39	39	39	NA	NA	NA	NA	NA	NA	NA	NA	NA	NA
1.7687657199053357e-6	2.1257391274661417e-8	1.7847663516857467e-8	2.4258996224354084e-8	1.5036314202430287e-8	3.6862800233223564e-6	1006	XUT_16R-6	NA	chrXVI:17326-18027(-)	XUTs	1	NA	NA	2	NA	NA	80	NA	NA	55	NA	NA	80	NA	NA	55	NA	NA	80	80	80	80	80	80	80	80	80	80	80	NA	NA	NA	NA	NA	NA	NA	NA	NA	NA
1.7687657199053357e-6	2.1257391274661417e-8	1.7847663516857467e-8	2.4258996224354084e-8	1.5036314202430287e-8	1.8431400116611783e-8	1007	XUT_16R-67	NA	chrXVI:144087-145277(-)	XUTs	1	NA	NA	NA	NA	NA	49	NA	NA	NA	NA	NA	49	NA	NA	NA	NA	NA	49	49	49	49	49	49	49	49	49	49	49	NA	NA	NA	NA	NA	NA	NA	NA	NA	NA
5.306297159716007e-6	2.1257391274661417e-8	1.7847663516857465e-6	4.851799244870817e-6	6.014525680972115e-6	7.372560046644713e-6	1008	XUT_16R-69,SUT810	NA	chrXVI:145322-146913(-)	XUTs	3	2	4	4	NA	1	68	82	55.75	75.5	NA	61	62	82	57.5	63.5	NA	61	67.3160974956053	NA	60.2	60.4	60.6	62	72	74	76	78	80	81.504601097116	NA	73.9	74.8	75.7	82	86.5	87.4	88.3	89.2
1.7687657199053357e-6	2.1257391274661417e-6	3.569532703371493e-6	1.455539773461245e-5	1.0525419941701201e-5	5.529420034983534e-6	1009	XUT_16R-8	NA	chrXVI:19309-21957(-)	XUTs	1	6	7	3	1	2	182	52.8333333333333	55.4285714285714	52.6666666666667	42	59	182	56.5	56	52	42	59	182	182	182	182	182	182	182	182	182	182	182	51.2363880960168	NA	35	37	39	56.5	58.5	59	62	65
7.075062879621343e-6	1.0628695637330708e-5	5.35429905505724e-6	2.4258996224354084e-6	1.202905136194423e-5	1.1058840069967069e-5	1011	XUT_1F-14	NA	chrI:27074-28174(+)	XUTs	4	1	8	6	5	3	50.5	71	61.5	41.5	42.8	42.6666666666667	49.5	71	65	35	45	52	50.3818748306046	NA	47.15	47.3	47.45	49.5	52.25	53	53.75	54.5	55.25	71	71	71	71	71	71	71	71	71	71
1.7687657199053357e-6	6.377217382398426e-6	5.35429905505724e-6	2.4258996224354084e-6	3.0072628404860574e-6	3.6862800233223564e-6	1013	XUT_1F-23,SUT002,XUT_1F-25	NA	chrI:43127-45496(+)	XUTs	1	1	2	2	3	3	34	23	39.5	38	32.6666666666667	38.3333333333333	34	23	39.5	38	21	42	34	34	34	34	34	34	34	34	34	34	34	23	23	23	23	23	23	23	23	23	23
1.0612594319432014e-5	4.251478254932283e-6	1.7847663516857465e-6	2.4258996224354084e-6	4.510894260729087e-6	1.1058840069967069e-5	1015	XUT_1F-4	NA	chrI:13726-16710(+)	XUTs	6	1	3	6	2	1	58.3333333333333	23	56.6666666666667	57	63.5	101	63.5	23	58	58	63.5	101	55.7017303005364	NA	34.5	37	39.5	63.5	68.25	69	71.75	74.5	77.25	23	23	23	23	23	23	23	23	23	23
1.4150125759242685e-5	2.1257391274661417e-6	1.4278130813485972e-5	1.2129498112177043e-5	1.5036314202430287e-6	1.8431400116611782e-6	1018	XUT_1F-90,SUT004	NA	chrI:197278-200030(+)	XUTs	8	5	1	1	1	8	37.875	43.4	118	69	42	41.75	34.5	48	118	69	42	45.5	36.4127915624642	NA	26.35	26.7	27.2	34.5	42	46.2	50.4	53.7	56.85	38.6580201488225	NA	21.4	21.8	22.2	48	49	54.4	59.8	65.2
1.7687657199053357e-6	4.251478254932283e-6	1.7847663516857467e-8	2.4258996224354084e-8	1.5036314202430287e-8	3.6862800233223564e-6	1020	XUT_1R-35	NA	chrI:65390-65728(-)	XUTs	1	NA	NA	2	2	NA	64	NA	NA	43.5	64.5	NA	64	NA	NA	43.5	64.5	NA	64	64	64	64	64	64	64	64	64	64	64	NA	NA	NA	NA	NA	NA	NA	NA	NA	NA
3.5375314398106713e-6	2.1257391274661417e-6	1.4278130813485972e-5	9.703598489741634e-6	2.1050839883402403e-5	1.1058840069967069e-5	1025	XUT_1R-83	NA	chrI:182873-183599(-)	XUTs	2	4	14	6	1	8	54.5	48.25	44.9285714285714	41.8333333333333	24	50	54.5	51	48	44	24	47	54.479353887505	NA	53.15	53.3	53.45	54.5	55.25	55.4	55.55	55.7	55.85	47.5170101054372	51	37.4	39.8	42.2	51	52.25	53	53.75	54.5
1.7687657199053357e-6	2.1257391274661417e-6	3.569532703371493e-6	4.851799244870817e-6	3.0072628404860574e-6	3.6862800233223564e-6	1026	XUT_1R-87	NA	chrI:187091-188135(-)	XUTs	1	2	2	2	1	2	31	35	42.5	54	39	29	31	35	42.5	54	39	29	31	31	31	31	31	31	31	31	31	31	31	33.5410196624969	NA	26	27	28	35	40	41	42	43
1.7687657199053357e-6	2.1257391274661417e-8	1.7847663516857465e-6	2.4258996224354084e-6	1.5036314202430287e-6	1.8431400116611783e-8	1027	XUT_1R-90	NA	chrI:188794-189114(-)	XUTs	1	1	1	NA	NA	1	94	58	33	NA	NA	42	94	58	33	NA	NA	42	94	94	94	94	94	94	94	94	94	94	94	58	58	58	58	58	58	58	58	58	58
1.7687657199053355e-5	1.0628695637330708e-5	5.35429905505724e-6	2.1833096601918677e-5	3.157625982510361e-5	4.792164030319064e-5	1028	XUT_1R-91	NA	chrI:189573-190047(-)	XUTs	10	9	21	26	5	3	45.7	51.1111111111111	42.5238095238095	37.1153846153846	30	26.6666666666667	33.5	51	46	36.5	28	17	37.4052621468943	NA	21	21	21.7	33.5	52.75	53.2	53.65	62.9	102.95	50.4131534739317	54	41.4	41.8	42.4	51	54	56.8	59.6	62.4
1.7687657199053357e-6	2.1257391274661417e-6	3.569532703371493e-6	2.4258996224354084e-6	1.5036314202430287e-6	1.8431400116611782e-6	1030	XUT_2F-106	NA	chrII:292134-292764(+)	XUTs	1	1	1	1	1	2	15	24	31	69	29	42.5	15	24	31	69	29	42.5	15	15	15	15	15	15	15	15	15	15	15	24	24	24	24	24	24	24	24	24	24
1.7687657199053357e-6	1.2754434764796852e-5	1.2493364461800224e-5	9.703598489741634e-6	3.0072628404860574e-6	1.2901980081628248e-5	1034	XUT_2F-145,SUT014	NA	chrII:362764-364715(+)	XUTs	1	4	2	7	6	7	21	41.5	68	60.2857142857143	77.8333333333333	59.1428571428571	21	43.5	68	58	66.5	58	21	21	21	21	21	21	21	21	21	21	21	36.0845780160629	NA	17.95	19.9	21.85	43.5	59.25	60	60.75	61.5
1.7687657199053357e-6	2.1257391274661417e-8	1.7847663516857465e-6	2.4258996224354084e-8	1.5036314202430287e-8	3.6862800233223564e-6	1035	XUT_2F-146,CUT019	NA	chrII:365889-367098(+)	CUTs	1	NA	NA	2	NA	1	30	NA	NA	21.5	NA	25	30	NA	NA	21.5	NA	25	30	30	30	30	30	30	30	30	30	30	30	NA	NA	NA	NA	NA	NA	NA	NA	NA	NA
7.075062879621343e-6	1.2754434764796852e-5	7.139065406742986e-6	4.851799244870817e-6	1.5036314202430288e-5	9.215700058305891e-6	1036	XUT_2F-177,CUT025	NA	chrII:427126-431775(+)	CUTs	4	2	10	5	6	4	45.75	36	55.6	66.8	62.3333333333333	56.75	44.5	36	51.5	64	60	49.5	40.8960044964293	NA	22.25	24.5	26.75	44.5	59	62	65	68	71	32.7261363439071	NA	22.5	24	25.5	36	43.5	45	46.5	48
5.306297159716007e-6	6.377217382398426e-6	1.070859811011448e-5	7.277698867306225e-6	1.202905136194423e-5	1.8431400116611782e-6	1037	XUT_2F-190,SUT018	NA	chrII:474276-477074(+)	XUTs	3	3	8	1	3	6	71	57	62.75	33	42	49.6666666666667	69	65	61	33	17	52.5	70.3223230720393	NA	60.9	61.8	62.7	69	76.5	78	79.5	81	82.5	53.8993323406248	NA	36.2	39.4	42.6	65	69	69.8	70.6	71.4
3.5375314398106713e-6	6.377217382398426e-6	1.7847663516857467e-8	9.703598489741634e-6	1.5036314202430287e-6	3.6862800233223564e-6	1040	XUT_2F-206,SUT019	NA	chrII:532461-533319(+)	XUTs	2	4	1	2	3	NA	58.5	38	57	50.5	61	NA	58.5	40	57	50.5	61	NA	55.1543289325507	NA	40.95	42.9	44.85	58.5	68.25	70.2	72.15	74.1	76.05	34.9340880984588	NA	20.5	22	23.5	40	51.5	51.8	52.1	52.4
1.5918891479148022e-5	1.7005913019729134e-5	8.923831758428733e-6	7.277698867306225e-6	1.202905136194423e-5	2.2117680139934138e-5	1042	XUT_2F-242,CUT030	NA	chrII:614214-616167(+)	CUTs	9	3	8	12	8	5	50.2222222222222	32.3333333333333	43.25	59.9166666666667	40.625	33	49	39	41	37.5	39.5	32	42.1444910062676	NA	17.4	17.8	18.4	49	72	72.4	72.8	77.6	86.8	28.8546032000639	NA	16.5	19	21.5	39	41.5	42	42.5	43
1.7687657199053357e-6	2.1257391274661417e-8	1.7847663516857465e-6	2.4258996224354084e-8	6.014525680972115e-6	1.8431400116611782e-6	1043	XUT_2F-258	NA	chrII:644201-645048(+)	XUTs	1	NA	4	1	NA	1	55	NA	51.75	44	NA	66	55	NA	48.5	44	NA	66	55	55	55	55	55	55	55	55	55	55	55	NA	NA	NA	NA	NA	NA	NA	NA	NA	NA
1.7687657199053357e-6	2.1257391274661417e-8	1.7847663516857467e-8	2.4258996224354084e-8	1.5036314202430287e-8	5.529420034983534e-6	1046	XUT_2F-340	NA	chrII:807262-808334(+)	XUTs	1	NA	NA	3	NA	NA	42	NA	NA	59	NA	NA	42	NA	NA	58	NA	NA	42	42	42	42	42	42	42	42	42	42	42	NA	NA	NA	NA	NA	NA	NA	NA	NA	NA
3.5375314398106713e-6	2.1257391274661417e-8	3.569532703371493e-6	2.4258996224354084e-8	1.5036314202430287e-6	3.6862800233223564e-6	1047	XUT_2F-50,SUT006	NA	chrII:164469-165007(+)	XUTs	2	NA	1	2	NA	2	40	NA	52	37	NA	52	40	NA	52	37	NA	52	38.4577690460588	NA	30.1	31.2	32.3	40	45.5	46.6	47.7	48.8	49.9	NA	NA	NA	NA	NA	NA	NA	NA	NA	NA
1.7687657199053357e-6	2.1257391274661417e-8	1.7847663516857465e-6	2.4258996224354084e-8	1.5036314202430287e-6	1.8431400116611782e-6	1051	XUT_2R-114	NA	chrII:281280-283948(-)	XUTs	1	NA	1	1	NA	1	37	NA	14	38	NA	12	37	NA	14	38	NA	12	37	37	37	37	37	37	37	37	37	37	37	NA	NA	NA	NA	NA	NA	NA	NA	NA	NA
8.843828599526677e-6	1.4880173892262992e-5	7.139065406742986e-6	4.851799244870817e-6	7.518157101215144e-6	1.1058840069967069e-5	1053	XUT_2R-127,SUT445	NA	chrII:301353-304756(-)	XUTs	5	2	5	6	7	4	42	80	56.8	45.8333333333333	60.5714285714286	18	49	80	62	46	62	19	40.3542929872059	NA	26.2	28.4	30.6	49	50	50.4	50.8	51.2	51.6	79.6931615635871	NA	73.7	74.4	75.1	80	83.5	84.2	84.9	85.6
1.7687657199053357e-6	4.251478254932283e-6	1.7847663516857467e-8	2.4258996224354084e-6	1.5036314202430287e-8	3.6862800233223564e-6	1057	XUT_2R-172	NA	chrII:390125-390772(-)	XUTs	1	1	NA	2	2	NA	15	49	NA	69.5	47.5	NA	15	49	NA	69.5	47.5	NA	15	15	15	15	15	15	15	15	15	15	15	49	49	49	49	49	49	49	49	49	49
8.843828599526677e-6	2.1257391274661417e-6	3.569532703371493e-6	2.4258996224354084e-8	3.0072628404860574e-6	3.6862800233223564e-6	1060	XUT_2R-256,SUT449	NA	chrII:601272-602308(-)	XUTs	5	NA	2	2	1	2	53.6	NA	74	95	65	69.5	46	NA	74	95	65	69.5	51.8814536491062	NA	40.4	40.8	41.2	46	64	66.4	68.8	71.2	73.6	NA	NA	NA	NA	NA	NA	NA	NA	NA	NA
1.7687657199053357e-6	4.251478254932283e-6	5.35429905505724e-6	2.4258996224354084e-6	3.0072628404860574e-6	5.529420034983534e-6	1063	XUT_2R-307	NA	chrII:722287-723035(-)	XUTs	1	1	2	3	2	3	58	57	40.5	40.3333333333333	31	61	58	57	40.5	39	31	46	58	58	58	58	58	58	58	58	58	58	58	57	57	57	57	57	57	57	57	57	57
1.0612594319432014e-5	1.7005913019729134e-5	8.923831758428733e-6	1.455539773461245e-5	1.202905136194423e-5	7.372560046644713e-6	1065	XUT_2R-342,SUT451	NA	chrII:786209-786872(-)	XUTs	6	6	8	4	8	5	40.5	39.3333333333333	79.375	56.5	45.25	55.6	39.5	38.5	48.5	57.5	41	57	37.0191973021802	NA	19.5	22	24.5	39.5	54.5	59	59.5	60	60.5	38.2452224482823	NA	27.5	29	30.5	38.5	45	47	48.75	50.5
1.4150125759242685e-5	4.251478254932283e-6	2.3201962571914706e-5	9.703598489741634e-6	1.653994562267332e-5	2.0274540128272962e-5	1066	XUT_2R-343,SUT452,XUT_2R-344	NA	chrII:788502-792589(-)	XUTs	8	4	11	11	2	13	52.125	42	39.6363636363636	42.4545454545455	29	49.4615384615385	45.5	42.5	45	36	29	47	48.5919219864328	35	31.75	33.5	35	45.5	67.25	67.6	67.95	74.9	82.95	41.536521105521	NA	34.2	35.4	36.6	42.5	45.5	46.4	47.3	48.2
8.843828599526677e-6	4.251478254932283e-6	7.139065406742986e-6	2.4258996224354084e-6	4.510894260729087e-6	7.372560046644713e-6	1067	XUT_2R-48,SUT438	NA	chrII:126053-127563(-)	XUTs	5	1	3	4	2	4	47.4	41	73	47.5	55	49.25	49	41	71	41	55	54	42.4414170943538	NA	21	26	31	49	63	64	65	66	67	41	41	41	41	41	41	41	41	41	41
1.7687657199053357e-6	2.1257391274661417e-6	1.7847663516857467e-8	2.4258996224354084e-8	1.5036314202430287e-8	1.8431400116611783e-8	1068	XUT_2R-56	NA	chrII:159868-160243(-)	XUTs	1	NA	NA	NA	1	NA	24	NA	NA	NA	49	NA	24	NA	NA	NA	49	NA	24	24	24	24	24	24	24	24	24	24	24	NA	NA	NA	NA	NA	NA	NA	NA	NA	NA
5.306297159716007e-6	8.502956509864567e-6	7.139065406742986e-6	1.6981297357047858e-5	1.202905136194423e-5	1.4745120093289426e-5	1069	XUT_2R-63,SUT439	NA	chrII:165962-166967(-)	XUTs	3	7	8	8	4	4	28.6666666666667	30.5714285714286	36.625	49.75	45.5	47	33	27	37.5	54	46	46	23.5542732316191	NA	11.4	13.8	16.2	33	38.5	39.6	40.7	41.8	42.9	25.6545444002796	NA	10.7	13.4	16.1	27	38.5	38.8	41.5	49
8.843828599526677e-6	2.1257391274661417e-5	5.35429905505724e-6	7.277698867306225e-6	1.653994562267332e-5	2.5803960163256496e-5	1070	XUT_2R-65,SUT440	NA	chrII:169341-169998(-)	XUTs	5	3	11	14	10	3	38.2	32.3333333333333	37.2727272727273	33.2142857142857	41.4	49	28	31	38	24.5	37	44	30.6412233319207	NA	14	16	18	28	42	51	60	69	78	29.5575816811468	NA	18.4	19.8	21.2	31	40	41.8	43.6	45.4
2.830025151848537e-5	3.613756516692441e-5	3.569532703371493e-5	4.609209282627276e-5	3.4583522665589666e-5	3.6862800233223565e-5	1071	XUT_2R-85	NA	chrII:218229-221050(-)	XUTs	16	19	23	20	17	20	40.75	44.8947368421053	49.304347826087	51.65	53.4705882352941	47.75	43.5	48	49	57	59	51.5	34.6504325365528	56	10.75	12.5	14.5	43.5	56.25	57	57.75	59.5	63.75	41.7840718531808	NA	20	22.4	27.2	48	57	57.4	58.9	62.4
7.075062879621343e-6	2.1257391274661417e-8	1.7847663516857465e-6	4.851799244870817e-6	6.014525680972115e-6	9.215700058305891e-6	1072	XUT_2R-86	NA	chrII:221281-221552(-)	XUTs	4	2	4	5	NA	1	44.75	36.5	40.5	41.4	NA	11	46.5	36.5	40.5	37	NA	11	40.3328839575355	NA	22.2	26.4	30.6	46.5	52.25	55.4	58.55	61.7	64.85	31.4642654451045	NA	19.85	21.7	23.55	36.5	45.75	47.6	49.45	51.3
7.075062879621343e-6	2.1257391274661417e-8	1.7847663516857467e-8	2.4258996224354084e-6	1.5036314202430287e-8	1.8431400116611782e-6	1074	XUT_3F-108,SUT038	NA	chrIII:242570-244223(+)	XUTs	4	1	NA	1	NA	NA	46.5	59	NA	85	NA	NA	46	59	NA	85	NA	NA	46.069303648947	NA	39.45	39.9	40.35	46	51.25	52	52.75	53.5	54.25	59	59	59	59	59	59	59	59	59	59
1.7687657199053357e-6	2.1257391274661417e-6	1.7847663516857465e-6	2.4258996224354084e-6	1.5036314202430287e-6	1.8431400116611783e-8	1075	XUT_3F-31	NA	chrIII:74616-75423(+)	XUTs	1	1	1	NA	1	1	59	28	35	NA	40	59	59	28	35	NA	40	59	59	59	59	59	59	59	59	59	59	59	59	28	28	28	28	28	28	28	28	28	28
3.1837782958296044e-5	3.401182603945827e-5	3.034102797865769e-5	4.1240293581401944e-5	2.706536556437452e-5	3.870594024488475e-5	1077	XUT_3F-5	NA	chrIII:29540-30536(+)	XUTs	18	17	18	21	16	17	50.9444444444444	50.1176470588235	50.6111111111111	48.6190476190476	51.6875	68.3529411764706	55	50	48.5	52	49.5	66	47.1762957896983	55	27.7	35.2	37.55	55	58.75	61.4	63.45	64.9	68.95	45.6723752723363	44	21.8	22.6	25.4	50	70	70.8	72.8	75.2
1.7687657199053357e-6	2.1257391274661417e-8	1.7847663516857465e-6	4.851799244870817e-6	3.0072628404860574e-6	1.8431400116611782e-6	1078	XUT_3F-51,SUT029	NA	chrIII:116351-117306(+)	XUTs	1	2	2	1	NA	1	38	68.5	37.5	33	NA	19	38	68.5	37.5	33	NA	19	38	38	38	38	38	38	38	38	38	38	38	66.723309270449107	NA	54.55	56.1	57.65	68.5	76.25	77.8	79.35	80.9
9.020705171517211e-5	6.377217382398424e-5	7.139065406742986e-5	4.851799244870817e-5	3.4583522665589666e-5	7.003932044312476e-5	1080	XUT_3F-6	NA	chrIII:30657-31231(+)	XUTs	51	20	23	38	30	40	37.3529411764706	31.75	39.0434782608696	43.2368421052632	29.9666666666667	29.5	37	26.5	42	46	27	23.5	33.6494330229094	37	12.5	19	21.5	37	47.5	51	52.5	57	60	27.3741135219396	14	13.75	14	14	26.5	44.5	46.6	49.75	54.5
1.7687657199053357e-6	2.1257391274661417e-6	1.7847663516857467e-8	2.4258996224354084e-8	3.0072628404860574e-6	1.8431400116611783e-8	1081	XUT_3F-65	NA	chrIII:147843-148622(+)	XUTs	1	NA	2	NA	1	NA	27	NA	23	NA	18	NA	27	NA	23	NA	18	NA	27	27	27	27	27	27	27	27	27	27	27	NA	NA	NA	NA	NA	NA	NA	NA	NA	NA
8.843828599526677e-6	1.9131652147195275e-5	1.2493364461800224e-5	2.6684895846789495e-5	3.307989124534664e-5	4.4235360279868275e-5	1083	XUT_3F-78	NA	chrIII:168897-169249(+)	XUTs	5	11	22	24	9	7	28.2	27.1818181818182	27.2727272727273	29.2916666666667	19.3333333333333	35.2857142857143	16	23	25.5	23.5	21	33	21.5585973628214	NA	12.6	13.2	13.8	16	21	32.2	43.4	54.6	65.8	22.961044298028	16	11	16	16	23	30.5	31	36	41
5.306297159716007e-6	6.377217382398426e-6	1.4278130813485972e-5	7.277698867306225e-6	7.518157101215144e-6	1.1058840069967069e-5	1085	XUT_3R-106,SUT458	NA	chrIII:224335-227886(-)	XUTs	3	3	5	6	3	8	37.3333333333333	61.6666666666667	37.4	54.5	41	29.75	25	63	36	58	26	34	33.2620699768153	NA	23.2	23.4	23.6	25	44.5	48.4	52.3	56.2	60.1	54.4681518607979	NA	30.6	34.2	37.8	63	79	82.2	85.4	88.6
1.7687657199053357e-6	2.1257391274661417e-8	1.7847663516857467e-8	2.4258996224354084e-8	1.5036314202430287e-6	1.8431400116611783e-8	1086	XUT_3R-119	NA	chrIII:253066-254119(-)	XUTs	1	NA	1	NA	NA	NA	48	NA	53	NA	NA	NA	48	NA	53	NA	NA	NA	48	48	48	48	48	48	48	48	48	48	48	NA	NA	NA	NA	NA	NA	NA	NA	NA	NA
7.075062879621343e-6	1.0628695637330708e-5	3.569532703371493e-6	2.4258996224354084e-8	1.5036314202430287e-8	5.529420034983534e-6	1087	XUT_3R-136	NA	chrIII:299575-300624(-)	XUTs	4	NA	NA	3	5	2	63.75	NA	NA	66.3333333333333	40.8	41	60	NA	NA	70	39	41	60.8888646902949	NA	43.35	44.7	46.05	60	75	78.6	82.2	85.8	89.4	NA	NA	NA	NA	NA	NA	NA	NA	NA	NA
1.0612594319432014e-5	2.1257391274661417e-8	3.569532703371493e-6	1.9407196979483267e-5	2.856899698461755e-5	2.0274540128272962e-5	1088	XUT_3R-144,SUT459	NA	chrIII:308247-310026(-)	XUTs	6	8	19	11	NA	2	53.8333333333333	47.5	55.0526315789474	58.8181818181818	NA	49	54	52	55	59	NA	49	51.3537713171741	51	33	39	45	54	57.75	58	63.25	68.5	73.75	41.0333850053802	NA	18.15	28.3	37.1	52	58.75	61.2	63.65	66.1
3.5375314398106713e-6	4.251478254932283e-6	8.923831758428733e-6	2.4258996224354084e-6	1.0525419941701201e-5	9.215700058305891e-6	1089	XUT_3R-44,SUT455	NA	chrIII:113183-114278(-)	XUTs	2	1	7	5	2	5	72	47	54.2857142857143	66.8	60.5	63.6	72	47	56	67	60.5	57	71.972216861786407	NA	70.2	70.4	70.6	72	73	73.2	73.4	73.6	73.8	47	47	47	47	47	47	47	47	47	47
1.7687657199053357e-6	2.1257391274661417e-6	7.139065406742986e-6	1.455539773461245e-5	7.518157101215144e-6	3.6862800233223564e-6	1090	XUT_3R-46,SUT456	NA	chrIII:115094-117286(-)	XUTs	1	6	5	2	1	4	54	44	45.8	54	31	56.5	54	47	60	54	31	56.5	54	54	54	54	54	54	54	54	54	54	54	38.468344441985	NA	17.25	18.5	19.75	47	61	64	65.25	66.5
3.5375314398106713e-6	2.1257391274661417e-8	1.7847663516857467e-8	2.4258996224354084e-6	1.5036314202430287e-6	5.529420034983534e-6	1091	XUT_3R-67	NA	chrIII:152205-152591(-)	XUTs	2	1	1	3	NA	NA	54	27	34	40.6666666666667	NA	NA	54	27	34	48	NA	NA	52.1536192416212	NA	41.4	42.8	44.2	54	61	62.4	63.8	65.2	66.6	27	27	27	27	27	27	27	27	27	27
3.5375314398106713e-6	2.1257391274661417e-6	5.35429905505724e-6	2.4258996224354084e-6	1.5036314202430287e-8	1.1058840069967069e-5	1092	XUT_4F-115	NA	chrIV:219362-219814(+)	XUTs	2	1	NA	6	1	3	29.5	72	NA	31	69	29	29.5	72	NA	28.5	69	18	27.1661554144122	NA	19.15	20.3	21.45	29.5	35.25	36.4	37.55	38.7	39.85	72	72	72	72	72	72	72	72	72	72
1.7687657199053357e-6	2.1257391274661417e-8	1.7847663516857467e-8	2.4258996224354084e-8	1.5036314202430287e-8	1.8431400116611783e-8	1094	XUT_4F-127	NA	chrIV:238857-239473(+)	XUTs	1	NA	NA	NA	NA	NA	32	NA	NA	NA	NA	NA	32	NA	NA	NA	NA	NA	32	32	32	32	32	32	32	32	32	32	32	NA	NA	NA	NA	NA	NA	NA	NA	NA	NA
3.5375314398106713e-6	4.251478254932283e-6	3.569532703371493e-6	4.851799244870817e-6	3.0072628404860574e-6	3.6862800233223564e-6	1098	XUT_4F-175	NA	chrIV:357455-359301(+)	XUTs	2	2	2	2	2	2	31.5	34.5	23	29	37.5	25.5	31.5	34.5	23	29	37.5	25.5	31.4642654451045	NA	30.15	30.3	30.45	31.5	32.25	32.4	32.55	32.7	32.85	33.6749164809655	NA	27.75	28.5	29.25	34.5	38.25	39	39.75	40.5
3.5375314398106713e-6	2.1257391274661417e-6	3.569532703371493e-6	1.2129498112177043e-5	1.5036314202430287e-6	9.215700058305891e-6	1100	XUT_4F-193	NA	chrIV:387163-387700(+)	XUTs	2	5	1	5	1	2	24	48.2	130	50.6	30	37	24	40	130	52	30	37	23.9791576165636	NA	23.1	23.2	23.3	24	24.5	24.6	24.7	24.8	24.9	44.1534079585239	NA	28.2	30.4	32.6	40	49	57	65	73
3.5375314398106713e-6	4.251478254932283e-6	7.139065406742986e-6	2.4258996224354084e-6	9.021788521458174e-6	1.8431400116611782e-6	1101	XUT_4F-204,SUT049	NA	chrIV:407478-408201(+)	XUTs	2	1	6	1	2	4	37.5	46	33.6666666666667	45	16.5	19.25	37.5	46	28.5	45	16.5	16.5	36.2767142944341	NA	28.95	29.9	30.85	37.5	42.25	43.2	44.15	45.1	46.05	46	46	46	46	46	46	46	46	46	46
1.7687657199053357e-6	2.1257391274661417e-8	1.7847663516857467e-8	2.4258996224354084e-8	1.5036314202430287e-8	1.8431400116611783e-8	1103	XUT_4F-238	NA	chrIV:481962-482307(+)	XUTs	1	NA	NA	NA	NA	NA	28	NA	NA	NA	NA	NA	28	NA	NA	NA	NA	NA	28	28	28	28	28	28	28	28	28	28	28	NA	NA	NA	NA	NA	NA	NA	NA	NA	NA
3.1837782958296044e-5	2.9760347784525984e-5	3.212579433034344e-5	3.638849433653113e-5	6.615978249069328e-5	6.635304041980243e-5	1106	XUT_4F-255	NA	chrIV:511974-513339(+)	XUTs	18	15	44	36	14	18	40.1111111111111	41.8666666666667	43.9772727272727	38	35	34.0555555555556	39.5	39	41.5	34.5	34	37	35.4437473543041	NA	15.8	17.7	20.75	39.5	52.5	53	53.9	59.8	71.6	38.1136045227391	61	21.8	26.4	27.2	39	49.5	52.2	59.9	61
1.7687657199053357e-6	2.1257391274661417e-8	1.7847663516857465e-6	2.4258996224354084e-8	1.5036314202430287e-8	1.8431400116611783e-8	1108	XUT_4F-273,CUT066	NA	chrIV:562644-563459(+)	CUTs	1	NA	NA	NA	NA	1	89	NA	NA	NA	NA	36	89	NA	NA	NA	NA	36	89	89	89	89	89	89	89	89	89	89	89	NA	NA	NA	NA	NA	NA	NA	NA	NA	NA
1.7687657199053357e-6	2.1257391274661417e-8	3.569532703371493e-6	7.277698867306225e-6	1.5036314202430287e-8	1.8431400116611783e-8	1109	XUT_4F-278	NA	chrIV:569177-570468(+)	XUTs	1	3	NA	NA	NA	2	46	64	NA	NA	NA	43.5	46	65	NA	NA	NA	43.5	46	46	46	46	46	46	46	46	46	46	46	63.6971367480303	NA	56.9	57.8	58.7	65	68	68.6	69.2	69.8
8.843828599526677e-6	1.9131652147195275e-5	1.9632429868543215e-5	7.277698867306225e-6	1.0525419941701201e-5	9.215700058305891e-6	1112	XUT_4F-30	NA	chrIV:49842-51040(+)	XUTs	5	3	7	5	9	11	66.4	45.6666666666667	54	43	40.7777777777778	54.8181818181818	58	47	51	44	43	59	59.8636351104331	NA	37.8	40.6	43.4	58	59	73.4	87.8	102.2	116.6	43.6457435906788	NA	30.8	32.6	34.4	47	54	55.4	56.8	58.2
8.843828599526677e-6	1.7005913019729134e-5	1.7847663516857465e-6	2.4258996224354084e-6	1.5036314202430287e-6	7.372560046644713e-6	1113	XUT_4F-306	NA	chrIV:617735-618407(+)	XUTs	5	1	1	4	8	1	39.4	16	13	64.5	34.5	31	37	16	13	65.5	30.5	31	36.0294880463981	NA	20.2	23.4	26.6	37	45	49	53	57	61	16	16	16	16	16	16	16	16	16	16
1.0612594319432014e-5	8.502956509864567e-6	8.923831758428733e-6	1.2129498112177043e-5	4.510894260729087e-6	7.372560046644713e-6	1115	XUT_4F-32,SUT041	NA	chrIV:59124-60697(+)	XUTs	6	5	3	4	4	5	41.6666666666667	27	30.6666666666667	43.25	75.25	31.6	39.5	31	18	51	42.5	28	38.2990243050941	NA	22.75	23.5	24.25	39.5	52	54	58	62	66	25.6019460389517	NA	15.6	17.2	18.8	31	32	32.8	33.6	34.4
1.7687657199053357e-6	2.1257391274661417e-8	1.7847663516857467e-8	2.4258996224354084e-8	1.5036314202430287e-8	3.6862800233223564e-6	1116	XUT_4F-340	NA	chrIV:720489-720890(+)	XUTs	1	NA	NA	2	NA	NA	25	NA	NA	35	NA	NA	25	NA	NA	35	NA	NA	25	25	25	25	25	25	25	25	25	25	25	NA	NA	NA	NA	NA	NA	NA	NA	NA	NA
1.7687657199053357e-6	2.1257391274661417e-8	1.7847663516857465e-5	2.4258996224354084e-8	7.518157101215144e-6	1.8431400116611782e-6	1117	XUT_4F-341,SUT060,XUT_4F-342	NA	chrIV:721990-726500(+)	XUTs	1	NA	5	1	NA	10	61	NA	31.4	66	NA	55	61	NA	26	66	NA	54.5	61	61	61	61	61	61	61	61	61	61	61	NA	NA	NA	NA	NA	NA	NA	NA	NA	NA
3.5375314398106713e-6	4.251478254932283e-6	1.7847663516857467e-8	2.4258996224354084e-8	1.5036314202430287e-6	1.8431400116611782e-6	1118	XUT_4F-348	NA	chrIV:733536-734026(+)	XUTs	2	NA	1	1	2	NA	43.5	NA	64	57	58.5	NA	43.5	NA	64	57	58.5	NA	43.4281015012169	NA	41.25	41.5	41.75	43.5	44.75	45	45.25	45.5	45.75	NA	NA	NA	NA	NA	NA	NA	NA	NA	NA
1.7687657199053357e-6	2.1257391274661417e-8	1.7847663516857467e-8	2.4258996224354084e-6	3.0072628404860574e-6	1.8431400116611782e-6	1120	XUT_4F-384	NA	chrIV:806024-806489(+)	XUTs	1	1	2	1	NA	NA	20	62	50.5	24	NA	NA	20	62	50.5	24	NA	NA	20	20	20	20	20	20	20	20	20	20	20	62	62	62	62	62	62	62	62	62	62
5.306297159716007e-6	2.1257391274661417e-6	1.7847663516857465e-6	2.4258996224354084e-6	6.014525680972115e-6	3.6862800233223564e-6	1121	XUT_4F-43,CUT050	NA	chrIV:73532-76623(+)	CUTs	3	1	4	2	1	1	96.6666666666667	28	41.25	54	69	67	70	28	32.5	54	69	67	85.9636587033539	NA	56.5	58	59.5	70	117.5	127	136.5	146	155.5	28	28	28	28	28	28	28	28	28	28
2.6531485798580034e-5	8.502956509864567e-6	7.139065406742986e-6	7.277698867306225e-6	1.5036314202430288e-5	7.372560046644713e-6	1123	XUT_4F-446,SUT063	NA	chrIV:968027-969795(+)	XUTs	15	3	10	4	4	4	50.6666666666667	55.6666666666667	47.1	51.25	61.25	67.25	50	67	50	52.5	61.5	66	44.3510599322592	NA	19.5	24	25.1	50	68.5	69.6	71.7	73.8	79.2	52.6313566306399	NA	35.5	39	42.5	67	67.5	67.6	67.7	67.8
5.306297159716007e-6	2.1257391274661417e-6	1.606289716517172e-5	7.277698867306225e-6	1.5036314202430287e-6	1.2901980081628248e-5	1124	XUT_4F-447,SUT064	NA	chrIV:976479-977825(+)	XUTs	3	3	1	7	1	9	42	47.6666666666667	80	55	63	65.6666666666667	36	51	80	60	63	69	40.1659770049302	NA	30.6	31.2	31.8	36	48	50.4	52.8	55.2	57.6	46.3068645582164	NA	34.8	36.6	38.4	51	55	55.8	56.6	57.4
5.306297159716007e-6	6.377217382398426e-6	5.35429905505724e-6	1.455539773461245e-5	7.518157101215144e-6	9.215700058305891e-6	1126	XUT_4F-467,SUT065	NA	chrIV:1013458-1016877(+)	XUTs	3	6	5	5	3	3	101.666666666667	48	38.8	25.8	40.6666666666667	59.6666666666667	70	46.5	46	19	43	54	91.1987765302166	NA	63.7	64.4	65.1	70	121	131.2	141.4	151.6	161.8	44.8214452581741	NA	25.75	29.5	33.25	46.5	61.75	66	67	68
1.7687657199053357e-6	2.1257391274661417e-8	3.569532703371493e-6	2.4258996224354084e-8	1.5036314202430287e-8	1.8431400116611783e-8	1127	XUT_4F-473	NA	chrIV:1022150-1022976(+)	XUTs	1	NA	NA	NA	NA	2	19	NA	NA	NA	NA	38.5	19	NA	NA	NA	NA	38.5	19	19	19	19	19	19	19	19	19	19	19	NA	NA	NA	NA	NA	NA	NA	NA	NA	NA
3.5375314398106713e-6	2.1257391274661417e-8	1.7847663516857467e-8	2.4258996224354084e-6	1.5036314202430287e-8	1.8431400116611783e-8	1129	XUT_4F-497	NA	chrIV:1071420-1071987(+)	XUTs	2	1	NA	NA	NA	NA	45.5	39	NA	NA	NA	NA	45.5	39	NA	NA	NA	NA	44.698993277254	NA	37.85	38.7	39.55	45.5	49.75	50.6	51.45	52.3	53.15	39	39	39	39	39	39	39	39	39	39
1.2381360039337349e-5	1.0628695637330708e-5	8.923831758428733e-6	7.277698867306225e-6	1.202905136194423e-5	1.1058840069967069e-5	1130	XUT_4F-50,SUT042	NA	chrIV:80655-83423(+)	XUTs	7	3	8	6	5	5	51.2857142857143	39.3333333333333	56.75	50.5	61.8	60.6	52	40	58	60	64	55	45.9738879543925	NA	22.3	22.6	22.9	52	63	66	70.1	76.4	82.7	37.8162877839312	NA	27.4	28.8	30.2	40	46	47.2	48.4	49.6
8.843828599526677e-6	1.2754434764796852e-5	8.923831758428733e-6	1.9407196979483267e-5	3.60871540858327e-5	2.2117680139934138e-5	1131	XUT_4F-500,SUT066	NA	chrIV:1080792-1081055(+)	XUTs	5	8	24	12	6	5	35.8	38.625	40	32.5	26.8333333333333	44.8	42	36.5	34.5	32	25	55	27.6174973207099	42	9.4	12.8	16.2	42	42	46.8	51.6	56.4	61.2	37.5446159011191	NA	26.75	28.5	30.25	36.5	43.5	47	50.5	51.9
5.306297159716007e-6	2.1257391274661417e-6	1.606289716517172e-5	1.9407196979483267e-5	3.0072628404860577e-5	1.6588260104950607e-5	1132	XUT_4F-524,SUT069,XUT_4F-526,CUT085	NA	chrIV:1162289-1166379(+)	CUTs	3	8	20	9	1	9	36.6666666666667	36.375	33.35	32	26	44.3333333333333	29	35	31.5	28	26	42	32.0383654428509	NA	19.1	20.2	21.3	29	46	49.4	52.8	56.2	59.6	33.9175682795915	33	18.15	21.3	24.45	35	45.25	48.4	51.55	52.6
7.075062879621343e-6	1.4880173892262992e-5	1.606289716517172e-5	1.455539773461245e-5	2.1050839883402403e-5	2.5803960163256496e-5	1133	XUT_4F-529,SUT070	NA	chrIV:1166581-1167104(+)	XUTs	4	6	14	14	7	9	56.5	47.5	57.2857142857143	45.7857142857143	47.5714285714286	46.7777777777778	46	48.5	49	47	44	45	51.2402235708047	NA	33.8	35.6	37.4	46	61.5	69.6	77.7	85.8	93.9	46.2507724835616	NA	32.5	35	37.5	48.5	55.5	57	58	59
3.5375314398106713e-6	4.251478254932283e-6	3.569532703371493e-6	7.277698867306225e-6	3.0072628404860574e-6	1.8431400116611782e-6	1135	XUT_4F-592	NA	chrIV:1288232-1289191(+)	XUTs	2	3	2	1	2	2	42.5	54.6666666666667	68.5	81	66	88	42.5	57	68.5	81	66	88	42.4264068711928	NA	40.25	40.5	40.75	42.5	43.75	44	44.25	44.5	44.75	54.0616579663255	NA	45.3	46.6	47.9	57	60	60.6	61.2	61.8
1.7687657199053357e-6	8.502956509864567e-6	1.7847663516857465e-6	1.2129498112177043e-5	7.518157101215144e-6	3.6862800233223564e-6	1137	XUT_4F-622	NA	chrIV:1361108-1362384(+)	XUTs	1	5	5	2	4	1	48	36.6	41.6	62	46	46	48	41	49	62	39.5	46	48	48	48	48	48	48	48	48	48	48	48	32.1688686806881	NA	15	19	23	41	44	46.4	48.8	51.2
3.5375314398106713e-6	2.1257391274661417e-8	3.569532703371493e-6	4.851799244870817e-6	1.5036314202430287e-6	3.6862800233223564e-6	1139	XUT_4F-642,SUT075	NA	chrIV:1406033-1408837(+)	XUTs	2	2	1	2	NA	2	60	55	29	53.5	NA	42.5	60	55	29	53.5	NA	42.5	59.3211597998556	NA	51.9	52.8	53.7	60	64.5	65.4	66.3	67.2	68.1	51.234753829798	NA	37	39	41	55	65	67	69	71
1.7687657199053357e-6	2.1257391274661417e-8	1.7847663516857467e-8	2.4258996224354084e-8	1.5036314202430287e-6	1.8431400116611783e-8	1140	XUT_4F-645,SUT076	NA	chrIV:1410443-1411909(+)	XUTs	1	NA	1	NA	NA	NA	43	NA	63	NA	NA	NA	43	NA	63	NA	NA	NA	43	43	43	43	43	43	43	43	43	43	43	NA	NA	NA	NA	NA	NA	NA	NA	NA	NA
1.7687657199053357e-6	2.1257391274661417e-8	1.7847663516857467e-8	2.4258996224354084e-8	1.5036314202430287e-8	1.8431400116611783e-8	1141	XUT_4F-655	NA	chrIV:1433297-1434462(+)	XUTs	1	NA	NA	NA	NA	NA	60	NA	NA	NA	NA	NA	60	NA	NA	NA	NA	NA	60	60	60	60	60	60	60	60	60	60	60	NA	NA	NA	NA	NA	NA	NA	NA	NA	NA
1.7687657199053357e-6	2.1257391274661417e-8	1.7847663516857467e-8	2.4258996224354084e-8	1.5036314202430287e-8	1.8431400116611783e-8	1142	XUT_4F-685	NA	chrIV:1481128-1482425(+)	XUTs	1	NA	NA	NA	NA	NA	58	NA	NA	NA	NA	NA	58	NA	NA	NA	NA	NA	58	58	58	58	58	58	58	58	58	58	58	NA	NA	NA	NA	NA	NA	NA	NA	NA	NA
1.7687657199053357e-6	6.377217382398426e-6	5.35429905505724e-6	1.2129498112177043e-5	1.5036314202430287e-6	5.529420034983534e-6	1143	XUT_4F-689,SUT081,CUT100	NA	chrIV:1483714-1485581(+)	CUTs	1	5	1	3	3	3	56	49	62	62.3333333333333	65	60.6666666666667	56	55	62	64	61	60	56	56	56	56	56	56	56	56	56	56	56	41.4827363115836	NA	18.2	25.4	32.6	55	60	62.4	64.8	67.2
1.7687657199053357e-6	2.1257391274661417e-6	1.7847663516857465e-6	2.4258996224354084e-6	7.518157101215144e-6	7.372560046644713e-6	1144	XUT_4F-700,SUT083	NA	chrIV:1500694-1502531(+)	XUTs	1	1	5	4	1	1	36	48	38.8	34	49	83	36	48	42	31	49	83	36	36	36	36	36	36	36	36	36	36	36	48	48	48	48	48	48	48	48	48	48
1.7687657199053357e-6	2.1257391274661417e-8	1.7847663516857467e-8	2.4258996224354084e-8	1.5036314202430287e-8	1.8431400116611783e-8	1146	XUT_4F-707	NA	chrIV:1516559-1517605(+)	XUTs	1	NA	NA	NA	NA	NA	55	NA	NA	NA	NA	NA	55	NA	NA	NA	NA	NA	55	55	55	55	55	55	55	55	55	55	55	NA	NA	NA	NA	NA	NA	NA	NA	NA	NA
3.5375314398106713e-6	2.1257391274661417e-8	7.139065406742986e-6	4.851799244870817e-6	3.0072628404860574e-6	9.215700058305891e-6	1148	XUT_4R-100	NA	chrIV:239859-242105(-)	XUTs	2	2	2	5	NA	4	47.5	42.5	40	60.2	NA	42.5	47.5	42.5	40	43	NA	41.5	47.0531614240744	NA	41.65	42.3	42.95	47.5	50.75	51.4	52.05	52.7	53.35	42.4735211631906	NA	41.15	41.3	41.45	42.5	43.25	43.4	43.55	43.7
1.0612594319432014e-5	2.1257391274661417e-6	1.606289716517172e-5	1.2129498112177043e-5	7.518157101215144e-6	7.372560046644713e-6	1151	XUT_4R-237,SUT469	NA	chrIV:544832-546026(-)	XUTs	6	5	5	4	1	9	39.6666666666667	45.2	42.8	51.25	38	37.8888888888889	34	41	52	52.5	38	34	35.0611949611548	NA	19.5	21	22.5	34	44	46	55	64	73	43.5901401856251	NA	32.8	33.6	34.4	41	49	52.8	56.6	60.4
1.7687657199053357e-6	4.251478254932283e-6	5.35429905505724e-6	1.455539773461245e-5	1.804357704291635e-5	2.949024018657885e-5	1156	XUT_4R-283,YDRCdelta9	NA	chrIV:651787-653137(-)	XUTs	1	6	12	16	2	3	62	45.6666666666667	50.6666666666667	48.5	67	34	62	42	52.5	44.5	67	34	62	62	62	62	62	62	62	62	62	62	62	34.7074432820994	NA	12.25	13.5	14.75	42	70	74	77.75	81.5
1.3973249187252152e-4	8.077808684371339e-5	1.0173168204608756e-4	1.9892376903970352e-4	2.8117907558544643e-4	3.8152998241386394e-4	1158	XUT_4R-336	NA	chrIV:803028-803615(-)	XUTs	79	82	187	207	38	57	35.873417721519	40.0975609756098	41.3155080213904	35.1594202898551	32.4473684210526	35.2280701754386	31	40	41	34	25.5	35	31.159538378008	NA	11	14	18.7	31	47	48	50	56	57.2	34.5852543678534	54	12.1	15	20.15	40	48.75	50	54	57.6
1.0612594319432014e-5	4.251478254932283e-6	1.070859811011448e-5	9.703598489741634e-6	1.0525419941701201e-5	1.2901980081628248e-5	1161	XUT_4R-372,SUT475	NA	chrIV:909910-913790(-)	XUTs	6	4	7	7	2	6	53.5	31.5	47	64.2857142857143	54.5	55.8333333333333	50	31.5	52	59	54.5	57	49.9683185136165	NA	31	36	41	50	54.75	56	65.25	74.5	83.75	26.7448043320503	NA	13.05	14.1	15.15	31.5	45.75	46.8	47.85	48.9
1.0612594319432014e-5	4.251478254932283e-6	5.35429905505724e-6	2.4258996224354084e-8	3.0072628404860574e-6	1.8431400116611782e-6	1163	XUT_4R-423,SUT480	NA	chrIV:1018102-1019175(-)	XUTs	6	NA	2	1	2	3	38.5	NA	45	60	56	51.6666666666667	32	NA	45	60	56	18	33.7954457004093	NA	18.25	19.5	20.75	32	51.5	56	60	64	68	NA	NA	NA	NA	NA	NA	NA	NA	NA	NA
5.306297159716007e-6	4.251478254932283e-6	7.139065406742986e-6	7.277698867306225e-6	7.518157101215144e-6	7.372560046644713e-6	1164	XUT_4R-446,SUT481	NA	chrIV:1102220-1103629(-)	XUTs	3	3	5	4	2	4	54.6666666666667	47.3333333333333	38.2	44.75	45	52.75	48	48	29	42.5	45	51.5	53.6659765266668	NA	46.2	46.4	46.6	48	59	61.2	63.4	65.6	67.8	44.597899181814	NA	30	32	34	48	57	58.8	60.6	62.4
3.5375314398106713e-6	2.1257391274661417e-8	1.7847663516857465e-6	2.4258996224354084e-8	1.5036314202430287e-8	1.8431400116611783e-8	1166	XUT_4R-521,CUT529	NA	chrIV:1274604-1276505(-)	CUTs	2	NA	NA	NA	NA	1	31	NA	NA	NA	NA	58	31	NA	NA	NA	NA	58	28.1424945589406	NA	19.3	20.6	21.9	31	37.5	38.8	40.1	41.4	42.7	NA	NA	NA	NA	NA	NA	NA	NA	NA	NA
8.843828599526677e-6	2.1257391274661417e-8	3.569532703371493e-6	7.277698867306225e-6	1.5036314202430287e-6	3.6862800233223564e-6	1168	XUT_4R-552,SUT493	NA	chrIV:1353115-1353553(-)	XUTs	5	3	1	2	NA	2	33.8	41.6666666666667	39	41.5	NA	46.5	32	38	39	41.5	NA	46.5	27.3844576520477	NA	10.6	14.2	17.8	32	50	51	52	53	54	37.876793947567	NA	23.6	25.2	26.8	38	51.5	54.2	56.9	59.6
3.5375314398106713e-6	6.377217382398426e-6	1.7847663516857467e-8	2.4258996224354084e-6	1.5036314202430287e-6	5.529420034983534e-6	1171	XUT_4R-81,CUT479,CUT480	NA	chrIV:212683-217240(-)	CUTs	2	1	1	3	3	NA	70	38	26	60.3333333333333	57.6666666666667	NA	70	38	26	62	58	NA	69.8212002188447	NA	65.5	66	66.5	70	72.5	73	73.5	74	74.5	38	38	38	38	38	38	38	38	38	38
1.7687657199053357e-6	2.1257391274661417e-6	1.7847663516857467e-8	2.4258996224354084e-8	4.510894260729087e-6	1.8431400116611783e-8	1173	XUT_5F-101	NA	chrV:211224-212382(+)	XUTs	1	NA	3	NA	1	NA	19	NA	66	NA	28	NA	19	NA	71	NA	28	NA	19	19	19	19	19	19	19	19	19	19	19	NA	NA	NA	NA	NA	NA	NA	NA	NA	NA
1.7687657199053357e-6	2.1257391274661417e-6	1.7847663516857465e-6	7.277698867306225e-6	6.014525680972115e-6	1.2901980081628248e-5	1176	XUT_5F-125	NA	chrV:259868-260666(+)	XUTs	1	3	4	7	1	1	62	58	46.25	41.7142857142857	65	93	62	60	39	33	65	93	62	62	62	62	62	62	62	62	62	62	62	56.6123277637984	NA	43.8	45.6	47.4	60	66	67.2	68.4	69.6
3.537531439810671e-5	3.826330429439055e-5	4.283439244045792e-5	2.6684895846789495e-5	3.307989124534664e-5	6.0823620384818885e-5	1178	XUT_5F-128,SUT091	NA	chrV:268778-269426(+)	XUTs	20	11	22	33	18	24	42.9	42.5454545454545	42.5909090909091	47.7575757575758	33.5	33.375	39	40	41.5	44	25.5	29.5	39.2509317464142	NA	21.6	22.9	23.85	39	54.75	57.6	60.15	62.1	72.55	35.1741119910257	NA	13.5	14	17.5	40	45.5	46	59.5	73
1.4150125759242685e-5	1.7005913019729134e-5	3.569532703371493e-6	1.455539773461245e-5	9.021788521458174e-6	9.215700058305891e-6	1179	XUT_5F-129,SUT092	NA	chrV:270649-271616(+)	XUTs	8	6	6	5	8	2	43.375	42.1666666666667	44.6666666666667	47	45.125	26.5	43	40	48.5	50	48	26.5	36.7787562978157	43	14.5	18	21.2	43	65.25	67	68.75	69.6	70.3	41.0400906524172	NA	30	32	34	40	51	54	54.25	54.5
8.843828599526677e-6	2.1257391274661417e-8	1.7847663516857467e-8	4.851799244870817e-6	6.014525680972115e-6	7.372560046644713e-6	1180	XUT_5F-136	NA	chrV:279866-280883(+)	XUTs	5	2	4	4	NA	NA	33.4	40	51	29.25	NA	NA	28	40	53.5	23.5	NA	NA	31.5423734582407	28	25.4	25.8	26.2	28	28	34.2	40.4	46.6	52.8	37.0809924354783	NA	26.5	28	29.5	40	47.5	49	50.5	52
1.2381360039337349e-5	4.251478254932283e-6	1.7847663516857465e-5	2.6684895846789495e-5	2.706536556437452e-5	2.0274540128272962e-5	1181	XUT_5F-139,SUT093	NA	chrV:284415-287558(+)	XUTs	7	11	18	11	2	10	51	53.5454545454545	55	58.0909090909091	54	52.7	51	53	56	52	54	48	49.7240425332784	51	36.9	40.8	44.7	51	52.5	53.4	56.1	62.4	68.7	50.0183847828058	53	25	26	35	53	63	71	74	77
1.7687657199053357e-6	2.1257391274661417e-8	1.7847663516857465e-6	2.4258996224354084e-8	3.0072628404860574e-6	3.6862800233223564e-6	1183	XUT_5F-151	NA	chrV:310699-311920(+)	XUTs	1	NA	2	2	NA	1	69	NA	73.5	54	NA	81	69	NA	73.5	54	NA	81	69	69	69	69	69	69	69	69	69	69	69	NA	NA	NA	NA	NA	NA	NA	NA	NA	NA
1.7687657199053357e-6	2.1257391274661417e-8	3.569532703371493e-6	2.4258996224354084e-8	1.5036314202430287e-8	1.8431400116611783e-8	1185	XUT_5F-180	NA	chrV:353706-354383(+)	XUTs	1	NA	NA	NA	NA	2	68	NA	NA	NA	NA	32.5	68	NA	NA	NA	NA	32.5	68	68	68	68	68	68	68	68	68	68	68	NA	NA	NA	NA	NA	NA	NA	NA	NA	NA
1.7687657199053357e-6	2.1257391274661417e-6	1.7847663516857467e-8	2.4258996224354084e-8	1.5036314202430287e-8	1.8431400116611783e-8	1187	XUT_5F-21	NA	chrV:48742-50112(+)	XUTs	1	NA	NA	NA	1	NA	47	NA	NA	NA	67	NA	47	NA	NA	NA	67	NA	47	47	47	47	47	47	47	47	47	47	47	NA	NA	NA	NA	NA	NA	NA	NA	NA	NA
3.5375314398106713e-6	4.251478254932283e-6	8.923831758428733e-6	2.6684895846789495e-5	2.706536556437452e-5	1.2901980081628248e-5	1189	XUT_5F-239,SUT098	NA	chrV:503956-504971(+)	XUTs	2	11	18	7	2	5	41.5	46.9090909090909	49.5555555555556	28.7142857142857	40	42	41.5	47	52.5	27	40	40	41.2553026894725	NA	37.45	37.9	38.35	41.5	43.75	44.2	44.65	45.1	45.55	45.6891528122955	NA	31	37	39	47	55	55	57	59
5.306297159716007e-6	2.1257391274661417e-6	3.569532703371493e-6	1.2129498112177043e-5	9.021788521458174e-6	5.529420034983534e-6	1191	XUT_5F-255,SUT099	NA	chrV:554074-557081(+)	XUTs	3	5	6	3	1	2	45.6666666666667	63.2	46.6666666666667	64	71	76.5	51	63	42	61	71	76.5	43.3107114008129	NA	29.4	31.8	34.2	51	55	55.8	56.6	57.4	58.2	62.2180931554603	NA	49.6	52.2	54.8	63	64	67.6	71.2	74.8
1.7687657199053357e-6	2.1257391274661417e-6	1.7847663516857465e-6	2.4258996224354084e-6	1.5036314202430287e-8	5.529420034983534e-6	1194	XUT_5F-67,CUT106	NA	chrV:150263-151761(+)	CUTs	1	1	NA	3	1	1	21	39	NA	54.3333333333333	70	34	21	39	NA	63	70	34	21	21	21	21	21	21	21	21	21	21	21	39	39	39	39	39	39	39	39	39	39
3.5375314398106713e-6	2.1257391274661417e-8	1.7847663516857465e-6	2.4258996224354084e-6	1.5036314202430287e-8	5.529420034983534e-6	1195	XUT_5F-7	NA	chrV:21398-25477(+)	XUTs	2	1	NA	3	NA	1	73.5	74	NA	96.3333333333333	NA	64	73.5	74	NA	104	NA	64	71.6240183178799	NA	58.65	60.3	61.95	73.5	81.75	83.4	85.05	86.7	88.35	74	74	74	74	74	74	74	74	74	74
7.075062879621343e-6	8.502956509864567e-6	3.569532703371493e-6	1.455539773461245e-5	1.804357704291635e-5	2.2117680139934138e-5	1198	XUT_5R-11,SUT500	NA	chrV:8378-9843(-)	XUTs	4	6	12	12	4	2	66.75	41.6666666666667	49.9166666666667	38.3333333333333	94.75	53	64.5	35	52	37	67.5	53	57.3077811947735	NA	28.15	31.3	34.45	64.5	90.5	95	99.5	104	108.5	37.7241673697021	NA	23	24	25	35	57.25	62	64	66
2.6531485798580034e-5	1.0628695637330708e-5	8.923831758428733e-6	1.455539773461245e-5	9.021788521458174e-6	2.5803960163256496e-5	1199	XUT_5R-115,YERCdelta8	NA	chrV:248477-249872(-)	XUTs	15	6	6	14	5	5	35.4	51.8333333333333	44.8333333333333	41.9285714285714	27	43.4	25	57.5	51.5	40.5	26	48	28.2064697182403	NA	13.7	14.4	15	25	41	44.6	46.7	50	78.6999999999999	46.9163766691658	NA	24.25	24.5	24.75	57.5	68.5	71	72.25	73.5
1.7687657199053357e-6	2.1257391274661417e-8	1.7847663516857467e-8	4.851799244870817e-6	9.021788521458174e-6	5.529420034983534e-6	1200	XUT_5R-12,SUT501	NA	chrV:10435-11362(-)	XUTs	1	2	6	3	NA	NA	90	51.5	50.3333333333333	53	NA	NA	90	51.5	50	54	NA	NA	90	90	90	90	90	90	90	90	90	90	90	51.478150704935	NA	50.15	50.3	50.45	51.5	52.25	52.4	52.55	52.7
1.7687657199053357e-6	2.1257391274661417e-6	1.4278130813485972e-5	2.6684895846789495e-5	1.804357704291635e-5	5.529420034983534e-6	1206	XUT_5R-166,SUT515	NA	chrV:363697-364309(-)	XUTs	1	11	12	3	1	8	50	37.7272727272727	36.25	32	77	50.125	50	41	34	27	77	48.5	50	50	50	50	50	50	50	50	50	50	50	36.0500992315799	43	22	24	24.5	41	45.5	48	49	50
3.5375314398106713e-6	2.1257391274661417e-8	3.569532703371493e-6	2.4258996224354084e-6	1.5036314202430287e-8	3.6862800233223564e-6	1207	XUT_5R-168	NA	chrV:366508-367113(-)	XUTs	2	1	NA	2	NA	2	87	22	NA	34	NA	39	87	22	NA	34	NA	39	68.2129020054124	NA	38.4	43.8	49.2	87	114	119.4	124.8	130.2	135.6	22	22	22	22	22	22	22	22	22	22
3.5375314398106713e-6	4.251478254932283e-6	1.7847663516857465e-6	4.851799244870817e-6	1.0525419941701201e-5	1.1058840069967069e-5	1209	XUT_5R-211	NA	chrV:488066-488578(-)	XUTs	2	2	7	6	2	1	31	19	46	45.3333333333333	45	88	31	19	45	50	45	88	31	31	31	31	31	31	31	31	31	31	31	19	19	19	19	19	19	19	19	19	19
8.843828599526677e-6	6.377217382398426e-6	1.7847663516857467e-8	2.4258996224354084e-8	1.5036314202430287e-6	3.6862800233223564e-6	1213	XUT_5R-36,CUT546	NA	chrV:62633-63977(-)	CUTs	5	NA	1	2	3	NA	50.6	NA	50	35.5	50	NA	43	NA	50	35.5	50	NA	47.1529899206846	NA	29.8	32.6	35.4	43	59	63.8	68.6	73.4	78.2	NA	NA	NA	NA	NA	NA	NA	NA	NA	NA
5.306297159716007e-6	8.502956509864567e-6	1.7847663516857467e-8	7.277698867306225e-6	6.014525680972115e-6	5.529420034983534e-6	1216	XUT_5R-74,SUT505,XUT_5R-75	NA	chrV:151067-151894(-)	XUTs	3	3	4	3	4	NA	35.6666666666667	45.3333333333333	53.25	51.3333333333333	41	NA	41	51	50	47	38	NA	34.3552713240115	NA	24.8	26.6	28.4	41	42	42.2	42.4	42.6	42.8	43.5898525889683	NA	31.2	33.4	35.6	51	53.5	54	54.5	55
1.7687657199053357e-6	4.251478254932283e-6	1.7847663516857467e-8	2.4258996224354084e-8	1.5036314202430287e-8	1.8431400116611783e-8	1217	XUT_5R-81,SUT507	NA	chrV:161376-162485(-)	XUTs	1	NA	NA	NA	2	NA	60	NA	NA	NA	41.5	NA	60	NA	NA	NA	41.5	NA	60	60	60	60	60	60	60	60	60	60	60	NA	NA	NA	NA	NA	NA	NA	NA	NA	NA
3.5375314398106713e-6	2.1257391274661417e-8	1.7847663516857465e-6	7.277698867306225e-6	4.510894260729087e-6	1.2901980081628248e-5	1218	XUT_5R-90-m,SUT508	NA	chrV:175629-177624(-)	XUTs	2	3	3	7	NA	1	62.5	61.6666666666667	54.6666666666667	52.7142857142857	NA	57	62.5	60	53	52	NA	57	59.6992462263972	NA	45.85	47.7	49.55	62.5	71.75	73.6	75.45	77.3	79.15	60.9514977705611	NA	51.9	52.8	53.7	60	67	68.4	69.8	71.2
1.7687657199053355e-5	2.9760347784525984e-5	3.391056068202919e-5	4.851799244870817e-5	3.909441692631875e-5	2.949024018657885e-5	1219	XUT_5R-93,SUT509	NA	chrV:186889-188144(-)	XUTs	10	20	26	16	14	19	71.5	59.05	53.0384615384615	52	50.7857142857143	55.6315789473684	65.5	54.5	55	52.5	52	54	68.3233318239002	NA	51.35	52.7	54.05	65.5	73.5	74.8	76.6	84.4	113.2	51.8739529268066	NA	28.25	33.5	35.7	54.5	66.25	68	72.6	78.8
1.7687657199053357e-6	2.1257391274661417e-8	1.7847663516857467e-8	2.4258996224354084e-8	1.5036314202430287e-8	1.8431400116611782e-6	1220	XUT_5R-97,SUT512	NA	chrV:202478-204665(-)	XUTs	1	NA	NA	1	NA	NA	92	NA	NA	31	NA	NA	92	NA	NA	31	NA	NA	92	92	92	92	92	92	92	92	92	92	92	NA	NA	NA	NA	NA	NA	NA	NA	NA	NA
7.075062879621343e-6	2.1257391274661417e-6	3.569532703371493e-6	2.4258996224354084e-8	1.5036314202430287e-6	3.6862800233223564e-6	1225	XUT_6F-52	NA	chrVI:111497-112317(+)	XUTs	4	NA	1	2	1	2	49.75	NA	32	54	49	25	33.5	NA	32	54	49	25	38.9009661589892	NA	19.95	21.9	23.85	33.5	55.5	67.2	78.9	90.6	102.3	NA	NA	NA	NA	NA	NA	NA	NA	NA	NA
2.1225188638864028e-5	1.2754434764796852e-5	1.2493364461800224e-5	9.703598489741634e-6	9.021788521458174e-6	2.5803960163256496e-5	1226	XUT_6R-115,SUT531,CUT581	NA	chrVI:262279-263837(-)	CUTs	12	4	6	14	6	7	55.25	51.25	69.6666666666667	47.7142857142857	42	53.7142857142857	60	52	56.5	48.5	47.5	56	49.4972744991627	NA	22.2	24.2	25.3	60	64.25	64.8	65.35	65.9	89.4	50.2987203070377	NA	39.1	41.2	43.3	52	55.75	57.4	59.05	60.7
1.7687657199053357e-6	2.1257391274661417e-8	3.569532703371493e-6	7.277698867306225e-6	1.0525419941701201e-5	7.372560046644713e-6	1228	XUT_6R-28,SUT524	NA	chrVI:76508-77851(-)	XUTs	1	3	7	4	NA	2	106	54.3333333333333	34.1428571428571	30.5	NA	25.5	106	67	31	24	NA	25.5	106	106	106	106	106	106	106	106	106	106	106	48.2734679612634	NA	27.4	31.8	36.2	67	70	70.6	71.2	71.8
1.7687657199053357e-6	2.1257391274661417e-8	3.569532703371493e-6	2.4258996224354084e-6	3.0072628404860574e-6	1.8431400116611782e-6	1229	XUT_6R-39,SUT525	NA	chrVI:96823-98063(-)	XUTs	1	1	2	1	NA	2	73	48	51	47	NA	61.5	73	48	51	47	NA	61.5	73	73	73	73	73	73	73	73	73	73	73	48	48	48	48	48	48	48	48	48	48
1.7687657199053357e-6	2.1257391274661417e-6	1.7847663516857467e-8	2.4258996224354084e-8	3.0072628404860574e-6	1.8431400116611782e-6	1230	XUT_6R-50	NA	chrVI:111126-111782(-)	XUTs	1	NA	2	1	1	NA	52	NA	97	61	9	NA	52	NA	97	61	9	NA	52	52	52	52	52	52	52	52	52	52	52	NA	NA	NA	NA	NA	NA	NA	NA	NA	NA
1.7687657199053357e-6	2.1257391274661417e-6	5.35429905505724e-6	1.2129498112177043e-5	1.0525419941701201e-5	9.215700058305891e-6	1231	XUT_6R-65,SUT528	NA	chrVI:158100-159136(-)	XUTs	1	5	7	5	1	3	38	44.4	45.5714285714286	43	37	60.3333333333333	38	52	42	47	37	58	38	38	38	38	38	38	38	38	38	38	38	40.2273117450872	NA	20.2	24.4	28.6	52	58	58.2	58.4	58.6
1.7687657199053357e-6	2.1257391274661417e-8	1.7847663516857465e-6	2.4258996224354084e-6	1.5036314202430287e-8	3.6862800233223564e-6	1232	XUT_7F-110	NA	chrVII:235772-236158(+)	XUTs	1	1	NA	2	NA	1	12	101	NA	21.5	NA	52	12	101	NA	21.5	NA	52	12	12	12	12	12	12	12	12	12	12	12	101	101	101	101	101	101	101	101	101	101
1.7687657199053357e-6	2.1257391274661417e-6	5.35429905505724e-6	2.4258996224354084e-6	6.014525680972115e-6	7.372560046644713e-6	1233	XUT_7F-130	NA	chrVII:276422-277346(+)	XUTs	1	1	4	4	1	3	42	61	39.75	40.75	22	46	42	61	41.5	35	22	49	42	42	42	42	42	42	42	42	42	42	42	61	61	61	61	61	61	61	61	61	61
1.5918891479148022e-5	4.251478254932283e-6	1.7847663516857465e-5	4.851799244870817e-6	1.9547208463159374e-5	3.133338019824003e-5	1237	XUT_7F-261,SUT122,CUT148	NA	chrVII:559183-559571(+)	CUTs	9	2	13	17	2	10	48.3333333333333	31.5	36.6923076923077	30.1764705882353	39.5	25	25	31.5	32	27	39.5	17	26.3442087417213	9	9	9	9.8	25	32	48.4	64.8	104.2	166.6	30.5941170815567	NA	24.75	25.5	26.25	31.5	35.25	36	36.75	37.5
1.7687657199053357e-6	2.1257391274661417e-6	3.569532703371493e-6	2.4258996224354084e-6	3.0072628404860574e-6	1.8431400116611783e-8	1238	XUT_7F-271	NA	chrVII:592737-593362(+)	XUTs	1	1	2	NA	1	2	40	38	45	NA	48	18.5	40	38	45	NA	48	18.5	40	40	40	40	40	40	40	40	40	40	40	38	38	38	38	38	38	38	38	38	38
1.7687657199053357e-6	2.1257391274661417e-6	1.7847663516857465e-6	2.4258996224354084e-6	4.510894260729087e-6	7.372560046644713e-6	1241	XUT_7F-283,SUT123	NA	chrVII:620205-622300(+)	XUTs	1	1	3	4	1	1	28	29	38.3333333333333	42.5	39	30	28	29	38	39	39	30	28	28	28	28	28	28	28	28	28	28	28	29	29	29	29	29	29	29	29	29	29
3.5375314398106713e-6	4.251478254932283e-6	3.569532703371493e-6	2.4258996224354084e-8	9.021788521458174e-6	7.372560046644713e-6	1242	XUT_7F-296,SUT126	NA	chrVII:660012-661542(+)	XUTs	2	NA	6	4	2	2	48	NA	55.3333333333333	55.25	78.5	63.5	48	NA	49.5	58	78.5	63.5	47.1487009365051	NA	39.9	40.8	41.7	48	52.5	53.4	54.3	55.2	56.1	NA	NA	NA	NA	NA	NA	NA	NA	NA	NA
1.7687657199053357e-6	2.1257391274661417e-8	1.7847663516857465e-6	2.4258996224354084e-6	1.5036314202430287e-6	5.529420034983534e-6	1243	XUT_7F-31,SUT110,CUT125	NA	chrVII:63743-64426(+)	CUTs	1	1	1	3	NA	1	56	53	27	41.3333333333333	NA	61	56	53	27	41	NA	61	56	56	56	56	56	56	56	56	56	56	56	53	53	53	53	53	53	53	53	53	53
1.7687657199053357e-6	2.1257391274661417e-6	3.569532703371493e-6	4.851799244870817e-6	3.0072628404860574e-6	5.529420034983534e-6	1249	XUT_7F-36	NA	chrVII:78243-79825(+)	XUTs	1	2	2	3	1	2	59	47.5	98	38.6666666666667	40	65.5	59	47.5	98	39	40	65.5	59	59	59	59	59	59	59	59	59	59	59	46.0868744872117	NA	37.15	38.3	39.45	47.5	53.25	54.4	55.55	56.7
3.5375314398106713e-6	2.1257391274661417e-6	1.7847663516857467e-8	2.4258996224354084e-8	3.0072628404860574e-6	1.8431400116611782e-6	1250	XUT_7F-375	NA	chrVII:834077-834614(+)	XUTs	2	NA	2	1	1	NA	58.5	NA	60	66	84	NA	58.5	NA	60	66	84	NA	58.0172388174411	NA	51.75	52.5	53.25	58.5	62.25	63	63.75	64.5	65.25	NA	NA	NA	NA	NA	NA	NA	NA	NA	NA
1.7687657199053357e-6	2.1257391274661417e-8	1.7847663516857465e-6	2.4258996224354084e-8	7.518157101215144e-6	5.529420034983534e-6	1251	XUT_7F-400,CUT160	NA	chrVII:883917-885075(+)	CUTs	1	NA	5	3	NA	1	33	NA	42.4	62.3333333333333	NA	49	33	NA	46	64	NA	49	33	33	33	33	33	33	33	33	33	33	33	NA	NA	NA	NA	NA	NA	NA	NA	NA	NA
5.306297159716007e-6	2.1257391274661417e-6	1.7847663516857465e-6	2.4258996224354084e-6	1.5036314202430287e-8	1.8431400116611783e-8	1252	XUT_7F-414,SUT137	NA	chrVII:902190-903513(+)	XUTs	3	1	NA	NA	1	1	52.3333333333333	23	NA	NA	50	23	51	23	NA	NA	50	23	50.6843246009027	NA	38.4	39.8	41.2	51	60	61.8	63.6	65.4	67.2	23	23	23	23	23	23	23	23	23	23
1.5918891479148022e-5	2.338313040212756e-5	1.070859811011448e-5	7.277698867306225e-6	1.202905136194423e-5	1.1058840069967069e-5	1254	XUT_7F-439,SUT141,CUT164	NA	chrVII:974181-975762(+)	CUTs	9	3	8	6	11	6	39.6666666666667	24	37.375	54.6666666666667	35.9090909090909	41.6666666666667	41	18	39	53	24	41	34.8160579693748	41	14.8	17.6	19.8	41	59	60.2	61.4	62.2	62.6	20.8561598693187	NA	12.6	13.2	13.8	18	30	32.4	34.8	37.2
1.4150125759242685e-5	2.1257391274661417e-6	8.923831758428733e-6	7.277698867306225e-6	9.021788521458174e-6	9.215700058305891e-6	1255	XUT_7F-44	NA	chrVII:89434-89898(+)	XUTs	8	3	6	5	1	5	39.625	17.3333333333333	36.5	44.4	30	27.6	36.5	16	33.5	51	30	31	35.3494214211824	NA	17.1	19.2	21.4	36.5	49.5	57.2	64.9	66.9	67.95	15.3034494621791	NA	8.8	9.6	10.4	16	22	23.2	24.4	25.6
7.075062879621343e-6	1.0628695637330708e-5	1.2493364461800224e-5	9.703598489741634e-6	4.510894260729087e-6	1.8431400116611782e-6	1256	XUT_7F-447,SUT142	NA	chrVII:994248-994966(+)	XUTs	4	4	3	1	5	7	42	44.25	16.3333333333333	15	79	57.4285714285714	44	30.5	18	15	59	47	40.7829600556819	NA	29.5	31	32.5	44	50.5	50.8	51.1	51.4	51.7	33.7656395601	NA	16.05	17.1	18.15	30.5	54.5	63.8	73.1	82.4
1.7687657199053357e-6	2.1257391274661417e-6	3.569532703371493e-6	2.4258996224354084e-6	1.0525419941701201e-5	2.2117680139934138e-5	1257	XUT_7F-469,SUT145	NA	chrVII:1059023-1059725(+)	XUTs	1	1	7	12	1	2	120	55	60.4285714285714	63	37	47	120	55	67	59.5	37	47	120	120	120	120	120	120	120	120	120	120	120	55	55	55	55	55	55	55	55	55	55
1.7687657199053357e-6	2.1257391274661417e-8	1.7847663516857467e-8	2.4258996224354084e-8	1.5036314202430287e-8	1.8431400116611782e-6	1258	XUT_7F-470,SUT146,CUT169,XUT_7F-471	NA	chrVII:1060279-1061175(+)	CUTs	1	NA	NA	1	NA	NA	60	NA	NA	136	NA	NA	60	NA	NA	136	NA	NA	60	60	60	60	60	60	60	60	60	60	60	NA	NA	NA	NA	NA	NA	NA	NA	NA	NA
3.5375314398106713e-6	2.1257391274661417e-8	1.7847663516857465e-6	2.4258996224354084e-8	1.5036314202430287e-6	1.8431400116611782e-6	1260	XUT_7F-478	NA	chrVII:1081176-1081492(+)	XUTs	2	NA	1	1	NA	1	9.5	NA	35	19	NA	24	9.5	NA	35	19	NA	24	9.48683298050514	NA	9.05	9.1	9.15	9.5	9.75	9.8	9.85	9.9	9.95	NA	NA	NA	NA	NA	NA	NA	NA	NA	NA
5.306297159716007e-6	2.1257391274661417e-8	1.070859811011448e-5	7.277698867306225e-6	1.0525419941701201e-5	1.1058840069967069e-5	1262	XUT_7F-480	NA	chrVII:1082814-1083576(+)	XUTs	3	3	7	6	NA	6	60	48.3333333333333	35.1428571428571	42.3333333333333	NA	51.3333333333333	60	60	37	44	NA	57.5	58.7230146175329	NA	46.5	48	49.5	60	67.5	69	70.5	72	73.5	44.4526281226539	NA	27.6	31.2	34.8	60	60.5	60.6	60.7	60.8
1.7687657199053357e-6	2.1257391274661417e-8	5.35429905505724e-6	4.851799244870817e-6	1.353268278218726e-5	1.6588260104950607e-5	1264	XUT_7F-76	NA	chrVII:166331-166659(+)	XUTs	1	2	9	9	NA	3	51	34.5	21.7777777777778	30.6666666666667	NA	43.6666666666667	51	34.5	17	26	NA	41	51	51	51	51	51	51	51	51	51	51	51	32.86335345031	NA	25.05	26.1	27.15	34.5	39.75	40.8	41.85	42.9
8.843828599526677e-6	6.377217382398426e-6	8.923831758428733e-6	7.277698867306225e-6	4.510894260729087e-6	7.372560046644713e-6	1265	XUT_7F-91,YGLWtau2	NA	chrVII:204004-205227(+)	XUTs	5	3	3	4	3	5	47	65.3333333333333	52.6666666666667	44.5	61.3333333333333	57	55	65	57	41.5	61	45	43.2404716140016	NA	23.8	25.6	27.4	55	62	62.6	63.2	63.8	64.4	59.4590260001161	NA	36.2	39.4	42.6	65	81.5	84.8	88.1	91.4
8.843828599526677e-6	1.2754434764796852e-5	1.4278130813485972e-5	2.4258996224354084e-6	1.0525419941701201e-5	1.4745120093289426e-5	1269	XUT_7R-116,SUT542	NA	chrVII:272363-273139(-)	XUTs	5	1	7	8	6	8	38.4	28	48.1428571428571	47.75	30	53.5	46	28	50	45.5	29	38.5	33.6694966822121	NA	17.2	17.4	17.6	46	53	54	55	56	57	28	28	28	28	28	28	28	28	28	28
3.5375314398106713e-6	2.1257391274661417e-8	1.7847663516857467e-8	2.4258996224354084e-8	1.5036314202430287e-8	1.8431400116611783e-8	1272	XUT_7R-129	NA	chrVII:311952-313065(-)	XUTs	2	NA	NA	NA	NA	NA	47	NA	NA	NA	NA	NA	47	NA	NA	NA	NA	NA	46.475800154489	NA	40.7	41.4	42.1	47	50.5	51.2	51.9	52.6	53.3	NA	NA	NA	NA	NA	NA	NA	NA	NA	NA
1.7687657199053357e-6	2.1257391274661417e-6	1.7847663516857465e-6	2.4258996224354084e-8	1.5036314202430287e-6	5.529420034983534e-6	1274	XUT_7R-144,SUT544	NA	chrVII:354396-355584(-)	XUTs	1	NA	1	3	1	1	40	NA	64	34.3333333333333	54	33	40	NA	64	33	54	33	40	40	40	40	40	40	40	40	40	40	40	NA	NA	NA	NA	NA	NA	NA	NA	NA	NA
3.5375314398106713e-6	4.251478254932283e-6	5.35429905505724e-6	2.4258996224354084e-6	1.5036314202430287e-6	5.529420034983534e-6	1277	XUT_7R-173	NA	chrVII:403287-403773(-)	XUTs	2	1	1	3	2	3	27	23	54	41.3333333333333	25	48.3333333333333	27	23	54	47	25	50	25.4558441227157	NA	18.9	19.8	20.7	27	31.5	32.4	33.3	34.2	35.1	23	23	23	23	23	23	23	23	23	23
1.7687657199053357e-6	2.1257391274661417e-8	1.7847663516857465e-6	2.4258996224354084e-8	1.5036314202430287e-8	1.8431400116611783e-8	1278	XUT_7R-187	NA	chrVII:423278-424399(-)	XUTs	1	NA	NA	NA	NA	1	82	NA	NA	NA	NA	82	82	NA	NA	NA	NA	82	82	82	82	82	82	82	82	82	82	82	82	NA	NA	NA	NA	NA	NA	NA	NA	NA	NA
3.5375314398106713e-6	6.377217382398426e-6	8.923831758428733e-6	2.4258996224354084e-8	6.014525680972115e-6	5.529420034983534e-6	1279	XUT_7R-19,SUT533,SUT534,XUT_7R-20,CUT584	NA	chrVII:31839-35365(-)	CUTs	2	NA	4	3	3	5	73	NA	48.25	56.6666666666667	68.6666666666667	36	73	NA	48.5	56	69	35	72.5603197346869	NA	65.8	66.6	67.4	73	77	77.8	78.6	79.4	80.2	NA	NA	NA	NA	NA	NA	NA	NA	NA	NA
1.7687657199053357e-6	2.1257391274661417e-8	1.7847663516857465e-6	2.4258996224354084e-8	3.0072628404860574e-6	1.8431400116611783e-8	1281	XUT_7R-228	NA	chrVII:511600-512909(-)	XUTs	1	NA	2	NA	NA	1	50	NA	59	NA	NA	26	50	NA	59	NA	NA	26	50	50	50	50	50	50	50	50	50	50	50	NA	NA	NA	NA	NA	NA	NA	NA	NA	NA
3.891284583791738e-5	3.826330429439055e-5	4.818869149551516e-5	6.064749056088521e-5	1.1728325077895624e-4	1.1243154071133188e-4	1283	XUT_7R-243,CUT606	NA	chrVII:534981-535805(-)	CUTs	22	25	78	61	18	27	34.2727272727273	38.52	42.474358974359	32.9836065573771	32.1111111111111	45.2592592592593	27	40	32	30	24.5	36	28.4051965346048	NA	11.15	14.1	15.45	27	44.25	46.8	49.55	59	69.5	34.8155695691053	NA	14.2	16.6	21.4	40	51	51	51.4	52.6
1.7687657199053357e-6	4.251478254932283e-6	1.7847663516857467e-8	2.4258996224354084e-8	9.021788521458174e-6	5.529420034983534e-6	1284	XUT_7R-245,SUT550	NA	chrVII:543317-544561(-)	XUTs	1	NA	6	3	2	NA	50	NA	46.5	42.3333333333333	19	NA	50	NA	49	44	19	NA	50	50	50	50	50	50	50	50	50	50	50	NA	NA	NA	NA	NA	NA	NA	NA	NA	NA
1.7687657199053357e-6	2.1257391274661417e-6	3.569532703371493e-6	4.851799244870817e-6	7.518157101215144e-6	7.372560046644713e-6	1286	XUT_7R-264,SUT551	NA	chrVII:576759-579388(-)	XUTs	1	2	5	4	1	2	36	36	33.8	64.75	28	44	36	36	27	58.5	28	44	36	36	36	36	36	36	36	36	36	36	36	35.0998575495685	NA	28.8	29.6	30.4	36	40	40.8	41.6	42.4
8.843828599526677e-6	2.1257391274661417e-6	3.569532703371493e-6	7.277698867306225e-6	4.510894260729087e-6	7.372560046644713e-6	1294	XUT_7R-340,SUT559	NA	chrVII:741715-742103(-)	XUTs	5	3	3	4	1	2	40.8	31.3333333333333	35	29.25	16	52.5	39	20	42	29	16	52.5	35.7513205231034	NA	18.4	21.8	25.2	39	40	47.6	55.2	62.8	70.4	21.9392262097305	NA	9.2	10.4	11.6	20	43	47.6	52.2	56.8
1.7687657199053357e-6	2.1257391274661417e-6	1.7847663516857465e-6	2.4258996224354084e-8	1.5036314202430287e-8	3.6862800233223564e-6	1296	XUT_7R-374	NA	chrVII:810550-811479(-)	XUTs	1	NA	NA	2	1	1	31	NA	NA	23.5	22	124	31	NA	NA	23.5	22	124	31	31	31	31	31	31	31	31	31	31	31	NA	NA	NA	NA	NA	NA	NA	NA	NA	NA
6.367556591659209e-5	8.502956509864567e-5	1.1422504650788778e-4	1.4555397734612453e-4	1.7592487616843437e-4	2.2486308142266376e-4	1298	XUT_7R-426	NA	chrVII:931335-932053(-)	XUTs	36	60	117	122	40	64	35.25	41.6666666666667	40.8974358974359	34.4754098360656	31.55	46.328125	35.5	39.5	37	32.5	31	40.5	30.5359936916434	NA	12.5	13.5	15.25	35.5	51	52	54.5	56.5	59.25	33.6010276951513	7	7	11.9	15	39.5	56.5	59	60	70.7
1.7687657199053357e-6	2.1257391274661417e-8	1.7847663516857467e-8	2.4258996224354084e-8	3.0072628404860574e-6	1.8431400116611782e-6	1303	XUT_7R-97	NA	chrVII:225885-226487(-)	XUTs	1	NA	2	1	NA	NA	89	NA	45.5	35	NA	NA	89	NA	45.5	35	NA	NA	89	89	89	89	89	89	89	89	89	89	89	NA	NA	NA	NA	NA	NA	NA	NA	NA	NA
1.7687657199053357e-6	2.1257391274661417e-8	1.7847663516857467e-8	2.4258996224354084e-6	1.5036314202430287e-6	1.8431400116611783e-8	1304	XUT_8F-102,SUT158	NA	chrVIII:221413-222728(+)	XUTs	1	1	1	NA	NA	NA	38	53	34	NA	NA	NA	38	53	34	NA	NA	NA	38	38	38	38	38	38	38	38	38	38	38	53	53	53	53	53	53	53	53	53	53
1.7687657199053357e-6	2.1257391274661417e-6	3.569532703371493e-6	4.851799244870817e-6	4.510894260729087e-6	3.6862800233223564e-6	1305	XUT_8F-104,SUT159	NA	chrVIII:222861-224236(+)	XUTs	1	2	3	2	1	2	34	61	66.6666666666667	56	47	48	34	61	71	56	47	48	34	34	34	34	34	34	34	34	34	34	34	60.8687111741328	NA	57.4	57.8	58.2	61	63	63.4	63.8	64.2
1.7687657199053357e-6	2.1257391274661417e-8	1.7847663516857467e-8	2.4258996224354084e-8	1.5036314202430287e-6	1.8431400116611783e-8	1306	XUT_8F-131,SUT164	NA	chrVIII:293840-296460(+)	XUTs	1	NA	1	NA	NA	NA	77	NA	71	NA	NA	NA	77	NA	71	NA	NA	NA	77	77	77	77	77	77	77	77	77	77	77	NA	NA	NA	NA	NA	NA	NA	NA	NA	NA
3.5375314398106713e-6	2.1257391274661417e-8	5.35429905505724e-6	4.851799244870817e-6	1.0525419941701201e-5	7.372560046644713e-6	1307	XUT_8F-134,SUT165	NA	chrVIII:314155-314753(+)	XUTs	2	2	7	4	NA	3	43.5	38.5	33.4285714285714	32.75	NA	27.6666666666667	43.5	38.5	35	26.5	NA	26	41.0121933088197	NA	30.45	31.9	33.35	43.5	50.75	52.2	53.65	55.1	56.55	38.4707681233427	NA	37.15	37.3	37.45	38.5	39.25	39.4	39.55	39.7
1.7687657199053357e-6	2.1257391274661417e-6	1.7847663516857467e-8	2.4258996224354084e-8	1.5036314202430287e-8	1.8431400116611782e-6	1308	XUT_8F-135	NA	chrVIII:314759-315706(+)	XUTs	1	NA	NA	1	1	NA	52	NA	NA	19	37	NA	52	NA	NA	19	37	NA	52	52	52	52	52	52	52	52	52	52	52	NA	NA	NA	NA	NA	NA	NA	NA	NA	NA
1.7687657199053357e-6	2.1257391274661417e-8	1.7847663516857467e-8	2.4258996224354084e-8	1.5036314202430287e-8	1.8431400116611783e-8	1310	XUT_8F-165	NA	chrVIII:375187-375495(+)	XUTs	1	NA	NA	NA	NA	NA	18	NA	NA	NA	NA	NA	18	NA	NA	NA	NA	NA	18	18	18	18	18	18	18	18	18	18	18	NA	NA	NA	NA	NA	NA	NA	NA	NA	NA
3.5375314398106713e-6	2.1257391274661417e-6	3.569532703371493e-6	2.4258996224354084e-8	6.014525680972115e-6	1.8431400116611782e-6	1312	XUT_8F-193,SUT171	NA	chrVIII:429406-429794(+)	XUTs	2	NA	4	1	1	2	32.5	NA	61.5	32	42	44	32.5	NA	58.5	32	42	44	30	NA	21.25	22.5	23.75	32.5	38.75	40	41.25	42.5	43.75	NA	NA	NA	NA	NA	NA	NA	NA	NA	NA
5.306297159716007e-6	2.1257391274661417e-6	1.070859811011448e-5	9.703598489741634e-6	1.202905136194423e-5	3.6862800233223564e-6	1313	XUT_8F-204	NA	chrVIII:458034-459061(+)	XUTs	3	4	8	2	1	6	37.3333333333333	25.5	40.75	23	19	41.3333333333333	40	21.5	34.5	23	19	40.5	36.3019864485767	NA	27.4	28.8	30.2	40	43	43.6	44.2	44.8	45.4	23.7442033746134	NA	16.75	17.5	18.25	21.5	27.25	30.4	33.55	36.7
3.5375314398106713e-6	6.377217382398426e-6	1.7847663516857465e-6	2.4258996224354084e-6	6.014525680972115e-6	7.372560046644713e-6	1317	XUT_8F-246	NA	chrVIII:529922-530458(+)	XUTs	2	1	4	4	3	1	59	27	42.75	48	38.6666666666667	43	59	27	42	49	48	43	58.309518948453	NA	50.9	51.8	52.7	59	63.5	64.4	65.3	66.2	67.1	27	27	27	27	27	27	27	27	27	27
1.7687657199053357e-6	2.1257391274661417e-6	1.7847663516857465e-6	2.4258996224354084e-8	1.5036314202430287e-6	1.8431400116611783e-8	1319	XUT_8F-67,SUT154	NA	chrVIII:150933-151467(+)	XUTs	1	NA	1	NA	1	1	59	NA	74	NA	38	33	59	NA	74	NA	38	33	59	59	59	59	59	59	59	59	59	59	59	NA	NA	NA	NA	NA	NA	NA	NA	NA	NA
1.0612594319432014e-5	2.1257391274661417e-8	1.4278130813485972e-5	2.1833096601918677e-5	1.804357704291635e-5	1.4745120093289426e-5	1322	XUT_8R-10,SUT573	NA	chrVIII:14529-15971(-)	XUTs	6	9	12	8	NA	8	81.1666666666667	49	57.25	54.875	NA	65.625	50.5	44	54.5	55.5	NA	66.5	62.8145280469117	NA	40.25	40.5	40.75	50.5	58	60	106.25	152.5	198.75	46.1475654066352	NA	28	32	34.8	44	64	65.2	66.4	69.2
3.5375314398106713e-6	2.1257391274661417e-6	5.35429905505724e-6	2.4258996224354084e-8	3.0072628404860574e-6	1.8431400116611783e-8	1324	XUT_8R-115,SUT580	NA	chrVIII:241839-242348(-)	XUTs	2	NA	2	NA	1	3	48.5	NA	31	NA	10	23.3333333333333	48.5	NA	31	NA	10	14	48.187135212627	NA	43.55	44.1	44.65	48.5	51.25	51.8	52.35	52.9	53.45	NA	NA	NA	NA	NA	NA	NA	NA	NA	NA
1.7687657199053357e-6	4.251478254932283e-6	1.7847663516857465e-6	4.851799244870817e-6	4.510894260729087e-6	3.6862800233223564e-6	1325	XUT_8R-117,SUT581,XUT_8R-118	NA	chrVIII:249802-251371(-)	XUTs	1	2	3	2	2	1	73	63	52.6666666666667	28.5	43	31	73	63	62	28.5	43	31	73	73	73	73	73	73	73	73	73	73	73	62.8012738724303	NA	58.5	59	59.5	63	65.5	66	66.5	67
1.7687657199053357e-6	2.1257391274661417e-8	1.7847663516857467e-8	2.4258996224354084e-6	1.5036314202430287e-8	1.8431400116611782e-6	1326	XUT_8R-125,SUT582	NA	chrVIII:255945-256318(-)	XUTs	1	1	NA	1	NA	NA	35	23	NA	45	NA	NA	35	23	NA	45	NA	NA	35	35	35	35	35	35	35	35	35	35	35	23	23	23	23	23	23	23	23	23	23
8.843828599526677e-6	4.251478254932283e-6	5.35429905505724e-6	9.703598489741634e-6	1.353268278218726e-5	7.372560046644713e-6	1330	XUT_8R-174,SUT587	NA	chrVIII:356158-358183(-)	XUTs	5	4	9	4	2	3	54.2	59.75	49.5555555555556	58	66.5	36	53	57.5	46	53	66.5	42	49.5467387282213	NA	26.6	32.2	37.8	53	73	73.4	73.8	74.2	74.6	56.8881755138365	NA	39.15	42.3	45.45	57.5	65.5	70	74.5	79
1.7687657199053357e-6	2.1257391274661417e-6	1.7847663516857465e-6	2.4258996224354084e-6	1.5036314202430287e-6	3.6862800233223564e-6	1331	XUT_8R-189,SUT588	NA	chrVIII:383351-384949(-)	XUTs	1	1	1	2	1	1	54	49	61	58.5	65	66	54	49	61	58.5	65	66	54	54	54	54	54	54	54	54	54	54	54	49	49	49	49	49	49	49	49	49	49
1.7687657199053357e-6	2.1257391274661417e-6	1.7847663516857467e-8	4.851799244870817e-6	7.518157101215144e-6	3.6862800233223564e-6	1334	XUT_8R-217,SUT592	NA	chrVIII:456049-458501(-)	XUTs	1	2	5	2	1	NA	86	58	58.4	59.5	69	NA	86	58	62	59.5	69	NA	86	86	86	86	86	86	86	86	86	86	86	57.9223618302983	NA	55.3	55.6	55.9	58	59.5	59.8	60.1	60.4
1.7687657199053357e-6	2.1257391274661417e-6	8.923831758428733e-6	1.2129498112177043e-5	1.353268278218726e-5	1.4745120093289426e-5	1335	XUT_8R-223,YHRCdelta12,SUT593	NA	chrVIII:463826-465581(-)	XUTs	1	5	9	8	1	5	30	35.2	40.7777777777778	47.875	28	34.2	30	35	38	45	28	32	30	30	30	30	30	30	30	30	30	30	30	34.9370474176188	NA	29.8	30.6	31.4	35	37	38	39	40
1.7687657199053357e-6	1.0628695637330708e-5	8.923831758428733e-6	9.703598489741634e-6	4.510894260729087e-6	1.4745120093289426e-5	1337	XUT_8R-247,SUT599	NA	chrVIII:518810-520511(-)	XUTs	1	4	3	8	5	5	45	51.5	46.3333333333333	39	44.6	56	45	51.5	48	40	42	53	45	45	45	45	45	45	45	45	45	45	45	47.0221446557725	NA	27.65	29.3	30.95	51.5	68.75	70.4	72.05	73.7
1.7687657199053357e-6	2.1257391274661417e-6	3.569532703371493e-6	4.851799244870817e-6	3.0072628404860574e-6	1.8431400116611782e-6	1338	XUT_8R-253	NA	chrVIII:530719-531717(-)	XUTs	1	2	2	1	1	2	51	45	25	58	38	34.5	51	45	25	58	38	34.5	51	51	51	51	51	51	51	51	51	51	51	44.4522215417857	NA	38.7	39.4	40.1	45	48.5	49.2	49.9	50.6
3.5375314398106713e-6	6.377217382398426e-6	3.569532703371493e-6	4.851799244870817e-6	1.353268278218726e-5	9.215700058305891e-6	1339	XUT_8R-26,SUT574	NA	chrVIII:56500-58966(-)	XUTs	2	2	9	5	3	2	36	44	50.2222222222222	57.2	65.3333333333333	40.5	36	44	50	54	58	40.5	31.1769145362398	NA	19.8	21.6	23.4	36	45	46.8	48.6	50.4	52.2	44	44	44	44	44	44	44	44	44	44
1.7687657199053357e-6	2.1257391274661417e-8	1.7847663516857465e-6	9.703598489741634e-6	1.9547208463159374e-5	1.1058840069967069e-5	1340	XUT_8R-47,SUT577	NA	chrVIII:105126-105458(-)	XUTs	1	4	13	6	NA	1	14	42.75	30.5384615384615	38.5	NA	64	14	41.5	29	38	NA	64	14	14	14	14	14	14	14	14	14	14	14	42.1527455969335	NA	35.3	35.6	35.9	41.5	47.75	48.8	49.85	50.9
5.306297159716007e-6	2.1257391274661417e-6	1.7847663516857467e-8	4.851799244870817e-6	1.5036314202430287e-6	1.8431400116611782e-6	1342	XUT_8R-68,SUT578	NA	chrVIII:131754-132990(-)	XUTs	3	2	1	1	1	NA	46	28	58	19	28	NA	58	28	58	19	28	NA	41.5750806131521	NA	24.7	28.4	32.1	58	58.5	58.6	58.7	58.8	58.9	25.298221281347	NA	17.2	18.4	19.6	28	34	35.2	36.4	37.6
5.306297159716007e-6	2.1257391274661417e-6	1.2493364461800224e-5	7.277698867306225e-6	1.353268278218726e-5	1.2901980081628248e-5	1343	XUT_8R-98,SUT579	NA	chrVIII:201792-204305(-)	XUTs	3	3	9	7	1	7	54.3333333333333	51	55.8888888888889	60.8571428571429	88	76.4285714285714	58	50	55	54	88	71	53.539290438095	NA	43.6	45.2	46.8	58	60.5	61	61.5	62	62.5	47.518921362979	NA	31.1	33.2	35.3	50	62	64.4	66.8	69.2
1.7687657199053357e-6	4.251478254932283e-6	1.070859811011448e-5	1.455539773461245e-5	7.518157101215144e-6	7.372560046644713e-6	1344	XUT_9F-10,SUT176	NA	chrIX:34852-37296(+)	XUTs	1	6	5	4	2	6	56	67	42.6	51.25	45	55.5	56	47.5	52	53.5	45	50	56	56	56	56	56	56	56	56	56	56	56	53.001795495766	NA	27	32	37	47.5	56.5	58	89.75	121.5
1.7687657199053357e-6	8.502956509864567e-6	1.7847663516857465e-6	2.4258996224354084e-8	6.014525680972115e-6	1.8431400116611783e-8	1346	XUT_9F-113,SUT183,SUT184	NA	chrIX:222830-226536(+)	XUTs	1	NA	4	NA	4	1	62	NA	49.75	NA	45	76	62	NA	48.5	NA	48.5	76	62	62	62	62	62	62	62	62	62	62	62	NA	NA	NA	NA	NA	NA	NA	NA	NA	NA
3.5375314398106713e-6	2.1257391274661417e-6	1.7847663516857467e-8	2.4258996224354084e-6	1.5036314202430287e-8	1.8431400116611782e-6	1347	XUT_9F-117	NA	chrIX:229732-230163(+)	XUTs	2	1	NA	1	1	NA	34.5	38	NA	36	19	NA	34.5	38	NA	36	19	NA	31.7490157327751	NA	22.35	23.7	25.05	34.5	41.25	42.6	43.95	45.3	46.65	38	38	38	38	38	38	38	38	38	38
1.7687657199053357e-6	2.1257391274661417e-6	1.7847663516857467e-8	2.4258996224354084e-8	3.0072628404860574e-6	7.372560046644713e-6	1348	XUT_9F-120	NA	chrIX:243700-244065(+)	XUTs	1	NA	2	4	1	NA	39	NA	40	36.5	29	NA	39	NA	40	34	29	NA	39	39	39	39	39	39	39	39	39	39	39	NA	NA	NA	NA	NA	NA	NA	NA	NA	NA
1.7687657199053357e-6	2.1257391274661417e-8	1.7847663516857467e-8	2.4258996224354084e-8	1.5036314202430287e-6	1.8431400116611783e-8	1349	XUT_9F-122	NA	chrIX:247495-247810(+)	XUTs	1	NA	1	NA	NA	NA	25	NA	61	NA	NA	NA	25	NA	61	NA	NA	NA	25	25	25	25	25	25	25	25	25	25	25	NA	NA	NA	NA	NA	NA	NA	NA	NA	NA
8.843828599526677e-6	2.1257391274661417e-6	1.7847663516857467e-8	2.4258996224354084e-6	9.021788521458174e-6	3.6862800233223564e-6	1350	XUT_9F-136,SUT186	NA	chrIX:283062-284777(+)	XUTs	5	1	6	2	1	NA	57.2	42	51.8333333333333	56.5	53	NA	52	42	50.5	56.5	53	NA	56.4645145903156	NA	48.4	48.8	49.2	52	63	65	67	69	71	42	42	42	42	42	42	42	42	42	42
8.843828599526677e-6	6.377217382398426e-6	3.569532703371493e-6	7.277698867306225e-6	1.5036314202430288e-5	5.529420034983534e-6	1352	XUT_9F-176,SUT191	NA	chrIX:356728-357465(+)	XUTs	5	3	10	3	3	2	34	31.6666666666667	45.6	29.6666666666667	44	91	38	36	41.5	37	36	91	32.2602849845076	NA	19.8	21.6	23.4	38	43	43.2	43.4	43.6	43.8	25.3029799590525	NA	11.7	14.4	17.1	36	43	44.4	45.8	47.2
3.5375314398106713e-6	8.502956509864567e-6	1.9632429868543215e-5	2.6684895846789495e-5	4.510894260729087e-6	1.1058840069967069e-5	1353	XUT_9F-189,SUT193	NA	chrIX:385990-388454(+)	XUTs	2	11	3	6	4	11	57	42.1818181818182	44.6666666666667	43.1666666666667	102.25	39.0909090909091	57	39	30	47.5	77	42	33.6600653594137	NA	15.6	20.2	24.8	57	80	84.6	89.2	93.8	98.4	35.9349917111309	NA	16.5	17	18	39	63	66	69	72
3.5375314398106713e-6	2.1257391274661417e-6	1.7847663516857465e-6	9.703598489741634e-6	4.510894260729087e-6	9.215700058305891e-6	1354	XUT_9F-2	NA	chrIX:22546-22933(+)	XUTs	2	4	3	5	1	1	13.5	30.75	26	34.6	34	19	13.5	36	23	36	34	19	13.4164078649987	NA	12.15	12.3	12.45	13.5	14.25	14.4	14.55	14.7	14.85	22.1785985052579	NA	8.35	12.7	17.05	36	41	42.2	43.4	44.6
1.7687657199053357e-6	2.1257391274661417e-6	1.7847663516857467e-8	2.4258996224354084e-8	4.510894260729087e-6	5.529420034983534e-6	1357	XUT_9F-220	NA	chrIX:436158-436856(+)	XUTs	1	NA	3	3	1	NA	54	NA	51	56	21	NA	54	NA	56	49	21	NA	54	54	54	54	54	54	54	54	54	54	54	NA	NA	NA	NA	NA	NA	NA	NA	NA	NA
1.7687657199053357e-6	2.1257391274661417e-8	1.7847663516857465e-6	2.4258996224354084e-8	1.5036314202430287e-8	3.6862800233223564e-6	1359	XUT_9F-38	NA	chrIX:92696-93479(+)	XUTs	1	NA	NA	2	NA	1	14	NA	NA	26	NA	65	14	NA	NA	26	NA	65	14	14	14	14	14	14	14	14	14	14	14	NA	NA	NA	NA	NA	NA	NA	NA	NA	NA
1.7687657199053355e-5	3.613756516692441e-5	5.3542990550572396e-5	4.3666193203837354e-5	4.6612574027533894e-5	6.819618043146359e-5	1360	XUT_9F-4	NA	chrIX:23340-28535(+)	XUTs	10	18	31	37	17	30	49.8	45.4444444444444	49.0645161290323	54.4324324324324	47.7647058823529	45.2	48.5	45	45	55	45	45	47.5726365998942	NA	29.9	30.8	33.45	48.5	57.75	58.8	60.6	64	73	43.1824570609939	NA	21	29.4	34.65	45	57.5	60.6	61.45	62.3
3.5375314398106713e-6	2.1257391274661417e-8	1.7847663516857467e-8	2.4258996224354084e-6	6.014525680972115e-6	5.529420034983534e-6	1363	XUT_9F-9,SUT175,CUT185	NA	chrIX:30915-32987(+)	CUTs	2	1	4	3	NA	NA	70	50	69.75	47.6666666666667	NA	NA	70	50	68	56	NA	NA	70	70	70	70	70	70	70	70	70	70	70	50	50	50	50	50	50	50	50	50	50
1.7687657199053357e-6	2.1257391274661417e-6	3.569532703371493e-6	2.4258996224354084e-6	1.5036314202430287e-6	9.215700058305891e-6	1364	XUT_9F-91	NA	chrIX:196987-197264(+)	XUTs	1	1	1	5	1	2	15	28	18	49.6	8	14.5	15	28	18	35	8	14.5	15	15	15	15	15	15	15	15	15	15	15	28	28	28	28	28	28	28	28	28	28
5.306297159716007e-6	6.377217382398426e-6	3.569532703371493e-6	4.851799244870817e-6	9.021788521458174e-6	9.215700058305891e-6	1368	XUT_9R-145,YILCdelta5	NA	chrIX:336501-338613(-)	XUTs	3	2	6	5	3	2	67.6666666666667	65	64.8333333333333	37.8	81.3333333333333	29	58	65	46	40	65	29	65.9696830458033	NA	55.3	55.6	55.9	58	74	77.2	80.4	83.6	86.8	62.1610810716802	NA	47.9	49.8	51.7	65	74.5	76.4	78.3	80.2
1.7687657199053357e-6	2.1257391274661417e-8	1.7847663516857465e-6	2.4258996224354084e-8	1.5036314202430287e-6	1.8431400116611783e-8	1369	XUT_9R-175	NA	chrIX:398411-399599(-)	XUTs	1	NA	1	NA	NA	1	35	NA	10	NA	NA	11	35	NA	10	NA	NA	11	35	35	35	35	35	35	35	35	35	35	35	NA	NA	NA	NA	NA	NA	NA	NA	NA	NA
1.7687657199053357e-6	2.1257391274661417e-6	1.7847663516857467e-8	4.851799244870817e-6	4.510894260729087e-6	9.215700058305891e-6	1370	XUT_9R-35	NA	chrIX:92956-93491(-)	XUTs	1	2	3	5	1	NA	14	24.5	32.3333333333333	36	20	NA	14	24.5	27	34	20	NA	14	14	14	14	14	14	14	14	14	14	14	21.0713075057055	NA	13.25	14.5	15.75	24.5	30.75	32	33.25	34.5
3.5375314398106713e-6	2.1257391274661417e-8	1.7847663516857465e-6	2.4258996224354084e-8	1.5036314202430287e-8	1.8431400116611782e-6	1372	XUT_9R-51	NA	chrIX:125889-127044(-)	XUTs	2	NA	NA	1	NA	1	31.5	NA	NA	19	NA	42	31.5	NA	NA	19	NA	42	30.3315017762062	NA	23.85	24.7	25.55	31.5	35.75	36.6	37.45	38.3	39.15	NA	NA	NA	NA	NA	NA	NA	NA	NA	NA
8.843828599526677e-6	2.1257391274661417e-8	3.569532703371493e-6	2.4258996224354084e-6	9.021788521458174e-6	5.529420034983534e-6	1374	XUT_9R-55,SUT606	NA	chrIX:132063-135312(-)	XUTs	5	1	6	3	NA	2	51.6	33	65.6666666666667	50.3333333333333	NA	54	49	33	65	49	NA	54	47.4447612607781	NA	27.6	29.2	30.8	49	74	74.2	74.4	74.6	74.8	33	33	33	33	33	33	33	33	33	33
1.7687657199053357e-6	6.377217382398426e-6	3.569532703371493e-6	4.851799244870817e-6	7.518157101215144e-6	2.0274540128272962e-5	1375	XUT_9R-77,SUT610	NA	chrIX:195275-196339(-)	XUTs	1	2	5	11	3	2	37	62.5	36	62.1818181818182	29.3333333333333	43.5	37	62.5	27	55	34	43.5	37	37	37	37	37	37	37	37	37	37	37	61.6116872029974	NA	53.05	54.1	55.15	62.5	67.75	68.8	69.85	70.9
7.075062879621343e-6	1.4880173892262992e-5	3.034102797865769e-5	2.6684895846789495e-5	3.0072628404860577e-5	3.501966022156238e-5	1376	YAL001C_TFC3	TFC3	chrI:147523-151211(-)	ORFS	4	11	20	19	7	17	37.5	38.2727272727273	31.25	35.6315789473684	22.5714285714286	39.4117647058824	37.5	34	27	32	17	29	34.5048995068681	NA	21.6	22.2	22.8	37.5	51	51.6	52.2	52.8	53.4	32.3231179539584	NA	15	16	17	34	52	53	60.5	68
1.0612594319432014e-5	6.377217382398426e-6	3.391056068202919e-5	1.455539773461245e-5	2.856899698461755e-5	3.870594024488475e-5	1377	YAL002W_VPS8	VPS8	chrI:143599-147599(+)	ORFS	6	6	19	21	3	19	31.1666666666667	54.6666666666667	51.8421052631579	51.2857142857143	36.3333333333333	59	24	52.5	48	54	43	61	25.3914712408795	NA	12	13	14	24	42.25	46	51.25	56.5	61.75	49.3254659260157	NA	25.25	32.5	39.75	52.5	66.5	71	75	79
0.0030918024783945265	0.0032927699084450536	0.0036391385910872374	0.003638849433653113	0.003909441692631875	0.00422447690672742	1378	YAL003W,snR18_EFB1,SNR18	EFB1,SNR18	chrI:142127-143439(+)	snRNA	1748	1500	2600	2292	1549	2039	30.7877574370709	34.4173333333333	32.8030769230769	31.7111692844677	30.1542930923176	33.1235899950956	26	30	29	28	25	27	26.1491569134161	18	11	13	15	26	39	42	46	52	63	29.1080920086983	27	11	14	16	30	43	47	51.1499999999999	57
2.9184634378438037e-4	7.036196511912929e-4	0.0027878050413331365	0.005645068421407195	0.008023377258416802	0.007308050146236572	1379	YAL005C_SSA1	SSA1	chrI:139371-141683(-)	ORFS	165	2327	5336	3965	331	1562	30.5090909090909	33.5651052857757	30.0569715142429	26.939974779319	49.6888217522659	45.3719590268886	26	30	26	23	51	42	25.7817999760181	NA	10	12	13	26	39	43.4	49	56.8	66.8	28.3943314120891	20	10	13	15	30	43	46	52	58
1.6980150911091222e-4	2.25328347511411e-4	2.070328967955466e-4	2.4258996224354085e-4	3.1576259825103603e-4	3.92588822483831e-4	1380	YAL007C_ERP2	ERP2	chrI:137571-138451(-)	ORFS	96	100	210	213	106	116	34.96875	38.95	36.2714285714286	35.0328638497653	26.9245283018868	32.6120689655172	29.5	36	33	33	24	29	29.3363748436601	NA	10.75	14	16.25	29.5	45	51	53.75	59.5	72	32.6618827840177	35	11.9	13.9	16	36	52.25	59	61.3	66.1
2.830025151848537e-5	1.9131652147195275e-5	5.889728960562964e-5	5.336979169357899e-5	1.248014078801714e-4	1.1243154071133188e-4	1381	YAL008W_FUN14	FUN14	chrI:136863-137639(+)	ORFS	16	22	83	61	9	33	29.375	35.7727272727273	32.9518072289157	34	28.3333333333333	38.7272727272727	26	34	30	26	23	33	25.4013112056191	NA	12	13	14	26	37	37	42.25	52.5	61.25	31.3214574841476	NA	13.1	15.1	16.15	34	47.75	48.8	49	64.3
2.6531485798580034e-5	2.1257391274661417e-5	3.034102797865769e-5	2.1833096601918677e-5	5.262709970850601e-5	3.501966022156238e-5	1382	YAL009W_SPO7	SPO7	chrI:135823-136703(+)	ORFS	15	9	35	19	10	17	39	48.5555555555556	42.2285714285714	34.8947368421053	32.2	41.7058823529412	39	48	37	34	32.5	34	35.7697193222514	39	16	18.8	23.1	39	45	47	54	56.8	63.4	43.1534836080552	29	20.6	26.2	29	48	54	65.2	76.4	82.2
3.5375314398106713e-6	2.1257391274661417e-6	8.923831758428733e-6	1.6981297357047858e-5	1.653994562267332e-5	2.5803960163256496e-5	1383	YAL010C_MDM10	MDM10	chrI:134091-135707(-)	ORFS	2	7	11	14	1	5	48	28.7142857142857	46.9090909090909	42.6428571428571	25	56.6	48	32	48	43	25	59	47.73887304912	NA	43.5	44	44.5	48	50.5	51	51.5	52	52.5	27.8180398134053	34	17.8	19.6	21.4	32	33.5	33.8	34	34
1.2381360039337349e-5	4.251478254932283e-6	1.7847663516857465e-6	4.851799244870817e-6	7.518157101215144e-6	7.372560046644713e-6	1384	YAL011W_SWC3	SWC3	chrI:132199-134111(+)	ORFS	7	2	5	4	2	1	57	29	34.6	54.75	21	13	51	29	34	54	21	13	48.9790918251223	NA	22.2	32.4	42.6	51	71.5	77.8	83.6	88.4	93.2	20	NA	10.1	12.2	14.3	29	39.5	41.6	43.7	45.8
9.95815100306704e-4	9.544568682322977e-4	9.316480355799596e-4	0.0010843771312286277	0.0011773434020502917	0.0012072567076380717	1385	YAL012W_CYS3	CYS3	chrI:130703-132087(+)	ORFS	563	447	783	655	449	522	33.9538188277087	29.4340044742729	32.1366538952746	34.7786259541985	32.8218262806236	29.7375478927203	30	25	28	32	29	26	28.8128933694037	21	11	14	16	30	43	45	50	54	62	24.8283737024651	22	10	12	13	25	39	41	45	51.4
7.075062879621343e-6	1.2754434764796852e-5	1.606289716517172e-5	2.6684895846789495e-5	2.706536556437452e-5	2.7647100174917675e-5	1386	YAL013W_DEP1	DEP1	chrI:129239-130567(+)	ORFS	4	11	18	15	6	9	34.25	35.4545454545455	39.6666666666667	46.2666666666667	29.1666666666667	32.1111111111111	35	35	36	44	25.5	34	31.6767763211096	NA	19.75	20.5	21.25	35	46.5	46.8	47.1	47.4	47.7	28.5622367187901	NA	10.5	13	14.5	35	47.5	52	56	60
4.421914299763339e-5	5.739495644158583e-5	5.175822419888665e-5	7.762878791793307e-5	7.067067675142236e-5	8.47844405364142e-5	1387	YAL014C_SYN8	SYN8	chrI:128171-129075(-)	ORFS	25	32	47	46	27	29	35.64	36.0625	41.7446808510638	38.4130434782609	38.1851851851852	44	37	36.5	42	35	29	34	33.1946681026509	44	17.2	18.8	21.8	37	44	44	46.4	52.4	54	29.6141367445127	NA	7.55	9	12.9	36.5	48	51.8	54	55.8
5.306297159716007e-6	4.251478254932283e-6	3.569532703371493e-6	1.9407196979483267e-5	1.9547208463159374e-5	3.133338019824003e-5	1388	YAL015C_NTG1	NTG1	chrI:126747-128075(-)	ORFS	3	8	13	17	2	2	29	38.5	55.2307692307692	34.7058823529412	12	37.5	24	38.5	33	41	12	37.5	26.2306887446789	NA	16.8	17.6	18.4	24	35.5	37.8	40.1	42.4	44.7	34.1116694389546	NA	15.3	21.6	27.3	38.5	49.5	51.6	53.7	55.8
1.1850730323365749e-4	9.565826073597637e-5	1.4813560718991697e-4	1.7951657206022022e-4	2.676463928032591e-4	2.230199414110026e-4	1389	YAL016W_TPD3	TPD3	chrI:124799-126863(+)	ORFS	67	74	178	121	45	83	39.3880597014925	31.7027027027027	36.2696629213483	33.5371900826446	33.4444444444444	36.6265060240964	32	28.5	35	27	33	33	29.7584822142264	NA	11.3	13	14.9	32	43.5	47.8	49.2	54	67.5	27.2632621539189	NA	11.65	13	14	28.5	43	47.4	50.05	55.4
2.4762720078674698e-5	2.5508869529593704e-5	7.674495312248711e-5	1.0188778414228715e-4	1.1577961935871323e-4	9.768642061804246e-5	1390	YAL017W_PSK1	PSK1	chrI:119863-124447(+)	ORFS	14	42	77	53	12	43	43.8571428571429	42.7857142857143	41.2077922077922	39.2075471698113	32.25	48.8604651162791	48	41	40	35	24	50	39.847392235198	NA	19.65	20	20	48	60	60.4	61.05	61.7	63.4	35.8502444055833	19	12.05	17.2	19	41	53.75	55	62.95	74.9
3.0069017238390707e-5	2.9760347784525984e-5	8.923831758428733e-6	7.277698867306225e-6	6.014525680972115e-6	1.4745120093289426e-5	1392	YAL019W-A,YAL019W	NA	chrI:114815-118391(+)	ORFS	17	3	4	8	14	5	31.2941176470588	28	17.75	65.75	25	11.6	26	11	18.5	38	25	11	22.3700420196967	34	8.4	9.6	10.4	26	34	38	40.8	52	81.8	17.1927317406708	NA	7.4	7.8	8.2	11	38.5	44	49.5	55
2.1225188638864028e-5	1.9131652147195275e-5	2.6771495275286198e-5	2.91107954692249e-5	3.60871540858327e-5	4.607850029152946e-5	1393	YAL020C_ATS1	ATS1	chrI:113563-114683(-)	ORFS	12	12	24	25	9	15	29	27.6666666666667	31.8333333333333	36.84	25.1111111111111	28	26.5	27.5	27	38	23	26	26.1893127506359	15	14.1	15	15	26.5	39.5	40.6	42.75	45.5	48.7	26.0279935849119	NA	15.55	16.1	16.65	27.5	33.25	33.8	35.4	37.6
3.537531439810671e-5	1.4880173892262992e-5	3.391056068202919e-5	3.8814393958966535e-5	5.262709970850601e-5	6.266676039648006e-5	1394	YAL021C_CCR4	CCR4	chrI:110619-113435(-)	ORFS	20	16	35	34	7	19	40.85	45.875	35.8	42	48.1428571428571	32.9473684210526	41.5	44.5	39	41.5	39	28	37.2702964527179	NA	15.7	20.5	22.7	41.5	47	47	48.2	55.4	60.3	37.1504314591696	10	10	12.5	17	44.5	63.75	69	71.25	76
7.428816023602409e-5	6.16464346965181e-5	7.317542041911561e-5	1.0188778414228715e-4	1.0074330515628294e-4	1.3639236086292718e-4	1395	YAL022C_FUN26	FUN26	chrI:108859-110467(-)	ORFS	42	42	67	74	29	41	36.4761904761905	38.0476190476191	37.2985074626866	47.5540540540541	37.6551724137931	32.2926829268293	35.5	34	35	44	34	30	32.7768661318895	NA	14.05	16.3	19.45	35.5	46	50.8	55.4	59.7	64.85	34.5068852778108	46	15.1	21.1	23	34	46	52.4	58.25	61.8
3.4490931538154045e-4	3.6137565166924405e-4	3.7658570020569255e-4	3.8086624072235914e-4	5.052201572016577e-4	6.266676039648006e-4	1396	YAL023C_PMT2	PMT2	chrI:106163-108667(-)	ORFS	195	157	336	340	170	211	31.4410256410256	34.6433121019108	36.8869047619048	35.4852941176471	31.3529411764706	33.0995260663507	29	32	34.5	31	26	28	27.5639458433956	32	11	14	16	29	39.5	44.4	49.9	53	62.6	29.9961831756173	NA	12.8	14	16.4	32	44	50	54	59.4
1.4150125759242685e-5	8.502956509864567e-6	5.35429905505724e-6	1.2129498112177043e-5	1.5036314202430288e-5	1.8431400116611783e-5	1397	YAL024C_LTE1	LTE1	chrI:101483-105987(-)	ORFS	8	5	10	10	4	3	34.625	30.2	32.9	35.5	32.75	43.3333333333333	27	35	28	35.5	25	57	24.4177804879462	NA	9.35	9.7	10.05	27	46.5	51.4	56.3	67.8	80.4	22.6589591847557	NA	7.6	8.2	8.8	35	46	47.4	48.8	50.2
3.1837782958296044e-5	2.5508869529593704e-5	7.139065406742986e-6	2.4258996224354084e-8	1.5036314202430287e-8	3.6862800233223564e-6	1398	YAL025C_MAK16	MAK16	chrI:100059-101171(-)	ORFS	18	NA	NA	2	12	4	38.8333333333333	NA	NA	48.5	29.3333333333333	16.25	40.5	NA	NA	48.5	33.5	18	32.135605699558504	42	6.7	16.8	21	40.5	51.75	53.2	54.45	59.8	72.65	NA	NA	NA	NA	NA	NA	NA	NA	NA	NA
5.660050303697074e-5	5.526921731411968e-5	4.640392514382941e-5	7.277698867306226e-5	9.623241089555384e-5	1.0874526068800953e-4	1399	YAL026C-A,YAL026C_YAL026C-A,DRS2	YAL026C-A,DRS2	chrI:95499-99787(-)	ORFS	32	30	64	59	26	26	35.78125	32.6666666666667	38.109375	35.9152542372881	36.9230769230769	35.3461538461538	36	35	35	34	39.5	31.5	29.5020021488566	19	9.55	11	12.3	36	52	52.8	55.35	56.9	66.6	27.0143034309877	12	8.35	11.8	12	35	44	46.6	52.25	54.8
7.075062879621343e-6	2.1257391274661417e-6	3.569532703371493e-6	1.2129498112177043e-5	1.0525419941701201e-5	2.2117680139934138e-5	1400	YAL027W_YAL027W	YAL027W	chrI:94607-95543(+)	ORFS	4	5	7	12	1	2	35.5	51.2	40.7142857142857	48	11	28	34.5	49	43	46	11	28	30.9079439575886	NA	15.55	18.1	20.65	34.5	44.25	47.4	50.55	53.7	56.85	49.9396700112592	NA	37.6	39.2	40.8	49	58	60.2	62.4	64.6
3.5375314398106713e-6	2.1257391274661417e-8	1.4278130813485972e-5	2.4258996224354084e-6	1.202905136194423e-5	7.372560046644713e-6	1401	YAL028W_FRT2	FRT2	chrI:92855-94487(+)	ORFS	2	1	8	4	NA	8	54.5	165	41.125	39.75	NA	51.5	54.5	165	43.5	41	NA	47.5	53.9814783050631	NA	47.75	48.5	49.25	54.5	58.25	59	59.75	60.5	61.25	165	165	165	165	165	165	165	165	165	165
3.537531439810671e-5	4.0389043421856696e-5	3.748009338540068e-5	2.4258996224354086e-5	3.0072628404860577e-5	6.450990040814124e-5	1402	YAL029C_MYO4	MYO4	chrI:87699-92515(-)	ORFS	20	10	20	35	19	21	36.7	32.3	32.7	44.4	28.6842105263158	31.2380952380952	33.5	26.5	27	42	25	25	32.8996411327295	16	15.9	16	18.55	33.5	46.5	49	53.9	60	69.25	27.9470653367693	NA	12.35	13.7	15.75	26.5	44.5	47.6	48.95	51.8
3.891284583791738e-5	4.0389043421856696e-5	6.960588771574412e-5	1.5040577659099533e-4	1.3683045924211564e-4	1.8984342120110137e-4	1403	YAL030W_SNC1	SNC1	chrI:87263-87783(+)	ORFS	22	62	91	103	19	39	26.6818181818182	32.0645161290323	30.9230769230769	30.2815533980583	23.2105263157895	37.2051282051282	21	31.5	29	27	19	36	22.2681659807725	NA	10	10.1	11.15	21	28.75	37	43.25	56.6	65.6	27.5782944268032	32	9.05	12	16	31.5	39	42.6	49.85	58.7
3.5375314398106713e-6	2.1257391274661417e-8	1.7847663516857467e-8	4.851799244870817e-6	7.518157101215144e-6	3.6862800233223564e-6	1404	YAL031C_GIP4	GIP4	chrI:84739-87075(-)	ORFS	2	2	5	2	NA	NA	47	19	32.6	50.5	NA	NA	47	19	35	50.5	NA	NA	45.9238500128201	NA	38	39	40	47	52	53	54	55	56	18.7616630392937	NA	16.3	16.6	16.9	19	20.5	20.8	21.1	21.4
7.075062879621343e-6	4.251478254932283e-6	8.923831758428733e-6	1.2129498112177043e-5	1.353268278218726e-5	2.0274540128272962e-5	1405	YAL032C_PRP45	PRP45	chrI:83251-84507(-)	ORFS	4	5	9	11	2	5	38.5	32.6	77	35.7272727272727	22.5	31.2	42	39	43	31	22.5	14	31.7797182781127	NA	13.6	17.2	20.8	42	52.5	54	55.5	57	58.5	24.5098995546242	NA	7.6	9.2	10.8	39	50	50.8	51.6	52.4
6.0138034476781414e-5	4.8891999931721256e-5	3.391056068202919e-5	2.4258996224354086e-5	1.353268278218726e-5	3.133338019824003e-5	1406	YAL033W_POP5	POP5	chrI:82695-83311(+)	ORFS	34	10	9	17	23	19	25.2352941176471	41.4	32.2222222222222	34.9411764705882	29.695652173913	25.5263157894737	20	18.5	28	32	25	20	20.4881085241925	NA	6.3	10.3	11	20	32.5	34.4	42.15	45.7	55	20.9233859785248	NA	7.45	7.9	9.4	18.5	24	27.6	33.45	59.3999999999999
1.4150125759242685e-5	4.251478254932283e-6	3.748009338540068e-5	4.1240293581401944e-5	4.059804834656178e-5	2.7647100174917675e-5	1407	YAL034C_FUN19	FUN19	chrI:80603-82587(-)	ORFS	8	17	27	15	2	21	42.375	39.4705882352941	42	46	36	39.3809523809524	41	28	38	46	36	36	37.8085799043474	41	17.8	20.6	23.4	41	51.75	55.6	59.45	65.7	72.35	27.996049885917	NA	7.2	9.8	11.4	28	63	69.4	71.6	72.8
3.5375314398106713e-6	2.1257391274661417e-6	1.070859811011448e-5	1.9407196979483267e-5	4.510894260729087e-6	9.215700058305891e-6	1409	YAL034W-A_MTW1	MTW1	chrI:79695-80647(+)	ORFS	2	8	3	5	1	6	42.5	33.25	32.3333333333333	25	53	56.1666666666667	42.5	30.5	22	16	53	56.5	37.2290209379726	NA	24.05	26.1	28.15	42.5	52.75	54.8	56.85	58.9	60.95	27.0205031604894	11	11	11	11.3	30.5	47	48.4	49.8	56
1.6449521195119622e-4	1.636819128148929e-4	1.3921177543148823e-4	8.005468754036847e-5	5.5634362548992065e-5	1.0321584065302598e-4	1410	YAL035W_FUN12	FUN12	chrI:76383-79535(+)	ORFS	93	33	37	56	77	78	28.3333333333333	37	27.972972972973	37.0535714285714	29.6623376623377	17.8974358974359	22	34	22	34.5	21	15.5	21.8004936422847	17	7	8	9.8	22	37	43.6	50.6	58.4	67.6	27.4043986619332	18	6	8.2	11.4	34	48	59.8	70.4	72.8
1.0966347463413081e-4	9.990973899090866e-5	8.923831758428733e-5	4.1240293581401944e-5	9.021788521458174e-6	2.7647100174917675e-5	1411	YAL036C_RBG1	RBG1	chrI:74875-76211(-)	ORFS	62	17	6	15	47	50	30.8870967741935	11.0588235294118	13.6666666666667	50.9333333333333	23.2340425531915	17.94	23	12	9	54	19	15	24.5158955916558	NA	10	12	12	23	36.5	39.6	45.7	50.9	59.65	9.78558251987584	NA	5	5.6	6	12	13	13.8	15.8	18.2
0.009293095092382634	0.00851783668375683	0.009084460730080452	0.009237825762234034	0.00996306179053031	0.008594561874376074	1413	YAL038W_CDC19	CDC19	chrI:71679-73447(+)	ORFS	5254	3808	6626	4663	4007	5090	29.2419109250095	26.9768907563025	28.3552671294899	30.7132747158482	27.985275767407	26.4996070726916	26	22	23	26	25	22	25.2700048566217	21	10	13	15	26	36	39	43	49	58	22.7321500936413	18	9	12	13	22	33	37	43	49
1.7687657199053355e-5	2.5508869529593704e-5	3.212579433034344e-5	3.8814393958966535e-5	4.2101679766804805e-5	6.266676039648006e-5	1414	YAL039C_CYC3	CYC3	chrI:68651-69611(-)	ORFS	10	16	28	34	12	18	53	36.75	46.2142857142857	52.5	28.9166666666667	31	54	36.5	44	42.5	28	31.5	49.4086881269313	NA	27.35	28.7	31.45	54	63.25	66.4	69.55	74	83	32.9034984107637	NA	17	18.5	19	36.5	45.75	48	52.5	60.5
5.4831737317065405e-5	6.16464346965181e-5	5.175822419888665e-5	4.1240293581401944e-5	4.510894260729086e-5	4.23922202682071e-5	1415	YAL040C_CLN3	CLN3	chrI:65467-67851(-)	ORFS	31	17	30	23	29	29	41.8709677419355	37.5294117647059	39.8666666666667	35.6086956521739	47	49.6206896551724	44	31	39	31	47	48	34.8780255786674	NA	11	13	14	44	57	66	67	73	77.5	27.321474616654	NA	5.6	6.6	7.4	31	59	59.8	60	60.4
1.7687657199053355e-5	1.7005913019729134e-5	2.6771495275286198e-5	4.609209282627276e-5	4.811620544777692e-5	5.529420034983535e-5	1416	YAL041W_CDC24	CDC24	chrI:62791-65607(+)	ORFS	10	19	32	30	8	15	43	31.7894736842105	39.15625	43.9333333333333	39.125	39.4666666666667	41	28	35	37	35.5	34	38.9917725859046	NA	18.8	20.6	24.15	41	56.75	57.8	59.6	62.3	68.15	26.5736812106096	NA	10.4	11.8	14.8	28	40.5	44.4	50.3999999999999	63.2
2.9361510950428574e-4	3.124836517375228e-4	2.3915869112589005e-4	2.3773816299867004e-4	2.646391299627731e-4	3.243926420523674e-4	1417	YAL042W_ERV46	ERV46	chrI:61279-62647(+)	ORFS	166	98	176	176	147	134	30.2349397590361	32.4183673469388	32.4431818181818	36.7727272727273	27.2040816326531	28.5970149253731	26.5	30.5	30.5	32	24	24	26.3582728131047	21	12	13.5	15	26.5	39.75	44	48	54.5	58.75	28.7446904098514	17	11	15	16.55	30.5	42.75	45	48	51.3
2.6531485798580034e-5	2.338313040212756e-5	4.104962608877217e-5	5.57956913160144e-5	5.5634362548992065e-5	6.819618043146359e-5	1418	YAL043C_PTA1	PTA1	chrI:58611-61091(-)	ORFS	15	23	37	37	11	23	40.6666666666667	32.3913043478261	36.972972972973	34.9189189189189	37.5454545454545	43.5217391304348	46	28	29	33	39	36	32.4182083119596	NA	7.4	9.2	11.5	46	57.5	60.2	60.9	63.4	65	28.4770075807979	28	14.3	17.2	18.3	28	40.5	45.2	52.9	59.8
1.0612594319432014e-4	6.377217382398424e-5	1.035164483977733e-4	2.013496686621389e-4	2.856899698461755e-4	4.478830228336663e-4	1419	YAL044C_GCV3	GCV3	chrI:57875-58483(-)	ORFS	60	83	190	243	30	58	23.9	29.144578313253	31.9736842105263	34.1975308641975	24	28.3793103448276	21	27	28	32	21.5	25	21.6238612233008	18	11	12	13	21	33	34.2	35.15	37.1	42.1	24.6467241673612	NA	8	9.2	12.3	27	41	44.2	47	50
7.428816023602409e-5	6.377217382398424e-5	5.3542990550572396e-5	8.975828603011011e-5	9.322514805506779e-5	9.031386057139774e-5	1420	YAL044W-A_YAL044W-A	YAL044W-A	chrI:57503-57959(+)	ORFS	42	37	62	49	30	30	30.9047619047619	33.5675675675676	34.2903225806452	38.8775510204082	29.3	36.7666666666667	28	29	32	30	26.5	28.5	27.4313994995599	46	12.05	14	14.45	28	42.75	44.8	46	46	50.85	29.7595479971691	NA	13.8	16.2	17	29	41	44.4	46.6	51.6
3.537531439810671e-5	4.8891999931721256e-5	4.818869149551516e-5	4.1240293581401944e-5	8.119609669312356e-5	8.47844405364142e-5	1421	YAL046C_YAL046C	YAL046C	chrI:56923-57419(-)	ORFS	20	17	54	46	23	27	24.85	27.9411764705882	27.6296296296296	34.9565217391304	27.7391304347826	27	25.5	26	24	35.5	22	18	23.1816496308769	15	14.8	15	15	25.5	30	30.2	31.15	32.7	39.65	24.7634419907037	15	12.8	14.2	15	26	34	35.6	40.8	48.4
7.075062879621343e-6	2.1257391274661417e-6	3.569532703371493e-6	9.703598489741634e-6	6.014525680972115e-6	1.8431400116611782e-6	1422	YAL047C_SPC72	SPC72	chrI:54955-56923(-)	ORFS	4	4	4	1	1	2	44.5	47.5	33.75	29	39	15	47.5	41.5	33	29	39	15	37.622397669639	NA	17	20	23	47.5	63	64.2	65.4	66.6	67.8	43.7878202598494	NA	28.5	30	31.5	41.5	54.5	59.6	64.7	69.8
7.428816023602409e-5	8.502956509864567e-5	1.1065551380451628e-4	1.3099857961151206e-4	2.135156616745101e-4	2.0643168130605197e-4	1424	YAL049C_YAL049C	YAL049C	chrI:51739-52659(-)	ORFS	42	54	142	112	40	62	40.2857142857143	37.8888888888889	39.0070422535211	36.3214285714286	35.075	39.9677419354839	40	33	33.5	31	31	34.5	35.8314026607418	NA	14.15	19	22	40	52.25	54	56.7	60.7	69.8	32.7026937249518	NA	14.95	17	17.95	33	48.5	51.8	61.05	66.1
7.075062879621343e-6	2.1257391274661417e-5	2.6771495275286198e-5	1.455539773461245e-5	4.059804834656178e-5	6.0823620384818885e-5	1425	YAL051W_OAF1	OAF1	chrI:48513-51799(+)	ORFS	4	6	27	33	10	15	36.75	49.3333333333333	35.0740740740741	25.8484848484848	31.8	36.2	40.5	51.5	40	22	30	24	32.1073685710289	NA	16.2	20.4	24.6	40.5	44.25	46.2	48.15	50.1	52.05	41.9432115976592	NA	17.25	23.5	29.75	51.5	60.25	62	67.5	73
7.605692595592944e-5	6.58979129514504e-5	9.102308393597307e-5	5.0943892071143575e-5	1.2179414503968535e-4	1.621963210261837e-4	1426	YAL053W_FLC2	FLC2	chrI:45761-48305(+)	ORFS	43	21	81	88	31	51	36.4883720930233	34.7619047619048	42.3950617283951	41.1136363636364	45.4193548387097	45.2745098039216	33	29	40	36.5	38	40	29.1636523527736	32	7.1	12	13.3	33	50	51.6	58.7	61.4	63	29.1896059514205	24	17	17	17	29	44	46	56	63
1.5918891479148022e-5	1.0628695637330708e-5	1.2493364461800224e-5	1.455539773461245e-5	2.856899698461755e-5	3.870594024488475e-5	1427	YAL054C_ACS1	ACS1	chrI:42741-43549(-)	ORFS	9	6	19	21	5	7	42.6666666666667	45.6666666666667	65.0526315789474	36.7619047619048	41.4	35.8571428571429	48	49	44	35	44	32	39.9855100069905	55	22.8	25.6	27.2	48	55	55.8	56.6	57.2	57.6	44.0842051044929	NA	29.5	31	32.5	49	54.75	55	56	57
3.5375314398106713e-6	6.377217382398426e-6	1.2493364461800224e-5	1.6981297357047858e-5	2.1050839883402403e-5	2.0274540128272962e-5	1428	YAL055W_PEX22	PEX22	chrI:42161-42833(+)	ORFS	2	7	14	11	3	7	21	43.8571428571429	34.2142857142857	29.0909090909091	31	29.2857142857143	21	53	39	31	18	23	20.7846096908265	NA	18.3	18.6	18.9	21	22.5	22.8	23.1	23.4	23.7	38.7902033307075	53	17.2	21.4	25.6	53	53.5	53.8	55.9	61.6
2.830025151848537e-5	2.763460865705984e-5	3.034102797865769e-5	3.3962594714095716e-5	3.4583522665589666e-5	4.607850029152946e-5	1429	YAL056W_GPB2	GPB2	chrI:39217-41969(+)	ORFS	16	14	23	25	13	17	37.125	36.7857142857143	32.695652173913	30.16	32.8461538461538	39.5882352941176	32.5	29.5	29	26	23	38	33.1679363818116	26	15.5	18.5	21.25	32.5	48.25	55	61	64	66	27.6546775938381	23	5.3	7.8	11.7	29.5	55.5	59.6	65.15	67.1
1.4150125759242685e-5	1.7005913019729134e-5	2.3201962571914706e-5	2.6684895846789495e-5	3.157625982510361e-5	4.0549080256545924e-5	1430	YAL058W_CNE1	CNE1	chrI:37409-39033(+)	ORFS	8	11	21	22	8	13	31.75	29.6363636363636	47.1904761904762	40.6818181818182	31.125	41	28.5	22	37	38	29	38	29.9819667353668	NA	19	19	19.3	28.5	44.25	44.6	44.95	45	45	26.516074505124	22	15	16	17.5	22	35.5	43	48.5	54
5.129420587725473e-5	6.802365207891653e-5	7.139065406742986e-6	2.4258996224354084e-8	3.0072628404860574e-6	1.1058840069967069e-5	1431	YAL059W_ECM1	ECM1	chrI:36545-37329(+)	ORFS	29	NA	2	6	32	4	45.6896551724138	NA	52.5	51.3333333333333	34.625	18.5	40	NA	52.5	52	31.5	19	40.7822922063668	38	15.8	20.8	23.6	40	60	61	65.8	72.6	82.2	NA	NA	NA	NA	NA	NA	NA	NA	NA	NA
0.00010435717747441481	1.3392156503036693e-4	3.4267513952366337e-4	5.894936082518042e-4	8.044428098300205e-4	6.137656238831723e-4	1432	YAL060W_BDH1	BDH1	chrI:35097-36393(+)	ORFS	59	243	535	333	63	192	36.2372881355932	33.7489711934156	31.7364485981308	29.5345345345345	43.031746031746	44.0625	31	32	28	26	36	43	30.157670883744	NA	12	17.8	19	31	41.5	44.4	51	53.2	57.1	30.0019957250872	17	11.1	17	18	32	44	46	47.7	53
3.5375314398106713e-6	6.377217382398426e-6	4.640392514382941e-5	7.762878791793307e-5	5.5634362548992065e-5	3.6862800233223565e-5	1433	YAL061W_BDH2	BDH2	chrI:33361-34897(+)	ORFS	2	32	37	20	3	26	58	31.5625	28.5405405405405	27.35	29	42.9615384615385	58	27.5	26	21	30	41	56.7450438364445	NA	47.2	48.4	49.6	58	64	65.2	66.4	67.6	68.8	27.1130282843377	NA	11.75	15.1	17.3	27.5	42.25	46	48.05	55.4
1.945642291895869e-5	2.1257391274661417e-5	1.070859811011448e-5	3.1536695091660314e-5	5.864162538947812e-5	5.345106033817417e-5	1436	YAL063C	NA	chrI:23999-27968(-)	ORFS	11	13	39	29	10	6	52.8181818181818	46	43.4871794871795	48.8965517241379	52.1	44.5	54	40	40	52	52.5	40.5	52.2312629107963	NA	40.5	43	44.5	54	57.5	58	59	60	62.5	42.4806202744754	59	23.2	25	28	40	59	59.6	62.2	68.8
3.9089722409907916e-4	4.2302208636576226e-4	3.7301616750232104e-4	4.536432293954214e-4	5.022128943611716e-4	6.137656238831723e-4	1438	YAR002C-A_ERP1	ERP1	chrI:153899-154763(-)	ORFS	221	187	334	333	199	209	32.8009049773756	34.8288770053476	38.1077844311377	39.024024024024	29.9698492462312	31.3349282296651	28	31	34	37	28	26	27.7397261525634	26	12	14	16	28	40	43	46	54	65	30.0110863861426	NA	12	14	16	31	48	50	53.1	58
2.4762720078674698e-5	5.101773905918741e-5	5.532775690225814e-5	3.3962594714095716e-5	3.157625982510361e-5	8.109816051309185e-5	1439	YAR002W_NUP60	NUP60	chrI:152215-153991(+)	ORFS	14	14	21	44	24	31	30.1428571428571	31.0714285714286	38.4761904761905	39.3409090909091	35.9166666666667	41.8387096774194	26.5	20.5	38	41.5	31	42	27.0105627505696	NA	12.95	15.2	17.8	26.5	43	44	44.25	47.5	51.1	23.300442376773	NA	10.65	11	11	20.5	46.25	52.8	58.1	72.4
4.7756674437444065e-05	4.464052167678897e-5	4.640392514382941e-5	6.792518942819143e-5	6.315251965020722e-5	7.188246045478595e-5	1440	YAR003W_SWD1	SWD1	chrI:154935-156807(+)	ORFS	27	28	42	39	21	26	37.2222222222222	51.5357142857143	47.2380952380952	49.4102564102564	46.4285714285714	38.7692307692308	32	55	43.5	49	44	31.5	28.8448196376464	19	11.6	13.6	14.9	32	39.5	41.8	53.8	62.6	82.5	46.7881482035134	NA	20.35	23.8	28	55	63.75	67.2	68.95	71.9
2.830025151848537e-5	3.401182603945827e-5	4.818869149551516e-5	6.792518942819143e-5	7.668520243239447e-5	9.215700058305892e-5	1441	YAR007C_RFA1	RFA1	chrI:156747-158699(-)	ORFS	16	28	51	50	16	27	44.75	41.7857142857143	42.9607843137255	32	29.5	38.7777777777778	31.5	38.5	33	28	30	36	32.5140509075874	18	12.5	14	15.5	31.5	48.75	54	68.25	98.5	133	37.5361519512708	26	19.7	21	22.1	38.5	51.25	54.4	59.8	62.6
1.945642291895869e-5	2.9760347784525984e-5	1.2493364461800224e-5	7.277698867306225e-6	4.510894260729087e-6	2.7647100174917675e-5	1442	YAR008W_SEN34	SEN34	chrI:158863-159871(+)	ORFS	11	3	3	15	14	7	50.0909090909091	26	24	39.0666666666667	26	35.4285714285714	36	16	17	35	23.5	25	38.1355859552538	NA	17.5	18	18.5	36	52	57	61	65	128	19.6885071291287	NA	9.7	10.4	11.1	16	34.5	38.2	41.9	45.6
5.306297159716007e-6	2.1257391274661417e-6	5.35429905505724e-6	2.6684895846789495e-5	2.255447130364543e-5	2.5803960163256496e-5	1443	YAR009C	NA	chrI:160596-164187(-)	ORFS	3	11	15	14	1	3	16.3333333333333	55	34.7333333333333	51.2857142857143	19	43.3333333333333	19	46	29	28.5	19	44	13.3420082436097	NA	6.4	7.8	9.2	19	22	22.6	23.2	23.8	24.4	50.3669970481054	NA	35	37	38.5	46	55	55	59.5	64
1.945642291895869e-5	3.188608691199212e-5	2.141719622022896e-5	1.455539773461245e-5	3.0072628404860577e-5	4.0549080256545924e-5	1444	YAR014C_BUD14	BUD14	chrI:166611-169027(-)	ORFS	11	6	20	22	15	12	35.2727272727273	24	28.3	44.9545454545455	34	32.4166666666667	34	26.5	23.5	44.5	30	29	33.1411469594337	NA	18.5	19	22.5	34	45.5	49	50	51	51.5	20.3155664053982	NA	7.75	9.5	11.25	26.5	33.5	35	35.5	36
4.7756674437444065e-05	6.16464346965181e-5	4.99734578472009e-5	4.3666193203837354e-5	4.811620544777692e-5	1.1427468072299305e-4	1445	YAR015W_ADE1	ADE1	chrI:169255-170479(+)	ORFS	27	18	32	62	29	28	31.3703703703704	21.5	38.03125	42.1290322580645	34.3448275862069	31.9642857142857	30	18	32.5	35.5	32	30	28.1632259894333	NA	14.3	16.2	18.8	30	38.5	40.6	43.7	50.4	54.5	18.3495006066482	18	7.7	10.1	11.55	18	21	22.2	32	45.4
8.843828599526677e-6	1.0628695637330708e-5	7.139065406742986e-6	1.2129498112177043e-5	1.653994562267332e-5	3.133338019824003e-5	1446	YAR018C_KIN3	KIN3	chrI:170227-171723(-)	ORFS	5	5	11	17	5	4	53.2	31	40.4545454545455	37.1176470588235	29.6	32.5	52	35	42	37	21	28	44.34670256862	NA	18.8	23.6	28.4	52	62	69.6	77.2	84.8	92.4	24.8804857981136	NA	9	12	15	35	46	46.2	46.4	46.6
7.075062879621343e-6	1.2754434764796852e-5	2.3201962571914706e-5	1.9407196979483267e-5	2.1050839883402403e-5	2.0274540128272962e-5	1447	YAR019C_CDC15	CDC15	chrI:172163-175179(-)	ORFS	4	8	14	11	6	13	57.25	26.75	48.1428571428571	31.7272727272727	44	40.7692307692308	37.5	25	53	25	32	38	42.5577886020137	NA	20.6	21.2	21.8	37.5	71.75	84.2	96.65	109.1	121.55	22.7229392476881	25	9.45	11.9	14.25	25	30	34.2	38.4	44.7
1.0612594319432014e-5	2.1257391274661417e-6	1.7847663516857465e-6	2.4258996224354084e-6	6.014525680972115e-6	7.372560046644713e-6	1448	YAR019W-A	NA	chrI:175303-176223(+)	ORFS	6	1	4	4	1	1	61.3333333333333	48	63	44.5	46	65	57	48	62.5	41	46	65	56.9969776191511	NA	33.5	37	40.5	57	80.25	86	88	90	92	48	48	48	48	48	48	48	48	48	48
3.5375314398106713e-6	2.1257391274661417e-8	1.7847663516857465e-6	4.851799244870817e-6	9.021788521458174e-6	3.6862800233223564e-6	1449	YAR023C	NA	chrI:179280-179820(-)	ORFS	2	2	6	2	NA	1	50	66.5	50.3333333333333	35.5	NA	65	50	66.5	51.5	35.5	NA	65	34.6987031457949	NA	17.6	21.2	24.8	50	68	71.6	75.2	78.8	82.4	66.2721661031236	NA	61.55	62.1	62.65	66.5	69.25	69.8	70.35	70.9
8.843828599526677e-6	8.502956509864567e-6	1.606289716517172e-5	2.4258996224354086e-5	3.307989124534664e-5	3.317652020990121e-5	1450	YAR027W	NA	chrI:183769-184477(+)	ORFS	5	10	22	18	4	9	43.8	31.5	52.1363636363636	31.7777777777778	40	51.7777777777778	47	28	51	28.5	34	52	32.9328373886256	NA	11	15	19	47	49	57	65	73	81	28.2726748537024	NA	14	14	16.45	28	37	40.6	44.2	48.9
2.6531485798580034e-5	2.5508869529593704e-5	3.212579433034344e-5	3.1536695091660314e-5	3.60871540858327e-5	1.2901980081628248e-5	1451	YAR028W,YAR029W_YAR028W,YAR029W	YAR028W,YAR029W	chrI:184831-186735(+)	ORFS	15	13	24	7	12	18	31	47.5384615384615	35.875	49.8571428571429	40.5833333333333	40.1111111111111	29	49	38	44	37	33	28.4287805732852	NA	14.7	15.4	16.4	29	39.5	40.2	40.9	47.6	52	42.3487180876711	65	21.8	27.2	27.8	49	65	66.2	67.4	68.6
3.5375314398106713e-6	4.251478254932283e-6	1.9632429868543215e-5	9.703598489741634e-6	1.804357704291635e-5	9.215700058305891e-6	1452	YAR033W	NA	chrI:188106-188811(+)	ORFS	2	4	12	5	2	11	56.5	35.25	41.6666666666667	34.4	32.5	41.5454545454545	56.5	36	41.5	27	32.5	38	54.8634668973808	NA	44.35	45.7	47.05	56.5	63.25	64.6	65.95	67.3	68.65	33.5120623716022	NA	21.95	23.9	25.85	36	41.5	43	44.5	46
7.075062879621343e-6	2.1257391274661417e-6	1.7847663516857465e-6	4.851799244870817e-6	1.5036314202430288e-5	2.7647100174917675e-5	1453	YAR035W_YAT1	YAT1	chrI:189991-192391(+)	ORFS	4	2	10	15	1	1	30	37.5	39.9	42.9333333333333	48	54	31	37.5	39.5	45	48	54	29.4129948922283	NA	22.75	23.5	24.25	31	35.25	35.4	35.55	35.7	35.85	33.6749164809655	NA	22.65	24.3	25.95	37.5	45.75	47.4	49.05	50.7
3.5375314398106713e-6	1.2754434764796852e-5	1.2493364461800224e-5	4.1240293581401944e-5	2.556173414413149e-5	2.2117680139934138e-5	1454	YAR042W_SWH1	SWH1	chrI:192583-196255(+)	ORFS	2	17	17	12	6	7	52.5	28.8823529411765	37.5882352941176	37.9166666666667	21	43	52.5	28	40	23.5	20	40	52.4404424085076	NA	50.25	50.5	50.75	52.5	53.75	54	54.25	54.5	54.75	25.7659310790889	NA	13	14.8	16	28	35	37.4	41.6	49.2
8.843828599526677e-6	2.1257391274661417e-6	5.35429905505724e-6	2.4258996224354084e-6	1.5036314202430287e-6	1.8431400116611782e-6	1455	YAR050W	NA	chrI:203402-208016(+)	ORFS	5	1	1	1	1	3	47.6	59	38	40	49	62.6666666666667	48	59	38	40	49	55	44.0282132321037	NA	24.8	27.6	30.4	48	64	64.8	65.6	66.4	67.2	59	59	59	59	59	59	59	59	59	59
1.7687657199053357e-6	2.1257391274661417e-8	1.7847663516857467e-8	2.4258996224354084e-8	3.0072628404860574e-6	1.8431400116611783e-8	1456	YAR068W	NA	chrI:222405-222891(+)	ORFS	1	NA	2	NA	NA	NA	58	NA	29.5	NA	NA	NA	58	NA	29.5	NA	NA	NA	58	58	58	58	58	58	58	58	58	58	58	NA	NA	NA	NA	NA	NA	NA	NA	NA	NA
7.021999908024182e-4	6.632306077694362e-4	5.461385036158384e-4	2.7170075771276573e-4	7.81888338526375e-5	4.792164030319064e-5	1457	YAR071W	NA	chrI:225459-226863(+)	ORFS	397	112	52	26	312	306	40.4080604534005	21.4732142857143	28.8461538461538	41.8461538461538	34.25	28.4575163398693	37	21	22	48.5	32	26	35.9327083028266	NA	15.8	19	21.4	37	49	52.8	58	64	74.2	19.5411225000209	NA	8.55	11	12.65	21	26	27.8	29	29.9
1.0789470891422548e-4	1.2541860852050235e-4	1.6241373800340294e-4	1.8679427092752645e-4	2.3757376439839857e-4	2.8384356179582144e-4	1458	YBL001C_ECM15	ECM15	chrII:236908-237652(-)	ORFS	61	77	158	154	59	91	27.5901639344262	36.0909090909091	29.4303797468354	32.3441558441558	24.7796610169492	29.1538461538462	22	31	29	30	21	24	23.919780823094	14	12	14	14	22	31	33	40	45	59	28.0623527924625	36	10	12.6	15	31	40	43	47.2	52.4
7.623380252791996e-4	9.395766943400346e-4	0.001077998876418191	9.509526519946802e-4	7.458011844405423e-4	5.750596836382876e-4	1459	YBL002W_HTB2	HTB2	chrII:236056-237152(+)	ORFS	431	392	496	312	442	604	35.9048723897912	32.4923469387755	34.5826612903226	34.0512820512821	34.9366515837104	34.7814569536424	32	26	32	31	31	30	30.5644130375669	NA	11	15	17	32	46	51	56	61	73	26.6709409127697	20	9	12	14	26	43	47	51	56
7.817944481981583e-4	8.885589552808473e-4	6.728569145855264e-4	6.137526044761583e-4	5.788980967935661e-4	4.349810427520381e-4	1460	YBL003C_HTA2	HTA2	chrII:235092-235852(-)	ORFS	442	253	385	236	418	377	28.5656108597285	28.3122529644269	29.0415584415584	29.6864406779661	24.9521531100478	29.2228116710875	26	23	24	25	21	25	23.9037098564036	12	8	11	13	26	37	41	44	50	59.95	22.2596441112152	12	7	9	10.8	23	36	42	48.2	55.8
0.00010435717747441481	9.778399986344251e-5	4.104962608877217e-5	7.277698867306225e-6	6.014525680972115e-6	1.2901980081628248e-5	1461	YBL004W_UTP20	UTP20	chrII:227528-235216(+)	ORFS	59	3	4	7	46	23	38.5084745762712	54.3333333333333	53.75	54.4285714285714	39.695652173913	21.8260869565217	38	47	41.5	59	30.5	20	32.9410586348238	46	9.9	13.8	17.4	38	52.5	54.4	57.3	59.2	63.2	53.1524033938341	NA	45.2	45.4	45.6	47	59	61.4	63.8	66.2
3.5375314398106713e-6	4.251478254932283e-6	7.139065406742986e-6	2.91107954692249e-5	3.307989124534664e-5	1.8431400116611783e-5	1463	YBL005W-B	NA	chrII:221329-226598(+)	ORFS	2	12	22	10	2	4	60.5	49.75	42	36.8	26.5	25	60.5	49	40	39	26.5	23	59.8999165274878	NA	52.85	53.7	54.55	60.5	64.75	65.6	66.45	67.3	68.15	45.036254201236	NA	21.15	27.4	29.6	49	61	63.2	67.5	73
1.4150125759242685e-5	1.0628695637330708e-5	1.4278130813485972e-5	1.9407196979483267e-5	2.706536556437452e-5	3.317652020990121e-5	1464	YBL005W,YBLWdelta8	NA	chrII:217408-220984(+)	ORFS	8	8	18	18	5	8	64.5	48.25	41.6111111111111	51.5	36.4	50.875	31	49.5	44.5	52	30	45.5	41.9849109144598	31	18.3	24.6	30.05	31	56.75	59.2	61.65	122.6	193.3	45.6711678349969	NA	26.65	33.3	39.15	49.5	58.5	60.6	62.7	63.9
3.1837782958296044e-5	2.5508869529593704e-5	5.3542990550572396e-5	6.549928980575603e-5	6.916704533117933e-5	8.294130052475304e-5	1465	YBL006C_LDB7	LDB7	chrII:216476-217164(-)	ORFS	18	27	46	45	12	30	34.1111111111111	35.2222222222222	36.0869565217391	44.0444444444444	39.5833333333333	27.4	35	32	29	42	41	25.5	27.7307664270098	14	8.4	11.1	13.1	35	52	54.6	55.9	57.9	60.45	31.1687176176212	NA	14.3	16.2	17.9	32	43.5	45.6	51.1	61
7.782569167583477e-5	8.077808684371339e-5	1.1422504650788778e-4	1.4555397734612453e-4	2.345665015579125e-4	2.396082015159532e-4	1467	YBL007C_SLA1	SLA1	chrII:212476-216476(-)	ORFS	44	60	156	130	38	64	33.7954545454545	35.65	33.275641025641	32.3923076923077	39.0789473684211	36.65625	30.5	36	29.5	29.5	25	33	29.8424089442264	NA	12.3	14.3	16	30.5	44	48	53	58.1	62.85	30.7880927062546	NA	9.95	14.7	17	36	43	49.2	51.3	59.7
1.5918891479148022e-5	8.502956509864567e-6	1.7847663516857465e-5	1.9407196979483267e-5	2.255447130364543e-5	3.870594024488475e-5	1468	YBL008W-A,YBL008W	NA	chrII:209568-212224(+)	ORFS	9	8	15	21	4	10	27.5555555555556	43.375	35.2666666666667	35.1428571428571	23.75	35.1	21	45.5	32	28	22.5	21.5	24.1321918205566	18	14.8	15.6	16.4	21	28	30	32	41	57	41.2182600006965	NA	23.1	25.2	27.8	45.5	51.75	52.8	53.85	55.8
4.598790871753873e-5	4.676626080425512e-5	4.818869149551516e-5	3.1536695091660314e-5	2.706536556437452e-5	2.949024018657885e-5	1469	YBL009W_ALK2	ALK2	chrII:207160-209312(+)	ORFS	26	13	18	16	22	27	37.6538461538462	37.9230769230769	42.7222222222222	51	35.9090909090909	28.9259259259259	34	42	39	49.5	33	26	31.7932070581633	NA	14.25	15.5	16	34	48.75	62	62.25	63	69	32.9283203021419	17	14.4	16.2	16.8	42	52	52.6	54	57
1.0612594319432014e-5	6.377217382398426e-6	8.923831758428733e-6	2.4258996224354084e-6	7.518157101215144e-6	9.215700058305891e-6	1470	YBL010C_YBL010C	YBL010C	chrII:205860-206972(-)	ORFS	6	1	5	5	3	5	33.3333333333333	42	33.4	39.4	25.6666666666667	48.8	33	42	35	37	27	44	29.869844585211	NA	15	19	23	33	37.25	38	43	48	53	42	42	42	42	42	42	42	42	42	42
6.544433163649742e-5	3.826330429439055e-5	8.031448582585859e-5	8.248058716280389e-5	1.0074330515628294e-4	1.179609607463154e-4	1471	YBL011W_SCT1	SCT1	chrII:203440-205952(+)	ORFS	37	34	67	64	18	45	41.5405405405405	40.5294117647059	33.8507462686567	35.328125	33.6666666666667	41.9555555555556	41	39.5	31	32	32	43	36.1668161734839	NA	14.8	15.6	19.8	41	51	53.6	58	62.2	65.2	31.6479220508886	13	6	13	13	39.5	54.75	58.4	64.4	76.2
1.0612594319432014e-5	8.502956509864567e-6	8.923831758428733e-6	2.1833096601918677e-5	1.5036314202430288e-5	1.2901980081628248e-5	1473	YBL014C_RRN6	RRN6	chrII:198931-201787(-)	ORFS	6	9	10	7	4	5	42.1666666666667	37.4444444444444	42.7	37	19.75	49.8	46	42	40	41	14	62	40.3524956565698	52	24.75	28.5	32.25	46	51	52	52	52	52	28.0983915629921	NA	5.8	6.6	11	42	47	53.8	60.6	65.4
1.5918891479148022e-5	1.7005913019729134e-5	5.532775690225814e-5	9.946188451985176e-5	1.0074330515628294e-4	5.89804803731577e-5	1474	YBL015W_ACH1	ACH1	chrII:194031-195863(+)	ORFS	9	41	67	32	8	31	34.4444444444444	37.7317073170732	28.1492537313433	35.5625	40.75	43.1935483870968	28	31	22	22.5	38.5	47	31.2645258425146	NA	16	16	17.8	28	44	48	52	54.6	55.8	31.7243213921421	NA	13	14	19	31	47	52	54	66
1.2381360039337349e-5	8.502956509864567e-6	7.139065406742986e-6	1.2129498112177043e-5	1.9547208463159374e-5	1.4745120093289426e-5	1475	YBL016W	NA	chrII:192450-193512(+)	ORFS	7	5	13	8	4	4	38.4285714285714	19	40.3846153846154	30.5	19	35	40	18	33	28.5	19.5	37.5	33.2578015183937	NA	14.6	15.2	15.8	40	53.5	53.8	55.1	58.4	61.7	16.4842629772021	NA	8	9	10	18	23	25.4	27.8	30.2
1.1673853751375216e-4	1.0628695637330709e-4	1.2493364461800226e-4	1.5525757583586614e-4	1.4735587918381684e-4	1.769414411194731e-4	1476	YBL017C_PEP1	PEP1	chrII:186779-191795(-)	ORFS	66	64	98	96	50	70	37.8484848484849	38.21875	39.0204081632653	38.78125	36.26	33.5142857142857	27.5	38	38	38	31	30	29.0219112366231	22	11	13.5	14.75	27.5	48	52	59	62.5	79	33.031752392485	38	12.15	13.3	15	38	51	52.4	53.55	59.1
3.360654867820138e-5	5.3143478186653546e-5	2.141719622022896e-5	7.277698867306225e-6	9.021788521458174e-6	1.8431400116611783e-5	1477	YBL018C_POP8	POP8	chrII:185907-186531(-)	ORFS	19	3	6	10	25	12	30.2631578947368	29.3333333333333	48.3333333333333	34.1	25.68	24.8333333333333	21	22	50	33	24	22	24.2171519279705	NA	11.9	12.8	15.1	21	29.5	35	41.6	46.2	66.6999999999998	26.9830712353098	NA	19.3	19.6	19.9	22	34.5	37	39.5	42
5.306297159716007e-6	4.251478254932283e-6	5.35429905505724e-6	1.2129498112177043e-5	1.804357704291635e-5	1.2901980081628248e-5	1478	YBL019W_APN2	APN2	chrII:184263-185975(+)	ORFS	3	5	12	7	2	3	48.6666666666667	40.2	43.6666666666667	47.5714285714286	28.5	48	21	40	44	40	28.5	53	34.8411852194622	NA	19.2	19.4	19.6	21	63.5	72	80.5	89	97.5	38.4509842268268	NA	25.6	27.2	28.8	40	48	49.8	51.6	53.4
6.721309735640276e-5	7.440086946131495e-5	4.461915879214367e-5	3.638849433653113e-5	6.164888822996418e-5	3.870594024488475e-5	1479	YBL020W_RFT1	RFT1	chrII:182335-184207(+)	ORFS	38	15	41	21	35	25	45.8421052631579	49.4666666666667	39.2926829268293	39.6190476190476	36.2571428571429	34.36	46.5	49	39	36	30	24	40.62749096318	NA	14.7	17.7	20.55	46.5	60.5	66	66.45	67	79.45	46.6810769101972	NA	26	28.8	33.2	49	64	64.8	67.6	69.8
1.4150125759242685e-5	4.251478254932283e-6	1.7847663516857465e-6	1.6981297357047858e-5	1.653994562267332e-5	1.6588260104950607e-5	1480	YBL021C_HAP3	HAP3	chrII:181507-182147(-)	ORFS	8	7	11	9	2	1	27.5	50.1428571428571	37.6363636363636	49.8888888888889	23	64	19.5	52	34	48	23	64	21.8048014572113	10	10	10	10.2	19.5	36	38.8	41.6	50.7	60.85	40.2649412431669	NA	13.7	16.4	19.1	52	73	79.6	84.6	86.4
3.537531439810671e-5	5.101773905918741e-5	5.3542990550572396e-5	7.277698867306226e-5	1.1878688219919928e-4	1.529806209678778e-4	1481	YBL022C_PIM1	PIM1	chrII:177795-181411(-)	ORFS	20	30	79	83	24	30	32.75	42.1	36.873417721519	39.1325301204819	28	36.6333333333333	36.5	43	32	38	24.5	38.5	28.1905283706677	7	7	11.5	12.85	36.5	45.25	46.2	47.15	48.4	52.1	38.9197820488635	43	16.45	23.3	26.05	43	52	57.6	60	61.2
6.898186307630809e-5	8.71553042261118e-5	1.9632429868543215e-5	2.4258996224354086e-5	1.5036314202430288e-5	3.6862800233223565e-5	1482	YBL024W_NCL1	NCL1	chrII:172503-174687(+)	ORFS	39	10	10	20	41	11	34.9487179487179	36.3	33.8	38.75	18.0975609756098	45.9090909090909	28	29	34.5	43	16	28	28.1255895697155	NA	7.9	11	14.1	28	51	54.2	60	63	67.7	32.0880359008578	NA	15.7	18.4	20.4	29	54.75	56.4	57.3	58.3
9.728211459479346e-5	1.2116713026557007e-4	6.246682230900113e-5	7.520288829549767e-5	7.668520243239447e-5	1.0137270064136481e-4	1483	YBL026W_LSM2	LSM2	chrII:170551-171135(+)	ORFS	55	31	51	55	57	35	29.7454545454545	33.1935483870968	37.9607843137255	33.8909090909091	25.6315789473684	33.9714285714286	26	29	30	32	23	27	25.4636056288735	NA	11.7	12.4	13.1	26	39	42.8	51.5	54.2	58.3	28.9826907311	25	11.5	14	16	29	46.5	52	53.5	60
0.0017298528740674183	0.0018961593016997985	0.001408180651480054	9.558044512395509e-4	5.383000484470043e-4	5.4741258346337e-4	1484	YBL027W_RPL19B	RPL19B	chrII:168375-169511(+)	ORFS	978	394	358	297	892	789	26.7985685071575	21.1573604060914	20.8715083798883	34.0673400673401	26.9730941704036	23.8098859315589	23	18	17	26	22	21	22.8871215962237	13	9	12	13	23	34	36	40	45	57.15	18.4682175121998	18	9	11	11.95	18	24	26	29	32
4.598790871753873e-5	5.739495644158583e-5	1.2493364461800224e-5	2.4258996224354084e-8	7.518157101215144e-6	1.1058840069967069e-5	1485	YBL028C_YBL028C	YBL028C	chrII:167363-167891(-)	ORFS	26	NA	5	6	27	7	34.5	NA	32.8	48.8333333333333	24.8148148148148	21.8571428571429	30	NA	33	50	19	20	29.1470904309439	NA	13	13.5	14.75	30	48	49	53.75	59.5	68.25	NA	NA	NA	NA	NA	NA	NA	NA	NA	NA
9.692836145081239e-4	9.140678248104408e-4	9.958996242406465e-4	0.0011862649153709147	0.001401384483666503	0.0014247472290140908	1488	YBL030C_PET9	PET9	chrII:162771-164147(-)	ORFS	548	489	932	773	430	558	34.4270072992701	35.5460122699387	35.2628755364807	34.1461836998706	32.5813953488372	33.8136200716846	33	33	32	30	30	28	29.2844090388068	16	11	13	16	33	45	48	52.95	58	65.65	30.343110102001	38	11	14	16	33	46	50	54	60.2
5.306297159716007e-6	4.251478254932283e-6	7.139065406742986e-6	2.4258996224354084e-6	6.014525680972115e-6	5.529420034983534e-6	1489	YBL031W_SHE1	SHE1	chrII:161679-162783(+)	ORFS	3	1	4	3	2	4	26	16	48.25	22	16	45	19	16	47	21	16	44.5	23.8497558527983	NA	17.2	17.4	17.6	19	30.5	32.8	35.1	37.4	39.7	16	16	16	16	16	16	16	16	16	16
4.421914299763339e-5	6.16464346965181e-5	2.3201962571914706e-5	6.064749056088521e-5	6.315251965020722e-5	6.450990040814124e-5	1490	YBL032W_HEK2	HEK2	chrII:160103-161447(+)	ORFS	25	25	42	35	29	13	26.76	30.28	28.2142857142857	30.8571428571429	28.5172413793103	31.6923076923077	25	32	21	28	24	25	23.3462999409141	25	11.4	13.4	14	25	30	36.4	39.2	42.8	55.2	26.8163073761718	NA	12	12.4	14.2	32	38	39.4	43.4	47.6
1.0612594319432014e-5	6.377217382398426e-6	1.4278130813485972e-5	4.851799244870817e-5	4.510894260729086e-5	4.976478031485181e-5	1491	YBL033C_RIB1	RIB1	chrII:158571-159715(-)	ORFS	6	20	30	27	3	8	37.3333333333333	38.7	35.7666666666667	39.8888888888889	50.3333333333333	34	44	39.5	34	41	57	35.5	26.9755469191218	NA	6.75	9.5	12.25	44	51.5	52	55.25	58.5	61.75	32.9818076743626	NA	13.8	14.9	15.85	39.5	56	59.2	60.15	61.1
1.945642291895869e-5	1.4880173892262992e-5	1.070859811011448e-5	1.6981297357047858e-5	2.856899698461755e-5	3.501966022156238e-5	1492	YBL034C_STU1	STU1	chrII:153739-158451(-)	ORFS	11	7	19	19	7	6	44.0909090909091	42	35.4210526315789	38.6842105263158	29.8571428571429	54.6666666666667	37	43	30	38	24	56.5	40.2111234505291	NA	22	25	27	37	57.5	58	61	64	72.5	35.9357028554078	22	18.5	20	21.5	43	48.5	48.8	53.4	66.6
1.5918891479148022e-5	1.0628695637330708e-5	8.923831758428733e-6	4.851799244870817e-6	1.5036314202430288e-5	1.2901980081628248e-5	1493	YBL035C_POL12	POL12	chrII:151235-153683(-)	ORFS	9	2	10	7	5	5	37.3333333333333	75	39.6	39.2857142857143	18.8	35.8	20	75	42.5	32	20	41	27.6296174535237	NA	18	18	18.2	20	24	38.8	53.6	76.1999999999999	106.6	74.8331477354788	NA	70.5	71	71.5	75	77.5	78	78.5	79
4.598790871753873e-5	8.077808684371339e-5	4.640392514382941e-5	6.792518942819143e-5	7.367793959190842e-5	6.819618043146359e-5	1494	YBL036C_YBL036C	YBL036C	chrII:150331-151235(-)	ORFS	26	28	49	37	38	26	36.8076923076923	30.3571428571429	30.6734693877551	37.7837837837838	39.7894736842105	31.6923076923077	35	30.5	25	38	37	28	34.3420257053326	NA	19.25	20.5	24.75	35	41.75	43	49	50.5	64	26.1251256276264	15	9.7	13.1	15	30.5	41.25	42.6	46.8	50.3
1.4150125759242685e-5	1.7005913019729134e-5	3.034102797865769e-5	2.91107954692249e-5	3.0072628404860577e-5	4.23922202682071e-5	1495	YBL037W_APL3	APL3	chrII:147119-150383(+)	ORFS	8	12	20	23	8	17	42.5	35.9166666666667	40.15	36.8695652173913	35.25	39.6470588235294	42.5	29	45.5	36	34.5	38	32.5063898193217	NA	10.7	11.4	12.25	42.5	67.25	70.4	73.55	74.9	75.95	25.1388853158736	NA	4.55	6.1	12.15	29	56.25	63.4	66	66
1.4150125759242685e-5	2.1257391274661417e-5	3.569532703371493e-5	4.1240293581401944e-5	4.510894260729086e-5	4.792164030319064e-5	1496	YBL038W_MRPL16	MRPL16	chrII:146119-146903(+)	ORFS	8	17	30	26	10	20	49.875	42.6470588235294	36.3333333333333	39.0384615384615	33	46.5	51.5	43	28.5	35	30.5	46.5	46.0724467132029	NA	23.75	25.5	27.8	51.5	58.25	60	61.75	68.9	76.95	38.7878107501886	NA	17.6	19.8	23	43	51	51	58.8	64.4
1.6803274339100688e-4	1.8493930408955433e-4	6.246682230900113e-5	7.277698867306225e-6	4.510894260729087e-6	7.372560046644713e-6	1497	YBL039C,YBL039C-A_URA7,YBL039C-A	URA7,YBL039C-A	chrII:143859-145811(-)	ORFS	95	3	3	4	87	35	38.1578947368421	13.6666666666667	27.6666666666667	59.5	32	19.0571428571429	34	12	32	55.5	31	18	30.9045049245312	NA	12	14.4	15	34	46.5	51.2	53.9	61	69.3	13.3438805434159	NA	11.1	11.2	11.3	12	15	15.6	16.2	16.8
1.7687657199053355e-5	1.9131652147195275e-5	1.4278130813485972e-5	1.455539773461245e-5	2.556173414413149e-5	1.4745120093289426e-5	1498	YBL039W-B_YBL039W-B	YBL039W-B	chrII:143103-143647(+)	ORFS	10	6	17	8	9	8	38.5	36	44.8235294117647	36.375	39.8888888888889	53.375	41	39	36	33	33	51.5	35.2726993645605	NA	15.95	20.9	25.15	41	46	48.6	52.2	55.1	55.55	33.4987092441066	NA	18	21	24	39	44.75	46	47	48
1.7333904055072288e-4	1.7643634757968978e-4	1.5705943894834572e-4	2.2560866488649298e-4	3.909441692631875e-4	3.8890254246050864e-4	1499	YBL040C_ERD2	ERD2	chrII:142011-142923(-)	ORFS	98	93	260	211	83	88	37.9081632653061	34.741935483871	35.9730769230769	32.303317535545	32.9879518072289	36.6590909090909	35.5	29	31	30	28	34	32.321828840434	NA	11.85	15	17.55	35.5	49	54	60	62	72.6499999999999	28.0570443048176	23	9.6	12	13.8	29	46	48	50.6	58.6
9.197581743507746e-5	1.381730432852992e-4	1.5170513989328847e-4	1.8436837130509105e-4	3.1876986109152214e-4	4.2023592265874864e-4	1500	YBL041W_PRE7	PRE7	chrII:140991-142119(+)	ORFS	52	76	212	228	65	85	41.4230769230769	34.0131578947368	39.7264150943396	37.7061403508772	37.5230769230769	38.4235294117647	32	31	35	36	33	37	30.0871228882133	43	9.55	10.4	15.3	32	43.25	47	53.35	56.8	64.9	29.1686457436676	NA	10	13.5	18	31	42.5	45	49	55
1.1850730323365749e-4	8.502956509864567e-5	2.141719622022896e-5	1.455539773461245e-5	1.653994562267332e-5	3.133338019824003e-5	1501	YBL042C_FUI1	FUI1	chrII:138163-140339(-)	ORFS	67	6	11	17	40	12	38.1044776119403	21.3333333333333	29.9090909090909	39.6470588235294	26.95	23.75	40	18.5	30	26	20.5	18	31.5173852041741	13	10.3	13	13.9	40	52	55.6	62	66.4	72.7	17.4834190554646	NA	7.75	8.5	9.25	18.5	23	24	30.5	37
1.3796372615261618e-4	1.7005913019729134e-4	1.499203735416027e-4	3.0323745280442605e-4	3.2027349251176514e-4	3.022749619124332e-4	1503	YBL045C_COR1	COR1	chrII:133859-135811(-)	ORFS	78	125	213	164	80	84	30.6153846153846	33.872	32.3708920187793	31.5914634146341	32.1	36.3095238095238	23	31	27	26	21.5	34	23.0321124121903	16	4.85	8.7	10.55	23	44	45	53.9	62	68	26.33854168312	11	5.4	9	11	31	47	53	57	59
7.075062879621343e-6	8.502956509864567e-6	8.923831758428733e-6	4.851799244870817e-6	1.804357704291635e-5	1.8431400116611782e-6	1504	YBL046W_PSY4	PSY4	chrII:132423-133871(+)	ORFS	4	2	12	1	4	5	22	28	41.75	14	47	24.2	21	28	35.5	14	53.5	21	20.6387437695024	NA	14.15	14.3	14.45	21	28.25	29	29.75	30.5	31.25	22.9782505861521	NA	13.6	15.2	16.8	28	36	37.6	39.2	40.8
1.4150125759242684e-4	1.232928693930362e-4	1.7312233611351742e-4	1.7466477281534941e-4	2.796754441652034e-4	3.243926420523674e-4	1505	YBL047C_EDE1	EDE1	chrII:127635-132219(-)	ORFS	80	72	186	176	58	97	40.25	40.25	37.7204301075269	36.4204545454545	39.948275862069	46.3505154639175	38	39.5	33	35.5	32	46	33.5739639641427	44	10.85	12.9	17	38	49.25	53.4	56.15	69.1	92.05	34.4209361794516	NA	13.55	15	17	39.5	50.25	54.4	61.35	66.9
7.251939451611876e-5	5.739495644158583e-5	8.38840185292301e-5	1.0673958338715798e-4	1.2931230214090049e-4	1.4007864088624953e-4	1507	YBL050W_SEC17	SEC17	chrII:125055-126191(+)	ORFS	41	44	86	76	27	47	40.1951219512195	27.9090909090909	37.2906976744186	40.7368421052632	28.4814814814815	39.4042553191489	32	23.5	35	32.5	20	34	30.6242328023869	NA	12	14	17	32	46	54	58	73	77	22.5835002631211	NA	7.15	10	11	23.5	38	40.2	50.55	53.7
2.1225188638864028e-5	3.613756516692441e-5	3.748009338540068e-5	4.3666193203837354e-5	3.909441692631875e-5	4.792164030319064e-5	1508	YBL051C_PIN4	PIN4	chrII:122347-124843(-)	ORFS	12	18	26	26	17	21	34.25	24.2222222222222	30.6923076923077	33.2307692307692	42.5882352941176	32.8095238095238	26	15.5	23.5	34.5	37	29	29.8830428692017	NA	14	14.6	17.9	26	46.25	46.8	49.8	54.2	63.55	17.5195558126529	6	5.85	6	7.1	15.5	35	36.6	39.25	43.8
5.306297159716007e-6	6.377217382398426e-6	5.35429905505724e-6	1.2129498112177043e-5	1.5036314202430288e-5	1.8431400116611782e-6	1509	YBL052C_SAS3	SAS3	chrII:119371-122139(-)	ORFS	3	5	10	1	3	3	30.6666666666667	22.6	32.6	57	24.3333333333333	15	23	23	32	57	27	18	28.7573894049397	NA	22.1	22.2	22.3	23	35	37.4	39.8	42.2	44.6	17.2471114914153	NA	5.8	7.6	9.4	23	29	32	35	38
3.7144080118012046e-5	1.9131652147195275e-5	8.923831758428733e-6	4.851799244870817e-6	3.0072628404860574e-6	1.2901980081628248e-5	1510	YBL054W,YBL053W	NA	chrII:117487-119367(+)	ORFS	21	2	2	7	9	5	44.4761904761905	17	35.5	52.4285714285714	32.5555555555556	21.8	47	17	35.5	57	37	20	41.0388603215196	NA	21	23	27	47	58	60	60	65	65	14.422205101856	NA	8.9	9.8	10.7	17	21.5	22.4	23.3	24.2
2.6531485798580034e-5	3.826330429439055e-5	1.606289716517172e-5	7.277698867306225e-6	1.5036314202430288e-5	9.215700058305891e-6	1511	YBL055C_YBL055C	YBL055C	chrII:115491-117219(-)	ORFS	15	3	10	5	18	9	27.1333333333333	19.3333333333333	37.1	41	26.6666666666667	25.8888888888889	26	20	36	41	28	24	24.3013492604285	19	12.7	13	13.3	26	35	38	41.5	42.6	47.2	18.1104322103931	NA	11.9	12.8	13.7	20	23.5	24.2	24.9	25.6
1.1850730323365749e-4	1.5092747805009606e-4	1.6955280341014593e-4	1.8194247168265565e-4	2.4058102723888462e-4	2.543533216092426e-4	1512	YBL056W_PTC3	PTC3	chrII:113639-115559(+)	ORFS	67	75	160	138	71	95	31.3134328358209	31.4133333333333	33.78125	32.7608695652174	30.8450704225352	32.5789473684211	27	22	29	28	23	30	26.0765474884109	36	9.3	12.6	14	27	37	42.2	47.1	59.2	71.7	23.8312256466325	16	7	10.4	11.1	22	37.5	44.2	57.8	61.6
8.136322311564544e-5	4.2514782549322834e-5	6.425158866068688e-5	7.762878791793307e-5	9.472877947531083e-5	9.584328060638128e-5	1513	YBL057C_PTH2	PTH2	chrII:112739-113451(-)	ORFS	46	32	63	52	20	36	36.1521739130435	36.8125	30.9365079365079	33.3653846153846	31.5	25.1666666666667	33	36	27	31.5	28.5	20.5	30.8361568492815	13	13	14	15.75	33	45	50	51.25	58.5	71.75	32.9479388133398	NA	16.1	18	19.95	36	48.25	49.8	52	57.4
6.190680019668674e-5	4.8891999931721256e-5	9.280785028765883e-5	1.698129735704786e-4	1.6690308764697622e-4	1.9905912125940724e-4	1514	YBL058W_SHP1	SHP1	chrII:111407-112823(+)	ORFS	35	70	111	108	23	52	35.4571428571429	40.0142857142857	40.8018018018018	40.9722222222222	39.5652173913044	45.5	36	38	39	38	40	47.5	29.3825005950738	NA	9.7	11.8	14	36	47.5	54.2	56.8	62.8	70.5	35.2956244831831	NA	14	18.9	21	38	53	58.2	61.65	67.3
1.2381360039337349e-5	1.0628695637330708e-5	1.7847663516857465e-5	3.3962594714095716e-5	3.60871540858327e-5	5.89804803731577e-5	1515	YBL059C-A_YBL059C-A	YBL059C-A	chrII:109963-110571(-)	ORFS	7	14	24	32	5	10	64	47.4285714285714	43.7083333333333	38.78125	27.8	40.9	47	39	39.5	36	21	39.5	50.1115487135841	NA	20.7	26.4	32.1	47	83	98	112.3	125.2	138.1	32.7596854745228	58	7.65	9.2	11.8	39	58	60	63.5	70
1.0612594319432014e-5	4.251478254932283e-6	3.569532703371493e-6	7.277698867306225e-6	1.5036314202430288e-5	2.0274540128272962e-5	1516	YBL059W_YBL059W	YBL059W	chrII:110679-111407(+)	ORFS	6	3	10	11	2	2	25.1666666666667	28.3333333333333	43.2	39.3636363636364	59.5	39	19	15	44	39	59.5	39	22.6221976703643	19	14.75	15.5	16.25	19	27.25	30	35.5	41	46.5	19.5220001533702	NA	8.7	9.4	10.1	15	38.5	43.2	47.9	52.6
1.4150125759242685e-5	2.1257391274661417e-6	5.35429905505724e-6	1.6981297357047858e-5	1.353268278218726e-5	7.372560046644713e-6	1517	YBL060W_YEL1	YEL1	chrII:107687-109991(+)	ORFS	8	7	9	4	1	3	53	52.2857142857143	35.1111111111111	48.5	56	35.6666666666667	55.5	49	29	55.5	56	41	50.8860666232677	NA	30.95	36.9	42.5	55.5	59.5	63	66.5	67.9	68.95	50.4008864817852	NA	37.3	37.6	37.9	49	58	59.2	62.3	69.2
2.1225188638864028e-5	3.401182603945827e-5	1.7847663516857465e-5	1.455539773461245e-5	4.059804834656178e-5	4.4235360279868275e-5	1518	YBL061C_SKT5	SKT5	chrII:105227-107515(-)	ORFS	12	6	27	24	16	10	34.5	45.1666666666667	39.6666666666667	39.4583333333333	35.6875	52.2	27.5	56.5	30	38	34.5	36.5	29.5565224682789	NA	13.85	17.2	18.3	27.5	45.5	48.8	51.75	54.5	66.7	29.0050526025028	6	6	6	6	56.5	60.25	61	67	73
2.6531485798580034e-5	1.7005913019729134e-5	1.1422504650788778e-4	1.698129735704786e-4	3.6237517227856995e-4	3.962751025071533e-4	1520	YBL064C_PRX1	PRX1	chrII:100323-101219(-)	ORFS	15	70	241	215	8	64	37.2666666666667	37.0142857142857	32.9502074688797	31.3627906976744	64.75	48.140625	33	34	28	25	50	47.5	31.2219689362002	20	12.4	15.8	20	33	43	44.4	45.8	49	72.2999999999999	32.7885592531753	NA	15.45	17.9	19	34	44.25	46.2	49.3	56.3
7.075062879621343e-6	1.0628695637330708e-5	1.7847663516857465e-6	1.2129498112177043e-5	1.804357704291635e-5	5.529420034983534e-6	1521	YBL066C_SEF1	SEF1	chrII:96446-100171(-)	ORFS	4	5	12	3	5	1	17.75	37.8	25.3333333333333	56.6666666666667	29.8	49	16.5	34	16.5	62	29	49	17.5023756095203	NA	15.15	15.3	15.45	16.5	18.5	19.4	20.3	21.2	22.1	35.9203660619416	NA	23.4	25.8	28.2	34	47	48.4	49.8	51.2
3.537531439810671e-5	4.0389043421856696e-5	4.104962608877217e-5	3.3962594714095716e-5	3.4583522665589666e-5	6.266676039648006e-5	1522	YBL067C_UBP13	UBP13	chrII:93605-96166(-)	ORFS	20	14	23	34	19	23	25.5	28.2142857142857	33.6521739130435	34.0882352941176	35.6842105263158	32.1739130434783	17.5	30	35	33	39	29	20.4107898815099	14	6.9	9.7	13.4	17.5	33	36	38.7	54.7	61.45	25.4906568012241	NA	11.3	13.5	16.75	30	39.25	40	40.15	42.1
1.4327002331233218e-4	1.7005913019729134e-4	8.566878488091584e-5	3.1536695091660314e-5	2.556173414413149e-5	4.976478031485181e-5	1523	YBL068W_PRS4	PRS4	chrII:92345-93577(+)	ORFS	81	13	17	27	80	48	34.4197530864198	23.5384615384615	39.5882352941176	65.2962962962963	30.675	24.2291666666667	32	13	30	53	28	23	29.8237629698368	17	10	15	17	32	46	50	51	61	63	18.5660613115429	12	10.6	11.2	11.8	13	25	26.8	34.8	55.2
1.5918891479148022e-5	1.7005913019729134e-5	1.070859811011448e-5	9.703598489741634e-6	4.510894260729087e-6	2.7647100174917675e-5	1524	YBL069W,YBL068W-A_AST1,YBL068W-A	AST1,YBL068W-A	chrII:90665-92121(+)	ORFS	9	4	3	15	8	6	36.1111111111111	38.5	52	35.2666666666667	44.375	53	40	40.5	48	38	42	48	28.9451595109071	NA	10.6	18.2	22.4	40	45	48.2	51.4	53.4	54.2	34.9539090351737	NA	19.25	21.5	23.75	40.5	50.75	51.8	52.85	53.9
4.068161155782272e-5	5.952069556905197e-5	2.8556261626971944e-5	1.9407196979483267e-5	1.5036314202430288e-5	2.949024018657885e-5	1526	YBL071W-A_KTI11	KTI11	chrII:89945-90465(+)	ORFS	23	8	10	16	28	16	32.7826086956522	23	40.8	55.6875	37.5	28.8125	30	15	36.5	54.5	35.5	25.5	30.4867331178769	23	19.1	20.4	22.3	30	38.5	40.2	44.5	47.6	50.7	18.9788551080943	14	11.35	11.7	12.1	15	23.75	24.8	25.85	38.6
0.004036323372823976	0.004202586255000563	0.00376407223570524	0.002804339963535332	0.0020088515774446866	0.0014450217691423638	1527	YBL072C,YBL071C-B	NA	chrII:88365-89501(-)	ORFS	2282	1156	1336	784	1977	2109	25.2497808939527	19.538062283737	19.2312874251497	23.3316326530612	24.0384420839656	21.6875296348981	22	18	17	17	20	19	21.4406264440959	14	9	11	12	22	31	34.8000000000002	38	44	53	17.4571012064767	18	8	10	11	18	24	25	28	30
1.0612594319432014e-5	1.4880173892262992e-5	7.674495312248711e-5	2.037755682845743e-4	3.969586949441596e-4	4.921183831135345e-4	1528	YBL075C,YBL074C_SSA3,AAR2	SSA3,AAR2	chrII:84429-87829(-)	ORFS	6	84	264	267	7	43	44.6666666666667	47.6547619047619	41.8522727272727	33.2921348314607	58.1428571428571	50.3953488372093	47.5	45.5	40	32	56	52	42.8863698641072	NA	27	30	33	47.5	54	56	56.25	56.5	56.75	43.036190607784	35	18	20.6	30	45.5	58	60	62	65.7
4.4749772713604993e-4	4.846685210622803e-4	4.176353262944647e-4	3.5418134487556963e-4	2.6313549854253e-4	2.543533216092426e-4	1529	YBL076C_ILS1	ILS1	chrII:80941-84301(-)	ORFS	253	146	175	138	228	234	35.6916996047431	28.8219178082192	35.9657142857143	41.0652173913044	31.2368421052632	28.3162393162393	31	21.5	29	38.5	28	24	30.9970345183401	NA	13	15	17	31	45	51	57	63.8	71	23.6199132296573	17	10	11	13	21.5	34	40	45.25	59
3.5375314398106713e-6	4.251478254932283e-6	3.569532703371493e-5	7.520288829549767e-5	1.0976509367774112e-4	1.198041007579766e-4	1530	YBL078C_ATG8	ATG8	chrII:79901-80765(-)	ORFS	2	31	73	65	2	20	54.5	38.5806451612903	34.2465753424658	36.7538461538462	30.5	31.35	54.5	29	31	26	30.5	28.5	49.173163412577	NA	33.35	35.7	38.05	54.5	66.25	68.6	70.95	73.3	75.65	30.5886128189287	NA	11	13	16	29	42	58	65.5	70
6.721309735640276e-5	3.401182603945827e-5	5.532775690225814e-5	5.57956913160144e-5	5.864162538947812e-5	6.0823620384818885e-5	1531	YBL079W_NUP170	NUP170	chrII:75185-79825(+)	ORFS	38	23	39	33	16	31	40.0263157894737	38.3478260869565	45.0512820512821	38.5757575757576	43.6875	30.1935483870968	41	34	35	40	46	27	35.8755354865584	48	11.85	19.7	21.1	41	51.75	56	59.45	60.3	63.8	33.6373121951827	NA	14.2	16.6	19.3	34	47.5	50.2	53.8	59.8
5.306297159716007e-6	2.1257391274661417e-6	5.35429905505724e-6	7.277698867306225e-6	1.0525419941701201e-5	2.5803960163256496e-5	1532	YBL080C_PET112	PET112	chrII:73045-74741(-)	ORFS	3	3	7	14	1	3	67	46	55.1428571428571	44.5	50	41.6666666666667	66	45	43	39	50	33	63.9145996357567	NA	45.3	47.6	49.9	66	79	81.6	84.2	86.8	89.4	36.0369989982913	NA	16.2	19.4	22.6	45	62.5	66	69.5	73
4.598790871753873e-5	1.9131652147195275e-5	1.7847663516857465e-6	1.455539773461245e-5	3.0072628404860574e-6	2.7647100174917675e-5	1533	YBL081W_YBL081W	YBL081W	chrII:71561-73057(+)	ORFS	26	6	2	15	9	1	52.2692307692308	36	41.5	68.3333333333333	64.6666666666667	55	48.5	37	41.5	64	62	55	45.7467228410481	NA	15.75	25	31.25	48.5	67.5	71	74	82.5	91	30.8962749624601	NA	13.25	16.5	19.75	37	45.75	46	50.25	54.5
6.0138034476781414e-5	6.16464346965181e-5	5.711252325394389e-5	3.1536695091660314e-5	2.856899698461755e-5	4.4235360279868275e-5	1534	YBL083C,YBL082C_YBL083C,ALG3	YBL083C,ALG3	chrII:69661-71181(-)	ORFS	34	13	19	24	29	32	37.7352941176471	33.3076923076923	34	56.6666666666667	36	37.53125	36.5	31	32	43.5	33	27.5	32.9099844744068	14	13.3	14	14	36.5	52	53.4	57.15	63.5	66	26.5234413884504	38	10.6	11.4	12.6	31	38	38	46.8	73.2
1.0612594319432014e-5	1.4880173892262992e-5	2.141719622022896e-5	3.1536695091660314e-5	3.909441692631875e-5	2.7647100174917675e-5	1535	YBL084C_CDC27	CDC27	chrII:67037-69565(-)	ORFS	6	13	26	15	7	12	49.1666666666667	47	38.8461538461538	47.6666666666667	37.5714285714286	76.8333333333333	51.5	44	43	47	44	57.5	39.2339122670205	NA	13.75	14.5	15.25	51.5	70	76	78.75	81.5	84.25	37.3280815375494	NA	12	14.4	21.6	44	48	54.6	63.4	76.6
1.945642291895869e-5	3.401182603945827e-5	3.569532703371493e-5	3.1536695091660314e-5	4.360531118704784e-5	5.345106033817417e-5	1536	YBL085W_BOI1	BOI1	chrII:63537-66921(+)	ORFS	11	13	29	29	16	20	22.6363636363636	18.2307692307692	30.3448275862069	29.8275862068966	28.3125	34.45	18	11	23	28	26.5	33.5	18.1082509906189	14	7	8	10	18	27	30	32	34	51.5	14.456469341075	NA	6	6.2	6.8	11	23	29.6	34.2	34.8
0.0032439163303063854	0.003241752169385866	0.0026378846677915335	0.002020774385488695	0.0010871255168357098	7.630599648277279e-4	1538	YBL087C_RPL23A	RPL23A	chrII:59725-60845(-)	ORFS	1834	833	723	414	1525	1478	24.623227917121	19.6626650660264	18.4052558782849	24.7415458937198	23.0013114754098	21.9526387009472	21	17	16	17	20	19	20.9678785335187	17	9	10	12	21	30	33	36	41	49	16.9891436325339	14	8	9.2	11	17	23	24	26	29
1.5918891479148022e-5	8.502956509864567e-6	2.141719622022896e-5	1.9407196979483267e-5	1.9547208463159374e-5	3.133338019824003e-5	1539	YBL088C_TEL1	TEL1	chrII:50909-59645(-)	ORFS	9	8	13	17	4	12	41.5555555555556	36.25	42.5384615384615	48.4705882352941	45.75	43.25	33	33.5	35	47	43.5	45.5	36.4496332062947	NA	18.4	18.8	19.6	33	61	61.8	62.6	64.8	68.4	33.4399227032124	33	17.45	19.9	22.55	33.5	44.25	46	47.75	52.2
2.6531485798580034e-5	2.338313040212756e-5	2.141719622022896e-5	1.6981297357047858e-5	3.4583522665589666e-5	4.0549080256545924e-5	1540	YBL089W_AVT5	AVT5	chrII:49545-51025(+)	ORFS	15	7	23	22	11	12	31.6	35.8571428571429	36.695652173913	32.0454545454545	32.4545454545455	33.0833333333333	28	37	34	28	28	22	27.5964806090987	27	9.7	12.8	17.1	28	43	44.6	46.7	47.6	53.7	32.6586886258955	50	16.5	18	19.5	37	50	50	50.1	50.4
1.945642291895869e-5	1.0628695637330708e-5	1.4278130813485972e-5	1.2129498112177043e-5	3.4583522665589666e-5	2.7647100174917675e-5	1541	YBL090W_MRP21	MRP21	chrII:48777-49425(+)	ORFS	11	5	23	15	5	8	48.1818181818182	30.4	43.9130434782609	43.7333333333333	30.8	26.375	52	36	30	43	27	19.5	38.258564800507	NA	13.5	15	16.5	52	62.5	66	72.5	79	96	26.5867819283659	NA	12	14	16	36	41	41.8	42.6	43.4
4.598790871753873e-5	5.526921731411968e-5	5.889728960562964e-5	9.461008527498091e-5	8.721062237409567e-5	9.031386057139774e-5	1542	YBL091C_MAP2	MAP2	chrII:47213-48669(-)	ORFS	26	39	58	49	26	33	28	30.5897435897436	27.9137931034483	30.7142857142857	26.2692307692308	25.3939393939394	27	22	22.5	25	25	24	25.703766553768	29	13.25	14.5	15.75	27	31	34	39.75	42	48.75	23.9018295713115	16	9.9	10.8	11.7	22	39.5	52.4	55.2	59.2
3.5375314398106713e-6	2.1257391274661417e-8	8.923831758428733e-6	2.4258996224354086e-5	3.0072628404860577e-5	2.396082015159532e-5	1543	YBL091C-A_SCS22	SCS22	chrII:46525-47173(-)	ORFS	2	10	20	13	NA	5	36.5	31.4	27.2	30.3846153846154	NA	35	36.5	29	29.5	31	NA	36	35.9165699921359	NA	30.65	31.3	31.95	36.5	39.75	40.4	41.05	41.7	42.35	27.4638405428613	31	12.95	17.9	19.7	29	39.25	44.6	50.45	55.3
0.003288135473304019	0.003424565734347954	0.0028841824243241664	0.0025277874065776956	0.0014495006891142798	0.0012791391680928577	1544	YBL092W_RPL32	RPL32	chrII:45545-46481(+)	ORFS	1859	1042	964	694	1611	1616	24.792899408284	19.0518234165067	16.9823651452282	24.3025936599424	23.0595903165736	21.8514851485149	21	17	15	16	20	19	20.73675257149	17	8	10	12	21	31	33	37	42	51	16.4077179331701	NA	7	9	10	17	22	23	25	28
2.1225188638864028e-5	3.188608691199212e-5	1.9632429868543215e-5	1.455539773461245e-5	3.157625982510361e-5	4.23922202682071e-5	1545	YBL093C_ROX3	ROX3	chrII:44117-45013(-)	ORFS	12	6	21	23	15	11	38	49.3333333333333	35.9047619047619	40.4347826086956	35.7333333333333	37.8181818181818	40	35.5	33	42	35	45	32.7879770863102	59	12.3	15.6	18.9	40	53	57.4	59	59	60.8	41.6767744398541	NA	24.75	25.5	26.25	35.5	50.25	54	70.5	87
1.2381360039337349e-5	1.9131652147195275e-5	4.104962608877217e-5	3.8814393958966535e-5	4.360531118704784e-5	3.501966022156238e-5	1546	YBL095W_YBL095W	YBL095W	chrII:43145-44201(+)	ORFS	7	16	29	19	9	23	45.4285714285714	38.625	39.8620689655172	41	35.4444444444444	51.7826086956522	46	37.5	40	40	39	38	40.7717265751718	NA	19.2	20.4	21.6	46	61	65.2	68.2	68.8	69.4	32.5345134599487	11	11	12.5	14.5	37.5	54.5	56	61.25	66.5
1.7687657199053357e-6	2.1257391274661417e-8	1.7847663516857467e-8	2.4258996224354084e-8	1.5036314202430287e-8	1.8431400116611783e-8	1547	YBL097W_BRN1	BRN1	chrII:40785-43145(+)	ORFS	1	NA	NA	NA	NA	NA	49	NA	NA	NA	NA	NA	49	NA	NA	NA	NA	NA	49	49	49	49	49	49	49	49	49	49	49	NA	NA	NA	NA	NA	NA	NA	NA	NA	NA
4.421914299763339e-5	4.2514782549322834e-5	4.283439244045792e-5	5.336979169357899e-5	4.510894260729086e-5	4.607850029152946e-5	1548	YBL098W_BNA4	BNA4	chrII:39121-40561(+)	ORFS	25	22	30	25	20	24	37.64	35.4090909090909	40.7333333333333	35.6	29.05	33.25	36	28	38.5	36	27	31	34.8477032368203	NA	20	20	20	36	44	46.2	49	58.6	63.8	32.1945581527458	28	18.05	19.2	21.45	28	42.25	44.6	50.95	53.8
3.820533954995525e-4	3.5499843428684567e-4	4.479763542731224e-4	5.070130210890004e-4	6.059634623579407e-4	5.160792032651299e-4	1549	YBL099W_ATP1	ATP1	chrII:36729-38929(+)	ORFS	216	209	403	280	167	251	29.3888888888889	35.5167464114833	31.6774193548387	31.2714285714286	26.251497005988	30.4741035856574	26	28	27	24.5	21	23	23.8464915758413	NA	6.75	9.5	11	26	41.25	46	49	54	60	25.7956270054422	7	6	7.8	11	28	44	50.4	54.8	62.2
3.5375314398106713e-6	2.1257391274661417e-8	3.569532703371493e-6	2.1833096601918677e-5	1.0525419941701201e-5	5.529420034983534e-6	1551	YBL101C_ECM21	ECM21	chrII:24949-28605(-)	ORFS	2	9	7	3	NA	2	45.5	47.8888888888889	40.4285714285714	30	NA	48.5	45.5	50	40	23	NA	48.5	45.1663591625449	NA	40.55	41.1	41.65	45.5	48.25	48.8	49.35	49.9	50.45	44.2907918951512	NA	21.4	21.8	25.8	50	61	63.8	66.6	68.4
1.0789470891422548e-4	1.2541860852050235e-4	9.816214934271606e-5	1.2372088074420583e-4	2.1652292451499616e-4	2.1933366138768021e-4	1552	YBL102W_SFT2	SFT2	chrII:23993-24889(+)	ORFS	61	51	144	119	59	55	30.2786885245902	37.6862745098039	35.1319444444444	32.2016806722689	26.2203389830508	25.9272727272727	25	32	33.5	29	22	19	22.1822123352735	NA	5	6	10	25	35	40	47	56	66	29.412043154871	36	9.5	11	16	32	37	41	43.5	51
5.306297159716007e-6	2.1257391274661417e-8	1.7847663516857465e-6	9.703598489741634e-6	1.353268278218726e-5	1.1058840069967069e-5	1553	YBL103C_RTG3	RTG3	chrII:21853-23797(-)	ORFS	3	4	9	6	NA	1	19	43.5	48	43.8333333333333	NA	33	9	43	45	41	NA	33	13.7206536647375	NA	7.2	7.4	7.6	9	25	28.2	31.4	34.6	37.8	42.664703233615	43	33.65	35.3	36.95	43	46.25	48.2	50.15	52.1
7.075062879621343e-6	1.9131652147195275e-5	5.35429905505724e-6	1.455539773461245e-5	1.9547208463159374e-5	3.317652020990121e-5	1554	YBL104C_YBL104C	YBL104C	chrII:18085-21309(-)	ORFS	4	6	13	18	9	3	24	44	42.3846153846154	38.2777777777778	39.6666666666667	76	19	42.5	39	39	35	68	20.7705626378763	NA	12.05	13.1	14.15	19	26.75	30.8	34.85	38.9	42.95	34.6773170784237	NA	12.75	16.5	20.25	42.5	62.75	64	68.5	73
2.830025151848537e-5	2.5508869529593704e-5	1.606289716517172e-5	4.3666193203837354e-5	4.360531118704784e-5	4.607850029152946e-5	1555	YBL105C_PKC1	PKC1	chrII:14149-17965(-)	ORFS	16	18	29	25	12	9	27	29.1666666666667	34.448275862069	41	27.8333333333333	32.3333333333333	21	25	28	35	20	34	22.8309135563548	NA	9	11.5	14.25	21	36.75	42	48	51	55	24.4101174131447	34	6.85	9.8	14.3	25	34	35.2	45	56.3
1.7687657199053357e-6	2.1257391274661417e-8	1.7847663516857465e-6	2.4258996224354084e-8	1.5036314202430287e-6	1.8431400116611783e-8	1556	YBL106C_SRO77	SRO77	chrII:10869-13917(-)	ORFS	1	NA	1	NA	NA	1	15	NA	45	NA	NA	37	15	NA	45	NA	NA	37	15	15	15	15	15	15	15	15	15	15	15	NA	NA	NA	NA	NA	NA	NA	NA	NA	NA
2.2993954358769364e-5	2.1257391274661417e-5	1.9632429868543215e-5	2.1833096601918677e-5	3.909441692631875e-5	7.372560046644713e-5	1557	YBL107C_YBL107C	YBL107C	chrII:9821-10565(-)	ORFS	13	9	26	40	10	11	32	49.4444444444444	47.8461538461538	39.675	34.7	56.7272727272727	27	50	49.5	37	27	48	28.9653957981308	48	15.2	16.4	17.6	27	44	46.4	48	48	51.6	47.2897788817164	NA	30.4	30.8	31.6	50	60	61.6	63.2	65.4
2.6531485798580034e-5	8.502956509864567e-6	1.606289716517172e-5	2.91107954692249e-5	1.653994562267332e-5	1.1058840069967069e-5	1558	YBL113C	NA	chrII:279-2658(-)	ORFS	15	12	11	6	4	9	60.3333333333333	46.25	54.9090909090909	51.1666666666667	40.75	42.1111111111111	62	52.5	56	50	40	35	54.7185629128003	NA	23.7	32.2	40.2	62	71.5	73.2	77.4	78	91.4999999999999	42.380046355498	53	20.25	27.6	30.9	52.5	56.25	56.8	57.35	57.9
1.7687657199053355e-5	1.7005913019729134e-5	6.603635501237262e-5	6.307339018332063e-5	8.420335953360961e-5	7.925502050143067e-5	1559	YBR001C_NTH2	NTH2	chrII:238796-241412(-)	ORFS	10	26	56	43	8	37	41.8	39.3461538461538	32.8928571428571	36.5348837209302	46.25	44.0810810810811	42	36	30	36	50	47	40.2035117694382	42	25.5	30	32.05	42	49.75	52.4	53.3	54.6	57.3	33.1813131291546	NA	11.5	13.5	15.5	36	46.5	49	55.5	70.5
3.1837782958296044e-5	1.4880173892262992e-5	2.8556261626971944e-5	1.455539773461245e-5	2.556173414413149e-5	4.0549080256545924e-5	1560	YBR002C_RER2	RER2	chrII:241500-242604(-)	ORFS	18	6	17	22	7	16	42.3888888888889	36.5	42.1764705882353	39.3181818181818	41.4285714285714	49.0625	40.5	33.5	32	41	33	54.5	37.0658245963252	NA	17.1	18.7	21.2	40.5	53	54.6	55.45	56.3	66.2999999999999	35.125510346216	NA	25	26	27	33.5	43.75	47	48.5	50
5.306297159716007e-5	3.826330429439055e-5	6.425158866068688e-5	9.946188451985176e-5	1.3683045924211564e-4	8.662758054807537e-5	1561	YBR003W_COQ1	COQ1	chrII:242792-244360(+)	ORFS	30	41	91	47	18	36	40.8666666666667	36.7560975609756	36.6703296703297	33.2978723404255	30	49.5833333333333	37	37	33	32	22	50	34.5494902217649	52	14	15.8	17.7	37	52	52	53.3	59.7	68.75	31.9115609041854	41	11	13	17	37	51	52	54	56
4.2450377277728056e-5	2.763460865705984e-5	2.141719622022896e-5	4.851799244870817e-6	2.255447130364543e-5	5.160792032651299e-5	1562	YBR004C_GPI18	GPI18	chrII:244292-245708(-)	ORFS	24	2	15	28	13	12	42.9166666666667	62	56.2666666666667	51.3571428571429	30.0769230769231	30.5	40	62	52	48	32	24.5	34.8938483233749	57	11.15	12.6	15.35	40	65.25	67.6	72.75	76.4	78.7	61.7980582219215	NA	57.5	58	58.5	62	64.5	65	65.5	66
2.6531485798580034e-5	3.188608691199212e-5	3.569532703371493e-5	3.638849433653113e-5	5.5634362548992065e-5	4.607850029152946e-5	1563	YBR005W_RCR1	RCR1	chrII:245832-246672(+)	ORFS	15	15	37	25	15	20	29.2	34.3333333333333	32.6756756756757	35.92	35	36.1	26	33	32	33	35	30	26.2365425724326	34	12.8	14.8	16.1	26	36	38.8	45.1	49	51.3	29.6980444432612	18	13.5	15.4	16.2	33	48	50.6	56.2	58.8
8.843828599526677e-6	1.2754434764796852e-5	1.7847663516857465e-5	4.1240293581401944e-5	4.6612574027533894e-5	3.317652020990121e-5	1565	YBR007C_DSF2	DSF2	chrII:248604-251100(-)	ORFS	5	17	31	18	6	10	42.8	40.6470588235294	36.9032258064516	32.8888888888889	37.1666666666667	40.5	49	34	30	27	31.5	41	38.9771907358702	49	21	23	25	49	49	52.8	56.6	60.4	64.2	32.3847346930568	NA	12.4	13.6	14	34	68	68	71.6	75.6
2.2993954358769364e-5	3.188608691199212e-5	4.104962608877217e-5	3.8814393958966535e-5	2.706536556437452e-5	4.976478031485181e-5	1566	YBR008C_FLR1	FLR1	chrII:252420-255196(-)	ORFS	13	16	18	27	15	23	38.6153846153846	48.0625	57	54.3703703703704	56.0666666666667	51.7391304347826	36	47	56	56	48	56	34.9613443021524	NA	15.8	20.2	23.8	36	47	52.4	56.2	56.8	60.6	44.3253363744203	NA	20	31.5	40.25	47	57	60	64.5	69
5.836926875687607e-4	6.292187817299779e-4	6.139596249798969e-4	4.973094225992587e-4	3.578642780178409e-4	2.985886818891109e-4	1567	YBR009C_HHF1	HHF1	chrII:255260-255740(-)	ORFS	330	205	238	162	296	344	37.3030303030303	33.9219512195122	31.5210084033613	37.8518518518519	30.2364864864865	34.3575581395349	33	29	27	33	24	30.5	31.1905792789704	18	12	15	16.35	33	46	51	59	66	74.1	28.2347013480459	30	10	12	15	29	45	51	54	60.8
5.766176246891395e-4	7.036196511912929e-4	5.372146718574097e-4	4.2453243392619644e-4	0.00033982070097492455	4.1102022260044275e-4	1568	YBR010W_HHT1	HHT1	chrII:256304-256896(+)	ORFS	326	175	226	223	331	301	33.7638036809816	29.7771428571429	34.6194690265487	32.152466367713	29.7009063444109	29.5980066445183	30	20	31.5	29	23	23	28.2472666961386	22	10	12	15	30	43	47	52	60.5	71.5	23.3700601112296	17	9	11.4	13	20	39.5	45.2	52.8	60.6
7.145813508417557e-4	7.312542598483528e-4	8.424097179956724e-4	8.757497636991824e-4	0.001088629148255953	0.0010045113063553422	1569	YBR011C_IPP1	IPP1	chrII:256900-258028(-)	ORFS	404	361	724	545	344	472	29.3069306930693	27.2326869806094	26.810773480663	28.8477064220183	29.2470930232558	27.7521186440678	25	22	23	23	26	24	25.4346436481012	NA	12	13	15	25	36	39	43	49.7	57	23.0837169439551	NA	10	12	14	22	32	37	40	48
5.306297159716007e-6	6.377217382398426e-6	3.569532703371493e-6	4.851799244870817e-6	1.804357704291635e-5	1.6588260104950607e-5	1570	YBR012W-B	NA	chrII:259868-265140(+)	ORFS	3	2	12	9	3	2	29.3333333333333	20	50	38.6666666666667	24.3333333333333	20.5	18	20	48	42	11	20.5	25.312347964336	NA	17.1	17.2	17.3	18	35.5	39	42.5	46	49.5	17.8605710994918	NA	11.9	12.8	13.7	20	24.5	25.4	26.3	27.2
4.068161155782272e-5	3.401182603945827e-5	6.068205595731538e-5	7.520288829549767e-5	1.1126872509798413e-4	1.4560806092123307e-4	1571	YBR014C_GRX6	GRX6	chrII:266443-267428(-)	ORFS	23	31	74	79	16	34	34.3478260869565	30.3225806451613	36.027027027027	37.6708860759494	31.4375	36.0588235294118	31	27	33	30	28.5	38	29.8882402510801	NA	10.7	17.2	18	31	44.5	49.4	54.5	56.8	64.2	26.691170945748	NA	11	13	15	27	38.5	43	49.5	52
1.9279546346968158e-4	2.2957982576634332e-4	1.3921177543148823e-4	1.407021781012537e-4	1.7893213900892045e-4	1.8431400116611783e-4	1572	YBR015C_MNN2	MNN2	chrII:267588-269668(-)	ORFS	109	58	119	100	108	78	35.2660550458716	37.8620689655172	40.4789915966387	39.4	33.3981481481481	36.9358974358974	30	34	41	40	30	34.5	29.7308415542597	19	12	13.8	15.2	30	47	50	55	60.2	69	32.8118192407745	32	13.4	15.7	18.55	34	50.5	53	55.45	64.2
7.428816023602409e-5	5.101773905918741e-5	7.852971947417286e-5	1.2614678036664126e-4	1.3683045924211564e-4	1.271766608046213e-4	1573	YBR016W_YBR016W	YBR016W	chrII:270208-270880(+)	ORFS	42	52	91	69	24	44	32.2857142857143	31.8653846153846	33.956043956044	38.8550724637681	35.5833333333333	34.4772727272727	27.5	26	28	35	37	31	28.0618255443512	18	12.1	16	17.15	27.5	43.75	46.8	52.25	54.9	56.95	26.6398872309031	NA	11	13	14	26	45.25	47.8	49.7	53.9
6.190680019668674e-5	6.16464346965181e-5	6.246682230900113e-5	8.49064867852393e-5	9.322514805506779e-5	1.0137270064136481e-4	1574	YBR017C_KAP104	KAP104	chrII:270684-273836(-)	ORFS	35	35	62	55	29	35	34.9714285714286	29.4857142857143	35.3387096774194	40.6545454545455	38.6896551724138	36.9428571428571	36	30	34	43	36	30	29.7986618014377	39	8.7	12.8	14.1	36	47.5	51.2	52	59.6	62.3	24.9641326742441	NA	6.7	12	12.2	30	39	41.6	46.7	48.6
3.5375314398106713e-6	4.251478254932283e-6	1.7847663516857467e-8	7.277698867306225e-6	2.255447130364543e-5	2.2117680139934138e-5	1575	YBR018C,YBR019C_GAL7,GAL10	GAL7,GAL10	chrII:274180-278428(-)	ORFS	2	3	15	12	2	NA	30	55	44.3333333333333	37.25	55.5	NA	30	53	40	32	55.5	NA	24.7184141886166	NA	14.7	16.4	18.1	30	38.5	40.2	41.9	43.6	45.3	54.5040818422453	NA	47.6	48.2	48.8	53	59	60.2	61.4	62.6
1.7687657199053355e-5	1.4880173892262992e-5	3.569532703371493e-6	2.4258996224354084e-6	4.510894260729087e-6	3.6862800233223564e-6	1577	YBR021W_FUR4	FUR4	chrII:281344-283512(+)	ORFS	10	1	3	2	7	2	38.8	12	45.6666666666667	60.5	31.4285714285714	25	35	12	43	60.5	31	25	35.9168440206896	NA	19	19	23.2	35	53.75	58	58	58.3	59.65	12	12	12	12	12	12	12	12	12	12
1.7687657199053355e-5	1.7005913019729134e-5	1.7847663516857465e-5	2.4258996224354086e-5	3.909441692631875e-5	4.792164030319064e-5	1578	YBR022W_POA1	POA1	chrII:283664-284392(+)	ORFS	10	10	26	26	8	10	27.8	40.6	36.0384615384615	38.4230769230769	33.875	52.2	29.5	34.5	32.5	37.5	31	39	23.8289360433046	NA	8.8	10.6	12.75	29.5	36.5	38.4	41.55	44.5	46.75	30.7989256933863	NA	9.9	10.8	13.8	34.5	46	52.8	61.35	73.3
1.0612594319432014e-4	7.865234771624724e-5	9.102308393597307e-5	7.035108905062685e-5	1.2931230214090049e-4	1.3639236086292718e-4	1579	YBR023C_CHS3	CHS3	chrII:284244-288060(-)	ORFS	60	29	86	74	37	51	33.7833333333333	32.7931034482759	31.7558139534884	38.6216216216216	29.5135135135135	30	28.5	31	27	39	27	24	26.9649205555578	11	8.95	11	11	28.5	47.25	51.2	58	61.2	66.1	26.4622983617935	16	9.4	14	15.2	31	47	52	55	62.2
8.843828599526677e-6	2.1257391274661417e-8	8.923831758428733e-6	9.703598489741634e-6	3.157625982510361e-5	1.8431400116611783e-5	1580	YBR024W_SCO2	SCO2	chrII:289344-290560(+)	ORFS	5	4	21	10	NA	5	64	82.25	59.7619047619048	38.9	NA	48.2	52	42.5	43	39.5	NA	54	61.4106922807511	52	49.6	50.2	50.8	52	64	71.8	79.6	87.4	95.2	59.1467101152106	NA	33.35	34.7	36.05	42.5	86	111.2	136.4	161.6
8.330886540754131e-4	9.90594433399222e-4	0.001106555138045163	0.0011547282202792543	0.001096147305357168	0.0010045113063553422	1581	YBR025C_OLA1	OLA1	chrII:290388-292076(-)	ORFS	471	476	729	545	466	620	30.8471337579618	29.6281512605042	30.2921810699588	33.1577981651376	31.2896995708155	31.6887096774194	27	24	25	29	28	25	26.771612924604	27	11	14	15	27	40	43	47	54	62.5	24.5988953307201	20	9	12	13	24	37	42	46	51.5
3.1837782958296044e-5	4.0389043421856696e-5	9.637738299103032e-5	1.1401728225446422e-4	1.4735587918381684e-4	1.7141202108448956e-4	1582	YBR026C,YBR027C	NA	chrII:292732-294116(-)	ORFS	18	47	98	93	19	54	42.6666666666667	40.6382978723404	36.3877551020408	34.5161290322581	33.2105263157895	48.1851851851852	44	41	33	32	32	45	37.8476900071081	22	17.55	20.8	22	44	52.75	54.2	55.9	59.4	70.8499999999999	35.5587930818807	49	13.3	17.4	23	41	49	51.4	54.2	58.2
1.4150125759242685e-5	6.377217382398426e-6	1.4278130813485972e-5	1.2129498112177043e-5	2.1050839883402403e-5	2.396082015159532e-5	1583	YBR027C,YBR028C	NA	chrII:294260-296100(-)	ORFS	8	5	14	13	3	8	42.25	45.6	45.6428571428571	57.3846153846154	52	42.75	46	49	45	62	55	26.5	38.4680421487203	NA	18.7	19.4	20.6	46	56.5	57.2	57.9	59.2	60.6	38.5253227746451	NA	17.4	24.8	32.2	49	55	57.4	59.8	62.2
1.1496977179384681e-4	1.126641737557055e-4	4.104962608877217e-5	5.336979169357899e-5	5.71379939692351e-5	1.2901980081628247e-4	1584	YBR029C_CDS1	CDS1	chrII:296308-297860(-)	ORFS	65	22	38	70	53	23	41.4923076923077	37.2272727272727	46.7105263157895	46.1714285714286	37.2075471698113	37.6521739130435	40	35.5	42.5	45.5	37	30	36.303034938895	NA	17	17.8	20	40	52	55.2	63	65.2	76	34.4696432482451	NA	21	21.1	22.15	35.5	45	47.4	51.4	52
1.4150125759242685e-5	1.9131652147195275e-5	7.139065406742986e-6	2.4258996224354084e-6	1.0525419941701201e-5	2.0274540128272962e-5	1585	YBR030W_YBR030W	YBR030W	chrII:298016-300016(+)	ORFS	8	1	7	11	9	4	28	57	40	44.4545454545455	34.3333333333333	46.25	24.5	57	44	39	33	47	22.0625988377242	NA	7.35	7.7	8.45	24.5	37.5	39.6	41.7	48.9	56.95	57	57	57	57	57	57	57	57	57	57
0.005343441239834019	0.0047276438194847	0.0039318402727636995	0.0025811571982712746	0.0014780696860988974	0.0015758847099703074	1586	YBR031W_RPL4A	RPL4A	chrII:300104-301392(+)	ORFS	3021	1064	983	855	2224	2203	33.4723601456471	25.2866541353383	27.0935910478128	38.3251461988304	31.4163669064748	27.9028597367227	30	23	22	36	28	25	29.3232396278935	23	13	16	17	30	42	45	49	54	64	22.5857731646117	24	11	13	14	23	29	31	34	39
1.7510780627062823e-4	1.5730469543249448e-4	3.569532703371493e-6	7.277698867306225e-6	1.5036314202430288e-5	5.89804803731577e-5	1588	YBR034C_HMT1	HMT1	chrII:304756-306020(-)	ORFS	99	3	10	32	74	2	33.3636363636364	40	29.4	45.90625	22.9594594594595	18.5	29	30	23.5	31	18	18.5	28.8827457628546	20	10.9	13.8	15	29	47.5	49	51.3	55.2	59.1	35.1611615360196	NA	21.9	22.8	23.7	30	49.5	53.4	57.3	61.2
6.898186307630809e-5	7.227513033384882e-5	9.816214934271606e-5	1.2372088074420583e-4	1.7442124474819135e-4	1.769414411194731e-4	1589	YBR035C_PDX3	PDX3	chrII:306140-306988(-)	ORFS	39	51	116	96	34	55	30.3589743589744	34.3921568627451	31.2068965517241	32.90625	27.8529411764706	32.7818181818182	28	33	27.5	31	21.5	25	25.9356875615293	9	9	9	11.7	28	38	41	44.3	49	63	30.6314365073574	NA	13.5	15	17.5	33	42.5	43	44.5	54
1.7333904055072288e-4	1.4242452154023148e-4	1.5170513989328847e-4	1.9892376903970352e-4	2.285519758769404e-4	2.4698076156259787e-4	1590	YBR036C_CSG2	CSG2	chrII:308860-310372(-)	ORFS	98	82	152	134	67	85	38.3775510204082	41.2682926829268	38.9013157894737	39.6417910447761	36.6716417910448	42.1529411764706	38	39.5	38	38	36	39	33.7097827161293	28	12	17.4	21.55	38	50	54.2	56	58.3	65.3	36.4961735508629	NA	15.05	18	19.3	39.5	53	54.8	58	61
3.1837782958296044e-5	2.338313040212756e-5	5.175822419888665e-5	5.336979169357899e-5	9.322514805506779e-5	7.925502050143067e-5	1591	YBR037C_SCO1	SCO1	chrII:310444-311500(-)	ORFS	18	22	62	43	11	29	47.8888888888889	43.7272727272727	36.8225806451613	35.8139534883721	44.7272727272727	37.2068965517241	39	43	31	35	37	37	37.7930443407765	54	16.1	18.4	19.55	39	53.75	54	67.5	91.2	116.55	38.8210367306369	20	19.05	20	20.6	43	56.5	57.8	62.25	66.6
5.306297159716007e-5	4.676626080425512e-5	7.139065406742986e-5	8.975828603011011e-5	8.269972811336659e-5	6.635304041980243e-5	1592	YBR038W_CHS2	CHS2	chrII:311832-314960(+)	ORFS	30	37	55	36	22	40	40.4	35.7297297297297	44.5636363636364	40.9444444444444	42.3181818181818	38.65	36.5	34	39	44	40.5	36	35.7207366306726	50	11.45	19.2	22.7	36.5	50	54.8	62	64.3	68.1	29.9031506378867	20	9.8	11.6	13.2	34	52	53.8	54.6	57.6
1.1143224035403615e-4	1.169156520106378e-4	1.0173168204608756e-4	1.72238873192914e-4	2.1201203025426708e-4	2.1011796132937432e-4	1593	YBR039W_ATP3	ATP3	chrII:315496-316656(+)	ORFS	63	71	141	114	55	57	31.1428571428571	31.2394366197183	30.8156028368794	30.3771929824561	28.8	33.0701754385965	29	31	27	26.5	24	23	26.5722341807661	20	10.2	13.2	15.3	29	42.5	45.6	49.4	56.6	59.9	27.0751878554648	NA	8	13	16.5	31	41.5	44	46	50
9.374458315498279e-5	8.290382597117953e-5	9.99469156944018e-5	9.218418565254553e-5	1.2931230214090049e-4	1.105884006996707e-4	1594	YBR041W_FAT1	FAT1	chrII:318200-320360(+)	ORFS	53	38	86	60	39	56	38.6415094339623	41.9210526315789	45.406976744186	39.3166666666667	30.0512820512821	37.3214285714286	34	39.5	45.5	38	24	35	33.2738797574952	NA	13.6	16.8	22	34	45	48.6	50.2	53.4	65.6	35.2654341012151	NA	12.85	14.7	16	39.5	59.5	62	66	68.3
1.4150125759242685e-5	1.0628695637330708e-5	3.569532703371493e-6	2.4258996224354084e-6	6.014525680972115e-6	1.1058840069967069e-5	1595	YBR042C_CST26	CST26	chrII:320476-321668(-)	ORFS	8	1	4	6	5	2	40.875	52	45	36	32.6	43	43.5	52	37	35.5	40	43	37.5124196520891	54	18.15	21.3	24.5	43.5	54	54	54	55.5	57.25	52	52	52	52	52	52	52	52	52	52
2.830025151848537e-5	4.2514782549322834e-5	2.6771495275286198e-5	1.9407196979483267e-5	3.60871540858327e-5	4.23922202682071e-5	1596	YBR043C_QDR3	QDR3	chrII:321780-324116(-)	ORFS	16	8	24	23	20	15	47.875	38	48.5416666666667	54.0869565217391	45.55	45.6	41.5	30.5	50.5	49	47.5	47	41.3522867275996	NA	17	19.5	24.25	41.5	54.25	55	56.5	58	83.25	34.0736142255187	NA	19.35	19.7	20.3	30.5	50.75	57.4	64.05	65.6
5.306297159716007e-6	1.4880173892262992e-5	1.070859811011448e-5	3.3962594714095716e-5	3.4583522665589666e-5	2.2117680139934138e-5	1597	YBR044C_TCM62	TCM62	chrII:324284-326148(-)	ORFS	3	14	23	12	7	6	29.6666666666667	47.0714285714286	40.3913043478261	43.8333333333333	39.8571428571429	35.3333333333333	19	48.5	42	41.5	40	25.5	25.0266382726825	NA	15.4	15.8	16.2	19	37	40.6	44.2	47.8	51.4	42.85449639342	53	20.5	24.3	24.95	48.5	60.5	62.2	64.25	67.5
1.7687657199053357e-6	2.1257391274661417e-6	1.7847663516857465e-6	2.4258996224354084e-6	7.518157101215144e-6	3.6862800233223564e-6	1598	YBR045C_GIP1	GIP1	chrII:328148-330228(-)	ORFS	1	1	5	2	1	1	33	9	41.8	21	30	79	33	9	38	21	30	79	33	33	33	33	33	33	33	33	33	33	33	9	9	9	9	9	9	9	9	9	9
2.6531485798580034e-5	1.4880173892262992e-5	3.212579433034344e-5	5.0943892071143575e-5	1.2780867072065743e-4	1.0321584065302598e-4	1599	YBR046C_ZTA1	ZTA1	chrII:330228-331556(-)	ORFS	15	21	85	56	7	18	39.3333333333333	44.4761904761905	37.4941176470588	32.8571428571429	23	39.6111111111111	32	43	33	32	21	48	33.7976445065952	NA	17	18.6	21.4	32	42	47.2	61.9	65.8	82.3	42.4045848201636	NA	29	31	32	43	48	54	63	63
7.075062879621343e-6	6.377217382398426e-6	5.35429905505724e-6	9.703598489741634e-6	2.556173414413149e-5	1.2901980081628248e-5	1600	YBR047W_FMP23	FMP23	chrII:331784-332424(+)	ORFS	4	4	17	7	3	3	58.5	39	35.2941176470588	29.4285714285714	32	28	60.5	38	31	29	24	19	56.6118582508704	NA	40.25	42.5	44.75	60.5	69.75	70.8	71.85	72.9	73.95	38.5913172049384	38	32.9	33.8	34.7	38	40.5	42	43.5	45
0.0035976694742874526	0.0035074695603191336	0.0032643376572332305	0.002605416194495629	0.0017442124474819135	0.0014560806092123308	1601	YBR048W_RPS11B	RPS11B	chrII:332736-334040(+)	ORFS	2034	1074	1160	790	1650	1829	28.2654867256637	21.2718808193669	21.601724137931	25.5658227848101	26.8254545454545	24.7534171678513	24	19	18	18	23	22	24.4932540350473	20	11	13	14	24	35	38	42	46	55	19.2411450942546	17	10	11	13	19	25	27	30	34
3.360654867820138e-5	1.0628695637330708e-5	2.6771495275286198e-5	2.6684895846789495e-5	3.4583522665589666e-5	3.317652020990121e-5	1602	YBR049C_REB1	REB1	chrII:334204-336948(-)	ORFS	19	11	23	18	5	15	35.9473684210526	43.1818181818182	28.2608695652174	36.5	30.6	43.7333333333333	35	36	23	28.5	20	45	31.9068275343511	35	9.8	18	21.4	35	41	43.8	46.2	51.6	63.7	34.1219738969398	NA	12	13	17	36	52.5	58	59	60
6.898186307630809e-5	9.14067824810441e-5	1.6419850435508867e-4	3.056633524268615e-4	4.435712689716935e-4	4.0549080256545924e-4	1604	YBR052C_RFS1	RFS1	chrII:338668-339420(-)	ORFS	39	126	295	220	43	92	32.8717948717949	39.1190476190476	37.1220338983051	34.1818181818182	37.093023255814	43.445652173913	30	37	34	31	29	41	29.8543438572081	15	15	16.6	18	30	42	45	49.3	52.4	56.8	34.78910656043	38	15	18.5	21.75	37	47	50	51	59
1.945642291895869e-5	2.5508869529593704e-5	8.38840185292301e-5	1.2857267998907666e-4	2.1501929309475313e-4	1.7509830110781194e-4	1605	YBR053C_YBR053C	YBR053C	chrII:339636-340772(-)	ORFS	11	53	143	95	12	47	41	43.377358490566	38.7622377622378	34.2	30.5833333333333	50.6382978723404	49	40	35	32	27.5	49	37.8315158504686	49	18.5	20	21.5	49	51	52	55	58	58.5	37.5947448101304	NA	13.6	20.2	23	40	57	58.6	63.2	67.6
1.0612594319432014e-5	1.9131652147195275e-5	1.231488782663165e-4	2.814043562025074e-4	3.3380617529395244e-4	1.9537284123608491e-4	1606	YBR054W_YRO2	YRO2	chrII:342576-344584(+)	ORFS	6	116	222	106	9	69	19.3333333333333	39.3620689655172	33.5945945945946	31.9528301886792	69.1111111111111	60.4202898550725	16.5	36	32	28	51	55	17.2291291745665	NA	9.75	10.5	11.25	16.5	21.75	23	27	31	35	35.2163886469407	41	17.5	20	24	36	46.25	49	51.75	57.5
1.4150125759242685e-5	2.1257391274661417e-5	2.8556261626971944e-5	2.6684895846789495e-5	6.014525680972115e-6	2.5803960163256496e-5	1607	YBR055C_PRP6	PRP6	chrII:344500-347324(-)	ORFS	8	11	4	14	10	16	54.625	31.7272727272727	36.5	39.2142857142857	25.8	45	51.5	28	40.5	38.5	19.5	26.5	52.4753964986769	NA	37.7	38.4	39.2	51.5	61.25	63	64.75	72.5	81.25	21.6517945531045	NA	5	6	7.5	28	46	47	54	61
2.4762720078674698e-5	1.4880173892262992e-5	5.711252325394389e-5	9.946188451985176e-5	1.7442124474819135e-4	1.6588260104950607e-4	1608	YBR056W_YBR056W	YBR056W	chrII:347816-349456(+)	ORFS	14	41	116	90	7	32	32.2142857142857	36.4146341463415	33.1120689655172	32.8222222222222	27.8571428571429	53.90625	31	34	30	30.5	27	49.5	29.31763179157	24	15.6	17.3	17.95	31	42	43.4	44.3	48.2	54.55	31.2984217431897	NA	12	13	16	34	50	54	58	63
4.2450377277728056e-5	5.3143478186653546e-5	6.068205595731538e-5	9.703598489741634e-5	6.0145256809721154e-5	6.450990040814124e-5	1609	YBR056W-A	NA	chrII:351064-352016(+)	ORFS	24	40	40	35	25	34	56.375	33.95	35.9	39.8857142857143	38.24	42.8235294117647	49	30.5	28.5	38	37	46	47.7186352370985	25	25	25	27.25	49	65.75	68	68.55	73.2	82.65	28.7671042013895	11	11	11	14.55	30.5	44.25	45.6	49.6	61.4
1.0612594319432014e-5	2.1257391274661417e-6	1.4278130813485972e-5	1.9407196979483267e-5	1.653994562267332e-5	1.1058840069967069e-5	1610	YBR057C_MUM2	MUM2	chrII:352052-353380(-)	ORFS	6	8	11	6	1	8	48.3333333333333	31.625	47.2727272727273	44.5	19	32.25	51.5	27	42	42	19	28	43.5461758337633	NA	21.5	28	34.5	51.5	58.75	59	62.25	65.5	68.75	25.4087005825357	27	8.15	11.3	14.65	27	42.5	47.4	52.3	55.4
1.2381360039337349e-5	1.4880173892262992e-5	1.606289716517172e-5	1.9407196979483267e-5	1.353268278218726e-5	3.501966022156238e-5	1611	YBR058C_UBP14	UBP14	chrII:353572-356060(-)	ORFS	7	8	9	19	7	9	43.1428571428571	34.5	33	42.1052631578947	28	28.5555555555556	40	29.5	35	43	28	24	40.6835660517327	NA	26.5	28	29.5	40	49.5	51	54.2	60.8	67.4	31.1796332407739	NA	18.35	18.7	19.05	29.5	50.25	50.6	50.95	53.4
9.374458315498279e-5	1.0416121724584094e-4	9.637738299103032e-5	9.946188451985176e-5	7.81888338526375e-5	1.1427468072299305e-4	1612	YBR058C-A_TSC3	TSC3	chrII:356140-356628(-)	ORFS	53	41	52	62	49	54	32.0188679245283	33.219512195122	32.9807692307692	32.9354838709677	33.3877551020408	32.4259259259259	33	29	29	24.5	29	28	27.923031936736	24	11.6	15	16	33	42	45.2	46.2	49.4	54.8	30.6126771141241	NA	14	22	22	29	42	44	48	49
2.830025151848537e-5	1.7005913019729134e-5	6.960588771574412e-5	5.336979169357899e-5	8.119609669312356e-5	9.584328060638128e-5	1613	YBR059C_AKL1	AKL1	chrII:356764-360332(-)	ORFS	16	22	54	52	8	39	37.3125	40.8636363636364	32.4074074074074	44.6346153846154	86.125	42.7948717948718	35.5	33	29.5	40	36	41	31.2077389430447	NA	8.75	14.5	19.5	35.5	43.5	51	59.25	62.5	67	33.2508872653816	NA	12.15	15.1	16	33	61.5	62	63.7	64
1.945642291895869e-5	1.9131652147195275e-5	1.9632429868543215e-5	1.6981297357047858e-5	1.202905136194423e-5	2.7647100174917675e-5	1614	YBR060C_ORC2	ORC2	chrII:360564-362620(-)	ORFS	11	7	8	15	9	11	34.4545454545455	29.8571428571429	33	47.1333333333333	42.1111111111111	30.8181818181818	39	20	24	48	31	28	31.4302132111595	NA	15	22	22.5	39	41.5	43	43	43	46	23.6337505034194	NA	10.9	11.8	12.7	20	38	41.6	47.1	56.4
4.2450377277728056e-5	3.401182603945827e-5	8.923831758428733e-6	1.2129498112177043e-5	7.518157101215144e-6	3.133338019824003e-5	1615	YBR061C_TRM7	TRM7	chrII:364604-365740(-)	ORFS	24	5	5	17	16	5	35.625	35.4	56	51.4117647058824	40.8125	27.6	31.5	22	40	54	31	25	31.1874020015074	NA	10.6	14.3	16.35	31.5	48	51.8	54.1	56.4	57	31.2647913835132	NA	20.2	20.4	20.6	22	53	54.6	56.2	57.8
1.2381360039337349e-5	1.2754434764796852e-5	1.9632429868543215e-5	1.9407196979483267e-5	5.864162538947812e-5	8.847072055973655e-5	1616	YBR062C_YBR062C	YBR062C	chrII:365852-366603(-)	ORFS	7	8	39	48	6	11	47.4285714285714	30.25	30.5641025641026	38.5416666666667	36	43.5454545454545	41	30.5	29	35	28.5	43	41.89541272139	NA	20	23	26	41	59.5	62.2	66.6	74.4	82.2	24.0796492638383	39	8.7	9.4	10.2	30.5	42.25	46.8	51.35	53.8
3.5375314398106713e-6	1.0628695637330708e-5	3.748009338540068e-5	2.4258996224354086e-5	9.021788521458174e-6	1.1058840069967069e-5	1617	YBR066C_NRG2	NRG2	chrII:369963-370763(-)	ORFS	2	10	6	6	5	21	42	21.6	42.6666666666667	25.6666666666667	43.8	41.0476190476191	42	21.5	50	26	61	31	39.9374510954317	NA	30.3	31.6	32.9	42	48.5	49.8	51.1	52.4	53.7	19.0293965153071	11	10.45	10.9	11	21.5	27.5	29.2	31.9	34.8
1.5211385191185887e-4	1.530532171775622e-4	4.711783168450371e-4	7.42325284465235e-4	7.082103989344665e-4	5.971773637782218e-4	1618	YBR067C_TIP1	TIP1	chrII:371955-372803(-)	ORFS	86	306	471	324	72	264	36.8023255813954	37.5718954248366	34.5477707006369	30.9413580246914	42.1805555555556	45.9924242424242	36	36	32	28	40.5	43.5	32.1359989858428	NA	13	17.5	18.75	36	47	49	52.25	57	60	34.2557659063783	NA	16	18.5	21	36	46	49	53	57
2.6177732654598967e-4	2.338313040212756e-4	3.8193999926074975e-4	2.4258996224354085e-4	2.9771902120811973e-4	3.2070636202904506e-4	1619	YBR068C_BAP2	BAP2	chrII:373659-375747(-)	ORFS	148	100	198	174	110	214	43.7635135135135	49.43	43.3787878787879	45.816091954023	45.8545454545455	43.7336448598131	46	52	41	45.5	42	40	36.6205778204711	13	9.35	13	15.05	46	59.25	63	66.95	68.3	73	38.9755825183015	NA	10.9	13	14.85	52	63	66.2	70.15	77.3
1.3442619471280552e-4	1.0416121724584094e-4	7.317542041911561e-5	4.3666193203837354e-5	3.157625982510361e-5	6.266676039648006e-5	1620	YBR069C_TAT1	TAT1	chrII:375851-378547(-)	ORFS	76	18	21	34	49	41	40.0657894736842	38.0555555555556	33.8095238095238	44.5588235294118	33.1836734693878	32.5121951219512	40	31.5	32	42.5	30	26	35.2872319145911	32	11.75	14.5	19	40	50	53	60	66.5	70.75	32.9114041113868	NA	15.25	16	17.65	31.5	52.25	57.8	63.7	67.3
1.2381360039337349e-5	2.338313040212756e-5	1.4278130813485972e-5	3.8814393958966535e-5	2.706536556437452e-5	2.396082015159532e-5	1621	YBR070C_ALG14	ALG14	chrII:379179-379979(-)	ORFS	7	16	18	13	11	8	41.4285714285714	41.9375	46.8333333333333	51.0769230769231	38.1818181818182	64.75	36	31.5	45.5	38	33	45.5	37.1246263553217	NA	18.4	23.8	29.2	36	56.5	59.2	61.3	62.2	63.1	33.458249328458	NA	15	16	16.25	31.5	56.25	60	62.25	65
2.2993954358769364e-5	1.2754434764796852e-5	1.606289716517172e-5	1.6981297357047858e-5	4.510894260729086e-5	3.6862800233223565e-5	1622	YBR071W_YBR071W	YBR071W	chrII:380239-381375(+)	ORFS	13	7	30	20	6	9	44.6923076923077	38.4285714285714	51.3666666666667	39.65	43	43.8888888888889	48	37	48	40.5	47.5	47	36.8563365998766	NA	9.2	15.4	25.6	48	62	66.2	69.6	71.4	72.4	35.9044963646743	NA	20.2	21.4	22.6	37	50.5	52	53.2	53.8
1.7687657199053357e-6	1.0628695637330708e-5	7.763733629832998e-4	0.00172238873192914	0.0035079721034269864	0.004018045225421369	1623	YBR072W_HSP26	HSP26	chrII:381943-382799(+)	ORFS	1	710	2333	2180	5	435	42	44.8422535211268	36.9202743249036	29.9711009174312	49.8	58.583908045977	42	42	35	28	52	56	42	42	42	42	42	42	42	42	42	42	42	42.2670944468583	38	26.45	31	32	42	50	52	55	61
1.945642291895869e-5	1.0628695637330708e-5	2.498672892360045e-5	2.4258996224354086e-5	3.307989124534664e-5	4.792164030319064e-5	1624	YBR073W_RDH54	RDH54	chrII:383135-385991(+)	ORFS	11	10	22	26	5	14	32.0909090909091	32.4	37.1363636363636	53.1538461538462	19.6	35.9285714285714	27	30.5	35.5	43.5	17	32.5	30.1102153282981	27	18.5	19	21	27	38.5	40	44.5	49	52.5	27.0752351252232	NA	10.9	11.8	13.4	30.5	39.5	42.4	47.8	54.3
7.605692595592944e-5	8.71553042261118e-5	7.139065406742986e-5	4.3666193203837354e-5	4.510894260729086e-5	6.266676039648006e-5	1625	YBR074W_YBR074W	YBR074W	chrII:386271-389303(+)	ORFS	43	18	30	34	41	40	33.2325581395349	28.9444444444444	35.1	38.0882352941176	35	32.3	31	26	29.5	40.5	29	26	28.0540138421247	NA	10.2	15.2	17	31	47	49	50.7	54.8	70.3	26.0446698966372	NA	14.4	15	15	26	35.25	38.4	41.8	44.6
5.306297159716007e-5	4.464052167678897e-5	6.246682230900113e-5	8.49064867852393e-5	1.2329777645992836e-4	1.1427468072299305e-4	1626	YBR076C-A,YBR076C-A,YBR077C	NA	chrII:391155-392347(-)	ORFS	30	35	82	62	21	35	32.4	36.1714285714286	43.6951219512195	40.0645161290323	38.3809523809524	51.8571428571429	28	30	35.5	42.5	38	45	28.0283807055551	NA	12.9	14	16.4	28	36.75	45.2	50.55	60.8	69.1	29.7167357217928	22	9.8	13.8	18.1	30	50.5	55.2	57.8	62.2
0.0016803274339100688	0.001530532171775622	0.0014724322401407411	0.0012857267998907665	0.0013156774927126503	0.0012459626478829565	1627	YBR078W_ECM33	ECM33	chrII:392943-395295(+)	ORFS	950	530	875	676	720	825	37.3484210526316	37.5433962264151	39.6502857142857	44.0562130177515	36.2097222222222	32.722424242424196	34	29	37	42	33	27	31.8811437839821	47	12	15	17	34	48.75	51.2	55	60	70	29.308271199793	20	9	12	14	29	52	56.2	62	68
1.4327002331233218e-4	2.1469965187408032e-4	1.5527467259665996e-4	9.703598489741634e-5	5.71379939692351e-5	1.1427468072299305e-4	1628	YBR079C_RPG1	RPG1	chrII:395227-398299(-)	ORFS	81	40	38	62	101	87	37.8641975308642	25.65	35.3421052631579	48.9032258064516	35.4653465346535	29.8390804597701	32	23	34	44.5	31	24	30.4340707089076	25	10	14	16	32	46	50	56	65	94	20.8189355012252	23	7	8	9	23	29	35.2	38	39.7
5.306297159716007e-5	4.0389043421856696e-5	9.102308393597307e-5	7.035108905062685e-5	1.54874036285032e-4	1.4560806092123307e-4	1629	YBR080C_SEC18	SEC18	chrII:398467-400923(-)	ORFS	30	29	103	79	19	51	33	36.8620689655172	38.6504854368932	35.0379746835443	30.6842105263158	31.4313725490196	34.5	38	36	33	31	26	29.8668734199731	29	12	14.7	18.35	34.5	44.25	45.4	47	49	51.2	31.2013731216468	NA	10.2	14.4	15.2	38	47	51	55	58.6
1.945642291895869e-5	1.4880173892262992e-5	2.498672892360045e-5	2.4258996224354086e-5	2.255447130364543e-5	2.5803960163256496e-5	1630	YBR081C_SPT7	SPT7	chrII:401123-405387(-)	ORFS	11	10	15	14	7	14	45.3636363636364	32.5	40	36.1428571428571	42.4285714285714	32	39	32.5	38	32.5	46	31	30.2156041615103	39	10	14	15	39	42.5	43	51.5	60	129	28.2704878314536	14	14	14	14.35	32.5	42.25	44.8	48.85	53.1
4.3511636709671255e-4	4.825427819348142e-4	7.567409331147566e-4	0.0012444865063093646	0.0016600090879483039	0.001821022331521244	1631	YBR082C_UBC4	UBC4	chrII:406451-407275(-)	ORFS	246	513	1104	988	227	424	33.9268292682927	35.9922027290448	35.1621376811594	32.0931174089069	33.1145374449339	39.0212264150943	33	33	32	30	26	36	30.1711205269326	NA	12	15	18	33	41.75	44	50	54.5	61	32.0107672541829	32	14	16	19	33	46	48	53	58.8
1.0612594319432014e-5	2.9760347784525984e-5	7.674495312248711e-5	1.115913826320288e-4	1.0074330515628294e-4	9.584328060638128e-5	1632	YBR083W_TEC1	TEC1	chrII:407335-410687(+)	ORFS	6	46	67	52	14	43	46.8333333333333	46.2391304347826	52.134328358209	39.2115384615385	49.2857142857143	51.6511627906977	50.5	41.5	41	38.5	50.5	45	42.4506756610372	NA	21.5	28	34.5	50.5	59.75	60	61	62	63	41.690136069226	38	18.25	21.5	25.5	41.5	57	61	63.5	69.5
0.0011267037635796988	0.0012626890417148883	0.0010851379418249341	8.660461652094409e-4	5.307818913457892e-4	5.418831634283863e-4	1633	YBR084C-A_RPL19A	RPL19A	chrII:414083-415299(-)	ORFS	637	357	353	294	594	608	27.0047095761381	20.3193277310924	18.699716713881	25.6904761904762	24.8434343434343	21.3042763157895	23	18	16	17	22	19	22.8105795445979	13	8	11	13	23	34	38	42.6	49	57	17.9431539787552	16	8.8	10	11	18	24	26	28	30
1.3088866327299483e-4	1.5517895630502837e-4	1.4635084083823122e-4	9.703598489741634e-5	4.961983686801995e-5	3.6862800233223565e-5	1634	YBR084W_MIS1	MIS1	chrII:410975-414143(+)	ORFS	74	40	33	20	73	82	36.0675675675676	20.375	22.2121212121212	37.5	28.6164383561644	25.6219512195122	34	18.5	21	41	26	22	30.6344975135753	36	12	13	16.95	34	44	49	50	58.8	72	18.089129240148	18	6.95	10.6	12.85	18.5	24.25	25.2	27	29.6
9.197581743507746e-5	1.785620867071559e-4	9.494956990968172e-4	0.001673870739480432	0.002444904689315165	0.001693845670716623	1635	YBR085C-A_YBR085C-A	YBR085C-A	chrII:418531-419267(-)	ORFS	52	690	1626	919	84	532	40.6346153846154	35.936231884058	30.9667896678967	28.1686615886834	42.1666666666667	51.4511278195489	35	34	28	25	37	49	34.683447972984	NA	12.55	16	20.3	35	51	53.8	55.7	57.9	72.5	32.1654074873267	30	13	15.9	19	34	45	48	53.65	59
2.1225188638864028e-5	1.4880173892262992e-5	3.212579433034344e-5	1.9407196979483267e-5	1.9547208463159374e-5	9.215700058305891e-6	1636	YBR085W_AAC3	AAC3	chrII:415871-417183(+)	ORFS	12	8	13	5	7	18	32.75	48	41.8461538461538	40.4	49.7142857142857	34.6666666666667	26	44.5	36	49	40	34	29.7096354540086	NA	17.95	22.2	23.3	26	36.75	38.4	46.7	58.8	64.15	44.3075041557622	NA	28.35	28.7	29.05	44.5	58	62.2	66.4	72.7
2.1402065210854562e-4	1.5092747805009606e-4	1.9275476598206064e-4	1.9649786941726806e-4	2.1652292451499616e-4	1.8984342120110137e-4	1637	YBR086C_IST2	IST2	chrII:420075-423339(-)	ORFS	121	81	144	103	71	108	37.4049586776859	43.6049382716049	39.4305555555556	41.9320388349515	34.8450704225352	46.8888888888889	35	44	40.5	41	30	46.5	31.3859528802171	44	12	14	16	35	49	54	57	63	67	36.814246686183	NA	12	15	18	44	52	54	58	64
4.2450377277728056e-5	7.014939120638269e-5	4.818869149551516e-5	4.1240293581401944e-5	3.909441692631875e-5	4.23922202682071e-5	1638	YBR087W_RFC5	RFC5	chrII:423743-424879(+)	ORFS	24	17	26	23	33	27	41.5	26.5882352941176	33.5384615384615	40.1739130434783	32.4242424242424	30.5555555555556	42	23	31.5	38	29	26	33.7093909370456	42	11.3	13.9	16.45	42	49.25	56.8	70.3	74.4	88.6	22.1916776093047	NA	9.2	11.8	13.4	23	40	40	42.4	47.6
1.6803274339100688e-4	1.126641737557055e-4	7.139065406742986e-5	7.762878791793307e-5	8.269972811336659e-5	7.74118804897695e-5	1639	YBR088C_POL30	POL30	chrII:424891-425811(-)	ORFS	95	32	55	42	53	40	36.6105263157895	28.1875	35.0909090909091	41.3571428571429	33.6415094339623	37.775	30	24.5	36	36	32	32.5	28.8405332650297	27	9.7	10.8	14	30	46	51.2	53.9	57	69.3	23.8110189617047	18	9	10.3	13	24.5	42	42.8	46.4	54.4
1.5565138335166953e-4	1.488017389226299e-4	2.1595672855397534e-4	3.32348248273651e-4	4.104913777263469e-4	4.5894186290363335e-4	1640	YBR089C-A,YBR090C_NHP6B,YBR090C	NHP6B,YBR090C	chrII:425940-426907(-)	ORFS	88	137	273	249	70	121	29.7159090909091	33.1897810218978	33.0586080586081	31.9477911646586	29.4	30.4876033057851	26.5	30	30	28	23	24	26.0709786012051	21	11	12.7	14.05	26.5	40	43	45.95	50.3	56.8999999999999	27.6298497470995	NA	8	12	14.4	30	44	48	52	54.4
3.1837782958296044e-5	5.952069556905197e-5	3.569532703371493e-5	2.91107954692249e-5	4.2101679766804805e-5	7.003932044312476e-5	1641	YBR090C,YBR091C	NA	chrII:427019-427515(-)	ORFS	18	12	28	38	28	20	31	39.8333333333333	35.2857142857143	32.3421052631579	39.7857142857143	32.15	29.5	29.5	34.5	27.5	26.5	23.5	28.9346399592641	NA	17.4	19.4	20	29.5	37	39.8	41.9	43.3	47.3	32.3672952688829	22	11.75	14.8	19.2	29.5	55.25	55.8	57.05	58.7
7.251939451611876e-5	7.227513033384882e-5	6.960588771574412e-5	2.4258996224354086e-5	1.5036314202430288e-5	5.529420034983534e-6	1642	YBR092C_PHO3	PHO3	chrII:427555-429131(-)	ORFS	41	10	10	3	34	39	36.8292682926829	24.3	49.2	28	34.0588235294118	27.7948717948718	38	19.5	23	35	28.5	26	34.5642792478596	37	18	19	21	38	45	47	49	50	54	22.1531623853818	16	15.45	15.9	16	19.5	22.5	27.2	36.65	44.7
1.786453377104389e-4	1.488017389226299e-4	1.4456607448654548e-4	1.0188778414228715e-4	5.413073112874904e-5	5.345106033817417e-5	1643	YBR093C_PHO5	PHO5	chrII:429459-430987(-)	ORFS	101	42	36	29	70	81	37.5643564356436	21.0714285714286	31.0555555555556	26.3793103448276	35.5285714285714	26.641975308642	35	18.5	22	16	32	21	33.7851007241571	43	15	19	21	35	47	50	53	56	72	17.848704972701402	NA	6.05	7	10.15	18.5	26.5	27.8	31.4	32.9
2.6531485798580034e-5	3.613756516692441e-5	3.926485973708643e-5	1.455539773461245e-5	2.255447130364543e-5	3.6862800233223565e-5	1644	YBR094W_PBY1	PBY1	chrII:431975-434391(+)	ORFS	15	6	15	20	17	22	34.4	49.6666666666667	27.1333333333333	43.7	33.8235294117647	28.4090909090909	36	44	24	44.5	31	19	30.5523855923035	NA	12.7	14.2	16.1	36	47	50.6	52.7	54.2	55.6	46.6169530874611	NA	32.5	33	33.5	44	53	55	63.5	72
3.5375314398106713e-6	8.502956509864567e-6	1.7847663516857465e-5	9.703598489741634e-6	1.653994562267332e-5	2.2117680139934138e-5	1645	YBR095C_RXT2	RXT2	chrII:434283-435723(-)	ORFS	2	4	11	12	4	10	43	38.75	44.6363636363636	35.4166666666667	62.5	75.1	43	38.5	31	31.5	53.5	59.5	42.9534631898291	NA	41.2	41.4	41.6	43	44	44.2	44.4	44.6	44.8	35.7617922131967	NA	21.5	23	24.5	38.5	49.75	51.4	53.05	54.7
1.6980150911091222e-4	1.6580765194235906e-4	1.677680370584602e-4	2.7897845658007197e-4	2.947117583676337e-4	3.7047114234389685e-4	1646	YBR096W_YBR096W	YBR096W	chrII:435935-436775(+)	ORFS	96	115	196	201	78	94	42.8958333333333	43.0086956521739	38.8775510204082	37.8557213930348	32.9358974358974	42.3936170212766	36	40	35	36	28.5	35	36.9028283844277	NA	17	19	23.25	36	50.25	58	60	66	78.25	36.9807521242208	NA	16	18	20	40	56	58	62	75
8.843828599526677e-6	6.377217382398426e-6	1.070859811011448e-5	1.455539773461245e-5	2.556173414413149e-5	1.4745120093289426e-5	1647	YBR097W_VPS15	VPS15	chrII:436903-441287(+)	ORFS	5	6	17	8	3	6	23.8	41.1666666666667	47.5294117647059	46.875	45	40.1666666666667	24	33.5	44	52.5	40	36.5	23.2834742837873	NA	17.2	18.4	19.6	24	27	27.6	28.2	28.8	29.4	37.5801779017516	30	23.25	25.5	27.75	33.5	49	53	58.75	64.5
1.7687657199053357e-6	2.1257391274661417e-6	5.35429905505724e-6	1.455539773461245e-5	6.014525680972115e-6	3.6862800233223564e-6	1648	YBR098W_MMS4	MMS4	chrII:441495-443743(+)	ORFS	1	6	4	2	1	3	58	42.8333333333333	49.75	31.5	56	46.6666666666667	58	27.5	59	31.5	56	33	58	58	58	58	58	58	58	58	58	58	58	34.0642986923302	NA	15.75	18.5	21.25	27.5	58.75	69	75.75	82.5
5.129420587725473e-5	1.2116713026557007e-4	6.371615875518115e-4	9.388231538825031e-4	7.608374986429726e-4	0.00033360834211067323	1650	YBR101C_FES1	FES1	chrII:443739-444755(-)	ORFS	29	387	506	181	57	357	42.6551724137931	32.1266149870801	28.3913043478261	26.3314917127072	44.2105263157895	38.7759103641457	41	26	23	22	45	37	37.3495944673173	NA	13.6	20	22	41	52	52.8	63.6	71.4	82.4	25.1607478141974	12	8	10	12	26	43	47	52.1	58
1.4150125759242685e-5	1.0628695637330708e-5	1.7847663516857465e-5	1.9407196979483267e-5	2.706536556437452e-5	3.133338019824003e-5	1651	YBR102C_EXO84	EXO84	chrII:444787-447395(-)	ORFS	8	8	18	17	5	10	37.75	45.875	48.4444444444444	44.2352941176471	43.2	52.6	32.5	45.5	47	41	30	48.5	33.2272678521411	24	16.85	20.7	24	32.5	48.5	56.2	63.9	65.9	66.95	44.6335049406733	36	32.75	34.5	36	45.5	55.5	56.2	56.9	58.2
1.2381360039337349e-5	1.0628695637330708e-5	1.9632429868543215e-5	1.9407196979483267e-5	3.7590785506075716e-5	2.949024018657885e-5	1652	YBR103W_SIF2	SIF2	chrII:447551-449319(+)	ORFS	7	8	25	16	5	11	40.7142857142857	38.375	26.92	33.1875	28.6	47.7272727272727	39	31	23	26.5	32	48	34.1295667309573	NA	15.3	15.6	15.9	39	56	57.2	60.2	66.8	73.4	34.7257336097023	NA	20.05	21.1	22.3	31	48	50.8	53.6	60.6
6.190680019668674e-5	6.802365207891653e-5	3.034102797865769e-5	2.4258996224354084e-6	1.353268278218726e-5	1.4745120093289426e-5	1653	YBR104W_YMC2	YMC2	chrII:449575-450759(+)	ORFS	35	1	9	8	32	17	36.1142857142857	37	52.2222222222222	43.25	26.46875	24.3529411764706	31	37	42	45.5	22.5	20	29.3164594914624	13	13	13	14.1	31	45	50.2	51	55.2	62.8	37	37	37	37	37	37	37	37	37	37
1.0612594319432014e-5	2.5508869529593704e-5	4.104962608877217e-5	3.638849433653113e-5	4.6612574027533894e-5	3.501966022156238e-5	1654	YBR105C_VID24	VID24	chrII:450731-452115(-)	ORFS	6	15	31	19	12	23	48.8333333333333	52.2	49.3225806451613	40.4210526315789	46.8333333333333	48.2173913043478	47.5	54	47	44	48.5	40	39.3973970440605	NA	16.25	25.5	34.75	47.5	65.75	71	72.25	73.5	74.75	46.0673518752112	NA	18.5	24	30	54	62.5	66.6	79.2	87.6
0.0011390851236190362	0.0011946653896359716	9.548499981518744e-4	7.593065818222828e-4	9.322514805506779e-4	0.001166707627381526	1655	YBR106W_PHO88	PHO88	chrII:452575-453511(+)	ORFS	644	313	620	633	562	535	34.5403726708075	33.3067092651757	39.2709677419355	39.2938388625592	31.2313167259786	31.8411214953271	32	30	36	36	28	27	30.6785434344593	22	14	17	18	32	42	45	49	55	63	28.6545968847766	27	11.6	13	15	30	43	46.6	51.2	56.8
1.7687657199053357e-6	4.251478254932283e-6	1.7847663516857465e-6	2.4258996224354084e-6	1.0525419941701201e-5	1.1058840069967069e-5	1656	YBR107C_IML3	IML3	chrII:453363-454683(-)	ORFS	1	1	7	6	2	1	53	66	44.7142857142857	27	41.5	24	53	66	43	10.5	41.5	24	53	53	53	53	53	53	53	53	53	53	53	66	66	66	66	66	66	66	66	66	66
3.5375314398106713e-6	8.502956509864567e-6	3.569532703371493e-5	4.3666193203837354e-5	6.164888822996418e-5	5.89804803731577e-5	1657	YBR108W_YBR108W	YBR108W	chrII:454807-457824(+)	ORFS	2	18	41	32	4	20	24.5	39.5555555555556	39.3658536585366	37.90625	40	55.2	24.5	36.5	36	35	43	49	22.5831795812724	NA	15.95	16.9	17.85	24.5	29.25	30.2	31.15	32.1	33.05	37.1128738622104	NA	21.8	25.1	26	36.5	51	51.6	52.45	54.5
4.421914299763339e-4	4.50656695022822e-4	5.532775690225815e-4	6.404375003229478e-4	7.142249246154387e-4	6.340401640114454e-4	1658	YBR109C_CMD1	CMD1	chrII:457716-458420(-)	ORFS	250	264	475	344	212	310	33.728	31.4507575757576	31.8063157894737	32.0145348837209	30.8301886792453	30.3935483870968	28.5	27	28	30	26	25	28.6498547275839	22	12.45	15	17	28.5	41.75	44	47	51	62.55	27.3265773122494	23	12	14	16	27	38.25	42	49.55	56
8.136322311564544e-5	6.802365207891653e-5	8.209925217754434e-5	5.57956913160144e-5	1.0525419941701202e-4	1.3086294082794366e-4	1659	YBR109W-A,YBR110W	NA	chrII:458664-460304(+)	ORFS	46	23	70	71	32	46	35.4347826086956	40.8695652173913	37.2428571428571	40.943661971831	30.53125	37.9782608695652	35.5	40	36.5	38	27	36	31.2324535629417	23	12.75	16	17.75	35.5	46.75	47	56.25	60	66.5	35.1249217516747	19	17.2	19	19	40	57.5	59.2	60	64.8
8.313198883555078e-5	9.565826073597637e-5	1.0887074745283055e-4	1.407021781012537e-4	2.1201203025426708e-4	2.285493614459861e-4	1660	YBR111C_YSA1	YSA1	chrII:461116-461844(-)	ORFS	47	58	141	124	45	61	28.2127659574468	29.7068965517241	32.0141843971631	31.3951612903226	33.8222222222222	27.3934426229508	26	30	28	30	26	22	24.8744581216511	26	11.3	13.6	15	26	35.5	38.6	40.2	46.4	53.1	26.2279335018417	NA	8.85	12.7	15	30	37	39.2	43	46.5
2.6531485798580034e-5	1.7005913019729134e-5	2.8556261626971944e-5	2.4258996224354086e-5	3.4583522665589666e-5	5.345106033817417e-5	1661	YBR111W-A_SUS1	SUS1	chrII:462104-462720(+)	ORFS	15	10	23	29	8	16	36.8666666666667	36.8	33.304347826087	43.2758620689655	37.5	37.3125	32	31.5	33	39	41.5	30	28.6458143024675	NA	11.2	13.4	14.2	32	45	49	59.5	66.4	83.4999999999999	31.3612263640294	26	12.9	13.8	16.1	31.5	56	60.2	60.65	61.7
3.360654867820138e-5	4.0389043421856696e-5	4.99734578472009e-5	4.851799244870817e-5	6.615978249069328e-5	7.925502050143067e-5	1662	YBR112C_CYC8	CYC8	chrII:462636-465964(-)	ORFS	19	20	44	43	19	28	39.9473684210526	42.15	47.8863636363636	49.4186046511628	33.8947368421053	40.0714285714286	42	44	49.5	42	20	38	33.368164944813	NA	10.2	16.6	21.5	42	50.5	51	53.1	58.8	63.8	36.1538158042799	16	15.7	16	17.7	44	58.25	60.2	65.9	71.2
8.843828599526677e-6	4.251478254932283e-6	5.35429905505724e-6	1.455539773461245e-5	1.804357704291635e-5	2.0274540128272962e-5	1663	YBR114W_RAD16	RAD16	chrII:467160-469664(+)	ORFS	5	6	12	11	2	3	47.2	46.3333333333333	39.6666666666667	31.8181818181818	37	21.3333333333333	56	52	38.5	29	37	14	37.7127611971604	NA	14	16	18	56	60	65.2	70.4	75.6	80.8	42.5890622193745	NA	21.75	27.5	33.25	52	56.75	58	58.75	59.5
1.7510780627062823e-4	1.232928693930362e-4	1.1244028015620203e-4	1.0916548300959338e-4	1.1126872509798413e-4	1.4929434094455545e-4	1664	YBR115C_LYS2	LYS2	chrII:469644-474028(-)	ORFS	99	45	74	81	58	63	36.8585858585859	28.0888888888889	38.5540540540541	40.7407407407407	34.8275862068966	26.7777777777778	33	26	39	38	32.5	23	32.0673942664579	NA	14	15.8	16.7	33	49.5	53	56.6	63	71	23.7199944131004	18	8.6	11.8	13	26	38	44.2	47.6	53.6
0.011802973648928305	0.01168518798368138	0.012243497172564222	0.013063469466814673	0.013059038884810706	0.011844017714934731	1665	YBR118W_TEF2	TEF2	chrII:477560-479128(+)	ORFS	6673	5385	8685	6426	5497	6860	26.3350816724112	23.5093779015785	25.75532527346	28.4016495487084	25.7485901400764	25.2593294460641	23	19	20	23	22	21	22.2388808063322	16	9	11	12	23	33	36	40	45	54	19.8206931084242	15	8	10	11	19	29	32	36	42
3.5375314398106713e-6	8.502956509864567e-6	3.391056068202919e-5	1.2129498112177043e-5	1.0525419941701201e-5	7.372560046644713e-6	1666	YBR119W_MUD1	MUD1	chrII:479256-480440(+)	ORFS	2	5	7	4	4	19	43.5	47.4	37	48.5	28.75	48.2631578947368	43.5	48	33	46.5	27	39	41.6653333119993	NA	32.25	33.5	34.75	43.5	49.75	51	52.25	53.5	54.75	45.4751969870585	NA	30.6	32.2	33.8	48	59	60	61	62
7.075062879621343e-6	2.1257391274661417e-6	1.606289716517172e-5	2.6684895846789495e-5	2.706536556437452e-5	3.870594024488475e-5	1667	YBR120C_CBP6	CBP6	chrII:480356-481004(-)	ORFS	4	11	18	21	1	9	37.25	42	40.5	39.5238095238095	58	61.4444444444444	42	41	41	42	58	65	33.9100471720476	NA	18.9	22.8	26.7	42	44.75	45.8	46.85	47.9	48.95	34.9664417107615	NA	13.5	16	17	41	52.5	53	66	79
4.5457279001567125e-4	4.485309558953559e-4	4.747478495484086e-4	3.7844034109992366e-4	2.6012823570204397e-4	2.359219214926308e-4	1668	YBR121C,YBR121C-A_GRS1,YBR121C-A	GRS1,YBR121C-A	chrII:481212-483524(-)	ORFS	257	156	173	128	211	266	29.2451361867704	24.4423076923077	28.8381502890173	40.296875	26.6018957345972	24.906015037594	25	18	20	35.5	23	20	25.0743119184997	NA	10	12	14	25	37	42	47	50	62	19.7857939622358	19	8	10	11	18	26.25	32	39	49
5.836926875687608e-5	4.464052167678897e-5	4.283439244045792e-5	5.82215909384498e-5	9.322514805506779e-5	1.271766608046213e-4	1669	YBR122C_MRPL36	MRPL36	chrII:483756-484540(-)	ORFS	33	24	62	69	21	24	29.1515151515152	37.5416666666667	39.0483870967742	39.4347826086956	26.5714285714286	36.1666666666667	26	29	36	38	22	28	25.3688333568628	26	10.4	14.2	15.8	26	37	38.2	44.8	52	55	30.8697520978123	17	15.3	17	17	29	55.5	59	64.2	73
1.0612594319432014e-5	6.377217382398426e-6	1.2493364461800224e-5	2.1833096601918677e-5	1.9547208463159374e-5	1.6588260104950607e-5	1670	YBR123C_TFC1	TFC1	chrII:484668-486756(-)	ORFS	6	9	13	9	3	7	51.6666666666667	28.1111111111111	41.8461538461538	32.7777777777778	24.6666666666667	46.2857142857143	50.5	23	36	32	24	52	46.4488654424077	NA	23.75	29.5	35.25	50.5	59	60	67.5	75	82.5	24.321342496366402	NA	11.4	11.8	13.2	23	40	41.2	42.4	46.4
6.367556591659209e-5	5.101773905918741e-5	5.175822419888665e-5	6.064749056088521e-5	6.766341391093629e-5	6.266676039648006e-5	1671	YBR125C_PTC4	PTC4	chrII:486852-488556(-)	ORFS	36	25	45	34	24	29	39.5555555555556	37.72	41.0666666666667	35.5	38.4166666666667	38.3793103448276	35.5	37	38	34.5	35.5	36	34.9484691992398	22	16.75	18	19.25	35.5	50.5	53	60	67	70.75	33.4633938461761	NA	16	16.4	17	37	50	51	52.2	57
9.905088031469879e-5	1.0841269550077323e-4	5.265060737472952e-4	8.975828603011011e-4	0.0011743361392098056	7.022363444429089e-4	1672	YBR126C_TPS1	TPS1	chrII:488780-490484(-)	ORFS	56	370	781	381	51	295	38.1964285714286	34.1216216216216	31.2048655569782	27.3779527559055	43.3725490196078	47.5830508474576	38	30	27	24	39	46	33.2389382007108	NA	10.75	15	18	38	48.5	55	59.25	63.5	72	30.2543721898501	23	13.45	16	19	30	43	46	49.65	56
1.3442619471280552e-4	1.8493930408955433e-4	2.46297756532633e-4	3.44477746385828e-4	5.037165257814147e-4	5.953342237665606e-4	1673	YBR126W-A,YBR126W-B	NA	chrII:490824-491200(+)	ORFS	76	142	335	323	87	138	32.3947368421053	34.3098591549296	35.1134328358209	32.8297213622291	39.2528735632184	39.5217391304348	29	32	31	31	36	39	29.1387405236772	29	13.75	16	18	29	39	44	49.75	53.5	63.75	31.2351319782906	23	14.05	18	21	32	43	44.8	46.85	51
4.457289614161446e-4	4.272735646206944e-4	5.06873643878752e-4	0.00056766051164988565	5.533363626494347e-4	5.7874596366161e-4	1674	YBR127C_VMA2	VMA2	chrII:491116-492884(-)	ORFS	252	234	368	314	201	284	36.7698412698413	33.2905982905983	33.6929347826087	35.859872611465	34.2537313432836	34.4894366197183	34	27	28	32	30	30	31.9731298049451	NA	13.55	17	20	34	43	47	51	56	64.45	28.6224951791425	21	13	14	16	27	42	46	51.05	63.7
1.945642291895869e-5	2.338313040212756e-5	2.498672892360045e-5	2.4258996224354086e-5	2.556173414413149e-5	3.6862800233223565e-5	1676	YBR129C_OPY1	OPY1	chrII:494276-495372(-)	ORFS	11	10	17	20	11	14	42.0909090909091	28.3	39.0588235294118	49.1	43.4545454545455	32.6428571428571	44	22	38	39	46	24.5	35.9499311339536	NA	14.5	16	18	44	52	53	63	73	78	22.8963244073024	NA	8.15	11.3	14.45	22	34.75	37.2	42.15	48.3
2.6531485798580034e-5	2.5508869529593704e-5	2.3201962571914706e-5	2.4258996224354086e-5	3.0072628404860577e-5	3.6862800233223565e-5	1677	YBR130C_SHE3	SHE3	chrII:495524-496932(-)	ORFS	15	10	20	20	12	13	34.1333333333333	46	35.1	36.75	36.25	36.1538461538462	27	50.5	30.5	32	28.5	32	29.8011022401291	16	16	16	16.3	27	49.5	55	58.5	61.4	64.5	38.2361316119414	NA	13.35	14.7	17.45	50.5	63.5	66	68.25	71.8
1.7687657199053357e-6	1.0628695637330708e-5	8.923831758428733e-6	1.2129498112177043e-5	1.202905136194423e-5	1.2901980081628248e-5	1678	YBR131W_CCZ1	CCZ1	chrII:497144-499456(+)	ORFS	1	5	8	7	5	5	162	46.2	45	43.1428571428571	67.8	31	162	46	46.5	34	68	35	162	162	162	162	162	162	162	162	162	162	162	44.2973006759069	NA	32.4	32.8	33.2	46	48	52.6	57.2	61.8
1.0612594319432014e-5	6.377217382398426e-6	4.461915879214367e-5	2.6684895846789495e-5	7.518157101215143e-5	6.0823620384818885e-5	1679	YBR132C_AGP2	AGP2	chrII:499292-501556(-)	ORFS	6	11	50	33	3	25	57.5	61	61.68	59.7575757575758	34.3333333333333	54.48	59.5	56	58	51	28	56	56.923437048292	NA	45.75	47.5	49.25	59.5	64.25	65	65.25	65.5	65.75	58.8066816265343	56	39.5	44	46.5	56	71.5	75	81	87
4.421914299763339e-5	4.0389043421856696e-5	3.926485973708643e-5	7.277698867306226e-5	7.81888338526375e-5	8.662758054807537e-5	1680	YBR133C_HSL7	HSL7	chrII:501660-504428(-)	ORFS	25	30	52	47	19	22	34.4	40.7666666666667	46.7115384615385	42.6382978723404	36.7368421052632	47.6818181818182	27	37.5	43.5	41	40	48.5	29.4224131797824	NA	13.2	14	14.6	27	51	54.2	57.8	63.8	66.6	34.740098030883	26	12.35	17.6	18.35	37.5	52.5	60.2	65	76.6
3.360654867820138e-5	3.613756516692441e-5	2.498672892360045e-5	3.638849433653113e-5	4.2101679766804805e-5	6.635304041980243e-5	1681	YBR135W_CKS1	CKS1	chrII:504760-505448(+)	ORFS	19	15	28	36	17	14	24.6315789473684	31.6	29.8214285714286	34.0277777777778	25.8823529411765	25.5714285714286	15	31	21.5	26	21	21.5	17.9050808283138	12	8.3	9.8	10	15	26	30.8	43.9999999999999	65.6	68.6	26.7240255570665	20	8.7	11.8	16.1	31	45	48.8	51.6	52.6
1.2381360039337349e-5	8.502956509864567e-6	2.141719622022896e-5	2.1833096601918677e-5	1.353268278218726e-5	2.396082015159532e-5	1682	YBR136W_MEC1	MEC1	chrII:505624-512960(+)	ORFS	7	9	9	13	4	12	44.7142857142857	30.2222222222222	42.8888888888889	30.3076923076923	54	41.6666666666667	50	21	43	24	52.5	41.5	39.5629728397252	NA	19	22	25	50	63.5	63.8	64.3	65.2	66.1	25.9670680318815	21	14.2	15.4	16.6	21	40	44	48	54
4.9525440157349395e-5	5.3143478186653546e-5	5.711252325394389e-5	1.0673958338715798e-4	1.608885619660041e-4	2.230199414110026e-4	1683	YBR137W_YBR137W	YBR137W	chrII:512960-513768(+)	ORFS	28	44	107	121	25	32	26.2857142857143	32.9545454545455	33.7476635514019	30.3471074380165	24.12	33.75	22.5	33.5	31	27	23	40	23.5462073699187	23	12.05	14	15.05	22.5	34	36.4	38	42.4	50.6	28.494435653983	14	10	14	14	33.5	45.75	49.4	51.55	53.7
1.7687657199053357e-6	2.1257391274661417e-6	7.139065406742986e-6	7.277698867306225e-6	7.518157101215144e-6	1.1058840069967069e-5	1684	YBR138C_YBR138C	YBR138C	chrII:513652-515412(-)	ORFS	1	3	5	6	1	4	14	40	39.2	22.1666666666667	13	37.25	14	51	39	24.5	13	30	14	14	14	14	14	14	14	14	14	14	14	31.9249543506167	NA	15	19	23	51	54.5	55.2	55.9	56.6
6.367556591659209e-5	4.8891999931721256e-5	2.4094345747757581e-4	4.342360324159381e-4	4.8116205447776923e-4	4.829026830552287e-4	1685	YBR139W_YBR139W	YBR139W	chrII:515648-517352(+)	ORFS	36	179	320	262	23	135	33.7222222222222	37.122905027933	35.14375	34.7786259541985	39	46.1851851851852	31	34	34	29	33	46	30.9443059876175	26	14	21	22.5	31	39.5	43	46	49.5	50.5	32.9419252174925	28	14	16	19	34	47	50.8	55	61
5.836926875687608e-5	7.865234771624724e-5	6.068205595731538e-5	7.277698867306226e-5	9.92396737360399e-5	1.2164724076963777e-4	1686	YBR140C_IRA1	IRA1	chrII:517228-526892(-)	ORFS	33	30	66	66	37	34	38.3636363636364	29.2	32.3636363636364	35.1969696969697	34.9459459459459	32.9117647058824	39	27	26.5	32	32	29	34.6147485675963	41	15	18	18.8	39	49	51.6	54.4	60.8	66	24.8916641634357	14	12	12.9	13.35	27	39.5	43.4	46.95	52.4
3.5375314398106713e-6	8.502956509864567e-6	3.569532703371493e-6	2.4258996224354084e-8	1.5036314202430287e-8	1.8431400116611782e-6	1687	YBR141C_YBR141C	YBR141C	chrII:526892-528052(-)	ORFS	2	NA	NA	1	4	2	28.5	NA	NA	47	26.5	15	28.5	NA	NA	47	26.5	15	26.4952825989835	NA	19.05	20.1	21.15	28.5	33.75	34.8	35.85	36.9	37.95	NA	NA	NA	NA	NA	NA	NA	NA	NA	NA
1.945642291895869e-5	2.338313040212756e-5	1.606289716517172e-5	1.6981297357047858e-5	1.5036314202430287e-6	3.6862800233223564e-6	1689	YBR142W_MAK5	MAK5	chrII:528240-530800(+)	ORFS	11	7	1	2	11	9	39.3636363636364	20.8571428571429	13	64.5	37.1818181818182	21.1111111111111	40	11	13	64.5	38	21	33.1800779767488	NA	13.5	16	17	40	58.5	59	60	61	68	13.6037454084884	16	6.3	6.6	6.9	11	16	16	22.5	42
3.1484029814314975e-4	3.507469560319134e-4	2.3558915842251856e-4	1.2372088074420583e-4	1.248014078801714e-4	1.621963210261837e-4	1690	YBR143C_SUP45	SUP45	chrII:530604-532260(-)	ORFS	178	51	83	88	165	132	33.5168539325843	31.4705882352941	38.1084337349398	39.5795454545455	27.5212121212121	26.969696969697	30	25	38	38.5	25	21	27.9198423519005	16	11.85	14.7	16	30	42	43	48	53.3	62.15	24.7291258017097	45	9.5	11	13	25	39	45	46	48
3.7144080118012046e-5	3.613756516692441e-5	2.3201962571914706e-5	6.307339018332063e-5	7.367793959190842e-5	7.55687404781083e-5	1691	YBR145W_ADH5	ADH5	chrII:533600-534960(+)	ORFS	21	26	49	41	17	13	40.4761904761905	40.0769230769231	38.5102040816327	40.2926829268293	36.2352941176471	39	35	36	38	33	31	33	35.541119130488	35	18	23	24	35	47	52	59	67	78	36.4572906176098	NA	19.25	21	22	36	49.5	54	54.5	63
5.660050303697074e-5	3.188608691199212e-5	2.6771495275286198e-5	4.3666193203837354e-5	8.269972811336659e-5	1.0321584065302598e-4	1692	YBR146W_MRPS9	MRPS9	chrII:535192-536288(+)	ORFS	32	18	55	56	15	15	35.0625	43.2777777777778	43	40.6785714285714	34.8	40.4666666666667	30	44.5	41	41	30	31	29.6279659081016	27	11.75	16.1	17	30	43.25	44.8	53.4	66.8	72.15	40.9743376524307	23	23	25.1	27.1	44.5	48.75	52	55.8	60.4
5.306297159716007e-6	2.1257391274661417e-8	1.2493364461800224e-5	2.1833096601918677e-5	1.9547208463159374e-5	9.215700058305891e-6	1693	YBR147W,YBR148W	NA	chrII:536456-537928(+)	ORFS	3	9	13	5	NA	7	31.6666666666667	36.5555555555556	34.4615384615385	32	NA	33.2857142857143	32	22	34	34	NA	23	31.534940652421	NA	28.4	28.8	29.2	32	33.5	33.8	34.1	34.4	34.7	30.1866255472112	NA	15.8	18.6	20	22	52	52.8	53.6	62.2
6.190680019668674e-5	6.802365207891653e-5	1.8204616787194613e-4	2.571453599781533e-4	3.7290059222027115e-4	3.538828822389462e-4	1694	YBR149W_ARA1	ARA1	chrII:539816-541256(+)	ORFS	35	106	248	192	32	102	30.2857142857143	38.5849056603774	37.633064516129	35.7760416666667	36.21875	40.7745098039216	26	39	33.5	30	28	42	28.1223035280318	26	16.4	18.4	20	26	33	37.2	42.9	46.8	55.1	35.1713074999862	NA	16	18.5	21	39	49	50	53.25	57
1.4150125759242685e-5	1.7005913019729134e-5	1.4278130813485972e-5	1.6981297357047858e-5	1.804357704291635e-5	2.949024018657885e-5	1695	YBR150C_TBS1	TBS1	chrII:541132-544516(-)	ORFS	8	7	12	16	8	8	30.375	20.7142857142857	28.9166666666667	28	43.875	26.875	21.5	14	23.5	14	45.5	19	24.2454460421966	NA	10.4	11.8	13.05	21.5	51	52.4	53.8	55.8	57.9	15.3352356083885	14	6.6	7.2	7.8	14	27	34.8	41.3	45.2
8.136322311564544e-5	1.2541860852050235e-4	1.0173168204608756e-4	1.431280777236891e-4	1.56377667705275e-4	1.7141202108448956e-4	1696	YBR151W_APD1	APD1	chrII:544880-546168(+)	ORFS	46	59	104	93	59	57	33.5434782608696	36.9152542372881	36.7403846153846	35.3333333333333	29.9322033898305	37.0877192982456	27	35	33.5	31	24	33	26.4371355366798	NA	13	14	15	27	33.75	40	48.25	50.5	55	33.005728554518	NA	11.8	15.4	24	35	47.5	51	55	59.6
3.7144080118012046e-5	6.377217382398426e-6	7.139065406742986e-6	1.2129498112177043e-5	9.021788521458174e-6	2.949024018657885e-5	1697	YBR152W,YBR153W_SPP381,RIB7	SPP381,RIB7	chrII:546312-548360(+)	ORFS	21	5	6	16	3	4	33.4761904761905	57.4	38.8333333333333	45.375	54.3333333333333	84	31	70	30.5	48	44	55.5	28.0783576020891	NA	10	14	17	31	43	47	52	58	66	51.100749634766	NA	24.2	29.4	34.6	70	71	73.2	75.4	77.6
6.721309735640276e-5	9.14067824810441e-5	3.926485973708643e-5	3.3962594714095716e-5	3.307989124534664e-5	6.635304041980243e-5	1698	YBR154C_RPB5	RPB5	chrII:548276-549124(-)	ORFS	38	14	22	36	43	22	35.1315789473684	39.8571428571429	40.4545454545455	42.5555555555556	33.6046511627907	29.4090909090909	33	38.5	39.5	41	30	26.5	31.8441130514549	NA	14.7	18	20	33	45	48.6	50.35	55.3	60.9	32.7444023918005	NA	11.8	16.9	18.85	38.5	53.75	55	55.6	63.4
2.4762720078674698e-5	1.9131652147195275e-5	1.4278130813485972e-5	9.703598489741634e-6	6.014525680972115e-6	2.0274540128272962e-5	1699	YBR155W_CNS1	CNS1	chrII:549704-551040(+)	ORFS	14	4	4	11	9	8	36.2142857142857	12.75	34	54.8181818181818	29.6666666666667	28.25	31.5	12.5	37	49	27	30	28.9072121984211	NA	7.95	12.3	19.45	31.5	43.75	46.4	50.5	57	76.1	12	NA	8.15	8.3	8.45	12.5	16.5	16.8	17.1	17.4
1.0612594319432014e-5	8.502956509864567e-6	4.283439244045792e-5	3.3962594714095716e-5	2.255447130364543e-5	2.2117680139934138e-5	1701	YBR157C_ICS2	ICS2	chrII:553436-555596(-)	ORFS	6	14	15	12	4	24	32.3333333333333	44.9285714285714	42.7333333333333	46.5	65.5	44	33	50	47	47.5	67	33	27.7099629956988	NA	11.75	14.5	17.25	33	37.25	38	43.75	49.5	55.25	38.2451756828307	NA	13.55	17.2	19.8	50	57.5	61.2	66.4	71.6
1.3265742899290018e-4	1.2116713026557007e-4	5.3542990550572396e-5	8.49064867852393e-5	1.2179414503968535e-4	2.285493614459861e-4	1702	YBR158W_AMN1	AMN1	chrII:556280-558336(+)	ORFS	75	35	81	124	57	30	40.72	40.3428571428571	41.1234567901235	42.8064516129032	27.4385964912281	31.9333333333333	34	39	34	40.5	19	25	32.8934653656025	NA	11.7	12.4	14.1	34	57.5	59.4	66	76	84.3	35.2172208262055	22	13.4	15.4	19.3	39	51.5	55.4	57	63.8
2.3701460646731497e-4	2.487114779135386e-4	2.6057588734611903e-4	2.207568656416222e-4	2.751645499044743e-4	2.69098441702532e-4	1703	YBR159W_IFA38	IFA38	chrII:558632-559848(+)	ORFS	134	91	183	146	117	146	34.2238805970149	33.1868131868132	38.2459016393443	39.2465753424658	34.6837606837607	34.6438356164384	30	28	35	34	31	30.5	30.0999219525614	21	12	15.3	18	30	45	49	51.05	54.4	65.45	28.2302891902913	NA	13	14	15.5	28	41	46	53.5	60
3.7144080118012046e-5	2.5508869529593704e-5	5.711252325394389e-5	7.762878791793307e-5	7.969246527288053e-5	8.47844405364142e-5	1704	YBR160W_CDC28	CDC28	chrII:559960-561056(+)	ORFS	21	32	53	46	12	32	31.1428571428571	30.15625	33.5471698113208	37.195652173913	38.0833333333333	36.9375	24	30	26	33	40	29.5	27.3604793924581	NA	11	17	18	24	45	47	49	53	54	27.0554699571749	30	12.55	14	14.65	30	36.25	41	44.75	49.8
1.4150125759242685e-5	1.9131652147195275e-5	5.889728960562964e-5	6.064749056088521e-5	6.766341391093629e-5	4.23922202682071e-5	1705	YBR161W_CSH1	CSH1	chrII:561488-562912(+)	ORFS	8	25	45	23	9	33	62.5	31.36	37.7111111111111	36.3913043478261	51.1111111111111	46.1212121212121	47.5	20	35	40	49	49	46.3855365665975	NA	16.65	23.3	29.35	47.5	67.5	69.6	71.7	108	150	23.6765726604915	15	8	8.4	9	20	46	52.8	60.4	62.8
7.021999908024182e-4	5.229318253566708e-4	5.586318680776387e-4	4.3181013279350273e-4	4.059804834656178e-4	3.92588822483831e-4	1706	YBR162C_TOS1	TOS1	chrII:562884-564836(-)	ORFS	397	178	270	213	246	313	33.7682619647355	24.8651685393258	34.9814814814815	35.4694835680751	27.9674796747967	24.7603833865815	31	17	27	34	21	17	26.3288829762121	10	6	10	11	31	46	49	52.6	60	70.2	18.3309885921511	9	5	7	8	17	37	42.6	47	56
1.0966347463413081e-4	1.4029878241276537e-4	1.1065551380451628e-4	8.005468754036847e-5	9.021788521458172e-5	1.4007864088624953e-4	1707	YBR162W-A_YSY6	YSY6	chrII:565176-565520(+)	ORFS	62	33	60	76	66	62	24.0483870967742	24.0909090909091	31.35	32.0394736842105	25.1363636363636	21.4677419354839	22	22	30	27.5	22.5	21	20.8664234651023	22	8	10	12	22	30	32	36.7	39.8	47.95	19.9548546170654	16	6.6	8.2	9	22	35	37	38	44.4
2.4762720078674698e-5	2.5508869529593704e-5	2.141719622022896e-5	7.277698867306225e-6	1.353268278218726e-5	1.6588260104950607e-5	1708	YBR163W_DEM1	DEM1	chrII:565624-567816(+)	ORFS	14	3	9	9	12	12	35.9285714285714	49.6666666666667	53.1111111111111	37.6666666666667	36.6666666666667	47.3333333333333	34.5	46	46	33	29.5	38.5	32.7902339771138	35	16.3	17	17	34.5	38.75	46.4	56.35	60.9	63	48.9002552390412	NA	41.5	42	42.5	46	54	55.6	57.2	58.8
9.197581743507746e-5	8.502956509864567e-5	1.2850317732137376e-4	6.064749056088521e-5	1.0826146225749808e-4	1.437649209095719e-4	1709	YBR164C_ARL1	ARL1	chrII:567484-568548(-)	ORFS	52	25	72	78	40	72	33.0384615384615	34.16	36.3472222222222	35.9230769230769	32	26.1666666666667	30.5	30	35.5	33	28.5	22.5	28.9255344716445	NA	12	15	15.65	30.5	45.25	48	50.35	54.7	64.8	29.2805016703388	NA	13	13.4	14	30	42	49.4	55.4	59
8.843828599526677e-6	1.9131652147195275e-5	3.212579433034344e-5	1.455539773461245e-5	1.353268278218726e-5	2.396082015159532e-5	1710	YBR165W_UBS1	UBS1	chrII:568768-569808(+)	ORFS	5	6	9	13	9	18	47.6	34.3333333333333	30.4444444444444	39.8461538461538	31.7777777777778	44.5	39	31.5	34	37	28	40.5	42.521206455417	NA	22.6	26.2	29.8	39	65	67.6	70.2	72.8	75.4	29.3361380751653	NA	15.5	16	16.5	31.5	45.5	46	50.75	55.5
5.129420587725473e-5	4.8891999931721256e-5	4.640392514382941e-5	4.1240293581401944e-5	5.5634362548992065e-5	8.662758054807537e-5	1711	YBR166C_TYR1	TYR1	chrII:569668-571244(-)	ORFS	29	17	37	47	23	26	30.6896551724138	36.9411764705882	46.1621621621622	39.0851063829787	37.1739130434783	34.1153846153846	29	31	44	38	34	28.5	25.6703321117286	NA	8.4	9.8	13.2	29	44	46	49.2	52	57.2	31.8766508270197	31	11.6	12.6	16.6	31	56	56.8	60	62.8
1.2381360039337349e-5	1.2754434764796852e-5	3.569532703371493e-6	1.9407196979483267e-5	1.5036314202430288e-5	1.4745120093289426e-5	1712	YBR167C_POP7	POP7	chrII:571380-572204(-)	ORFS	7	8	10	8	6	2	45.8571428571429	42.125	30.5	58.375	37.1666666666667	32.5	53	37	35.5	59.5	33.5	32.5	41.0420728796779	NA	18.4	20.8	23.2	53	62	62.6	63.3	64.2	65.1	34.7487105186101	NA	14.75	16.5	18.15	37	55.5	64.6	73.7	78.6
1.7687657199053355e-5	1.9131652147195275e-5	1.9632429868543215e-5	3.638849433653113e-5	3.909441692631875e-5	2.2117680139934138e-5	1713	YBR168W_PEX32	PEX32	chrII:572000-573776(+)	ORFS	10	15	26	12	9	11	34.8	29.4	41.3846153846154	59.25	26.1111111111111	40.7272727272727	33	27	40.5	41	24	48	27.164357458984	NA	7.6	11.2	14.45	33	48.25	51.4	56.8	61.6	64.3	26.8134124431234	NA	13.7	15.2	17	27	38	39	39	39.6
1.2381360039337349e-5	1.0628695637330708e-5	1.1600981285957354e-4	2.450158618659763e-4	3.6688606653929905e-4	3.262357820640286e-4	1714	YBR169C_SSE2	SSE2	chrII:573668-576060(-)	ORFS	7	101	244	177	5	65	31.4285714285714	41.7227722772277	36.7213114754098	31.7118644067797	46.6	48.7384615384615	17	40	34	25	47	49	25.367554129851	NA	13.6	14.2	14.8	17	40.5	42	46.5	57	67.5	38.1649690058077	40	16	20	24	40	50	56	60	63
1.4150125759242685e-5	1.4880173892262992e-5	3.034102797865769e-5	4.851799244870817e-5	7.367793959190842e-5	8.294130052475304e-5	1715	YBR170C_NPL4	NPL4	chrII:576180-578132(-)	ORFS	8	20	49	45	7	17	49	38	36.0204081632653	38.2666666666667	22	45.0588235294118	34	22.5	31	34	17	48	33.7474507403781	NA	12.35	12.7	13.5	34	45.5	50.4	55.3	92.6	135.3	29.4171804963424	NA	12.95	13.9	14.85	22.5	49.25	51.2	56.9	63.2
1.3442619471280552e-4	1.0628695637330709e-4	1.1244028015620203e-4	1.2857267998907666e-4	1.4735587918381684e-4	1.7325516109615075e-4	1716	YBR171W_SEC66	SEC66	chrII:578320-579120(+)	ORFS	76	53	98	94	50	63	35.4210526315789	34.3018867924528	37.7959183673469	40.5106382978723	29.48	35.5079365079365	34.5	33	35	36	23	26	31.7548459865727	42	12.75	17.5	19	34.5	42.5	45	48	54	64.25	30.7161668781649	25	13	17	18.8	33	44	45.6	49.4	53.8
4.2450377277728056e-5	3.401182603945827e-5	1.7847663516857465e-5	1.6981297357047858e-5	2.1050839883402403e-5	4.976478031485181e-5	1717	YBR172C_SMY2	SMY2	chrII:579012-581484(-)	ORFS	24	7	14	27	16	10	45.3333333333333	29.2857142857143	43.7142857142857	50.2222222222222	38.5625	39.6	39.5	20	47.5	49	40.5	37	36.8411577908378	34	11.3	13.9	16.9	39.5	56.5	67.2	81	81.7	97.3	23.7980074628843	NA	9.9	10.8	11.7	20	41	42.8	45.9	51.6
8.843828599526678e-5	9.990973899090866e-5	1.035164483977733e-4	1.6496117432560778e-4	2.1953018735548224e-4	2.672553016908709e-4	1718	YBR173C_UMP1	UMP1	chrII:581596-582204(-)	ORFS	50	68	146	145	47	58	26.58	35.2352941176471	33.9931506849315	36.1448275862069	25.5106382978723	28.5	21	33	30.5	29	25	25	20.6927786492526	NA	8	8.9	9.35	21	34	35.8	40	51.8	71.65	29.259139865422	36	9.35	12.7	16	33	49	50.6	52.95	56.6
3.891284583791738e-5	4.464052167678897e-5	4.640392514382941e-5	5.82215909384498e-5	6.615978249069328e-5	7.925502050143067e-5	1719	YBR175W_SWD3	SWD3	chrII:582384-583456(+)	ORFS	22	24	44	43	21	26	41.3181818181818	39	44.8181818181818	36.4418604651163	41.1904761904762	46.3461538461538	42.5	36	44	36	37	45.5	38.3848568847872	NA	17.25	22.2	24.15	42.5	51.5	54.4	59.25	60.9	62.9	33.5898665712323	NA	14	14.6	17.35	36	48.5	55.6	66.2	70.1
1.2381360039337349e-5	1.0628695637330708e-5	1.2493364461800224e-5	1.455539773461245e-5	2.405810272388846e-5	1.8431400116611783e-5	1720	YBR176W_ECM31	ECM31	chrII:583632-584744(+)	ORFS	7	6	16	10	5	7	34.4285714285714	36.3333333333333	28.375	68.6	30	47.2857142857143	34	40.5	26.5	28	34	54	32.7833473597778	25	22.2	23.4	24.6	34	43	46	48.2	48.8	49.4	33.7951865597091	NA	18.5	20	21.5	40.5	47.25	48	48.25	48.5
1.0081964603460413e-4	9.990973899090866e-5	1.6955280341014593e-4	3.177928505390385e-4	3.698933293797851e-4	2.8015728177249906e-4	1721	YBR177C_EHT1	EHT1	chrII:584612-586220(-)	ORFS	57	131	246	152	47	95	35.1052631578947	38.4809160305344	36.1788617886179	36.3223684210526	39.8297872340426	44.7894736842105	31	37	32.5	32.5	39	47	30.4868532308313	NA	11.6	16	17	31	44	44.8	53	55.8	65.4	34.1980769590859	NA	15	18	19.5	37	48	52	56	59
7.075062879621343e-6	1.4880173892262992e-5	8.923831758428733e-6	2.91107954692249e-5	1.9547208463159374e-5	3.6862800233223565e-5	1722	YBR179C_FZO1	FZO1	chrII:586444-589204(-)	ORFS	4	12	13	20	7	5	39.5	44.4166666666667	50.6923076923077	51.75	44.5714285714286	36.8	31.5	32	38	37.5	60	40	31.9107909799693	17	17	17	17	31.5	54	58.8	63.6	68.4	73.2	27.6365185351002	36	9.1	10.1	10.65	32	47.75	49.4	52.45	56.3
3.5375314398106713e-6	2.1257391274661417e-8	1.7847663516857465e-6	2.4258996224354084e-8	1.5036314202430287e-8	1.8431400116611783e-8	1723	YBR180W	NA	chrII:589740-591459(+)	ORFS	2	NA	NA	NA	NA	1	56	NA	NA	NA	NA	57	56	NA	NA	NA	NA	57	53.0282943342514	NA	39.8	41.6	43.4	56	65	66.8	68.6	70.4	72.2	NA	NA	NA	NA	NA	NA	NA	NA	NA	NA
0.00200224279493284	0.0023021754750458313	0.0017954749497958611	0.0013075598964926852	7.442975530202994e-4	5.750596836382876e-4	1724	YBR181C_RPS6B	RPS6B	chrII:591588-592828(-)	ORFS	1132	539	495	312	1083	1006	26.2782685512367	18.2875695732839	20.8484848484848	28.5032051282051	23.9030470914127	21.6789264413519	22	16	15	18	20	19	21.6466660966256	20	8	10	12	22	32	36	40	46	55	16.1718197794643	13	7	9	10	16	22	23	25.3	29
7.075062879621343e-6	4.251478254932283e-6	5.35429905505724e-6	9.703598489741634e-6	1.653994562267332e-5	1.4745120093289426e-5	1725	YBR182C_SMP1	SMP1	chrII:593124-595020(-)	ORFS	4	4	11	8	2	3	48.5	47.75	36	56.125	135	50	47	52.5	38	58.5	135	58	41.4908149917691	NA	20.35	24.7	29.05	47	57.75	63	68.25	73.5	78.75	43.6492369730075	NA	24.5	29	33.5	52.5	57.75	59.4	61.05	62.7
1.945642291895869e-5	2.338313040212756e-5	1.035164483977733e-4	1.164431818768996e-4	1.2630503930041444e-4	7.925502050143067e-5	1726	YBR183W_YPC1	YPC1	chrII:595904-597128(+)	ORFS	11	48	84	43	11	58	24.1818181818182	35.4166666666667	36.1666666666667	32.4883720930233	34.9090909090909	47.948275862069	21	26.5	34.5	27	37	38	22.0401961089331	NA	11.5	14	14	21	34.5	35	35	35	37.5	26.7826120459489	20	6.35	8.4	10.15	26.5	54.25	58.6	63.8	70.3
3.5375314398106713e-6	4.251478254932283e-6	1.7847663516857465e-6	2.4258996224354084e-6	1.5036314202430287e-6	1.8431400116611783e-8	1727	YBR184W_YBR184W	YBR184W	chrII:597344-598936(+)	ORFS	2	1	1	NA	2	1	43.5	30	26	NA	65.5	23	43.5	30	26	NA	65.5	23	43.4971263418631	NA	43.05	43.1	43.15	43.5	43.75	43.8	43.85	43.9	43.95	30	30	30	30	30	30	30	30	30	30
2.6531485798580034e-5	2.1257391274661417e-5	3.391056068202919e-5	4.3666193203837354e-5	9.92396737360399e-5	8.109816051309185e-5	1728	YBR185C_MBA1	MBA1	chrII:599020-599996(-)	ORFS	15	18	66	44	10	19	46.8666666666667	36.8888888888889	36.8333333333333	35	30.8	33.6315789473684	46	40.5	36	30.5	27.5	37	42.1053070393946	74	18.9	22.2	24.7	46	66.5	67.4	68.8	72	74	33.6359282234959	42	14.25	16.4	20.3	40.5	43.75	45.2	48.25	52.5
3.8912845837917384e-4	3.358667821396504e-4	2.7128448545623353e-4	1.72238873192914e-4	1.308159335611435e-4	1.437649209095719e-4	1730	YBR187W_GDT1	GDT1	chrII:602504-603656(+)	ORFS	220	71	87	78	158	152	38.45	32.3098591549296	39.5977011494253	36.9615384615385	33.7658227848101	31.1184210526316	35	27	34	33.5	31	25	34.4385184223678	31	15	19	21	35	50	51.2	55	58.1	63.1	26.9787732555042	NA	11.5	14	14.5	27	40.5	44	47	55
8.843828599526677e-6	2.1257391274661417e-8	1.4278130813485972e-5	1.9407196979483267e-5	1.353268278218726e-5	1.1058840069967069e-5	1731	YBR188C_NTC20	NTC20	chrII:603396-604180(-)	ORFS	5	8	9	6	NA	8	28.8	28.625	50.5555555555556	39.3333333333333	NA	25.75	25	24.5	55	38	NA	24	26.700781336187	NA	16.4	17.8	19.2	25	35	37.4	39.8	42.2	44.6	24.8925593265736	15	14.35	14.7	15	24.5	32	40.4	48.8	53
0.004262725384971859	0.00476590712377909	0.0035802413014816075	0.002154198864722643	9.563095832745664e-4	8.183541651775631e-4	1732	YBR189W_RPS9B	RPS9B	chrII:604464-605568(+)	ORFS	2410	888	636	444	2242	2006	23.0829875518672	18.3288288288288	18.0864779874214	29.0585585585586	21.7841213202498	20.1081754735793	19	16	15	19	18	18	19.6292273623296	15	8	10	11	19	29	32	35	40	48	16.1539044266892	16	8	9	10	16	21	22	24	27
0.0021632004754442253	0.002304301214173298	0.0018115378469610328	0.0014215771787471493	6.781377705296059e-4	4.5156930285698865e-4	1733	YBR191W_mRNA_YBR190W,YBR191W,YBR191W-A	YBR190W,YBR191W,YBR191W-A	chrII:606270-607140(+)	ORFS	1223	586	451	245	1084	1015	24.8642681929681	18.877133105802	17.3813747228381	23.7183673469388	23.4418819188192	21.6758620689655	21	16.5	15	15	21	19	21.4641087009504	16	9.1	11	13	21	31	34	37.7	43	50	16.3108292356778	20	8	9.5	11	16.5	21	23	25	27
2.6531485798580034e-5	2.1257391274661417e-5	1.606289716517172e-5	7.277698867306225e-6	1.804357704291635e-5	3.870594024488475e-5	1734	YBR192W_RIM2	RIM2	chrII:607456-609024(+)	ORFS	15	3	12	21	10	9	52.2	66	32.4166666666667	45.2380952380952	25.9	30.5555555555556	53	70	33	51	15	22	47.5835461935975	76	16.4	24.6	36.7	53	64.5	67	74	75.6	76	65.5953199120027	NA	57.4	58.8	60.2	70	71	71.2	71.4	71.6
1.4150125759242685e-5	1.0628695637330708e-5	2.498672892360045e-5	4.1240293581401944e-5	4.2101679766804805e-5	3.317652020990121e-5	1735	YBR193C_MED8	MED8	chrII:608652-609804(-)	ORFS	8	17	28	18	5	14	36	41.9411764705882	36.1071428571429	36.9444444444444	40.4	35.9285714285714	34	36	34	31.5	40	23.5	32.8815277543604	NA	17.25	22.5	27.05	34	46	48.8	51.6	53.5	55.25	36.4682495260804	35	17.8	19.2	20.4	36	41	56.2	64.2	74.2
8.843828599526677e-6	8.502956509864567e-6	1.2493364461800224e-5	1.6981297357047858e-5	2.255447130364543e-5	2.7647100174917675e-5	1736	YBR194W_SOY1	SOY1	chrII:609912-610576(+)	ORFS	5	7	15	15	4	7	26	31.1428571428571	37.8666666666667	25.4	37	28.5714285714286	28	22	32	28	31.5	22	23.9969706859852	28	13.6	17.2	20.8	28	29	30.2	31.4	32.6	33.8	27.9618919727824	NA	16.6	17.2	17.8	22	45.5	46.4	47.4	48.6
1.4150125759242685e-5	1.2754434764796852e-5	2.3201962571914706e-5	1.2129498112177043e-5	1.5036314202430288e-5	1.6588260104950607e-5	1737	YBR195C_MSI1	MSI1	chrII:610492-611916(-)	ORFS	8	5	10	9	6	13	25.25	53	35.2	44.8888888888889	37.3333333333333	50.8461538461538	16	51	31	40	36	44	19.5302606547021	15	7.7	8.4	9.3	16	34.5	40.8	47.1	51.9	56.45	51.1224985235513	NA	38.2	38.4	38.6	51	60	63.4	66.8	70.2
0.0017723032513451463	0.001528406432648156	0.0017062366322115738	0.0018267024156938627	0.0019231445864908339	0.0019463558523142043	1738	YBR196C_PGI1	PGI1	chrII:612068-613964(-)	ORFS	1002	753	1279	1056	719	956	30.0459081836327	28.2841965471448	31.8702111024238	32.9441287878788	31.250347705146	27.6495815899582	25	22	28	29	26	23	25.5889529155811	NA	10	13	14	25	38	41.8000000000001	46	51	61	22.9077107601025	16	8	10	12	22	38	42	47.1999999999999	53
1.7687657199053357e-6	8.502956509864567e-6	1.7847663516857465e-6	2.4258996224354084e-6	3.0072628404860574e-6	3.6862800233223564e-6	1739	YBR197C_YBR197C	YBR197C	chrII:614764-615876(-)	ORFS	1	1	2	2	4	1	39	36	29	39.5	40.25	88	39	36	29	39.5	39	88	39	39	39	39	39	39	39	39	39	39	39	36	36	36	36	36	36	36	36	36	36
3.0069017238390707e-5	2.338313040212756e-5	4.104962608877217e-5	5.0943892071143575e-5	4.6612574027533894e-5	5.713734036149653e-5	1740	YBR198C_TAF5	TAF5	chrII:616012-618596(-)	ORFS	17	21	31	31	11	23	33.1176470588235	33.2857142857143	35.4516129032258	34.0322580645161	26.4545454545455	36.8695652173913	22	28	32	37	18	25	28.9269335822307	18	15.6	17.2	18	22	45	46.6	52.4	59.2	64.4	29.4830113003638	14	14	14	17	28	39	43	51	64
9.020705171517211e-5	1.2967008677543465e-4	1.7312233611351742e-4	1.7466477281534941e-4	2.390773958186416e-4	2.359219214926308e-4	1741	YBR199W_KTR4	KTR4	chrII:618816-620424(+)	ORFS	51	72	159	128	61	97	38.7450980392157	33.625	39.0440251572327	38.7578125	34.8852459016393	39.701030927835	35	29	32	37	26	37	36.1812634841475	NA	20	22	23	35	49	50	54	57	65.5	29.5181861516769	13	13	15.1	16.65	29	43.5	48.8	54	59.8
1.2381360039337349e-5	1.9131652147195275e-5	2.8556261626971944e-5	2.1833096601918677e-5	3.7590785506075716e-5	5.713734036149653e-5	1742	YBR200W_BEM1	BEM1	chrII:620816-622712(+)	ORFS	7	9	25	31	9	16	32.8571428571429	50.5555555555556	44.16	43.2903225806452	32.1111111111111	39.4375	31	60	41	46	32	36	27.8843133454441	NA	11.9	12.8	13.7	31	46	49.6	52.8	55.2	57.6	46.6073983777658	35	24.2	31.4	35	60	64	65.2	66.4	67.8
7.075062879621343e-6	2.1257391274661417e-6	7.139065406742986e-6	7.277698867306225e-6	1.5036314202430287e-6	3.6862800233223564e-6	1743	YBR201C-A_YBR201C-A	YBR201C-A	chrII:624204-625044(-)	ORFS	4	3	1	2	1	4	36.25	38.3333333333333	44	30	13	80.75	37	37	44	30	13	54.5	25.6678766068164	NA	8.25	10.5	12.75	37	56	57.8	59.6	61.4	63.2	37.2771973799832	NA	28.9	29.8	30.7	37	43.5	44.8	46.1	47.4
1.0612594319432014e-5	1.2754434764796852e-5	3.212579433034344e-5	4.609209282627276e-5	6.164888822996418e-5	6.0823620384818885e-5	1744	YBR201W_DER1	DER1	chrII:623432-624304(+)	ORFS	6	19	41	33	6	18	42.6666666666667	42.2105263157895	39.6341463414634	35.2121212121212	38.5	47.0555555555556	35	43	35	34	22	48	37.0439072261361	22	22	22	22	35	44.25	46	58.5	71	83.5	39.6069021959285	NA	17	26.6	31.1	43	50	50.8	53.2	57.4
3.360654867820138e-5	2.1257391274661417e-5	8.923831758428733e-6	2.6684895846789495e-5	1.9547208463159374e-5	2.7647100174917675e-5	1745	YBR202W_CDC47	CDC47	chrII:625688-628424(+)	ORFS	19	11	13	15	10	5	46.7894736842105	42.0909090909091	47.0769230769231	38.2	35.8	49.4	47	46	62	35	34.5	33	41.2161257675189	NA	15	16.6	19.8	47	61	64.6	71.2	74.4	76.5	39.2901571720575	NA	19	22	26	46	50	51	52.5	54
1.945642291895869e-5	1.0628695637330708e-5	3.391056068202919e-5	3.1536695091660314e-5	4.961983686801995e-5	6.450990040814124e-5	1747	YBR204C_YBR204C	YBR204C	chrII:631972-633420(-)	ORFS	11	13	33	35	5	19	57.7272727272727	37.7692307692308	40.2424242424242	31.6857142857143	39	67.5789473684211	41	34	37	33	35	50	38.4482162155794	NA	13	15	15.5	41	61	64	91	118	165.5	32.3012839082807	22	14.8	18.6	20.4	34	55	55.6	59	68
1.5565138335166953e-4	1.488017389226299e-4	1.6062897165171718e-4	1.407021781012537e-4	1.3833409066235866e-4	1.6403946103784488e-4	1748	YBR205W,YBR206W_KTR3,YBR206W	KTR3,YBR206W	chrII:633576-635016(+)	ORFS	88	58	92	89	70	90	33.4204545454545	37	35.304347826087	36.561797752809	32.5428571428571	32.2444444444444	28	27.5	32	32	30.5	28	28.4847011295499	NA	13.35	14.7	17.05	28	40.5	44	48	52.9	73	29.6433858661053	13	11	12	13	27.5	49.5	52.6	61.9	70.7
5.660050303697074e-5	7.227513033384882e-5	9.280785028765883e-5	1.115913826320288e-4	1.3833409066235866e-4	1.3086294082794366e-4	1749	YBR207W_FTH1	FTH1	chrII:635064-636664(+)	ORFS	32	46	92	71	34	52	45.78125	41.4782608695652	37.5217391304348	41.4507042253521	37.0588235294118	45.4807692307692	42	40.5	33.5	39	33	41.5	37.9800241028772	NA	13.55	15.4	19.65	42	58.75	61	66.35	69.7	87.7	35.0793323930755	19	14	15.5	18.5	40.5	54	59	64.25	69.5
3.537531439810671e-5	2.5508869529593704e-5	6.246682230900113e-5	1.115913826320288e-4	1.142759879384702e-4	1.3823550087458837e-4	1750	YBR208C_DUR1%2C2	DUR1%2C2	chrII:636580-642668(-)	ORFS	20	46	76	75	12	35	49	46.9782608695652	43.4605263157895	49.5866666666667	43.5	55.0857142857143	49	43.5	39	45	36	54	46.7822412125206	53	31.35	32	36.25	49	54.75	60.8	64.15	66.1	76	41.2686808586499	46	21.5	26	28.75	43.5	57.5	61	63	70
4.598790871753873e-5	5.3143478186653546e-5	3.748009338540068e-5	4.3666193203837354e-5	5.864162538947812e-5	9.031386057139774e-5	1751	YBR210W_ERV15	ERV15	chrII:645336-646176(+)	ORFS	26	18	39	49	25	21	37.1923076923077	30.8888888888889	42.7948717948718	33.6326530612245	40.04	31.047619047619	28	28.5	41	30	34	30	31.0380928042151	28	14.25	15	18.75	28	40.25	43	64.25	67	93	26.3315662569648	NA	12.25	13	14.65	28.5	34.25	35.6	40.05	48.9
1.4150125759242685e-5	1.4880173892262992e-5	2.6771495275286198e-5	1.2129498112177043e-5	2.405810272388846e-5	9.215700058305891e-6	1752	YBR211C_AME1	AME1	chrII:646020-647236(-)	ORFS	8	5	16	5	7	15	36.375	29	45.1875	47.2	29.8571428571429	40	22.5	30	32	34	18	33	25.3257674742686	64	7.85	11.7	15.1	22.5	64	64	64	69.4	75.7	27.6292408076236	NA	18	19	20	30	35	36.2	37.4	38.6
4.2450377277728056e-5	3.401182603945827e-5	6.782112136405838e-5	7.035108905062685e-5	1.1126872509798413e-4	1.198041007579766e-4	1753	YBR212W_NGR1	NGR1	chrII:647448-650056(+)	ORFS	24	29	74	65	16	38	48.0833333333333	40.9310344827586	37.527027027027	44.6615384615385	46.9375	53.1052631578947	54.5	40	37.5	43	48.5	51	41.4173534703972	NA	16	16.6	19.35	54.5	64	67.6	73	77.2	80.7	35.1316099012951	NA	12.8	15.6	18	40	56	60	64	65.2
1.945642291895869e-5	8.502956509864567e-6	7.139065406742986e-6	7.277698867306225e-6	7.518157101215144e-6	2.396082015159532e-5	1754	YBR213W_MET8	MET8	chrII:650248-651320(+)	ORFS	11	3	5	13	4	4	36	39.6666666666667	33	30.6153846153846	41.5	35.75	26	31	27	27	39.5	36	30.428556917444	NA	14	16	17	26	48.5	56	62.5	69	71.5	36.8334368435266	NA	26.5	27	27.5	31	46.5	49.6	52.7	55.8
1.7687657199053355e-5	3.188608691199212e-5	1.9275476598206064e-4	2.2560866488649298e-4	2.781718127449603e-4	2.1380424135269667e-4	1755	YBR214W_SDS24	SDS24	chrII:651320-653128(+)	ORFS	10	93	185	116	15	108	48.3	32.9032258064516	32.9405405405405	32.2241379310345	37.6666666666667	50.8981481481481	51.5	30	30	31	27	45	39.1205878333389	NA	12.8	14.6	15.35	51.5	67.25	69.4	70.3	73.3	83.65	27.2913658809569	NA	8	13	14.8	30	41	46.6	60	60.8
3.5375314398106713e-6	1.2754434764796852e-5	8.923831758428733e-6	9.703598489741634e-6	1.202905136194423e-5	1.6588260104950607e-5	1756	YBR215W_HPC2	HPC2	chrII:653288-655424(+)	ORFS	2	4	8	9	6	5	53	43.75	43.5	43.6666666666667	24.3333333333333	37.8	53	38.5	44.5	22	26	34	52.3927475897189	NA	45.8	46.6	47.4	53	57	57.8	58.6	59.4	60.2	41.2695227557032	NA	29.35	30.7	32.05	38.5	47.5	52	56.5	61
1.945642291895869e-5	2.1257391274661417e-5	3.212579433034344e-5	2.4258996224354086e-5	6.0145256809721154e-5	2.949024018657885e-5	1757	YBR216C_YBP1	YBP1	chrII:655308-657636(-)	ORFS	11	10	40	16	10	18	35.7272727272727	48.5	42.675	47.75	42.1	43.9444444444444	34	50	40	47	41	45	32.6961093542097	42	16.5	17	19	34	42.5	43	43.5	44	57.5	44.5867047298817	NA	23	32	35.75	50	59.75	63	65.25	67.9
1.7687657199053357e-6	4.251478254932283e-6	8.923831758428733e-6	1.9407196979483267e-5	7.518157101215144e-6	9.215700058305891e-6	1758	YBR217W_ATG12	ATG12	chrII:657776-658680(+)	ORFS	1	8	5	5	2	5	58	41.625	42.8	54.8	33.5	40	58	41	40	47	33.5	46	58	58	58	58	58	58	58	58	58	58	58	39.4369759884397	30	24.8	27.6	30	41	52.75	55.2	57.65	58.6
1.3088866327299483e-4	1.466759997951638e-4	1.4278130813485972e-4	1.4555397734612453e-4	1.1878688219919928e-4	1.5666690099120015e-4	1759	YBR218C_PYC2	PYC2	chrII:658556-662372(-)	ORFS	74	60	79	85	69	80	34.5540540540541	37.3333333333333	29.3544303797468	37.6823529411765	36.7826086956522	29.825	31	29	24	33	31	22.5	28.8324015167921	16	11.65	13.6	16	31	42.75	46.8	50.1	55	71.7	26.8909347062087	NA	8	11.9	13	29	43	44.2	48.15	53.1
[truncated: 4,674 more rows]
[truncated: 45 more columns]
