# Supplementary material for: Modeling of mRNA deadenylation rates reveal a complex relationship between mRNA deadenylation and decay
Source: EMBO J. 2024 Oct 11;43(24):6525–54. doi: 10.1038/s44318-024-00258-3 (PMC11649921; doi:10.1038/s44318-024-00258-3)
Supplement: Supplementary file 12 — Source data Fig. 6 [file 44318_2024_258_MOESM12_ESM.zip › Figure 6/FIGURE 6B and 6C/HSrepB.csv]

HSmin0_counts_norm	HSmin4_counts_norm	HSmin8_counts_norm	HSmin12_counts_norm	HSmin16_counts_norm	HSmin20_counts_norm	X1	transcript	symbol	genomic_position	biotype	HS_repB_0min_counts	HS_repB_12min_counts	HS_repB_16min_counts	HS_repB_20min_counts	HS_repB_4min_counts	HS_repB_8min_counts	HS_repB_0min_polya_mean	HS_repB_12min_polya_mean	HS_repB_16min_polya_mean	HS_repB_20min_polya_mean	HS_repB_4min_polya_mean	HS_repB_8min_polya_mean	HS_repB_0min_polya_median	HS_repB_12min_polya_median	HS_repB_16min_polya_median	HS_repB_20min_polya_median	HS_repB_4min_polya_median	HS_repB_8min_polya_median	HS_repB_0min_polya_gm_mean	HS_repB_0min_polya_mode	HS_repB_0min_q0.05	HS_repB_0min_q0.10	HS_repB_0min_q0.15	HS_repB_0min_q0.50	HS_repB_0min_q0.75	HS_repB_0min_q0.80	HS_repB_0min_q0.85	HS_repB_0min_q0.90	HS_repB_0min_q0.95	HS_repB_12min_polya_gm_mean	HS_repB_12min_polya_mode	HS_repB_12min_q0.05	HS_repB_12min_q0.10	HS_repB_12min_q0.15	HS_repB_12min_q0.50	HS_repB_12min_q0.75	HS_repB_12min_q0.80	HS_repB_12min_q0.85	HS_repB_12min_q0.90
0.03424733570159858	0.03450063395511613	0.04074392646421265	0.05302196937632091	0.05894085087058455	0.059275146677641916	3383	YGR192C_TDH3	TDH3	chrVII:882719-883903(-)	ORFS	16042	20993	21462	12599	15177	21449	31.1297843161701	31.0435859572238	33.0881092162893	31.8485594094769	30.8502997957436	32.0104433773136	27	27	29	28	26	27	27.4695787244144	21	12	15	17	27	39	42	46	51	59	27.0157562942289	18	12	14	16	27	40	43	47	52
2.1348544883180763e-6	2.2732182878774544e-8	1.8995723093949673e-8	2.5256975837813038e-8	2.7462888300523974e-8	4.704750113313906e-8	1	15S_rRNA	rRNA	chrM:6546-8194(+)	rRNA	1	NA	NA	NA	NA	NA	5	NA	NA	NA	NA	NA	5	NA	NA	NA	NA	NA	5	5	5	5	5	5	5	5	5	5	5	NA	NA	NA	NA	NA	NA	NA	NA	NA	NA
2.1348544883180763e-6	4.546436575754909e-6	7.59828923757987e-6	2.5256975837813038e-8	2.7462888300523974e-8	4.704750113313906e-8	2	21S_rRNA	rRNA	chrM:58009-62447(+)	rRNA	1	NA	NA	NA	2	4	11	NA	NA	NA	10.5	6	11	NA	NA	NA	10.5	5	11	11	11	11	11	11	11	11	11	11	11	NA	NA	NA	NA	NA	NA	NA	NA	NA	NA
2.1348544883180763e-6	2.2732182878774544e-8	3.799144618789935e-6	2.525697583781304e-6	2.746288830052397e-6	4.704750113313906e-8	3	CUT004,XUT_1F-72	NA	chrI:170495-172447(+)	CUTs	1	1	1	NA	NA	2	48	30	12	NA	NA	42.5	48	30	12	NA	NA	42.5	48	48	48	48	48	48	48	48	48	48	48	30	30	30	30	30	30	30	30	30	30
6.4045634649542284e-6	4.546436575754909e-6	1.8995723093949675e-6	5.051395167562608e-6	2.746288830052397e-6	9.409500226627812e-6	5	CUT017,XUT_2F-136	NA	chrII:341016-342576(+)	CUTs	3	2	1	2	2	1	60.3333333333333	49.5	45	68.5	32	32	45	49.5	45	68.5	32	32	56.6871129600751	NA	44.1	44.2	44.3	45	68.5	73.2	77.9	82.6	87.3	49.4974746830583	NA	49.05	49.1	49.15	49.5	49.75	49.8	49.85	49.9
1.707883590654461e-5	4.546436575754909e-6	1.3297006165764771e-5	5.051395167562608e-6	2.746288830052397e-6	1.411425033994172e-5	6	CUT020,XUT_2F-149,SUT015	NA	chrII:370071-370953(+)	CUTs	8	2	1	3	2	7	30.125	56	39	44.3333333333333	38	25.1428571428571	25.5	56	39	28	38	23	28.1926784954883	NA	19.35	19.7	20.15	25.5	33	38.6	44.2	47.7	50.85	55.0999092558236	NA	47	48	49	56	61	62	63	64
2.1348544883180763e-6	2.2732182878774544e-8	1.8995723093949673e-8	2.5256975837813038e-8	2.7462888300523974e-8	4.704750113313906e-8	9	CUT038	NA	chrII:734824-736184(+)	CUTs	1	NA	NA	NA	NA	NA	46	NA	NA	NA	NA	NA	46	NA	NA	NA	NA	NA	46	46	46	46	46	46	46	46	46	46	46	NA	NA	NA	NA	NA	NA	NA	NA	NA	NA
2.1348544883180763e-6	9.092873151509818e-6	2.6594012331529542e-5	3.283406858915695e-5	1.6477732980314382e-5	9.409500226627812e-6	10	CUT040	NA	chrIII:39049-39425(+)	CUTs	1	13	6	2	4	14	42	41	30	32	66	59.2857142857143	42	35	27	32	64.5	51	42	42	42	42	42	42	42	42	42	42	42	39.2543090858283	NA	27.2	28.8	31.2	35	50	54.8	58.2	58.8
2.1348544883180763e-6	4.546436575754909e-6	1.8995723093949673e-8	2.525697583781304e-6	2.7462888300523974e-8	4.704750113313906e-8	14	CUT048	NA	chrIII:179034-179410(+)	CUTs	1	1	NA	NA	2	NA	31	22	NA	NA	29	NA	31	22	NA	NA	29	NA	31	31	31	31	31	31	31	31	31	31	31	22	22	22	22	22	22	22	22	22	22
2.1348544883180763e-6	4.546436575754909e-6	1.8995723093949673e-8	2.5256975837813038e-8	2.746288830052397e-6	4.704750113313906e-8	17	CUT059	NA	chrIV:423721-424097(+)	CUTs	1	NA	1	NA	2	NA	14	NA	35	NA	51	NA	14	NA	35	NA	51	NA	14	14	14	14	14	14	14	14	14	14	14	NA	NA	NA	NA	NA	NA	NA	NA	NA	NA
3.842738078972537e-5	6.592333034844617e-5	1.1587391087309301e-4	1.7174743569712867e-4	1.7301619629330104e-4	8.939025215296422e-5	18	CUT061,YDR003W,YDR003W-A	NA	chrIV:453825-455017(+)	CUTs	18	68	63	19	29	61	31.7777777777778	36.7941176470588	41.015873015873	35.4210526315789	35.2758620689655	32.9672131147541	25.5	36.5	41	32	33	30	27.1922967836806	NA	12.55	13.7	15.65	25.5	46.5	49.4	51.9	53.3	56.55	31.0588398389089	42	10.35	12.7	14.05	36.5	49	50.6	54	60.8
4.2697089766361526e-6	2.2732182878774546e-6	1.3297006165764771e-5	2.525697583781304e-6	1.0985155320209587e-5	4.704750113313906e-6	25	CUT089	NA	chrIV:1242725-1243149(+)	CUTs	2	1	4	1	1	7	57	13	50.75	38	28	38.1428571428571	57	13	48.5	38	28	34	55.4977477020464	NA	45.3	46.6	47.9	57	63.5	64.8	66.1	67.4	68.7	13	13	13	13	13	13	13	13	13	13
6.4045634649542284e-6	4.546436575754909e-6	1.3297006165764771e-5	2.525697583781304e-6	2.7462888300523974e-8	4.704750113313906e-8	26	CUT091	NA	chrIV:1302221-1302709(+)	CUTs	3	1	NA	NA	2	7	32	30	NA	NA	25.5	26.7142857142857	32	30	NA	NA	25.5	23	31.3189411293509	NA	24.8	25.6	26.4	32	36	36.8	37.6	38.4	39.2	30	30	30	30	30	30	30	30	30	30
2.1348544883180763e-6	1.1366091439387272e-5	1.8995723093949673e-8	2.5256975837813038e-8	2.7462888300523974e-8	4.704750113313906e-8	27	CUT093,XUT_4F-609	NA	chrIV:1323461-1324421(+)	CUTs	1	NA	NA	NA	5	NA	22	NA	NA	NA	37.6	NA	22	NA	NA	NA	41	NA	22	22	22	22	22	22	22	22	22	22	22	NA	NA	NA	NA	NA	NA	NA	NA	NA	NA
2.1348544883180763e-6	2.2732182878774544e-8	1.8995723093949675e-6	2.5256975837813038e-8	2.746288830052397e-6	4.704750113313906e-8	33	CUT128	NA	chrVII:147843-148235(+)	CUTs	1	NA	1	NA	NA	1	54	NA	16	NA	NA	46	54	NA	16	NA	NA	46	54	54	54	54	54	54	54	54	54	54	54	NA	NA	NA	NA	NA	NA	NA	NA	NA	NA
2.1348544883180763e-6	2.2732182878774544e-8	1.8995723093949673e-8	2.5256975837813038e-8	2.7462888300523974e-8	4.704750113313906e-8	35	CUT136	NA	chrVII:286051-287003(+)	CUTs	1	NA	NA	NA	NA	NA	43	NA	NA	NA	NA	NA	43	NA	NA	NA	NA	NA	43	43	43	43	43	43	43	43	43	43	43	NA	NA	NA	NA	NA	NA	NA	NA	NA	NA
1.0674272441590382e-5	9.092873151509818e-6	7.59828923757987e-6	5.051395167562608e-6	2.746288830052397e-6	9.409500226627812e-6	37	CUT146,snR46,CUT147	NA	chrVII:545139-546059(+)	CUTs	5	2	1	2	4	4	33.8	16	13	124.5	24	28.75	18	16	13	124.5	21	29	25.9214057621597	NA	14.2	14.4	14.6	18	36	46	56	66	76	10.5830052442584	NA	5.2	6.4	7.6	16	22	23.2	24.4	25.6
2.1348544883180763e-6	2.2732182878774544e-8	3.799144618789935e-6	2.5256975837813038e-8	8.238866490157191e-6	4.704750113313906e-8	41	CUT167,XUT_7F-455	NA	chrVII:1017970-1019554(+)	CUTs	1	NA	3	NA	NA	2	40	NA	35	NA	NA	49	40	NA	25	NA	NA	49	40	40	40	40	40	40	40	40	40	40	40	NA	NA	NA	NA	NA	NA	NA	NA	NA	NA
2.1348544883180763e-6	2.2732182878774544e-8	1.8995723093949673e-8	2.5256975837813038e-8	2.7462888300523974e-8	4.704750113313906e-8	47	CUT217	NA	chrX:585648-585904(+)	CUTs	1	NA	NA	NA	NA	NA	18	NA	NA	NA	NA	NA	18	NA	NA	NA	NA	NA	18	18	18	18	18	18	18	18	18	18	18	NA	NA	NA	NA	NA	NA	NA	NA	NA	NA
2.1348544883180763e-6	6.819654863632363e-6	5.698716928184902e-6	2.5256975837813038e-8	2.7462888300523974e-8	4.704750113313906e-6	48	CUT220,XUT_10F-293	NA	chrX:643504-645104(+)	CUTs	1	NA	NA	1	3	3	46	NA	NA	59	43	30.6666666666667	46	NA	NA	59	44	33	46	46	46	46	46	46	46	46	46	46	46	NA	NA	NA	NA	NA	NA	NA	NA	NA	NA
2.1348544883180763e-6	2.2732182878774544e-8	1.8995723093949673e-8	2.5256975837813038e-8	2.7462888300523974e-8	4.704750113313906e-8	49	CUT226	NA	chrXI:38961-39121(+)	CUTs	1	NA	NA	NA	NA	NA	33	NA	NA	NA	NA	NA	33	NA	NA	NA	NA	NA	33	33	33	33	33	33	33	33	33	33	33	NA	NA	NA	NA	NA	NA	NA	NA	NA	NA
4.2697089766361526e-6	2.2732182878774544e-8	1.8995723093949673e-8	5.051395167562608e-6	2.7462888300523974e-8	4.704750113313906e-8	50	CUT228	NA	chrXI:222842-224778(+)	CUTs	2	2	NA	NA	NA	NA	56.5	27	NA	NA	NA	NA	56.5	27	NA	NA	NA	NA	56.3205113613149	NA	52.45	52.9	53.35	56.5	58.75	59.2	59.65	60.1	60.55	21.7485631709315	NA	12.6	14.2	15.8	27	35	36.6	38.2	39.8
2.1348544883180763e-6	2.2732182878774544e-8	1.8995723093949675e-6	7.577092751343912e-6	2.7462888300523974e-8	4.704750113313906e-8	53	CUT237,XUT_11F-183	NA	chrXI:419844-421068(+)	CUTs	1	3	NA	NA	NA	1	25	24	NA	NA	NA	67	25	28	NA	NA	NA	67	25	25	25	25	25	25	25	25	25	25	25	21.6614846252668	NA	12.7	14.4	16.1	28	30.5	31	31.5	32
2.1348544883180763e-6	6.819654863632363e-6	1.1397433856369804e-5	1.5154185502687824e-5	2.4716599470471573e-5	9.409500226627812e-6	55	CUT239,SUT236,XUT_11F-204,XUT_11F-205	NA	chrXI:454532-457137(+)	CUTs	1	6	9	2	3	6	65	74.5	48.5555555555556	46	42.6666666666667	51.8333333333333	65	59	48	46	44	47	65	65	65	65	65	65	65	65	65	65	65	67.4362308170819	NA	47.25	48.5	49.75	59	69	72	94	116
2.1348544883180763e-6	2.2732182878774544e-8	1.8995723093949673e-8	2.5256975837813038e-8	2.7462888300523974e-8	4.704750113313906e-8	58	CUT248	NA	chrXII:109241-109665(+)	CUTs	1	NA	NA	NA	NA	NA	48	NA	NA	NA	NA	NA	48	NA	NA	NA	NA	NA	48	48	48	48	48	48	48	48	48	48	48	NA	NA	NA	NA	NA	NA	NA	NA	NA	NA
2.1348544883180763e-6	2.2732182878774544e-8	1.8995723093949673e-8	2.5256975837813038e-8	2.7462888300523974e-8	4.704750113313906e-8	59	CUT263,XUT_12F-180	NA	chrXII:441569-442625(+)	CUTs	1	NA	NA	NA	NA	NA	21	NA	NA	NA	NA	NA	21	NA	NA	NA	NA	NA	21	21	21	21	21	21	21	21	21	21	21	NA	NA	NA	NA	NA	NA	NA	NA	NA	NA
2.1348544883180763e-6	2.2732182878774544e-8	1.8995723093949673e-8	2.5256975837813038e-8	2.746288830052397e-6	9.409500226627812e-6	63	CUT281,XUT_13F-10,XUT_13F-12,XUT_13F-14	NA	chrXIII:23945-26686(+)	CUTs	1	NA	1	2	NA	NA	38	NA	51	56.5	NA	NA	38	NA	51	56.5	NA	NA	38	38	38	38	38	38	38	38	38	38	38	NA	NA	NA	NA	NA	NA	NA	NA	NA	NA
2.1348544883180763e-6	2.2732182878774544e-8	1.8995723093949673e-8	2.5256975837813038e-8	2.7462888300523974e-8	4.704750113313906e-6	66	CUT296,XUT_13F-171,SUT301	NA	chrXIII:370761-371993(+)	CUTs	1	NA	NA	1	NA	NA	38	NA	NA	50	NA	NA	38	NA	NA	50	NA	NA	38	38	38	38	38	38	38	38	38	38	38	NA	NA	NA	NA	NA	NA	NA	NA	NA	NA
2.1348544883180763e-6	2.2732182878774544e-8	1.8995723093949673e-8	2.5256975837813038e-8	2.7462888300523974e-8	4.704750113313906e-6	67	CUT301,CUT302	NA	chrXIII:534929-535977(+)	CUTs	1	NA	NA	1	NA	NA	52	NA	NA	37	NA	NA	52	NA	NA	37	NA	NA	52	52	52	52	52	52	52	52	52	52	52	NA	NA	NA	NA	NA	NA	NA	NA	NA	NA
4.2697089766361526e-6	2.2732182878774546e-6	1.519657847515974e-5	1.0102790335125216e-5	8.238866490157191e-6	4.704750113313906e-6	69	CUT324,CUT325	NA	chrXIV:234043-234323(+)	CUTs	2	4	3	1	1	8	36.5	15.75	111	19	45	28.125	36.5	14.5	25	19	45	29	34.6410161513775	NA	26.15	27.3	28.45	36.5	42.25	43.4	44.55	45.7	46.85	15.3079422606054	NA	12.15	12.3	12.45	14.5	17.5	18.4	19.3	20.2
2.1348544883180763e-6	2.2732182878774544e-8	1.8995723093949673e-8	2.525697583781304e-6	2.7462888300523974e-8	4.704750113313906e-8	72	CUT336	NA	chrXIV:498843-499123(+)	CUTs	1	1	NA	NA	NA	NA	52	22	NA	NA	NA	NA	52	22	NA	NA	NA	NA	52	52	52	52	52	52	52	52	52	52	52	22	22	22	22	22	22	22	22	22	22
2.348339937149884e-5	2.2732182878774544e-5	1.7096150784554707e-5	7.577092751343912e-6	1.6477732980314382e-5	4.234275101982516e-5	74	CUT343,SUT335,XUT_14F-231,CUT344,CUT345	NA	chrXIV:587108-588978(+)	CUTs	11	3	6	9	10	9	31.6363636363636	36	43	29.3333333333333	39.6	37.6666666666667	33	36	43	28	31	18	27.9468916881814	NA	13.5	17	17.5	33	46.5	49	49.5	50	50.5	34.8428327126186	NA	26.1	27.2	28.3	36	41.5	42.6	43.7	44.8
6.4045634649542284e-6	2.2732182878774546e-6	3.799144618789935e-6	1.0102790335125216e-5	5.492577660104794e-6	9.409500226627812e-6	75	CUT352,XUT_14F-293,SUT342	NA	chrXIV:730844-733338(+)	CUTs	3	4	2	2	1	2	47.6666666666667	36.5	57	49.5	83	58.5	44	35.5	57	49.5	83	58.5	47.3190902504575	NA	43.1	43.2	43.3	44	50	51.2	52.4	53.6	54.8	32.1690956334077	NA	16.85	19.7	22.55	35.5	43.75	47.2	50.65	54.1
4.2697089766361526e-6	4.546436575754909e-6	3.799144618789935e-6	1.2628487918906519e-5	5.492577660104794e-6	4.704750113313906e-8	76	CUT353,XUT_14F-319	NA	chrXIV:763076-764044(+)	CUTs	2	5	2	NA	2	2	54	45.6	46	NA	39	61	54	41	46	NA	39	61	53.9166022668343	NA	51.3	51.6	51.9	54	55.5	55.8	56.1	56.4	56.7	42.883038645402	NA	29.8	30.6	31.4	41	48	53.8	59.6	65.4
2.1348544883180763e-6	9.092873151509818e-6	7.59828923757987e-6	5.051395167562608e-6	1.6477732980314382e-5	4.704750113313906e-6	79	CUT369,XUT_15F-156,SUT359,SUT360,XUT_15F-157	NA	chrXV:335354-338609(+)	CUTs	1	2	6	1	4	4	21	57	48.3333333333333	56	35	44.5	21	57	46	56	35.5	50	21	21	21	21	21	21	21	21	21	21	21	56.9912273951	NA	56.1	56.2	56.3	57	57.5	57.6	57.7	57.8
6.4045634649542284e-6	2.2732182878774546e-6	1.8995723093949675e-6	1.2628487918906519e-5	1.3731444150261985e-5	4.704750113313906e-6	80	CUT376,XUT_15F-203,tK(UUU)O,XUT_15F-206	NA	chrXV:435778-438802(+)	CUTs	3	5	5	1	1	1	41.6666666666667	54	59.8	64	76	58	44	53	50	64	76	58	40.2681977303795	NA	29.6	31.2	32.8	44	48.5	49.4	50.3	51.2	52.1	52.0940508341802	NA	37	40	43	53	55	59.8	64.6	69.4
4.2697089766361526e-6	2.2732182878774544e-8	1.8995723093949675e-6	2.5256975837813038e-8	2.746288830052397e-6	4.704750113313906e-6	81	CUT377	NA	chrXV:446082-447098(+)	CUTs	2	NA	1	1	NA	1	67.5	NA	13	49	NA	19	67.5	NA	13	49	NA	19	66.8281377864145	NA	58.95	59.9	60.85	67.5	72.25	73.2	74.15	75.1	76.05	NA	NA	NA	NA	NA	NA	NA	NA	NA	NA
9.820330646263151e-5	9.092873151509818e-5	2.8493584640924512e-5	7.577092751343912e-6	1.0985155320209587e-5	2.3523750566569534e-5	82	CUT380,YOR101W,YOR102W	NA	chrXV:515050-516450(+)	CUTs	46	3	4	5	40	15	33.0869565217391	24.6666666666667	39.75	40.2	29.15	23.2	29.5	27	40	46	27	19	29.0075445428059	NA	13.25	15	16	29.5	38	43	47	53	60.5	22.8522348092798	NA	14.4	15.8	17.2	27	30.5	31.2	31.9	32.6
2.1348544883180763e-6	2.2732182878774544e-8	1.8995723093949673e-8	2.5256975837813038e-8	2.7462888300523974e-8	4.704750113313906e-8	87	CUT408,XUT_16F-88	NA	chrXVI:215321-216049(+)	CUTs	1	NA	NA	NA	NA	NA	7	NA	NA	NA	NA	NA	7	NA	NA	NA	NA	NA	7	7	7	7	7	7	7	7	7	7	7	NA	NA	NA	NA	NA	NA	NA	NA	NA	NA
2.1348544883180763e-6	2.2732182878774544e-8	1.8995723093949673e-8	2.5256975837813038e-8	2.7462888300523974e-8	4.704750113313906e-8	89	CUT413	NA	chrXVI:304113-304313(+)	CUTs	1	NA	NA	NA	NA	NA	56	NA	NA	NA	NA	NA	56	NA	NA	NA	NA	NA	56	56	56	56	56	56	56	56	56	56	56	NA	NA	NA	NA	NA	NA	NA	NA	NA	NA
4.2697089766361526e-6	2.2732182878774544e-8	1.8995723093949673e-8	2.5256975837813038e-8	2.7462888300523974e-8	4.704750113313906e-8	90	CUT423,XUT_16F-226,SUT415	NA	chrXVI:565283-566834(+)	CUTs	2	NA	NA	NA	NA	NA	48.5	NA	NA	NA	NA	NA	48.5	NA	NA	NA	NA	NA	44.407206622349	NA	30.95	32.9	34.85	48.5	58.25	60.2	62.15	64.1	66.05	NA	NA	NA	NA	NA	NA	NA	NA	NA	NA
2.1348544883180763e-6	2.2732182878774546e-6	3.799144618789935e-6	2.5256975837813038e-8	2.7462888300523974e-8	4.704750113313906e-8	92	CUT430	NA	chrXVI:695355-695691(+)	CUTs	1	NA	NA	NA	1	2	98	NA	NA	NA	64	39	98	NA	NA	NA	64	39	98	98	98	98	98	98	98	98	98	98	98	NA	NA	NA	NA	NA	NA	NA	NA	NA	NA
2.1348544883180763e-6	2.2732182878774546e-6	5.698716928184902e-6	2.525697583781304e-6	3.2955465960628764e-5	3.293325079319735e-5	93	CUT431,XUT_16F-280	NA	chrXVI:697123-698489(+)	CUTs	1	1	12	7	1	3	79	52	53.1666666666667	58.4285714285714	36	40.3333333333333	79	52	55.5	58	36	52	79	79	79	79	79	79	79	79	79	79	79	52	52	52	52	52	52	52	52	52	52
2.1348544883180763e-6	2.2732182878774544e-8	1.8995723093949673e-8	2.525697583781304e-6	2.7462888300523974e-8	4.704750113313906e-8	94	CUT432	NA	chrXVI:719235-720603(+)	CUTs	1	1	NA	NA	NA	NA	18	12	NA	NA	NA	NA	18	12	NA	NA	NA	NA	18	18	18	18	18	18	18	18	18	18	18	12	12	12	12	12	12	12	12	12	12
6.4045634649542284e-6	2.2732182878774546e-6	1.8995723093949673e-8	2.5256975837813038e-8	2.7462888300523974e-8	4.704750113313906e-8	99	CUT445,XUT_2R-109	NA	chrII:278428-280938(-)	CUTs	3	NA	NA	NA	1	NA	58	NA	NA	NA	26	NA	58	NA	NA	NA	26	NA	57.9770023766533	NA	56.2	56.4	56.6	58	59	59.2	59.4	59.6	59.8	NA	NA	NA	NA	NA	NA	NA	NA	NA	NA
1.4943981418226534e-5	9.092873151509818e-6	3.4192301569109413e-5	2.2731278254031734e-5	1.6477732980314382e-5	4.704750113313907e-5	101	CUT451,YBR063C,YBR065C	NA	chrII:366603-369747(-)	CUTs	7	9	6	10	4	18	44.8571428571429	43.1111111111111	55.6666666666667	46.1	54.25	41.4444444444444	50	40	59.5	43	50.5	36	42.6410380837049	NA	25.8	30.6	35.4	50	52.5	52.8	54	57	60	40.0383654102015	NA	21.8	28.6	33.2	40	51	51.4	51.8	56.2
1.2809126929908457e-5	1.1366091439387272e-5	1.519657847515974e-5	1.5154185502687824e-5	8.238866490157191e-6	9.409500226627812e-6	104	CUT455,SUT447	NA	chrII:539340-541020(-)	CUTs	6	6	3	2	5	8	49	57.6666666666667	51.3333333333333	32.5	49.6	59.75	48	60	49	32.5	52	35.5	42.8979236658508	NA	20.5	29	37.5	48	64.5	70	70	70	70	55.6860791780033	NA	36.75	42.5	48.25	60	68.5	70	70.25	70.5
6.4045634649542284e-6	2.2732182878774546e-6	1.8995723093949673e-8	2.5256975837813038e-8	2.7462888300523974e-8	4.704750113313906e-6	105	CUT456	NA	chrII:549124-549532(-)	CUTs	3	NA	NA	1	1	NA	32.6666666666667	NA	NA	9	17	NA	39	NA	NA	9	17	NA	29.0715632503005	NA	16.5	19	21.5	39	42	42.6	43.2	43.8	44.4	NA	NA	NA	NA	NA	NA	NA	NA	NA	NA
6.4045634649542284e-6	4.546436575754909e-6	3.799144618789935e-6	5.051395167562608e-6	2.746288830052397e-6	9.409500226627812e-6	108	CUT460	NA	chrIII:28613-29109(-)	CUTs	3	2	1	2	2	2	53	29	26	40.5	26.5	46	45	29	26	40.5	26.5	46	51.0702607148841	NA	40.5	41	41.5	45	59.5	62.4	65.3	68.2	71.1	28.9827534923789	NA	28.1	28.2	28.3	29	29.5	29.6	29.7	29.8
6.4045634649542284e-6	9.092873151509818e-6	5.698716928184902e-6	2.525697583781304e-6	1.6477732980314382e-5	4.704750113313906e-6	113	CUT475,XUT_4R-56,XUT_4R-57,SUT460	NA	chrIV:134341-135576(-)	CUTs	3	1	6	1	4	3	43.3333333333333	171	65.1666666666667	27	52	43.3333333333333	44	171	59.5	27	53	42	43.2603637164183	NA	40.4	40.8	41.2	44	45	45.2	45.4	45.6	45.8	171	171	171	171	171	171	171	171	171	171
2.1348544883180763e-6	2.2732182878774544e-8	1.8995723093949673e-8	2.5256975837813038e-8	2.7462888300523974e-8	4.704750113313906e-8	115	CUT485	NA	chrIV:340245-340405(-)	CUTs	1	NA	NA	NA	NA	NA	38	NA	NA	NA	NA	NA	38	NA	NA	NA	NA	NA	38	38	38	38	38	38	38	38	38	38	38	NA	NA	NA	NA	NA	NA	NA	NA	NA	NA
4.2697089766361526e-6	2.2732182878774544e-8	1.8995723093949673e-8	2.5256975837813038e-8	2.746288830052397e-6	4.704750113313906e-8	124	CUT506,XUT_4R-303,CUT507	NA	chrIV:703360-704184(-)	CUTs	2	NA	1	NA	NA	NA	49	NA	61	NA	NA	NA	49	NA	61	NA	NA	NA	48.9897948556636	NA	48.1	48.2	48.3	49	49.5	49.6	49.7	49.8	49.9	NA	NA	NA	NA	NA	NA	NA	NA	NA	NA
1.9213690394862685e-5	2.2732182878774546e-6	5.698716928184902e-6	2.525697583781304e-6	1.922402181036678e-5	4.704750113313906e-6	129	CUT524,XUT_4R-486,SUT484,XUT_4R-488	NA	chrIV:1182385-1183548(-)	CUTs	9	1	7	1	1	3	37.5555555555556	38	48.7142857142857	54	21	39	32	38	39	54	21	41	34.4474492803364	26	20.2	23.4	25.2	32	48	50.8	53.6	57.4	62.2	38	38	38	38	38	38	38	38	38	38
6.4045634649542284e-6	2.2732182878774546e-6	5.698716928184902e-6	1.5154185502687824e-5	5.492577660104794e-6	4.704750113313906e-6	131	CUT530,XUT_4R-527,SUT489	NA	chrIV:1279065-1279960(-)	CUTs	3	6	2	1	1	3	41.3333333333333	44.8333333333333	58.5	24	53	47.3333333333333	42	38.5	58.5	24	53	47	41.2978508067531	NA	39.3	39.6	39.9	42	42.5	42.6	42.7	42.8	42.9	37.6013530883047	NA	18	20	22	38.5	56	58	67	76
4.2697089766361526e-6	2.2732182878774544e-8	1.8995723093949675e-6	2.5256975837813038e-8	2.7462888300523974e-8	4.704750113313906e-6	135	CUT541,CUT542,SUT503	NA	chrV:15349-15981(-)	CUTs	2	NA	NA	1	NA	1	20.5	NA	NA	38	NA	45	20.5	NA	NA	38	NA	45	18.165902124585	NA	11.95	12.9	13.85	20.5	25.25	26.2	27.15	28.1	29.05	NA	NA	NA	NA	NA	NA	NA	NA	NA	NA
6.4045634649542284e-6	2.2732182878774544e-8	3.799144618789935e-6	2.5256975837813038e-8	5.492577660104794e-6	4.704750113313906e-8	136	CUT548,XUT_5R-76,SUT506	NA	chrV:155957-156526(-)	CUTs	3	NA	2	NA	NA	2	61.3333333333333	NA	40	NA	NA	37	55	NA	40	NA	NA	37	60.3882233665893	NA	52.3	52.6	52.9	55	66	68.2	70.4	72.6	74.8	NA	NA	NA	NA	NA	NA	NA	NA	NA	NA
8.539417953272305e-6	4.546436575754909e-6	3.799144618789935e-6	2.5256975837813038e-8	2.7462888300523974e-8	4.704750113313906e-6	138	CUT554,XUT_5R-126	NA	chrV:268229-269293(-)	CUTs	4	NA	NA	1	2	2	60.25	NA	NA	24	54.5	21	56.5	NA	NA	24	54.5	21	58.7332582824748	NA	46.35	47.7	49.05	56.5	65	68.6	72.2	75.8	79.4	NA	NA	NA	NA	NA	NA	NA	NA	NA	NA
2.1348544883180763e-6	2.2732182878774546e-6	5.698716928184902e-6	2.525697583781304e-6	2.746288830052397e-6	4.704750113313906e-8	141	CUT560,CUT561,XUT_5R-144	NA	chrV:302365-303357(-)	CUTs	1	1	1	NA	1	3	44	50	67	NA	37	53.6666666666667	44	50	67	NA	37	59	44	44	44	44	44	44	44	44	44	44	44	50	50	50	50	50	50	50	50	50	50
2.1348544883180763e-6	2.2732182878774544e-8	1.8995723093949673e-8	2.5256975837813038e-8	2.7462888300523974e-8	4.704750113313906e-8	146	CUT590	NA	chrVII:166863-167487(-)	CUTs	1	NA	NA	NA	NA	NA	19	NA	NA	NA	NA	NA	19	NA	NA	NA	NA	NA	19	19	19	19	19	19	19	19	19	19	19	NA	NA	NA	NA	NA	NA	NA	NA	NA	NA
1.9213690394862685e-5	1.3639309727264726e-5	2.0895295403344644e-5	4.0411161340500865e-5	3.844804362073356e-5	3.763800090651125e-5	149	CUT599,YGL072C	NA	chrVII:370247-371247(-)	CUTs	9	16	14	8	6	11	31.7777777777778	37.3125	43.5714285714286	24.625	42.5	44.7272727272727	34	37	43.5	20	45	46	29.8281826586692	45	15.6	17.2	19.8	34	38	40.8	43.6	45	45	34.3786222406924	NA	15	16.5	20	37	47.25	48	48.75	50.5
2.1348544883180763e-6	2.2732182878774544e-8	3.799144618789935e-6	2.5256975837813038e-8	2.7462888300523974e-8	4.704750113313906e-8	151	CUT610	NA	chrVII:656167-656455(-)	CUTs	1	NA	NA	NA	NA	2	69	NA	NA	NA	NA	32	69	NA	NA	NA	NA	32	69	69	69	69	69	69	69	69	69	69	69	NA	NA	NA	NA	NA	NA	NA	NA	NA	NA
2.1348544883180763e-6	4.546436575754909e-6	1.8995723093949675e-6	2.5256975837813038e-8	2.7462888300523974e-8	4.704750113313906e-8	152	CUT613	NA	chrVII:669759-670575(-)	CUTs	1	NA	NA	NA	2	1	31	NA	NA	NA	60.5	26	31	NA	NA	NA	60.5	26	31	31	31	31	31	31	31	31	31	31	31	NA	NA	NA	NA	NA	NA	NA	NA	NA	NA
1.707883590654461e-5	1.591252801514218e-5	2.4694440022134575e-5	2.2731278254031734e-5	8.238866490157191e-6	3.293325079319735e-5	156	CUT629,XUT_7R-418,SUT567	NA	chrVII:904799-905456(-)	CUTs	8	9	3	7	7	13	42.5	34.1111111111111	23.3333333333333	41.2857142857143	31.5714285714286	34.2307692307692	39.5	31	24	37	23	32	41.4007833817259	NA	34.35	34.7	35.05	39.5	42	43.4	44.8	52.5	61.25	30.6584558413697	20	18.8	19.6	20	31	40	44.8	49.6	55.8
2.1348544883180763e-6	4.546436575754909e-6	3.799144618789935e-6	2.525697583781304e-6	2.746288830052397e-6	4.704750113313906e-6	157	CUT630	NA	chrVII:974014-974438(-)	CUTs	1	1	1	1	2	2	58	40	48	34	30	54	58	40	48	34	30	54	58	58	58	58	58	58	58	58	58	58	58	40	40	40	40	40	40	40	40	40	40
2.1348544883180763e-6	2.2732182878774544e-8	1.8995723093949675e-6	2.5256975837813038e-8	2.7462888300523974e-8	4.704750113313906e-8	161	CUT654,CUT655	NA	chrVIII:449142-450702(-)	CUTs	1	NA	NA	NA	NA	1	32	NA	NA	NA	NA	94	32	NA	NA	NA	NA	94	32	32	32	32	32	32	32	32	32	32	32	NA	NA	NA	NA	NA	NA	NA	NA	NA	NA
2.1348544883180763e-6	2.2732182878774544e-8	1.8995723093949673e-8	2.5256975837813038e-8	2.7462888300523974e-8	4.704750113313906e-8	162	CUT657	NA	chrVIII:487152-487632(-)	CUTs	1	NA	NA	NA	NA	NA	32	NA	NA	NA	NA	NA	32	NA	NA	NA	NA	NA	32	32	32	32	32	32	32	32	32	32	32	NA	NA	NA	NA	NA	NA	NA	NA	NA	NA
4.2697089766361526e-6	2.2732182878774544e-8	1.8995723093949675e-6	2.5256975837813038e-8	8.238866490157191e-6	4.704750113313906e-6	168	CUT696,XUT_10R-234,CUT697,XUT_10R-237,SUT644	NA	chrX:609476-612084(-)	CUTs	2	NA	3	1	NA	1	61.5	NA	44.6666666666667	52	NA	48	61.5	NA	43	52	NA	48	61.3351449007826	NA	57.45	57.9	58.35	61.5	63.75	64.2	64.65	65.1	65.55	NA	NA	NA	NA	NA	NA	NA	NA	NA	NA
2.1348544883180763e-6	2.2732182878774544e-8	1.8995723093949673e-8	2.5256975837813038e-8	2.7462888300523974e-8	4.704750113313906e-8	170	CUT702	NA	chrXI:38237-38821(-)	CUTs	1	NA	NA	NA	NA	NA	60	NA	NA	NA	NA	NA	60	NA	NA	NA	NA	NA	60	60	60	60	60	60	60	60	60	60	60	NA	NA	NA	NA	NA	NA	NA	NA	NA	NA
4.2697089766361526e-6	2.2732182878774544e-8	1.8995723093949673e-8	2.5256975837813038e-8	2.7462888300523974e-8	4.704750113313906e-6	172	CUT729,XUT_11R-262	NA	chrXI:613730-614669(-)	CUTs	2	NA	NA	1	NA	NA	29	NA	NA	22	NA	NA	29	NA	NA	22	NA	NA	28.8444102037119	NA	26.3	26.6	26.9	29	30.5	30.8	31.1	31.4	31.7	NA	NA	NA	NA	NA	NA	NA	NA	NA	NA
4.2697089766361526e-6	4.546436575754909e-6	1.8995723093949673e-8	2.5256975837813038e-8	2.7462888300523974e-8	9.409500226627812e-6	174	CUT747,SUT706	NA	chrXII:789411-789875(-)	CUTs	2	NA	NA	2	2	NA	29	NA	NA	42.5	22.5	NA	29	NA	NA	42.5	22.5	NA	28.7228132326901	NA	25.4	25.8	26.2	29	31	31.4	31.8	32.2	32.6	NA	NA	NA	NA	NA	NA	NA	NA	NA	NA
2.1348544883180763e-6	2.2732182878774544e-8	1.8995723093949673e-8	2.5256975837813038e-8	2.746288830052397e-6	4.704750113313906e-8	176	CUT754,XUT_12R-361	NA	chrXII:963124-964273(-)	CUTs	1	NA	1	NA	NA	NA	16	NA	29	NA	NA	NA	16	NA	29	NA	NA	NA	16	16	16	16	16	16	16	16	16	16	16	NA	NA	NA	NA	NA	NA	NA	NA	NA	NA
2.1348544883180763e-6	2.2732182878774546e-6	1.1397433856369804e-5	1.2628487918906519e-5	8.238866490157191e-6	9.409500226627812e-6	182	CUT767,XUT_13R-153	NA	chrXIII:352413-353127(-)	CUTs	1	5	3	2	1	6	53	36	44.3333333333333	45.5	58	39.3333333333333	53	38	39	45.5	58	39.5	53	53	53	53	53	53	53	53	53	53	53	33.4589849099205	38	19.4	22.8	26.2	38	38	41.4	44.8	48.2
4.2697089766361526e-6	2.2732182878774544e-8	1.8995723093949673e-8	5.051395167562608e-6	2.7462888300523974e-8	4.704750113313906e-8	183	CUT770,XUT_13R-183	NA	chrXIII:399181-400120(-)	CUTs	2	2	NA	NA	NA	NA	36	38.5	NA	NA	NA	NA	36	38.5	NA	NA	NA	NA	35.7770876399966	NA	32.4	32.8	33.2	36	38	38.4	38.8	39.2	39.6	38.4187454245971	NA	36.25	36.5	36.75	38.5	39.75	40	40.25	40.5
4.2697089766361526e-6	9.092873151509818e-6	5.698716928184902e-6	5.051395167562608e-6	1.3731444150261985e-5	4.704750113313906e-8	184	CUT773,XUT_13R-196,SUT729	NA	chrXIII:433053-434284(-)	CUTs	2	2	5	NA	4	3	50	49.5	49.4	NA	56	36.3333333333333	50	49.5	49	NA	45	42	48.5386443980464	NA	39.2	40.4	41.6	50	56	57.2	58.4	59.6	60.8	49.4974746830583	NA	49.05	49.1	49.15	49.5	49.75	49.8	49.85	49.9
2.1348544883180763e-6	2.2732182878774546e-6	3.799144618789935e-6	7.577092751343912e-6	2.7462888300523974e-8	4.704750113313906e-6	191	CUT827,XUT_15R-99	NA	chrXV:167502-168419(-)	CUTs	1	3	NA	1	1	2	17	117	NA	16	48	52.5	17	59	NA	16	48	52.5	17	17	17	17	17	17	17	17	17	17	17	76.6305458916634	NA	32	35	38	59	161	181.4	201.8	222.2
2.1348544883180763e-6	2.2732182878774544e-8	1.8995723093949673e-8	2.5256975837813038e-8	2.7462888300523974e-8	4.704750113313906e-8	193	CUT834	NA	chrXV:363574-364134(-)	CUTs	1	NA	NA	NA	NA	NA	37	NA	NA	NA	NA	NA	37	NA	NA	NA	NA	NA	37	37	37	37	37	37	37	37	37	37	37	NA	NA	NA	NA	NA	NA	NA	NA	NA	NA
2.1348544883180763e-6	2.2732182878774544e-8	1.8995723093949673e-8	2.5256975837813038e-8	2.7462888300523974e-8	4.704750113313906e-8	196	CUT845,SUT780	NA	chrXV:536750-537214(-)	CUTs	1	NA	NA	NA	NA	NA	15	NA	NA	NA	NA	NA	15	NA	NA	NA	NA	NA	15	15	15	15	15	15	15	15	15	15	15	NA	NA	NA	NA	NA	NA	NA	NA	NA	NA
4.2697089766361526e-6	2.2732182878774544e-8	1.8995723093949673e-8	2.5256975837813038e-8	2.7462888300523974e-8	4.704750113313906e-8	197	CUT851	NA	chrXV:670590-670702(-)	CUTs	2	NA	NA	NA	NA	NA	54	NA	NA	NA	NA	NA	54	NA	NA	NA	NA	NA	53.665631459995	NA	48.6	49.2	49.8	54	57	57.6	58.2	58.8	59.4	NA	NA	NA	NA	NA	NA	NA	NA	NA	NA
2.1348544883180763e-6	2.2732182878774544e-8	1.8995723093949673e-8	2.525697583781304e-6	2.7462888300523974e-8	4.704750113313906e-8	198	CUT853,snR36	NA	chrXV:680286-680998(-)	CUTs	1	1	NA	NA	NA	NA	66	29	NA	NA	NA	NA	66	29	NA	NA	NA	NA	66	66	66	66	66	66	66	66	66	66	66	29	29	29	29	29	29	29	29	29	29
2.1348544883180763e-6	2.2732182878774544e-8	1.8995723093949673e-8	2.5256975837813038e-8	2.7462888300523974e-8	4.704750113313906e-8	200	CUT857	NA	chrXV:757654-758062(-)	CUTs	1	NA	NA	NA	NA	NA	7	NA	NA	NA	NA	NA	7	NA	NA	NA	NA	NA	7	7	7	7	7	7	7	7	7	7	7	NA	NA	NA	NA	NA	NA	NA	NA	NA	NA
2.1348544883180763e-6	2.2732182878774544e-8	1.8995723093949673e-8	5.051395167562608e-6	2.7462888300523974e-8	4.704750113313906e-6	206	CUT883,SUT809	NA	chrXVI:132197-132733(-)	CUTs	1	2	NA	1	NA	NA	53	41.5	NA	64	NA	NA	53	41.5	NA	64	NA	NA	53	53	53	53	53	53	53	53	53	53	53	41.4969878424929	NA	41.05	41.1	41.15	41.5	41.75	41.8	41.85	41.9
6.4045634649542284e-6	2.2732182878774546e-6	7.59828923757987e-6	7.577092751343912e-6	2.746288830052397e-6	4.704750113313906e-6	211	CUT898,SUT814	NA	chrXVI:431095-431631(-)	CUTs	3	3	1	1	1	4	48	34.6666666666667	33	21	87	53	53	30	33	21	87	53.5	45.676047823794	NA	31.4	33.8	36.2	53	57.5	58.4	59.3	60.2	61.1	32.4974356951132	NA	22.8	23.6	24.4	30	41	43.2	45.4	47.6
2.1348544883180763e-6	2.2732182878774544e-8	1.8995723093949673e-8	2.5256975837813038e-8	2.746288830052397e-6	4.704750113313906e-6	213	CUT908,XUT_16R-299	NA	chrXVI:671463-673519(-)	CUTs	1	NA	1	1	NA	NA	39	NA	37	46	NA	NA	39	NA	37	46	NA	NA	39	39	39	39	39	39	39	39	39	39	39	NA	NA	NA	NA	NA	NA	NA	NA	NA	NA
6.4045634649542284e-6	2.2732182878774546e-6	1.8995723093949673e-8	2.5256975837813038e-8	2.746288830052397e-6	4.704750113313906e-6	216	ETS1-1	NA	chrXII:457733-458432(-)	rRNA	3	NA	1	1	1	NA	32	NA	48	28	6	NA	16	NA	48	28	6	NA	25.3984168314912	16	16	16	16	16	40	44.8	49.6	54.4	59.2	NA	NA	NA	NA	NA	NA	NA	NA	NA	NA
2.1348544883180763e-6	2.2732182878774544e-8	1.8995723093949675e-6	5.051395167562608e-6	5.492577660104794e-6	4.704750113313906e-6	219	HML	NA	chrIII:11146-14849(+)	other	1	2	2	1	NA	1	9	36	58.5	47	NA	9	9	36	58.5	47	NA	9	9	9	9	9	9	9	9	9	9	9	9	33.9411254969543	NA	25.2	26.4	27.6	36	42	43.2	44.4	45.6
2.1348544883180764e-5	2.2732182878774544e-5	2.8493584640924512e-5	3.283406858915695e-5	4.9433198940943145e-5	2.3523750566569534e-5	220	HMR	NA	chrIII:292388-295034(+)	other	10	13	18	5	10	15	22.7	49.4615384615385	33	37.2	31	25.7333333333333	22.5	35	28.5	34	27	21	19.7472312399013	10	9.45	9.9	10	22.5	30	32.4	35.55	38.4	40.2	36.2621050834733	38	17.6	18.6	20.4	35	38	42.8	47.2	50.8
1.2809126929908457e-5	2.2732182878774546e-6	1.8995723093949675e-6	1.0102790335125216e-5	8.238866490157191e-6	9.409500226627812e-6	221	HMRA1_XUT_3F-130,YCR097W	3F-130,YCR097W	chrIII:293835-294321(+)	XUTs	6	4	3	2	1	1	20	19.75	53.3333333333333	52	49	32	14.5	19.5	67	52	49	32	17.5807833029044	13	10.75	11.5	12.25	14.5	23.5	26	30	34	38	19.7328185798802	19	19	19	19	19.5	20.25	20.4	20.55	20.7
4.2697089766361526e-6	2.2732182878774544e-8	1.8995723093949675e-6	2.525697583781304e-6	2.7462888300523974e-8	9.409500226627812e-6	223	LSR1_LSR1	LSR1	chrII:680688-681862(-)	other	2	1	NA	2	NA	1	28.5	12	NA	36	NA	18	28.5	12	NA	36	NA	18	27.7488738510232	NA	22.65	23.3	23.95	28.5	31.75	32.4	33.05	33.7	34.35	12	12	12	12	12	12	12	12	12	12
1.0674272441590382e-5	1.8185746303019637e-5	1.1397433856369804e-5	1.7679883086469125e-5	5.492577660104794e-6	2.822850067988344e-5	227	NTS2-1	NA	chrXII:458433-459675(-)	other	5	7	2	6	8	6	35.4	30.2857142857143	25.5	41.6666666666667	21.125	24.5	39	29	25.5	39	17	20	29.9206479928161	NA	14.2	14.4	14.6	39	48	50.6	53.2	55.8	58.4	25.715142295801	11	11	11	11	29	41.5	42.4	44.3	48.2
2.348339937149884e-5	2.7278619454529452e-5	1.1397433856369804e-5	2.5256975837813038e-5	1.3731444150261985e-5	1.8819000453255625e-5	228	NTS2-2	NA	chrXII:467570-468812(-)	other	11	10	5	4	12	6	20.5454545454545	31.3	24.4	25	22.9166666666667	29.8333333333333	20	27	25	24.5	20	34	18.5530784191411	22	8.5	12	14	20	24	26	28.5	31	33	22.3294573405378	NA	5.8	7.6	9.4	27	39.25	45	56.25	66.3
2.1348544883180763e-6	2.2732182878774544e-8	1.8995723093949673e-8	2.5256975837813038e-8	2.7462888300523974e-8	4.704750113313906e-8	230	Q0105	NA	chrM:36539-43647(+)	other	1	NA	NA	NA	NA	NA	21	NA	NA	NA	NA	NA	21	NA	NA	NA	NA	NA	21	21	21	21	21	21	21	21	21	21	21	NA	NA	NA	NA	NA	NA	NA	NA	NA	NA
1.0674272441590382e-5	1.1366091439387272e-5	1.8995723093949675e-6	2.525697583781304e-6	2.7462888300523974e-8	1.411425033994172e-5	233	RDN18-1	NA	chrXII:455933-457732(-)	rRNA	5	1	NA	3	5	1	18.8	46	NA	15.6666666666667	14.4	69	17	46	NA	12	11	69	15.5242449749458	17	6.6	9.2	11.8	17	26	26.8	27.6	28.4	29.2	46	46	46	46	46	46	46	46	46	46
1.0674272441590382e-5	4.546436575754909e-6	9.497861546974837e-6	7.577092751343912e-6	2.7462888300523974e-8	1.411425033994172e-5	234	RDN18-2	NA	chrXII:465070-466869(-)	rRNA	5	3	NA	3	2	5	7.8	26.6666666666667	NA	39	29	14.2	7	24	NA	40	29	12	7.18946260962546	7	4.6	5.2	5.8	7	7	8.4	9.8	11.2	12.6	20.9659311536712	NA	9.6	11.2	12.8	24	36	38.4	40.8	43.2
7.898961606776882e-5	6.365011206056873e-5	9.117947085095843e-5	6.0616742010751294e-5	7.964237607151951e-5	7.52760018130225e-5	235	RDN25-1	NA	chrXII:451786-455181(-)	rRNA	37	24	29	16	28	48	15.027027027027	14.75	18.6896551724138	21.9375	20	18.8333333333333	11	13.5	15	21.5	13	14	10.0882286339481	4	3	4	4	11	20	25.2	27	30	42.6	10.1400055915086	20	1.3	3.3	4	13.5	20	20.4	21.55	22
7.25850526028146e-5	6.365011206056873e-5	7.408332006640372e-5	9.850220576747085e-5	9.886639788188629e-5	9.409500226627813e-5	236	RDN25-2	NA	chrXII:460923-464318(-)	rRNA	34	39	36	20	28	39	16.1176470588235	25.4358974358974	13.2777777777778	21	16.7142857142857	13.974358974359	12.5	16	11	8.5	11.5	8	9.79518031573716	NA	2	2.3	3	12.5	23.25	25.4	27.05	34.3	46.8	15.8150320689043	NA	3	4	4	16	34.5	36	46.2	70
3.757343899439814e-4	3.841738906512898e-4	4.539977819453972e-4	4.369456819941656e-4	4.860931229192743e-4	4.892940117846463e-4	237	RDN37-1	NA	chrXII:451575-458432(-)	rRNA	176	173	177	104	169	239	15.1761363636364	13.9306358381503	16.8983050847458	15.1057692307692	16.5443786982249	16.6610878661088	11	10	12	9	10	13	10.5526788760192	5	3	4	4	11	20	24	27	31.5	41.25	10.162455813584	5	3	4	4	10	19	21	24.2	28.8
6.404563464954228e-5	7.728942178783345e-5	7.408332006640372e-5	9.597650818368954e-5	9.61201090518339e-5	7.998075192633641e-5	238	RDN37-1	NA	chrXII:451786-455413(-)	rRNA	30	38	35	17	34	39	19.1	19.2368421052632	16.9714285714286	24.3529411764706	17.3235294117647	18.6153846153846	11	11.5	12	20	14	16	12.0184398388004	7	3.45	4	4.7	11	24.5	25.2	26.65	37.6	64.3	13.3252236798739	NA	3	4.7	5	11.5	26.75	31.8	38	40.6
1.2809126929908457e-5	6.819654863632363e-6	1.1397433856369804e-5	1.0102790335125216e-5	1.3731444150261985e-5	3.763800090651125e-5	239	RDN37-1	NA	chrXII:455414-455932(-)	rRNA	6	4	5	8	3	6	21.3333333333333	15.5	7.6	10.875	7.66666666666667	25.6666666666667	13.5	11	8	5.5	7	13.5	13.7956026589923	NA	5	6	7	13.5	16.75	17	30.75	44.5	58.25	9.79263890674494	11	3.35	4.7	6.05	11	17.75	21.8	25.85	29.9
1.4943981418226534e-5	1.591252801514218e-5	3.799144618789935e-6	1.7679883086469125e-5	1.922402181036678e-5	1.8819000453255625e-5	240	RDN37-1	NA	chrXII:455933-458432(-)	rRNA	7	7	7	4	7	2	30.1428571428571	35.4285714285714	26.2857142857143	13.75	18.7142857142857	18.5	21	29	24	11.5	17	18.5	25.8473957390992	16	15.3	15.6	15.9	21	42	49.2	54.5	56	57.5	28.8876691977097	NA	12.6	13.2	13.8	29	41.5	41.8	46.5	60
3.970829348271622e-4	4.046328552421869e-4	4.501986373266073e-4	4.1674010132391516e-4	4.7510796759906473e-4	5.410462630310993e-4	241	RDN37-2	NA	chrXII:460712-467569(-)	rRNA	186	165	173	115	178	237	13.989247311828	15.8727272727273	16.1387283236994	12.7652173913043	14.6348314606742	17.3037974683544	9	12	12	9	11	12	9.78654515623652	4	3	4	4	9	17	21	24.25	32	39	11.1109095381377	5	3	4	4.6	12	20	22	26.4	30.6
3.62925263014073e-5	2.045896459089709e-5	1.519657847515974e-5	2.7782673421594346e-5	2.4716599470471573e-5	5.175225124645297e-5	242	RDN37-2	NA	chrXII:464551-466869(-)	rRNA	17	11	9	11	9	8	13	20.3636363636364	101.555555555556	7.63636363636364	15	10.75	9	16	30	6	17	11.5	10.148075991171	9	2.8	4.8	6	9	22	22.8	23.6	24.4	26.2	15.1970548646519	8	5.5	8	8	16	28.5	32	34	36
4.2697089766361526e-6	2.2732182878774544e-8	1.8995723093949673e-8	5.051395167562608e-6	2.7462888300523974e-8	4.704750113313906e-8	243	RDN37-2	NA	chrXII:466870-467569(-)	rRNA	2	2	NA	NA	NA	NA	13	16	NA	NA	NA	NA	13	16	NA	NA	NA	NA	12.8452325786651	NA	11.2	11.4	11.6	13	14	14.2	14.4	14.6	14.8	15.1986841535707	NA	11.5	12	12.5	16	18.5	19	19.5	20
2.1348544883180763e-6	2.2732182878774544e-8	1.8995723093949673e-8	2.525697583781304e-6	2.7462888300523974e-8	4.704750113313906e-8	244	RDN5-1	NA	chrXII:459676-459796(+)	rRNA	1	1	NA	NA	NA	NA	9	10	NA	NA	NA	NA	9	10	NA	NA	NA	NA	9	9	9	9	9	9	9	9	9	9	9	10	10	10	10	10	10	10	10	10	10
6.4045634649542284e-6	2.2732182878774544e-8	1.8995723093949675e-6	2.5256975837813038e-8	2.746288830052397e-6	4.704750113313906e-6	245	RDN5-6	NA	chrXII:489349-489469(+)	rRNA	3	NA	1	1	NA	1	44	NA	9	31	NA	6	26	NA	9	31	NA	6	26.2161468364181	NA	8.9	10.8	12.7	26	62.5	69.8	77.1	84.4	91.7	NA	NA	NA	NA	NA	NA	NA	NA	NA	NA
4.2697089766361526e-6	1.3639309727264726e-5	1.3297006165764771e-5	2.0205580670250433e-5	2.1970310640419175e-5	9.409500226627812e-6	246	RDN58-1	NA	chrXII:455414-455571(-)	rRNA	2	8	8	2	6	7	17	14.5	8	5.5	13.1666666666667	6.28571428571429	17	8.5	6	5.5	10	7	16.7332005306815	NA	14.3	14.6	14.9	17	18.5	18.8	19.1	19.4	19.7	10.0383531932663	NA	4.35	4.7	5.05	8.5	14	15.4	16.8	28.1
2.348339937149884e-5	1.591252801514218e-5	1.3297006165764771e-5	2.0205580670250433e-5	8.238866490157191e-6	2.822850067988344e-5	247	RDN58-2	NA	chrXII:464551-464708(-)	rRNA	11	8	3	6	7	7	9.72727272727273	8.75	15.3333333333333	6.5	6.42857142857143	13.7142857142857	6	7	17	7.5	7	11	7.40379524970507	NA	3	3	3.5	6	14	17	19	21	22.5	7.34458865154014	NA	4	4	4.1	7	8.25	8.6	8.95	13.8
1.2809126929908457e-5	1.1366091439387272e-5	1.8995723093949674e-5	1.2628487918906519e-5	5.492577660104794e-5	3.763800090651125e-5	248	RPR1_RPR1	RPR1	chrV:117667-118035(-)	other	6	5	20	8	5	10	12.6666666666667	38.6	28.6	28	24	29.3	11	46	29.5	25.5	26	19.5	9.03598945281813	3	3	3	3	11	17	18	21	24	27	27.7363115268139	NA	7.8	9.6	11.4	46	61	61.8	62.6	63.4
6.4045634649542284e-6	6.819654863632363e-6	9.497861546974837e-6	5.051395167562608e-6	2.7462888300523974e-8	4.704750113313906e-8	249	RUF20_SUT527	SUT527	chrVI:131061-131503(-)	SUTs	3	2	NA	NA	3	5	53.6666666666667	16.5	NA	NA	39	19.6	62	16.5	NA	NA	48	21	48.5871180160096	NA	28.7	32.4	36.1	62	68	69.2	70.4	71.6	72.8	16.4924225024706	NA	16.05	16.1	16.15	16.5	16.75	16.8	16.85	16.9
2.1348544883180763e-6	2.2732182878774546e-6	1.8995723093949673e-8	2.525697583781304e-6	5.492577660104794e-6	1.411425033994172e-5	251	RUF5-1	NA	chrVIII:212409-213118(+)	other	1	1	2	3	1	NA	62	79	28	42.6666666666667	4	NA	62	79	28	43	4	NA	62	62	62	62	62	62	62	62	62	62	62	79	79	79	79	79	79	79	79	79	79
2.1348544883180763e-6	4.546436575754909e-6	3.799144618789935e-6	2.525697583781304e-6	2.7462888300523974e-8	9.409500226627812e-6	252	RUF5-2	NA	chrVIII:214407-215116(+)	other	1	1	NA	2	2	2	54	71	NA	42.5	26	48.5	54	71	NA	42.5	26	48.5	54	54	54	54	54	54	54	54	54	54	54	71	71	71	71	71	71	71	71	71	71
6.4045634649542284e-6	2.2732182878774544e-8	1.3297006165764771e-5	2.5256975837813038e-5	1.3731444150261987e-4	1.317330031727894e-4	253	SCR1_SCR1	SCR1	chrV:441987-442508(+)	other	3	10	50	28	NA	7	43	36.9	38.38	28.6071428571429	NA	33.2857142857143	56	28.5	33	27	NA	23	28.2360988332743	NA	11	16	21	56	61.5	62.6	63.7	64.8	65.9	27.5962480439841	23	7.6	11.2	15.85	28.5	52.25	60.8	67.1	73.3
4.2697089766361526e-6	2.2732182878774546e-6	1.8995723093949673e-8	2.5256975837813038e-8	2.746288830052397e-6	9.409500226627812e-6	254	snR10_YGL088W,snR10	NA	chrVII:345986-346230(+)	snRNA	2	NA	1	2	1	NA	31.5	NA	47	43	38	NA	31.5	NA	47	43	38	NA	29.698484809835	NA	22.05	23.1	24.15	31.5	36.75	37.8	38.85	39.9	40.95	NA	NA	NA	NA	NA	NA	NA	NA	NA	NA
2.1348544883180763e-6	2.2732182878774546e-6	1.8995723093949673e-8	2.5256975837813038e-8	2.7462888300523974e-8	4.704750113313906e-6	255	snR11_snR11,CUT306,CUT307,CUT308,XUT_13F-286,SUT312	NA	chrXIII:652275-652532(+)	CUTs	1	NA	NA	1	1	NA	74	NA	NA	14	31	NA	74	NA	NA	14	31	NA	74	74	74	74	74	74	74	74	74	74	74	NA	NA	NA	NA	NA	NA	NA	NA	NA	NA
1.707883590654461e-5	1.591252801514218e-5	3.4192301569109413e-5	1.0102790335125216e-5	3.5701754790681165e-5	2.3523750566569534e-5	256	snR11,CUT306,CUT307,CUT308,XUT_13F-286,SUT312	NA	chrXIII:652289-653877(+)	CUTs	8	4	13	5	7	18	31.75	33.75	31.6153846153846	36.2	42.2857142857143	36.7222222222222	26.5	26	30	39	39	33	29.4449465438869	26	17.1	19.2	21.25	26.5	42.75	43.8	44.85	47.1	49.55	28.1085147709073	NA	15.45	15.9	16.35	26	42.5	47.6	52.7	57.8
4.2697089766361526e-6	2.2732182878774544e-8	1.8995723093949673e-8	2.5256975837813038e-8	2.7462888300523974e-8	4.704750113313906e-8	258	snR17b	NA	chrXVI:281056-281517(-)	snRNA	2	NA	NA	NA	NA	NA	16	NA	NA	NA	NA	NA	16	NA	NA	NA	NA	NA	12.4899959967968	NA	7	8	9	16	21	22	23	24	25	NA	NA	NA	NA	NA	NA	NA	NA	NA	NA
1.0674272441590382e-5	2.2732182878774544e-8	1.8995723093949675e-6	2.5256975837813038e-8	5.492577660104794e-6	4.704750113313906e-8	259	snR19_snR19	NA	chrXIV:230105-230672(-)	snRNA	5	NA	2	NA	NA	1	44	NA	53.5	NA	NA	38	43	NA	53.5	NA	NA	38	43.7366965731633	NA	38.8	39.6	40.4	43	44	45.8	47.6	49.4	51.2	NA	NA	NA	NA	NA	NA	NA	NA	NA	NA
2.1348544883180763e-6	2.2732182878774544e-8	1.8995723093949673e-8	2.5256975837813038e-8	2.7462888300523974e-8	4.704750113313906e-8	261	snR3,CUT221,CUT222,CUT223	NA	chrX:663344-664896(+)	CUTs	1	NA	NA	NA	NA	NA	31	NA	NA	NA	NA	NA	31	NA	NA	NA	NA	NA	31	31	31	31	31	31	31	31	31	31	31	NA	NA	NA	NA	NA	NA	NA	NA	NA	NA
4.2697089766361526e-6	2.2732182878774546e-6	1.8995723093949675e-6	2.525697583781304e-6	2.7462888300523974e-8	4.704750113313906e-6	262	snR30_snR30	NA	chrXII:198784-199389(+)	snRNA	2	1	NA	1	1	1	66	51	NA	37	62	4	66	51	NA	37	62	4	65.7267069006199	NA	60.6	61.2	61.8	66	69	69.6	70.2	70.8	71.4	51	51	51	51	51	51	51	51	51	51
6.4045634649542284e-6	9.092873151509818e-6	1.8995723093949675e-6	5.051395167562608e-6	1.0985155320209587e-5	1.411425033994172e-5	263	snR31_snR31	NA	chrXV:841958-842182(-)	snRNA	3	2	4	3	4	1	39.6666666666667	26	43.5	42	67	19	35	26	36	55	37.5	19	36.6191763504258	NA	24.2	25.4	26.6	35	48	50.6	53.2	55.8	58.4	24.3926218353009	NA	17.9	18.8	19.7	26	30.5	31.4	32.3	33.2
2.1348544883180764e-5	9.092873151509818e-6	1.8995723093949673e-8	7.577092751343912e-6	1.922402181036678e-5	1.8819000453255625e-5	265	snR33_snR33	NA	chrIII:142364-142546(-)	snRNA	10	3	7	4	4	NA	29.7	32.3333333333333	30.8571428571429	49.5	22.5	NA	29	18	36	43.5	23	NA	25.8759637571017	42	10.8	12.6	14.75	29	42	42.6	43.95	45.5	47.75	27.0369863476088	18	18	18	18	18	39.5	43.8	48.1	52.4
1.9213690394862685e-5	4.546436575754909e-6	7.59828923757987e-6	2.5256975837813038e-8	5.492577660104794e-6	4.704750113313906e-6	272	snR43_snR43	NA	chrIII:107504-107712(-)	snRNA	9	NA	2	1	2	4	32.7777777777778	NA	22.5	44	26.5	60.5	33	NA	22.5	44	26.5	60	29.0586462455484	33	11.6	13.2	16.8	33	39	42.2	45.4	49.4	54.2	NA	NA	NA	NA	NA	NA	NA	NA	NA	NA
2.1348544883180763e-6	6.819654863632363e-6	1.8995723093949675e-6	2.5256975837813038e-8	2.746288830052397e-6	4.704750113313906e-8	275	snR49_snR49	NA	chrXIV:716120-716284(+)	snRNA	1	NA	1	NA	3	1	26	NA	32	NA	18.3333333333333	10	26	NA	32	NA	19	10	26	26	26	26	26	26	26	26	26	26	26	NA	NA	NA	NA	NA	NA	NA	NA	NA	NA
8.539417953272305e-6	2.2732182878774544e-8	1.8995723093949673e-8	2.5256975837813038e-8	2.7462888300523974e-8	4.704750113313906e-6	276	snR5_snR5	NA	chrXV:842403-842606(+)	snRNA	4	NA	NA	1	NA	NA	51.5	NA	NA	49	NA	NA	51.5	NA	NA	49	NA	NA	51.2542216965226	NA	46.15	46.3	46.45	51.5	56.25	56.4	56.55	56.7	56.85	NA	NA	NA	NA	NA	NA	NA	NA	NA	NA
4.2697089766361526e-6	2.2732182878774546e-6	1.8995723093949675e-6	2.525697583781304e-6	2.7462888300523974e-8	4.704750113313906e-8	277	snR50_snR50	NA	chrXV:259489-259578(+)	snRNA	2	1	NA	NA	1	1	4	154	NA	NA	32	43	4	154	NA	NA	32	43	3.87298334620742	NA	3.1	3.2	3.3	4	4.5	4.6	4.7	4.8	4.9	154	154	154	154	154	154	154	154	154	154
6.831534362617844e-5	4.319114746967163e-5	2.4694440022134575e-5	1.5154185502687824e-5	5.492577660104794e-5	6.116175147308079e-5	278	snR51,snR70,snR70,snR41	NA	chrXVI:718607-719359(-)	snRNA	32	6	20	13	19	13	40.90625	49.8333333333333	47.75	37.7692307692308	35.1578947368421	30.2307692307692	39	50	43.5	36	27	25	37.000993346649	28	17.5	22.2	25.3	39	50	53.8	55.35	59.6	68.3	47.4032236743747	NA	29.25	34.5	39.75	50	58.75	61	63	65
4.2697089766361526e-6	9.092873151509818e-6	7.59828923757987e-6	2.7782673421594346e-5	2.1970310640419175e-5	1.411425033994172e-5	281	snR55,snR57	NA	chrXII:794707-795219(-)	snRNA	2	11	8	3	4	4	39	42.6363636363636	45.5	29.6666666666667	32.75	62.25	39	38	44	26	36	47	34.0587727318528	NA	21.9	23.8	25.7	39	48.5	50.4	52.3	54.2	56.1	38.0959878476625	32	16	18	25	38	53.5	56	59	62
6.4045634649542284e-6	2.2732182878774544e-8	1.8995723093949675e-6	2.525697583781304e-6	2.746288830052397e-6	9.409500226627812e-6	283	snR61	NA	chrXII:794486-794575(-)	snRNA	3	1	1	2	NA	1	9	10	13	7.5	NA	59	8	10	13	7.5	NA	59	8.75903827977578	NA	7.1	7.2	7.3	8	10	10.4	10.8	11.2	11.6	10	10	10	10	10	10	10	10	10	10
4.2697089766361526e-6	2.2732182878774544e-8	1.8995723093949673e-8	2.525697583781304e-6	8.238866490157191e-6	9.409500226627812e-6	285	snR62	NA	chrXV:409774-409974(-)	snRNA	2	1	3	2	NA	NA	26.5	50	47	54.5	NA	NA	26.5	50	49	54.5	NA	NA	20.7364413533277	NA	11.65	13.3	14.95	26.5	34.75	36.4	38.05	39.7	41.35	50	50	50	50	50	50	50	50	50	50
3.202281732477114e-5	6.592333034844617e-5	6.078631390063896e-5	5.556534684318869e-5	2.746288830052397e-5	4.234275101982516e-5	286	snR63	NA	chrIV:323045-323653(-)	snRNA	15	22	10	9	29	32	30.7333333333333	33.5909090909091	32.5	25.8888888888889	40.8275862068966	28.6875	31	28	27	15	42	25.5	23.3389043126992	NA	4	7.2	12.2	31	41	44.2	48.4	56.8	63.5	26.011673183431	NA	10.05	11.1	12.15	28	41.5	44.6	48.4	58
1.2809126929908457e-5	9.092873151509818e-6	1.8995723093949675e-6	2.525697583781304e-6	5.492577660104794e-6	4.704750113313906e-8	288	snR68	NA	chrIX:96857-97217(+)	snRNA	6	1	2	NA	4	1	61.3333333333333	45	52	NA	35.75	67	53	45	52	NA	36	67	56.567818423873	NA	35.75	38.5	41.25	53	69.75	73	82.75	92.5	102.25	45	45	45	45	45	45	45	45	45	45
2.1348544883180763e-6	2.2732182878774544e-8	1.8995723093949673e-8	2.525697583781304e-6	2.7462888300523974e-8	4.704750113313906e-8	289	snR7-L_snR7-L,snR7-S	NA	chrVII:939459-939672(-)	snRNA	1	1	NA	NA	NA	NA	24	31	NA	NA	NA	NA	24	31	NA	NA	NA	NA	24	24	24	24	24	24	24	24	24	24	24	31	31	31	31	31	31	31	31	31	31
2.1348544883180763e-6	2.2732182878774544e-8	3.799144618789935e-6	2.5256975837813038e-8	2.7462888300523974e-8	4.704750113313906e-8	290	snR71,CUT180,CUT181	NA	chrVIII:411090-412330(+)	CUTs	1	NA	NA	NA	NA	2	21	NA	NA	NA	NA	64.5	21	NA	NA	NA	NA	64.5	21	21	21	21	21	21	21	21	21	21	21	NA	NA	NA	NA	NA	NA	NA	NA	NA	NA
2.1348544883180763e-6	2.2732182878774546e-6	1.8995723093949673e-8	2.5256975837813038e-8	2.7462888300523974e-8	4.704750113313906e-8	291	snR72_snR72	NA	chrXIII:298554-298651(+)	snRNA	1	NA	NA	NA	1	NA	57	NA	NA	NA	43	NA	57	NA	NA	NA	43	NA	57	57	57	57	57	57	57	57	57	57	57	NA	NA	NA	NA	NA	NA	NA	NA	NA	NA
2.1348544883180763e-6	2.2732182878774544e-8	1.8995723093949673e-8	2.5256975837813038e-8	2.7462888300523974e-8	4.704750113313906e-6	293	snR74	NA	chrXIII:298138-298225(+)	snRNA	1	NA	NA	1	NA	NA	12	NA	NA	10	NA	NA	12	NA	NA	10	NA	NA	12	12	12	12	12	12	12	12	12	12	12	NA	NA	NA	NA	NA	NA	NA	NA	NA	NA
4.056223527804345e-5	2.9551837742406904e-5	3.2292729259714446e-5	3.0308371005375647e-5	3.020917713057637e-5	3.763800090651125e-5	294	snR76,snR75	NA	chrXIII:297729-297993(+)	snRNA	19	12	11	8	13	17	32.7894736842105	27.8333333333333	45.4545454545455	33	29.0769230769231	43.5882352941176	30	21	38	31.5	23	30	29.284494415609	NA	12.5	16.2	17.7	30	41.5	42	44.1	50.4	57.2	22.0699578642523	NA	8.3	11.4	13.6	21	39.5	49.4	54.75	57.5
4.2697089766361526e-6	2.2732182878774544e-8	1.8995723093949673e-8	2.5256975837813038e-8	2.7462888300523974e-8	4.704750113313906e-8	295	snR77_snR77	NA	chrXIII:297506-297593(+)	snRNA	2	NA	NA	NA	NA	NA	29.5	NA	NA	NA	NA	NA	29.5	NA	NA	NA	NA	NA	28.5306852353742	NA	22.75	23.5	24.25	29.5	33.25	34	34.75	35.5	36.25	NA	NA	NA	NA	NA	NA	NA	NA	NA	NA
2.1348544883180763e-6	2.2732182878774544e-8	1.8995723093949673e-8	2.5256975837813038e-8	2.7462888300523974e-8	4.704750113313906e-8	297	snR81	NA	chrXV:234346-234546(+)	snRNA	1	NA	NA	NA	NA	NA	16	NA	NA	NA	NA	NA	16	NA	NA	NA	NA	NA	16	16	16	16	16	16	16	16	16	16	16	NA	NA	NA	NA	NA	NA	NA	NA	NA	NA
6.4045634649542284e-6	6.819654863632363e-6	3.799144618789935e-6	7.577092751343912e-6	8.238866490157191e-6	9.409500226627812e-6	298	snR82_snR82	NA	chrVII:316788-317055(+)	snRNA	3	3	3	2	3	2	33.3333333333333	101.333333333333	51.3333333333333	40	27.6666666666667	11	36	59	57	40	33	11	32.1606504657922	NA	23.4	24.8	26.2	36	39	39.6	40.2	40.8	41.4	82.3227415479031	NA	49.1	50.2	51.3	59	128	141.8	155.6	169.4
2.1348544883180764e-5	1.8185746303019637e-5	1.8995723093949675e-6	2.525697583781304e-6	5.492577660104794e-6	9.409500226627812e-6	300	snR84_CUT539,snR84	NA	chrIV:1492477-1493026(-)	CUTs	10	1	2	2	8	1	45	51	16	58.5	33.25	14	46.5	51	16	58.5	35.5	14	43.0509461615964	54	25.9	26.8	29.8	46.5	54	54.6	55.95	57.8	61.4	51	51	51	51	51	51	51	51	51	51
2.1348544883180763e-6	4.546436575754909e-6	1.8995723093949673e-8	2.5256975837813038e-8	2.7462888300523974e-8	4.704750113313906e-8	301	snR85_snR85	NA	chrXIII:67768-67938(-)	snRNA	1	NA	NA	NA	2	NA	25	NA	NA	NA	26.5	NA	25	NA	NA	NA	26.5	NA	25	25	25	25	25	25	25	25	25	25	25	NA	NA	NA	NA	NA	NA	NA	NA	NA	NA
1.707883590654461e-5	9.092873151509818e-6	3.799144618789935e-6	7.577092751343912e-6	5.492577660104794e-6	4.704750113313906e-6	302	snR86_snR86	NA	chrXIII:762110-763113(-)	snRNA	8	3	2	1	4	2	36.25	32	22.5	19	45.25	64.5	28	16	22.5	19	40	64.5	31.4676922002807	NA	17.7	18.4	19.05	28	46.25	52.2	58.15	64.4	70.7	21.7040249635748	NA	9.7	10.4	11.1	16	43.5	49	54.5	60
5.3371362207951906e-5	5.001080233330399e-5	5.6987169281849025e-5	6.0616742010751294e-5	7.964237607151951e-5	6.58665015863947e-5	303	SRG1,YER081W_SRG1,SER3	SRG1,SER3	chrV:322217-324201(+)	other	25	24	29	14	22	30	44.52	35.7916666666667	42.4827586206897	39.7142857142857	36.1818181818182	33.8	51	36	44	40.5	22.5	31.5	39.466962775576	NA	14.4	18.8	25.4	51	57	59	60.2	62	70.8	28.8073452719219	66	8.15	10.5	14	36	52	64	65.1	66
2.1348544883180763e-6	2.2732182878774544e-8	9.497861546974837e-6	2.525697583781304e-6	2.7462888300523974e-8	4.704750113313906e-6	306	SUT013	NA	chrII:276760-278816(+)	SUTs	1	1	NA	1	NA	5	60	70	NA	59	NA	56.2	60	70	NA	59	NA	55	60	60	60	60	60	60	60	60	60	60	60	70	70	70	70	70	70	70	70	70	70
8.539417953272305e-6	1.1366091439387272e-5	2.0895295403344644e-5	1.0102790335125216e-5	2.4716599470471573e-5	1.8819000453255625e-5	308	SUT017	NA	chrII:453551-454695(+)	SUTs	4	4	9	4	5	11	49	56.25	55.5555555555556	57.5	55.8	44.1818181818182	37.5	59	51	61.5	51	48	43.4474889451444	NA	28.35	29.7	31.05	37.5	52.75	61	69.25	77.5	85.75	55.6177326390409	NA	45.1	47.2	49.3	59	61.75	62.2	62.65	63.1
1.0674272441590382e-5	3.182505603028436e-5	2.4694440022134575e-5	4.546255650806347e-5	3.5701754790681165e-5	2.822850067988344e-5	309	SUT020	NA	chrII:553472-556200(+)	SUTs	5	18	13	6	14	13	76.8	59.3888888888889	51.3076923076923	56.1666666666667	61.1428571428571	52.5384615384615	65	52.5	48	53.5	64.5	62	69.3144704526122	NA	40.4	43.8	47.2	65	88	98.4	108.8	119.2	129.6	55.8929950560462	50	35.25	36.7	39.2	52.5	75	83	87.25	91.8
1.9213690394862685e-5	1.3639309727264726e-5	1.8995723093949675e-6	1.0102790335125216e-5	8.238866490157191e-6	4.704750113313906e-6	312	SUT023	NA	chrII:785448-786472(+)	SUTs	9	4	3	1	6	1	45.1111111111111	56	40.6666666666667	29	30	27	41	57.5	51	29	29.5	27	42.1606397535852	NA	24.4	32.8	37	41	60	61.2	62.4	63	63	53.2918618094908	NA	35.25	37.5	39.75	57.5	69.25	70.6	71.95	73.3
1.0674272441590382e-5	1.1366091439387272e-5	1.7096150784554707e-5	5.0513951675626076e-5	3.020917713057637e-5	1.8819000453255625e-5	313	SUT025,XUT_3F-11,XUT_3F-12	NA	chrIII:39569-41322(+)	XUTs	5	20	11	4	5	9	65.2	45.85	36	52.5	45	48.3333333333333	40	44	35	53.5	32	42	42.3616689735099	NA	17.8	19.6	21.4	40	42	74.2	106.4	138.6	170.8	42.7180701189249	43	19.9	25.4	31.1	44	56	59	59.15	60.1
2.1348544883180763e-6	2.2732182878774544e-8	1.8995723093949675e-6	2.525697583781304e-6	2.7462888300523974e-8	4.704750113313906e-8	314	SUT034,XUT_3F-92,XUT_3F-94	NA	chrIII:202698-205144(+)	XUTs	1	1	NA	NA	NA	1	54	45	NA	NA	NA	69	54	45	NA	NA	NA	69	54	54	54	54	54	54	54	54	54	54	54	45	45	45	45	45	45	45	45	45	45
2.1348544883180763e-6	2.2732182878774546e-6	1.8995723093949675e-6	2.525697583781304e-6	2.7462888300523974e-8	4.704750113313906e-8	315	SUT036	NA	chrIII:206826-208042(+)	SUTs	1	1	NA	NA	1	1	16	66	NA	NA	25	77	16	66	NA	NA	25	77	16	16	16	16	16	16	16	16	16	16	16	66	66	66	66	66	66	66	66	66	66
2.1348544883180763e-6	2.2732182878774544e-8	1.8995723093949673e-8	2.525697583781304e-6	2.746288830052397e-6	4.704750113313906e-8	317	SUT040,XUT_3F-132	NA	chrIII:298642-299584(+)	XUTs	1	1	1	NA	NA	NA	52	60	71	NA	NA	NA	52	60	71	NA	NA	NA	52	52	52	52	52	52	52	52	52	52	52	60	60	60	60	60	60	60	60	60	60
2.1348544883180763e-6	2.2732182878774544e-8	1.8995723093949675e-6	2.525697583781304e-6	2.7462888300523974e-8	4.704750113313906e-8	318	SUT044,XUT_4F-161	NA	chrIV:314921-316961(+)	XUTs	1	1	NA	NA	NA	1	65	34	NA	NA	NA	58	65	34	NA	NA	NA	58	65	65	65	65	65	65	65	65	65	65	65	34	34	34	34	34	34	34	34	34	34
2.1348544883180763e-6	6.819654863632363e-6	1.8995723093949675e-6	2.5256975837813038e-8	5.492577660104794e-6	4.704750113313906e-6	319	SUT046	NA	chrIV:323785-324457(+)	SUTs	1	NA	2	1	3	1	45	NA	49.5	65	31.3333333333333	42	45	NA	49.5	65	34	42	45	45	45	45	45	45	45	45	45	45	45	NA	NA	NA	NA	NA	NA	NA	NA	NA	NA
2.1348544883180763e-6	2.2732182878774544e-8	1.8995723093949673e-8	2.5256975837813038e-8	2.746288830052397e-6	4.704750113313906e-6	320	SUT048	NA	chrIV:381593-386505(+)	SUTs	1	NA	1	1	NA	NA	13	NA	21	35	NA	NA	13	NA	21	35	NA	NA	13	13	13	13	13	13	13	13	13	13	13	NA	NA	NA	NA	NA	NA	NA	NA	NA	NA
2.5618253859816914e-5	3.182505603028436e-5	4.369016311608425e-5	3.788546375671956e-5	2.4716599470471573e-5	4.704750113313907e-5	322	SUT054,XUT_4F-267,CUT065,SUT055	NA	chrIV:542179-544730(+)	CUTs	12	15	9	10	14	23	27.9166666666667	30.2	45.3333333333333	27.6	43	35.304347826087	28.5	27	43	29	38.5	33	24.9232419128276	30	9.55	10.8	15.2	28.5	30.5	31.6	33.4	35.6	46.8	28.0048367181107	NA	14.4	17	20.2	27	38.5	40.2	40.9	44.6
6.4045634649542284e-6	9.092873151509818e-6	5.698716928184902e-6	2.5256975837813038e-8	2.7462888300523974e-8	4.704750113313906e-6	325	SUT061,XUT_4F-395	NA	chrIV:831709-832749(+)	XUTs	3	NA	NA	1	4	3	49	NA	NA	68	43	58.3333333333333	59	NA	NA	68	42	64	44.9173792640119	NA	27.5	31	34.5	59	61.5	62	62.5	63	63.5	NA	NA	NA	NA	NA	NA	NA	NA	NA	NA
1.0674272441590382e-5	1.3639309727264726e-5	9.497861546974837e-6	1.5154185502687824e-5	2.4716599470471573e-5	4.704750113313907e-5	327	SUT071,XUT_4F-532	NA	chrIV:1174461-1175687(+)	XUTs	5	6	9	10	6	5	40.6	32	31.6666666666667	35.2	16.5	43.8	41	28.5	27	28	16.5	35	40.2351440634483	NA	33.2	34.4	35.6	41	45	45.4	45.8	46.2	46.6	30.2667565073981	NA	21.25	21.5	21.75	28.5	38	40	43	46
4.2697089766361526e-6	2.2732182878774544e-8	7.59828923757987e-6	5.051395167562608e-6	8.238866490157191e-6	1.411425033994172e-5	329	SUT073	NA	chrIV:1266965-1267341(+)	SUTs	2	2	3	3	NA	4	46.5	38	40	81.6666666666667	NA	39.75	46.5	38	31	43	NA	38	43.840620433566	NA	32.55	34.1	35.65	46.5	54.25	55.8	57.35	58.9	60.45	36.3730669589464	NA	28.1	29.2	30.3	38	43.5	44.6	45.7	46.8
2.1348544883180763e-6	2.2732182878774544e-8	1.8995723093949673e-8	2.5256975837813038e-8	8.238866490157191e-6	9.409500226627812e-6	330	SUT074,XUT_4F-597	NA	chrIV:1295757-1296835(+)	XUTs	1	NA	3	2	NA	NA	36	NA	53.6666666666667	56.5	NA	NA	36	NA	53	56.5	NA	NA	36	36	36	36	36	36	36	36	36	36	36	NA	NA	NA	NA	NA	NA	NA	NA	NA	NA
2.1348544883180763e-6	2.2732182878774544e-8	1.8995723093949673e-8	2.5256975837813038e-8	2.7462888300523974e-8	4.704750113313906e-6	332	SUT086,CUT102	NA	chrV:7713-8297(+)	CUTs	1	NA	NA	1	NA	NA	36	NA	NA	32	NA	NA	36	NA	NA	32	NA	NA	36	36	36	36	36	36	36	36	36	36	36	NA	NA	NA	NA	NA	NA	NA	NA	NA	NA
2.1348544883180763e-6	2.2732182878774544e-8	3.799144618789935e-6	2.525697583781304e-6	2.7462888300523974e-8	4.704750113313906e-6	334	SUT088,XUT_5F-52	NA	chrV:118097-118673(+)	XUTs	1	1	NA	1	NA	2	67	35	NA	40	NA	55	67	35	NA	40	NA	55	67	67	67	67	67	67	67	67	67	67	67	35	35	35	35	35	35	35	35	35	35
4.2697089766361526e-6	2.2732182878774546e-6	1.8995723093949673e-8	1.2628487918906519e-5	2.746288830052397e-6	4.704750113313906e-6	335	SUT089	NA	chrV:173473-173769(+)	SUTs	2	5	1	1	1	NA	32.5	41.6	17	39	64	NA	32.5	33	17	39	64	NA	30	NA	21.25	22.5	23.75	32.5	38.75	40	41.25	42.5	43.75	38.3018310441159	NA	25.2	25.4	25.6	33	61	61.4	61.8	62.2
8.539417953272305e-6	2.2732182878774544e-8	3.799144618789935e-6	2.5256975837813038e-8	2.7462888300523974e-8	4.704750113313906e-8	337	SUT096,XUT_5F-191	NA	chrV:377945-378797(+)	XUTs	4	NA	NA	NA	NA	2	60	NA	NA	NA	NA	28	23	NA	NA	NA	NA	28	32.5998642142628	NA	13.45	13.9	14.35	23	67.75	90.4	113.05	135.7	158.35	NA	NA	NA	NA	NA	NA	NA	NA	NA	NA
2.1348544883180763e-6	2.2732182878774544e-8	3.799144618789935e-6	1.2628487918906519e-5	2.746288830052397e-6	4.704750113313906e-8	338	SUT097	NA	chrV:489921-491257(+)	SUTs	1	5	1	NA	NA	2	64	47	42	NA	NA	49	64	52	42	NA	NA	49	64	64	64	64	64	64	64	64	64	64	64	41.5247877618941	NA	19.4	23.8	28.2	52	62	63.4	64.8	66.2
4.2697089766361526e-6	2.2732182878774546e-6	1.8995723093949673e-8	2.5256975837813038e-8	2.7462888300523974e-8	4.704750113313906e-8	339	SUT100	NA	chrV:562945-564457(+)	SUTs	2	NA	NA	NA	1	NA	29	NA	NA	NA	53	NA	29	NA	NA	NA	53	NA	27.5680975041804	NA	20.9	21.8	22.7	29	33.5	34.4	35.3	36.2	37.1	NA	NA	NA	NA	NA	NA	NA	NA	NA	NA
2.1348544883180763e-6	2.2732182878774544e-8	7.59828923757987e-6	2.525697583781304e-6	5.492577660104794e-6	1.411425033994172e-5	340	SUT101,XUT_6F-22	NA	chrVI:54577-55430(+)	XUTs	1	1	2	3	NA	4	8	37	42.5	29.3333333333333	NA	62	8	37	42.5	33	NA	61.5	8	8	8	8	8	8	8	8	8	8	8	37	37	37	37	37	37	37	37	37	37
1.0674272441590382e-5	2.2732182878774546e-6	5.698716928184902e-6	5.051395167562608e-6	1.3731444150261985e-5	1.411425033994172e-5	341	SUT102,XUT_6F-34	NA	chrVI:78049-79339(+)	XUTs	5	2	5	3	1	3	37.6	51.5	53	56.6666666666667	83	46.6666666666667	42	51.5	56	54	83	44	33.7380499259293	NA	16.8	19.6	22.4	42	45	47.8	50.6	53.4	56.2	46.3249392876019	NA	31.25	33.5	35.75	51.5	62.75	65	67.25	69.5
2.348339937149884e-5	2.9551837742406904e-5	1.8995723093949674e-5	2.2731278254031734e-5	2.746288830052397e-5	4.704750113313906e-6	342	SUT103	NA	chrVI:89577-90769(+)	SUTs	11	9	10	1	13	10	55.4545454545455	56	41.9	60	55.2307692307692	49.1	55	59	40	60	55	53	51.5843577612758	50	24.5	28	39	55	61.5	66	76	86	86.5	53.7036345895435	59	34.6	36.2	37.4	59	67	67.4	67.8	70.8
1.2809126929908457e-5	1.3639309727264726e-5	3.799144618789935e-6	2.525697583781304e-6	2.7462888300523974e-8	4.704750113313906e-8	343	SUT105	NA	chrVI:110185-110553(+)	SUTs	6	1	NA	NA	6	2	39	59	NA	NA	28.1666666666667	34.5	38	59	NA	NA	23	34.5	38.1627439132102	NA	28.75	30.5	32.25	38	42.75	44	46.25	48.5	50.75	59	59	59	59	59	59	59	59	59	59
1.707883590654461e-5	2.2732182878774544e-8	9.497861546974837e-6	2.2731278254031734e-5	2.4716599470471573e-5	9.409500226627812e-6	344	SUT111	NA	chrVII:74442-76698(+)	SUTs	8	9	9	2	NA	5	57.375	44.8888888888889	47.7777777777778	51	NA	51.2	55	42	56	51	NA	50	55.8141407582782	60	43.4	44.8	46.1	55	60.5	61.2	61.9	70.7	80.85	39.6720702455635	NA	17.4	17.8	20	42	63	63.8	64.6	67.8
1.4943981418226534e-5	4.546436575754909e-6	1.8995723093949675e-6	7.577092751343912e-6	1.0985155320209587e-5	1.411425033994172e-5	347	SUT114	NA	chrVII:320027-320531(+)	SUTs	7	3	4	3	2	1	31.2857142857143	36	52.75	51.3333333333333	36.5	41	34	34	43.5	40	36.5	41	29.8968467801419	34	18.7	21.4	24.1	34	36	37.2	38.7	40.8	42.9	32.0578381063959	NA	18.7	20.4	22.1	34	45.5	47.8	50.1	52.4
4.2697089766361526e-6	2.2732182878774544e-8	1.8995723093949673e-8	2.5256975837813038e-8	2.746288830052397e-6	4.704750113313906e-6	348	SUT117	NA	chrVII:388931-389467(+)	SUTs	2	NA	1	1	NA	NA	30.5	NA	44	60	NA	NA	30.5	NA	44	60	NA	NA	29.7993288515027	NA	24.65	25.3	25.95	30.5	33.75	34.4	35.05	35.7	36.35	NA	NA	NA	NA	NA	NA	NA	NA	NA	NA
2.1348544883180763e-6	2.2732182878774544e-8	5.698716928184902e-6	7.577092751343912e-6	1.6477732980314382e-5	4.704750113313906e-8	349	SUT118,XUT_7F-206	NA	chrVII:422139-422947(+)	XUTs	1	3	6	NA	NA	3	33	58.6666666666667	42.5	NA	NA	56.6666666666667	33	50	47.5	NA	NA	48	33	33	33	33	33	33	33	33	33	33	33	57.3524889420452	NA	49.1	49.2	49.3	50	63.5	66.2	68.9	71.6
2.1348544883180763e-6	1.3639309727264726e-5	1.8995723093949675e-6	2.525697583781304e-6	8.238866490157191e-6	9.409500226627812e-6	350	SUT119,XUT_7F-213	NA	chrVII:433507-435087(+)	XUTs	1	1	3	2	6	1	52	33	38	50	43.5	24	52	33	35	50	46.5	24	52	52	52	52	52	52	52	52	52	52	52	33	33	33	33	33	33	33	33	33	33
4.2697089766361526e-6	2.2732182878774544e-8	1.8995723093949675e-6	2.525697583781304e-6	2.7462888300523974e-8	4.704750113313906e-8	352	SUT121	NA	chrVII:524907-525091(+)	SUTs	2	1	NA	NA	NA	1	75.5	41	NA	NA	NA	27	75.5	41	NA	NA	NA	27	57.8619045659577	NA	31.85	36.7	41.55	75.5	99.75	104.6	109.45	114.3	119.15	41	41	41	41	41	41	41	41	41	41
2.1348544883180763e-6	2.2732182878774544e-8	1.8995723093949673e-8	2.5256975837813038e-8	2.7462888300523974e-8	4.704750113313906e-8	354	SUT129	NA	chrVII:738427-738883(+)	SUTs	1	NA	NA	NA	NA	NA	23	NA	NA	NA	NA	NA	23	NA	NA	NA	NA	NA	23	23	23	23	23	23	23	23	23	23	23	NA	NA	NA	NA	NA	NA	NA	NA	NA	NA
1.9213690394862685e-5	1.591252801514218e-5	1.519657847515974e-5	2.0205580670250433e-5	2.4716599470471573e-5	9.409500226627812e-6	358	SUT139,XUT_7F-437,SUT140	NA	chrVII:968794-970682(+)	XUTs	9	8	9	2	7	8	41.6666666666667	38	42.8888888888889	44	39.2857142857143	38.25	43	32	44	44	27	39.5	38.0116123966526	NA	20.4	22.8	24.6	43	50	57.2	64.4	68.2	68.6	32.4489297600544	NA	15.05	16.1	17.25	32	58.75	61.2	63.65	64.6
1.4943981418226534e-5	1.8185746303019637e-5	1.3297006165764771e-5	1.2628487918906519e-5	5.492577660104794e-6	4.704750113313906e-8	359	SUT147,XUT_8F-2	NA	chrVIII:10697-11569(+)	XUTs	7	5	2	NA	8	7	38	26.8	36	NA	30.625	22.8571428571429	44	25	36	NA	27	20	33.0769993548311	NA	16.2	17.4	18.6	44	48.5	49.4	52	58	64	25.0239030478206	NA	16.2	16.4	16.6	25	37	37.4	37.8	38.2
2.1348544883180763e-6	2.2732182878774544e-8	1.8995723093949673e-8	2.5256975837813038e-8	2.7462888300523974e-8	4.704750113313906e-8	361	SUT152	NA	chrVIII:111386-111650(+)	SUTs	1	NA	NA	NA	NA	NA	36	NA	NA	NA	NA	NA	36	NA	NA	NA	NA	NA	36	36	36	36	36	36	36	36	36	36	36	NA	NA	NA	NA	NA	NA	NA	NA	NA	NA
4.2697089766361526e-6	1.1366091439387272e-5	1.8995723093949673e-8	5.051395167562608e-6	2.746288830052397e-6	4.704750113313906e-8	362	SUT153,XUT_8F-48	NA	chrVIII:121890-124018(+)	XUTs	2	2	1	NA	5	NA	29	42.5	33	NA	32.2	NA	29	42.5	33	NA	26	NA	25.9229627936314	NA	17.3	18.6	19.9	29	35.5	36.8	38.1	39.4	40.7	42.4735211631906	NA	41.15	41.3	41.45	42.5	43.25	43.4	43.55	43.7
2.1348544883180763e-6	2.2732182878774544e-8	1.8995723093949673e-8	1.0102790335125216e-5	5.492577660104794e-6	4.704750113313906e-6	363	SUT156,XUT_8F-87	NA	chrVIII:189138-190320(+)	XUTs	1	4	2	1	NA	NA	30	50	25	27	NA	NA	30	49.5	25	27	NA	NA	30	30	30	30	30	30	30	30	30	30	30	49.9258833645273	NA	47.15	47.3	47.45	49.5	51.75	52.2	52.65	53.1
4.2697089766361526e-6	2.2732182878774546e-6	7.59828923757987e-6	1.2628487918906519e-5	1.922402181036678e-5	4.704750113313906e-6	365	SUT162,XUT_8F-130	NA	chrVIII:286401-286995(+)	XUTs	2	5	7	1	1	4	21	22.4	33.8571428571429	46	11	32.25	21	25	28	46	11	36.5	20.9045449603669	NA	19.2	19.4	19.6	21	22	22.2	22.4	22.6	22.8	20.3102255679496	NA	10.4	11.8	13.2	25	30	30.4	30.8	31.2
2.1348544883180763e-6	4.546436575754909e-6	3.799144618789935e-6	7.577092751343912e-6	2.7462888300523974e-8	4.704750113313906e-8	368	SUT169,XUT_8F-168	NA	chrVIII:377986-380533(+)	XUTs	1	3	NA	NA	2	2	57	45.6666666666667	NA	NA	73	57.5	57	63	NA	NA	73	57.5	57	57	57	57	57	57	57	57	57	57	57	34.2904755292536	NA	15.3	20.6	25.9	63	63.5	63.6	63.7	63.8
2.1348544883180763e-6	2.2732182878774544e-8	1.8995723093949673e-8	2.5256975837813038e-8	2.7462888300523974e-8	4.704750113313906e-8	369	SUT170	NA	chrVIII:392250-392514(+)	SUTs	1	NA	NA	NA	NA	NA	60	NA	NA	NA	NA	NA	60	NA	NA	NA	NA	NA	60	60	60	60	60	60	60	60	60	60	60	NA	NA	NA	NA	NA	NA	NA	NA	NA	NA
8.539417953272305e-6	2.2732182878774546e-6	1.1397433856369804e-5	2.525697583781304e-6	5.492577660104794e-6	4.704750113313906e-8	370	SUT173,XUT_8F-237	NA	chrVIII:516596-517265(+)	XUTs	4	1	2	NA	1	6	34.25	39	41	NA	22	49.5	34	39	41	NA	22	54.5	32.0375011650887	NA	20.75	21.5	22.25	34	44.5	45.4	46.3	47.2	48.1	39	39	39	39	39	39	39	39	39	39
1.707883590654461e-5	1.3639309727264726e-5	1.8995723093949674e-5	2.5256975837813038e-8	8.238866490157191e-6	1.411425033994172e-5	373	SUT187,XUT_9F-138,XUT_9F-139,SUT188	NA	chrIX:289257-292265(+)	XUTs	8	NA	3	3	6	10	25.75	NA	36.6666666666667	35.6666666666667	32.5	32.9	25	NA	32	24	27.5	35.5	23.5522386371547	NA	12.5	16	19.1	25	29.5	30.2	30.9	35.8	41.4	NA	NA	NA	NA	NA	NA	NA	NA	NA	NA
6.4045634649542284e-6	9.092873151509818e-6	3.799144618789935e-6	2.5256975837813038e-8	5.492577660104794e-6	1.411425033994172e-5	374	SUT189	NA	chrIX:328057-331585(+)	SUTs	3	NA	2	3	4	2	40.6666666666667	NA	57.5	50.3333333333333	45	28.5	42	NA	57.5	56	44	28.5	40.6219461215232	42	38.4	38.8	39.2	42	42	42	42	42	42	NA	NA	NA	NA	NA	NA	NA	NA	NA	NA
6.4045634649542284e-6	2.2732182878774546e-6	1.8995723093949673e-8	2.5256975837813038e-8	2.7462888300523974e-8	4.704750113313906e-8	376	SUT200,XUT_10F-25	NA	chrX:67809-69206(+)	XUTs	3	NA	NA	NA	1	NA	50	NA	NA	NA	69	NA	45	NA	NA	NA	69	NA	49.3201307905752	NA	43.2	43.4	43.6	45	53.5	55.2	56.9	58.6	60.3	NA	NA	NA	NA	NA	NA	NA	NA	NA	NA
6.4045634649542284e-6	1.591252801514218e-5	7.59828923757987e-6	1.7679883086469125e-5	1.0985155320209587e-5	2.3523750566569534e-5	380	SUT205,XUT_10F-86,CUT205	NA	chrX:180488-180981(+)	CUTs	3	7	4	5	7	4	31.3333333333333	46.7142857142857	56.25	34.6	32.2857142857143	47	38	45	47	41	37	50.5	27.1730991246071	NA	14.6	17.2	19.8	38	41	41.6	42.2	42.8	43.4	45.220610973747	NA	31.6	35.2	38.8	45	50	51.8	54.7	59.8
2.1348544883180763e-6	2.2732182878774544e-8	1.8995723093949673e-8	2.5256975837813038e-8	2.7462888300523974e-8	4.704750113313906e-8	382	SUT209,XUT_10F-136	NA	chrX:289648-291064(+)	XUTs	1	NA	NA	NA	NA	NA	32	NA	NA	NA	NA	NA	32	NA	NA	NA	NA	NA	32	32	32	32	32	32	32	32	32	32	32	NA	NA	NA	NA	NA	NA	NA	NA	NA	NA
4.2697089766361526e-6	9.092873151509818e-6	1.8995723093949673e-8	2.5256975837813038e-8	2.7462888300523974e-8	4.704750113313906e-8	385	SUT216	NA	chrX:608992-609496(+)	SUTs	2	NA	NA	NA	4	NA	38	NA	NA	NA	39.5	NA	38	NA	NA	NA	45.5	NA	37.7888872553824	NA	34.4	34.8	35.2	38	40	40.4	40.8	41.2	41.6	NA	NA	NA	NA	NA	NA	NA	NA	NA	NA
1.4943981418226534e-5	2.2732182878774544e-5	1.7096150784554707e-5	1.5154185502687824e-5	8.238866490157191e-6	1.411425033994172e-5	386	SUT221,XUT_11F-25	NA	chrXI:66460-67776(+)	XUTs	7	6	3	3	10	9	44.2857142857143	38	54.6666666666667	55.3333333333333	42.9	50.7777777777778	48	39	44	56	39	53	40.9485549487404	NA	22	22	22	48	54.5	58.4	61.5	63	64.5	32.8186223583973	NA	14	16	18	39	54.5	58	58.5	59
2.1348544883180763e-6	4.546436575754909e-6	3.799144618789935e-6	1.7679883086469125e-5	1.3731444150261985e-5	4.704750113313906e-6	387	SUT223,XUT_11F-35,XUT_11F-36,SUT224,SUT225	NA	chrXI:88716-93364(+)	XUTs	1	7	5	1	2	2	38	41.1428571428571	50	56	55	73	38	34	41	56	55	73	38	38	38	38	38	38	38	38	38	38	38	36.8605897821153	29	23.4	25.8	28.2	34	40.5	41.4	47.2	62.8
2.1348544883180763e-6	2.2732182878774546e-6	1.7096150784554707e-5	7.577092751343912e-6	2.746288830052397e-5	5.175225124645297e-5	390	SUT228	NA	chrXI:143188-144324(+)	SUTs	1	3	10	11	1	9	75	52.3333333333333	41.9	42.7272727272727	58	54.6666666666667	75	51	44	43	58	60	75	75	75	75	75	75	75	75	75	75	75	50.4649955112617	NA	37.5	39	40.5	51	60.5	62.4	64.3	66.2
2.1348544883180763e-6	2.2732182878774546e-6	3.799144618789935e-6	2.525697583781304e-6	2.7462888300523974e-8	4.704750113313906e-6	391	SUT229,XUT_11F-64	NA	chrXI:151140-152943(+)	XUTs	1	1	NA	1	1	2	39	66	NA	64	30	47.5	39	66	NA	64	30	47.5	39	39	39	39	39	39	39	39	39	39	39	66	66	66	66	66	66	66	66	66	66
2.1348544883180763e-6	2.2732182878774546e-6	1.8995723093949673e-8	2.5256975837813038e-8	2.7462888300523974e-8	4.704750113313906e-8	392	SUT230	NA	chrXI:153780-154308(+)	SUTs	1	NA	NA	NA	1	NA	33	NA	NA	NA	27	NA	33	NA	NA	NA	27	NA	33	33	33	33	33	33	33	33	33	33	33	NA	NA	NA	NA	NA	NA	NA	NA	NA	NA
2.5618253859816914e-5	2.9551837742406904e-5	2.4694440022134575e-5	2.5256975837813038e-5	4.119433245078596e-5	6.116175147308079e-5	393	SUT232,XUT_11F-90,tK(CUU)K	NA	chrXI:200314-202826(+)	XUTs	12	10	15	13	13	13	53.4166666666667	74.1	53.2666666666667	50.7692307692308	40.3846153846154	44.0769230769231	53	49	42	58	38	43	50.9417436948937	NA	28.15	35.2	41.8	53	65	67.2	68	68	70.7	62.7869056545301	44	40.9	41.8	42.7	49	80.75	85.2	87.9	103.8
4.2697089766361526e-6	2.2732182878774544e-8	5.698716928184902e-6	1.7679883086469125e-5	1.3731444150261985e-5	4.704750113313906e-8	394	SUT233,XUT_11F-102,XUT_11F-103	NA	chrXI:229946-231733(+)	XUTs	2	7	5	NA	NA	3	31	37.2857142857143	35	NA	NA	42	31	26	29	NA	NA	43	30.935416596516	NA	29.2	29.4	29.6	31	32	32.2	32.4	32.6	32.8	32.1380753522526	26	18.6	19.2	19.8	26	40	40.6	46	61
2.1348544883180763e-6	2.2732182878774546e-6	1.8995723093949673e-8	5.051395167562608e-6	8.238866490157191e-6	4.704750113313906e-6	395	SUT235,XUT_11F-200	NA	chrXI:446452-447747(+)	XUTs	1	2	3	1	1	NA	45	69.5	21.3333333333333	39	32	NA	45	69.5	26	39	32	NA	45	45	45	45	45	45	45	45	45	45	45	69.4982014155762	NA	69.05	69.1	69.15	69.5	69.75	69.8	69.85	69.9
8.539417953272305e-6	2.2732182878774546e-6	1.8995723093949673e-8	2.525697583781304e-6	2.7462888300523974e-8	4.704750113313906e-8	396	SUT237,XUT_11F-207	NA	chrXI:461252-462869(+)	XUTs	4	1	NA	NA	1	NA	60.75	19	NA	NA	62	NA	61.5	19	NA	NA	62	NA	60.0185585173898	NA	49.1	51.2	53.3	61.5	64.75	66.4	68.05	69.7	71.35	19	19	19	19	19	19	19	19	19	19
4.2697089766361526e-6	2.2732182878774546e-6	5.698716928184902e-6	7.577092751343912e-6	1.3731444150261985e-5	1.8819000453255625e-5	397	SUT238,XUT_11F-209,XUT_11F-210	NA	chrXI:466060-469260(+)	XUTs	2	3	5	4	1	3	31.5	51	55.8	50.5	61	60.3333333333333	31.5	51	56	52.5	61	59	24.738633753706	NA	13.95	15.9	17.85	31.5	41.25	43.2	45.15	47.1	49.05	47.2773699940796	NA	30.3	32.6	34.9	51	62.5	64.8	67.1	69.4
2.1348544883180763e-6	2.2732182878774546e-6	5.698716928184902e-6	2.525697583781304e-6	2.746288830052397e-6	9.409500226627812e-6	398	SUT240,XUT_11F-230	NA	chrXI:533580-535668(+)	XUTs	1	1	1	2	1	3	42	23	57	26.5	63	39.3333333333333	42	23	57	26.5	63	45	42	42	42	42	42	42	42	42	42	42	42	23	23	23	23	23	23	23	23	23	23
2.1348544883180763e-6	2.2732182878774544e-8	1.8995723093949673e-8	2.525697583781304e-6	2.7462888300523974e-8	4.704750113313906e-6	399	SUT241,XUT_11F-265	NA	chrXI:605237-608013(+)	XUTs	1	1	NA	1	NA	NA	45	44	NA	31	NA	NA	45	44	NA	31	NA	NA	45	45	45	45	45	45	45	45	45	45	45	44	44	44	44	44	44	44	44	44	44
6.4045634649542284e-6	6.819654863632363e-6	7.59828923757987e-6	2.525697583781304e-6	2.746288830052397e-6	4.704750113313906e-6	400	SUT243	NA	chrXI:630182-630654(+)	SUTs	3	1	1	1	3	4	26.6666666666667	74	16	19	22.6666666666667	13.75	20	74	16	19	19	14.5	20.9385961407267	NA	10.1	11.2	12.3	20	35.5	38.6	41.7	44.8	47.9	74	74	74	74	74	74	74	74	74	74
2.1348544883180763e-6	2.2732182878774544e-8	1.8995723093949673e-8	2.5256975837813038e-8	2.7462888300523974e-8	4.704750113313906e-8	401	SUT247	NA	chrXII:158073-159785(+)	SUTs	1	NA	NA	NA	NA	NA	46	NA	NA	NA	NA	NA	46	NA	NA	NA	NA	NA	46	46	46	46	46	46	46	46	46	46	46	NA	NA	NA	NA	NA	NA	NA	NA	NA	NA
4.2697089766361526e-6	2.2732182878774546e-6	1.8995723093949675e-6	3.535976617293825e-5	1.0985155320209587e-5	1.411425033994172e-5	402	SUT248,XUT_12F-77	NA	chrXII:201593-201926(+)	XUTs	2	14	4	3	1	1	20	23.5	28.5	27.6666666666667	20	35	20	24.5	26.5	29	20	35	10.5356537528527	NA	4.7	6.4	8.1	20	28.5	30.2	31.9	33.6	35.3	21.6886617463572	NA	9.3	12.1	16.65	24.5	28	28.4	29	29
2.1348544883180763e-6	2.2732182878774546e-6	1.8995723093949675e-6	2.525697583781304e-6	2.746288830052397e-6	4.704750113313906e-6	403	SUT249	NA	chrXII:222321-222617(+)	SUTs	1	1	1	1	1	1	27	38	41	56	15	26	27	38	41	56	15	26	27	27	27	27	27	27	27	27	27	27	27	38	38	38	38	38	38	38	38	38	38
2.1348544883180763e-6	4.546436575754909e-6	1.8995723093949675e-6	2.525697583781304e-6	2.746288830052397e-6	4.704750113313906e-8	404	SUT252,XUT_12F-94	NA	chrXII:234553-235905(+)	XUTs	1	1	1	NA	2	1	43	55	70	NA	84	50	43	55	70	NA	84	50	43	43	43	43	43	43	43	43	43	43	43	55	55	55	55	55	55	55	55	55	55
6.4045634649542284e-6	1.1366091439387272e-5	7.59828923757987e-6	2.525697583781304e-6	2.7462888300523974e-8	9.409500226627812e-6	405	SUT254,CUT254	NA	chrXII:248009-249329(+)	CUTs	3	1	NA	2	5	4	26.6666666666667	29	NA	79	43.2	42.5	23	29	NA	79	43	41	24.0127247336705	NA	14.9	15.8	16.7	23	33	35	37	39	41	29	29	29	29	29	29	29	29	29	29
2.1348544883180763e-6	1.1366091439387272e-5	1.519657847515974e-5	2.0205580670250433e-5	3.844804362073356e-5	1.411425033994172e-5	407	SUT256,XUT_12F-109	NA	chrXII:274033-275353(+)	XUTs	1	8	14	3	5	8	29	39.75	49.6428571428571	59	40.8	51	29	36	47.5	63	40	48.5	29	29	29	29	29	29	29	29	29	29	29	38.2808347601352	NA	27.4	28.8	30.15	36	45	49.2	53.4	56.1
2.1348544883180763e-6	2.2732182878774546e-6	1.8995723093949673e-8	2.5256975837813038e-8	2.7462888300523974e-8	4.704750113313906e-8	408	SUT257,XUT_12F-113	NA	chrXII:281169-282193(+)	XUTs	1	NA	NA	NA	1	NA	73	NA	NA	NA	29	NA	73	NA	NA	NA	29	NA	73	73	73	73	73	73	73	73	73	73	73	NA	NA	NA	NA	NA	NA	NA	NA	NA	NA
2.1348544883180763e-6	4.546436575754909e-6	3.799144618789935e-6	2.525697583781304e-6	5.492577660104794e-6	4.704750113313906e-8	411	SUT264,XUT_12F-185	NA	chrXII:449689-450729(+)	XUTs	1	1	2	NA	2	2	69	29	53.5	NA	60.5	39.5	69	29	53.5	NA	60.5	39.5	69	69	69	69	69	69	69	69	69	69	69	29	29	29	29	29	29	29	29	29	29
1.707883590654461e-5	6.819654863632363e-6	2.0895295403344644e-5	2.525697583781304e-6	1.6477732980314382e-5	2.3523750566569534e-5	414	SUT274,SUT275	NA	chrXII:603433-604201(+)	SUTs	8	1	6	5	3	11	25.125	21	29.1666666666667	32.4	17	25.5454545454545	20.5	21	21.5	28	19	21	19.1930536698196	NA	7.05	8.1	9.1	20.5	31.5	39.2	46.9	51.6	55.8	21	21	21	21	21	21	21	21	21	21
2.1348544883180763e-6	2.2732182878774544e-8	1.8995723093949673e-8	2.525697583781304e-6	2.7462888300523974e-8	4.704750113313906e-8	416	SUT277,XUT_12F-247	NA	chrXII:626401-627097(+)	XUTs	1	1	NA	NA	NA	NA	6	26	NA	NA	NA	NA	6	26	NA	NA	NA	NA	6	6	6	6	6	6	6	6	6	6	6	26	26	26	26	26	26	26	26	26	26
6.4045634649542284e-6	6.819654863632363e-6	1.8995723093949675e-6	5.051395167562608e-6	2.7462888300523974e-8	9.409500226627812e-6	419	SUT280	NA	chrXII:699849-701297(+)	SUTs	3	2	NA	2	3	1	45.3333333333333	28.5	NA	41.5	29	8	47	28.5	NA	41.5	26	8	37.3657421244666	NA	18.2	21.4	24.6	47	60.5	63.2	65.9	68.6	71.3	23.9165214862028	NA	14.55	16.1	17.65	28.5	36.25	37.8	39.35	40.9
2.1348544883180763e-6	2.2732182878774544e-8	1.8995723093949673e-8	2.5256975837813038e-8	2.7462888300523974e-8	4.704750113313906e-8	421	SUT284	NA	chrXII:1030080-1030600(+)	SUTs	1	NA	NA	NA	NA	NA	15	NA	NA	NA	NA	NA	15	NA	NA	NA	NA	NA	15	15	15	15	15	15	15	15	15	15	15	NA	NA	NA	NA	NA	NA	NA	NA	NA	NA
2.1348544883180763e-6	2.2732182878774546e-6	7.59828923757987e-6	2.5256975837813038e-8	8.238866490157191e-6	9.409500226627812e-6	422	SUT287	NA	chrXIII:97681-97945(+)	SUTs	1	NA	3	2	1	4	36	NA	25.6666666666667	37	23	47.25	36	NA	31	37	23	47.5	36	36	36	36	36	36	36	36	36	36	36	NA	NA	NA	NA	NA	NA	NA	NA	NA	NA
4.2697089766361526e-6	2.2732182878774544e-8	1.8995723093949675e-6	2.5256975837813038e-8	2.746288830052397e-6	4.704750113313906e-8	424	SUT293	NA	chrXIII:148777-149025(+)	SUTs	2	NA	1	NA	NA	1	50.5	NA	246	NA	NA	46	50.5	NA	246	NA	NA	46	49.9399639567351	NA	43.75	44.5	45.25	50.5	54.25	55	55.75	56.5	57.25	NA	NA	NA	NA	NA	NA	NA	NA	NA	NA
2.1348544883180763e-6	2.2732182878774546e-6	1.8995723093949673e-8	2.5256975837813038e-8	2.746288830052397e-6	4.704750113313906e-8	425	SUT297,XUT_13F-129	NA	chrXIII:289913-290679(+)	XUTs	1	NA	1	NA	1	NA	67	NA	38	NA	40	NA	67	NA	38	NA	40	NA	67	67	67	67	67	67	67	67	67	67	67	NA	NA	NA	NA	NA	NA	NA	NA	NA	NA
4.2697089766361526e-6	2.2732182878774544e-8	1.8995723093949673e-8	2.525697583781304e-6	2.7462888300523974e-8	4.704750113313906e-8	428	SUT304	NA	chrXIII:465025-465281(+)	SUTs	2	1	NA	NA	NA	NA	70	54	NA	NA	NA	NA	70	54	NA	NA	NA	NA	69.8856208386246	NA	66.4	66.8	67.2	70	72	72.4	72.8	73.2	73.6	54	54	54	54	54	54	54	54	54	54
2.1348544883180763e-6	4.546436575754909e-6	5.698716928184902e-6	2.5256975837813038e-8	1.0985155320209587e-5	2.3523750566569534e-5	429	SUT307	NA	chrXIII:511801-512193(+)	SUTs	1	NA	4	5	2	3	36	NA	45.5	35	34	38.6666666666667	36	NA	42.5	32	34	37	36	36	36	36	36	36	36	36	36	36	36	NA	NA	NA	NA	NA	NA	NA	NA	NA	NA
2.1348544883180763e-6	2.2732182878774544e-8	5.698716928184902e-6	5.051395167562608e-6	2.7462888300523974e-8	4.704750113313906e-8	430	SUT308,XUT_13F-229	NA	chrXIII:522177-523007(+)	XUTs	1	2	NA	NA	NA	3	34	60.5	NA	NA	NA	48.6666666666667	34	60.5	NA	NA	NA	51	34	34	34	34	34	34	34	34	34	34	34	51.0294032886923	NA	31.25	34.5	37.75	60.5	76.75	80	83.25	86.5
4.2697089766361526e-6	2.2732182878774544e-8	1.8995723093949675e-6	5.051395167562608e-6	2.746288830052397e-6	4.704750113313906e-8	431	SUT309,XUT_13F-239	NA	chrXIII:556665-557465(+)	XUTs	2	2	1	NA	NA	1	46	51	54	NA	NA	43	46	51	54	NA	NA	43	45.7274534606947	NA	41.5	42	42.5	46	48.5	49	49.5	50	50.5	50.9116882454314	NA	48.3	48.6	48.9	51	52.5	52.8	53.1	53.4
4.2697089766361526e-6	6.819654863632363e-6	3.799144618789935e-6	2.525697583781304e-6	2.746288830052397e-6	9.409500226627812e-6	432	SUT310,XUT_13F-247	NA	chrXIII:570585-571246(+)	XUTs	2	1	1	2	3	2	38	37	38	52	23	57	38	37	38	52	24	57	36.0555127546399	NA	27.2	28.4	29.6	38	44	45.2	46.4	47.6	48.8	37	37	37	37	37	37	37	37	37	37
4.2697089766361526e-6	2.2732182878774544e-8	1.8995723093949673e-8	2.5256975837813038e-8	2.7462888300523974e-8	4.704750113313906e-8	435	SUT324	NA	chrXIV:200227-200411(+)	SUTs	2	NA	NA	NA	NA	NA	52.5	NA	NA	NA	NA	NA	52.5	NA	NA	NA	NA	NA	52.4976189936268	NA	52.05	52.1	52.15	52.5	52.75	52.8	52.85	52.9	52.95	NA	NA	NA	NA	NA	NA	NA	NA	NA	NA
4.2697089766361526e-6	4.546436575754909e-6	4.5589735425479216e-5	4.2936858924282166e-5	5.217948777099555e-5	7.52760018130225e-5	436	SUT329	NA	chrXIV:355779-356387(+)	SUTs	2	17	19	16	2	24	37	39.8235294117647	41.7894736842105	39.375	61.5	46.3333333333333	37	37	45	40	61.5	47	33.8230690505755	NA	23.5	25	26.5	37	44.5	46	47.5	49	50.5	35.0282869046882	NA	14.8	16.2	19.4	37	48	57.6	62.4	66
4.2697089766361526e-6	4.546436575754909e-6	1.8995723093949673e-8	2.525697583781304e-6	2.7462888300523974e-8	4.704750113313906e-8	437	SUT331	NA	chrXIV:416603-416795(+)	SUTs	2	1	NA	NA	2	NA	35	22	NA	NA	16.5	NA	35	22	NA	NA	16.5	NA	34.0734500748016	NA	27.8	28.6	29.4	35	39	39.8	40.6	41.4	42.2	22	22	22	22	22	22	22	22	22	22
2.1348544883180763e-6	2.2732182878774544e-8	1.8995723093949673e-8	2.5256975837813038e-8	2.7462888300523974e-8	4.704750113313906e-8	439	SUT334,XUT_14F-171	NA	chrXIV:444771-447045(+)	XUTs	1	NA	NA	NA	NA	NA	59	NA	NA	NA	NA	NA	59	NA	NA	NA	NA	NA	59	59	59	59	59	59	59	59	59	59	59	NA	NA	NA	NA	NA	NA	NA	NA	NA	NA
8.539417953272305e-6	2.2732182878774546e-6	1.8995723093949673e-8	7.577092751343912e-6	1.0985155320209587e-5	1.411425033994172e-5	440	SUT336	NA	chrXIV:595403-596859(+)	SUTs	4	3	4	3	1	NA	46.75	31.3333333333333	40.25	33	18	NA	48	16	32.5	31	18	NA	45.30918568399	NA	32.55	35.1	37.65	48	52	53.8	55.6	57.4	59.2	24.7277117988513	NA	15.1	15.2	15.3	16	39.5	44.2	48.9	53.6
4.2697089766361526e-6	4.546436575754909e-6	1.8995723093949675e-6	2.5256975837813038e-8	2.7462888300523974e-8	4.704750113313906e-8	441	SUT346	NA	chrXIV:764324-764740(+)	SUTs	2	NA	NA	NA	2	1	36	NA	NA	NA	39.5	50	36	NA	NA	NA	39.5	50	35.3128871660192	NA	29.7	30.4	31.1	36	39.5	40.2	40.9	41.6	42.3	NA	NA	NA	NA	NA	NA	NA	NA	NA	NA
2.1348544883180763e-6	2.2732182878774544e-8	1.8995723093949673e-8	2.5256975837813038e-8	2.7462888300523974e-8	4.704750113313906e-8	442	SUT347	NA	chrXV:8665-9065(+)	SUTs	1	NA	NA	NA	NA	NA	20	NA	NA	NA	NA	NA	20	NA	NA	NA	NA	NA	20	20	20	20	20	20	20	20	20	20	20	NA	NA	NA	NA	NA	NA	NA	NA	NA	NA
4.2697089766361526e-6	1.1366091439387272e-5	5.698716928184902e-6	1.5154185502687824e-5	1.922402181036678e-5	1.8819000453255625e-5	443	SUT348,XUT_15F-6	NA	chrXV:15689-16880(+)	XUTs	2	6	7	4	5	3	56	50	51	42.75	70.4	53.6666666666667	56	43.5	49	42.5	70	58	55.4256258422041	NA	48.8	49.6	50.4	56	60	60.8	61.6	62.4	63.2	46.8559027438867	NA	31	33	35	43.5	57.5	61	67.25	73.5
2.1348544883180763e-6	1.1366091439387272e-5	1.7096150784554707e-5	2.5256975837813038e-5	3.844804362073356e-5	2.3523750566569534e-5	444	SUT350	NA	chrXV:31665-33257(+)	SUTs	1	10	14	5	5	9	33	50.3	55.6428571428571	37.6	44	57.3333333333333	33	46.5	59	33	58	58	33	33	33	33	33	33	33	33	33	33	33	49.0865174285132	42	37.35	38.7	40.05	46.5	59	60.2	60.65	62.3
4.2697089766361526e-6	2.2732182878774544e-8	1.8995723093949675e-6	7.577092751343912e-6	1.6477732980314382e-5	4.704750113313906e-6	445	SUT352,XUT_15F-21,SUT353	NA	chrXV:35897-39647(+)	XUTs	2	3	6	1	NA	1	55	27.3333333333333	35.6666666666667	16	NA	46	55	33	36	16	NA	46	54.9909083394701	NA	54.1	54.2	54.3	55	55.5	55.6	55.7	55.8	55.9	25.6268192244021	NA	16.8	18.6	20.4	33	33.5	33.6	33.7	33.8
8.539417953272305e-6	1.1366091439387272e-5	1.7096150784554707e-5	2.5256975837813038e-5	2.746288830052397e-5	1.8819000453255625e-5	446	SUT355	NA	chrXV:96658-97058(+)	SUTs	4	10	10	4	5	9	56	50.2	42.1	54.5	30.6	50.2222222222222	47	47	42.5	53.5	29	48	51.4596771686882	NA	35.3	35.6	35.9	47	66.5	72.2	77.9	83.6	89.3	47.7184058306615	NA	32.45	32.9	33.35	47	64.25	65.2	65.65	67.3
8.539417953272305e-6	1.1366091439387272e-5	7.59828923757987e-6	1.0102790335125216e-5	1.0985155320209587e-5	9.409500226627812e-6	448	SUT362	NA	chrXV:385114-386370(+)	SUTs	4	4	4	2	5	4	62.75	47.5	51.75	21.5	55	61	55.5	46	55	21.5	63	64	58.3319748096856	NA	38.8	40.6	42.4	55.5	72.25	78.4	84.55	90.7	96.85	42.9487147168621	NA	24.25	26.5	28.75	46	60.25	63.4	66.55	69.7
4.2697089766361526e-6	2.2732182878774544e-8	1.8995723093949675e-6	2.525697583781304e-6	5.492577660104794e-6	9.409500226627812e-6	449	SUT367	NA	chrXV:444098-444538(+)	SUTs	2	1	2	2	NA	1	61	35	39	39.5	NA	43	61	35	39	39.5	NA	43	60.5970296301725	NA	54.7	55.4	56.1	61	64.5	65.2	65.9	66.6	67.3	35	35	35	35	35	35	35	35	35	35
2.1348544883180763e-6	2.2732182878774546e-6	1.8995723093949675e-6	2.5256975837813038e-8	2.7462888300523974e-8	4.704750113313906e-8	451	SUT376	NA	chrXV:681050-681322(+)	SUTs	1	NA	NA	NA	1	1	14	NA	NA	NA	11	30	14	NA	NA	NA	11	30	14	14	14	14	14	14	14	14	14	14	14	NA	NA	NA	NA	NA	NA	NA	NA	NA	NA
2.1348544883180763e-6	2.2732182878774546e-6	1.8995723093949673e-8	2.5256975837813038e-8	2.746288830052397e-6	4.704750113313906e-6	452	SUT379	NA	chrXV:889851-891675(+)	SUTs	1	NA	1	1	1	NA	46	NA	48	32	56	NA	46	NA	48	32	56	NA	46	46	46	46	46	46	46	46	46	46	46	NA	NA	NA	NA	NA	NA	NA	NA	NA	NA
2.1348544883180763e-6	9.092873151509818e-6	3.799144618789935e-6	7.577092751343912e-6	2.7462888300523974e-8	4.704750113313906e-6	453	SUT380	NA	chrXV:892027-892675(+)	SUTs	1	3	NA	1	4	2	50	61.3333333333333	NA	186	30.25	31	50	45	NA	186	26	31	50	50	50	50	50	50	50	50	50	50	50	46.8147225212365	NA	21.6	24.2	26.8	45	82.5	90	97.5	105
6.4045634649542284e-6	2.2732182878774544e-8	1.8995723093949673e-8	5.051395167562608e-6	2.7462888300523974e-8	4.704750113313906e-8	454	SUT381	NA	chrXV:898595-898963(+)	SUTs	3	2	NA	NA	NA	NA	42	40.5	NA	NA	NA	NA	42	40.5	NA	NA	NA	NA	41.8006425273058	NA	37.5	38	38.5	42	44.5	45	45.5	46	46.5	39.370039370059	NA	31.95	32.9	33.85	40.5	45.25	46.2	47.15	48.1
2.1348544883180763e-6	4.546436575754909e-6	9.497861546974837e-6	1.2628487918906519e-5	1.922402181036678e-5	4.704750113313906e-8	456	SUT386,XUT_15F-444,CUT394	NA	chrXV:978171-980139(+)	CUTs	1	5	7	NA	2	5	38	80.4	39.7142857142857	NA	53.5	35.6	38	40	41	NA	53.5	43	38	38	38	38	38	38	38	38	38	38	38	55.9934204657623	NA	26	28	30	40	73	104.6	136.2	167.8
1.9213690394862685e-5	6.819654863632363e-6	1.8995723093949673e-8	5.051395167562608e-6	2.746288830052397e-6	3.293325079319735e-5	458	SUT388	NA	chrXV:1003955-1004467(+)	SUTs	9	2	1	7	3	NA	54.2222222222222	42	50	43.8571428571429	21	NA	54	42	50	46	19	NA	50.166206804498	NA	25.4	33.8	40.2	54	63	66.6	70.2	74.2	78.6	41.4125584816973	NA	35.7	36.4	37.1	42	45.5	46.2	46.9	47.6
2.1348544883180763e-6	2.2732182878774544e-8	1.8995723093949673e-8	2.5256975837813038e-8	2.746288830052397e-6	4.704750113313906e-8	460	SUT396	NA	chrXVI:195681-195977(+)	SUTs	1	NA	1	NA	NA	NA	10	NA	58	NA	NA	NA	10	NA	58	NA	NA	NA	10	10	10	10	10	10	10	10	10	10	10	NA	NA	NA	NA	NA	NA	NA	NA	NA	NA
2.1348544883180763e-6	2.2732182878774544e-8	1.8995723093949673e-8	2.525697583781304e-6	2.746288830052397e-6	4.704750113313906e-6	461	SUT400	NA	chrXVI:296937-297457(+)	SUTs	1	1	1	1	NA	NA	66	33	42	61	NA	NA	66	33	42	61	NA	NA	66	66	66	66	66	66	66	66	66	66	66	33	33	33	33	33	33	33	33	33	33
6.4045634649542284e-6	2.2732182878774546e-6	7.59828923757987e-6	2.5256975837813038e-8	1.0985155320209587e-5	9.409500226627812e-6	465	SUT430,XUT_16F-377	NA	chrXVI:928707-931115(+)	XUTs	3	NA	4	2	1	4	48.3333333333333	NA	51.75	44	21	49.5	56	NA	54.5	44	21	57	46.2793337166745	NA	32.6	35.2	37.8	56	57.5	57.8	58.1	58.4	58.7	NA	NA	NA	NA	NA	NA	NA	NA	NA	NA
1.4943981418226534e-5	1.591252801514218e-5	2.0895295403344644e-5	2.0205580670250433e-5	3.844804362073356e-5	5.175225124645297e-5	468	SUT434,XUT_1R-18,SUT435,CUT438	NA	chrI:31485-34749(-)	CUTs	7	8	14	11	7	11	47	47.5	46.5714285714286	57.8181818181818	46.4285714285714	40.7272727272727	51	52	52	53	45	46	43.9640082162847	NA	23.7	29.4	35.1	51	54.5	55.4	57.1	60.4	63.7	43.1452110347896	23	23	23	23.3	52	57.5	61	64.5	69.8
2.1348544883180763e-6	2.2732182878774544e-8	1.8995723093949673e-8	2.5256975837813038e-8	2.7462888300523974e-8	4.704750113313906e-6	469	SUT441	NA	chrII:170107-170459(-)	SUTs	1	NA	NA	1	NA	NA	12	NA	NA	25	NA	NA	12	NA	NA	25	NA	NA	12	12	12	12	12	12	12	12	12	12	12	NA	NA	NA	NA	NA	NA	NA	NA	NA	NA
2.1348544883180763e-6	2.2732182878774544e-8	1.8995723093949675e-6	2.5256975837813038e-8	2.746288830052397e-6	4.704750113313906e-8	471	SUT444	NA	chrII:255772-256276(-)	SUTs	1	NA	1	NA	NA	1	14	NA	31	NA	NA	52	14	NA	31	NA	NA	52	14	14	14	14	14	14	14	14	14	14	14	NA	NA	NA	NA	NA	NA	NA	NA	NA	NA
8.539417953272305e-6	2.2732182878774546e-6	1.1397433856369804e-5	1.0102790335125216e-5	1.0985155320209587e-5	1.8819000453255625e-5	473	SUT457	NA	chrIII:176598-176942(-)	SUTs	4	4	4	4	1	6	39.75	24.5	39.25	51.5	20	46.5	37	19.5	33	56.5	20	42.5	39.0281518733818	NA	32.6	33.2	33.8	37	41.75	44	46.25	48.5	50.75	21.5402590119142	NA	13.3	13.6	13.9	19.5	29.5	32.8	36.1	39.4
6.4045634649542284e-6	4.546436575754909e-6	1.8995723093949673e-8	5.051395167562608e-6	2.7462888300523974e-8	4.704750113313906e-8	474	SUT462,XUT_4R-155	NA	chrIV:370933-372035(-)	XUTs	3	2	NA	NA	2	NA	68	72	NA	NA	61	NA	58	72	NA	NA	61	NA	66.2131158162767	NA	55.3	55.6	55.9	58	74.5	77.8	81.1	84.4	87.7	72	72	72	72	72	72	72	72	72	72
4.2697089766361526e-6	6.819654863632363e-6	1.8995723093949675e-6	5.051395167562608e-6	2.7462888300523974e-8	9.409500226627812e-6	475	SUT464	NA	chrIV:433309-434069(-)	SUTs	2	2	NA	2	3	1	49	51	NA	57	53.3333333333333	36	49	51	NA	57	52	36	46.6476151587624	NA	35.5	37	38.5	49	56.5	58	59.5	61	62.5	50.1996015920445	NA	42.9	43.8	44.7	51	55.5	56.4	57.3	58.2
8.539417953272305e-6	6.819654863632363e-6	5.698716928184902e-6	2.525697583781304e-6	5.492577660104794e-6	9.409500226627812e-6	477	SUT477	NA	chrIV:924281-924537(-)	SUTs	4	1	2	2	3	3	39.25	55	32.5	39.5	33.6666666666667	33	39.5	55	32.5	39.5	34	39	36.8835998947197	NA	24.6	25.2	25.8	39.5	51.75	52.2	52.65	53.1	53.55	55	55	55	55	55	55	55	55	55	55
4.2697089766361526e-6	2.2732182878774546e-6	1.8995723093949675e-6	5.051395167562608e-6	2.746288830052397e-6	1.411425033994172e-5	478	SUT479	NA	chrIV:980065-980921(-)	SUTs	2	2	1	3	1	1	25	29	79	49.6666666666667	60	171	25	29	79	50	60	171	24.4948974278318	NA	20.5	21	21.5	25	27.5	28	28.5	29	29.5	28.7228132326901	NA	25.4	25.8	26.2	29	31	31.4	31.8	32.2
4.2697089766361526e-6	6.819654863632363e-6	1.8995723093949673e-8	5.051395167562608e-6	2.7462888300523974e-8	4.704750113313906e-8	480	SUT485,XUT_4R-506	NA	chrIV:1234033-1236198(-)	XUTs	2	2	NA	NA	3	NA	67	141.5	NA	NA	67.3333333333333	NA	67	141.5	NA	NA	68	NA	65.7267069006199	NA	55.3	56.6	57.9	67	73.5	74.8	76.1	77.4	78.7	117.055542371987	NA	69.95	77.9	85.85	141.5	181.25	189.2	197.15	205.1
2.1348544883180763e-6	2.2732182878774546e-6	3.799144618789935e-6	7.577092751343912e-6	2.746288830052397e-6	4.704750113313906e-8	481	SUT487,XUT_4R-514	NA	chrIV:1259729-1260137(-)	XUTs	1	3	1	NA	1	2	19	21.6666666666667	17	NA	52	30	19	26	17	NA	52	30	19	19	19	19	19	19	19	19	19	19	19	20.347268658085	NA	13.4	14.8	16.2	26	26.5	26.6	26.7	26.8
4.2697089766361526e-6	2.2732182878774546e-6	5.698716928184902e-6	2.525697583781304e-6	8.238866490157191e-6	4.704750113313906e-6	482	SUT492,XUT_4R-549	NA	chrIV:1340729-1342211(-)	XUTs	2	1	3	1	1	3	60.5	49	84.6666666666667	68	39	87.3333333333333	60.5	49	93	68	39	64	60.2494813255682	NA	55.55	56.1	56.65	60.5	63.25	63.8	64.35	64.9	65.45	49	49	49	49	49	49	49	49	49	49
1.0674272441590382e-5	2.2732182878774544e-8	7.59828923757987e-6	5.051395167562608e-6	5.492577660104794e-6	9.409500226627812e-6	483	SUT494,XUT_4R-585	NA	chrIV:1451113-1452939(-)	XUTs	5	2	2	2	NA	4	45	43	55	69	NA	57	46	43	55	69	NA	56	42.4754318195339	NA	26.8	28.6	30.4	46	52	55.2	58.4	61.6	64.8	38.0657326213486	NA	25	27	29	43	53	55	57	59
6.4045634649542284e-6	4.546436575754909e-6	1.8995723093949673e-8	5.051395167562608e-6	2.746288830052397e-6	4.704750113313906e-8	485	SUT499,XUT_4R-617,XUT_4R-618,XUT_4R-619	NA	chrIV:1514041-1516616(-)	XUTs	3	2	1	NA	2	NA	42.6666666666667	35	32	NA	47	NA	42	35	32	NA	47	NA	41.8806133412089	NA	33.9	34.8	35.7	42	47.5	48.6	49.7	50.8	51.9	34.4818792991333	NA	29.6	30.2	30.8	35	38	38.6	39.2	39.8
4.2697089766361526e-6	2.2732182878774546e-6	5.698716928184902e-6	2.525697583781304e-6	2.746288830052397e-6	4.704750113313906e-8	486	SUT504	NA	chrV:132677-135397(-)	SUTs	2	1	1	NA	1	3	51.5	16	33	NA	34	42	51.5	16	33	NA	34	39	50.6162029393751	NA	42.95	43.9	44.85	51.5	56.25	57.2	58.15	59.1	60.05	16	16	16	16	16	16	16	16	16	16
8.539417953272305e-6	2.2732182878774546e-6	1.8995723093949675e-6	2.525697583781304e-6	2.746288830052397e-6	9.409500226627812e-6	488	SUT513,XUT_5R-111	NA	chrV:241757-242661(-)	XUTs	4	1	1	2	1	1	24.25	29	64	32.5	59	19	21.5	29	64	32.5	59	19	19.0782080215746	NA	8.1	10.2	12.3	21.5	29.25	33	36.75	40.5	44.25	29	29	29	29	29	29	29	29	29	29
6.4045634649542284e-6	4.546436575754909e-6	3.799144618789935e-6	1.7679883086469125e-5	1.3731444150261985e-5	4.704750113313906e-6	490	SUT520	NA	chrV:540653-541453(-)	SUTs	3	7	5	1	2	2	28	40.1428571428571	47	63	41	44	29	52	51	63	41	44	26.5589053959305	NA	18.2	19.4	20.6	29	33.5	34.4	35.3	36.2	37.1	35.3675866961248	NA	15.3	15.6	15.9	52	53.5	53.8	54.3	55.2
2.1348544883180763e-6	2.2732182878774544e-8	3.799144618789935e-6	2.5256975837813038e-8	5.492577660104794e-6	9.409500226627812e-6	491	SUT521,XUT_5R-239	NA	chrV:548573-549335(-)	XUTs	1	NA	2	2	NA	2	47	NA	37.5	46.5	NA	67	47	NA	37.5	46.5	NA	67	47	47	47	47	47	47	47	47	47	47	47	NA	NA	NA	NA	NA	NA	NA	NA	NA	NA
4.2697089766361526e-6	2.2732182878774546e-6	1.8995723093949675e-6	2.5256975837813038e-8	5.492577660104794e-6	1.8819000453255625e-5	494	SUT530,XUT_6R-94	NA	chrVI:213013-213462(-)	XUTs	2	NA	2	4	1	1	37	NA	47.5	38.5	27	50	37	NA	47.5	34	27	50	29.748949561287	NA	17.2	19.4	21.6	37	48	50.2	52.4	54.6	56.8	NA	NA	NA	NA	NA	NA	NA	NA	NA	NA
2.1348544883180763e-6	2.2732182878774544e-8	3.799144618789935e-6	2.5256975837813038e-8	5.492577660104794e-6	4.704750113313906e-8	495	SUT532,XUT_7R-5	NA	chrVII:17213-17726(-)	XUTs	1	NA	2	NA	NA	2	56	NA	51.5	NA	NA	67	56	NA	51.5	NA	NA	67	56	56	56	56	56	56	56	56	56	56	56	NA	NA	NA	NA	NA	NA	NA	NA	NA	NA
2.1348544883180763e-6	2.2732182878774546e-6	1.8995723093949675e-6	2.525697583781304e-6	2.7462888300523974e-8	4.704750113313906e-6	496	SUT535	NA	chrVII:94487-94671(-)	SUTs	1	1	NA	1	1	1	25	12	NA	28	51	28	25	12	NA	28	51	28	25	25	25	25	25	25	25	25	25	25	25	12	12	12	12	12	12	12	12	12	12
2.1348544883180763e-6	2.2732182878774544e-8	1.8995723093949675e-6	2.5256975837813038e-8	8.238866490157191e-6	4.704750113313906e-6	498	SUT539	NA	chrVII:165607-166127(-)	SUTs	1	NA	3	1	NA	1	50	NA	55.6666666666667	31	NA	37	50	NA	57	31	NA	37	50	50	50	50	50	50	50	50	50	50	50	NA	NA	NA	NA	NA	NA	NA	NA	NA	NA
2.1348544883180763e-6	9.092873151509818e-6	1.3297006165764771e-5	1.0102790335125216e-5	5.492577660104794e-6	9.409500226627812e-6	500	SUT543,XUT_7R-133	NA	chrVII:323247-324380(-)	XUTs	1	4	2	2	4	7	56	19.25	47.5	19	47.75	52.8571428571429	56	16.5	47.5	19	47	57	56	56	56	56	56	56	56	56	56	56	56	17.2430094515537	NA	10.45	10.9	11.35	16.5	23.5	25.6	27.7	29.8
4.2697089766361526e-6	4.546436575754909e-6	1.8995723093949675e-6	2.5256975837813038e-8	2.7462888300523974e-8	9.409500226627812e-6	501	SUT545	NA	chrVII:359295-359935(-)	SUTs	2	NA	NA	2	2	1	26.5	NA	NA	20.5	28	26	26.5	NA	NA	20.5	28	26	26.3818119165458	NA	24.25	24.5	24.75	26.5	27.75	28	28.25	28.5	28.75	NA	NA	NA	NA	NA	NA	NA	NA	NA	NA
2.1348544883180763e-6	6.819654863632363e-6	2.2794867712739608e-5	1.5154185502687824e-5	1.3731444150261985e-5	4.704750113313906e-6	504	SUT554	NA	chrVII:676415-677287(-)	SUTs	1	6	5	1	3	12	51	48.1666666666667	46.4	16	50	49.5833333333333	51	49.5	47	16	58	48	51	51	51	51	51	51	51	51	51	51	51	44.944955374471	59	26.75	28.5	30.25	49.5	59	59	62.75	66.5
4.2697089766361526e-6	6.819654863632363e-6	1.3297006165764771e-5	1.0102790335125216e-5	2.1970310640419175e-5	4.704750113313906e-8	505	SUT560	NA	chrVII:756535-757455(-)	SUTs	2	4	8	NA	3	7	62	48.75	54	NA	63.6666666666667	67.2857142857143	62	52	53	NA	66	43	61.4817045957576	NA	54.8	55.6	56.4	62	66	66.8	67.6	68.4	69.2	47.0944889558471	NA	32.7	35.4	38.1	52	57.25	58	58.75	59.5
4.2697089766361526e-6	9.092873151509818e-6	7.59828923757987e-6	1.2628487918906519e-5	1.3731444150261985e-5	1.411425033994172e-5	507	SUT571,XUT_7R-459	NA	chrVII:999582-1000392(-)	XUTs	2	5	5	3	4	4	51	46	62	40	47.5	56.5	51	52	63	39	46.5	61	50.9607692249636	NA	49.2	49.4	49.6	51	52	52.2	52.4	52.6	52.8	40.1644620400166	NA	18.6	21.2	23.8	52	57	60.8	64.6	68.4
4.2697089766361526e-6	2.2732182878774546e-6	1.8995723093949673e-8	2.5256975837813038e-8	2.7462888300523974e-8	4.704750113313906e-8	508	SUT575	NA	chrVIII:78958-80438(-)	SUTs	2	NA	NA	NA	1	NA	72	NA	NA	NA	17	NA	72	NA	NA	NA	17	NA	71.7495644586084	NA	66.6	67.2	67.8	72	75	75.6	76.2	76.8	77.4	NA	NA	NA	NA	NA	NA	NA	NA	NA	NA
2.1348544883180763e-6	2.2732182878774544e-8	1.8995723093949673e-8	2.5256975837813038e-8	2.7462888300523974e-8	4.704750113313906e-8	511	SUT595	NA	chrVIII:483888-484696(-)	SUTs	1	NA	NA	NA	NA	NA	40	NA	NA	NA	NA	NA	40	NA	NA	NA	NA	NA	40	40	40	40	40	40	40	40	40	40	40	NA	NA	NA	NA	NA	NA	NA	NA	NA	NA
6.4045634649542284e-6	2.2732182878774544e-8	1.8995723093949673e-8	2.525697583781304e-6	2.746288830052397e-6	1.411425033994172e-5	514	SUT601	NA	chrIX:28493-28789(-)	SUTs	3	1	1	3	NA	NA	19.6666666666667	37	18	22	NA	NA	18	37	18	24	NA	NA	16.8122359839323	NA	9	10	11	18	25.5	27	28.5	30	31.5	37	37	37	37	37	37	37	37	37	37
4.2697089766361526e-6	2.2732182878774544e-8	3.799144618789935e-6	2.5256975837813038e-8	2.7462888300523974e-8	4.704750113313906e-8	515	SUT605	NA	chrIX:51429-51613(-)	SUTs	2	NA	NA	NA	NA	2	27	NA	NA	NA	NA	12	27	NA	NA	NA	NA	12	23.0867927612304	NA	14.4	15.8	17.2	27	34	35.4	36.8	38.2	39.6	NA	NA	NA	NA	NA	NA	NA	NA	NA	NA
1.0674272441590382e-5	9.092873151509818e-6	2.4694440022134575e-5	4.0411161340500865e-5	3.5701754790681165e-5	1.8819000453255625e-5	517	SUT608,XUT_9R-63,SUT609	NA	chrIX:154189-155934(-)	XUTs	5	16	13	4	4	13	50.8	42	53.6923076923077	37	45.5	49	52	41	55	38	47	51	47.5797627644185	NA	28.4	31.8	35.2	52	58	61.8	65.6	69.4	73.2	38.02470355305	NA	21.25	22.5	23	41	51.5	53	53.75	56
2.1348544883180763e-6	2.2732182878774544e-8	1.8995723093949673e-8	2.5256975837813038e-8	2.7462888300523974e-8	4.704750113313906e-6	520	SUT614,XUT_9R-183	NA	chrIX:408333-410268(-)	XUTs	1	NA	NA	1	NA	NA	45	NA	NA	22	NA	NA	45	NA	NA	22	NA	NA	45	45	45	45	45	45	45	45	45	45	45	NA	NA	NA	NA	NA	NA	NA	NA	NA	NA
2.1348544883180763e-6	2.2732182878774544e-8	1.8995723093949675e-6	2.5256975837813038e-8	2.7462888300523974e-8	4.704750113313906e-8	525	SUT639	NA	chrX:496972-497212(-)	SUTs	1	NA	NA	NA	NA	1	44	NA	NA	NA	NA	31	44	NA	NA	NA	NA	31	44	44	44	44	44	44	44	44	44	44	44	NA	NA	NA	NA	NA	NA	NA	NA	NA	NA
2.1348544883180763e-6	4.546436575754909e-6	1.8995723093949673e-8	2.5256975837813038e-8	2.7462888300523974e-8	4.704750113313906e-8	527	SUT641	NA	chrX:525964-526660(-)	SUTs	1	NA	NA	NA	2	NA	16	NA	NA	NA	22.5	NA	16	NA	NA	NA	22.5	NA	16	16	16	16	16	16	16	16	16	16	16	NA	NA	NA	NA	NA	NA	NA	NA	NA	NA
4.2697089766361526e-6	2.2732182878774546e-6	1.8995723093949673e-8	2.5256975837813038e-8	2.7462888300523974e-8	4.704750113313906e-8	528	SUT643,XUT_10R-233	NA	chrX:605932-607438(-)	XUTs	2	NA	NA	NA	1	NA	57	NA	NA	NA	52	NA	57	NA	NA	NA	52	NA	56.7802782663136	NA	52.5	53	53.5	57	59.5	60	60.5	61	61.5	NA	NA	NA	NA	NA	NA	NA	NA	NA	NA
2.348339937149884e-5	1.3639309727264726e-5	1.1397433856369804e-5	4.0411161340500865e-5	4.119433245078596e-5	4.704750113313906e-6	529	SUT646,XUT_10R-249	NA	chrX:626836-628792(-)	XUTs	11	16	15	1	6	6	42.4545454545455	37.0625	38.6666666666667	59	36.6666666666667	40.6666666666667	50	36.5	41	59	27.5	34.5	37.3168896983504	NA	15.5	20	22	50	59.5	62	62.5	63	63.5	35.9581218568146	NA	23.25	26	29	36.5	43.25	44	46.25	49.5
2.1348544883180763e-6	2.2732182878774544e-8	1.8995723093949673e-8	5.051395167562608e-6	2.7462888300523974e-8	4.704750113313906e-8	530	SUT648,XUT_10R-254	NA	chrX:640804-641796(-)	XUTs	1	2	NA	NA	NA	NA	57	50	NA	NA	NA	NA	57	50	NA	NA	NA	NA	57	57	57	57	57	57	57	57	57	57	57	49.6386945839634	NA	44.6	45.2	45.8	50	53	53.6	54.2	54.8
3.415767181308922e-5	1.591252801514218e-5	4.369016311608425e-5	3.788546375671956e-5	7.964237607151951e-5	6.116175147308079e-5	531	SUT650,XUT_10R-276	NA	chrX:703396-705452(-)	XUTs	16	15	29	13	7	23	31.6875	37.9333333333333	44.2758620689655	47.8461538461538	33	40.0869565217391	32	37	47	57	39	37	28.0520160516733	NA	13.25	14	14.5	32	41.25	42	43.5	50	57.5	28.7127681255127	37	7.5	9.4	10.9	37	57.5	59.4	60.8	66.4
4.2697089766361526e-6	2.2732182878774544e-8	1.8995723093949673e-8	2.5256975837813038e-8	2.7462888300523974e-8	4.704750113313906e-8	532	SUT653	NA	chrXI:13677-14349(-)	SUTs	2	NA	NA	NA	NA	NA	83	NA	NA	NA	NA	NA	83	NA	NA	NA	NA	NA	73.7902432574931	NA	48.8	52.6	56.4	83	102	105.8	109.6	113.4	117.2	NA	NA	NA	NA	NA	NA	NA	NA	NA	NA
2.1348544883180763e-6	2.2732182878774544e-8	1.8995723093949673e-8	7.577092751343912e-6	5.492577660104794e-6	4.704750113313906e-6	533	SUT655	NA	chrXI:18501-19741(-)	SUTs	1	3	2	1	NA	NA	15	60.3333333333333	46.5	31	NA	NA	15	63	46.5	31	NA	NA	15	15	15	15	15	15	15	15	15	15	15	57.3687997913618	NA	39.6	42.2	44.8	63	72	73.8	75.6	77.4
4.2697089766361526e-6	2.2732182878774546e-6	1.8995723093949675e-6	2.5256975837813038e-8	5.492577660104794e-6	1.411425033994172e-5	534	SUT656,XUT_11R-12,SUT657,SUT658,CUT701,XUT_11R-13	NA	chrXI:19757-24917(-)	CUTs	2	NA	2	3	1	1	29	NA	56	45.3333333333333	23	50	29	NA	56	51	23	50	26.4007575648882	NA	18.2	19.4	20.6	29	35	36.2	37.4	38.6	39.8	NA	NA	NA	NA	NA	NA	NA	NA	NA	NA
4.2697089766361526e-6	2.2732182878774546e-6	1.8995723093949673e-8	2.5256975837813038e-8	2.7462888300523974e-8	4.704750113313906e-8	535	SUT659	NA	chrXI:126720-130296(-)	SUTs	2	NA	NA	NA	1	NA	49.5	NA	NA	NA	58	NA	49.5	NA	NA	NA	58	NA	49.1934955049954	NA	44.55	45.1	45.65	49.5	52.25	52.8	53.35	53.9	54.45	NA	NA	NA	NA	NA	NA	NA	NA	NA	NA
1.0674272441590382e-5	1.591252801514218e-5	1.1397433856369804e-5	1.0102790335125216e-5	1.3731444150261985e-5	9.409500226627812e-6	537	SUT662	NA	chrXI:179104-179464(-)	SUTs	5	4	5	2	7	6	32.4	25.5	42	30.5	25.4285714285714	33.8333333333333	25	26.5	41	30.5	27	36.5	29.0995434653069	NA	17	18	19	25	46	47.6	49.2	50.8	52.4	23.7688164514769	NA	14.35	15.7	17.05	26.5	32.25	33	33.75	34.5
1.4943981418226534e-5	2.2732182878774546e-6	3.799144618789935e-6	1.7679883086469125e-5	1.0985155320209587e-5	2.3523750566569534e-5	540	SUT665,XUT_11R-114	NA	chrXI:263871-266139(-)	XUTs	7	7	4	5	1	2	44.8571428571429	59	67	54	31	95	46	59	68	56	31	95	42.685103870007	53	25.6	32.2	38.8	46	53	53	53.4	54.6	55.8	58.0318412639895	NA	45.2	46.4	47.6	59	66.5	68	69.7	71.8
1.707883590654461e-5	1.1366091439387272e-5	1.3297006165764771e-5	1.2628487918906519e-5	1.6477732980314382e-5	1.8819000453255625e-5	541	SUT666,XUT_11R-117,SUT667	NA	chrXI:270399-273250(-)	XUTs	8	5	6	4	5	7	51.25	68.8	58.8333333333333	55	52.8	62.2857142857143	53	74	61.5	57.5	55	65	50.2031885747016	60	36.5	40	43.05	53	60	60	60	61.2	62.6	67.5488305521652	NA	50.4	53.8	57.2	74	78	78.6	79.2	79.8
3.202281732477114e-5	4.7737584045426544e-5	3.9891018497294315e-5	5.0513951675626076e-5	4.9433198940943145e-5	3.293325079319735e-5	543	SUT670,XUT_11R-124	NA	chrXI:303135-307164(-)	XUTs	15	20	18	7	21	21	41.8	46.45	61.2222222222222	35.5714285714286	44.8571428571429	46.6190476190476	42	43	58.5	24	42	42	39.7992515156928	NA	22.8	25.2	27.4	42	52.5	54	54	55.2	57.8	39.6172765098171	43	13.65	18.5	24.95	43	60.25	61.6	65.65	75.8
2.1348544883180763e-6	2.2732182878774544e-8	3.799144618789935e-6	2.5256975837813038e-8	2.7462888300523974e-8	4.704750113313906e-8	544	SUT672,XUT_11R-134	NA	chrXI:315023-315940(-)	XUTs	1	NA	NA	NA	NA	2	26	NA	NA	NA	NA	26.5	26	NA	NA	NA	NA	26.5	26	26	26	26	26	26	26	26	26	26	26	NA	NA	NA	NA	NA	NA	NA	NA	NA	NA
2.1348544883180763e-6	2.2732182878774544e-8	1.8995723093949673e-8	2.525697583781304e-6	2.746288830052397e-6	4.704750113313906e-8	545	SUT674	NA	chrXI:340775-341759(-)	SUTs	1	1	1	NA	NA	NA	62	53	49	NA	NA	NA	62	53	49	NA	NA	NA	62	62	62	62	62	62	62	62	62	62	62	53	53	53	53	53	53	53	53	53	53
4.2697089766361526e-6	6.819654863632363e-6	3.799144618789935e-6	2.525697583781304e-6	2.746288830052397e-6	4.704750113313906e-6	550	SUT681	NA	chrXI:521520-523000(-)	SUTs	2	1	1	1	3	2	29.5	42	44	33	35.6666666666667	26	29.5	42	44	33	35	26	28.7749891398763	NA	23.65	24.3	24.95	29.5	32.75	33.4	34.05	34.7	35.35	42	42	42	42	42	42	42	42	42	42
6.4045634649542284e-6	4.546436575754909e-6	1.519657847515974e-5	7.577092751343912e-6	1.3731444150261985e-5	4.704750113313906e-6	551	SUT684,XUT_11R-273	NA	chrXI:649530-650356(-)	XUTs	3	3	5	1	2	8	42	71	39.2	38	51	45.75	38	51	44	38	51	46	41.5449747094073	NA	37.1	37.2	37.3	38	44.5	45.8	47.1	48.4	49.7	53.9560685218191	NA	24.9	27.8	30.7	51	95.5	104.4	113.3	122.2
4.2697089766361526e-6	2.2732182878774546e-6	3.799144618789935e-6	2.525697583781304e-6	5.492577660104794e-6	4.704750113313906e-8	552	SUT685	NA	chrXII:36349-37141(-)	SUTs	2	1	2	NA	1	2	39	16	19	NA	18	40.5	39	16	19	NA	18	40.5	37.9473319220206	NA	30.9	31.8	32.7	39	43.5	44.4	45.3	46.2	47.1	16	16	16	16	16	16	16	16	16	16
2.1348544883180763e-6	2.2732182878774544e-8	3.799144618789935e-6	5.051395167562608e-6	1.3731444150261985e-5	4.704750113313906e-8	553	SUT686,XUT_12R-44	NA	chrXII:112125-114336(-)	XUTs	1	2	5	NA	NA	2	58	40	46.8	NA	NA	39.5	58	40	43	NA	NA	39.5	58	58	58	58	58	58	58	58	58	58	58	39.3827373350304	NA	33.7	34.4	35.1	40	43.5	44.2	44.9	45.6
6.4045634649542284e-6	4.546436575754909e-6	1.8995723093949673e-8	2.5256975837813038e-8	2.746288830052397e-6	4.704750113313906e-8	554	SUT687,XUT_12R-76	NA	chrXII:203085-204756(-)	XUTs	3	NA	1	NA	2	NA	69	NA	26	NA	66.5	NA	75	NA	26	NA	66.5	NA	68.1056604194815	NA	56.1	58.2	60.3	75	76.5	76.8	77.1	77.4	77.7	NA	NA	NA	NA	NA	NA	NA	NA	NA	NA
4.2697089766361526e-6	2.2732182878774544e-8	1.8995723093949673e-8	2.5256975837813038e-8	1.0985155320209587e-5	9.409500226627812e-6	556	SUT689	NA	chrXII:287765-288885(-)	SUTs	2	NA	4	2	NA	NA	56	NA	29.25	20.5	NA	NA	56	NA	28.5	20.5	NA	NA	53.9536838408648	NA	42.5	44	45.5	56	63.5	65	66.5	68	69.5	NA	NA	NA	NA	NA	NA	NA	NA	NA	NA
2.1348544883180763e-6	6.819654863632363e-6	3.799144618789935e-6	2.5256975837813038e-8	2.746288830052397e-6	4.704750113313906e-8	558	SUT693,XUT_12R-113,SUT694	NA	chrXII:322085-326261(-)	XUTs	1	NA	1	NA	3	2	41	NA	65	NA	96.3333333333333	54.5	41	NA	65	NA	95	54.5	41	41	41	41	41	41	41	41	41	41	41	NA	NA	NA	NA	NA	NA	NA	NA	NA	NA
2.1348544883180763e-6	2.2732182878774544e-8	1.8995723093949673e-8	5.051395167562608e-6	1.0985155320209587e-5	4.704750113313906e-6	560	SUT697,XUT_12R-171	NA	chrXII:498157-498716(-)	XUTs	1	2	4	1	NA	NA	22	24.5	38.5	40	NA	NA	22	24.5	39	40	NA	NA	22	22	22	22	22	22	22	22	22	22	22	24.2487113059643	NA	21.35	21.7	22.05	24.5	26.25	26.6	26.95	27.3
4.2697089766361526e-6	2.2732182878774544e-8	5.698716928184902e-6	1.2628487918906519e-5	1.3731444150261985e-5	4.704750113313906e-6	561	SUT699	NA	chrXII:614229-614581(-)	SUTs	2	5	5	1	NA	3	25.5	30.8	43.4	31	NA	43	25.5	29	44	31	NA	54	25.4950975679639	NA	25.05	25.1	25.15	25.5	25.75	25.8	25.85	25.9	25.95	28.836528965494	NA	17.2	19.4	21.6	29	41	41.4	41.8	42.2
4.2697089766361526e-6	6.819654863632363e-6	7.59828923757987e-6	5.051395167562608e-6	8.238866490157191e-6	4.704750113313906e-6	565	SUT707,XUT_12R-297	NA	chrXII:806843-809185(-)	XUTs	2	2	3	1	3	4	37.5	26.5	36.3333333333333	51	34.3333333333333	34.25	37.5	26.5	35	51	36	30	25.4950975679639	NA	12.75	15.5	18.25	37.5	51.25	54	56.75	59.5	62.25	22.1810730128188	NA	13.45	14.9	16.35	26.5	33.75	35.2	36.65	38.1
1.707883590654461e-5	1.591252801514218e-5	9.497861546974837e-6	1.2628487918906519e-5	1.0985155320209587e-5	1.8819000453255625e-5	568	SUT710,XUT_12R-336,CUT753,XUT_12R-337	NA	chrXII:928244-929596(-)	CUTs	8	5	4	4	7	5	31.25	34.4	30.25	31	21.4285714285714	36	30	39	30	25	20	44	27.6582898469408	NA	16	16	16.2	30	31.25	31.6	31.95	44.9	59.95	31.5553281719727	39	18	19	20	39	39	42.2	45.4	48.6
8.539417953272305e-6	2.2732182878774546e-6	1.8995723093949673e-8	1.2628487918906519e-5	2.7462888300523974e-8	2.822850067988344e-5	569	SUT711	NA	chrXII:1025380-1026708(-)	SUTs	4	5	NA	6	1	NA	48.75	46.4	NA	43.5	38	NA	51	54	NA	47	38	NA	47.7519907185479	NA	36.1	38.2	40.3	51	55.25	56	56.75	57.5	58.25	40.8834947879754	NA	20.2	21.4	22.6	54	61	63.4	65.8	68.2
4.2697089766361526e-6	2.2732182878774546e-6	1.8995723093949673e-8	2.5256975837813038e-8	2.7462888300523974e-8	4.704750113313906e-8	570	SUT712,XUT_12R-385	NA	chrXII:1029908-1030701(-)	XUTs	2	NA	NA	NA	1	NA	63.5	NA	NA	NA	64	NA	63.5	NA	NA	NA	64	NA	61.5792172733626	NA	49.55	51.1	52.65	63.5	71.25	72.8	74.35	75.9	77.45	NA	NA	NA	NA	NA	NA	NA	NA	NA	NA
2.1348544883180763e-6	2.2732182878774544e-8	1.8995723093949673e-8	2.5256975837813038e-8	8.238866490157191e-6	4.704750113313906e-8	571	SUT713,XUT_12R-387	NA	chrXII:1033420-1035874(-)	XUTs	1	NA	3	NA	NA	NA	28	NA	62	NA	NA	NA	28	NA	62	NA	NA	NA	28	28	28	28	28	28	28	28	28	28	28	NA	NA	NA	NA	NA	NA	NA	NA	NA	NA
2.1348544883180763e-6	2.2732182878774544e-8	1.8995723093949675e-6	2.5256975837813038e-8	2.7462888300523974e-8	9.409500226627812e-6	572	SUT715	NA	chrXIII:29877-30309(-)	SUTs	1	NA	NA	2	NA	1	43	NA	NA	34.5	NA	77	43	NA	NA	34.5	NA	77	43	43	43	43	43	43	43	43	43	43	43	NA	NA	NA	NA	NA	NA	NA	NA	NA	NA
2.1348544883180763e-6	4.546436575754909e-6	3.799144618789935e-6	2.5256975837813038e-8	2.746288830052397e-6	4.704750113313906e-8	576	SUT726,XUT_13R-124	NA	chrXIII:282781-283839(-)	XUTs	1	NA	1	NA	2	2	62	NA	32	NA	36	54	62	NA	32	NA	36	54	62	62	62	62	62	62	62	62	62	62	62	NA	NA	NA	NA	NA	NA	NA	NA	NA	NA
4.2697089766361526e-6	2.2732182878774546e-6	1.8995723093949673e-8	2.5256975837813038e-8	2.7462888300523974e-8	4.704750113313906e-8	577	SUT730	NA	chrXIII:465253-465669(-)	SUTs	2	NA	NA	NA	1	NA	22.5	NA	NA	NA	56	NA	22.5	NA	NA	NA	56	NA	21.8174242292714	NA	17.55	18.1	18.65	22.5	25.25	25.8	26.35	26.9	27.45	NA	NA	NA	NA	NA	NA	NA	NA	NA	NA
4.2697089766361526e-6	2.2732182878774544e-8	1.8995723093949675e-6	2.525697583781304e-6	2.7462888300523974e-8	4.704750113313906e-8	578	SUT733	NA	chrXIII:616045-616325(-)	SUTs	2	1	NA	NA	NA	1	29	32	NA	NA	NA	17	29	32	NA	NA	NA	17	24.1867732448956	NA	14.6	16.2	17.8	29	37	38.6	40.2	41.8	43.4	32	32	32	32	32	32	32	32	32	32
2.1348544883180763e-6	1.591252801514218e-5	3.609187387850438e-5	3.0308371005375647e-5	8.238866490157191e-6	4.704750113313906e-6	579	SUT738,XUT_13R-341,CUT790	NA	chrXIII:772749-774053(-)	CUTs	1	12	3	1	7	19	42	44.9166666666667	56.6666666666667	53	65.7142857142857	52.6315789473684	42	41.5	57	53	65	55	42	42	42	42	42	42	42	42	42	42	42	42.4987802806845	28	28	28.2	29.3	41.5	54	58.4	62.8	67.2
2.1348544883180763e-6	2.2732182878774544e-8	1.8995723093949673e-8	2.5256975837813038e-8	2.7462888300523974e-8	4.704750113313906e-8	580	SUT740	NA	chrXIII:898029-898301(-)	SUTs	1	NA	NA	NA	NA	NA	8	NA	NA	NA	NA	NA	8	NA	NA	NA	NA	NA	8	8	8	8	8	8	8	8	8	8	8	NA	NA	NA	NA	NA	NA	NA	NA	NA	NA
2.1348544883180763e-6	2.2732182878774546e-6	1.8995723093949675e-6	2.5256975837813038e-8	5.492577660104794e-6	4.704750113313906e-6	582	SUT750,XUT_14R-229	NA	chrXIV:542120-543180(-)	XUTs	1	NA	2	1	1	1	17	NA	54.5	57	44	28	17	NA	54.5	57	44	28	17	17	17	17	17	17	17	17	17	17	17	NA	NA	NA	NA	NA	NA	NA	NA	NA	NA
2.1348544883180763e-6	6.819654863632363e-6	1.8995723093949675e-6	2.525697583781304e-6	2.746288830052397e-6	4.704750113313906e-6	584	SUT753,XUT_14R-284	NA	chrXIV:635432-636864(-)	XUTs	1	1	1	1	3	1	70	59	79	47	65.3333333333333	47	70	59	79	47	85	47	70	70	70	70	70	70	70	70	70	70	70	59	59	59	59	59	59	59	59	59	59
4.2697089766361526e-6	2.2732182878774544e-8	1.8995723093949675e-6	2.5256975837813038e-8	2.7462888300523974e-8	4.704750113313906e-8	585	SUT756,XUT_14R-327,CUT820	NA	chrXIV:735848-736941(-)	CUTs	2	NA	NA	NA	NA	1	21.5	NA	NA	NA	NA	24	21.5	NA	NA	NA	NA	24	20.7846096908265	NA	16.55	17.1	17.65	21.5	24.25	24.8	25.35	25.9	26.45	NA	NA	NA	NA	NA	NA	NA	NA	NA	NA
6.4045634649542284e-6	4.546436575754909e-6	1.8995723093949675e-6	5.051395167562608e-6	2.7462888300523974e-8	4.704750113313906e-8	586	SUT759,XUT_14R-344,SUT760	NA	chrXIV:764728-769444(-)	XUTs	3	2	NA	NA	2	1	38.6666666666667	39.5	NA	NA	55.5	30	37	39.5	NA	NA	55.5	30	35.2123149059387	NA	21.7	23.4	25.1	37	48	50.2	52.4	54.6	56.8	36.7423461417477	NA	26.45	27.9	29.35	39.5	46.75	48.2	49.65	51.1
1.0674272441590382e-5	6.819654863632363e-6	3.799144618789935e-6	1.0102790335125216e-5	5.492577660104794e-6	4.704750113313906e-6	587	SUT770	NA	chrXV:348990-349750(-)	SUTs	5	4	2	1	3	2	37.8	55.25	75	31	30	53.5	30	51.5	75	31	23	53.5	35.6996436681368	NA	25.8	26.6	27.4	30	43	46.8	50.6	54.4	58.2	54.0684473297153	NA	44.05	45.1	46.15	51.5	58.5	61.8	65.1	68.4
2.1348544883180763e-6	2.2732182878774544e-8	3.799144618789935e-6	5.051395167562608e-6	8.238866490157191e-6	9.409500226627812e-6	589	SUT774	NA	chrXV:371118-371350(-)	SUTs	1	2	3	2	NA	2	46	53.5	19	29	NA	41	46	53.5	22	29	NA	41	46	46	46	46	46	46	46	46	46	46	46	52.459508194416	NA	44.05	45.1	46.15	53.5	58.75	59.8	60.85	61.9
2.1348544883180763e-6	2.2732182878774546e-6	3.799144618789935e-6	1.0102790335125216e-5	8.238866490157191e-6	9.409500226627812e-6	592	SUT784,XUT_15R-314,SUT785	NA	chrXV:690094-692225(-)	XUTs	1	4	3	2	1	2	59	50	70.3333333333333	70	48	46	59	51.5	62	70	48	46	59	59	59	59	59	59	59	59	59	59	59	47.6306879754064	NA	31.4	33.8	36.2	51.5	60.5	62	63.5	65
8.539417953272305e-6	4.546436575754909e-6	3.799144618789935e-6	7.577092751343912e-6	1.6477732980314382e-5	9.409500226627812e-6	593	SUT786,XUT_15R-327	NA	chrXV:721742-722630(-)	XUTs	4	3	6	2	2	2	47.75	55	50	38.5	39.5	16	44.5	59	55.5	38.5	39.5	16	45.6553627446453	NA	32.65	34.3	35.95	44.5	53	56.6	60.2	63.8	67.4	54.1286370800916	NA	43.7	45.4	47.1	59	61.5	62	62.5	63
2.1348544883180763e-6	2.2732182878774546e-6	1.8995723093949675e-6	2.5256975837813038e-8	5.492577660104794e-6	4.704750113313906e-6	594	SUT788,XUT_15R-355	NA	chrXV:804239-804854(-)	XUTs	1	NA	2	1	1	1	67	NA	66.5	54	84	52	67	NA	66.5	54	84	52	67	67	67	67	67	67	67	67	67	67	67	NA	NA	NA	NA	NA	NA	NA	NA	NA	NA
8.539417953272305e-6	1.1366091439387272e-5	5.698716928184902e-6	2.5256975837813038e-8	2.7462888300523974e-8	9.409500226627812e-6	596	SUT800	NA	chrXV:1026631-1028031(-)	SUTs	4	NA	NA	2	5	3	80	NA	NA	34	27.6	37.3333333333333	62.5	NA	NA	34	22	41	74.2468715545508	NA	56.75	57.5	58.25	62.5	82.75	94	105.25	116.5	127.75	NA	NA	NA	NA	NA	NA	NA	NA	NA	NA
8.539417953272305e-6	4.546436575754909e-6	1.8995723093949673e-8	7.577092751343912e-6	1.6477732980314382e-5	4.704750113313906e-6	598	SUT804,XUT_16R-18	NA	chrXVI:40165-41271(-)	XUTs	4	3	6	1	2	NA	48.5	52.3333333333333	42.3333333333333	42	18	NA	56.5	53	42.5	42	18	NA	43.5498394515703	NA	23.1	28.2	33.3	56.5	61.5	61.8	62.1	62.4	62.7	51.6779903495704	NA	43.1	44.2	45.3	53	57.5	58.4	59.3	60.2
2.1348544883180763e-6	2.2732182878774544e-8	1.8995723093949673e-8	2.525697583781304e-6	2.7462888300523974e-8	9.409500226627812e-6	601	SUT818,XUT_16R-201	NA	chrXVI:482007-483031(-)	XUTs	1	1	NA	2	NA	NA	47	63	NA	60.5	NA	NA	47	63	NA	60.5	NA	NA	47	47	47	47	47	47	47	47	47	47	47	63	63	63	63	63	63	63	63	63	63
1.2809126929908457e-5	2.2732182878774544e-5	9.497861546974837e-6	2.525697583781304e-6	8.238866490157191e-6	4.704750113313906e-6	607	SUT836,XUT_16R-349,XUT_16R-351	NA	chrXVI:781967-785375(-)	XUTs	6	1	3	1	10	5	66.6666666666667	41	45	74	59.5	57.8	65	41	55	74	60.5	53	65.9512493808133	NA	56.5	57	57.5	65	71.75	72	75	78	81	41	41	41	41	41	41	41	41	41	41
2.1348544883180763e-6	2.2732182878774544e-8	1.8995723093949673e-8	2.5256975837813038e-8	2.746288830052397e-6	4.704750113313906e-8	608	SUT838	NA	chrXVI:789447-789607(-)	SUTs	1	NA	1	NA	NA	NA	19	NA	22	NA	NA	NA	19	NA	22	NA	NA	NA	19	19	19	19	19	19	19	19	19	19	19	NA	NA	NA	NA	NA	NA	NA	NA	NA	NA
2.1348544883180763e-6	4.546436575754909e-6	3.799144618789935e-6	2.5256975837813038e-8	2.7462888300523974e-8	4.704750113313906e-8	609	SUT840,XUT_16R-363	NA	chrXVI:797791-799057(-)	XUTs	1	NA	NA	NA	2	2	20	NA	NA	NA	54	28	20	NA	NA	NA	54	28	20	20	20	20	20	20	20	20	20	20	20	NA	NA	NA	NA	NA	NA	NA	NA	NA	NA
6.4045634649542284e-6	4.546436575754909e-6	1.8995723093949675e-6	2.5256975837813038e-8	2.7462888300523974e-8	4.704750113313906e-8	610	SUT841	NA	chrXVI:825055-825463(-)	SUTs	3	NA	NA	NA	2	1	34.6666666666667	NA	NA	NA	31.5	29	43	NA	NA	NA	31.5	29	31.8021648513673	NA	19.6	22.2	24.8	43	43.5	43.6	43.7	43.8	43.9	NA	NA	NA	NA	NA	NA	NA	NA	NA	NA
1.0674272441590382e-5	4.546436575754909e-6	5.698716928184902e-6	2.5256975837813038e-8	2.746288830052397e-6	9.409500226627812e-6	612	tD(GUC)O	NA	chrXV:571962-572098(+)	other	5	NA	1	2	2	3	40	NA	21	34.5	35.5	28.6666666666667	30	NA	21	34.5	35.5	14	32.2855326035923	NA	14.8	15.6	16.4	30	58	62.4	66.8	71.2	75.6	NA	NA	NA	NA	NA	NA	NA	NA	NA	NA
1.2168670583413035e-4	8.638229493934325e-5	9.307904316035339e-5	9.850220576747085e-5	7.414979841141472e-5	4.234275101982516e-5	615	TLC1_TLC1	TLC1	chrII:307587-308887(+)	other	57	39	27	9	38	49	56.4736842105263	47.5128205128205	50.6296296296296	62.3333333333333	52.2105263157895	64.7755102040816	55	49	51	55	55.5	57	51.2733672752071	NA	21.8	25.4	28.8	55	71	73	77.6	80.4	81.4	43.4942641524513	NA	20.9	24	24.7	49	57.5	64.4	68.2	73.4
4.2697089766361526e-6	2.2732182878774546e-6	1.8995723093949673e-8	2.5256975837813038e-8	8.238866490157191e-6	4.704750113313906e-6	616	tR(UCU)G2	NA	chrVII:828583-828807(-)	other	2	NA	3	1	1	NA	37.5	NA	30.3333333333333	24	38	NA	37.5	NA	34	24	38	NA	32.6190128606002	NA	20.85	22.7	24.55	37.5	46.75	48.6	50.45	52.3	54.15	NA	NA	NA	NA	NA	NA	NA	NA	NA	NA
1.0674272441590382e-5	6.819654863632363e-6	5.698716928184902e-6	1.7679883086469125e-5	2.4716599470471573e-5	5.645700135976688e-5	617	tT(UGU)G2,YGR256W	NA	chrVII:1004290-1006154(+)	other	5	7	9	12	3	3	39.8	44	38	34.75	32.6666666666667	59	24	42	46	31.5	22	56	31.9926663170731	NA	19.4	19.8	20.2	24	35	48	61	74	87	38.4022329459923	NA	16.4	21.8	27.2	42	58	59.2	61.2	64.8
4.2697089766361526e-6	2.2732182878774546e-6	1.8995723093949675e-6	2.525697583781304e-6	5.492577660104794e-6	4.704750113313906e-8	618	tV(AAC)G3	NA	chrVII:73702-74238(-)	other	2	1	2	NA	1	1	44	46	30	NA	55	31	44	46	30	NA	55	31	43.2666153055679	NA	36.8	37.6	38.4	44	48	48.8	49.6	50.4	51.2	46	46	46	46	46	46	46	46	46	46
2.1348544883180763e-6	2.2732182878774544e-8	1.8995723093949673e-8	2.525697583781304e-6	8.238866490157191e-6	4.704750113313906e-8	619	XUT_10F-143	NA	chrX:310359-310905(+)	XUTs	1	1	3	NA	NA	NA	36	23	55.3333333333333	NA	NA	NA	36	23	59	NA	NA	NA	36	36	36	36	36	36	36	36	36	36	36	23	23	23	23	23	23	23	23	23	23
2.1348544883180763e-6	2.2732182878774544e-8	3.799144618789935e-6	2.5256975837813038e-8	2.746288830052397e-6	4.704750113313906e-6	620	XUT_10F-149	NA	chrX:327453-328135(+)	XUTs	1	NA	1	1	NA	2	35	NA	27	63	NA	65.5	35	NA	27	63	NA	65.5	35	35	35	35	35	35	35	35	35	35	35	NA	NA	NA	NA	NA	NA	NA	NA	NA	NA
2.1348544883180763e-6	2.2732182878774546e-6	1.8995723093949673e-8	2.5256975837813038e-8	2.746288830052397e-6	4.704750113313906e-8	622	XUT_10F-151	NA	chrX:329777-330243(+)	XUTs	1	NA	1	NA	1	NA	31	NA	40	NA	21	NA	31	NA	40	NA	21	NA	31	31	31	31	31	31	31	31	31	31	31	NA	NA	NA	NA	NA	NA	NA	NA	NA	NA
2.1348544883180763e-6	2.2732182878774544e-8	1.8995723093949673e-8	2.525697583781304e-6	8.238866490157191e-6	4.704750113313906e-8	624	XUT_10F-203,SUT213,CUT214	NA	chrX:457926-458856(+)	CUTs	1	1	3	NA	NA	NA	66	19	56.6666666666667	NA	NA	NA	66	19	59	NA	NA	NA	66	66	66	66	66	66	66	66	66	66	66	19	19	19	19	19	19	19	19	19	19
2.1348544883180763e-6	2.2732182878774544e-8	1.8995723093949675e-6	2.5256975837813038e-8	2.7462888300523974e-8	4.704750113313906e-8	628	XUT_10F-326	NA	chrX:741539-742277(+)	XUTs	1	NA	NA	NA	NA	1	53	NA	NA	NA	NA	81	53	NA	NA	NA	NA	81	53	53	53	53	53	53	53	53	53	53	53	NA	NA	NA	NA	NA	NA	NA	NA	NA	NA
6.4045634649542284e-6	4.546436575754909e-6	5.698716928184902e-6	7.577092751343912e-6	8.238866490157191e-6	9.409500226627812e-6	631	XUT_10F-55,SUT204	NA	chrX:123792-126477(+)	XUTs	3	3	3	2	2	3	169.333333333333	103.333333333333	55	49.5	45	45.3333333333333	39	64	49	49.5	45	41	76.5856190351436	NA	27.3	28.6	29.9	39	241	281.4	321.8	362.2	402.6	86.0191051839259	NA	52.3	53.6	54.9	64	129.5	142.6	155.7	168.8
8.539417953272305e-6	2.2732182878774546e-6	1.8995723093949675e-6	1.0102790335125216e-5	2.7462888300523974e-8	4.704750113313906e-6	632	XUT_10F-62	NA	chrX:136744-137069(+)	XUTs	4	4	NA	1	1	1	30.5	55.25	NA	58	48	71	28.5	47.5	NA	58	48	71	28.7360023968246	NA	19.2	20.4	21.6	28.5	35	37.4	39.8	42.2	44.6	53.5380884777509	NA	45.15	45.3	45.45	47.5	57	61.8	66.6	71.4
1.0674272441590382e-5	2.2732182878774544e-8	1.8995723093949675e-6	2.5256975837813038e-8	8.238866490157191e-6	4.704750113313906e-6	635	XUT_10F-85	NA	chrX:177762-178116(+)	XUTs	5	NA	3	1	NA	1	27	NA	32.3333333333333	11	NA	21	26	NA	32	11	NA	21	26.1239825980411	NA	18.4	19.8	21.2	26	31	32.2	33.4	34.6	35.8	NA	NA	NA	NA	NA	NA	NA	NA	NA	NA
2.1348544883180763e-6	2.2732182878774544e-8	1.8995723093949675e-6	2.525697583781304e-6	2.7462888300523974e-8	4.704750113313906e-6	637	XUT_10R-114	NA	chrX:316950-317456(-)	XUTs	1	1	NA	1	NA	1	37	40	NA	35	NA	49	37	40	NA	35	NA	49	37	37	37	37	37	37	37	37	37	37	37	40	40	40	40	40	40	40	40	40	40
4.2697089766361526e-6	2.2732182878774544e-8	1.8995723093949673e-8	2.525697583781304e-6	8.238866490157191e-6	9.409500226627812e-6	638	XUT_10R-128,SUT632	NA	chrX:339407-342271(-)	XUTs	2	1	3	2	NA	NA	22.5	61	35	49	NA	NA	22.5	61	29	49	NA	NA	20.8326666559997	NA	14.85	15.7	16.55	22.5	26.75	27.6	28.45	29.3	30.15	61	61	61	61	61	61	61	61	61	61
2.7753108348134992e-5	2.5005401166651997e-5	2.6594012331529542e-5	4.0411161340500865e-5	3.2955465960628764e-5	3.293325079319735e-5	640	XUT_10R-186	NA	chrX:472100-472495(-)	XUTs	13	16	12	7	11	14	37.3846153846154	37.8125	48.0833333333333	35.1428571428571	39.7272727272727	32.9285714285714	25	33.5	42	39	37	30.5	29.0400384200224	12	11.2	12	12	25	57	62.4	68	74	79.2	32.4074542133982	NA	13.75	17.5	20.25	33.5	44.75	47	50.75	54
4.2697089766361526e-6	1.3639309727264726e-5	5.698716928184902e-6	1.0102790335125216e-5	1.3731444150261985e-5	9.409500226627812e-6	641	XUT_10R-206,SUT642	NA	chrX:539438-540524(-)	XUTs	2	4	5	2	6	3	28	53	65	50	37.3333333333333	51.3333333333333	28	52	66	50	38	47	26.8328157299975	NA	20.8	21.6	22.4	28	32	32.8	33.6	34.4	35.2	47.4741697823054	NA	26.65	28.3	29.95	52	71.75	74	76.25	78.5
2.1348544883180763e-6	2.2732182878774544e-8	1.8995723093949673e-8	2.5256975837813038e-8	2.7462888300523974e-8	4.704750113313906e-8	646	XUT_10R-288	NA	chrX:724435-725384(-)	XUTs	1	NA	NA	NA	NA	NA	73	NA	NA	NA	NA	NA	73	NA	NA	NA	NA	NA	73	73	73	73	73	73	73	73	73	73	73	NA	NA	NA	NA	NA	NA	NA	NA	NA	NA
4.2697089766361526e-6	4.546436575754909e-6	1.3297006165764771e-5	1.5154185502687824e-5	2.1970310640419175e-5	1.8819000453255625e-5	648	XUT_10R-39,SUT621,SUT622	NA	chrX:116320-117722(-)	XUTs	2	6	8	4	2	7	39.5	46.6666666666667	42.375	34.25	43	43.2857142857143	39.5	45.5	33.5	35	43	40	36.3318042491699	NA	25.55	27.1	28.65	39.5	47.25	48.8	50.35	51.9	53.45	46.3960265983337	NA	40.25	41.5	42.75	45.5	50.5	52	52.5	53
8.539417953272305e-6	4.546436575754909e-6	1.1397433856369804e-5	2.5256975837813038e-8	8.238866490157191e-6	1.411425033994172e-5	649	XUT_10R-52,SUT624	NA	chrX:144133-144940(-)	XUTs	4	NA	3	3	2	6	57.5	NA	28.3333333333333	38.3333333333333	49.5	47.1666666666667	55.5	NA	26	40	49.5	49	56.484208383527	47	47	47	47	55.5	66	67.2	68.4	69.6	70.8	NA	NA	NA	NA	NA	NA	NA	NA	NA	NA
6.4045634649542284e-6	1.591252801514218e-5	1.7096150784554707e-5	1.0102790335125216e-5	2.4716599470471573e-5	9.409500226627812e-6	650	XUT_10R-84,SUT627,SUT628	NA	chrX:224423-227102(-)	XUTs	3	4	9	2	7	9	54	39.5	50	46	54.2857142857143	51.2222222222222	54	37.5	50	46	52	52	53.9938264547307	NA	53.1	53.2	53.3	54	54.5	54.6	54.7	54.8	54.9	39.1894435856713	NA	35.15	35.3	35.45	37.5	41.25	42.6	43.95	45.3
2.1348544883180763e-6	2.2732182878774544e-8	1.8995723093949673e-8	2.525697583781304e-6	5.492577660104794e-6	4.704750113313906e-6	651	XUT_10R-92,SUT629	NA	chrX:238156-239217(-)	XUTs	1	1	2	1	NA	NA	63	28	42	51	NA	NA	63	28	42	51	NA	NA	63	63	63	63	63	63	63	63	63	63	63	28	28	28	28	28	28	28	28	28	28
4.2697089766361526e-6	4.546436575754909e-6	1.8995723093949675e-6	1.0102790335125216e-5	1.3731444150261985e-5	4.704750113313906e-6	652	XUT_11F-10,SUT218,SUT219	NA	chrXI:18555-21224(+)	XUTs	2	4	5	1	2	1	43.5	50.25	45	40	47.5	57	43.5	49	44	40	47.5	57	35.9444015112229	NA	21.45	23.9	26.35	43.5	55.75	58.2	60.65	63.1	65.55	49.6833527143074	NA	41.9	42.8	43.7	49	53.75	55.4	57.05	58.7
4.2697089766361526e-6	2.2732182878774546e-6	9.497861546974837e-6	5.051395167562608e-6	8.238866490157191e-6	4.704750113313906e-6	655	XUT_11F-26,SUT222	NA	chrXI:69599-70444(+)	XUTs	2	2	3	1	1	5	39.5	50.5	51.3333333333333	28	43	45	39.5	50.5	47	28	43	40	33.1360830515618	NA	20.15	22.3	24.45	39.5	50.25	52.4	54.55	56.7	58.85	49.173163412577	NA	40.15	41.3	42.45	50.5	56.25	57.4	58.55	59.7
2.1348544883180763e-6	2.2732182878774544e-8	1.8995723093949673e-8	2.5256975837813038e-8	2.746288830052397e-6	4.704750113313906e-8	658	XUT_11F-292	NA	chrXI:659993-660556(+)	XUTs	1	NA	1	NA	NA	NA	39	NA	50	NA	NA	NA	39	NA	50	NA	NA	NA	39	39	39	39	39	39	39	39	39	39	39	NA	NA	NA	NA	NA	NA	NA	NA	NA	NA
2.1348544883180763e-6	2.2732182878774544e-8	1.8995723093949675e-6	2.5256975837813038e-8	2.7462888300523974e-8	4.704750113313906e-8	663	XUT_11F-87,SUT231	NA	chrXI:195121-195777(+)	XUTs	1	NA	NA	NA	NA	1	48	NA	NA	NA	NA	51	48	NA	NA	NA	NA	51	48	48	48	48	48	48	48	48	48	48	48	NA	NA	NA	NA	NA	NA	NA	NA	NA	NA
2.1348544883180763e-6	2.2732182878774546e-6	5.698716928184902e-6	2.5256975837813038e-8	1.6477732980314382e-5	4.704750113313906e-6	665	XUT_11R-128,SUT671,XUT_11R-130	NA	chrXI:308285-309577(-)	XUTs	1	NA	6	1	1	3	36	NA	50.5	52	49	35.6666666666667	36	NA	54	52	49	20	36	36	36	36	36	36	36	36	36	36	36	NA	NA	NA	NA	NA	NA	NA	NA	NA	NA
2.1348544883180763e-6	2.2732182878774544e-8	1.8995723093949675e-6	2.525697583781304e-6	5.492577660104794e-6	4.704750113313906e-8	668	XUT_11R-260	NA	chrXI:608886-611277(-)	XUTs	1	1	2	NA	NA	1	67	67	52	NA	NA	66	67	67	52	NA	NA	66	67	67	67	67	67	67	67	67	67	67	67	67	67	67	67	67	67	67	67	67	67
2.1348544883180763e-6	2.2732182878774544e-8	1.8995723093949673e-8	2.5256975837813038e-8	2.7462888300523974e-8	4.704750113313906e-8	670	XUT_11R-270	NA	chrXI:638430-638721(-)	XUTs	1	NA	NA	NA	NA	NA	27	NA	NA	NA	NA	NA	27	NA	NA	NA	NA	NA	27	27	27	27	27	27	27	27	27	27	27	NA	NA	NA	NA	NA	NA	NA	NA	NA	NA
2.1348544883180763e-6	2.2732182878774546e-6	1.8995723093949673e-8	2.525697583781304e-6	2.746288830052397e-6	4.704750113313906e-8	673	XUT_11R-97	NA	chrXI:235922-237020(-)	XUTs	1	1	1	NA	1	NA	74	75	53	NA	72	NA	74	75	53	NA	72	NA	74	74	74	74	74	74	74	74	74	74	74	75	75	75	75	75	75	75	75	75	75
1.0674272441590382e-5	2.2732182878774544e-8	9.497861546974837e-6	5.051395167562608e-6	2.746288830052397e-6	4.704750113313906e-6	675	XUT_12F-157,SUT263,CUT257,CUT258	NA	chrXII:395780-397353(+)	CUTs	5	2	1	1	NA	5	56	91	74	63	NA	74.6	59	91	74	63	NA	64	53.3508295670129	NA	33.4	38.8	44.2	59	67	67.8	68.6	69.4	70.2	82.2192191643779	NA	55.9	59.8	63.7	91	110.5	114.4	118.3	122.2
1.0674272441590382e-5	2.2732182878774544e-5	2.8493584640924512e-5	2.5256975837813038e-5	3.2955465960628764e-5	1.411425033994172e-5	678	XUT_12F-191,SUT265,SUT266	NA	chrXII:490876-492720(+)	XUTs	5	10	12	3	10	15	53	51.4	47.75	46	68.3	55.4666666666667	46	49.5	50.5	48	56	56	45.6296222484472	46	21.2	27.4	33.6	46	76	77.2	78.4	79.6	80.8	50.8789030247156	46	42.7	45.4	46	49.5	54.5	56.6	60.2	63.2
6.4045634649542284e-6	6.819654863632363e-6	5.698716928184902e-6	2.5256975837813038e-8	2.7462888300523974e-8	4.704750113313906e-8	681	XUT_12F-208,SUT270	NA	chrXII:540657-541793(+)	XUTs	3	NA	NA	NA	3	3	49	NA	NA	NA	51.3333333333333	33.6666666666667	50	NA	NA	NA	52	36	48.9097324650875	NA	45.5	46	46.5	50	51	51.2	51.4	51.6	51.8	NA	NA	NA	NA	NA	NA	NA	NA	NA	NA
1.2809126929908457e-5	4.546436575754909e-6	5.698716928184902e-6	5.051395167562608e-6	2.746288830052397e-6	4.704750113313906e-6	682	XUT_12F-257	NA	chrXII:657107-658054(+)	XUTs	6	2	1	1	2	3	53.8333333333333	36	33	75	35	32	38	36	33	75	35	32	45.6314442118394	NA	28.5	29	29.5	38	51.75	56	75.25	94.5	113.75	36	36	36	36	36	36	36	36	36	36
4.2697089766361526e-6	4.546436575754909e-6	5.698716928184902e-6	2.525697583781304e-6	1.6477732980314382e-5	4.704750113313906e-8	686	XUT_12F-394	NA	chrXII:1010862-1011377(+)	XUTs	2	1	6	NA	2	3	53	33	35.1666666666667	NA	45.5	35.3333333333333	53	33	35.5	NA	45.5	35	50.8330601085553	NA	39.5	41	42.5	53	60.5	62	63.5	65	66.5	33	33	33	33	33	33	33	33	33	33
2.1348544883180763e-6	2.2732182878774546e-6	1.8995723093949675e-6	2.525697583781304e-6	2.7462888300523974e-8	4.704750113313906e-8	688	XUT_12F-54,SUT246,XUT_12F-56	NA	chrXII:151099-153641(+)	XUTs	1	1	NA	NA	1	1	48	52	NA	NA	69	54	48	52	NA	NA	69	54	48	48	48	48	48	48	48	48	48	48	48	52	52	52	52	52	52	52	52	52	52
6.4045634649542284e-6	6.819654863632363e-6	3.799144618789935e-6	5.051395167562608e-6	5.492577660104794e-6	9.409500226627812e-6	689	XUT_12F-6,SUT245	NA	chrXII:25683-27314(+)	XUTs	3	2	2	2	3	2	43.6666666666667	22	35	63	47.3333333333333	48.5	41	22	35	63	49	48.5	38.5748249671059	NA	22.1	24.2	26.3	41	55.5	58.4	61.3	64.2	67.1	21.9772609758359	NA	21.1	21.2	21.3	22	22.5	22.6	22.7	22.8
4.2697089766361526e-6	2.2732182878774544e-8	5.698716928184902e-6	2.525697583781304e-6	2.7462888300523974e-8	4.704750113313906e-6	690	XUT_12F-70,CUT251	NA	chrXII:193429-194377(+)	CUTs	2	1	NA	1	NA	3	34	54	NA	57	NA	44	34	54	NA	57	NA	42	33.0454232837166	NA	26.8	27.6	28.4	34	38	38.8	39.6	40.4	41.2	54	54	54	54	54	54	54	54	54	54
6.4045634649542284e-6	2.2732182878774546e-6	5.698716928184902e-6	7.577092751343912e-6	2.4716599470471573e-5	4.704750113313906e-6	691	XUT_12F-84	NA	chrXII:220994-221723(+)	XUTs	3	3	9	1	1	3	70.3333333333333	39.6666666666667	42	65	24	40	60	38	38	65	24	36	68.6574070315845	NA	58.2	58.4	58.6	60	76.5	79.8	83.1	86.4	89.7	38.7398863651102	NA	30.8	31.6	32.4	38	44.5	45.8	47.1	48.4
4.2697089766361526e-6	9.092873151509818e-6	1.7096150784554707e-5	1.7679883086469125e-5	5.492577660104794e-6	1.411425033994172e-5	692	XUT_12F-85,SUT250	NA	chrXII:223863-224697(+)	XUTs	2	7	2	3	4	9	20	44.2857142857143	32	28.6666666666667	44	35	20	47	32	28	45.5	34	19.8997487421324	NA	18.2	18.4	18.6	20	21	21.2	21.4	21.6	21.8	39.0452344753761	NA	17	23	29	47	52.5	54	56.8	62.2
8.539417953272305e-6	1.1366091439387272e-5	5.698716928184902e-6	7.577092751343912e-6	2.4716599470471573e-5	2.3523750566569534e-5	693	XUT_12F-87,YLR041W,XUT_12F-90,SUT251	NA	chrXII:228317-231625(+)	XUTs	4	3	9	5	5	3	40.5	46.6666666666667	42.3333333333333	38.4	39.8	40.6666666666667	40.5	54	48	32	51	35	37.0901042585291	NA	22.75	23.5	24.25	40.5	55.25	56	56.75	57.5	58.25	43.1517980888869	NA	27	30	33	54	58	58.8	59.6	60.4
1.707883590654461e-5	6.819654863632363e-6	9.497861546974837e-6	7.577092751343912e-6	1.3731444150261985e-5	1.8819000453255625e-5	694	XUT_12F-98,SUT253	NA	chrXII:245527-246306(+)	XUTs	8	3	5	4	3	5	32.75	34.6666666666667	43.2	51.25	29	27.6	32.5	40	37	47.5	29	28	27.6097296786941	35	11.05	12.1	13.35	32.5	40.5	48.2	55.9	58.5	60.25	31.3189411293509	NA	18.4	20.8	23.2	40	44	44.8	45.6	46.4
6.4045634649542284e-6	2.2732182878774544e-8	1.8995723093949673e-8	2.5256975837813038e-8	2.7462888300523974e-8	4.704750113313906e-8	695	XUT_12R-107,SUT692	NA	chrXII:290012-291715(-)	XUTs	3	NA	NA	NA	NA	NA	49.6666666666667	NA	NA	NA	NA	NA	52	NA	NA	NA	NA	NA	41.9727714672467	NA	21.4	24.8	28.2	52	65.5	68.2	70.9	73.6	76.3	NA	NA	NA	NA	NA	NA	NA	NA	NA	NA
8.539417953272305e-6	2.2732182878774546e-6	1.8995723093949675e-6	2.5256975837813038e-5	8.238866490157191e-6	4.704750113313906e-8	699	XUT_12R-207,SUT698	NA	chrXII:603345-604074(-)	XUTs	4	10	3	NA	1	1	49.5	32.3	43.6666666666667	NA	15	29	52	32	49	NA	15	29	46.7477403769612	NA	29.55	32.1	34.65	52	61.75	62.8	63.85	64.9	65.95	30.1038660689669	32	15.9	16.8	19.45	32	38	40	42.25	45.2
2.1348544883180763e-6	2.2732182878774546e-6	3.799144618789935e-6	2.5256975837813038e-8	2.7462888300523974e-8	4.704750113313906e-8	701	XUT_12R-229,SUT701	NA	chrXII:641171-642590(-)	XUTs	1	NA	NA	NA	1	2	24	NA	NA	NA	87	60.5	24	NA	NA	NA	87	60.5	24	24	24	24	24	24	24	24	24	24	24	NA	NA	NA	NA	NA	NA	NA	NA	NA	NA
2.1348544883180763e-6	2.2732182878774544e-8	1.8995723093949673e-8	7.577092751343912e-6	8.238866490157191e-6	4.704750113313906e-6	702	XUT_12R-235	NA	chrXII:649211-650863(-)	XUTs	1	3	3	1	NA	NA	21	40.6666666666667	47.6666666666667	33	NA	NA	21	28	47	33	NA	NA	21	21	21	21	21	21	21	21	21	21	21	35.3973760383916	NA	22.6	23.2	23.8	28	50	54.4	58.8	63.2
2.1348544883180763e-6	2.2732182878774546e-6	3.799144618789935e-6	2.525697583781304e-6	1.3731444150261985e-5	4.704750113313906e-8	703	XUT_12R-237,CUT742,CUT743	NA	chrXII:657073-658205(-)	CUTs	1	1	5	NA	1	2	43	58	42.2	NA	76	50	43	58	43	NA	76	50	43	43	43	43	43	43	43	43	43	43	43	58	58	58	58	58	58	58	58	58	58
2.1348544883180763e-6	2.2732182878774544e-8	1.8995723093949675e-6	7.577092751343912e-6	2.746288830052397e-6	4.704750113313906e-8	706	XUT_12R-287,CUT746	NA	chrXII:786472-787464(-)	CUTs	1	3	1	NA	NA	1	51	56	22	NA	NA	67	51	64	22	NA	NA	67	51	51	51	51	51	51	51	51	51	51	51	51.8258473787925	NA	32.5	36	39.5	64	69.5	70.6	71.7	72.8
6.4045634649542284e-6	1.591252801514218e-5	1.7096150784554707e-5	1.7679883086469125e-5	2.1970310640419175e-5	2.3523750566569534e-5	707	XUT_12R-299	NA	chrXII:815757-818469(-)	XUTs	3	7	8	5	7	9	25.3333333333333	39.4285714285714	27	23.6	25.5714285714286	24.2222222222222	17	41	27.5	18	22	25	22.3870886477663	NA	15.2	15.4	15.6	17	30.5	33.2	35.9	38.6	41.3	37.22504249783	NA	20.9	24.8	28.7	41	47	49.4	51.3	52.2
8.539417953272305e-6	4.546436575754909e-6	5.698716928184902e-6	5.051395167562608e-6	1.3731444150261985e-5	4.704750113313906e-8	709	XUT_12R-352	NA	chrXII:948988-950218(-)	XUTs	4	2	5	NA	2	3	36.25	32.5	26	NA	56	38	25.5	32.5	26	NA	56	45	31.7061831505155	22	22	22	22	25.5	39.75	46.2	52.65	59.1	65.55	32.0312347560939	NA	27.55	28.1	28.65	32.5	35.25	35.8	36.35	36.9
1.2809126929908457e-5	1.3639309727264726e-5	1.519657847515974e-5	3.0308371005375647e-5	2.1970310640419175e-5	2.3523750566569534e-5	711	XUT_12R-389,YLRCdelta27	NA	chrXII:1052262-1053178(-)	XUTs	6	12	8	5	6	8	45.1666666666667	38.8333333333333	46.375	42.6	40.8333333333333	42	40	36	43	48	42	44.5	42.6864364361681	65	27.75	30.5	33.25	40	59.5	65	65	65	65	34.7718190713737	58	15.2	17.7	21.55	36	57.25	57.8	58	58
2.1348544883180763e-6	2.2732182878774544e-8	1.8995723093949673e-8	2.5256975837813038e-8	2.7462888300523974e-8	4.704750113313906e-6	712	XUT_12R-50	NA	chrXII:146077-146452(-)	XUTs	1	NA	NA	1	NA	NA	32	NA	NA	31	NA	NA	32	NA	NA	31	NA	NA	32	32	32	32	32	32	32	32	32	32	32	NA	NA	NA	NA	NA	NA	NA	NA	NA	NA
2.1348544883180763e-6	2.2732182878774546e-6	1.8995723093949675e-6	2.525697583781304e-6	5.492577660104794e-6	4.704750113313906e-6	716	XUT_13F-151	NA	chrXIII:320576-321094(+)	XUTs	1	1	2	1	1	1	21	37	24.5	56	32	27	21	37	24.5	56	32	27	21	21	21	21	21	21	21	21	21	21	21	37	37	37	37	37	37	37	37	37	37
1.2809126929908457e-5	1.591252801514218e-5	1.7096150784554707e-5	4.0411161340500865e-5	3.844804362073356e-5	5.175225124645297e-5	717	XUT_13F-161,SUT300	NA	chrXIII:347137-348536(+)	XUTs	6	16	14	11	7	9	58.8333333333333	44.375	46.3571428571429	47.0909090909091	55.5714285714286	43.8888888888889	55	47	45.5	44	58	41	56.9505512047945	NA	43	44	45	55	67.25	69	73.25	77.5	81.75	41.7097005493377	53	20	26	31.75	47	53	53	56.75	59
4.2697089766361526e-6	6.819654863632363e-6	3.799144618789935e-6	7.577092751343912e-6	1.0985155320209587e-5	4.704750113313906e-6	720	XUT_13F-195,SUT302	NA	chrXIII:429880-431561(+)	XUTs	2	3	4	1	3	2	64	47.3333333333333	56.5	70	47.6666666666667	48.5	64	43	56.5	70	55	48.5	63.6160357142757	NA	57.7	58.4	59.1	64	67.5	68.2	68.9	69.6	70.3	44.9206833244055	NA	32.2	33.4	34.6	43	55.5	58	60.5	63
6.4045634649542284e-6	4.546436575754909e-6	1.8995723093949675e-6	7.577092751343912e-6	2.746288830052397e-6	4.704750113313906e-6	722	XUT_13F-206	NA	chrXIII:462789-463392(+)	XUTs	3	3	1	1	2	1	42.3333333333333	34.6666666666667	56	34	42	79	49	37	56	34	42	79	35.9094948802106	NA	18.4	21.8	25.2	49	56	57.4	58.8	60.2	61.6	34.4186981455663	NA	29.8	30.6	31.4	37	37.5	37.6	37.7	37.8
2.1348544883180763e-6	2.2732182878774546e-6	5.698716928184902e-6	7.577092751343912e-6	1.3731444150261985e-5	2.3523750566569534e-5	723	XUT_13F-209,SUT305	NA	chrXIII:480851-481387(+)	XUTs	1	3	5	5	1	3	25	41	46.6	31	162	15.3333333333333	25	48	42	26	162	12	25	25	25	25	25	25	25	25	25	25	25	37.1017409208657	NA	21.9	24.8	27.7	48	52	52.8	53.6	54.4
2.1348544883180763e-6	2.2732182878774546e-6	5.698716928184902e-6	2.5256975837813038e-8	2.7462888300523974e-8	4.704750113313906e-6	724	XUT_13F-213,CUT299,XUT_13F-214	NA	chrXIII:493644-494811(+)	CUTs	1	NA	NA	1	1	3	14	NA	NA	43	11	36.3333333333333	14	NA	NA	43	11	43	14	14	14	14	14	14	14	14	14	14	14	NA	NA	NA	NA	NA	NA	NA	NA	NA	NA
1.4943981418226534e-5	9.092873151509818e-6	2.2794867712739608e-5	2.2731278254031734e-5	5.492577660104794e-6	1.8819000453255625e-5	725	XUT_13F-218,YMRWdelta16	NA	chrXIII:502096-503550(+)	XUTs	7	9	2	4	4	12	41.4285714285714	45.6666666666667	39.5	42.75	48.75	33.3333333333333	46	40	39.5	43	52	30	40.2963639063862	52	28.9	29.8	30.7	46	49.5	51	52	52	52	42.012728043661	NA	23.2	26.4	28.4	40	62	62.8	63.6	65.6
2.1348544883180763e-6	2.2732182878774544e-8	1.8995723093949673e-8	2.5256975837813038e-8	2.746288830052397e-6	4.704750113313906e-8	727	XUT_13F-256,CUT305	NA	chrXIII:592910-593329(+)	CUTs	1	NA	1	NA	NA	NA	74	NA	20	NA	NA	NA	74	NA	20	NA	NA	NA	74	74	74	74	74	74	74	74	74	74	74	NA	NA	NA	NA	NA	NA	NA	NA	NA	NA
6.4045634649542284e-6	2.2732182878774544e-8	1.8995723093949673e-8	5.051395167562608e-6	2.7462888300523974e-8	4.704750113313906e-6	733	XUT_13F-315	NA	chrXIII:720876-722370(+)	XUTs	3	2	NA	1	NA	NA	66.3333333333333	74	NA	23	NA	NA	73	74	NA	23	NA	NA	65.491656377525	NA	54.1	56.2	58.3	73	73.5	73.6	73.7	73.8	73.9	70	NA	52.4	54.8	57.2	74	86	88.4	90.8	93.2
2.1348544883180763e-6	2.2732182878774544e-8	1.8995723093949673e-8	2.5256975837813038e-8	2.7462888300523974e-8	4.704750113313906e-8	734	XUT_13F-321	NA	chrXIII:731710-732174(+)	XUTs	1	NA	NA	NA	NA	NA	44	NA	NA	NA	NA	NA	44	NA	NA	NA	NA	NA	44	44	44	44	44	44	44	44	44	44	44	NA	NA	NA	NA	NA	NA	NA	NA	NA	NA
1.0674272441590382e-5	2.2732182878774546e-6	3.799144618789935e-6	1.0102790335125216e-5	5.492577660104794e-6	4.704750113313906e-8	735	XUT_13F-333,SUT314	NA	chrXIII:763317-764279(+)	XUTs	5	4	2	NA	1	2	60.8	46.5	40.5	NA	73	46	50	45	40.5	NA	73	46	58.2588663331686	NA	43.6	44.2	44.8	50	78	79.8	81.6	83.4	85.2	45.9403686542748	NA	38.75	39.5	40.25	45	49.75	51.4	53.05	54.7
4.2697089766361526e-6	4.546436575754909e-6	5.698716928184902e-6	7.577092751343912e-6	8.238866490157191e-6	4.704750113313906e-6	737	XUT_13F-350	NA	chrXIII:809066-809543(+)	XUTs	2	3	3	1	2	3	52.5	48	43	58	55.5	33.3333333333333	52.5	56	35	58	55.5	30	47.8957200593122	NA	33.15	35.3	37.45	52.5	63.25	65.4	67.55	69.7	71.85	46.0163772813311	NA	32.6	35.2	37.8	56	57	57.2	57.4	57.6
2.1348544883180763e-6	2.2732182878774544e-8	1.8995723093949673e-8	2.5256975837813038e-8	2.7462888300523974e-8	4.704750113313906e-8	742	XUT_13F-376	NA	chrXIII:874107-874476(+)	XUTs	1	NA	NA	NA	NA	NA	11	NA	NA	NA	NA	NA	11	NA	NA	NA	NA	NA	11	11	11	11	11	11	11	11	11	11	11	NA	NA	NA	NA	NA	NA	NA	NA	NA	NA
4.2697089766361526e-6	2.2732182878774546e-6	5.698716928184902e-6	5.051395167562608e-6	8.238866490157191e-6	9.409500226627812e-6	744	XUT_13F-393,SUT321,XUT_13F-398,SUT322	NA	chrXIII:910804-915019(+)	XUTs	2	2	3	2	1	3	35	59.5	58	46	54	39	35	59.5	53	46	54	36	34.9428104193123	NA	33.2	33.4	33.6	35	36	36.2	36.4	36.6	36.8	55.4797260267208	NA	40.15	42.3	44.45	59.5	70.25	72.4	74.55	76.7
2.1348544883180763e-6	2.2732182878774546e-6	7.59828923757987e-6	1.7679883086469125e-5	1.3731444150261985e-5	2.822850067988344e-5	746	XUT_13F-51,SUT288	NA	chrXIII:119375-120177(+)	XUTs	1	7	5	6	1	4	73	47.4285714285714	32.6	47.3333333333333	96	41	73	50	22	39	96	37.5	73	73	73	73	73	73	73	73	73	73	73	44.0437004394083	NA	23.4	28.8	34.2	50	58.5	63	66.1	66.4
2.1348544883180763e-6	2.2732182878774544e-8	1.8995723093949675e-6	1.0102790335125216e-5	2.7462888300523974e-8	4.704750113313906e-8	747	XUT_13F-52,SUT289	NA	chrXIII:121512-123137(+)	XUTs	1	4	NA	NA	NA	1	63	50.75	NA	NA	NA	87	63	54.5	NA	NA	NA	87	63	63	63	63	63	63	63	63	63	63	63	49.3981274313595	NA	35.7	38.4	41.1	54.5	58.75	59.2	59.65	60.1
4.2697089766361526e-6	2.2732182878774546e-6	1.1397433856369804e-5	1.5154185502687824e-5	1.3731444150261985e-5	4.704750113313906e-6	748	XUT_13F-65,SUT292	NA	chrXIII:139957-141691(+)	XUTs	2	6	5	1	1	6	37.5	41	51.2	12	28	38.8333333333333	37.5	38	48	12	28	40	34.1467421579278	NA	23.55	25.1	26.65	37.5	45.25	46.8	48.35	49.9	51.45	39.8313217868731	NA	29.5	31	32.5	38	48	51	52.5	54
7.898961606776882e-5	6.819654863632362e-5	7.788246468519366e-5	1.3638766952419042e-4	1.840013516135106e-4	2.070090049858119e-4	749	XUT_13F-80,SUT295	NA	chrXIII:165510-168705(+)	XUTs	37	54	67	44	30	41	36.6486486486486	41.5555555555556	36.9402985074627	38.9545454545455	36.5666666666667	40.9024390243902	33	46	33	34.5	33	46	31.0453985948383	NA	11	12.6	14.6	33	48	50.8	55.6	60.6	67.8	36.4621891984522	47	13.6	18.3	20	46	53.75	55	56	57.7
1.4943981418226534e-5	4.546436575754909e-6	7.59828923757987e-6	2.0205580670250433e-5	1.3731444150261985e-5	1.411425033994172e-5	750	XUT_13R-108,SUT721	NA	chrXIII:258686-258984(-)	XUTs	7	8	5	3	2	4	48	28.75	37	53.6666666666667	39.5	40.25	52	28	41	63	39.5	44	41.5530408259755	NA	17	23	29	52	63.5	68	71.3	72.2	73.1	23.6925438700843	NA	10.35	10.7	11.05	28	38	42.2	46.4	50.6
2.1348544883180763e-6	2.2732182878774544e-8	1.8995723093949675e-6	2.5256975837813038e-8	2.746288830052397e-6	4.704750113313906e-6	751	XUT_13R-110,SUT722	NA	chrXIII:259309-260102(-)	XUTs	1	NA	1	1	NA	1	18	NA	53	47	NA	65	18	NA	53	47	NA	65	18	18	18	18	18	18	18	18	18	18	18	NA	NA	NA	NA	NA	NA	NA	NA	NA	NA
1.0674272441590382e-5	2.2732182878774544e-8	7.59828923757987e-6	1.5154185502687824e-5	2.746288830052397e-5	9.409500226627812e-6	752	XUT_13R-114,SUT724	NA	chrXIII:265512-267500(-)	XUTs	5	6	10	2	NA	4	52.2	38	43.8	72	NA	61	55	34	52	72	NA	58.5	51.5825729630794	43	43	43	43	55	57	58.2	59.4	60.6	61.8	32.7144346443818	NA	16	17	18	34	46.25	49	56	63
4.2697089766361526e-6	9.092873151509818e-6	7.59828923757987e-6	2.525697583781304e-6	8.238866490157191e-6	4.704750113313906e-8	754	XUT_13R-127,CUT764	NA	chrXIII:286499-287229(-)	CUTs	2	1	3	NA	4	4	44	17	20	NA	47	29	44	17	13	NA	50	28.5	42.0356991139674	NA	32.3	33.6	34.9	44	50.5	51.8	53.1	54.4	55.7	17	17	17	17	17	17	17	17	17	17
2.1348544883180763e-6	2.2732182878774544e-8	1.8995723093949673e-8	2.525697583781304e-6	2.7462888300523974e-8	4.704750113313906e-8	755	XUT_13R-14	NA	chrXIII:31542-32019(-)	XUTs	1	1	NA	NA	NA	NA	20	30	NA	NA	NA	NA	20	30	NA	NA	NA	NA	20	20	20	20	20	20	20	20	20	20	20	30	30	30	30	30	30	30	30	30	30
4.2697089766361526e-6	4.546436575754909e-6	1.8995723093949675e-6	2.525697583781304e-6	8.238866490157191e-6	1.411425033994172e-5	756	XUT_13R-20,CUT758,SUT716	NA	chrXIII:45878-46633(-)	CUTs	2	1	3	3	2	1	39	55	53.6666666666667	50	60	66	39	55	57	48	60	66	36.7695526217005	NA	27.3	28.6	29.9	39	45.5	46.8	48.1	49.4	50.7	55	55	55	55	55	55	55	55	55	55
2.1348544883180763e-6	2.2732182878774546e-6	7.59828923757987e-6	2.525697583781304e-6	2.746288830052397e-6	4.704750113313906e-8	758	XUT_13R-217	NA	chrXIII:481883-482713(-)	XUTs	1	1	1	NA	1	4	23	34	26	NA	78	41.75	23	34	26	NA	78	35.5	23	23	23	23	23	23	23	23	23	23	23	34	34	34	34	34	34	34	34	34	34
8.539417953272305e-6	6.819654863632363e-6	3.799144618789935e-6	7.577092751343912e-6	5.492577660104794e-6	4.704750113313906e-8	764	XUT_13R-279,SUT734	NA	chrXIII:618355-619594(-)	XUTs	4	3	2	NA	3	2	34	36	68.5	NA	60.6666666666667	18	30.5	37	68.5	NA	59	18	30.9989845427688	NA	19.05	20.1	21.15	30.5	41.25	44.4	47.55	50.7	53.85	34.4395075207359	NA	24.4	25.8	27.2	37	42.5	43.6	44.7	45.8
2.1348544883180763e-6	1.1366091439387272e-5	1.3297006165764771e-5	7.577092751343912e-6	1.6477732980314382e-5	2.822850067988344e-5	765	XUT_13R-293,SUT735,CUT783,XUT_13R-294,CUT784,XUT_13R-297	NA	chrXIII:654389-658381(-)	CUTs	1	3	6	6	5	7	16	39.3333333333333	35.8333333333333	39	47.6	43.7142857142857	16	37	34.5	32.5	44	46	16	16	16	16	16	16	16	16	16	16	16	38.5636211253584	NA	31.6	32.2	32.8	37	43.5	44.8	46.1	47.4
6.4045634649542284e-6	6.819654863632363e-6	1.8995723093949673e-8	2.525697583781304e-6	2.7462888300523974e-8	4.704750113313906e-8	768	XUT_13R-330,SUT737	NA	chrXIII:731437-732109(-)	XUTs	3	1	NA	NA	3	NA	62.3333333333333	50	NA	NA	44.3333333333333	NA	54	50	NA	NA	40	NA	58.5660004601105	NA	41.4	42.8	44.2	54	73.5	77.4	81.3	85.2	89.1	50	50	50	50	50	50	50	50	50	50
2.1348544883180763e-6	2.2732182878774546e-6	1.8995723093949673e-8	2.5256975837813038e-8	2.7462888300523974e-8	4.704750113313906e-8	772	XUT_13R-389,SUT739	NA	chrXIII:854525-855005(-)	XUTs	1	NA	NA	NA	1	NA	39	NA	NA	NA	86	NA	39	NA	NA	NA	86	NA	39	39	39	39	39	39	39	39	39	39	39	NA	NA	NA	NA	NA	NA	NA	NA	NA	NA
4.2697089766361526e-6	2.2732182878774544e-8	1.8995723093949673e-8	7.577092751343912e-6	2.746288830052397e-6	4.704750113313906e-6	773	XUT_13R-411	NA	chrXIII:902929-904456(-)	XUTs	2	3	1	1	NA	NA	28	34.3333333333333	37	20	NA	NA	28	28	37	20	NA	NA	25.298221281347	NA	17.2	18.4	19.6	28	34	35.2	36.4	37.6	38.8	31.3461041448134	NA	20.8	21.6	22.4	28	41.5	44.2	46.9	49.6
4.2697089766361526e-6	6.819654863632363e-6	1.8995723093949675e-6	2.525697583781304e-6	2.746288830052397e-6	4.704750113313906e-8	776	XUT_13R-88	NA	chrXIII:220815-221973(-)	XUTs	2	1	1	NA	3	1	19	59	38	NA	88	118	19	59	38	NA	59	118	18.9736659610103	NA	18.1	18.2	18.3	19	19.5	19.6	19.7	19.8	19.9	59	59	59	59	59	59	59	59	59	59
4.2697089766361526e-6	2.2732182878774544e-8	5.698716928184902e-6	2.525697583781304e-6	2.746288830052397e-6	4.704750113313906e-6	777	XUT_13R-97	NA	chrXIII:233214-233741(-)	XUTs	2	1	1	1	NA	3	56.5	21	40	22	NA	27.3333333333333	56.5	21	40	22	NA	22	53.7215040742532	NA	40.75	42.5	44.25	56.5	65.25	67	68.75	70.5	72.25	21	21	21	21	21	21	21	21	21	21
4.2697089766361526e-6	1.1366091439387272e-5	3.799144618789935e-6	5.051395167562608e-6	8.238866490157191e-6	4.704750113313906e-6	778	XUT_14F-101,SUT325,CUT328	NA	chrXIV:270144-271219(+)	CUTs	2	2	3	1	5	2	58.5	58	47.6666666666667	14	53.4	38.5	58.5	58	51	14	53	38.5	58.4465567848098	NA	56.25	56.5	56.75	58.5	59.75	60	60.25	60.5	60.75	56.9473440996154	NA	48.1	49.2	50.3	58	63.5	64.6	65.7	66.8
6.4045634649542284e-6	2.2732182878774546e-6	7.59828923757987e-6	2.525697583781304e-6	2.7462888300523974e-8	9.409500226627812e-6	779	XUT_14F-102,SUT326	NA	chrXIV:271873-274241(+)	XUTs	3	1	NA	2	1	4	27	47	NA	49.5	37	38.75	29	47	NA	49.5	37	19	25.5627061135972	NA	17.3	18.6	19.9	29	32.5	33.2	33.9	34.6	35.3	47	47	47	47	47	47	47	47	47	47
2.1348544883180763e-6	2.2732182878774544e-8	1.8995723093949675e-6	2.5256975837813038e-8	2.7462888300523974e-8	4.704750113313906e-8	781	XUT_14F-123,CUT330	NA	chrXIV:337941-339295(+)	CUTs	1	NA	NA	NA	NA	1	21	NA	NA	NA	NA	53	21	NA	NA	NA	NA	53	21	21	21	21	21	21	21	21	21	21	21	NA	NA	NA	NA	NA	NA	NA	NA	NA	NA
4.2697089766361526e-6	6.819654863632363e-6	1.519657847515974e-5	1.0102790335125216e-5	8.238866490157191e-6	9.409500226627812e-6	783	XUT_14F-142,SUT330	NA	chrXIV:372463-374321(+)	XUTs	2	4	3	2	3	8	33	30.5	36.3333333333333	44	63.6666666666667	36.375	33	24	25	44	52	35.5	31.4483703870328	NA	24	25	26	33	38	39	40	41	42	25.5412554737898	NA	13.5	15	16.5	24	35	40.4	45.8	51.2
4.2697089766361526e-6	2.2732182878774546e-6	1.3297006165764771e-5	2.7782673421594346e-5	8.238866490157191e-6	9.409500226627812e-6	784	XUT_14F-166,SUT333	NA	chrXIV:440725-441306(+)	XUTs	2	11	3	2	1	7	42.5	31	28.3333333333333	48.5	30	27.5714285714286	42.5	27	24	48.5	30	33	41.641325627313996	NA	34.85	35.7	36.55	42.5	46.75	47.6	48.45	49.3	50.15	27.0883849279797	54	12	14	16	27	45.5	50	52	54
6.4045634649542284e-6	2.2732182878774546e-6	9.497861546974837e-6	5.051395167562608e-6	5.492577660104794e-6	4.704750113313906e-8	788	XUT_14F-236	NA	chrXIV:599180-600285(+)	XUTs	3	2	2	NA	1	5	33	49	48	NA	135	59.6	47	49	48	NA	135	60	22.2700866456596	47	9.2	13.4	17.6	47	47	47	47	47	47	48.1663783151692	NA	40.9	41.8	42.7	49	53.5	54.4	55.3	56.2
2.1348544883180763e-6	2.2732182878774546e-6	1.8995723093949673e-8	2.5256975837813038e-8	2.7462888300523974e-8	4.704750113313906e-8	789	XUT_14F-255	NA	chrXIV:624952-625360(+)	XUTs	1	NA	NA	NA	1	NA	80	NA	NA	NA	144	NA	80	NA	NA	NA	144	NA	80	80	80	80	80	80	80	80	80	80	80	NA	NA	NA	NA	NA	NA	NA	NA	NA	NA
4.2697089766361526e-6	2.2732182878774546e-6	5.698716928184902e-6	2.525697583781304e-6	5.492577660104794e-6	4.704750113313906e-8	790	XUT_14F-257,CUT347,SUT337	NA	chrXIV:629054-629530(+)	CUTs	2	1	2	NA	1	3	28.5	72	54	NA	26	62.3333333333333	28.5	72	54	NA	26	66	26.8700576850888	NA	19.95	20.9	21.85	28.5	33.25	34.2	35.15	36.1	37.05	72	72	72	72	72	72	72	72	72	72
4.2697089766361526e-6	6.819654863632363e-6	1.1397433856369804e-5	1.7679883086469125e-5	5.492577660104794e-6	1.8819000453255625e-5	791	XUT_14F-259,SUT338	NA	chrXIV:632763-634070(+)	XUTs	2	7	2	4	3	6	72.5	62.2857142857143	47	63.75	93.3333333333333	50.1666666666667	72.5	57	47	59.5	88	49	72.2910782877113	NA	67.55	68.1	68.65	72.5	75.25	75.8	76.35	76.9	77.45	58.7249759708964	71	36.7	42.4	48.1	57	71	71	74.3	84.2
2.1348544883180763e-6	2.2732182878774544e-8	3.799144618789935e-6	2.5256975837813038e-8	2.746288830052397e-6	4.704750113313906e-6	792	XUT_14F-289,SUT339	NA	chrXIV:724416-726019(+)	XUTs	1	NA	1	1	NA	2	53	NA	73	61	NA	50.5	53	NA	73	61	NA	50.5	53	53	53	53	53	53	53	53	53	53	53	NA	NA	NA	NA	NA	NA	NA	NA	NA	NA
6.4045634649542284e-6	2.2732182878774546e-6	1.8995723093949675e-6	2.525697583781304e-6	2.7462888300523974e-8	4.704750113313906e-6	794	XUT_14F-302,SUT343	NA	chrXIV:742294-742589(+)	XUTs	3	1	NA	1	1	1	40.6666666666667	48	NA	40	36	30	35	48	NA	40	36	30	26.9619949977585	NA	9.8	12.6	15.4	35	57.5	62	66.5	71	75.5	48	48	48	48	48	48	48	48	48	48
2.1348544883180763e-6	1.1366091439387272e-5	1.3297006165764771e-5	7.577092751343912e-6	1.3731444150261985e-5	2.822850067988344e-5	795	XUT_14F-303,SUT344	NA	chrXIV:743787-746430(+)	XUTs	1	3	5	6	5	7	29	68	67.8	70.6666666666667	71.4	49.7142857142857	29	72	62	65	81	49	29	29	29	29	29	29	29	29	29	29	29	67.6078932930279	NA	59.4	60.8	62.2	72	73	73.2	73.4	73.6
1.0674272441590382e-5	2.2732182878774544e-8	5.698716928184902e-6	7.577092751343912e-6	1.3731444150261985e-5	9.409500226627812e-6	796	XUT_14F-306	NA	chrXIV:755222-756770(+)	XUTs	5	3	5	2	NA	3	61.2	66	58.6	45.5	NA	60.6666666666667	63	67	59	45.5	NA	66	57.3155948261081	NA	34	41	48	63	69	72.2	75.4	78.6	81.8	64.3869783221475	NA	49.9	51.8	53.7	67	75	76.6	78.2	79.8
2.1348544883180763e-6	6.819654863632363e-6	3.799144618789935e-6	7.577092751343912e-6	2.746288830052397e-6	4.704750113313906e-6	797	XUT_14F-313,SUT345	NA	chrXIV:759585-760798(+)	XUTs	1	3	1	1	3	2	6	82.3333333333333	37	24	34	37.5	6	49	37	24	36	37.5	6	6	6	6	6	6	6	6	6	6	6	66.7882226718016	NA	39.1	40.2	41.3	49	104.5	115.6	126.7	137.8
2.1348544883180763e-6	2.2732182878774544e-8	1.8995723093949673e-8	2.5256975837813038e-8	2.7462888300523974e-8	4.704750113313906e-8	798	XUT_14F-37,CUT315	NA	chrXIV:104256-104756(+)	CUTs	1	NA	NA	NA	NA	NA	67	NA	NA	NA	NA	NA	67	NA	NA	NA	NA	NA	67	67	67	67	67	67	67	67	67	67	67	NA	NA	NA	NA	NA	NA	NA	NA	NA	NA
2.1348544883180763e-6	6.819654863632363e-6	3.799144618789935e-6	2.525697583781304e-6	2.7462888300523974e-8	4.704750113313906e-6	800	XUT_14F-55,CUT319,SUT323	NA	chrXIV:168012-169833(+)	CUTs	1	1	NA	1	3	2	44	76	NA	34	94.6666666666667	48.5	44	76	NA	34	54	48.5	44	44	44	44	44	44	44	44	44	44	44	76	76	76	76	76	76	76	76	76	76
2.1348544883180763e-6	2.2732182878774546e-6	5.698716928184902e-6	5.051395167562608e-6	2.746288830052397e-6	9.409500226627812e-6	801	XUT_14F-6	NA	chrXIV:16387-17821(+)	XUTs	1	2	1	2	1	3	50	64	61	61	38	41.3333333333333	50	64	61	61	38	42	50	50	50	50	50	50	50	50	50	50	50	63.2139225171165	NA	55	56	57	64	69	70	71	72
2.1348544883180763e-6	2.2732182878774544e-8	1.8995723093949673e-8	2.5256975837813038e-8	2.7462888300523974e-8	4.704750113313906e-8	802	XUT_14F-61	NA	chrXIV:179958-181104(+)	XUTs	1	NA	NA	NA	NA	NA	18	NA	NA	NA	NA	NA	18	NA	NA	NA	NA	NA	18	18	18	18	18	18	18	18	18	18	18	NA	NA	NA	NA	NA	NA	NA	NA	NA	NA
1.4943981418226534e-5	6.819654863632363e-6	5.508759697245405e-5	3.283406858915695e-5	4.394062128083835e-5	2.822850067988344e-5	803	XUT_14R-130,SUT747	NA	chrXIV:335166-337788(-)	XUTs	7	13	16	6	3	29	43.5714285714286	41.7692307692308	44.625	44.5	43.3333333333333	49.7241379310345	47	40	48.5	45.5	41	40	39.4766075337894	47	18.8	23.6	28.4	47	54	58.2	61.5	63	64.5	36.2131327502338	NA	17.4	21.4	22.6	40	54	55.8	57.4	58.6
2.1348544883180763e-6	2.2732182878774544e-8	1.8995723093949675e-6	2.525697583781304e-6	2.7462888300523974e-8	4.704750113313906e-8	805	XUT_14R-162,CUT811	NA	chrXIV:405949-408103(-)	CUTs	1	1	NA	NA	NA	1	54	42	NA	NA	NA	74	54	42	NA	NA	NA	74	54	54	54	54	54	54	54	54	54	54	54	42	42	42	42	42	42	42	42	42	42
2.1348544883180763e-6	4.546436575754909e-6	3.799144618789935e-6	1.0102790335125216e-5	2.746288830052397e-6	9.409500226627812e-6	807	XUT_14R-187,SUT748	NA	chrXIV:465519-466655(-)	XUTs	1	4	1	2	2	2	24	66.25	45	72	55	57	24	71.5	45	72	55	57	24	24	24	24	24	24	24	24	24	24	24	64.855380606817	NA	48.6	52.2	55.8	71.5	74.75	75.2	75.65	76.1
2.1348544883180763e-6	2.2732182878774544e-8	1.8995723093949673e-8	2.5256975837813038e-8	2.7462888300523974e-8	4.704750113313906e-8	808	XUT_14R-195	NA	chrXIV:481627-483138(-)	XUTs	1	NA	NA	NA	NA	NA	30	NA	NA	NA	NA	NA	30	NA	NA	NA	NA	NA	30	30	30	30	30	30	30	30	30	30	30	NA	NA	NA	NA	NA	NA	NA	NA	NA	NA
6.4045634649542284e-6	2.2732182878774544e-8	1.8995723093949675e-6	2.525697583781304e-6	5.492577660104794e-6	4.704750113313906e-8	809	XUT_14R-204	NA	chrXIV:490195-491243(-)	XUTs	3	1	2	NA	NA	1	15.6666666666667	16	41	NA	NA	28	12	16	41	NA	NA	28	14.1080081263245	NA	9.3	9.6	9.9	12	19	20.4	21.8	23.2	24.6	16	16	16	16	16	16	16	16	16	16
4.2697089766361526e-6	4.546436575754909e-6	1.8995723093949675e-6	2.5256975837813038e-8	2.746288830052397e-6	4.704750113313906e-8	811	XUT_14R-219,CUT816	NA	chrXIV:525538-525839(-)	CUTs	2	NA	1	NA	2	1	24.5	NA	35	NA	58	50	24.5	NA	35	NA	58	50	22.5831795812724	NA	15.95	16.9	17.85	24.5	29.25	30.2	31.15	32.1	33.05	NA	NA	NA	NA	NA	NA	NA	NA	NA	NA
2.1348544883180763e-6	2.2732182878774544e-8	1.8995723093949673e-8	2.5256975837813038e-8	2.7462888300523974e-8	4.704750113313906e-8	813	XUT_14R-250	NA	chrXIV:572565-573043(-)	XUTs	1	NA	NA	NA	NA	NA	37	NA	NA	NA	NA	NA	37	NA	NA	NA	NA	NA	37	37	37	37	37	37	37	37	37	37	37	NA	NA	NA	NA	NA	NA	NA	NA	NA	NA
4.2697089766361526e-6	1.591252801514218e-5	9.497861546974837e-6	1.0102790335125216e-5	5.492577660104794e-6	4.704750113313906e-8	814	XUT_14R-269,SUT752	NA	chrXIV:609616-611305(-)	XUTs	2	4	2	NA	7	5	43.5	54	48.5	NA	55.5714285714286	73.4	43.5	57	48.5	NA	49	79	42.6614580154031	NA	35.85	36.7	37.55	43.5	47.75	48.6	49.45	50.3	51.15	49.8695402955419	NA	28.9	32.8	36.7	57	66.5	68.6	70.7	72.8
2.1348544883180763e-6	2.2732182878774546e-6	1.8995723093949675e-6	2.5256975837813038e-8	2.746288830052397e-6	4.704750113313906e-8	817	XUT_14R-291,SUT754	NA	chrXIV:652436-653208(-)	XUTs	1	NA	1	NA	1	1	108	NA	18	NA	18	23	108	NA	18	NA	18	23	108	108	108	108	108	108	108	108	108	108	108	NA	NA	NA	NA	NA	NA	NA	NA	NA	NA
1.0674272441590382e-5	6.819654863632363e-6	1.8995723093949675e-6	1.0102790335125216e-5	1.6477732980314382e-5	1.8819000453255625e-5	819	XUT_14R-40,SUT743	NA	chrXIV:110700-112904(-)	XUTs	5	4	6	4	3	1	43.2	47.75	46.6666666666667	55.75	67.6666666666667	35	46	48	46	55.5	65	35	39.6388224164253	NA	21.6	25.2	28.8	46	49	52.6	56.2	59.8	63.4	45.7286430674146	NA	32.05	33.1	34.15	48	59.5	60.4	61.3	62.2
2.1348544883180763e-6	2.2732182878774544e-8	1.8995723093949673e-8	7.577092751343912e-6	1.0985155320209587e-5	4.704750113313906e-8	822	XUT_14R-74,SUT744	NA	chrXIV:201340-201983(-)	XUTs	1	3	4	NA	NA	NA	19	39.6666666666667	26.25	NA	NA	NA	19	53	25	NA	NA	NA	19	19	19	19	19	19	19	19	19	19	19	27.9731886206923	NA	11.6	16.2	20.8	53	56	56.6	57.2	57.8
1.9213690394862685e-5	6.819654863632363e-6	7.59828923757987e-6	5.051395167562608e-6	5.492577660104794e-6	1.8819000453255625e-5	823	XUT_14R-75,SUT745	NA	chrXIV:204900-206789(-)	XUTs	9	2	2	4	3	4	70.3333333333333	61	50.5	40	54	39.75	67	61	50.5	35.5	54	44.5	60.7488835679463	NA	28	34	39	67	74	74.8	75.6	96.1999999999999	136.6	46.9041575982343	NA	25.9	29.8	33.7	61	80.5	84.4	88.3	92.2
2.1348544883180763e-6	2.2732182878774546e-6	5.698716928184902e-6	5.051395167562608e-6	1.0985155320209587e-5	4.704750113313906e-6	825	XUT_15F-10,SUT349,CUT354	NA	chrXV:21145-22509(+)	CUTs	1	2	4	1	1	3	45	16.5	23.75	23	44	29.6666666666667	45	16.5	18	23	44	24	45	45	45	45	45	45	45	45	45	45	45	16.3095064303001	NA	14.25	14.5	14.75	16.5	17.75	18	18.25	18.5
2.1348544883180763e-6	2.2732182878774544e-8	1.8995723093949673e-8	2.525697583781304e-6	2.7462888300523974e-8	4.704750113313906e-8	826	XUT_15F-102,SUT356	NA	chrXV:225493-226586(+)	XUTs	1	1	NA	NA	NA	NA	35	46	NA	NA	NA	NA	35	46	NA	NA	NA	NA	35	35	35	35	35	35	35	35	35	35	35	46	46	46	46	46	46	46	46	46	46
2.1348544883180763e-6	2.2732182878774544e-8	1.8995723093949675e-6	2.5256975837813038e-8	5.492577660104794e-6	1.411425033994172e-5	828	XUT_15F-112,SUT357	NA	chrXV:241558-242799(+)	XUTs	1	NA	2	3	NA	1	34	NA	26.5	47.6666666666667	NA	95	34	NA	26.5	40	NA	95	34	34	34	34	34	34	34	34	34	34	34	NA	NA	NA	NA	NA	NA	NA	NA	NA	NA
6.4045634649542284e-6	2.2732182878774546e-6	1.8995723093949673e-8	2.5256975837813038e-8	5.492577660104794e-6	4.704750113313906e-6	832	XUT_15F-144,CUT368	NA	chrXV:315268-316730(+)	CUTs	3	NA	2	1	1	NA	64.6666666666667	NA	68	21	55	NA	59	NA	68	21	55	NA	60.1361721998827	NA	40.1	42.2	44.3	59	78	81.8	85.6	89.4	93.2	NA	NA	NA	NA	NA	NA	NA	NA	NA	NA
8.539417953272305e-6	2.2732182878774546e-6	1.8995723093949673e-8	2.525697583781304e-6	2.7462888300523974e-8	4.704750113313906e-8	833	XUT_15F-163,SUT361	NA	chrXV:348318-349018(+)	XUTs	4	1	NA	NA	1	NA	40	82	NA	NA	22	NA	48	82	NA	NA	22	NA	32.5902266676316	NA	14.1	19.2	24.3	48	53.5	53.8	54.1	54.4	54.7	82	82	82	82	82	82	82	82	82	82
2.1348544883180763e-6	4.546436575754909e-6	3.799144618789935e-6	2.5256975837813038e-8	8.238866490157191e-6	4.704750113313906e-8	834	XUT_15F-18,SUT351	NA	chrXV:33344-34401(+)	XUTs	1	NA	3	NA	2	2	67	NA	37	NA	42	40.5	67	NA	44	NA	42	40.5	67	67	67	67	67	67	67	67	67	67	67	NA	NA	NA	NA	NA	NA	NA	NA	NA	NA
8.539417953272305e-6	2.2732182878774546e-6	7.59828923757987e-6	1.2628487918906519e-5	8.238866490157191e-6	4.704750113313906e-6	836	XUT_15F-200,SUT366,CUT375	NA	chrXV:422379-425258(+)	CUTs	4	5	3	1	1	4	49.5	92.6	66.6666666666667	56	77	58.25	49.5	72	53	56	77	59.5	48.9285192909003	NA	42	42	42	49.5	57	57	57	57	57	72.3738747210619	NA	32.8	38.6	44.4	72	80	109.6	139.2	168.8
2.1348544883180763e-6	2.2732182878774544e-8	1.8995723093949673e-8	2.5256975837813038e-8	2.7462888300523974e-8	4.704750113313906e-8	838	XUT_15F-245	NA	chrXV:504722-505501(+)	XUTs	1	NA	NA	NA	NA	NA	49	NA	NA	NA	NA	NA	49	NA	NA	NA	NA	NA	49	49	49	49	49	49	49	49	49	49	49	NA	NA	NA	NA	NA	NA	NA	NA	NA	NA
4.2697089766361526e-6	2.2732182878774544e-8	1.8995723093949673e-8	2.5256975837813038e-8	2.746288830052397e-6	4.704750113313906e-6	839	XUT_15F-249,SUT368	NA	chrXV:506932-507946(+)	XUTs	2	NA	1	1	NA	NA	38	NA	52	42	NA	NA	38	NA	52	42	NA	NA	37.7888872553824	NA	34.4	34.8	35.2	38	40	40.4	40.8	41.2	41.6	NA	NA	NA	NA	NA	NA	NA	NA	NA	NA
2.1348544883180763e-6	2.2732182878774544e-8	1.8995723093949673e-8	2.5256975837813038e-8	2.7462888300523974e-8	4.704750113313906e-8	840	XUT_15F-281	NA	chrXV:589293-589732(+)	XUTs	1	NA	NA	NA	NA	NA	44	NA	NA	NA	NA	NA	44	NA	NA	NA	NA	NA	44	44	44	44	44	44	44	44	44	44	44	NA	NA	NA	NA	NA	NA	NA	NA	NA	NA
8.539417953272305e-6	2.2732182878774546e-6	1.8995723093949675e-6	2.5256975837813038e-8	2.746288830052397e-6	4.704750113313906e-8	844	XUT_15F-307,SUT374,CUT388	NA	chrXV:667841-670634(+)	CUTs	4	NA	1	NA	1	1	60	NA	70	NA	18	29	55	NA	70	NA	18	29	56.855742399707	NA	39.65	41.3	42.95	55	68.75	73.4	78.05	82.7	87.35	NA	NA	NA	NA	NA	NA	NA	NA	NA	NA
4.2697089766361526e-6	2.2732182878774546e-6	5.698716928184902e-6	2.525697583781304e-6	2.1970310640419175e-5	4.704750113313906e-6	846	XUT_15F-331,SUT377	NA	chrXV:701568-703951(+)	XUTs	2	1	8	1	1	3	86.5	35	36.125	57	40	60	86.5	35	27.5	57	40	62	77.4596669241484	NA	51.85	55.7	59.55	86.5	105.75	109.6	113.45	117.3	121.15	35	35	35	35	35	35	35	35	35	35
2.1348544883180763e-6	9.092873151509818e-6	1.8995723093949673e-8	2.5256975837813038e-8	2.7462888300523974e-8	4.704750113313906e-6	847	XUT_15F-345	NA	chrXV:744434-745496(+)	XUTs	1	NA	NA	1	4	NA	54	NA	NA	48	32.75	NA	54	NA	NA	48	34	NA	54	54	54	54	54	54	54	54	54	54	54	NA	NA	NA	NA	NA	NA	NA	NA	NA	NA
4.2697089766361526e-6	2.2732182878774544e-8	1.8995723093949673e-8	2.5256975837813038e-8	2.7462888300523974e-8	4.704750113313906e-8	850	XUT_15F-448,CUT395	NA	chrXV:994999-997115(+)	CUTs	2	NA	NA	NA	NA	NA	53	NA	NA	NA	NA	NA	53	NA	NA	NA	NA	NA	52.7636238330917	NA	48.5	49	49.5	53	55.5	56	56.5	57	57.5	NA	NA	NA	NA	NA	NA	NA	NA	NA	NA
2.1348544883180763e-6	4.546436575754909e-6	1.8995723093949675e-6	2.5256975837813038e-8	2.746288830052397e-6	4.704750113313906e-6	852	XUT_15F-453	NA	chrXV:1018990-1019917(+)	XUTs	1	NA	1	1	2	1	15	NA	41	5	62	25	15	NA	41	5	62	25	15	15	15	15	15	15	15	15	15	15	15	NA	NA	NA	NA	NA	NA	NA	NA	NA	NA
2.1348544883180763e-6	1.3639309727264726e-5	7.59828923757987e-6	2.2731278254031734e-5	8.238866490157191e-6	4.704750113313906e-8	856	XUT_15R-101	NA	chrXV:169968-170824(-)	XUTs	1	9	3	NA	6	4	86	42.5555555555556	33.6666666666667	NA	57	31.5	86	42	29	NA	54.5	28	86	86	86	86	86	86	86	86	86	86	86	36.847454939422	18	18	18	19.4	42	55	55.4	55.8	64.2
2.1348544883180763e-6	2.2732182878774544e-8	3.799144618789935e-6	5.051395167562608e-6	1.0985155320209587e-5	4.704750113313906e-8	857	XUT_15R-116,SUT768	NA	chrXV:219022-220564(-)	XUTs	1	2	4	NA	NA	2	47	81.5	85.75	NA	NA	50.5	47	81.5	84.5	NA	NA	50.5	47	47	47	47	47	47	47	47	47	47	47	81.0555365166378	NA	73.85	74.7	75.55	81.5	85.75	86.6	87.45	88.3
6.4045634649542284e-6	2.2732182878774546e-6	7.59828923757987e-6	7.577092751343912e-6	1.0985155320209587e-5	4.704750113313906e-6	858	XUT_15R-149,SUT769	NA	chrXV:326093-326454(-)	XUTs	3	3	4	1	1	4	30	52.3333333333333	29.25	34	46	51.75	29	56	26	34	46	38	29.9673719339159	29	29	29	29	29	30.5	30.8	31.1	31.4	31.7	49.531626219913	NA	33.5	36	38.5	56	63	64.4	65.8	67.2
6.4045634649542284e-6	2.2732182878774546e-6	7.59828923757987e-6	2.525697583781304e-6	5.492577660104794e-6	4.704750113313906e-8	859	XUT_15R-150,CUT833	NA	chrXV:331186-333402(-)	CUTs	3	1	2	NA	1	4	45.3333333333333	110	64.5	NA	24	43.75	42	110	64.5	NA	24	43.5	43.6780913977731	NA	33	34	35	42	52	54	56	58	60	110	110	110	110	110	110	110	110	110	110
1.0674272441590382e-5	6.819654863632363e-6	7.59828923757987e-6	1.0102790335125216e-5	1.3731444150261985e-5	4.704750113313906e-6	860	XUT_15R-169,SUT772	NA	chrXV:356079-357227(-)	XUTs	5	4	5	1	3	4	49.4	43.5	31.8	16	42.3333333333333	44.75	39	44	28	16	38	45.5	42.9799788550155	NA	25	28	31	39	44	56.2	68.4	80.6	92.8	38.7743862045321	NA	20.6	24.2	27.8	44	52.5	55.8	59.1	62.4
4.2697089766361526e-6	2.2732182878774546e-6	1.8995723093949673e-8	2.5256975837813038e-8	2.7462888300523974e-8	4.704750113313906e-8	868	XUT_15R-249,SUT779	NA	chrXV:521265-522630(-)	XUTs	2	NA	NA	NA	1	NA	55.5	NA	NA	NA	60	NA	55.5	NA	NA	NA	60	NA	53.8330753347791	NA	43.35	44.7	46.05	55.5	62.25	63.6	64.95	66.3	67.65	NA	NA	NA	NA	NA	NA	NA	NA	NA	NA
2.1348544883180763e-6	2.2732182878774546e-6	1.8995723093949673e-8	2.525697583781304e-6	2.746288830052397e-6	4.704750113313906e-6	871	XUT_15R-29,SUT763	NA	chrXV:34422-35637(-)	XUTs	1	1	1	1	1	NA	63	86	54	48	57	NA	63	86	54	48	57	NA	63	63	63	63	63	63	63	63	63	63	63	86	86	86	86	86	86	86	86	86	86
1.4943981418226534e-5	1.1366091439387272e-5	3.799144618789935e-6	2.2731278254031734e-5	5.492577660104794e-6	1.411425033994172e-5	873	XUT_15R-33,SUT764	NA	chrXV:38869-40345(-)	XUTs	7	9	2	3	5	2	85.7142857142857	52.4444444444444	29	30.3333333333333	52	55.5	54	57	29	30	60	55.5	71.2570018815727	NA	53	53	53	54	69	76.8	98.5999999999999	148.4	198.2	49.1831995862316	NA	30.8	31.6	32.8	57	60	60.8	61.6	68.6
2.1348544883180763e-6	2.2732182878774544e-8	1.8995723093949673e-8	2.525697583781304e-6	2.7462888300523974e-8	4.704750113313906e-8	875	XUT_15R-341	NA	chrXV:762409-762849(-)	XUTs	1	1	NA	NA	NA	NA	24	34	NA	NA	NA	NA	24	34	NA	NA	NA	NA	24	24	24	24	24	24	24	24	24	24	24	34	34	34	34	34	34	34	34	34	34
2.1348544883180764e-5	1.1366091439387272e-5	1.8995723093949675e-6	1.0102790335125216e-5	8.238866490157191e-6	4.704750113313906e-6	880	XUT_15R-403,YOR318C	NA	chrXV:908474-912535(-)	XUTs	10	4	3	1	5	1	36.2	21.5	29	70	45.8	43	36.5	20.5	23	70	30	43	30.3874790050961	49	11.5	16	17.35	36.5	49	50.2	52.9	56.2	61.6	19.1836093946029	NA	10.5	12	13.5	20.5	25.5	27.6	29.7	31.8
2.1348544883180763e-6	9.092873151509818e-6	9.497861546974837e-6	2.5256975837813038e-5	1.6477732980314382e-5	2.3523750566569534e-5	881	XUT_15R-427,SUT795	NA	chrXV:969101-970074(-)	XUTs	1	10	6	5	4	5	11	41.6	30.3333333333333	43.6	44	26.6	11	42	29.5	44	25	31	11	11	11	11	11	11	11	11	11	11	11	36.2267747055472	NA	16.05	20.1	22.05	42	52.5	55	57.25	61.7
1.4943981418226534e-5	2.5005401166651997e-5	2.4694440022134575e-5	7.577092751343912e-6	2.746288830052397e-5	1.8819000453255625e-5	883	XUT_15R-432,SUT796	NA	chrXV:980940-981498(-)	XUTs	7	3	10	4	11	13	38.4285714285714	40	52.3	37.25	40.2727272727273	42.3846153846154	37	41	46	37.5	36	41	35.2266494047803	NA	19.4	21.8	24.2	37	48.5	48.8	50.6	55.4	60.2	36.8250813579069	NA	23	25	27	41	49.5	51.2	52.9	54.6
2.1348544883180763e-6	2.2732182878774544e-8	1.8995723093949675e-6	2.5256975837813038e-8	2.746288830052397e-6	4.704750113313906e-8	884	XUT_15R-440,SUT798	NA	chrXV:988890-989470(-)	XUTs	1	NA	1	NA	NA	1	14	NA	12	NA	NA	37	14	NA	12	NA	NA	37	14	14	14	14	14	14	14	14	14	14	14	NA	NA	NA	NA	NA	NA	NA	NA	NA	NA
2.1348544883180763e-6	2.2732182878774544e-8	1.8995723093949673e-8	2.5256975837813038e-8	2.7462888300523974e-8	4.704750113313906e-8	886	XUT_15R-47	NA	chrXV:71387-72313(-)	XUTs	1	NA	NA	NA	NA	NA	22	NA	NA	NA	NA	NA	22	NA	NA	NA	NA	NA	22	22	22	22	22	22	22	22	22	22	22	NA	NA	NA	NA	NA	NA	NA	NA	NA	NA
2.1348544883180763e-6	6.819654863632363e-6	1.8995723093949675e-6	2.525697583781304e-6	2.7462888300523974e-8	4.704750113313906e-8	888	XUT_15R-485	NA	chrXV:1054482-1055138(-)	XUTs	1	1	NA	NA	3	1	46	16	NA	NA	37.3333333333333	55	46	16	NA	NA	45	55	46	46	46	46	46	46	46	46	46	46	46	16	16	16	16	16	16	16	16	16	16
4.2697089766361526e-6	2.2732182878774544e-8	1.8995723093949673e-8	2.525697583781304e-6	5.492577660104794e-6	4.704750113313906e-8	890	XUT_15R-66,CUT823,SUT767	NA	chrXV:99798-101331(-)	CUTs	2	1	2	NA	NA	NA	24.5	27	49	NA	NA	NA	24.5	27	49	NA	NA	NA	21.0713075057055	NA	13.25	14.5	15.75	24.5	30.75	32	33.25	34.5	35.75	27	27	27	27	27	27	27	27	27	27
1.2809126929908457e-5	2.2732182878774546e-6	7.59828923757987e-6	2.525697583781304e-6	5.492577660104794e-6	4.704750113313906e-6	892	XUT_15R-8,SUT761,SUT762	NA	chrXV:5380-7933(-)	XUTs	6	1	2	1	1	4	51.6666666666667	39	16	56	30	41.25	50.5	39	16	56	30	41.5	50.0653132915132	NA	35.25	38.5	41.75	50.5	56.5	58	62	66	70	39	39	39	39	39	39	39	39	39	39
2.1348544883180763e-6	2.2732182878774544e-8	1.8995723093949673e-8	2.5256975837813038e-8	2.7462888300523974e-8	4.704750113313906e-6	893	XUT_16F-113	NA	chrXVI:283616-285634(+)	XUTs	1	NA	NA	1	NA	NA	51	NA	NA	60	NA	NA	51	NA	NA	60	NA	NA	51	51	51	51	51	51	51	51	51	51	51	NA	NA	NA	NA	NA	NA	NA	NA	NA	NA
2.1348544883180763e-6	2.2732182878774546e-6	9.497861546974837e-6	2.525697583781304e-6	8.238866490157191e-6	4.704750113313906e-8	894	XUT_16F-117,SUT398	NA	chrXVI:286595-287364(+)	XUTs	1	1	3	NA	1	5	77	23	30.3333333333333	NA	44	45	77	23	25	NA	44	49	77	77	77	77	77	77	77	77	77	77	77	23	23	23	23	23	23	23	23	23	23
2.1348544883180763e-6	2.2732182878774544e-8	1.8995723093949673e-8	2.5256975837813038e-8	2.7462888300523974e-8	4.704750113313906e-8	895	XUT_16F-137,SUT402,XUT_16F-139	NA	chrXVI:345049-346704(+)	XUTs	1	NA	NA	NA	NA	NA	72	NA	NA	NA	NA	NA	72	NA	NA	NA	NA	NA	72	72	72	72	72	72	72	72	72	72	72	NA	NA	NA	NA	NA	NA	NA	NA	NA	NA
6.4045634649542284e-6	2.2732182878774546e-6	3.799144618789935e-6	5.051395167562608e-6	5.492577660104794e-6	9.409500226627812e-6	896	XUT_16F-145,SUT403,CUT415	NA	chrXVI:352598-352955(+)	CUTs	3	2	2	2	1	2	47.3333333333333	32	38	49.5	25	34.5	57	32	38	49.5	25	34.5	37.645832144467	NA	17.4	21.8	26.2	57	64.5	66	67.5	69	70.5	31.224989991992	NA	25.7	26.4	27.1	32	35.5	36.2	36.9	37.6
4.2697089766361526e-6	2.2732182878774544e-8	1.8995723093949673e-8	5.051395167562608e-6	5.492577660104794e-6	9.409500226627812e-6	898	XUT_16F-151,SUT405	NA	chrXVI:368735-369634(+)	XUTs	2	2	2	2	NA	NA	34.5	40.5	68	41.5	NA	NA	34.5	40.5	68	41.5	NA	NA	29.732137494637	NA	18.75	20.5	22.25	34.5	43.25	45	46.75	48.5	50.25	32.9848450049413	NA	19.35	21.7	24.05	40.5	52.25	54.6	56.95	59.3
2.1348544883180763e-6	2.2732182878774546e-6	7.59828923757987e-6	1.0102790335125216e-5	2.746288830052397e-6	4.704750113313906e-6	899	XUT_16F-17,SUT390	NA	chrXVI:52904-53501(+)	XUTs	1	4	1	1	1	4	60	63	59	64	20	41.75	60	63.5	59	64	20	42	60	60	60	60	60	60	60	60	60	60	60	62.2936384456654	NA	51.9	52.8	53.7	63.5	71	71.6	72.2	72.8
2.1348544883180763e-6	2.2732182878774546e-6	3.799144618789935e-6	2.525697583781304e-6	2.746288830052397e-6	4.704750113313906e-6	906	XUT_16F-213,SUT414	NA	chrXVI:544010-544431(+)	XUTs	1	1	1	1	1	2	18	29	43	15	22	48.5	18	29	43	15	22	48.5	18	18	18	18	18	18	18	18	18	18	18	29	29	29	29	29	29	29	29	29	29
2.1348544883180763e-6	2.2732182878774546e-6	1.8995723093949675e-6	2.5256975837813038e-8	2.7462888300523974e-8	4.704750113313906e-8	907	XUT_16F-229	NA	chrXVI:568017-569129(+)	XUTs	1	NA	NA	NA	1	1	54	NA	NA	NA	44	65	54	NA	NA	NA	44	65	54	54	54	54	54	54	54	54	54	54	54	NA	NA	NA	NA	NA	NA	NA	NA	NA	NA
6.4045634649542284e-6	4.546436575754909e-6	1.8995723093949675e-6	5.051395167562608e-6	2.746288830052397e-6	4.704750113313906e-8	909	XUT_16F-243,SUT420,CUT425	NA	chrXVI:607528-608920(+)	CUTs	3	2	1	NA	2	1	38.3333333333333	52.5	77	NA	70.5	62	40	52.5	77	NA	70.5	62	37.7976314968462	NA	31	32	33	40	42.5	43	43.5	44	44.5	47.8957200593122	NA	33.15	35.3	37.45	52.5	63.25	65.4	67.55	69.7
1.4943981418226534e-5	2.5005401166651997e-5	2.8493584640924512e-5	3.535976617293825e-5	5.492577660104794e-6	2.3523750566569534e-5	910	XUT_16F-247,SUT421,CUT426	NA	chrXVI:620155-621923(+)	CUTs	7	14	2	5	11	15	48.8571428571429	47.4285714285714	30.5	60.8	54.3636363636364	48.1333333333333	52	48	30.5	53	45	45	47.764827611789	NA	33	36	39	52	55	56.2	57.2	57.8	58.4	39.7585704108112	NA	12.6	15.2	17.8	48	52.75	59.4	69.8	80.2
1.707883590654461e-5	1.3639309727264726e-5	1.7096150784554707e-5	1.0102790335125216e-5	8.238866490157191e-6	4.704750113313906e-8	911	XUT_16F-27,SUT392	NA	chrXVI:75057-75561(+)	XUTs	8	4	3	NA	6	9	32.75	34.25	32	NA	34	35.1111111111111	24.5	32	21	NA	37	35	27.1487845275546	NA	14.7	15.4	16.1	24.5	35.25	37	38.75	54.9	73.45	29.8657684454814	NA	15.55	18.1	20.65	32	40.5	44.4	48.3	52.2
4.2697089766361526e-6	6.819654863632363e-6	7.59828923757987e-6	1.5154185502687824e-5	8.238866490157191e-6	1.8819000453255625e-5	912	XUT_16F-28,CUT402,XUT_16F-30,SUT393,SUT394	NA	chrXVI:76691-82598(+)	CUTs	2	6	3	4	3	4	49.5	43.6666666666667	31.6666666666667	59.75	42	61	49.5	47	27	54	48	63.5	48.7647413609464	NA	41.85	42.7	43.55	49.5	53.75	54.6	55.45	56.3	57.15	40.946388391077	NA	23.25	28.5	33.75	47	52.75	53	54.25	55.5
4.2697089766361526e-6	2.2732182878774544e-8	1.8995723093949675e-6	2.5256975837813038e-8	2.7462888300523974e-8	4.704750113313906e-6	913	XUT_16F-310	NA	chrXVI:781113-781468(+)	XUTs	2	NA	NA	1	NA	1	20	NA	NA	26	NA	96	20	NA	NA	26	NA	96	19.5959179422654	NA	16.4	16.8	17.2	20	22	22.4	22.8	23.2	23.6	NA	NA	NA	NA	NA	NA	NA	NA	NA	NA
2.1348544883180763e-6	2.2732182878774546e-6	1.8995723093949675e-6	1.0102790335125216e-5	1.3731444150261985e-5	4.704750113313906e-8	914	XUT_16F-324,SUT423	NA	chrXVI:812514-813136(+)	XUTs	1	4	5	NA	1	1	39	34	39.2	NA	79	35	39	36	41	NA	79	35	39	39	39	39	39	39	39	39	39	39	39	28.7691218283923	NA	13.1	15.2	17.3	36	48.5	49.4	50.3	51.2
1.0674272441590382e-5	2.2732182878774546e-6	1.8995723093949673e-8	2.525697583781304e-6	5.492577660104794e-6	4.704750113313906e-8	916	XUT_16F-35,SUT395	NA	chrXVI:95429-96668(+)	XUTs	5	1	2	NA	1	NA	53.8	45	48	NA	12	NA	48	45	48	NA	12	NA	51.1165836213308	NA	37.6	39.2	40.8	48	51	58.8	66.6	74.4	82.2	45	45	45	45	45	45	45	45	45	45
4.2697089766361526e-6	4.546436575754909e-6	5.698716928184902e-6	5.051395167562608e-6	1.922402181036678e-5	9.409500226627812e-6	917	XUT_16F-376,SUT428,SUT429	NA	chrXVI:924139-928552(+)	XUTs	2	2	7	2	2	3	51.5	40.5	60.5714285714286	41	23	63	51.5	40.5	50	41	23	72	49.4165964024233	NA	38.45	39.9	41.35	51.5	58.75	60.2	61.65	63.1	64.55	27.7488738510232	NA	13.95	16.9	19.85	40.5	55.25	58.2	61.15	64.1
2.1348544883180763e-6	2.2732182878774546e-6	1.8995723093949673e-8	5.051395167562608e-6	1.0985155320209587e-5	4.704750113313906e-6	918	XUT_16F-383,SUT431	NA	chrXVI:937259-938119(+)	XUTs	1	2	4	1	1	NA	44	61	86.25	35	54	NA	44	61	50.5	35	54	NA	44	44	44	44	44	44	44	44	44	44	44	60.7947366142827	NA	56.5	57	57.5	61	63.5	64	64.5	65
2.1348544883180763e-6	2.2732182878774544e-8	5.698716928184902e-6	2.5256975837813038e-8	2.746288830052397e-6	4.704750113313906e-8	919	XUT_16F-47	NA	chrXVI:128244-129732(+)	XUTs	1	NA	1	NA	NA	3	32	NA	44	NA	NA	59.6666666666667	32	NA	44	NA	NA	65	32	32	32	32	32	32	32	32	32	32	32	NA	NA	NA	NA	NA	NA	NA	NA	NA	NA
2.1348544883180763e-6	2.2732182878774544e-8	1.8995723093949673e-8	2.5256975837813038e-8	2.7462888300523974e-8	4.704750113313906e-8	922	XUT_16F-86	NA	chrXVI:210882-211182(+)	XUTs	1	NA	NA	NA	NA	NA	29	NA	NA	NA	NA	NA	29	NA	NA	NA	NA	NA	29	29	29	29	29	29	29	29	29	29	29	NA	NA	NA	NA	NA	NA	NA	NA	NA	NA
4.2697089766361526e-6	2.2732182878774544e-8	3.799144618789935e-6	5.051395167562608e-6	5.492577660104794e-6	4.704750113313906e-6	923	XUT_16F-95,SUT397	NA	chrXVI:242995-244365(+)	XUTs	2	2	2	1	NA	2	62	51	50	61	NA	57.5	62	51	50	61	NA	57.5	61.6035713250458	NA	55.7	56.4	57.1	62	65.5	66.2	66.9	67.6	68.3	50.3686410378521	NA	43.8	44.6	45.4	51	55	55.8	56.6	57.4
2.1348544883180763e-6	2.2732182878774546e-6	1.8995723093949673e-8	2.5256975837813038e-8	2.7462888300523974e-8	4.704750113313906e-6	928	XUT_16R-192,SUT817	NA	chrXVI:458978-459861(-)	XUTs	1	NA	NA	1	1	NA	54	NA	NA	11	50	NA	54	NA	NA	11	50	NA	54	54	54	54	54	54	54	54	54	54	54	NA	NA	NA	NA	NA	NA	NA	NA	NA	NA
6.4045634649542284e-6	6.819654863632363e-6	1.8995723093949673e-8	2.525697583781304e-6	8.238866490157191e-6	9.409500226627812e-6	930	XUT_16R-239,SUT822	NA	chrXVI:556306-557686(-)	XUTs	3	1	3	2	3	NA	40	18	47.3333333333333	47	19.6666666666667	NA	37	18	35	47	16	NA	39.2320160488603	NA	32.5	33	33.5	37	44	45.4	46.8	48.2	49.6	18	18	18	18	18	18	18	18	18	18
2.1348544883180763e-6	2.2732182878774544e-8	7.59828923757987e-6	2.525697583781304e-6	2.746288830052397e-6	4.704750113313906e-8	932	XUT_16R-278,SUT827	NA	chrXVI:619642-619983(-)	XUTs	1	1	1	NA	NA	4	21	20	47	NA	NA	38	21	20	47	NA	NA	38.5	21	21	21	21	21	21	21	21	21	21	21	20	20	20	20	20	20	20	20	20	20
4.2697089766361526e-6	4.546436575754909e-6	7.59828923757987e-6	1.5154185502687824e-5	8.238866490157191e-6	2.3523750566569534e-5	933	XUT_16R-29	NA	chrXVI:62662-63035(-)	XUTs	2	6	3	5	2	4	41	49.3333333333333	26.3333333333333	20.8	19.5	54.5	41	52	26	21	19.5	52	34.5976877840124	NA	21.2	23.4	25.6	41	52	54.2	56.4	58.6	60.8	43.7077243680843	NA	20.25	24.5	28.75	52	69	71	71.25	71.5
2.5618253859816914e-5	2.045896459089709e-5	2.2794867712739608e-5	3.788546375671956e-5	3.844804362073356e-5	5.645700135976688e-5	936	XUT_16R-348	NA	chrXVI:780312-781815(-)	XUTs	12	15	14	12	9	12	36	48.5333333333333	36.5	37.4166666666667	55.8888888888889	52.1666666666667	34	45	36	33.5	42	42.5	31.339576551563	34	13.8	21.2	22.3	34	49	51.2	52.35	52.9	53.45	44.7413412777159	36	25.4	27.6	30.6	45	54.5	56.4	57.8	61
2.1348544883180763e-6	2.2732182878774544e-8	1.8995723093949673e-8	2.525697583781304e-6	2.7462888300523974e-8	4.704750113313906e-8	937	XUT_16R-354,SUT837	NA	chrXVI:786650-787701(-)	XUTs	1	1	NA	NA	NA	NA	27	29	NA	NA	NA	NA	27	29	NA	NA	NA	NA	27	27	27	27	27	27	27	27	27	27	27	29	29	29	29	29	29	29	29	29	29
2.1348544883180763e-6	6.819654863632363e-6	2.2794867712739608e-5	7.577092751343912e-6	1.922402181036678e-5	4.704750113313906e-6	939	XUT_16R-375,SUT842	NA	chrXVI:828353-829615(-)	XUTs	1	3	7	1	3	12	64	41.6666666666667	48.4285714285714	51	69.6666666666667	52.9166666666667	64	46	42	51	68	49.5	64	64	64	64	64	64	64	64	64	64	64	36.9646606817265	NA	20.8	23.6	26.4	46	53.5	55	56.5	58
2.1348544883180763e-6	2.2732182878774544e-8	1.8995723093949673e-8	2.525697583781304e-6	2.7462888300523974e-8	4.704750113313906e-6	940	XUT_16R-399	NA	chrXVI:881214-882300(-)	XUTs	1	1	NA	1	NA	NA	61	46	NA	52	NA	NA	61	46	NA	52	NA	NA	61	61	61	61	61	61	61	61	61	61	61	46	46	46	46	46	46	46	46	46	46
6.4045634649542284e-6	9.092873151509818e-6	1.519657847515974e-5	1.0102790335125216e-5	1.3731444150261985e-5	1.8819000453255625e-5	941	XUT_16R-404,SUT845	NA	chrXVI:885564-886144(-)	XUTs	3	4	5	4	4	8	22	35.5	33.4	39.75	46.25	33.375	18	35.5	27	28	51	32.5	20.9659311536712	NA	16.2	16.4	16.6	18	25	26.4	27.8	29.2	30.6	26.7767384836522	NA	9.8	11.6	13.4	35.5	54	55.8	57.6	59.4
6.4045634649542284e-6	6.819654863632363e-6	7.59828923757987e-6	1.2628487918906519e-5	1.0985155320209587e-5	9.409500226627812e-6	942	XUT_16R-422,SUT847	NA	chrXVI:935863-937882(-)	XUTs	3	5	4	2	3	4	51.3333333333333	56	54.25	47	63	53.25	47	51	53	47	66	55.5	50.5726171577237	NA	43.4	43.8	44.2	47	55.5	57.2	58.9	60.6	62.3	55.1213079506496	NA	46.2	46.4	46.6	51	65	66.2	67.4	68.6
4.2697089766361526e-6	2.2732182878774544e-8	3.799144618789935e-6	2.525697583781304e-6	8.238866490157191e-6	4.704750113313906e-6	945	XUT_16R-69,SUT810	NA	chrXVI:145322-146913(-)	XUTs	2	1	3	1	NA	2	66.5	52	56.6666666666667	109	NA	50	66.5	52	73	109	NA	50	66.1815684310971	NA	60.65	61.3	61.95	66.5	69.75	70.4	71.05	71.7	72.35	52	52	52	52	52	52	52	52	52	52
2.1348544883180763e-6	2.2732182878774544e-8	1.8995723093949673e-8	2.5256975837813038e-8	2.7462888300523974e-8	4.704750113313906e-8	947	XUT_16R-9,CUT876,SUT803	NA	chrXVI:23720-24701(-)	CUTs	1	NA	NA	NA	NA	NA	43	NA	NA	NA	NA	NA	43	NA	NA	NA	NA	NA	43	43	43	43	43	43	43	43	43	43	43	NA	NA	NA	NA	NA	NA	NA	NA	NA	NA
2.1348544883180763e-6	6.819654863632363e-6	1.8995723093949675e-6	5.051395167562608e-6	2.746288830052397e-6	4.704750113313906e-8	948	XUT_1F-14	NA	chrI:27074-28174(+)	XUTs	1	2	1	NA	3	1	52	41.5	22	NA	36	21	52	41.5	22	NA	35	21	52	52	52	52	52	52	52	52	52	52	52	40.3980197534483	NA	32.95	33.9	34.85	41.5	46.25	47.2	48.15	49.1
2.1348544883180763e-6	2.2732182878774546e-6	1.8995723093949675e-6	2.525697583781304e-6	5.492577660104794e-6	4.704750113313906e-6	950	XUT_1F-23,SUT002,XUT_1F-25	NA	chrI:43127-45496(+)	XUTs	1	1	2	1	1	1	54	38	28	34	23	78	54	38	28	34	23	78	54	54	54	54	54	54	54	54	54	54	54	38	38	38	38	38	38	38	38	38	38
2.1348544883180763e-6	6.819654863632363e-6	1.8995723093949675e-6	1.0102790335125216e-5	5.492577660104794e-6	1.8819000453255625e-5	952	XUT_1F-4	NA	chrI:13726-16710(+)	XUTs	1	4	2	4	3	1	70	33	75	57.75	59.3333333333333	20	70	37	75	55.5	53	20	70	70	70	70	70	70	70	70	70	70	70	26.3188477161096	NA	10.75	14.5	18.25	37	44.25	45.6	46.95	48.3
2.1348544883180763e-6	4.546436575754909e-6	3.799144618789935e-6	2.5256975837813038e-8	2.7462888300523974e-8	4.704750113313906e-6	953	XUT_1F-60,CUT002	NA	chrI:137743-138831(+)	CUTs	1	NA	NA	1	2	2	42	NA	NA	26	46.5	16	42	NA	NA	26	46.5	16	42	42	42	42	42	42	42	42	42	42	42	NA	NA	NA	NA	NA	NA	NA	NA	NA	NA
6.4045634649542284e-6	1.1366091439387272e-5	1.1397433856369804e-5	7.577092751343912e-6	2.746288830052397e-6	9.409500226627812e-6	954	XUT_1F-90,SUT004	NA	chrI:197278-200030(+)	XUTs	3	3	1	2	5	6	32.3333333333333	21.6666666666667	27	60.5	33.8	33.1666666666667	40	22	27	60.5	33	32.5	29.3179441775647	NA	17.5	20	22.5	40	41	41.2	41.4	41.6	41.8	21.5673030678187	NA	19.3	19.6	19.9	22	23	23.2	23.4	23.6
2.1348544883180763e-6	2.2732182878774546e-6	3.799144618789935e-6	2.525697583781304e-6	2.7462888300523974e-8	4.704750113313906e-6	957	XUT_1R-5	NA	chrI:17190-17980(-)	XUTs	1	1	NA	1	1	2	45	57	NA	39	65	61	45	57	NA	39	65	61	45	45	45	45	45	45	45	45	45	45	45	57	57	57	57	57	57	57	57	57	57
6.4045634649542284e-6	6.819654863632363e-6	1.519657847515974e-5	1.5154185502687824e-5	1.6477732980314382e-5	3.293325079319735e-5	958	XUT_1R-83	NA	chrI:182873-183599(-)	XUTs	3	6	6	7	3	8	31.3333333333333	64.6666666666667	52.8333333333333	63.5714285714286	41.3333333333333	44	25	62	54.5	69	30	45	29.0439286678185	NA	20.5	21	21.5	25	37	39.4	41.8	44.2	46.6	62.3660751993559	62	45.25	46.5	47.75	62	68.75	71	78.25	85.5
1.0674272441590382e-5	4.546436575754909e-6	1.8995723093949673e-8	5.051395167562608e-6	2.746288830052397e-6	4.704750113313906e-6	959	XUT_1R-87	NA	chrI:187091-188135(-)	XUTs	5	2	1	1	2	NA	63.2	32.5	39	32	46	NA	41	32.5	39	32	46	NA	48.4085443486191	NA	19	23	27	41	95	102	109	116	123	32.310988842807	NA	29.35	29.7	30.05	32.5	34.25	34.6	34.95	35.3
1.2809126929908457e-5	1.1366091439387272e-5	1.519657847515974e-5	4.0411161340500865e-5	4.9433198940943145e-5	5.645700135976688e-5	961	XUT_1R-91	NA	chrI:189573-190047(-)	XUTs	6	16	18	12	5	8	43.1666666666667	44.625	51.5	38.0833333333333	40	48	42.5	45.5	42	32.5	25	46	42.3002091379847	NA	32.5	34	35.5	42.5	47.5	48	50.5	53	55.5	36.596780910972	46	10	15.5	20.75	45.5	49	52	52.75	74.5
4.2697089766361526e-6	4.546436575754909e-6	3.799144618789935e-6	2.5256975837813038e-8	2.7462888300523974e-8	4.704750113313906e-8	963	XUT_2F-106	NA	chrII:292134-292764(+)	XUTs	2	NA	NA	NA	2	2	47	NA	NA	NA	40.5	36.5	47	NA	NA	NA	40.5	36.5	46.6154480832267	NA	41.6	42.2	42.8	47	50	50.6	51.2	51.8	52.4	NA	NA	NA	NA	NA	NA	NA	NA	NA	NA
2.1348544883180763e-6	2.2732182878774544e-8	1.8995723093949673e-8	2.5256975837813038e-8	2.7462888300523974e-8	4.704750113313906e-8	965	XUT_2F-125,CUT014	NA	chrII:324372-325360(+)	CUTs	1	NA	NA	NA	NA	NA	22	NA	NA	NA	NA	NA	22	NA	NA	NA	NA	NA	22	22	22	22	22	22	22	22	22	22	22	NA	NA	NA	NA	NA	NA	NA	NA	NA	NA
1.0674272441590382e-5	6.819654863632363e-6	7.59828923757987e-6	5.051395167562608e-6	1.0985155320209587e-5	9.409500226627812e-6	967	XUT_2F-145,SUT014	NA	chrII:362764-364715(+)	XUTs	5	2	4	2	3	4	78.2	56.5	58.5	59.5	47.6666666666667	85.5	49	56.5	54.5	59.5	54	78	65.6421435739759	49	45.8	46.6	47.4	49	60	85.6	111.2	136.8	162.4	56.4800849857718	NA	55.15	55.3	55.45	56.5	57.25	57.4	57.55	57.7
2.1348544883180763e-6	6.819654863632363e-6	1.8995723093949673e-8	2.5256975837813038e-8	2.7462888300523974e-8	4.704750113313906e-8	968	XUT_2F-146,CUT019	NA	chrII:365889-367098(+)	CUTs	1	NA	NA	NA	3	NA	43	NA	NA	NA	23.6666666666667	NA	43	NA	NA	NA	20	NA	43	43	43	43	43	43	43	43	43	43	43	NA	NA	NA	NA	NA	NA	NA	NA	NA	NA
4.2697089766361526e-6	6.819654863632363e-6	7.59828923757987e-6	5.051395167562608e-6	1.3731444150261985e-5	4.704750113313906e-6	970	XUT_2F-177,CUT025	NA	chrII:427126-431775(+)	CUTs	2	2	5	1	3	4	49.5	49.5	58.8	71	58.3333333333333	83.75	49.5	49.5	52	71	52	58.5	48.3735464897913	NA	40.05	41.1	42.15	49.5	54.75	55.8	56.85	57.9	58.95	49.295030175465	NA	45.45	45.9	46.35	49.5	51.75	52.2	52.65	53.1
4.2697089766361526e-6	9.092873151509818e-6	5.698716928184902e-6	1.5154185502687824e-5	5.492577660104794e-6	1.8819000453255625e-5	971	XUT_2F-190,SUT018	NA	chrII:474276-477074(+)	XUTs	2	6	2	4	4	3	76.5	65	42	58.25	48	59	76.5	56.5	42	54	48.5	59	41.1339276024063	NA	18.45	24.9	31.35	76.5	108.75	115.2	121.65	128.1	134.55	52.0516650652581	NA	21.5	23	24.5	56.5	80.5	85	100.25	115.5
2.1348544883180763e-6	2.2732182878774544e-8	1.8995723093949673e-8	2.5256975837813038e-8	2.7462888300523974e-8	4.704750113313906e-8	972	XUT_2F-197,CUT027	NA	chrII:493074-493760(+)	CUTs	1	NA	NA	NA	NA	NA	19	NA	NA	NA	NA	NA	19	NA	NA	NA	NA	NA	19	19	19	19	19	19	19	19	19	19	19	NA	NA	NA	NA	NA	NA	NA	NA	NA	NA
4.2697089766361526e-6	4.546436575754909e-6	7.59828923757987e-6	2.525697583781304e-6	5.492577660104794e-6	4.704750113313906e-8	973	XUT_2F-206,SUT019	NA	chrII:532461-533319(+)	XUTs	2	1	2	NA	2	4	61	58	60	NA	72	77.25	61	58	60	NA	72	62.5	60.9672042987047	NA	59.2	59.4	59.6	61	62	62.2	62.4	62.6	62.8	58	58	58	58	58	58	58	58	58	58
1.707883590654461e-5	1.1366091439387272e-5	5.698716928184902e-6	1.7679883086469125e-5	1.922402181036678e-5	1.411425033994172e-5	976	XUT_2F-242,CUT030	NA	chrII:614214-616167(+)	CUTs	8	7	7	3	5	3	43.25	30.8571428571429	33	55.3333333333333	30	31	40	28	30	41	29	33	41.100143903129	65	26.75	28.5	30.25	40	50.75	57.4	64.05	65	65	27.0687412675159	18	13.8	15.6	17.4	28	41.5	43	45.3	49.2
2.1348544883180763e-6	2.2732182878774546e-6	1.8995723093949673e-8	2.5256975837813038e-8	2.7462888300523974e-8	4.704750113313906e-8	977	XUT_2F-258	NA	chrII:644201-645048(+)	XUTs	1	NA	NA	NA	1	NA	45	NA	NA	NA	15	NA	45	NA	NA	NA	15	NA	45	45	45	45	45	45	45	45	45	45	45	NA	NA	NA	NA	NA	NA	NA	NA	NA	NA
2.1348544883180763e-6	4.546436575754909e-6	3.799144618789935e-6	7.577092751343912e-6	2.7462888300523974e-8	4.704750113313906e-6	982	XUT_2F-87,SUT010	NA	chrII:251287-252147(+)	XUTs	1	3	NA	1	2	2	34	47	NA	47	30.5	49	34	48	NA	47	30.5	49	34	34	34	34	34	34	34	34	34	34	34	41.228547155352	NA	22.8	25.6	28.4	48	60.5	63	65.5	68
2.1348544883180763e-6	4.546436575754909e-6	1.8995723093949675e-6	2.5256975837813038e-8	2.7462888300523974e-8	4.704750113313906e-8	986	XUT_2R-114	NA	chrII:281280-283948(-)	XUTs	1	NA	NA	NA	2	1	107	NA	NA	NA	39	74	107	NA	NA	NA	39	74	107	107	107	107	107	107	107	107	107	107	107	NA	NA	NA	NA	NA	NA	NA	NA	NA	NA
2.1348544883180763e-6	2.2732182878774544e-8	1.8995723093949675e-6	2.5256975837813038e-8	2.7462888300523974e-8	9.409500226627812e-6	987	XUT_2R-121	NA	chrII:288328-289246(-)	XUTs	1	NA	NA	2	NA	1	39	NA	NA	53	NA	38	39	NA	NA	53	NA	38	39	39	39	39	39	39	39	39	39	39	39	NA	NA	NA	NA	NA	NA	NA	NA	NA	NA
8.539417953272305e-6	6.819654863632363e-6	5.698716928184902e-6	2.525697583781304e-6	5.492577660104794e-6	2.822850067988344e-5	988	XUT_2R-127,SUT445	NA	chrII:301353-304756(-)	XUTs	4	1	2	6	3	3	50.5	45	30.5	52.5	35	25	58.5	45	30.5	56	28	15	47.5984506046732	NA	29.95	34.9	39.85	58.5	59.25	59.4	59.55	59.7	59.85	45	45	45	45	45	45	45	45	45	45
2.1348544883180763e-6	2.2732182878774544e-8	1.8995723093949673e-8	2.5256975837813038e-8	2.7462888300523974e-8	4.704750113313906e-8	993	XUT_2R-226	NA	chrII:533839-534984(-)	XUTs	1	NA	NA	NA	NA	NA	11	NA	NA	NA	NA	NA	11	NA	NA	NA	NA	NA	11	11	11	11	11	11	11	11	11	11	11	NA	NA	NA	NA	NA	NA	NA	NA	NA	NA
8.539417953272305e-6	6.819654863632363e-6	5.698716928184902e-6	2.5256975837813038e-8	2.746288830052397e-6	4.704750113313906e-8	994	XUT_2R-256,SUT449	NA	chrII:601272-602308(-)	XUTs	4	NA	1	NA	3	3	48.75	NA	66	NA	43	37.6666666666667	43.5	NA	66	NA	42	34	46.8897599219818	NA	36.2	37.4	38.6	43.5	51.25	55.6	59.95	64.3	68.65	NA	NA	NA	NA	NA	NA	NA	NA	NA	NA
2.1348544883180763e-6	2.2732182878774546e-6	1.8995723093949675e-6	2.525697583781304e-6	2.7462888300523974e-8	4.704750113313906e-6	996	XUT_2R-271	NA	chrII:653172-653533(-)	XUTs	1	1	NA	1	1	1	23	20	NA	35	47	30	23	20	NA	35	47	30	23	23	23	23	23	23	23	23	23	23	23	20	20	20	20	20	20	20	20	20	20
2.1348544883180763e-6	2.2732182878774546e-6	1.8995723093949675e-6	2.5256975837813038e-8	2.7462888300523974e-8	4.704750113313906e-8	997	XUT_2R-307	NA	chrII:722287-723035(-)	XUTs	1	NA	NA	NA	1	1	46	NA	NA	NA	37	40	46	NA	NA	NA	37	40	46	46	46	46	46	46	46	46	46	46	46	NA	NA	NA	NA	NA	NA	NA	NA	NA	NA
2.1348544883180763e-6	2.2732182878774544e-8	1.8995723093949673e-8	2.5256975837813038e-8	2.746288830052397e-6	4.704750113313906e-6	998	XUT_2R-31	NA	chrII:91327-92221(-)	XUTs	1	NA	1	1	NA	NA	74	NA	37	68	NA	NA	74	NA	37	68	NA	NA	74	74	74	74	74	74	74	74	74	74	74	NA	NA	NA	NA	NA	NA	NA	NA	NA	NA
1.0674272441590382e-5	6.819654863632363e-6	7.59828923757987e-6	1.0102790335125216e-5	8.238866490157191e-6	2.3523750566569534e-5	999	XUT_2R-342,SUT451	NA	chrII:786209-786872(-)	XUTs	5	4	3	5	3	4	38.2	28.5	66.6666666666667	35.8	26.3333333333333	39.75	40	26.5	60	39	25	40	33.0827942786948	NA	16.8	17.6	18.4	40	43	48.8	54.6	60.4	66.2	27.2403695806342	NA	19.6	20.2	20.8	26.5	33	34.8	36.6	38.4
4.2697089766361526e-6	4.546436575754909e-6	1.519657847515974e-5	1.7679883086469125e-5	2.746288830052397e-5	1.8819000453255625e-5	1000	XUT_2R-343,SUT452,XUT_2R-344	NA	chrII:788502-792589(-)	XUTs	2	7	10	4	2	8	42.5	43	51	41.25	60	42.375	42.5	42	55	43	60	36	42.4735211631906	NA	41.15	41.3	41.45	42.5	43.25	43.4	43.55	43.7	43.85	39.18609236871	NA	20.6	24.2	27.8	42	51	54	58	64
8.539417953272305e-6	4.546436575754909e-6	3.799144618789935e-6	5.051395167562608e-6	8.238866490157191e-6	4.704750113313906e-6	1001	XUT_2R-48,SUT438	NA	chrII:126053-127563(-)	XUTs	4	2	3	1	2	2	34.75	64.5	36.3333333333333	86	35	29.5	31.5	64.5	32	86	35	29.5	30.5048885510192	NA	16.9	17.8	18.7	31.5	45.75	48.6	51.45	54.3	57.15	64.4980619863884	NA	64.05	64.1	64.15	64.5	64.75	64.8	64.85	64.9
4.2697089766361526e-6	1.3639309727264726e-5	9.497861546974837e-6	1.2628487918906519e-5	2.746288830052397e-6	9.409500226627812e-6	1002	XUT_2R-63,SUT439	NA	chrII:165962-166967(-)	XUTs	2	5	1	2	6	5	57	42.6	211	57.5	34	35.8	57	39	211	57.5	24	40	56.4358042380898	NA	49.8	50.6	51.4	57	61	61.8	62.6	63.4	64.2	35.9276418101711	NA	17.4	17.8	18.2	39	66	67.2	68.4	69.6
1.0674272441590382e-5	9.092873151509818e-6	2.4694440022134575e-5	2.0205580670250433e-5	3.5701754790681165e-5	1.8819000453255625e-5	1003	XUT_2R-65,SUT440	NA	chrII:169341-169998(-)	XUTs	5	8	13	4	4	13	52.2	65.75	38.4615384615385	45.25	55	37.9230769230769	46	54	36	44.5	32	42	50.9513384715038	46	40.4	41.8	43.2	46	57	60.2	63.4	66.6	69.8	55.0357960148355	NA	30.4	31.8	33.1	54	67.75	68.8	69.85	104.2
4.9101653231315756e-5	3.182505603028436e-5	3.799144618789935e-5	5.3039649259407384e-5	1.922402181036678e-5	3.293325079319735e-5	1004	XUT_2R-85	NA	chrII:218229-221050(-)	XUTs	23	21	7	7	14	20	51.4347826086956	56.7142857142857	45.4285714285714	91.2857142857143	57.2142857142857	49.6	53	49	42	56	59	50.5	45.3907005569987	57	15.6	23	31	53	58	58.6	59.7	68	86.2	47.767641111723	NA	19	22	24	49	63	67	79	90
4.2697089766361526e-6	2.2732182878774544e-8	1.8995723093949673e-8	2.525697583781304e-6	1.6477732980314382e-5	4.704750113313906e-8	1007	XUT_3F-108,SUT038	NA	chrIII:242570-244223(+)	XUTs	2	1	6	NA	NA	NA	63	22	72.8333333333333	NA	NA	NA	63	22	74.5	NA	NA	NA	62.489999199872	NA	55.8	56.6	57.4	63	67	67.8	68.6	69.4	70.2	22	22	22	22	22	22	22	22	22	22
4.2697089766361526e-6	2.2732182878774546e-6	3.799144618789935e-6	2.5256975837813038e-8	2.7462888300523974e-8	4.704750113313906e-8	1008	XUT_3F-31	NA	chrIII:74616-75423(+)	XUTs	2	NA	NA	NA	1	2	46	NA	NA	NA	43	41.5	46	NA	NA	NA	43	41.5	44.8998886412873	NA	37	38	39	46	51	52	53	54	55	NA	NA	NA	NA	NA	NA	NA	NA	NA	NA
3.62925263014073e-5	3.6371492606039274e-5	3.609187387850438e-5	3.283406858915695e-5	3.2955465960628764e-5	4.234275101982516e-5	1010	XUT_3F-5	NA	chrIII:29540-30536(+)	XUTs	17	13	12	9	16	19	57.3529411764706	56.8461538461538	52.5	42.5555555555556	60.9375	49.6842105263158	57	56	52	44	63.5	50	53.444474298471	57	29	30.6	31.8	57	67	67.8	69.8	81	98.2	51.3350015774729	56	26.6	38	41	56	63	66	70.2	76.8
2.1348544883180763e-6	2.2732182878774546e-6	1.8995723093949675e-6	5.051395167562608e-6	2.746288830052397e-6	4.704750113313906e-6	1011	XUT_3F-51,SUT029	NA	chrIII:116351-117306(+)	XUTs	1	2	1	1	1	1	57	14.5	32	23	44	37	57	14.5	32	23	44	37	57	57	57	57	57	57	57	57	57	57	57	10	NA	5.05	6.1	7.15	14.5	19.75	20.8	21.85	22.9
6.4045634649542284e-6	9.092873151509818e-6	1.519657847515974e-5	5.051395167562608e-6	1.3731444150261985e-5	1.411425033994172e-5	1012	XUT_3F-58,SUT031	NA	chrIII:125167-127021(+)	XUTs	3	2	5	3	4	8	59.3333333333333	30.5	58.2	62.6666666666667	46.25	34.875	56	30.5	58	59	47	35.5	57.0802194594366	NA	42.5	44	45.5	56	68.5	71	73.5	76	78.5	27.8208554864871	NA	19.25	20.5	21.75	30.5	36.75	38	39.25	40.5
9.606845197431343e-5	6.137689377269126e-5	3.799144618789935e-5	4.546255650806347e-5	4.668691011089075e-5	8.939025215296422e-5	1013	XUT_3F-6	NA	chrIII:30657-31231(+)	XUTs	45	18	17	19	27	20	34.7333333333333	30.1666666666667	32.5294117647059	38.5789473684211	28.0740740740741	35.15	30	27.5	33	45	30	26	29.2238027897921	NA	14.2	16.4	18	30	38	45.4	49.4	56.8	59.8	26.6758127041577	10	10	14.2	16.55	27.5	38.75	43.6	46.9	49.5
6.4045634649542284e-6	2.7278619454529452e-5	1.519657847515974e-5	1.2628487918906519e-5	1.6477732980314382e-5	1.411425033994172e-5	1014	XUT_3F-71,SUT032	NA	chrIII:157567-159258(+)	XUTs	3	5	6	3	12	8	38.3333333333333	29.2	43.6666666666667	46.6666666666667	40.3333333333333	46.625	32	27	50.5	52	37	45	33.8865886740391	NA	20.3	21.6	22.9	32	48	51.2	54.4	57.6	60.8	28.5911932971132	27	22.2	23.4	24.6	27	32	33.4	34.8	36.2
1.707883590654461e-5	1.591252801514218e-5	1.519657847515974e-5	1.2628487918906519e-5	1.3731444150261985e-5	3.293325079319735e-5	1015	XUT_3F-78	NA	chrIII:168897-169249(+)	XUTs	8	5	5	7	7	8	25.125	30.4	45.8	31.8571428571429	40.2857142857143	27.125	17.5	25	47	30	24	25.5	19.9425704000219	NA	10.05	11.1	12	17.5	29.5	40	50.5	54.1	56.55	27.551688397781	NA	18.6	19.2	19.8	25	28	34.4	40.8	47.2
2.1348544883180763e-6	2.2732182878774544e-8	1.8995723093949673e-8	2.5256975837813038e-8	2.746288830052397e-6	4.704750113313906e-8	1016	XUT_3F-99	NA	chrIII:210412-210827(+)	XUTs	1	NA	1	NA	NA	NA	15	NA	56	NA	NA	NA	15	NA	56	NA	NA	NA	15	15	15	15	15	15	15	15	15	15	15	NA	NA	NA	NA	NA	NA	NA	NA	NA	NA
8.539417953272305e-6	6.819654863632363e-6	9.497861546974837e-6	7.577092751343912e-6	1.3731444150261985e-5	1.8819000453255625e-5	1017	XUT_3R-106,SUT458	NA	chrIII:224335-227886(-)	XUTs	4	3	5	4	3	5	47.5	63.6666666666667	50.4	42.75	43.3333333333333	45.4	49.5	52	34	39	44	41	46.3339796946908	NA	34.5	36	37.5	49.5	56.5	56.8	57.1	57.4	57.7	61.5675772479448	NA	51.1	51.2	51.3	52	70	73.6	77.2	80.8
2.1348544883180763e-6	4.546436575754909e-6	1.8995723093949673e-8	2.5256975837813038e-8	1.0985155320209587e-5	4.704750113313906e-6	1019	XUT_3R-136	NA	chrIII:299575-300624(-)	XUTs	1	NA	4	1	2	NA	48	NA	45.5	80	70.5	NA	48	NA	43	80	70.5	NA	48	48	48	48	48	48	48	48	48	48	48	NA	NA	NA	NA	NA	NA	NA	NA	NA	NA
2.1348544883180763e-6	6.819654863632363e-6	1.7096150784554707e-5	1.7679883086469125e-5	1.922402181036678e-5	1.8819000453255625e-5	1020	XUT_3R-144,SUT459	NA	chrIII:308247-310026(-)	XUTs	1	7	7	4	3	9	90	70	44.2857142857143	53.75	38.6666666666667	49.5555555555556	90	61	46	51.5	44	59	90	90	90	90	90	90	90	90	90	90	90	66.0458561882155	61	43.8	45.6	47.4	61	76.5	78	83.6	97.4
6.4045634649542284e-6	2.2732182878774544e-8	5.698716928184902e-6	7.577092751343912e-6	1.3731444150261985e-5	1.411425033994172e-5	1021	XUT_3R-44,SUT455	NA	chrIII:113183-114278(-)	XUTs	3	3	5	3	NA	3	103.666666666667	37	43.6	34.6666666666667	NA	58	56	30	47	34	NA	61	83.106941071041	NA	50.6	51.2	51.8	56	130.5	145.4	160.3	175.2	190.1	31.4812183326289	NA	17.4	18.8	20.2	30	47.5	51	54.5	58
4.2697089766361526e-6	4.546436575754909e-6	3.799144618789935e-6	1.7679883086469125e-5	5.492577660104794e-6	4.704750113313906e-8	1022	XUT_3R-46,SUT456	NA	chrIII:115094-117286(-)	XUTs	2	7	2	NA	2	2	94	54.8571428571429	37.5	NA	32	44.5	94	53	37.5	NA	32	44.5	83.5882766899761	NA	55.3	59.6	63.9	94	115.5	119.8	124.1	128.4	132.7	52.7180572925619	NA	35.1	37.2	39.3	53	69	70.8	72.2	72.8
2.1348544883180763e-6	9.092873151509818e-6	1.8995723093949673e-8	5.051395167562608e-6	2.746288830052397e-6	4.704750113313906e-8	1024	XUT_4F-115	NA	chrIV:219362-219814(+)	XUTs	1	2	1	NA	4	NA	24	35.5	49	NA	28.75	NA	24	35.5	49	NA	26.5	NA	24	24	24	24	24	24	24	24	24	24	24	32.4037034920393	NA	22.45	23.9	25.35	35.5	42.75	44.2	45.65	47.1
2.1348544883180763e-6	2.2732182878774544e-8	3.799144618789935e-6	5.051395167562608e-6	8.238866490157191e-6	4.704750113313906e-8	1025	XUT_4F-117	NA	chrIV:220926-221556(+)	XUTs	1	2	3	NA	NA	2	46	30	29	NA	NA	66	46	30	28	NA	NA	66	46	46	46	46	46	46	46	46	46	46	46	29.9833287011299	NA	29.1	29.2	29.3	30	30.5	30.6	30.7	30.8
2.1348544883180763e-6	2.2732182878774544e-8	1.8995723093949673e-8	2.5256975837813038e-8	2.7462888300523974e-8	4.704750113313906e-8	1026	XUT_4F-132	NA	chrIV:247727-248032(+)	XUTs	1	NA	NA	NA	NA	NA	15	NA	NA	NA	NA	NA	15	NA	NA	NA	NA	NA	15	15	15	15	15	15	15	15	15	15	15	NA	NA	NA	NA	NA	NA	NA	NA	NA	NA
4.2697089766361526e-6	2.2732182878774546e-6	1.8995723093949673e-8	7.577092751343912e-6	2.7462888300523974e-8	4.704750113313906e-6	1027	XUT_4F-160,SUT043	NA	chrIV:312674-314163(+)	XUTs	2	3	NA	1	1	NA	58.5	40.3333333333333	NA	85	39	NA	58.5	41	NA	85	39	NA	58.3952052826257	NA	55.35	55.7	56.05	58.5	60.25	60.6	60.95	61.3	61.65	40.1194346955679	NA	35.6	36.2	36.8	41	43	43.4	43.8	44.2
6.4045634649542284e-6	4.546436575754909e-6	1.8995723093949673e-8	7.577092751343912e-6	2.7462888300523974e-8	4.704750113313906e-8	1029	XUT_4F-175	NA	chrIV:357455-359301(+)	XUTs	3	3	NA	NA	2	NA	46.3333333333333	69.3333333333333	NA	NA	18	NA	44	75	NA	NA	18	NA	46.1645023827525	NA	43.1	43.2	43.3	44	48	48.8	49.6	50.4	51.2	67.7698389180623	NA	52.5	55	57.5	75	79	79.8	80.6	81.4
8.539417953272305e-6	6.819654863632363e-6	3.799144618789935e-6	1.0102790335125216e-5	1.3731444150261985e-5	4.704750113313906e-6	1031	XUT_4F-193	NA	chrIV:387163-387700(+)	XUTs	4	4	5	1	3	2	47.75	52.75	53.6	16	29.3333333333333	71.5	50.5	54.5	56	16	34	71.5	47.1577788965213	NA	37.8	39.6	41.4	50.5	53.25	53.4	53.55	53.7	53.85	52.3395108125217	NA	44.2	45.4	46.6	54.5	58.25	58.4	58.55	58.7
4.2697089766361526e-6	2.2732182878774546e-6	3.799144618789935e-6	2.525697583781304e-6	1.0985155320209587e-5	4.704750113313906e-6	1032	XUT_4F-204,SUT049	NA	chrIV:407478-408201(+)	XUTs	2	1	4	1	1	2	19	28	37.25	11	12	41	19	28	36.5	11	12	41	16.7332005306815	NA	10.9	11.8	12.7	19	23.5	24.4	25.3	26.2	27.1	28	28	28	28	28	28	28	28	28	28
2.1348544883180763e-6	2.2732182878774546e-6	1.8995723093949673e-8	2.5256975837813038e-8	2.7462888300523974e-8	4.704750113313906e-8	1034	XUT_4F-238	NA	chrIV:481962-482307(+)	XUTs	1	NA	NA	NA	1	NA	55	NA	NA	NA	19	NA	55	NA	NA	NA	19	NA	55	55	55	55	55	55	55	55	55	55	55	NA	NA	NA	NA	NA	NA	NA	NA	NA	NA
2.1348544883180763e-6	6.819654863632363e-6	3.799144618789935e-6	2.5256975837813038e-8	2.7462888300523974e-8	4.704750113313906e-6	1035	XUT_4F-248,SUT052,CUT064	NA	chrIV:501454-502362(+)	CUTs	1	NA	NA	1	3	2	40	NA	NA	34	23	73	40	NA	NA	34	19	73	40	40	40	40	40	40	40	40	40	40	40	NA	NA	NA	NA	NA	NA	NA	NA	NA	NA
2.9887962836453067e-5	2.9551837742406904e-5	4.748930773487418e-5	4.798825409184477e-5	8.78812425616767e-5	7.52760018130225e-5	1037	XUT_4F-255	NA	chrIV:511974-513339(+)	XUTs	14	19	32	16	13	25	36.1428571428571	52.2105263157895	40.1875	40.5625	30.1538461538462	39.64	34.5	32	34.5	39	26	38	33.2513501513484	NA	15.3	18.7	24.55	34.5	45.5	48.6	51.05	51.7	57.25	37.6276188946899	31	15.8	18.4	20.4	32	49.5	58.6	64.3	67.4
2.1348544883180763e-6	4.546436575754909e-6	1.519657847515974e-5	5.051395167562608e-6	1.3731444150261985e-5	4.704750113313906e-6	1038	XUT_4F-272,SUT056	NA	chrIV:556685-557143(+)	XUTs	1	2	5	1	2	8	30	42.5	38.2	45	58.5	60.875	30	42.5	36	45	58.5	46.5	30	30	30	30	30	30	30	30	30	30	30	39.9499687108763	NA	29.45	30.9	32.35	42.5	49.75	51.2	52.65	54.1
1.0674272441590382e-5	9.092873151509818e-6	9.497861546974837e-6	7.577092751343912e-6	1.0985155320209587e-5	9.409500226627812e-6	1041	XUT_4F-30	NA	chrIV:49842-51040(+)	XUTs	5	3	4	2	4	5	62.6	28.6666666666667	62.5	63.5	69	47.2	52	25	56	63.5	68	44	59.4688108351912	NA	43.4	43.8	44.2	52	77	80.8	84.6	88.4	92.2	28.2310808664308	25	25	25	25	25	30.5	31.6	32.7	33.8
2.348339937149884e-5	6.819654863632363e-6	5.698716928184902e-6	5.051395167562608e-6	5.492577660104794e-6	4.704750113313906e-6	1042	XUT_4F-306	NA	chrIV:617735-618407(+)	XUTs	11	2	2	1	3	3	42	51.5	55	29	42.6666666666667	33.6666666666667	39	51.5	55	29	31	35	34.389871298333	61	11	13	17	39	57.5	61	61	61	78	48.0624593627917	NA	34.85	36.7	38.55	51.5	60.75	62.6	64.45	66.3
1.0674272441590382e-5	6.819654863632363e-6	3.799144618789935e-6	7.577092751343912e-6	8.238866490157191e-6	4.704750113313906e-8	1043	XUT_4F-32,SUT041	NA	chrIV:59124-60697(+)	XUTs	5	3	3	NA	3	2	39.4	22	38.3333333333333	NA	40	47.5	36	23	41	NA	47	47.5	33.3082856116407	NA	14.6	18.2	21.8	36	51	54.8	58.6	62.4	66.2	18.6049549369005	NA	9.5	11	12.5	23	29	30.2	31.4	32.6
2.1348544883180763e-6	2.2732182878774546e-6	3.799144618789935e-6	2.5256975837813038e-8	2.746288830052397e-6	4.704750113313906e-8	1048	XUT_4F-376,CUT071,CUT072,XUT_4F-377	NA	chrIV:794448-796068(+)	CUTs	1	NA	1	NA	1	2	65	NA	36	NA	60	34.5	65	NA	36	NA	60	34.5	65	65	65	65	65	65	65	65	65	65	65	NA	NA	NA	NA	NA	NA	NA	NA	NA	NA
2.1348544883180763e-6	2.2732182878774544e-8	3.799144618789935e-6	5.051395167562608e-6	2.7462888300523974e-8	4.704750113313906e-8	1049	XUT_4F-384	NA	chrIV:806024-806489(+)	XUTs	1	2	NA	NA	NA	2	30	19	NA	NA	NA	25.5	30	19	NA	NA	NA	25.5	30	30	30	30	30	30	30	30	30	30	30	12.8452325786651	NA	6.4	7.8	9.2	19	26	27.4	28.8	30.2
6.4045634649542284e-6	1.3639309727264726e-5	5.698716928184902e-6	5.051395167562608e-6	5.492577660104794e-6	9.409500226627812e-6	1051	XUT_4F-43,CUT050	NA	chrIV:73532-76623(+)	CUTs	3	2	2	2	6	3	58.3333333333333	49	66	62	43.3333333333333	36	57	49	66	62	44	39	57.9659927476725	NA	51.6	52.2	52.8	57	62	63	64	65	66	46.6476151587624	NA	35.5	37	38.5	49	56.5	58	59.5	61
1.0674272441590382e-5	6.819654863632363e-6	7.59828923757987e-6	5.051395167562608e-6	1.922402181036678e-5	9.409500226627812e-6	1052	XUT_4F-446,SUT063	NA	chrIV:968027-969795(+)	XUTs	5	2	7	2	3	4	118.2	56	67.5714285714286	54.5	55.3333333333333	61.25	58	56	74	54.5	63	59.5	81.514328615932	50	50	50	50	58	68	127.4	186.8	246.2	305.6	42.0356991139674	NA	22.7	26.4	30.1	56	74.5	78.2	81.9	85.6
4.2697089766361526e-6	1.1366091439387272e-5	7.59828923757987e-6	1.0102790335125216e-5	1.6477732980314382e-5	9.409500226627812e-6	1053	XUT_4F-447,SUT064	NA	chrIV:976479-977825(+)	XUTs	2	4	6	2	5	4	32.5	43	56.6666666666667	51	65.2	45.5	32.5	43.5	57	51	64	41.5	29.563490998189	NA	20.35	21.7	23.05	32.5	39.25	40.6	41.95	43.3	44.65	41.2640442909954	NA	28.4	30.8	33.2	43.5	48.5	50.6	52.7	54.8
2.1348544883180763e-6	4.546436575754909e-6	7.59828923757987e-6	5.051395167562608e-6	5.492577660104794e-6	9.409500226627812e-6	1055	XUT_4F-467,SUT065	NA	chrIV:1013458-1016877(+)	XUTs	1	2	2	2	2	4	49	51	49.5	97.5	53.5	53.25	49	51	49.5	97.5	53.5	53	49	49	49	49	49	49	49	49	49	49	49	49.7995983919549	NA	41.1	42.2	43.3	51	56.5	57.6	58.7	59.8
6.4045634649542284e-6	2.2732182878774546e-6	3.799144618789935e-6	2.525697583781304e-6	2.7462888300523974e-8	4.704750113313906e-8	1056	XUT_4F-473	NA	chrIV:1022150-1022976(+)	XUTs	3	1	NA	NA	1	2	36	56	NA	NA	34	35.5	39	56	NA	NA	34	35.5	34.793339985894	NA	25.5	27	28.5	39	42	42.6	43.2	43.8	44.4	56	56	56	56	56	56	56	56	56	56
2.1348544883180763e-6	2.2732182878774544e-8	1.8995723093949673e-8	2.525697583781304e-6	1.0985155320209587e-5	4.704750113313906e-6	1057	XUT_4F-491	NA	chrIV:1049878-1050559(+)	XUTs	1	1	4	1	NA	NA	53	52	123.75	43	NA	NA	53	52	89	43	NA	NA	53	53	53	53	53	53	53	53	53	53	53	52	52	52	52	52	52	52	52	52	52
1.9213690394862685e-5	6.819654863632363e-6	1.1397433856369804e-5	7.577092751343912e-6	1.3731444150261985e-5	1.411425033994172e-5	1059	XUT_4F-50,SUT042	NA	chrIV:80655-83423(+)	XUTs	9	3	5	3	3	6	72.1111111111111	54.6666666666667	42	62.6666666666667	53.6666666666667	62.3333333333333	57	60	52	62	49	64	61.5971006535031	71	33.8	34.6	38.8	57	71	71	71	99.1999999999999	155.6	54.1067845799048	60	45.6	47.2	48.8	60	60	60	60	60
1.4943981418226534e-5	1.1366091439387272e-5	2.6594012331529542e-5	3.535976617293825e-5	3.844804362073356e-5	1.8819000453255625e-5	1060	XUT_4F-500,SUT066	NA	chrIV:1080792-1081055(+)	XUTs	7	14	14	4	5	14	33.5714285714286	35.0714285714286	44.0714285714286	26.5	33.6	42.9285714285714	39	33.5	50.5	29	36	43.5	31.1004717317004	NA	16.6	17.2	17.8	39	42.5	44	45.3	46.2	47.1	31.4905529523048	NA	15.2	18.9	20.85	33.5	43.5	44	44.15	46.1
2.1348544883180763e-6	2.2732182878774546e-6	1.7096150784554707e-5	2.7782673421594346e-5	3.2955465960628764e-5	3.293325079319735e-5	1061	XUT_4F-524,SUT069,XUT_4F-526,CUT085	NA	chrIV:1162289-1166379(+)	CUTs	1	11	12	7	1	9	26	44.9090909090909	34.25	33.1428571428571	52	46.5555555555556	26	39	29	33	52	31	26	26	26	26	26	26	26	26	26	26	26	40.6416413916101	48	21.5	23	28.5	39	48	48	53	58
8.539417953272305e-6	1.3639309727264726e-5	2.0895295403344644e-5	1.2628487918906519e-5	2.4716599470471573e-5	4.234275101982516e-5	1062	XUT_4F-529,SUT070	NA	chrIV:1166581-1167104(+)	XUTs	4	5	9	9	6	11	51.75	45.6	44.7777777777778	43.4444444444444	47.1666666666667	52.6363636363636	60	55	48	45	46.5	55	40.6640236584483	NA	16.45	22.9	29.35	60	69.5	71	72.5	74	75.5	39.6006684174381	NA	17.6	20.2	22.8	55	62	63.2	64.4	65.6
4.2697089766361526e-6	2.2732182878774544e-8	1.8995723093949675e-6	2.525697583781304e-6	2.7462888300523974e-8	4.704750113313906e-8	1063	XUT_4F-592	NA	chrIV:1288232-1289191(+)	XUTs	2	1	NA	NA	NA	1	54.5	44	NA	NA	NA	58	54.5	44	NA	NA	NA	58	54.3874985635486	NA	51.35	51.7	52.05	54.5	56.25	56.6	56.95	57.3	57.65	44	44	44	44	44	44	44	44	44	44
6.4045634649542284e-6	2.2732182878774544e-8	9.497861546974837e-6	5.051395167562608e-6	5.492577660104794e-6	4.704750113313906e-8	1066	XUT_4F-642,SUT075	NA	chrIV:1406033-1408837(+)	XUTs	3	2	2	NA	NA	5	51.3333333333333	58.5	72.5	NA	NA	58.2	50	58.5	72.5	NA	NA	48	51.2231665994998	NA	48.2	48.4	48.6	50	53	53.6	54.2	54.8	55.4	46.4973117502507	NA	26.55	30.1	33.65	58.5	76.25	79.8	83.35	86.9
6.4045634649542284e-6	2.2732182878774546e-6	3.799144618789935e-6	2.5256975837813038e-8	2.746288830052397e-6	4.704750113313906e-6	1069	XUT_4F-689,SUT081,CUT100	NA	chrIV:1483714-1485581(+)	CUTs	3	NA	1	1	1	2	47.3333333333333	NA	55	60	40	45.5	42	NA	55	60	40	45.5	46.661824894498	NA	41.1	41.2	41.3	42	50.5	52.2	53.9	55.6	57.3	NA	NA	NA	NA	NA	NA	NA	NA	NA	NA
8.539417953272305e-6	2.2732182878774544e-8	5.698716928184902e-6	1.0102790335125216e-5	1.6477732980314382e-5	9.409500226627812e-6	1070	XUT_4F-700,SUT083	NA	chrIV:1500694-1502531(+)	XUTs	4	4	6	2	NA	3	51.75	46.75	59.6666666666667	40.5	NA	42.6666666666667	51.5	55.5	48	40.5	NA	41	44.4774114240201	NA	21.8	26.6	31.4	51.5	62.25	67.2	72.15	77.1	82.05	36.8982096244378	NA	15.6	22.2	28.8	55.5	60.25	61.6	62.95	64.3
2.1348544883180763e-6	2.2732182878774544e-8	3.799144618789935e-6	2.525697583781304e-6	8.238866490157191e-6	4.704750113313906e-6	1071	XUT_4F-703	NA	chrIV:1506978-1507937(+)	XUTs	1	1	3	1	NA	2	139	31	24	52	NA	45.5	139	31	24	52	NA	45.5	139	139	139	139	139	139	139	139	139	139	139	31	31	31	31	31	31	31	31	31	31
8.539417953272305e-6	2.2732182878774546e-6	7.59828923757987e-6	1.2628487918906519e-5	2.746288830052397e-6	4.704750113313906e-8	1073	XUT_4R-100	NA	chrIV:239859-242105(-)	XUTs	4	5	1	NA	1	4	37.25	45.6	35	NA	59	33	39.5	53	35	NA	59	32	35.7082348601489	47	24.35	25.7	27.05	39.5	47	47	47	47	47	44.4838834401972	53	31.8	33.6	35.4	53	53	53	53	53
2.1348544883180763e-6	2.2732182878774544e-8	1.8995723093949673e-8	2.5256975837813038e-8	2.7462888300523974e-8	4.704750113313906e-6	1075	XUT_4R-172	NA	chrIV:407837-408397(-)	XUTs	1	NA	NA	1	NA	NA	55	NA	NA	49	NA	NA	55	NA	NA	49	NA	NA	55	55	55	55	55	55	55	55	55	55	55	NA	NA	NA	NA	NA	NA	NA	NA	NA	NA
1.707883590654461e-5	4.546436575754909e-6	1.1397433856369804e-5	5.051395167562608e-6	1.0985155320209587e-5	1.411425033994172e-5	1078	XUT_4R-237,SUT469	NA	chrIV:544832-546026(-)	XUTs	8	2	4	3	2	6	44.125	54	45.5	45.3333333333333	27	44	41	54	40.5	44	27	40	43.3171643778054	NA	35.05	36.1	37.05	41	49.25	49.6	49.95	53.9	58.45	52.4118307255146	NA	42.3	43.6	44.9	54	60.5	61.8	63.1	64.4
2.1348544883180763e-6	2.2732182878774544e-8	1.8995723093949675e-6	5.051395167562608e-6	2.746288830052397e-6	9.409500226627812e-6	1079	XUT_4R-253	NA	chrIV:575869-576328(-)	XUTs	1	2	1	2	NA	1	55	40	54	55.5	NA	23	55	40	54	55.5	NA	23	55	55	55	55	55	55	55	55	55	55	55	40	40	40	40	40	40	40	40	40	40
2.1348544883180763e-6	9.092873151509818e-6	9.497861546974837e-6	5.051395167562608e-6	8.238866490157191e-6	4.704750113313906e-6	1080	XUT_4R-263,SUT471	NA	chrIV:592565-593533(-)	XUTs	1	2	3	1	4	5	12	36	36.6666666666667	54	56	27.2	12	36	20	54	60	18	12	12	12	12	12	12	12	12	12	12	12	33.570820663189	NA	24.3	25.6	26.9	36	42.5	43.8	45.1	46.4
2.1348544883180763e-6	6.819654863632363e-6	1.7096150784554707e-5	1.2628487918906519e-5	1.3731444150261985e-5	1.411425033994172e-5	1083	XUT_4R-283,YDRCdelta9	NA	chrIV:651787-653137(-)	XUTs	1	5	5	3	3	9	36	38.6	35.4	65.3333333333333	42.6666666666667	45	36	45	33	74	42	57	36	36	36	36	36	36	36	36	36	36	36	33.0909047219083	NA	15.2	16.4	17.6	45	47	51	55	59
8.11244705560869e-5	8.638229493934325e-5	1.3486963396704268e-4	2.5509545596191167e-4	2.773751718352921e-4	2.5405650611895096e-4	1086	XUT_4R-336	NA	chrIV:803028-803615(-)	XUTs	38	101	101	54	38	71	35.6578947368421	37.8019801980198	41.1980198019802	35.6666666666667	42.7105263157895	42.4507042253521	35	37	38	34.5	36.5	41	30.838532263315	40	11.55	14	16.55	35	45.5	51.8	57.45	61.5	65.15	33.2007466533902	42	13	16	18	37	47	51	58	64
2.1348544883180763e-6	2.2732182878774544e-8	1.8995723093949673e-8	2.5256975837813038e-8	2.746288830052397e-6	4.704750113313906e-6	1087	XUT_4R-370,SUT474	NA	chrIV:908295-909416(-)	XUTs	1	NA	1	1	NA	NA	36	NA	56	26	NA	NA	36	NA	56	26	NA	NA	36	36	36	36	36	36	36	36	36	36	36	NA	NA	NA	NA	NA	NA	NA	NA	NA	NA
8.539417953272305e-6	4.546436575754909e-6	1.7096150784554707e-5	1.5154185502687824e-5	8.238866490157191e-6	2.3523750566569534e-5	1088	XUT_4R-372,SUT475	NA	chrIV:909910-913790(-)	XUTs	4	6	3	5	2	9	47	53.3333333333333	57.3333333333333	45.4	36	56.3333333333333	50	49	64	48	36	46	42.411471176327	NA	22.85	25.7	28.55	50	62.75	63.8	64.85	65.9	66.95	50.6799710242436	NA	34.5	36	37.5	49	61	64	69.5	75
6.4045634649542284e-6	4.546436575754909e-6	3.799144618789935e-6	5.051395167562608e-6	2.746288830052397e-6	4.704750113313906e-6	1091	XUT_4R-423,SUT480	NA	chrIV:1018102-1019175(-)	XUTs	3	2	1	1	2	2	40.6666666666667	18	16	36	48.5	20	43	18	16	36	48.5	20	39.8347347923243	NA	31.3	32.6	33.9	43	46	46.6	47.2	47.8	48.4	16.9705627484771	NA	12.6	13.2	13.8	18	21	21.6	22.2	22.8
2.1348544883180763e-6	4.546436575754909e-6	1.8995723093949675e-6	2.5256975837813038e-8	2.7462888300523974e-8	4.704750113313906e-8	1095	XUT_4R-521,CUT529	NA	chrIV:1274604-1276505(-)	CUTs	1	NA	NA	NA	2	1	21	NA	NA	NA	49.5	58	21	NA	NA	NA	49.5	58	21	21	21	21	21	21	21	21	21	21	21	NA	NA	NA	NA	NA	NA	NA	NA	NA	NA
6.4045634649542284e-6	6.819654863632363e-6	5.698716928184902e-6	2.5256975837813038e-8	2.746288830052397e-6	4.704750113313906e-8	1098	XUT_4R-552,SUT493	NA	chrIV:1353115-1353553(-)	XUTs	3	NA	1	NA	3	3	23.6666666666667	NA	27	NA	30.6666666666667	38.3333333333333	19	NA	27	NA	23	28	20.4633491470981	NA	11.8	12.6	13.4	19	30	32.2	34.4	36.6	38.8	NA	NA	NA	NA	NA	NA	NA	NA	NA	NA
4.2697089766361526e-6	2.2732182878774546e-6	1.8995723093949675e-6	2.525697583781304e-6	2.7462888300523974e-8	4.704750113313906e-8	1101	XUT_4R-81,CUT479,CUT480	NA	chrIV:212683-217240(-)	CUTs	2	1	NA	NA	1	1	40	53	NA	NA	21	31	40	53	NA	NA	21	31	37.0809924354783	NA	26.5	28	29.5	40	47.5	49	50.5	52	53.5	53	53	53	53	53	53	53	53	53	53
5.5506216696269984e-5	6.592333034844617e-5	3.9891018497294315e-5	2.2731278254031734e-5	3.5701754790681165e-5	4.704750113313907e-5	1105	XUT_5F-128,SUT091	NA	chrV:268778-269426(+)	XUTs	26	9	13	10	29	21	38.0384615384615	39.5555555555556	40.8461538461538	43.5	40.6896551724138	39.0952380952381	38.5	40	40	46	40	36	33.9569739319765	24	13.75	19	23.5	38.5	46.75	51	56	57.5	66.5	34.6749271012857	60	14.2	17.4	20.4	40	60	60	60	60.6
8.539417953272305e-6	9.092873151509818e-6	1.3297006165764771e-5	7.577092751343912e-6	2.746288830052397e-6	4.704750113313906e-6	1106	XUT_5F-129,SUT092	NA	chrV:270649-271616(+)	XUTs	4	3	1	1	4	7	41.25	31	60	70	97.5	36	39	32	60	70	47.5	28	36.1487666682107	NA	21.15	21.3	21.45	39	58.5	60	61.5	63	64.5	30.9224562100637	NA	28.4	28.8	29.2	32	32.5	32.6	32.7	32.8
2.1348544883180763e-6	2.2732182878774546e-6	1.8995723093949673e-8	5.051395167562608e-6	1.0985155320209587e-5	4.704750113313906e-8	1107	XUT_5F-136	NA	chrV:279866-280883(+)	XUTs	1	2	4	NA	1	NA	24	33.5	34	NA	32	NA	24	33.5	32.5	NA	32	NA	24	24	24	24	24	24	24	24	24	24	24	33.4065861769801	NA	31.25	31.5	31.75	33.5	34.75	35	35.25	35.5
1.0674272441590382e-5	1.591252801514218e-5	1.3297006165764771e-5	2.5256975837813038e-5	1.3731444150261985e-5	1.411425033994172e-5	1108	XUT_5F-139,SUT093	NA	chrV:284415-287558(+)	XUTs	5	10	5	3	7	7	55.4	41.5	42	62.6666666666667	60	96.5714285714286	52	40	42	62	53	70	54.5618627264263	NA	45.4	46.8	48.2	52	56	59.6	63.2	66.8	70.4	40.4689969455344	30	30	30	31.4	40	50.25	52.2	52.65	53.3
6.4045634649542284e-6	2.2732182878774546e-6	1.1397433856369804e-5	2.2731278254031734e-5	4.119433245078596e-5	3.293325079319735e-5	1115	XUT_5F-239,SUT098	NA	chrV:503956-504971(+)	XUTs	3	9	15	7	1	6	27	44.1111111111111	47.9333333333333	33.2857142857143	61	52.6666666666667	27	38	44	33	61	53	25.4149415055294	NA	17.1	18.2	19.3	27	32.5	33.6	34.7	35.8	36.9	40.1603287838958	NA	21.8	28.6	32.6	38	61	61.4	61.8	65.2
2.1348544883180763e-6	4.546436575754909e-6	7.59828923757987e-6	7.577092751343912e-6	8.238866490157191e-6	4.704750113313906e-6	1117	XUT_5F-255,SUT099	NA	chrV:554074-557081(+)	XUTs	1	3	3	1	2	4	38	50.6666666666667	52	62	39	47.5	38	50	56	62	39	49.5	38	38	38	38	38	38	38	38	38	38	38	50.1329793496458	NA	42.8	43.6	44.4	50	55	56	57	58
2.1348544883180763e-6	4.546436575754909e-6	1.8995723093949675e-6	5.051395167562608e-6	2.746288830052397e-6	4.704750113313906e-8	1118	XUT_5F-62,YELWdelta5	NA	chrV:137038-138523(+)	XUTs	1	2	1	NA	2	1	15	43.5	73	NA	48	137	15	43.5	73	NA	48	137	15	15	15	15	15	15	15	15	15	15	15	41.3521462562707	NA	31.35	32.7	34.05	43.5	50.25	51.6	52.95	54.3
2.1348544883180763e-6	2.2732182878774544e-8	1.8995723093949673e-8	2.525697583781304e-6	2.7462888300523974e-8	4.704750113313906e-8	1121	XUT_5F-75	NA	chrV:167067-167892(+)	XUTs	1	1	NA	NA	NA	NA	68	39	NA	NA	NA	NA	68	39	NA	NA	NA	NA	68	68	68	68	68	68	68	68	68	68	68	39	39	39	39	39	39	39	39	39	39
8.539417953272305e-6	6.819654863632363e-6	7.59828923757987e-6	2.5256975837813038e-5	2.1970310640419175e-5	3.763800090651125e-5	1123	XUT_5R-11,SUT500	NA	chrV:8378-9843(-)	XUTs	4	10	8	8	3	4	64.75	38.8	48.375	44.25	90.3333333333333	44.5	64	40.5	52	37	66	48.5	64.6533265288616	NA	61.15	61.3	61.45	64	67	67.6	68.2	68.8	69.4	32.1263437706546	NA	10.45	10.9	13.45	40.5	58	61.2	61.65	62.3
4.056223527804345e-5	2.045896459089709e-5	1.519657847515974e-5	2.2731278254031734e-5	2.746288830052397e-5	2.822850067988344e-5	1124	XUT_5R-115,YERCdelta8	NA	chrV:248477-249872(-)	XUTs	19	9	10	6	9	8	30.5263157894737	51.1111111111111	43.9	28.3333333333333	25	34.375	24	41	32.5	22.5	19	33	26.5944728661146	NA	13.4	16.4	18.4	24	38.5	42.2	48.8	54.2	60.5	44.9340287859236	NA	20	22	26	41	62	70.8	79.6	86.2
4.2697089766361526e-6	2.2732182878774544e-8	1.8995723093949675e-6	2.5256975837813038e-8	5.492577660104794e-6	9.409500226627812e-6	1125	XUT_5R-12,SUT501	NA	chrV:10435-11362(-)	XUTs	2	NA	2	2	NA	1	82	NA	46.5	75	NA	46	82	NA	46.5	75	NA	46	81.3879597975033	NA	73	74	75	82	87	88	89	90	91	NA	NA	NA	NA	NA	NA	NA	NA	NA	NA
6.4045634649542284e-6	6.819654863632363e-6	3.799144618789935e-6	5.051395167562608e-6	5.492577660104794e-6	4.704750113313906e-8	1131	XUT_5R-211	NA	chrV:488066-488578(-)	XUTs	3	2	2	NA	3	2	48.6666666666667	32	42	NA	111.333333333333	29.5	45	32	42	NA	56	29.5	47.5823134158831	NA	38.7	39.4	40.1	45	54	55.8	57.6	59.4	61.2	29.6647939483826	NA	21.2	22.4	23.6	32	38	39.2	40.4	41.6
2.1348544883180763e-6	2.2732182878774546e-6	1.8995723093949675e-6	2.5256975837813038e-8	2.7462888300523974e-8	4.704750113313906e-8	1135	XUT_5R-36,CUT546	NA	chrV:62633-63977(-)	CUTs	1	NA	NA	NA	1	1	41	NA	NA	NA	40	79	41	NA	NA	NA	40	79	41	41	41	41	41	41	41	41	41	41	41	NA	NA	NA	NA	NA	NA	NA	NA	NA	NA
2.1348544883180763e-6	2.2732182878774544e-8	1.8995723093949673e-8	2.5256975837813038e-8	2.7462888300523974e-8	4.704750113313906e-8	1136	XUT_5R-40	NA	chrV:75955-77497(-)	XUTs	1	NA	NA	NA	NA	NA	46	NA	NA	NA	NA	NA	46	NA	NA	NA	NA	NA	46	46	46	46	46	46	46	46	46	46	46	NA	NA	NA	NA	NA	NA	NA	NA	NA	NA
4.2697089766361526e-6	2.2732182878774544e-8	3.799144618789935e-6	2.525697583781304e-6	2.746288830052397e-6	9.409500226627812e-6	1138	XUT_5R-74,SUT505,XUT_5R-75	NA	chrV:151067-151894(-)	XUTs	2	1	1	2	NA	2	55.5	60	43	49.5	NA	48.5	55.5	60	43	49.5	NA	48.5	54.9909083394701	NA	48.75	49.5	50.25	55.5	59.25	60	60.75	61.5	62.25	60	60	60	60	60	60	60	60	60	60
2.1348544883180763e-6	2.2732182878774546e-6	1.8995723093949673e-8	2.525697583781304e-6	2.7462888300523974e-8	9.409500226627812e-6	1139	XUT_5R-81,SUT507	NA	chrV:161376-162485(-)	XUTs	1	1	NA	2	1	NA	77	49	NA	62.5	42	NA	77	49	NA	62.5	42	NA	77	77	77	77	77	77	77	77	77	77	77	49	49	49	49	49	49	49	49	49	49
1.2809126929908457e-5	1.8185746303019637e-5	3.039315695031948e-5	3.535976617293825e-5	2.746288830052397e-5	3.293325079319735e-5	1141	XUT_5R-93,SUT509	NA	chrV:186889-188144(-)	XUTs	6	14	10	7	8	16	50.5	50.2142857142857	55.1	48.1428571428571	45.125	55.3125	53.5	45.5	58	47	52	53.5	49.771548722131	NA	37.75	40.5	43.25	53.5	56.75	57	57.25	57.5	57.75	45.4619462207684	NA	22.45	29.7	35.55	45.5	57	61	65.15	80.1
2.1348544883180763e-6	2.2732182878774544e-8	1.8995723093949675e-6	2.5256975837813038e-8	2.7462888300523974e-8	4.704750113313906e-8	1142	XUT_5R-97,SUT512	NA	chrV:202478-204665(-)	XUTs	1	NA	NA	NA	NA	1	57	NA	NA	NA	NA	42	57	NA	NA	NA	NA	42	57	57	57	57	57	57	57	57	57	57	57	NA	NA	NA	NA	NA	NA	NA	NA	NA	NA
2.1348544883180763e-6	2.2732182878774544e-8	1.8995723093949673e-8	2.5256975837813038e-8	2.7462888300523974e-8	4.704750113313906e-8	1143	XUT_6F-104	NA	chrVI:252026-252344(+)	XUTs	1	NA	NA	NA	NA	NA	12	NA	NA	NA	NA	NA	12	NA	NA	NA	NA	NA	12	12	12	12	12	12	12	12	12	12	12	NA	NA	NA	NA	NA	NA	NA	NA	NA	NA
8.539417953272305e-6	9.092873151509818e-6	1.8995723093949675e-6	2.5256975837813038e-8	5.492577660104794e-6	4.704750113313906e-8	1146	XUT_6F-52	NA	chrVI:111497-112317(+)	XUTs	4	NA	2	NA	4	1	46	NA	38.5	NA	39.75	52	57	NA	38.5	NA	43.5	52	39.3905441080096	57	19.6	26.2	32.8	57	57	57	57	57	57	NA	NA	NA	NA	NA	NA	NA	NA	NA	NA
1.0674272441590382e-5	1.8185746303019637e-5	5.698716928184902e-6	7.577092751343912e-6	1.3731444150261985e-5	9.409500226627812e-6	1147	XUT_6R-115,SUT531,CUT581	NA	chrVI:262279-263837(-)	CUTs	5	3	5	2	8	3	49.8	45	73.8	41.5	75	44	54	34	66	41.5	46	37	48.7622328397131	NA	37.4	37.8	38.2	54	58	58.6	59.2	59.8	60.4	42.1851238716587	NA	32.2	32.4	32.6	34	51.5	55	58.5	62
6.4045634649542284e-6	2.2732182878774546e-6	1.8995723093949675e-6	2.525697583781304e-6	2.7462888300523974e-8	4.704750113313906e-8	1151	XUT_6R-50	NA	chrVI:111126-111782(-)	XUTs	3	1	NA	NA	1	1	44.3333333333333	19	NA	NA	45	35	42	19	NA	NA	45	35	44.157151543848	NA	41.1	41.2	41.3	42	46	46.8	47.6	48.4	49.2	19	19	19	19	19	19	19	19	19	19
2.1348544883180763e-6	6.819654863632363e-6	3.799144618789935e-6	1.5154185502687824e-5	1.6477732980314382e-5	4.704750113313906e-6	1152	XUT_6R-65,SUT528	NA	chrVI:158100-159136(-)	XUTs	1	6	6	1	3	2	73	48.6666666666667	42.3333333333333	48	40.6666666666667	63.5	73	49.5	38.5	48	52	63.5	73	73	73	73	73	73	73	73	73	73	73	46.6961667750172	NA	31.5	32	32.5	49.5	57.75	60	62.25	64.5
2.1348544883180763e-6	2.2732182878774544e-8	1.8995723093949673e-8	2.5256975837813038e-8	2.7462888300523974e-8	4.704750113313906e-8	1153	XUT_6R-66	NA	chrVI:159158-160101(-)	XUTs	1	NA	NA	NA	NA	NA	24	NA	NA	NA	NA	NA	24	NA	NA	NA	NA	NA	24	24	24	24	24	24	24	24	24	24	24	NA	NA	NA	NA	NA	NA	NA	NA	NA	NA
2.1348544883180763e-6	2.2732182878774544e-8	1.8995723093949673e-8	2.525697583781304e-6	2.7462888300523974e-8	4.704750113313906e-6	1154	XUT_7F-110	NA	chrVII:235772-236158(+)	XUTs	1	1	NA	1	NA	NA	6	15	NA	30	NA	NA	6	15	NA	30	NA	NA	6	6	6	6	6	6	6	6	6	6	6	15	15	15	15	15	15	15	15	15	15
6.4045634649542284e-6	4.546436575754909e-6	1.8995723093949675e-6	2.5256975837813038e-8	8.238866490157191e-6	9.409500226627812e-6	1155	XUT_7F-130	NA	chrVII:276422-277346(+)	XUTs	3	NA	3	2	2	1	57	NA	49.3333333333333	60.5	29.5	16	53	NA	51	60.5	29.5	16	56.2606893265768	NA	48.5	49	49.5	53	61.5	63.2	64.9	66.6	68.3	NA	NA	NA	NA	NA	NA	NA	NA	NA	NA
8.539417953272305e-6	1.591252801514218e-5	1.519657847515974e-5	2.2731278254031734e-5	8.238866490157191e-6	2.822850067988344e-5	1156	XUT_7F-261,SUT122,CUT148	NA	chrVII:559183-559571(+)	CUTs	4	9	3	6	7	8	21	40.7777777777778	37	41.5	48.7142857142857	22.5	22.5	37	34	33	35	17	20.0622091492927	NA	13.2	14.4	15.6	22.5	25.5	25.8	26.1	26.4	26.7	36.8090760853542	NA	19	23	25.2	37	55	59	63	65.8
2.1348544883180763e-6	2.2732182878774546e-6	1.8995723093949673e-8	2.5256975837813038e-8	2.7462888300523974e-8	4.704750113313906e-8	1157	XUT_7F-271	NA	chrVII:592737-593362(+)	XUTs	1	NA	NA	NA	1	NA	36	NA	NA	NA	65	NA	36	NA	NA	NA	65	NA	36	36	36	36	36	36	36	36	36	36	36	NA	NA	NA	NA	NA	NA	NA	NA	NA	NA
2.1348544883180763e-6	2.2732182878774544e-8	1.8995723093949673e-8	7.577092751343912e-6	5.492577660104794e-6	1.8819000453255625e-5	1159	XUT_7F-283,SUT123	NA	chrVII:620205-622300(+)	XUTs	1	3	2	4	NA	NA	41	20.6666666666667	48	23.25	NA	NA	41	21	48	24	NA	NA	41	41	41	41	41	41	41	41	41	41	41	20.1570961425934	NA	15.6	16.2	16.8	21	23.5	24	24.5	25
2.1348544883180763e-6	2.2732182878774544e-8	3.799144618789935e-6	2.525697583781304e-6	2.7462888300523974e-8	4.704750113313906e-8	1162	XUT_7F-31,SUT110,CUT125	NA	chrVII:63743-64426(+)	CUTs	1	1	NA	NA	NA	2	53	22	NA	NA	NA	24.5	53	22	NA	NA	NA	24.5	53	53	53	53	53	53	53	53	53	53	53	22	22	22	22	22	22	22	22	22	22
2.1348544883180763e-6	2.2732182878774544e-8	5.698716928184902e-6	5.051395167562608e-6	2.7462888300523974e-8	4.704750113313906e-6	1165	XUT_7F-324,SUT128	NA	chrVII:731266-733118(+)	XUTs	1	2	NA	1	NA	3	21	38.5	NA	21	NA	37.6666666666667	21	38.5	NA	21	NA	47	21	21	21	21	21	21	21	21	21	21	21	34.2928563989645	NA	22.75	24.5	26.25	38.5	47.25	49	50.75	52.5
2.1348544883180763e-6	2.2732182878774544e-8	1.8995723093949673e-8	2.5256975837813038e-8	2.7462888300523974e-8	4.704750113313906e-8	1166	XUT_7F-333	NA	chrVII:752976-754407(+)	XUTs	1	NA	NA	NA	NA	NA	12	NA	NA	NA	NA	NA	12	NA	NA	NA	NA	NA	12	12	12	12	12	12	12	12	12	12	12	NA	NA	NA	NA	NA	NA	NA	NA	NA	NA
2.1348544883180763e-6	2.2732182878774544e-8	3.799144618789935e-6	5.051395167562608e-6	8.238866490157191e-6	4.704750113313906e-8	1169	XUT_7F-36	NA	chrVII:78243-79825(+)	XUTs	1	2	3	NA	NA	2	34	67	33	NA	NA	34	34	67	27	NA	NA	34	34	34	34	34	34	34	34	34	34	34	34	62.1610810716802	NA	44.5	47	49.5	67	79.5	82	84.5	87
2.1348544883180763e-6	2.2732182878774544e-8	3.799144618789935e-6	1.0102790335125216e-5	2.746288830052397e-6	4.704750113313906e-6	1171	XUT_7F-400,CUT160	NA	chrVII:883917-885075(+)	CUTs	1	4	1	1	NA	2	38	45.25	46	12	NA	30.5	38	44.5	46	12	NA	30.5	38	38	38	38	38	38	38	38	38	38	38	44.4591417913208	NA	36.3	36.6	36.9	44.5	52.25	53	53.75	54.5
2.1348544883180763e-6	4.546436575754909e-6	3.799144618789935e-6	2.5256975837813038e-8	2.746288830052397e-6	9.409500226627812e-6	1172	XUT_7F-414,SUT137	NA	chrVII:902190-903513(+)	XUTs	1	NA	1	2	2	2	14	NA	122	36	71	23.5	14	NA	122	36	71	23.5	14	14	14	14	14	14	14	14	14	14	14	NA	NA	NA	NA	NA	NA	NA	NA	NA	NA
2.1348544883180763e-6	2.2732182878774544e-8	3.799144618789935e-6	2.525697583781304e-6	2.746288830052397e-6	4.704750113313906e-8	1173	XUT_7F-426,SUT138	NA	chrVII:937065-938291(+)	XUTs	1	1	1	NA	NA	2	23	58	75	NA	NA	40.5	23	58	75	NA	NA	40.5	23	23	23	23	23	23	23	23	23	23	23	58	58	58	58	58	58	58	58	58	58
1.0674272441590382e-5	1.1366091439387272e-5	1.8995723093949674e-5	1.2628487918906519e-5	1.0985155320209587e-5	1.8819000453255625e-5	1174	XUT_7F-439,SUT141,CUT164	NA	chrVII:974181-975762(+)	CUTs	5	5	4	4	5	10	32	38.6	53.5	47.5	41.4	59.2	33	39	53.5	46	41	46	31.2922075357801	NA	23.2	24.4	25.6	33	36	37	38	39	40	32.0762903743087	NA	14.2	15.4	16.6	39	47	52.6	58.2	63.8
2.1348544883180763e-6	1.8185746303019637e-5	7.59828923757987e-6	7.577092751343912e-6	8.238866490157191e-6	1.8819000453255625e-5	1175	XUT_7F-44	NA	chrVII:89434-89898(+)	XUTs	1	3	3	4	8	4	28	44.6666666666667	19.3333333333333	60.25	50.125	51	28	39	12	66	37.5	39	28	28	28	28	28	28	28	28	28	28	28	33.0302752463381	NA	13.8	16.6	19.4	39	61.5	66	70.5	75
4.2697089766361526e-6	2.2732182878774546e-6	1.8995723093949675e-6	1.0102790335125216e-5	1.0985155320209587e-5	4.704750113313906e-6	1177	XUT_7F-469,SUT145	NA	chrVII:1059023-1059725(+)	XUTs	2	4	4	1	1	1	42	44.25	56.75	44	61	78	42	49.5	60	44	61	78	41.9523539268061	NA	40.2	40.4	40.6	42	43	43.2	43.4	43.6	43.8	38.1333538289019	NA	17.9	21.8	25.7	49.5	60.25	61	61.75	62.5
6.4045634649542284e-6	4.546436575754909e-6	1.8995723093949675e-6	5.051395167562608e-6	5.492577660104794e-6	4.704750113313906e-6	1180	XUT_7F-480	NA	chrVII:1082814-1083576(+)	XUTs	3	2	2	1	2	1	27.6666666666667	56	34.5	40	31	64	33	56	34.5	40	31	64	25.52592519069	NA	15.9	17.8	19.7	33	34.5	34.8	35.1	35.4	35.7	54.4701753255853	NA	44.3	45.6	46.9	56	62.5	63.8	65.1	66.4
4.2697089766361526e-6	1.1366091439387272e-5	9.497861546974837e-6	2.525697583781304e-6	2.7462888300523974e-8	4.704750113313906e-8	1183	XUT_7F-91,YGLWtau2	NA	chrVII:204004-205227(+)	XUTs	2	1	NA	NA	5	5	65	25	NA	NA	46.2	31.2	65	25	NA	NA	41	30	64.3739077577243	NA	56.9	57.8	58.7	65	69.5	70.4	71.3	72.2	73.1	25	25	25	25	25	25	25	25	25	25
4.2697089766361526e-6	1.8185746303019637e-5	1.1397433856369804e-5	2.2731278254031734e-5	1.3731444150261985e-5	1.411425033994172e-5	1186	XUT_7R-116,SUT542	NA	chrVII:272363-273139(-)	XUTs	2	9	5	3	8	6	34	36.3333333333333	50.8	42.6666666666667	50.875	51.6666666666667	34	34	46	37	42	44	33.0454232837166	NA	26.8	27.6	28.4	34	38	38.8	39.6	40.4	41.2	33.786698703549	22	22	22	22	34	43	45.8	48.6	53
2.1348544883180763e-6	2.2732182878774544e-8	5.698716928184902e-6	7.577092751343912e-6	2.746288830052397e-6	4.704750113313906e-8	1190	XUT_7R-144,SUT544	NA	chrVII:354396-355584(-)	XUTs	1	3	1	NA	NA	3	50	31.3333333333333	27	NA	NA	47	50	30	27	NA	NA	44	50	50	50	50	50	50	50	50	50	50	50	31.1549646111066	NA	28.2	28.4	28.6	30	33	33.6	34.2	34.8
6.4045634649542284e-6	2.2732182878774544e-8	1.8995723093949675e-6	2.5256975837813038e-8	2.746288830052397e-6	4.704750113313906e-8	1192	XUT_7R-173	NA	chrVII:403287-403773(-)	XUTs	3	NA	1	NA	NA	1	36.6666666666667	NA	39	NA	NA	19	36	NA	39	NA	NA	19	35.7482435115946	NA	27.9	28.8	29.7	36	41.5	42.6	43.7	44.8	45.9	NA	NA	NA	NA	NA	NA	NA	NA	NA	NA
2.1348544883180763e-6	2.2732182878774546e-6	1.8995723093949673e-8	2.5256975837813038e-8	2.746288830052397e-6	4.704750113313906e-6	1193	XUT_7R-187	NA	chrVII:423278-424399(-)	XUTs	1	NA	1	1	1	NA	47	NA	52	36	69	NA	47	NA	52	36	69	NA	47	47	47	47	47	47	47	47	47	47	47	NA	NA	NA	NA	NA	NA	NA	NA	NA	NA
1.0674272441590382e-5	2.2732182878774546e-6	5.698716928184902e-6	2.525697583781304e-6	2.746288830052397e-6	9.409500226627812e-6	1194	XUT_7R-19,SUT533,SUT534,XUT_7R-20,CUT584	NA	chrVII:31839-35365(-)	CUTs	5	1	1	2	1	3	82.2	62	45	44	36	60	75	62	45	44	36	63	70.5205831558386	NA	34.8	39.6	44.4	75	87	102.6	118.2	133.8	149.4	62	62	62	62	62	62	62	62	62	62
4.056223527804345e-5	4.7737584045426544e-5	5.6987169281849025e-5	6.31424395945326e-5	9.886639788188629e-5	6.58665015863947e-5	1196	XUT_7R-243,CUT606	NA	chrVII:534981-535805(-)	CUTs	19	25	36	14	21	30	34.2631578947368	34.88	37.8888888888889	43.8571428571429	43.9047619047619	35.5333333333333	31	37	38	32	33	35.5	30.3614569264471	NA	16	19.4	20	31	47.5	56	56.3	57.4	59.3	28.6158283947434	37	8.6	12.2	15.2	37	45	47	49.8	58.2
1.2809126929908457e-5	9.092873151509818e-6	9.497861546974837e-6	7.577092751343912e-6	1.0985155320209587e-5	9.409500226627812e-6	1197	XUT_7R-245,SUT550	NA	chrVII:543317-544561(-)	XUTs	6	3	4	2	4	5	41.5	54.3333333333333	45.75	41.5	22.25	47	42.5	64	46.5	41.5	18	53	38.1360149816073	NA	20	25	30	42.5	53	56	56.5	57	57.5	49.9220117532457	NA	30.7	34.4	38.1	64	68	68.8	69.6	70.4
2.1348544883180763e-6	2.2732182878774544e-8	1.8995723093949673e-8	2.5256975837813038e-8	2.7462888300523974e-8	4.704750113313906e-8	1198	XUT_7R-255	NA	chrVII:560303-561385(-)	XUTs	1	NA	NA	NA	NA	NA	52	NA	NA	NA	NA	NA	52	NA	NA	NA	NA	NA	52	52	52	52	52	52	52	52	52	52	52	NA	NA	NA	NA	NA	NA	NA	NA	NA	NA
2.1348544883180763e-6	2.2732182878774546e-6	1.8995723093949673e-8	5.051395167562608e-6	2.7462888300523974e-8	4.704750113313906e-6	1202	XUT_7R-275	NA	chrVII:609179-609649(-)	XUTs	1	2	NA	1	1	NA	7	70	NA	37	55	NA	7	70	NA	37	55	NA	7	7	7	7	7	7	7	7	7	7	7	69.9714227381436	NA	68.2	68.4	68.6	70	71	71.2	71.4	71.6
4.2697089766361526e-6	2.2732182878774546e-6	1.8995723093949673e-8	2.5256975837813038e-8	2.7462888300523974e-8	4.704750113313906e-8	1206	XUT_7R-328	NA	chrVII:718533-719260(-)	XUTs	2	NA	NA	NA	1	NA	39.5	NA	NA	NA	54	NA	39.5	NA	NA	NA	54	NA	39.4715087119811	NA	38.15	38.3	38.45	39.5	40.25	40.4	40.55	40.7	40.85	NA	NA	NA	NA	NA	NA	NA	NA	NA	NA
2.1348544883180763e-6	2.2732182878774546e-6	5.698716928184902e-6	2.5256975837813038e-8	1.3731444150261985e-5	4.704750113313906e-6	1208	XUT_7R-365,SUT564,CUT623	NA	chrVII:800364-801871(-)	CUTs	1	NA	5	1	1	3	5	NA	44.4	25	25	44.6666666666667	5	NA	49	25	25	52	5	5	5	5	5	5	5	5	5	5	5	NA	NA	NA	NA	NA	NA	NA	NA	NA	NA
8.11244705560869e-5	8.183585836358836e-5	8.168160930398359e-5	1.7174743569712867e-4	2.2519568406429656e-4	1.6466625396598672e-4	1211	XUT_7R-426	NA	chrVII:931335-932053(-)	XUTs	38	68	82	35	36	43	35.6052631578947	35.8970588235294	39.4146341463415	38	33	36.6744186046512	37.5	32.5	37	35	30	34	31.7716425196063	NA	14.1	17	17.55	37.5	43	45.4	50.9	53.9	57.9	31.6278567266314	22	14.35	18.1	20	32.5	50	52.6	55.9	60
6.4045634649542284e-6	4.546436575754909e-6	7.59828923757987e-6	1.2628487918906519e-5	5.492577660104794e-6	1.411425033994172e-5	1212	XUT_7R-433,SUT569	NA	chrVII:942613-944919(-)	XUTs	3	5	2	3	2	4	51.3333333333333	58.6	33.5	48.3333333333333	66.5	35.5	51	61	33.5	49	66.5	33.5	51.201814714325	NA	47.4	47.8	48.2	51	53.5	54	54.5	55	55.5	57.1919835898623	72	43.4	43.8	44.2	61	72	72	72	72
2.1348544883180763e-6	4.546436575754909e-6	9.497861546974837e-6	5.051395167562608e-6	8.238866490157191e-6	4.704750113313906e-6	1215	XUT_7R-77,SUT538	NA	chrVII:159060-159712(-)	XUTs	1	2	3	1	2	5	68	52	30	52	67	53	68	52	34	52	67	52	68	68	68	68	68	68	68	68	68	68	68	51.2152321092075	NA	43.9	44.8	45.7	52	56.5	57.4	58.3	59.2
2.1348544883180763e-6	2.2732182878774546e-6	5.698716928184902e-6	5.051395167562608e-6	2.746288830052397e-6	4.704750113313906e-6	1222	XUT_8F-134,SUT165	NA	chrVIII:314155-314753(+)	XUTs	1	2	1	1	1	3	38	44	29	32	49	35.6666666666667	38	44	29	32	49	37	38	38	38	38	38	38	38	38	38	38	38	43.7149859887888	NA	39.5	40	40.5	44	46.5	47	47.5	48
2.1348544883180763e-6	2.2732182878774544e-8	1.8995723093949673e-8	2.5256975837813038e-8	2.7462888300523974e-8	4.704750113313906e-8	1224	XUT_8F-159	NA	chrVIII:368072-368559(+)	XUTs	1	NA	NA	NA	NA	NA	68	NA	NA	NA	NA	NA	68	NA	NA	NA	NA	NA	68	68	68	68	68	68	68	68	68	68	68	NA	NA	NA	NA	NA	NA	NA	NA	NA	NA
2.1348544883180763e-6	2.2732182878774544e-8	1.8995723093949673e-8	2.5256975837813038e-8	2.7462888300523974e-8	4.704750113313906e-8	1225	XUT_8F-165	NA	chrVIII:375187-375495(+)	XUTs	1	NA	NA	NA	NA	NA	35	NA	NA	NA	NA	NA	35	NA	NA	NA	NA	NA	35	35	35	35	35	35	35	35	35	35	35	NA	NA	NA	NA	NA	NA	NA	NA	NA	NA
6.4045634649542284e-6	4.546436575754909e-6	3.799144618789935e-6	7.577092751343912e-6	8.238866490157191e-6	1.411425033994172e-5	1227	XUT_8F-193,SUT171	NA	chrVIII:429406-429794(+)	XUTs	3	3	3	3	2	2	43.6666666666667	42.3333333333333	47.6666666666667	32	42.5	187.5	45	35	34	36	42.5	187.5	43.2674871092222	NA	36.9	37.8	38.7	45	47.5	48	48.5	49	49.5	40.6558542725941	NA	32.3	32.6	32.9	35	47.5	50	52.5	55
8.539417953272305e-6	2.2732182878774546e-6	9.497861546974837e-6	5.051395167562608e-6	5.492577660104794e-6	9.409500226627812e-6	1228	XUT_8F-204	NA	chrVIII:458034-459061(+)	XUTs	4	2	2	2	1	5	56.75	45	23	55	24	31.8	62	45	23	55	24	37	53.5784611014466	NA	33.65	38.3	42.95	62	66.5	68	69.5	71	72.5	38.0657326213486	NA	23.4	25.8	28.2	45	57	59.4	61.8	64.2
2.1348544883180763e-6	2.2732182878774544e-8	1.8995723093949673e-8	2.5256975837813038e-8	2.7462888300523974e-8	4.704750113313906e-8	1235	XUT_8F-67,SUT154	NA	chrVIII:150933-151467(+)	XUTs	1	NA	NA	NA	NA	NA	20	NA	NA	NA	NA	NA	20	NA	NA	NA	NA	NA	20	20	20	20	20	20	20	20	20	20	20	NA	NA	NA	NA	NA	NA	NA	NA	NA	NA
2.1348544883180763e-6	2.2732182878774544e-8	1.8995723093949675e-6	2.525697583781304e-6	2.7462888300523974e-8	4.704750113313906e-8	1236	XUT_8F-72,SUT155	NA	chrVIII:164959-167174(+)	XUTs	1	1	NA	NA	NA	1	51	54	NA	NA	NA	53	51	54	NA	NA	NA	53	51	51	51	51	51	51	51	51	51	51	51	54	54	54	54	54	54	54	54	54	54
6.4045634649542284e-6	2.2732182878774546e-6	1.8995723093949675e-6	2.5256975837813038e-8	2.746288830052397e-6	4.704750113313906e-8	1237	XUT_8F-92,SUT157	NA	chrVIII:201611-204111(+)	XUTs	3	NA	1	NA	1	1	49.6666666666667	NA	43	NA	41	21	56	NA	43	NA	41	21	47.8140957361107	NA	34.4	36.8	39.2	56	58.5	59	59.5	60	60.5	NA	NA	NA	NA	NA	NA	NA	NA	NA	NA
6.4045634649542284e-6	1.3639309727264726e-5	1.519657847515974e-5	1.7679883086469125e-5	1.922402181036678e-5	9.409500226627812e-6	1238	XUT_8R-10,SUT573	NA	chrVIII:14529-15971(-)	XUTs	3	7	7	2	6	8	46.3333333333333	52.8571428571429	68.2857142857143	55.5	65	59.25	42	46	68	55.5	59	56	41.5020563165531	NA	24.9	26.8	28.7	42	58	61.2	64.4	67.6	70.8	49.3563843667752	NA	32.4	34.8	37.2	46	63.5	72.2	79.1	82.4
2.1348544883180763e-6	2.2732182878774544e-8	1.8995723093949673e-8	2.5256975837813038e-8	2.7462888300523974e-8	4.704750113313906e-8	1239	XUT_8R-113,CUT645	NA	chrVIII:238122-238869(-)	CUTs	1	NA	NA	NA	NA	NA	59	NA	NA	NA	NA	NA	59	NA	NA	NA	NA	NA	59	59	59	59	59	59	59	59	59	59	59	NA	NA	NA	NA	NA	NA	NA	NA	NA	NA
2.1348544883180763e-6	6.819654863632363e-6	1.8995723093949673e-8	2.5256975837813038e-8	8.238866490157191e-6	4.704750113313906e-8	1240	XUT_8R-115,SUT580	NA	chrVIII:241839-242348(-)	XUTs	1	NA	3	NA	3	NA	31	NA	29.6666666666667	NA	23.6666666666667	NA	31	NA	23	NA	24	NA	31	31	31	31	31	31	31	31	31	31	31	NA	NA	NA	NA	NA	NA	NA	NA	NA	NA
2.1348544883180763e-6	2.2732182878774546e-6	1.8995723093949675e-6	2.5256975837813038e-8	2.7462888300523974e-8	4.704750113313906e-6	1242	XUT_8R-125,SUT582	NA	chrVIII:255945-256318(-)	XUTs	1	NA	NA	1	1	1	34	NA	NA	31	50	8	34	NA	NA	31	50	8	34	34	34	34	34	34	34	34	34	34	34	NA	NA	NA	NA	NA	NA	NA	NA	NA	NA
2.1348544883180763e-6	2.2732182878774546e-6	5.698716928184902e-6	7.577092751343912e-6	5.492577660104794e-6	9.409500226627812e-6	1245	XUT_8R-174,SUT587	NA	chrVIII:356158-358183(-)	XUTs	1	3	2	2	1	3	61	66.6666666666667	62.5	44	74	76	61	72	62.5	44	74	72	61	61	61	61	61	61	61	61	61	61	61	65.6343415273406	NA	53.1	55.2	57.3	72	74.5	75	75.5	76
1.0674272441590382e-5	2.2732182878774544e-8	1.8995723093949673e-8	2.5256975837813038e-8	2.746288830052397e-6	4.704750113313906e-8	1247	XUT_8R-193,CUT651,SUT590	NA	chrVIII:386572-386997(-)	CUTs	5	NA	1	NA	NA	NA	35	NA	54	NA	NA	NA	38	NA	54	NA	NA	NA	28.9122494975058	NA	11.8	16.6	21.4	38	49	49.2	49.4	49.6	49.8	NA	NA	NA	NA	NA	NA	NA	NA	NA	NA
2.1348544883180763e-6	2.2732182878774546e-6	1.8995723093949673e-8	5.051395167562608e-6	2.746288830052397e-6	4.704750113313906e-8	1248	XUT_8R-217,SUT592	NA	chrVIII:456049-458501(-)	XUTs	1	2	1	NA	1	NA	29	52	34	NA	94	NA	29	52	34	NA	94	NA	29	29	29	29	29	29	29	29	29	29	29	51.3809303146605	NA	44.8	45.6	46.4	52	56	56.8	57.6	58.4
2.1348544883180763e-6	2.2732182878774546e-6	1.8995723093949673e-8	2.5256975837813038e-8	2.7462888300523974e-8	4.704750113313906e-8	1249	XUT_8R-221,CUT656	NA	chrVIII:460946-462088(-)	CUTs	1	NA	NA	NA	1	NA	9	NA	NA	NA	26	NA	9	NA	NA	NA	26	NA	9	9	9	9	9	9	9	9	9	9	9	NA	NA	NA	NA	NA	NA	NA	NA	NA	NA
8.539417953272305e-6	6.819654863632363e-6	9.497861546974837e-6	1.2628487918906519e-5	2.4716599470471573e-5	9.409500226627812e-6	1250	XUT_8R-223,YHRCdelta12,SUT593	NA	chrVIII:463826-465581(-)	XUTs	4	5	9	2	3	5	39.75	40.4	63.6666666666667	36.5	54	37.6	41	30	45	36.5	51	40	39.2951498846419	NA	32.05	33.1	34.15	41	44.5	44.8	45.1	45.4	45.7	36.3589427709883	62	21	23	25	30	62	62	62	62
2.1348544883180763e-6	2.2732182878774546e-6	5.698716928184902e-6	2.525697583781304e-6	1.0985155320209587e-5	1.411425033994172e-5	1251	XUT_8R-247,SUT599	NA	chrVIII:518810-520511(-)	XUTs	1	1	4	3	1	3	80	43	35.25	37.3333333333333	21	42.3333333333333	80	43	35	27	21	35	80	80	80	80	80	80	80	80	80	80	80	43	43	43	43	43	43	43	43	43	43
2.1348544883180763e-6	4.546436575754909e-6	3.799144618789935e-6	7.577092751343912e-6	5.492577660104794e-6	4.704750113313906e-6	1252	XUT_8R-253	NA	chrVIII:530719-531717(-)	XUTs	1	3	2	1	2	2	59	78.6666666666667	56.5	68	57	36.5	59	55	56.5	68	57	36.5	59	59	59	59	59	59	59	59	59	59	59	71.7219212124365	NA	52.3	52.6	52.9	55	92	99.4	106.8	114.2
4.2697089766361526e-6	4.546436575754909e-6	3.799144618789935e-6	1.2628487918906519e-5	1.0985155320209587e-5	4.704750113313906e-6	1253	XUT_8R-26,SUT574	NA	chrVIII:56500-58966(-)	XUTs	2	5	4	1	2	2	28.5	49.6	50.25	18	37	53.5	28.5	54	49.5	18	37	53.5	26.0768096208106	NA	18.15	19.3	20.45	28.5	34.25	35.4	36.55	37.7	38.85	45.2881382101411	NA	24.4	30.8	37.2	54	56	58.8	61.6	64.4
2.1348544883180763e-6	2.2732182878774544e-8	1.8995723093949673e-8	2.525697583781304e-6	2.7462888300523974e-8	4.704750113313906e-8	1255	XUT_8R-64,CUT640	NA	chrVIII:127891-129350(-)	CUTs	1	1	NA	NA	NA	NA	59	75	NA	NA	NA	NA	59	75	NA	NA	NA	NA	59	59	59	59	59	59	59	59	59	59	59	75	75	75	75	75	75	75	75	75	75
2.1348544883180763e-6	2.2732182878774546e-6	1.8995723093949673e-8	2.5256975837813038e-8	5.492577660104794e-6	4.704750113313906e-8	1256	XUT_8R-68,SUT578	NA	chrVIII:131754-132990(-)	XUTs	1	NA	2	NA	1	NA	41	NA	72	NA	133	NA	41	NA	72	NA	133	NA	41	41	41	41	41	41	41	41	41	41	41	NA	NA	NA	NA	NA	NA	NA	NA	NA	NA
4.2697089766361526e-6	2.2732182878774546e-6	7.59828923757987e-6	7.577092751343912e-6	2.746288830052397e-6	4.704750113313906e-6	1258	XUT_8R-98,SUT579	NA	chrVIII:201792-204305(-)	XUTs	2	3	1	1	1	4	47.5	66.6666666666667	69	70	75	62.25	47.5	63	69	70	75	60	40.0749298190278	NA	24.55	27.1	29.65	47.5	60.25	62.8	65.35	67.9	70.45	65.7414124211046	NA	55.8	56.6	57.4	63	72.5	74.4	76.3	78.2
4.2697089766361526e-6	6.819654863632363e-6	7.59828923757987e-6	5.051395167562608e-6	8.238866490157191e-6	4.704750113313906e-6	1259	XUT_9F-10,SUT176	NA	chrIX:34852-37296(+)	XUTs	2	2	3	1	3	4	36	19	58.3333333333333	61	50.3333333333333	51.75	36	19	52	61	50	50	31.7332633052449	NA	20.7	22.4	24.1	36	44.5	46.2	47.9	49.6	51.3	15.4919333848297	NA	9.1	10.2	11.3	19	24.5	25.6	26.7	27.8
4.2697089766361526e-6	2.2732182878774546e-6	1.8995723093949673e-8	7.577092751343912e-6	5.492577660104794e-6	9.409500226627812e-6	1261	XUT_9F-113,SUT183,SUT184	NA	chrIX:222830-226536(+)	XUTs	2	3	2	2	1	NA	59	61	62.5	46	75	NA	59	42	62.5	46	75	NA	58.923679450625	NA	56.3	56.6	56.9	59	60.5	60.8	61.1	61.4	61.7	53.8114134885393	NA	35.7	36.4	37.1	42	74	80.4	86.8	93.2
6.4045634649542284e-6	2.2732182878774544e-8	1.8995723093949675e-6	2.5256975837813038e-8	2.7462888300523974e-8	9.409500226627812e-6	1262	XUT_9F-120	NA	chrIX:243700-244065(+)	XUTs	3	NA	NA	2	NA	1	30.3333333333333	NA	NA	41.5	NA	36	34	NA	NA	41.5	NA	36	29.0628837579881	NA	20.5	22	23.5	34	36	36.4	36.8	37.2	37.6	NA	NA	NA	NA	NA	NA	NA	NA	NA	NA
2.1348544883180763e-6	2.2732182878774546e-6	5.698716928184902e-6	2.5256975837813038e-8	2.7462888300523974e-8	9.409500226627812e-6	1263	XUT_9F-122	NA	chrIX:247495-247810(+)	XUTs	1	NA	NA	2	1	3	25	NA	NA	34	73	29.3333333333333	25	NA	NA	34	73	29	25	25	25	25	25	25	25	25	25	25	25	NA	NA	NA	NA	NA	NA	NA	NA	NA	NA
2.1348544883180763e-6	4.546436575754909e-6	3.799144618789935e-6	7.577092751343912e-6	2.746288830052397e-6	9.409500226627812e-6	1264	XUT_9F-136,SUT186	NA	chrIX:283062-284777(+)	XUTs	1	3	1	2	2	2	74	56	174	69.5	41	54	74	53	174	69.5	41	54	74	74	74	74	74	74	74	74	74	74	74	54.7468253616804	NA	44	45	46	53	62.5	64.4	66.3	68.2
2.1348544883180763e-6	2.7278619454529452e-5	2.0895295403344644e-5	2.0205580670250433e-5	1.3731444150261985e-5	9.409500226627812e-6	1266	XUT_9F-189,SUT193	NA	chrIX:385990-388454(+)	XUTs	1	8	5	2	12	11	48	27.875	43.2	50.5	50.3333333333333	38	48	25	40	50.5	51	41	48	48	48	48	48	48	48	48	48	48	48	23.8324573260164	25	10.75	12.5	14.1	25	36.25	38	39.75	45.7
4.2697089766361526e-6	4.546436575754909e-6	5.698716928184902e-6	2.525697583781304e-6	1.6477732980314382e-5	1.411425033994172e-5	1267	XUT_9F-2	NA	chrIX:22546-22933(+)	XUTs	2	1	6	3	2	3	32.5	35	36.5	27.3333333333333	25	30	32.5	35	36.5	28	25	23	28	NA	17.65	19.3	20.95	32.5	40.75	42.4	44.05	45.7	47.35	35	35	35	35	35	35	35	35	35	35
2.1348544883180763e-6	2.2732182878774544e-8	3.799144618789935e-6	2.5256975837813038e-8	1.0985155320209587e-5	4.704750113313906e-6	1268	XUT_9F-202,SUT195	NA	chrIX:406579-408350(+)	XUTs	1	NA	4	1	NA	2	89	NA	49.75	56	NA	74.5	89	NA	46.5	56	NA	74.5	89	89	89	89	89	89	89	89	89	89	89	NA	NA	NA	NA	NA	NA	NA	NA	NA	NA
4.2697089766361526e-6	4.546436575754909e-6	3.799144618789935e-6	7.577092751343912e-6	2.7462888300523974e-8	4.704750113313906e-8	1270	XUT_9F-220	NA	chrIX:436158-436856(+)	XUTs	2	3	NA	NA	2	2	49	38.6666666666667	NA	NA	47	50.5	49	37	NA	NA	47	50.5	48.9080770425499	NA	46.3	46.6	46.9	49	50.5	50.8	51.1	51.4	51.7	37.7157928799935	NA	29.8	30.6	31.4	37	43.5	44.8	46.1	47.4
2.7753108348134992e-5	4.7737584045426544e-5	5.6987169281849025e-5	4.546255650806347e-5	3.844804362073356e-5	7.05712516997086e-5	1272	XUT_9F-4	NA	chrIX:23340-28535(+)	XUTs	13	18	14	15	21	30	39.0769230769231	56.3888888888889	52.0714285714286	63.4	51.4761904761905	53.6	38	54.5	55	62	49	52.5	36.3481598444274	NA	19	24.2	27.8	38	47	50.6	54	57	60.4	49.8137538107597	NA	21.55	31.1	35	54.5	57.75	60.4	68.75	93.5
2.1348544883180763e-6	6.819654863632363e-6	1.8995723093949675e-6	1.0102790335125216e-5	2.746288830052397e-6	4.704750113313906e-8	1274	XUT_9F-9,SUT175,CUT185	NA	chrIX:30915-32987(+)	CUTs	1	4	1	NA	3	1	79	47	25	NA	63.3333333333333	42	79	42	25	NA	64	42	79	79	79	79	79	79	79	79	79	79	79	43.1272685191141	NA	27.75	28.5	29.25	42	58.25	62	65.75	69.5
8.539417953272305e-6	6.819654863632363e-6	5.698716928184902e-6	5.051395167562608e-6	1.0985155320209587e-5	4.704750113313906e-8	1277	XUT_9R-145,YILCdelta5	NA	chrIX:336501-338613(-)	XUTs	4	2	4	NA	3	3	23.75	66.5	38.75	NA	38.6666666666667	77	18	66.5	36.5	NA	34	78	20.3216567372612	NA	11.9	12.8	13.7	18	26.25	30.6	34.95	39.3	43.65	66.4981202741852	NA	66.05	66.1	66.15	66.5	66.75	66.8	66.85	66.9
2.1348544883180763e-6	2.2732182878774544e-8	1.8995723093949675e-6	2.5256975837813038e-8	2.746288830052397e-6	4.704750113313906e-6	1278	XUT_9R-175	NA	chrIX:398411-399599(-)	XUTs	1	NA	1	1	NA	1	90	NA	22	44	NA	27	90	NA	22	44	NA	27	90	90	90	90	90	90	90	90	90	90	90	NA	NA	NA	NA	NA	NA	NA	NA	NA	NA
2.1348544883180763e-6	9.092873151509818e-6	3.799144618789935e-6	5.051395167562608e-6	1.0985155320209587e-5	4.704750113313906e-6	1283	XUT_9R-55,SUT606	NA	chrIX:132063-135312(-)	XUTs	1	2	4	1	4	2	31	47.5	54	42	52.75	63.5	31	47.5	52.5	42	54.5	63.5	31	31	31	31	31	31	31	31	31	31	31	47.4763098818769	NA	46.15	46.3	46.45	47.5	48.25	48.4	48.55	48.7
2.1348544883180763e-6	2.2732182878774544e-8	5.698716928184902e-6	1.0102790335125216e-5	8.238866490157191e-6	4.704750113313906e-8	1284	XUT_9R-77,SUT610	NA	chrIX:195275-196339(-)	XUTs	1	4	3	NA	NA	3	62	39	54	NA	NA	90.3333333333333	62	35	63	NA	NA	63	62	62	62	62	62	62	62	62	62	62	62	36.2295183197683	NA	23.9	24.8	25.7	35	46.5	49.8	53.1	56.4
6.4045634649542284e-6	1.591252801514218e-5	1.8995723093949674e-5	3.283406858915695e-5	3.020917713057637e-5	2.3523750566569534e-5	1286	YAL001C_TFC3	TFC3	chrI:147523-151211(-)	ORFS	3	13	11	5	7	10	35.3333333333333	35.2307692307692	31.4545454545455	33.8	36.2857142857143	24.7	40	45	26	30	27	27	33.2620699768153	NA	22	24	26	40	43	43.6	44.2	44.8	45.4	24.4352879349354	NA	3.6	5.4	9.6	45	49	55	59.6	61.4
1.707883590654461e-5	6.819654863632363e-6	1.7096150784554707e-5	3.788546375671956e-5	1.922402181036678e-5	2.822850067988344e-5	1287	YAL002W_VPS8	VPS8	chrI:143599-147599(+)	ORFS	8	15	7	6	3	9	53.5	45	50	66.5	48.3333333333333	39.5555555555556	50	43	46	73	55	39	50.0677670963242	NA	28.55	33.1	37.45	50	64.25	70.2	76.15	79.1	81.55	36.9770669293255	NA	13.7	15.2	17.3	43	53.5	55.2	55.9	57.8
0.003227899986336931	0.00347347754387675	0.0035977899539940683	0.003831483234596238	0.003693758476420474	0.0038155523418975782	1288	YAL003W,snR18_EFB1,SNR18	EFB1,SNR18	chrI:142127-143439(+)	snRNA	1512	1517	1345	811	1528	1894	29.9338624338624	32.5853658536585	32.746468401487	30.3107274969174	31.4175392670157	33.0564941921859	26	29	29	26	25	28	25.9254490634341	19	11	14	15	26	37	40	44	50	62	28.1759387071906	18	12	14	16	29	40	43	47	52
2.476431206448968e-4	0.001554881308908179	0.003244469504446604	0.006319295354620822	0.007568772015624407	0.006657221410339178	1289	YAL005C_SSA1	SSA1	chrI:139371-141683(-)	ORFS	116	2502	2756	1415	684	1708	27.8534482758621	30.9892086330935	28.2899129172714	23.5802120141343	48.375730994152	37.7734192037471	24.5	27	24	20	48	34	23.0624017726535	NA	8.75	10	11.25	24.5	37	40	43	51	61.75	25.9830831001752	14	10	12	14	27	39	43	47	53
2.3696884820330647e-4	2.091360824847258e-4	2.4314525560255583e-4	3.0055801246997517e-4	3.9546559152754516e-4	3.0110400725209e-4	1290	YAL007C_ERP2	ERP2	chrI:137571-138451(-)	ORFS	111	119	144	64	92	128	29.8198198198198	34.8151260504202	36.0833333333333	34.171875	29.3695652173913	34.7421875	29	32	33	30	24	31	25.8519533450955	NA	10	13	16	29	37.5	40	43	49	52.5	28.8579199133377	32	8	10.8	15.7	32	44.5	47.4	52	57.4
3.202281732477114e-5	2.9551837742406904e-5	5.1288452353664124e-5	1.0355360093503345e-4	1.2083670852230548e-4	1.2232350294616158e-4	1291	YAL008W_FUN14	FUN14	chrI:136863-137639(+)	ORFS	15	41	44	26	13	27	37.5333333333333	32.4634146341463	23.75	25.8846153846154	28.2307692307692	39.6666666666667	26	27	21.5	25.5	34	36	27.86336553723	NA	13	16	16.2	26	37.5	39	39	47.4	91.3999999999999	27.2026202804549	27	10	14	16	27	41	47	53	62
1.9213690394862685e-5	2.7278619454529452e-5	1.7096150784554707e-5	3.788546375671956e-5	3.5701754790681165e-5	4.234275101982516e-5	1292	YAL009W_SPO7	SPO7	chrI:135823-136703(+)	ORFS	9	15	13	9	12	9	35.1111111111111	37.4	33.9230769230769	36.6666666666667	53.4166666666667	43.8888888888889	30	33	29	38	28	44	30.4180910879457	NA	14.6	16.2	17.2	30	44	48	52	57.6	64.8	36.2198854952356	NA	26	27.2	29	33	45.5	47	47	51.2
6.4045634649542284e-6	1.8185746303019637e-5	1.1397433856369804e-5	1.2628487918906519e-5	1.922402181036678e-5	9.409500226627812e-6	1293	YAL010C_MDM10	MDM10	chrI:134091-135707(-)	ORFS	3	5	7	2	8	6	41	28.8	36	52	51	38.1666666666667	33	26	39	52	53	37	26.7647602471838	NA	9.6	12.2	14.8	33	58	63	68	73	78	26.4255209680008	NA	15.8	16.6	17.4	26	37	39	41	43
2.1348544883180763e-6	6.819654863632363e-6	5.698716928184902e-6	2.525697583781304e-6	1.3731444150261985e-5	4.704750113313906e-8	1294	YAL011W_SWC3	SWC3	chrI:132199-134111(+)	ORFS	1	1	5	NA	3	3	15	11	11.8	NA	28.6666666666667	37	15	11	12	NA	20	39	15	15	15	15	15	15	15	15	15	15	15	11	11	11	11	11	11	11	11	11	11
8.987737395819101e-4	0.0010479536307115066	9.95375890122963e-4	0.001156769493371837	0.0010957692431909066	0.001265577780481441	1295	YAL012W_CYS3	CYS3	chrI:130703-132087(+)	ORFS	421	458	399	269	461	524	32.5083135391924	29.7205240174672	31.3208020050125	34.6877323420074	28.9240780911063	29.0515267175573	30	25	27	30	25	25	28.526887558248	25	12	14	16	30	42	45	50	53	61	24.8379897724861	NA	9	12	13	25	41	44	48	55
1.4943981418226534e-5	1.3639309727264726e-5	2.2794867712739608e-5	3.0308371005375647e-5	3.5701754790681165e-5	3.763800090651125e-5	1296	YAL013W_DEP1	DEP1	chrI:129239-130567(+)	ORFS	7	12	13	8	6	12	42.2857142857143	35.5833333333333	38.8461538461538	28.625	43.5	41.25	44	35	39	22.5	49.5	48	36.5159940974642	65	14.7	17.4	20.1	44	60.5	63.2	65	65	65	32.3881661706047	NA	13.65	16	21.5	35	45.5	46.6	48.75	51.5
3.415767181308922e-5	5.228402062118145e-5	1.0067733239793326e-4	1.0102790335125215e-4	9.33738202217815e-5	8.468550203965032e-5	1297	YAL014C_SYN8	SYN8	chrI:128171-129075(-)	ORFS	16	40	34	18	23	53	36.75	35.075	37.2647058823529	29.2222222222222	37.9130434782609	41.3396226415094	27.5	35.5	30	28.5	33	42	27.4321806392441	NA	10.75	12	13.25	27.5	49.25	59	62.75	64.5	81	28.3273811192007	NA	6.95	8.9	11.7	35.5	47.75	50.2	52.45	59.6
8.539417953272305e-6	4.546436575754909e-6	1.519657847515974e-5	2.2731278254031734e-5	2.4716599470471573e-5	1.411425033994172e-5	1298	YAL015C_NTG1	NTG1	chrI:126747-128075(-)	ORFS	4	9	9	3	2	8	41.25	34.4444444444444	24.6666666666667	36.6666666666667	16	38.375	43.5	29	21	29	16	37.5	35.9405249290625	NA	17.95	19.9	21.85	43.5	59	59.6	60.2	60.8	61.4	30.7674389604696	21	16.8	17.6	18.6	29	50	50.8	51.6	53.6
9.393359748599535e-5	1.3866631556052472e-4	1.557649293703873e-4	1.9447871395116042e-4	2.1970310640419177e-4	2.1171375509912582e-4	1299	YAL016W_TPD3	TPD3	chrI:124799-126863(+)	ORFS	44	77	80	45	61	82	31.6590909090909	34.7402597402597	31.3875	33.4	38.0655737704918	32.6951219512195	25.5	28	29	33	36	30.5	26.0254179109314	NA	8.3	10.3	13.9	25.5	44.25	48.4	52.75	59	61.55	27.9079999756804	NA	9.6	11.6	13	28	45	54.8	60.8	67.2
1.707883590654461e-5	4.091792918179418e-5	7.028417544761379e-5	8.839941543234563e-5	1.2907557501246267e-4	5.645700135976688e-5	1300	YAL017W_PSK1	PSK1	chrI:119863-124447(+)	ORFS	8	35	47	12	18	37	29.875	37.8571428571429	41.3404255319149	38.0833333333333	46.6111111111111	41.2702702702703	25	34	40	40	49	40	27.0706819352018	25	17.35	17.7	18.2	25	30	32.8	35.6	45.6	56.8	32.7035907148356	NA	12.7	15.4	17	34	49	53	58.8	66.6
1.707883590654461e-5	1.3639309727264726e-5	3.799144618789935e-6	1.0102790335125216e-5	8.238866490157191e-6	2.3523750566569534e-5	1301	YAL019W-A,YAL019W	NA	chrI:114815-118391(+)	ORFS	8	4	3	5	6	2	29.625	16.75	51.3333333333333	38.6	14.3333333333333	14.5	20.5	14	49	38	11	14.5	22.4158844686197	NA	8.15	11.3	14.2	20.5	37.25	39	40.75	53.3	67.65	13.3412429589711	NA	6.3	6.6	6.9	14	23.25	25.2	27.15	29.1
2.5618253859816914e-5	3.409827431816181e-5	3.4192301569109413e-5	3.283406858915695e-5	3.2955465960628764e-5	2.3523750566569534e-5	1302	YAL020C_ATS1	ATS1	chrI:113563-114683(-)	ORFS	12	13	12	5	15	18	33.3333333333333	35.7692307692308	32	43.8	29.4	28.2222222222222	35	29	34	32	23	26.5	29.6758913885038	34	11.1	12.5	15.25	35	42	46.4	48.35	48.9	50.8	31.4077911364761	25	15.6	16.2	16.8	29	50	53	56.4	60.6
3.62925263014073e-5	2.7278619454529452e-5	4.5589735425479216e-5	5.0513951675626076e-5	5.217948777099555e-5	9.409500226627813e-5	1303	YAL021C_CCR4	CCR4	chrI:110619-113435(-)	ORFS	17	20	19	20	12	24	42.9411764705882	41.45	38.6315789473684	42.65	37.5	44.0416666666667	47	38.5	38	46	41	48	37.8056933909855	NA	11.6	15	21.8	47	57	58.6	62.6	65.4	66	35.8678650699454	NA	11.95	16.5	17.85	38.5	57.25	59.8	67.15	68.6
7.25850526028146e-5	6.819654863632362e-5	1.0257690470732825e-4	1.288105767728465e-4	8.78812425616767e-5	1.5996150385267282e-4	1304	YAL022C_FUN26	FUN26	chrI:108859-110467(-)	ORFS	34	51	32	34	30	54	41.8529411764706	33.9803921568627	37.6875	38.6470588235294	42.7666666666667	33.6296296296296	38.5	30	36.5	36.5	36	28	37.7346668141911	NA	16.3	19.2	24.85	38.5	54.75	59	61.05	65.5	73.1	30.6202656969979	22	14	17	18	30	45	48	52.5	54
4.098920617570706e-4	3.9326676380279957e-4	3.039315695031948e-4	4.4957416991307206e-4	5.959446761213702e-4	7.198267673370277e-4	1305	YAL023C_PMT2	PMT2	chrI:106163-108667(-)	ORFS	192	178	217	153	173	160	31.6770833333333	35.7303370786517	37.8433179723502	34.6209150326797	29.7456647398844	34.01875	29	32	35	30	25	31	27.2763730438714	NA	11	13	14.65	29	41.25	45	48.35	53.9	59.45	29.9991844626986	32	11	13	16	32	44	49	55	60.3
2.7753108348134992e-5	2.5005401166651997e-5	3.799144618789935e-6	2.5256975837813038e-8	2.7462888300523974e-8	4.704750113313906e-6	1307	YAL025C_MAK16	MAK16	chrI:100059-101171(-)	ORFS	13	NA	NA	1	11	2	35.0769230769231	NA	NA	32	22.1818181818182	14.5	34	NA	NA	32	18	14.5	29.0232005801763	NA	8.6	10.2	13.8	34	49	50.2	52.2	55.8	63.4	NA	NA	NA	NA	NA	NA	NA	NA	NA	NA
7.685476157945074e-5	7.274298521207855e-5	5.6987169281849025e-5	6.31424395945326e-5	7.964237607151951e-5	9.409500226627813e-5	1308	YAL026C-A,YAL026C_YAL026C-A,DRS2	YAL026C-A,DRS2	chrI:95499-99787(-)	ORFS	36	25	29	20	32	30	37.6111111111111	35.44	43.5172413793103	32.4	24.46875	31.9	33	40	48	31.5	18.5	23	31.5775118386106	NA	12.25	13.5	15.25	33	48.25	50	53.5	59	74	28.0585776288532	NA	5.6	10	13.6	40	50	51	52.2	54
6.4045634649542284e-6	6.819654863632363e-6	7.59828923757987e-6	7.577092751343912e-6	8.238866490157191e-6	2.3523750566569534e-5	1309	YAL027W_YAL027W	YAL027W	chrI:94607-95543(+)	ORFS	3	3	3	5	3	4	14	35.3333333333333	28.3333333333333	34.2	35	30.75	14	26	32	38	34	28	13.7823480810476	NA	11.3	11.6	11.9	14	15.5	15.8	16.1	16.4	16.7	29.3759996641842	NA	16.1	17.2	18.3	26	45.5	49.4	53.3	57.2
2.1348544883180763e-6	1.1366091439387272e-5	1.1397433856369804e-5	1.7679883086469125e-5	3.2955465960628764e-5	4.704750113313906e-6	1310	YAL028W_FRT2	FRT2	chrI:92855-94487(+)	ORFS	1	7	12	1	5	6	85	32.1428571428571	40.5	23	53.4	44.8333333333333	85	23	34.5	23	51	45	85	85	85	85	85	85	85	85	85	85	85	26.2094609415401	23	12.3	12.6	12.9	23	41.5	51.4	59.3	63.2
5.5506216696269984e-5	5.001080233330399e-5	3.799144618789935e-5	2.7782673421594346e-5	4.668691011089075e-5	1.0350450249290594e-4	1311	YAL029C_MYO4	MYO4	chrI:87699-92515(-)	ORFS	26	11	17	22	22	20	32.6153846153846	38.8181818181818	42.7647058823529	48.5909090909091	30.7727272727273	43.2	27	28	30	42.5	26	29.5	28.5188601069448	NA	12.5	14	17	27	46.75	50	52	57	62	32.1067190926853	28	12	14	18	28	52.5	60	64.5	69
4.48319442546796e-5	4.319114746967163e-5	7.028417544761379e-5	9.850220576747085e-5	1.2632928618241026e-4	1.1291400271953376e-4	1312	YAL030W_SNC1	SNC1	chrI:87263-87783(+)	ORFS	21	39	46	24	19	37	26.7619047619048	31.2307692307692	31.6521739130435	28.5833333333333	28.9473684210526	36.9189189189189	21	27	30.5	27.5	23	35	23.2764935714849	20	11	12	18	21	28	36	37	45	45	26.0321499942921	18	11.8	12.8	14.7	27	36	40.6	45.8	51.6
1.4943981418226534e-5	6.819654863632363e-6	1.1397433856369804e-5	1.5154185502687824e-5	2.746288830052397e-5	1.8819000453255625e-5	1314	YAL032C_PRP45	PRP45	chrI:83251-84507(-)	ORFS	7	6	10	4	3	6	37.1428571428571	35.8333333333333	32.8	60.75	24.6666666666667	23.8333333333333	43	38	19.5	47	25	23.5	31.3200942167108	NA	13.5	21	28.5	43	45	46.2	48.2	51.8	55.4	30.7012589167875	NA	13.5	14	14.5	38	48.5	50	52.75	55.5
4.269708976636153e-5	3.864471089391672e-5	3.039315695031948e-5	1.5154185502687824e-5	2.1970310640419175e-5	3.293325079319735e-5	1315	YAL033W_POP5	POP5	chrI:82695-83311(+)	ORFS	20	6	8	7	17	16	30.35	27.8333333333333	32.875	29	39.8823529411765	20.875	22.5	23	27.5	24	26	17.5	26.3013567813509	22	12.75	16.6	17.85	22.5	39.5	43.4	53	53.6	59.85	24.6535637890842	NA	13.25	15.5	17.75	23	33.25	36	40.5	45
6.4045634649542284e-6	2.9551837742406904e-5	3.2292729259714446e-5	3.283406858915695e-5	5.492577660104794e-5	1.411425033994172e-5	1316	YAL034C_FUN19	FUN19	chrI:80603-82587(-)	ORFS	3	13	20	3	13	17	61.6666666666667	50.7692307692308	34.55	30	38.5384615384615	39.5294117647059	72	44	29	13	42	38	59.4618544192051	NA	43.2	46.4	49.6	72	72.5	72.6	72.7	72.8	72.9	47.7405086626187	72	30.6	33.2	33.8	44	66	69.6	72	72
2.1348544883180763e-6	2.2732182878774546e-6	1.1397433856369804e-5	5.051395167562608e-6	5.492577660104794e-6	4.704750113313906e-8	1318	YAL034W-A_MTW1	MTW1	chrI:79695-80647(+)	ORFS	1	2	2	NA	1	6	67	34	146.5	NA	6	37.3333333333333	67	34	146.5	NA	6	30	67	67	67	67	67	67	67	67	67	67	67	26.7394839142419	NA	15.1	17.2	19.3	34	44.5	46.6	48.7	50.8
1.3022612378740266e-4	2.1368251906048072e-4	1.0827562163551314e-4	6.819383476209521e-5	7.414979841141472e-5	8.468550203965032e-5	1319	YAL035W_FUN12	FUN12	chrI:76383-79535(+)	ORFS	61	27	27	18	94	57	32.7049180327869	25	36.962962962963	35.6111111111111	21.531914893617	18.4561403508772	27	19	38	33	17	15	24.3749826143378	11	7	11	11	27	43	46	52	59	67	20.3089184777408	15	8	9.2	11.8	19	33.5	35.8	45.5	52.4
1.1314728788085805e-4	1.4093953384840217e-4	7.218374775700876e-5	3.0308371005375647e-5	1.6477732980314382e-5	3.763800090651125e-5	1320	YAL036C_RBG1	RBG1	chrI:74875-76211(-)	ORFS	53	12	6	8	62	38	21.5660377358491	27.5833333333333	35.6666666666667	34	20.1935483870968	13.2368421052632	17	13	12.5	33.5	17	13	17.3088354799069	NA	4.6	8	10.8	17	27	32.2	38	46	50	16.5266492675739	8	5.2	7.1	7.65	13	40	46.6	59.85	76.9
0.008836162727148518	0.008083564231692228	0.009178733398996483	0.010504376250946443	0.01029858311269649	0.010086984242945017	1322	YAL038W_CDC19	CDC19	chrI:71679-73447(+)	ORFS	4139	4159	3750	2144	3556	4832	28.8064749939599	26.5727338302477	28.5274666666667	28.798973880597	26.1501687289089	26.0387003311258	25	21	23	24	23	22	24.8266503246845	22	11	13	14	25	35	38	42	47	56.0999999999999	22.09127803718	14	9	11	13	21	32	36	41	48
1.2809126929908457e-5	2.9551837742406904e-5	3.9891018497294315e-5	4.798825409184477e-5	4.668691011089075e-5	3.763800090651125e-5	1323	YAL039C_CYC3	CYC3	chrI:68651-69611(-)	ORFS	6	19	17	8	13	21	21.6666666666667	35.8421052631579	42	35.5	33.7692307692308	36.2857142857143	18	34	41	27.5	29	34	19.2087068334812	NA	10.75	12.5	14.25	18	22.75	24	29.25	34.5	39.75	30.1859231299981	NA	10.7	13.4	16.8	34	46.5	48.6	51.3	55.8
3.62925263014073e-5	6.365011206056873e-5	4.748930773487418e-5	6.0616742010751294e-5	5.492577660104794e-5	7.998075192633641e-5	1324	YAL040C_CLN3	CLN3	chrI:65467-67851(-)	ORFS	17	24	20	17	28	25	46.2352941176471	26.75	29.45	46.8235294117647	52.0714285714286	45.8	43	19.5	25.5	46	47	47	37.7029904477141	NA	12	15.2	21.2	43	62	70	72.6	77.8	86.4	19.4300776351247	NA	6	6.3	7.45	19.5	45.25	49.8	54.3	59.8
2.1348544883180764e-5	2.7278619454529452e-5	3.799144618789935e-5	3.788546375671956e-5	3.5701754790681165e-5	4.704750113313907e-5	1325	YAL041W_CDC24	CDC24	chrI:62791-65607(+)	ORFS	10	15	13	10	12	20	54.6	46.1333333333333	40.1538461538462	40.3	39.3333333333333	66.9	49	53	39	38.5	32	58.5	46.031915974587	NA	16.35	17.7	25.7	49	62.25	69.8	78.35	89.3	108.65	39.6606747141418	NA	17.8	19.4	20.3	53	68	71	74.5	75
2.6685681103975954e-4	2.1822895563623562e-4	2.0705338172405144e-4	2.4751836321056775e-4	2.911066159855541e-4	3.52856258498543e-4	1326	YAL042W_ERV46	ERV46	chrI:61279-62647(+)	ORFS	125	98	106	75	96	109	28.008	34.3163265306122	32.5377358490566	30.9466666666667	28.0520833333333	29.9266055045872	24	32	30	30	24.5	23	24.2736088278621	17	10	12	15	24	33	37.2	42.4	51.6	56.8	30.6330032257786	21	14	15.7	18	32	44	47.6	53.45	56.3
3.202281732477114e-5	2.9551837742406904e-5	3.039315695031948e-5	5.0513951675626076e-5	4.119433245078596e-5	7.05712516997086e-5	1327	YAL043C_PTA1	PTA1	chrI:58611-61091(-)	ORFS	15	20	15	15	13	16	25.1333333333333	35.05	27.8	31.5333333333333	30.6923076923077	35.25	21	38	21	36	23	33.5	20.6668879687082	34	7.7	8.8	10.1	21	34	36.6	45.7	47.6	49.2	32.2689770482433	NA	15.7	17.8	21.4	38	44.25	45.8	49.15	50
0.00010247301543926765	1.0002160466660799e-4	1.1397433856369805e-4	2.3994127045922386e-4	3.268083707762353e-4	3.9519900951836813e-4	1328	YAL044C_GCV3	GCV3	chrI:57875-58483(-)	ORFS	48	95	119	84	44	60	27.375	35.1052631578947	35.1848739495798	29.7857142857143	21.0909090909091	26.35	20	31	35	27	16	22.5	22.1637898127822	15	9.35	11.7	13	20	31.25	35	36	41	54.3	29.8805645259504	NA	11.4	15	17	31	45	49	51.9	55.6
8.325932504440498e-5	7.5016203499956e-5	7.028417544761379e-5	6.0616742010751294e-5	7.414979841141472e-5	1.317330031727894e-4	1329	YAL044W-A_YAL044W-A	YAL044W-A	chrI:57503-57959(+)	ORFS	39	24	27	28	33	37	29.3333333333333	28.9166666666667	34.8518518518519	36.9642857142857	29.5454545454545	47.9459459459459	26	27.5	34	33.5	29	41	26.587201400184	NA	12	16	17	26	37	40.2	44.9	49.4	55	26.702346235997	NA	13.6	17	17	27.5	36	37.6	41.65	45.1
4.9101653231315756e-5	5.4557238909058904e-5	4.179059080668929e-5	5.3039649259407384e-5	9.61201090518339e-5	1.0820925260621984e-4	1330	YAL046C_YAL046C	YAL046C	chrI:56923-57419(-)	ORFS	23	21	35	23	24	22	25.695652173913	29.4285714285714	36.9714285714286	32.2608695652174	24.1666666666667	38.6363636363636	22	24	35	27	20.5	34	23.129303400372	15	13.2	15	15	22	38	39.2	41.4	43.6	44.9	26.440585468843	20	14	15	16	24	37	37	49	51
8.11244705560869e-5	1.045680412423629e-4	1.2157262780127792e-4	1.6417034294578475e-4	2.2519568406429656e-4	2.5405650611895096e-4	1332	YAL049C_YAL049C	YAL049C	chrI:51739-52659(-)	ORFS	38	65	82	54	46	64	32.5526315789474	42.1384615384615	34.390243902439	33.8703703703704	36.7608695652174	37.5	29	34	30.5	27.5	33	29.5	28.1039900648764	NA	11.4	14.7	16.55	29	43	48.6	52.9	55.3	60.05	34.5009283334524	30	16	17	18.6	34	46	51	52.8	59.6
2.1348544883180764e-5	1.591252801514218e-5	1.519657847515974e-5	3.535976617293825e-5	6.316464309120513e-5	4.234275101982516e-5	1333	YAL051W_OAF1	OAF1	chrI:48513-51799(+)	ORFS	10	14	23	9	7	8	38.1	36.5714285714286	25.1739130434783	26.1111111111111	36.2857142857143	25.25	29.5	37	24	27	31	21.5	28.5250727899771	79	9.9	10.8	12.05	29.5	61.75	68.6	74.45	79	79	31.7966343128321	NA	10.9	14.2	16.8	37	48.75	49.8	51.3	55.2
8.539417953272305e-5	6.137689377269126e-5	9.117947085095843e-5	8.587371784856433e-5	1.757624851233534e-4	1.8819000453255627e-4	1334	YAL053W_FLC2	FLC2	chrI:45761-48305(+)	ORFS	40	34	64	40	27	48	44.15	47.6470588235294	42.65625	47.75	23.5555555555556	41.1458333333333	40	45	40	38	22	41	37.0047281698087	68	14.7	17	19.7	40	61.75	65.6	68	76.2	84.05	37.8271568246059	NA	10.65	13.9	16	45	63	67	69.25	82.4
2.7753108348134992e-5	6.819654863632363e-6	1.7096150784554707e-5	5.556534684318869e-5	3.2955465960628764e-5	2.3523750566569534e-5	1335	YAL054C_ACS1	ACS1	chrI:42741-43549(-)	ORFS	13	22	12	5	3	9	42.9230769230769	36.9090909090909	34.9166666666667	56.8	34	48.3333333333333	39	39.5	33	33	31	43	39.9789734351108	28	24.4	28	28	39	56	56.6	58.4	62.6	68.8	31.9045207197075	NA	12.1	14.1	15.15	39.5	49.75	50.8	52.7	53.9
4.2697089766361526e-6	2.2732182878774544e-8	1.3297006165764771e-5	1.5154185502687824e-5	1.922402181036678e-5	3.293325079319735e-5	1336	YAL055W_PEX22	PEX22	chrI:42161-42833(+)	ORFS	2	6	7	7	NA	7	26	40.6666666666667	34.1428571428571	40.2857142857143	NA	31.2857142857143	26	41	27	42	NA	25	24	NA	17	18	19	26	31	32	33	34	35	33.1644203103209	NA	12.75	13.5	14.25	41	51.75	55	61.25	67.5
2.348339937149884e-5	2.9551837742406904e-5	3.2292729259714446e-5	3.283406858915695e-5	5.492577660104794e-5	4.704750113313907e-5	1337	YAL056W_GPB2	GPB2	chrI:39217-41969(+)	ORFS	11	13	20	10	13	17	33.6363636363636	36.5384615384615	38.8	40.2	32.8461538461538	34.5882352941176	41	37	37.5	35.5	20	33	24.8558340817176	9	6.5	9	9	41	50.5	51	52	53	61	30.3758454921516	22	9.6	10.8	13.2	37	56	57.2	58.6	60.4
1.707883590654461e-5	2.9551837742406904e-5	2.6594012331529542e-5	3.283406858915695e-5	3.020917713057637e-5	4.234275101982516e-5	1338	YAL058W_CNE1	CNE1	chrI:37409-39033(+)	ORFS	8	13	11	9	13	14	31.125	38.1538461538462	56.0909090909091	40.8888888888889	33.0769230769231	38.3571428571429	32	29	41	36	31	35	30.2639842847007	34	20.75	22.5	24.25	32	34	34	34	37.3	41.15	34.9312940796001	24	21.2	24	24	29	56	56.6	57.8	60.2
4.056223527804345e-5	2.2732182878774544e-5	1.8995723093949673e-8	2.5256975837813038e-8	2.7462888300523974e-8	9.409500226627812e-6	1339	YAL059W_ECM1	ECM1	chrI:36545-37329(+)	ORFS	19	NA	NA	2	10	NA	34.6315789473684	NA	NA	48	26	NA	30	NA	NA	48	25.5	NA	30.7619128505173	55	10.9	16.6	20.8	30	46.5	51.4	55	55	55.8	NA	NA	NA	NA	NA	NA	NA	NA	NA	NA
7.045019811449652e-5	2.0458964590897087e-4	0.00041220719113870794	6.617327669507017e-4	7.360054064540424e-4	5.504557632577271e-4	1340	YAL060W_BDH1	BDH1	chrI:35097-36393(+)	ORFS	33	262	268	117	90	217	35.969696969697	31.5725190839695	29.9477611940299	28.7692307692308	45.0333333333333	40.2488479262673	34	27	26	24	49	37	28.4600340503446	42	8.6	9.4	11	34	43	51.6	55	56.6	74.6	27.5645144260656	16	13	15	16	27	42.75	45	49	54.9
2.1348544883180763e-6	2.2732182878774546e-6	3.799144618789935e-6	5.051395167562608e-6	5.492577660104794e-6	4.704750113313906e-8	1342	YAL062W_GDH3	GDH3	chrI:31153-32985(+)	ORFS	1	2	2	NA	1	2	49	17	39.5	NA	28	36	49	17	39.5	NA	28	36	49	49	49	49	49	49	49	49	49	49	49	16.2480768092719	NA	12.5	13	13.5	17	19.5	20	20.5	21
1.4943981418226534e-5	2.5005401166651997e-5	2.2794867712739608e-5	4.798825409184477e-5	5.217948777099555e-5	5.645700135976688e-5	1344	YAL063C	NA	chrI:23999-27968(-)	ORFS	7	19	19	12	11	12	50	38.9473684210526	51.3157894736842	47.9166666666667	52.8181818181818	44.5	49	42	51	50	53	46	48.6187767211829	NA	34.8	36.6	38.4	49	57.5	57.8	59.2	62.8	66.4	36.7302719615466	NA	15.9	21.6	23.7	42	46.5	47.4	49.2	52
4.397800245935237e-4	4.3418469298459376e-4	4.5209820963600225e-4	4.4199707716172814e-4	5.87705809631213e-4	7.05712516997086e-4	1346	YAR002C-A_ERP1	ERP1	chrI:153899-154763(-)	ORFS	206	175	214	150	191	238	30.9854368932039	33.1542857142857	35.4953271028037	35.1733333333333	29.4816753926702	32.563025210084	25.5	30	36	31.5	26	27	25.9579054806564	18	11	14.5	16	25.5	36.75	40	43	49	55.75	28.572592770685	16	11.7	14	16	30	43	47	50	53.6
2.5618253859816914e-5	4.7737584045426544e-5	2.8493584640924512e-5	1.7679883086469125e-5	4.394062128083835e-5	3.293325079319735e-5	1347	YAR002W_NUP60	NUP60	chrI:152215-153991(+)	ORFS	12	7	16	7	21	15	44.0833333333333	39.8571428571429	35.5625	36.8571428571429	33.0952380952381	29.8	47.5	51	36.5	39	31	26	39.2579025078337	NA	15.55	16.4	18.6	47.5	54.25	54.8	58.5	64	70.4	29.796321849308	NA	8.9	9.8	10.7	51	56	56.6	59.1	65.4
3.415767181308922e-5	4.7737584045426544e-5	7.788246468519366e-5	8.839941543234563e-5	8.78812425616767e-5	6.58665015863947e-5	1348	YAR003W_SWD1	SWD1	chrI:154935-156807(+)	ORFS	16	35	32	14	21	41	37.3125	48.5428571428571	41.9375	33.1428571428571	45.5714285714286	42.6829268292683	33	46	37	23	37	38	33.7899013500558	NA	18.5	19	20	33	48.5	50	58.25	62	64.75	43.4017154877654	35	21.8	24	25.1	46	59	63	71.5	81.4
4.269708976636153e-5	2.7278619454529452e-5	5.3188024663059084e-5	7.324522992965781e-5	9.06275313917291e-5	8.468550203965032e-5	1349	YAR007C_RFA1	RFA1	chrI:156747-158699(-)	ORFS	20	29	33	18	12	28	36.55	32.448275862069	41.6363636363636	30.3888888888889	45.3333333333333	41.25	35.5	27	40	27	43	41.5	32.8896754248115	NA	15.75	17.8	19.7	35.5	43	45	53.6	57.8	65.6	26.7481823432449	NA	10	11.6	12.4	27	41	45.2	55.6	59.2
1.0674272441590382e-5	2.2732182878774544e-5	1.1397433856369804e-5	1.2628487918906519e-5	1.3731444150261985e-5	4.704750113313906e-8	1350	YAR008W_SEN34	SEN34	chrI:158863-159871(+)	ORFS	5	5	5	NA	10	6	33.2	17.2	35	NA	22.1	28.6666666666667	27	16	34	NA	16.5	20.5	28.5605816709014	NA	13.8	15.6	17.4	27	49	50.6	52.2	53.8	55.4	17.0479631680765	NA	15	15	15	16	20	20	20	20
4.2697089766361526e-6	2.2732182878774546e-6	3.799144618789935e-6	1.2628487918906519e-5	1.3731444150261985e-5	9.409500226627812e-6	1351	YAR009C	NA	chrI:160596-164187(-)	ORFS	2	5	5	2	1	2	26	24.8	22.4	27	17	62.5	26	20	22	27	17	62.5	25.9807621135332	NA	25.1	25.2	25.3	26	26.5	26.6	26.7	26.8	26.9	20.0879235391633	NA	10	11	12	20	22	29.4	36.8	44.2
3.415767181308922e-5	2.5005401166651997e-5	3.2292729259714446e-5	2.5256975837813038e-5	1.922402181036678e-5	1.411425033994172e-5	1352	YAR014C_BUD14	BUD14	chrI:166611-169027(-)	ORFS	16	10	7	3	11	17	28.25	45.8	25	26.3333333333333	33.9090909090909	30.4117647058824	24	46.5	24	25	33	26	24.6274377435493	NA	12.25	14.5	15	24	36.25	37	41.5	50	57.75	38.8925796492972	NA	14.5	19	21.4	46.5	59.25	60.8	62.6	66.8
3.62925263014073e-5	5.228402062118145e-5	5.8886741591243985e-5	6.0616742010751294e-5	4.394062128083835e-5	1.0820925260621984e-4	1353	YAR015W_ADE1	ADE1	chrI:169255-170479(+)	ORFS	17	24	16	23	23	31	33.6470588235294	31.5	39.125	39.8260869565217	28.3913043478261	28.2903225806452	31	28.5	43	42	24	22	29.1984836484947	NA	12	14.4	17.6	31	39	40.6	41	46.2	63.4	27.8387947100589	21	10.6	15.5	19	28.5	39	41.8	47.65	50.4
1.0674272441590382e-5	9.092873151509818e-6	1.3297006165764771e-5	3.0308371005375647e-5	2.4716599470471573e-5	1.8819000453255625e-5	1354	YAR018C_KIN3	KIN3	chrI:170227-171723(-)	ORFS	5	12	9	4	4	7	22.8	26.9166666666667	59.2222222222222	94.25	41	46.8571428571429	20	22	61	27	45.5	47	17.3507010128412	NA	7.2	7.4	7.6	20	27	32	37	42	47	23.126416537639	NA	11.85	15.1	15.65	22	29	35.6	44.3	54.2
2.1348544883180763e-6	1.1366091439387272e-5	1.7096150784554707e-5	3.535976617293825e-5	1.3731444150261985e-5	2.3523750566569534e-5	1355	YAR019C_CDC15	CDC15	chrI:172163-175179(-)	ORFS	1	14	5	5	5	9	122	26.7142857142857	21.2	28.8	53	40.4444444444444	122	20.5	25	22	54	43	122	122	122	122	122	122	122	122	122	122	122	22.4476655613313	NA	9.3	10.9	12.85	20.5	36.25	39.2	41.35	45.9
4.2697089766361526e-6	1.8185746303019637e-5	1.8995723093949674e-5	3.535976617293825e-5	4.394062128083835e-5	2.3523750566569534e-5	1358	YAR027W	NA	chrI:183769-184477(+)	ORFS	2	14	16	5	8	10	37.5	36.6428571428571	29.9375	20.2	32.875	38.9	37.5	37	29	19	30	38	32.6190128606002	NA	20.85	22.7	24.55	37.5	46.75	48.6	50.45	52.3	54.15	33.2121411556877	17	17	17.6	18.9	37	43.75	49.2	57.15	59.1
2.9887962836453067e-5	3.182505603028436e-5	2.2794867712739608e-5	3.788546375671956e-5	2.1970310640419175e-5	4.704750113313907e-5	1359	YAR028W,YAR029W_YAR028W,YAR029W	YAR028W,YAR029W	chrI:184831-186735(+)	ORFS	14	15	8	10	14	12	38.7857142857143	34	42.75	40.6	41.2857142857143	33.4166666666667	37	26	41	36	42	24	36.7150987823204	37	21.3	22.9	24.85	37	47.75	49.4	50.1	51.4	58.3	26.8783166113537	NA	11.2	13.4	14.1	26	50	54.2	58.4	62.6
1.4943981418226534e-5	4.546436575754909e-6	1.3297006165764771e-5	1.7679883086469125e-5	1.6477732980314382e-5	9.409500226627812e-6	1361	YAR033W	NA	chrI:188106-188811(+)	ORFS	7	7	6	2	2	7	37.2857142857143	60.2857142857143	55.6666666666667	29	27.5	52.7142857142857	35	77	63.5	29	27.5	56	35.3652579045458	NA	23.2	24.4	25.6	35	43	47.2	51	54	57	51.0645322007196	NA	20.3	26.6	32.9	77	83	86	88.4	89.6
6.4045634649542284e-6	9.092873151509818e-6	9.497861546974837e-6	1.5154185502687824e-5	3.020917713057637e-5	4.234275101982516e-5	1362	YAR035W_YAT1	YAT1	chrI:189991-192391(+)	ORFS	3	6	11	9	4	5	29.3333333333333	33.5	39.9090909090909	39.2222222222222	25.25	42.8	24	26.5	35	41	25.5	52	27.086144612844	NA	18.6	19.2	19.8	24	35	37.2	39.4	41.6	43.8	31.5024977494243	26	25.25	25.5	25.75	26.5	32.25	34	41.25	48.5
8.539417953272305e-6	4.546436575754909e-6	3.2292729259714446e-5	2.5256975837813038e-5	2.746288830052397e-5	2.3523750566569534e-5	1363	YAR042W_SWH1	SWH1	chrI:192583-196255(+)	ORFS	4	10	10	5	2	17	35	29.5	40	19.2	42.5	31.1764705882353	38.5	25	40	22	42.5	32	32.4912568275208	NA	19.3	22.6	25.9	38.5	41	42.2	43.4	44.6	45.8	26.2529957003845	19	14.6	18.2	19	25	34.75	36.6	37.95	42
8.539417953272305e-6	6.819654863632363e-6	5.698716928184902e-6	2.525697583781304e-6	2.746288830052397e-6	1.8819000453255625e-5	1364	YAR050W	NA	chrI:203402-208016(+)	ORFS	4	1	1	4	3	3	50	41	54	55	61.3333333333333	45	53	41	54	49	59	40	47.7154152974399	NA	31.45	34.9	38.35	53	57.75	59.4	61.05	62.7	64.35	41	41	41	41	41	41	41	41	41	41
4.504542970351141e-4	5.410259525148341e-4	3.2292729259714446e-4	1.4649045985931563e-4	3.844804362073356e-5	4.234275101982516e-5	1367	YAR071W	NA	chrI:225459-226863(+)	ORFS	211	58	14	9	238	170	40.7203791469194	23.7241379310345	41.9285714285714	25.4444444444444	31.936974789916	26.3176470588235	37	20	22	25	29.5	24	37.447891234188	37	19	23	26	37	49.5	53	56	61	70	20.3335696404353	13	8.7	13	13	20	28.75	31.6	33	37.7
1.6011408662385573e-4	1.8185746303019636e-4	1.7855979708312694e-4	2.1468429462141085e-4	2.1421052874408698e-4	2.634660063455788e-4	1368	YBL001C_ECM15	ECM15	chrII:236908-237652(-)	ORFS	75	85	78	56	80	94	23.5733333333333	32.5294117647059	28.2435897435897	31.0714285714286	25.0375	30.0851063829787	21	28	25	27	21.5	27	20.6805464628482	21	8.7	10.4	12	21	29	32.4	35.9	41.6	48.3	26.6952910280209	NA	10.2	12.4	15.2	28	39	43	47	51.2
9.158525754884547e-4	0.00111615017934783	0.0011530403918027451	9.39559501166645e-4	7.46990561774252e-4	5.598652634843549e-4	1369	YBL002W_HTB2	HTB2	chrII:236056-237152(+)	ORFS	429	372	272	119	491	607	33.960372960373	31.8064516129032	31.7022058823529	32.9747899159664	33.4256619144603	32.5321252059308	31	26	28	29	29	28	29.8089039459786	23	12.4	15	17.2	31	43	46	51	56.2	65.6	25.6562283834968	26	8	11	13	26	39	43.8	51	56
8.731554857220932e-4	8.820086956964523e-4	6.857456036915832e-4	6.137445128588568e-4	4.6961538993895997e-4	3.669705088384847e-4	1370	YBL003C_HTA2	HTA2	chrII:235092-235852(-)	ORFS	409	243	171	78	388	361	28.5794621026895	29.2962962962963	30.3625730994152	25.8717948717949	25.8092783505155	27.2714681440443	24	23	23	21.5	21	23	22.7689246823952	17	6	9	11.2	24	37	40	43.8	51	62	23.3613679489595	18	8.1	11	12	23	38	40.6	46.7	50.8
8.11244705560869e-5	7.5016203499956e-5	2.0895295403344644e-5	7.577092751343912e-6	8.238866490157191e-6	4.234275101982516e-5	1371	YBL004W_UTP20	UTP20	chrII:227528-235216(+)	ORFS	38	3	3	9	33	11	35.8947368421053	18.6666666666667	46.3333333333333	54.1111111111111	26.6969696969697	12.1818181818182	34	6	40	54	23	12	29.5956964684718	42	9	10	13.1	34	43	51.8	57	66.2	70.45	11.6569533665029	6	6	6	6	6	25	28.8	32.6	36.4
4.2697089766361526e-6	6.819654863632363e-6	7.59828923757987e-6	2.5256975837813038e-5	1.3731444150261985e-5	9.409500226627812e-6	1372	YBL005W-B	NA	chrII:221329-226598(+)	ORFS	2	10	5	2	3	4	65	35.5	31.2	45.5	29	46	65	30.5	26	45.5	31	44	64.9692234831231	NA	63.2	63.4	63.6	65	66	66.2	66.4	66.6	66.8	30.0995157461052	NA	13.15	16.3	18.75	30.5	44.75	47.2	47.65	52.1
4.2697089766361526e-6	1.591252801514218e-5	1.1397433856369804e-5	1.7679883086469125e-5	3.2955465960628764e-5	1.8819000453255625e-5	1373	YBL005W,YBLWdelta8	NA	chrII:217408-220984(+)	ORFS	2	7	12	4	7	6	44	39.8571428571429	43.4166666666667	98.25	43.7142857142857	60.1666666666667	44	37	46.5	55.5	57	57.5	41.3642357598929	NA	30.5	32	33.5	44	51.5	53	54.5	56	57.5	35.3739046318473	NA	16.8	18.6	20.4	37	48.5	51.2	55.2	61.8
2.348339937149884e-5	5.001080233330399e-5	5.1288452353664124e-5	4.798825409184477e-5	6.316464309120513e-5	7.05712516997086e-5	1374	YBL006C_LDB7	LDB7	chrII:216476-217164(-)	ORFS	11	19	23	15	22	27	28.5454545454545	51.2631578947368	40	36.7333333333333	30.3636363636364	35.2962962962963	25	49	36	31	29.5	28	25.2109293279809	NA	12.5	18	18	25	31.5	33	40	47	53	39.1570983934088	NA	12.8	14.6	15	49	59.5	62.8	76.2999999999999	99.2
1.0033816095094958e-4	9.547516809085309e-5	1.272713447294628e-4	1.2123348402150259e-4	2.965991936456589e-4	2.352375056656953e-4	1376	YBL007C_SLA1	SLA1	chrII:212476-216476(-)	ORFS	47	48	108	50	42	67	38.1702127659574	30.3958333333333	31.5648148148148	26.48	34.2619047619048	36.9850746268657	33	29.5	29	24	31.5	32	32.0589914213892	NA	14	17.6	18.9	33	44.5	47.6	53.3	60	81	24.891104846642	NA	7.4	10.7	12	29.5	43	46	50.8	52.9
1.2809126929908457e-5	9.092873151509818e-6	9.497861546974837e-6	2.2731278254031734e-5	1.922402181036678e-5	2.3523750566569534e-5	1377	YBL008W-A,YBL008W	NA	chrII:209568-212224(+)	ORFS	6	9	7	5	4	5	44	41.5555555555556	65.8571428571429	55.2	57.75	34.2	46.5	37	28	43	67.5	17	38.9239723577211	NA	18	24	30	46.5	57.25	59	60.25	61.5	62.75	36.7571767391032	37	17.8	24.6	28.6	37	57	58.6	60.2	64.2
2.9887962836453067e-5	3.6371492606039274e-5	3.039315695031948e-5	4.798825409184477e-5	3.020917713057637e-5	4.234275101982516e-5	1378	YBL009W_ALK2	ALK2	chrII:207160-209312(+)	ORFS	14	19	11	9	16	16	40.3571428571429	35.6842105263158	38.5454545454545	36.6666666666667	36.8125	33.125	41.5	28	36	29	26.5	22.5	34.2324205643705	NA	12.3	13.3	13.95	41.5	54.75	58	61.2	63.8	68.85	29.1373396557638	NA	13.4	14.8	15	28	48	55.8	58.2	62
1.0674272441590382e-5	9.092873151509818e-6	9.497861546974837e-6	5.051395167562608e-6	1.0985155320209587e-5	4.704750113313906e-6	1379	YBL010C_YBL010C	YBL010C	chrII:205860-206972(-)	ORFS	5	2	4	1	4	5	40.4	62.5	45.25	24	44.75	28.4	44	62.5	40.5	24	48.5	23	37.5181267517513	NA	21.2	23.4	25.6	44	52	53	54	55	56	55.0999092558236	NA	35.95	38.9	41.85	62.5	77.25	80.2	83.15	86.1
5.5506216696269984e-5	7.5016203499956e-5	8.73803262321685e-5	1.2375918160528388e-4	1.2083670852230548e-4	1.0820925260621984e-4	1380	YBL011W_SCT1	SCT1	chrII:203440-205952(+)	ORFS	26	49	44	23	33	46	35.0384615384615	40.7755102040816	46.3636363636364	43.4782608695652	41.3939393939394	33.5652173913044	34.5	39	45	42	48	33	27.2757618319573	NA	7.25	8.5	9.75	34.5	51.75	55	56.25	59	67.75	32.5413343509701	43	10.8	12.8	14.2	39	48	57.6	61.8	64
2.1348544883180764e-5	4.546436575754909e-6	1.7096150784554707e-5	7.577092751343912e-6	1.6477732980314382e-5	9.409500226627812e-6	1382	YBL014C_RRN6	RRN6	chrII:198931-201787(-)	ORFS	10	3	6	2	2	9	27.9	36.3333333333333	48.8333333333333	22	42.5	32.1111111111111	24	30	61	22	42.5	34	22.3047571870241	49	8.35	9.7	10.35	24	45.75	49	49	49.4	51.2	32.0558919044663	NA	19.2	20.4	21.6	30	45.5	48.6	51.7	54.8
1.0674272441590382e-5	3.6371492606039274e-5	7.59828923757987e-5	1.0102790335125215e-4	9.06275313917291e-5	5.175225124645297e-5	1383	YBL015W_ACH1	ACH1	chrII:194031-195863(+)	ORFS	5	40	33	11	16	40	31.8	34.425	34.6363636363636	16.1818181818182	40.5625	36.1	29	32	33	11	49	39.5	29.4207814004329	NA	18.2	19.4	20.6	29	36	39.6	43.2	46.8	50.4	28.554590245132	NA	6.9	14.9	15.85	32	45.25	47	51.6	60.2
1.9213690394862685e-5	6.819654863632363e-6	9.497861546974837e-6	2.2731278254031734e-5	2.1970310640419175e-5	3.293325079319735e-5	1384	YBL016W	NA	chrII:192450-193512(+)	ORFS	9	9	8	7	3	5	46.3333333333333	29.6666666666667	43.875	31.2857142857143	18.3333333333333	34.6	35	24	41	20	19	25	34.0183535282039	NA	13.2	14.4	15.6	35	64	67.2	70.4	85.3999999999999	112.2	24.616595383869	NA	13.2	14.4	15	24	31	40.2	49.4	58.2
1.1314728788085805e-4	1.0684125953024036e-4	1.3107048934825273e-4	1.3638766952419042e-4	1.757624851233534e-4	1.6466625396598672e-4	1385	YBL017C_PEP1	PEP1	chrII:186779-191795(-)	ORFS	53	54	64	35	47	69	34.7358490566038	38.8148148148148	36.859375	41.5142857142857	35.936170212766	35.8405797101449	31	37	34	35	30	31	29.2805318095424	NA	12	12.2	14.8	31	50	55.4	58	63.8	68	32.2092734842762	16	12	14.3	15.95	37	50.75	52.8	63.1	68.4
2.1348544883180764e-5	4.7737584045426544e-5	1.8995723093949674e-5	7.577092751343912e-6	5.492577660104794e-6	9.409500226627812e-6	1386	YBL018C_POP8	POP8	chrII:185907-186531(-)	ORFS	10	3	2	2	21	10	24.8	27	22	18	21.9047619047619	23.2	22	21	22	18	20	18	23.0286938995926	NA	14.9	15.8	16	22	31.75	32.8	34.6	36.6	39.3	24.5431697586478	NA	16.5	17	17.5	21	32.5	34.8	37.1	39.4
2.1348544883180763e-6	1.1366091439387272e-5	7.59828923757987e-6	2.5256975837813038e-8	2.746288830052397e-6	4.704750113313906e-8	1387	YBL019W_APN2	APN2	chrII:184263-185975(+)	ORFS	1	NA	1	NA	5	4	6	NA	29	NA	35.6	41	6	NA	29	NA	31	35.5	6	6	6	6	6	6	6	6	6	6	6	NA	NA	NA	NA	NA	NA	NA	NA	NA	NA
7.685476157945074e-5	5.910367548481381e-5	4.179059080668929e-5	5.8091044426969987e-5	4.394062128083835e-5	6.116175147308079e-5	1388	YBL020W_RFT1	RFT1	chrII:182335-184207(+)	ORFS	36	23	16	13	26	22	38.1666666666667	44.9130434782609	45.875	39.3846153846154	31.3461538461538	36.6818181818182	39.5	40	34.5	38	24.5	33	34.1962125478435	51	14.75	18	19.75	39.5	51	51	54	58.5	60.5	38.6016060000914	NA	12.5	26.4	29.2	40	55	55	57.1	58.8
1.2809126929908457e-5	1.1366091439387272e-5	1.3297006165764771e-5	1.0102790335125216e-5	1.3731444150261985e-5	4.704750113313906e-8	1389	YBL021C_HAP3	HAP3	chrII:181507-182147(-)	ORFS	6	4	5	NA	5	7	49	55.5	21.4	NA	24.4	40.7142857142857	49.5	58	15	NA	22	33	41.6105312304681	NA	17	23	29	49.5	65.75	70	72.25	74.5	76.75	54.1525555755426	NA	40.1	42.2	44.3	58	65	65.6	66.2	66.8
4.48319442546796e-5	4.319114746967163e-5	3.9891018497294315e-5	7.07195323458765e-5	1.2907557501246267e-4	9.409500226627813e-5	1390	YBL022C_PIM1	PIM1	chrII:177795-181411(-)	ORFS	21	28	47	20	19	21	33.6190476190476	46.3214285714286	40.5744680851064	34.55	28.8947368421053	39.4761904761905	32	37.5	37	21	18	38	29.7815872358837	NA	13	13	14	32	40	50	54	55	58	35.427633938238	NA	11.05	13.7	17.1	37.5	55.25	57.2	58.95	64.2
5.3371362207951906e-5	5.683045719693636e-5	1.7096150784554707e-5	1.2628487918906519e-5	2.746288830052397e-5	4.704750113313907e-5	1391	YBL024W_NCL1	NCL1	chrII:172503-174687(+)	ORFS	25	5	10	10	25	9	30.52	31.2	43.9	33	19.12	29.8888888888889	31	33	45	31.5	14	25	26.8066468491801	NA	8.4	10.8	17.4	31	42	44	44.4	46.8	48.8	25.5488187569833	NA	9.8	12.6	15.4	33	44	45.4	46.8	48.2
2.1348544883180763e-6	2.2732182878774544e-8	1.8995723093949673e-8	2.5256975837813038e-8	2.746288830052397e-6	4.704750113313906e-8	1392	YBL025W_RRN10	RRN10	chrII:171423-172207(+)	ORFS	1	NA	1	NA	NA	NA	38	NA	70	NA	NA	NA	38	NA	70	NA	NA	NA	38	38	38	38	38	38	38	38	38	38	38	NA	NA	NA	NA	NA	NA	NA	NA	NA	NA
1.1101243339253997e-4	7.274298521207855e-5	5.508759697245405e-5	8.839941543234563e-5	6.041835426115274e-5	8.468550203965032e-5	1393	YBL026W_LSM2	LSM2	chrII:170551-171135(+)	ORFS	52	35	22	18	32	29	34.4230769230769	31.7428571428571	36.3181818181818	28.0555555555556	30.84375	27.2413793103448	29.5	30	27	23	28	21	29.1460978568059	34	13.55	16	17.3	29.5	41	44.4	51	59.8	78.15	26.4876944210604	NA	9.4	11.6	15	30	42.5	44.6	51.9	52.6
0.0017740640797923213	0.001695820842756581	0.0012157262780127791	8.764170615721125e-4	3.7898785854723077e-4	4.328370104248794e-4	1394	YBL027W_RPL19B	RPL19B	chrII:168375-169511(+)	ORFS	831	347	138	92	746	640	28.3682310469314	22.9971181556196	27.6231884057971	41.0652173913044	25.0495978552279	22.79375	24	18	18	37	21	19.5	23.1740721897393	20	8	11	13	24	35	38	42	48	57.5	18.7854337861187	16	8.3	10	11	18	24	27	30	37.4
6.19107801612242e-5	4.091792918179418e-5	7.59828923757987e-6	2.5256975837813038e-8	2.7462888300523974e-8	9.409500226627812e-6	1395	YBL028C_YBL028C	YBL028C	chrII:167363-167891(-)	ORFS	29	NA	NA	2	18	4	35.3448275862069	NA	NA	37	23.2777777777778	19.25	33	NA	NA	37	22	19.5	30.9636142646666	50	13.4	14	15.2	33	50	50	50.8	53.8	64	NA	NA	NA	NA	NA	NA	NA	NA	NA	NA
2.1348544883180763e-6	4.546436575754909e-6	1.8995723093949673e-8	2.5256975837813038e-8	2.7462888300523974e-8	4.704750113313906e-8	1397	YBL029W_YBL029W	YBL029W	chrII:166095-167359(+)	ORFS	1	NA	NA	NA	2	NA	50	NA	NA	NA	18.5	NA	50	NA	NA	NA	18.5	NA	50	50	50	50	50	50	50	50	50	50	50	NA	NA	NA	NA	NA	NA	NA	NA	NA	NA
0.0010247301543926765	9.797570820751827e-4	0.0011511408194933503	0.0013941850662472796	0.001675236186331962	0.0015525675373935892	1398	YBL030C_PET9	PET9	chrII:162771-164147(-)	ORFS	480	552	610	330	431	606	32.38125	33.768115942029	33.1508196721311	29.8	32.6450116009281	34.8168316831683	30	31.5	31	27	28	32	27.7788863019603	16	9.95	13	15	30	42	47	51	56	62	28.467491036008	20	9	13	15	31.5	43	46.8	51	56.9
1.0674272441590382e-5	2.2732182878774546e-6	5.698716928184902e-6	1.0102790335125216e-5	8.238866490157191e-6	4.704750113313906e-6	1399	YBL031W_SHE1	SHE1	chrII:161679-162783(+)	ORFS	5	4	3	1	1	3	49.8	36.5	38.6666666666667	41	28	27.3333333333333	56	32.5	36	41	28	30	41.6566275135422	NA	18.8	27.6	36.4	56	61	62.4	63.8	65.2	66.6	35.6524054865738	NA	30.3	30.6	30.9	32.5	37.5	40.2	42.9	45.6
5.123650771963383e-5	6.592333034844617e-5	3.4192301569109413e-5	5.3039649259407384e-5	6.591093192125753e-5	4.704750113313907e-5	1400	YBL032W_HEK2	HEK2	chrII:160103-161447(+)	ORFS	24	21	24	10	29	18	28.8333333333333	26.7619047619048	31.4583333333333	30.7	32.2068965517241	30	29	25	30	30	20	22	23.0524960360714	NA	6.3	8	9.8	29	40.75	43.8	47.75	52.1	57.25	22.0762512704162	NA	7	10	10	25	36	36	38	53
2.348339937149884e-5	2.045896459089709e-5	3.039315695031948e-5	5.556534684318869e-5	5.492577660104794e-5	4.234275101982516e-5	1401	YBL033C_RIB1	RIB1	chrII:158571-159715(-)	ORFS	11	22	20	9	9	16	33.8181818181818	36.2727272727273	27.8	31	46.2222222222222	34	35	38	21.5	27	44	30.5	31.6993846640606	35	18.5	22	23	35	41.5	45	47.5	50	52	31.5431469540919	38	11.1	13.1	14.6	38	48.75	53.2	57.4	58.9
1.2809126929908457e-5	1.8185746303019637e-5	9.497861546974837e-6	1.5154185502687824e-5	3.844804362073356e-5	3.763800090651125e-5	1402	YBL034C_STU1	STU1	chrII:153739-158451(-)	ORFS	6	6	14	8	8	5	25.5	29.6666666666667	32.0714285714286	33.5	42	43.2	20	23.5	26	29.5	41	32	18.6649285240626	NA	6.5	8	9.5	20	31.25	33	40.75	48.5	56.25	22.9938358257171	NA	9	11	13	23.5	31.5	34	44.25	54.5
4.2697089766361526e-6	9.092873151509818e-6	3.799144618789935e-6	5.051395167562608e-6	8.238866490157191e-6	2.822850067988344e-5	1403	YBL035C_POL12	POL12	chrII:151235-153683(-)	ORFS	2	2	3	6	4	2	36	79.5	40.6666666666667	28.5	42.25	37	36	79.5	42	20.5	40	37	34.5832329315812	NA	27	28	29	36	41	42	43	44	45	76.8114574786861	NA	61.05	63.1	65.15	79.5	89.75	91.8	93.85	95.9
4.696679874299768e-5	6.137689377269126e-5	5.6987169281849025e-5	6.0616742010751294e-5	7.689608724146712e-5	7.05712516997086e-5	1404	YBL036C_YBL036C	YBL036C	chrII:150331-151235(-)	ORFS	22	24	28	15	27	30	40.3636363636364	35.6666666666667	34.8928571428571	36.2	34.8518518518519	27.4666666666667	33.5	37	35	26	32	23.5	35.753273274005	35	21	21.1	22.15	33.5	48	54.4	59.4	70.8	73.9	30.8975286037974	NA	13	13.3	14.45	37	49.75	52	54.2	56.7
1.2809126929908457e-5	9.092873151509818e-6	2.2794867712739608e-5	2.2731278254031734e-5	3.5701754790681165e-5	2.822850067988344e-5	1405	YBL037W_APL3	APL3	chrII:147119-150383(+)	ORFS	6	9	13	6	4	12	34.6666666666667	42	46.6153846153846	31.8333333333333	18.25	60.25	37	36	53	23.5	17	44.5	30.0174670109663	14	14	14	14	37	48.25	50	51.5	53	54.5	32.6986020606003	NA	13.8	14.6	15.6	36	50	54	58	72.3999999999999
3.202281732477114e-5	2.045896459089709e-5	2.6594012331529542e-5	4.798825409184477e-5	3.844804362073356e-5	3.293325079319735e-5	1406	YBL038W_MRPL16	MRPL16	chrII:146119-146903(+)	ORFS	15	19	14	7	9	14	49.4	39.9473684210526	33.3571428571429	34.5714285714286	44.4444444444444	39.8571428571429	53	36	33.5	32	33	45.5	43.603410569699	NA	12	18	28	53	55.5	57.2	61.4	70.4	79.6	34.0567265708517	NA	13.6	15.6	18.1	36	56.5	59.4	60.9	66
1.707883590654461e-4	1.1593413268175017e-4	3.2292729259714446e-5	2.5256975837813038e-8	2.746288830052397e-6	1.411425033994172e-5	1407	YBL039C,YBL039C-A_URA7,YBL039C-A	URA7,YBL039C-A	chrII:143859-145811(-)	ORFS	80	NA	1	3	51	17	41.7375	NA	53	44.3333333333333	23.921568627451	16.2941176470588	33.5	NA	53	46	22	17	31.127398128491	11	11	11	13	33.5	48.25	51.6	57	60.1	69.55	NA	NA	NA	NA	NA	NA	NA	NA	NA	NA
1.2809126929908457e-5	2.045896459089709e-5	2.8493584640924512e-5	2.5256975837813038e-5	1.922402181036678e-5	3.293325079319735e-5	1408	YBL039W-B_YBL039W-B	YBL039W-B	chrII:143103-143647(+)	ORFS	6	10	7	7	9	15	40.1666666666667	30.6	40.1428571428571	53.1428571428571	49.6666666666667	36.9333333333333	39	23.5	38	52	58	37	39.090794272838	NA	28.5	31	33.5	39	43	44	47.25	50.5	53.75	26.4369870892525	NA	15.9	16.8	17.35	23.5	28.5	35.8	51.1	63.8
1.9213690394862687e-4	2.5005401166652e-4	2.146516709616313e-4	3.0055801246997517e-4	3.982118803575976e-4	4.187227600849377e-4	1409	YBL040C_ERD2	ERD2	chrII:142011-142923(-)	ORFS	90	119	145	89	110	113	30.6333333333333	33.7478991596639	33.9931034482759	30.3595505617978	31.2454545454545	35.8053097345133	26	27	30	27	24	30	26.3459788205823	24	10.9	14	16.35	26	38.75	42	49.65	58	65.65	28.0275053740957	NA	11.9	14.8	16	27	40	44	49.3	55.8
1.1101243339253997e-4	1.3184666069689235e-4	1.9945509248647157e-4	2.525697583781304e-4	3.020917713057637e-4	3.152182575920318e-4	1410	YBL041W_PRE7	PRE7	chrII:140991-142119(+)	ORFS	52	100	110	67	58	105	37.2115384615385	38.58	37.4545454545455	38.8805970149254	33.8620689655172	36.847619047619	34	31.5	35	32	28	34	31.8597393581764	32	11.1	15.1	17.95	34	49.25	53.6	58.35	63.5	69.8	33.3691006485885	29	15	17.9	19.85	31.5	48.25	51.2	54.15	60.2
1.1528214236917611e-4	6.137689377269126e-5	5.698716928184902e-6	1.0102790335125216e-5	2.1970310640419175e-5	3.293325079319735e-5	1411	YBL042C_FUI1	FUI1	chrII:138163-140339(-)	ORFS	54	4	8	7	27	3	35.537037037037	44	39	37.1428571428571	24.1851851851852	11.6666666666667	37	35.5	39.5	37	20	11	27.736978779831	45	7.65	10.3	12	37	51	54.4	61.1	65	69.75	37.4345247190203	NA	20.25	22.5	24.75	35.5	50.25	57.6	64.95	72.3
1.5584437764721957e-4	1.6139849843929926e-4	2.051538094146565e-4	2.955066173024126e-4	3.158232154560257e-4	2.681707564588927e-4	1413	YBL045C_COR1	COR1	chrII:133859-135811(-)	ORFS	73	117	115	57	71	108	29.7808219178082	29.5897435897436	32.2086956521739	24.5263157894737	25.7042253521127	33.1203703703704	26	25	27	19	19	29	24.7771745362165	NA	6.6	13	14	26	41	46.6	51	53.6	61.4	25.2803602674713	21	9.8	12	13.4	25	39	42	46.6	50.8
8.539417953272305e-6	9.092873151509818e-6	1.8995723093949673e-8	5.051395167562608e-6	1.3731444150261985e-5	9.409500226627812e-6	1414	YBL046W_PSY4	PSY4	chrII:132423-133871(+)	ORFS	4	2	5	2	4	NA	32	38.5	23.8	35	40.5	NA	27	38.5	18	35	41	NA	26.0548585634287	NA	12.2	13.4	14.6	27	42	46.2	50.4	54.6	58.8	34.7850542618522	NA	23.65	25.3	26.95	38.5	46.75	48.4	50.05	51.7
1.3663068725235688e-4	1.0684125953024036e-4	1.6146364629857223e-4	2.4246696804300518e-4	2.965991936456589e-4	2.822850067988344e-4	1415	YBL047C_EDE1	EDE1	chrII:127635-132219(-)	ORFS	64	96	108	60	47	85	37.59375	44.625	40.6574074074074	36.15	36.7872340425532	40.7058823529412	34	44	40.5	37	29	38	32.239751663609	19	11.6	16.3	19	34	49	53.2	58.55	61.4	69.85	39.8737719949165	29	16.5	22	24.25	44	59	62	64.75	70
5.3371362207951906e-5	8.183585836358836e-5	6.268588621003392e-5	1.288105767728465e-4	1.4006073033267225e-4	1.317330031727894e-4	1417	YBL050W_SEC17	SEC17	chrII:125055-126191(+)	ORFS	25	51	51	28	36	33	34.44	31.3529411764706	38.4509803921569	36.0357142857143	34.4444444444444	36.7878787878788	33	25	37	37	27.5	36	30.0447327495587	NA	9.8	13.8	18.6	33	44	44.2	46.2	48	63.9999999999999	26.1634618526502	NA	10	11	14.5	25	39	46	50.5	60
1.4943981418226534e-5	2.5005401166651997e-5	2.2794867712739608e-5	2.7782673421594346e-5	3.2955465960628764e-5	7.05712516997086e-5	1418	YBL051C_PIN4	PIN4	chrII:122347-124843(-)	ORFS	7	11	12	15	11	12	39.7142857142857	35.4545454545455	44.1666666666667	32.6	34.1818181818182	31.8333333333333	27	30	45.5	20	32	26.5	30.2227539811627	55	10.6	11.2	11.8	27	55	55	58.9	70.6	82.3	29.3943918907911	54	11.5	13	14	30	54	54	58.5	63
4.2697089766361526e-6	6.819654863632363e-6	7.59828923757987e-6	1.0102790335125216e-5	8.238866490157191e-6	4.704750113313906e-8	1419	YBL052C_SAS3	SAS3	chrII:119371-122139(-)	ORFS	2	4	3	NA	3	4	85.5	35	29	NA	49.6666666666667	23.75	85.5	29	29	NA	56	18	85.1704173994703	NA	78.75	79.5	80.25	85.5	89.25	90	90.75	91.5	92.25	28.3319355774178	NA	13.1	15.2	17.3	29	42.5	48.2	53.9	59.6
4.056223527804345e-5	2.045896459089709e-5	3.799144618789935e-6	2.5256975837813038e-8	5.492577660104794e-6	1.8819000453255625e-5	1420	YBL054W,YBL053W	NA	chrII:117487-119367(+)	ORFS	19	NA	2	4	9	2	42.6315789473684	NA	40.5	40.75	22.3333333333333	25.5	40	NA	40.5	40.5	19	25.5	37.2239616960875	61	16.1	17.8	22.2	40	55.5	61	62.8	67.4	71	NA	NA	NA	NA	NA	NA	NA	NA	NA	NA
2.5618253859816914e-5	3.409827431816181e-5	1.3297006165764771e-5	1.5154185502687824e-5	2.1970310640419175e-5	1.8819000453255625e-5	1421	YBL055C_YBL055C	YBL055C	chrII:115491-117219(-)	ORFS	12	6	8	4	15	7	37.9166666666667	22	27	72.5	20.6666666666667	35.4285714285714	38	24	22	61.5	21	34	34.6075063709438	NA	19.05	24	24	38	46.25	51.2	55.8	60.2	61.9	21.0635742052692	NA	13.5	14	14.5	24	26.75	27	27.5	28
1.0460786992758573e-4	1.545788435756669e-4	1.6336321860796718e-4	2.5509545596191167e-4	2.00479084593825e-4	2.3053275555238144e-4	1422	YBL056W_PTC3	PTC3	chrII:113639-115559(+)	ORFS	49	101	73	49	68	86	39.9183673469388	36.4752475247525	31.1232876712329	31.8367346938776	30.4705882352941	34.1162790697674	30	32	28	25	27	29.5	30.7852704815071	NA	10.4	11.8	12.6	30	48	54.6	59.8	67	73.8	30.0394896576245	14	11	13	14	32	47	57	60	63
7.685476157945074e-5	6.137689377269126e-5	6.458545851942889e-5	7.07195323458765e-5	9.33738202217815e-5	1.1761875283284765e-4	1423	YBL057C_PTH2	PTH2	chrII:112739-113451(-)	ORFS	36	28	34	25	27	34	28.3888888888889	31.1428571428571	34.9411764705882	32.6	28.6666666666667	31.3235294117647	27	30.5	29	30	23	31	24.7437982695636	NA	9	10.5	14.25	27	40.5	43	43	45	52.75	28.6193814045862	NA	13.7	15.7	17.1	30.5	37.25	39.2	42.85	47.5
5.5506216696269984e-5	8.183585836358836e-5	8.548075392277354e-5	1.41439064691753e-4	1.5104588565288186e-4	1.5525675373935892e-4	1424	YBL058W_SHP1	SHP1	chrII:111407-112823(+)	ORFS	26	56	55	33	36	45	36.8846153846154	37.25	39.0545454545455	40.4242424242424	37.1666666666667	39.3333333333333	31	32	32	39	38	41	29.3206540176308	NA	10	11.5	14.5	31	48.25	51	58.75	61	90.25	32.015992672059	NA	12.75	15.5	18.25	32	47.5	52	54	59
1.2809126929908457e-5	3.182505603028436e-5	1.519657847515974e-5	2.7782673421594346e-5	3.5701754790681165e-5	3.293325079319735e-5	1425	YBL059C-A_YBL059C-A	YBL059C-A	chrII:109963-110571(-)	ORFS	6	11	13	7	14	8	36	34.2727272727273	40.6153846153846	26.5714285714286	28	26	32	30	36	21	23	19	31.8535786092397	NA	17	20	23	32	38.25	39	47.5	56	64.5	29.8011414164447	NA	14.5	18	19	30	36.5	37	50.5	64
1.0674272441590382e-5	9.092873151509818e-6	7.59828923757987e-6	1.5154185502687824e-5	1.3731444150261985e-5	4.704750113313906e-8	1426	YBL059W_YBL059W	YBL059W	chrII:110679-111407(+)	ORFS	5	6	5	NA	4	4	26	22.8333333333333	38	NA	34.5	33.25	20	20.5	43	NA	28.5	33.5	22.4622096208414	NA	13.4	14.8	16.2	20	22	29	36	43	50	21.1880291945915	NA	13	14	15	20.5	30.75	33	33.5	34
8.539417953272305e-6	4.546436575754909e-6	9.497861546974837e-6	1.2628487918906519e-5	1.3731444150261985e-5	1.8819000453255625e-5	1427	YBL060W_YEL1	YEL1	chrII:107687-109991(+)	ORFS	4	5	5	4	2	5	37.25	44	29.6	33.5	36.5	42.8	36	33	23	32	36.5	45	34.0201073340853	NA	20.75	21.5	22.25	36	49.5	51	52.5	54	55.5	39.6989396131524	NA	25.2	26.4	27.6	33	50	56.6	63.2	69.8
3.842738078972537e-5	2.045896459089709e-5	2.2794867712739608e-5	3.535976617293825e-5	4.394062128083835e-5	5.645700135976688e-5	1428	YBL061C_SKT5	SKT5	chrII:105227-107515(-)	ORFS	18	14	16	12	9	12	25.5555555555556	35.9285714285714	41.375	44	26.2222222222222	28.25	23.5	35	51	47.5	22	21	22.3578750154586	NA	7.85	12.2	14	23.5	30.5	35.2	38.9	40.3	44	33.010364133922	52	17.8	22.6	23.9	35	47.75	49.6	52	52
2.1348544883180763e-6	6.819654863632363e-6	1.1397433856369804e-5	2.0205580670250433e-5	5.492577660104794e-6	1.8819000453255625e-5	1429	YBL063W_KIP1	KIP1	chrII:101871-105223(+)	ORFS	1	8	2	4	3	6	37	44.125	71	44	16.6666666666667	46	37	43	71	43.5	14	48.5	37	37	37	37	37	37	37	37	37	37	37	35.5708895954681	NA	11.35	11.7	12.85	43	65	67.8	70.6	74
1.0674272441590382e-5	7.274298521207855e-5	1.6526279091736215e-4	2.879295245510687e-4	3.432861037565497e-4	3.1051350747871785e-4	1430	YBL064C_PRX1	PRX1	chrII:100323-101219(-)	ORFS	5	114	125	66	32	87	27.6	34.8333333333333	29.592	26.6969696969697	44.21875	43.7471264367816	24	32	28	22	47.5	40	26.679321317119	NA	20.4	20.8	21.2	24	32	33.6	35.2	36.8	38.4	31.7011068730626	24	14	18	20	32	42.75	47.4	50	54
2.1348544883180763e-6	2.2732182878774544e-8	1.8995723093949673e-8	2.5256975837813038e-8	2.7462888300523974e-8	4.704750113313906e-8	1431	YBL065W	NA	chrII:99962-100307(+)	ORFS	1	NA	NA	NA	NA	NA	76	NA	NA	NA	NA	NA	76	NA	NA	NA	NA	NA	76	76	76	76	76	76	76	76	76	76	76	NA	NA	NA	NA	NA	NA	NA	NA	NA	NA
4.2697089766361526e-6	2.2732182878774546e-6	7.59828923757987e-6	1.5154185502687824e-5	1.6477732980314382e-5	9.409500226627812e-6	1432	YBL066C_SEF1	SEF1	chrII:96446-100171(-)	ORFS	2	6	6	2	1	4	42	36.1666666666667	26.3333333333333	21	20	46	42	33.5	20.5	21	20	23.5	24.6576560118759	NA	11.4	14.8	18.2	42	59	62.4	65.8	69.2	72.6	30.3685435720664	20	14	16	18	33.5	54.5	57	58	59
4.48319442546796e-5	3.6371492606039274e-5	2.8493584640924512e-5	3.788546375671956e-5	5.217948777099555e-5	5.175225124645297e-5	1433	YBL067C_UBP13	UBP13	chrII:93605-96166(-)	ORFS	21	15	19	11	16	15	35.7142857142857	34.6	35.8421052631579	47.5454545454545	26.3125	27.1333333333333	30	29	37	40	14.5	24	29.6614922324613	NA	11	12	16	30	43	43	52	55	62	28.1760957514458	NA	12.4	16.4	17.1	29	45.5	52	55.5	64.4
1.344958327640388e-4	1.3184666069689235e-4	5.6987169281849025e-5	2.7782673421594346e-5	2.746288830052397e-5	5.175225124645297e-5	1434	YBL068W_PRS4	PRS4	chrII:92345-93577(+)	ORFS	63	11	10	11	58	30	34.5714285714286	30.9090909090909	44.3	47.3636363636364	30.8965517241379	23.5333333333333	34	24	40	49	25.5	21.5	30.894546034195	34	13	15	17	34	46	49	50.7	55	60.8	24.9746352140376	NA	10.5	14	14.5	24	37	42	50	58
1.2809126929908457e-5	1.591252801514218e-5	7.59828923757987e-6	1.5154185502687824e-5	1.3731444150261985e-5	1.411425033994172e-5	1435	YBL069W,YBL068W-A_AST1,YBL068W-A	AST1,YBL068W-A	chrII:90665-92121(+)	ORFS	6	6	5	3	7	4	37.6666666666667	31	41.4	33.6666666666667	44.5714285714286	24	45	26.5	43	39	38	22.5	33.6077288990356	NA	15	19	23	45	46.75	47	48	49	50	27.1729954435317	16	16	16	16	26.5	35	36	43.25	50.5
4.48319442546796e-5	2.9551837742406904e-5	3.609187387850438e-5	2.2731278254031734e-5	1.0985155320209587e-5	5.175225124645297e-5	1437	YBL071W-A_KTI11	KTI11	chrII:89945-90465(+)	ORFS	21	9	4	11	13	19	43.2857142857143	37.8888888888889	48.25	38.5454545454545	27	24.2631578947368	32	42	46.5	43	32	22	31.4310781552449	NA	15	17	18	32	43	47	52	58	63	34.1861382424592	NA	16.4	16.8	18	42	51	53.4	55.8	57.2
0.004107460035523979	0.0040872464816036624	0.003711764292557766	0.0027125992049811206	0.001507712567698766	0.0014914057859205085	1438	YBL072C,YBL071C-B	NA	chrII:88365-89501(-)	ORFS	1924	1074	549	317	1798	1954	25.4469854469854	19.2886405959032	20.6921675774135	25.6214511041009	22.9521690767519	20.7185261003071	22	17	17	18	20	18	21.6765685828676	16	9	11	12	22	32	35	39	43	51	16.9840855896968	14	8	10	11	17	22	24	26	30
6.4045634649542284e-6	2.7278619454529452e-5	9.497861546974837e-5	2.2478708495653603e-4	4.6412281227885515e-4	3.434467582719152e-4	1439	YBL075C,YBL074C_SSA3,AAR2	SSA3,AAR2	chrII:84429-87829(-)	ORFS	3	89	169	73	12	50	46.3333333333333	42.3707865168539	38.1183431952663	31.6027397260274	51.4166666666667	49.56	49	40	36	26	53	48	45.6699756661215	NA	37.3	38.6	39.9	49	51.5	52	52.5	53	53.5	37.9890880104954	NA	19.4	24	25.2	40	50	58	61	66.4
3.4371157261921026e-4	4.2509181983308396e-4	3.4192301569109415e-4	3.4349487139425733e-4	2.3892712821455854e-4	3.058087573654039e-4	1440	YBL076C_ILS1	ILS1	chrII:80941-84301(-)	ORFS	161	136	87	65	187	180	33.7267080745342	28.1911764705882	38.2758620689655	41.7076923076923	30.4010695187166	25.9777777777778	29	23	38	43	26	21	28.4052110290614	14	11	13	15	29	45	50	55	59	66	23.2042512086231	17	9	11	12.25	23	38	43	51.75	55.5
4.2697089766361526e-6	1.8185746303019637e-5	5.3188024663059084e-5	4.798825409184477e-5	9.06275313917291e-5	8.939025215296422e-5	1441	YBL078C_ATG8	ATG8	chrII:79901-80765(-)	ORFS	2	19	33	19	8	28	16	35.6315789473684	34.0606060606061	31.4736842105263	37.25	37.5	16	35	31	26	31	35	14.3874945699382	NA	9.7	10.4	11.1	16	19.5	20.2	20.9	21.6	22.3	29.6084797308777	NA	11	11.8	12	35	48.5	50.4	51.3	56.4
5.5506216696269984e-5	7.274298521207855e-5	3.4192301569109413e-5	5.3039649259407384e-5	3.5701754790681165e-5	9.879975237959203e-5	1442	YBL079W_NUP170	NUP170	chrII:75185-79825(+)	ORFS	26	21	13	21	32	18	37.3846153846154	39.8571428571429	45.2307692307692	36.7619047619048	36.28125	36.4444444444444	31	45	42	38	34.5	31.5	32.8450961314337	NA	16.5	18	18.75	31	51.25	54	60.25	61	74.5	36.2434374023709	46	16	18	23	45	50	51	55	60
6.4045634649542284e-6	4.546436575754909e-6	7.59828923757987e-6	2.2731278254031734e-5	3.020917713057637e-5	9.409500226627812e-6	1443	YBL080C_PET112	PET112	chrII:73045-74741(-)	ORFS	3	9	11	2	2	4	41.6666666666667	35.7777777777778	37.4545454545455	39	41	43.5	48	27	33	39	41	45	39.6638496536155	NA	27.3	29.6	31.9	48	50	50.4	50.8	51.2	51.6	30.131556613035	NA	14.8	15.6	16.4	27	52	52.8	53.6	58.2
5.7641071184588056e-5	6.819654863632363e-6	1.8995723093949675e-6	1.0102790335125216e-5	3.2955465960628764e-5	6.116175147308079e-5	1444	YBL081W_YBL081W	YBL081W	chrII:71561-73057(+)	ORFS	27	4	12	13	3	1	42.2222222222222	69	59.9166666666667	54.4615384615385	25.3333333333333	58	41	66.5	53	61	16	58	36.8958144399051	NA	12.6	14.6	15.9	41	55	61.6	63	65.8	70.7	57.7786107888617	NA	26.55	32.1	37.65	66.5	86.75	93.8	100.85	107.9
0.00010247301543926765	7.728942178783345e-5	5.508759697245405e-5	4.0411161340500865e-5	4.9433198940943145e-5	5.175225124645297e-5	1445	YBL083C,YBL082C_YBL083C,ALG3	YBL083C,ALG3	chrII:69661-71181(-)	ORFS	48	16	18	11	34	29	44.6458333333333	31.5625	37.7777777777778	42.6363636363636	35.7058823529412	32.3103448275862	39	20	37.5	43	34	30	35.0837038288111	NA	12.05	16	18.1	39	48.25	52.2	56.85	64.2	71.9	23.6432932817165	NA	10	11	11.5	20	38.25	42	48.75	55.5
1.4943981418226534e-5	1.1366091439387272e-5	2.8493584640924512e-5	3.0308371005375647e-5	2.1970310640419175e-5	4.704750113313907e-5	1446	YBL084C_CDC27	CDC27	chrII:67037-69565(-)	ORFS	7	12	8	10	5	15	47.8571428571429	50.9166666666667	36.875	37.9	68.4	43.0666666666667	39	53.5	35.5	43.5	53	42	43.2829450754463	NA	22.3	25.6	28.9	39	68	69.8	71.2	71.8	72.4	43.8597022895465	NA	16.6	22.3	23.95	53.5	70.25	70.8	73.1	76.4
1.4943981418226534e-5	2.2732182878774544e-5	2.6594012331529542e-5	3.535976617293825e-5	2.746288830052397e-5	2.3523750566569534e-5	1447	YBL085W_BOI1	BOI1	chrII:63537-66921(+)	ORFS	7	14	10	5	10	14	33.8571428571429	35	36.3	36.2	37.6	27.5	26	34	26	22	30.5	27	25.0664201439786	NA	8.5	10	11.5	26	45	55.2	64	70	76	28.1494679039722	NA	9.65	11.2	13.8	34	51.25	52.4	53.25	56.5
1.0674272441590382e-5	6.819654863632363e-6	1.3297006165764771e-5	1.0102790335125216e-5	5.492577660104794e-6	4.704750113313906e-6	1448	YBL086C_YBL086C	YBL086C	chrII:61213-62765(-)	ORFS	5	4	2	1	3	7	20.6	29	12.5	60	36.6666666666667	31	20	30	12.5	60	43	34	20.3000602847935	NA	16.6	17.2	17.8	20	21	22.2	23.4	24.6	25.8	24.1189050930999	NA	10.65	12.3	13.95	30	41.75	42.8	43.85	44.9
0.003174528624128979	0.003062025033770931	0.0025359290330422813	0.001687165985965911	7.854386053949856e-4	9.785880235692926e-4	1449	YBL087C_RPL23A	RPL23A	chrII:59725-60845(-)	ORFS	1487	668	286	208	1347	1335	23.3846671149966	18.5943113772455	20.1363636363636	26.125	20.6161841128434	20.2097378277154	20	16	17	17.5	18	18	20.0381138779002	17	8	10	12	20	29	32	35	40	47	16.4155469166945	15	8	10	11	16	21.25	23	25	28
6.4045634649542284e-6	1.591252801514218e-5	5.698716928184902e-6	7.577092751343912e-6	2.1970310640419175e-5	9.409500226627812e-6	1450	YBL088C_TEL1	TEL1	chrII:50909-59645(-)	ORFS	3	3	8	2	7	3	37	41	38.5	40.5	43	26.3333333333333	23	29	36	40.5	45	24	29.3121259705897	NA	15.8	16.6	17.4	23	48	53	58	63	68	34.5730441479954	NA	20	21	22	29	52	56.6	61.2	65.8
2.7753108348134992e-5	2.2732182878774544e-5	2.8493584640924512e-5	5.0513951675626076e-5	4.9433198940943145e-5	6.58665015863947e-5	1451	YBL089W_AVT5	AVT5	chrII:49545-51025(+)	ORFS	13	20	18	14	10	15	36.4615384615385	32.95	42.3888888888889	29.2857142857143	40.7	36.9333333333333	33	29.5	40.5	22.5	43.5	27	29.7186994889739	NA	12	12.6	14.4	33	52	54.4	59.8	71.2	78.2	27.3746617739174	NA	11.65	13.8	14.85	29.5	43.5	45.4	48.65	59.3
2.1348544883180764e-5	1.8185746303019637e-5	1.8995723093949674e-5	3.283406858915695e-5	1.922402181036678e-5	2.3523750566569534e-5	1452	YBL090W_MRP21	MRP21	chrII:48777-49425(+)	ORFS	10	13	7	5	8	10	49	38.7692307692308	33	34.2	27.5	31.4	51.5	39	23	32	24	32	34.860178583764	NA	11.45	11.9	12.7	51.5	60	61.6	62.95	72.8	112.4	33.7423669956332	NA	12.8	14.6	16.4	39	54	57.6	60.4	61.6
5.3371362207951906e-5	6.592333034844617e-5	4.748930773487418e-5	8.839941543234563e-5	7.689608724146712e-5	5.175225124645297e-5	1453	YBL091C_MAP2	MAP2	chrII:47213-48669(-)	ORFS	25	35	28	11	29	25	28.6	25.9714285714286	33.75	24.5454545454545	31.6551724137931	27.72	28	20	33.5	19	28	21	25.7865597265743	36	12	16.4	17	28	36	36	36.4	37.6	39.6	20.9756849924054	NA	6.8	10.8	12	20	32.5	37	41	48.6
2.1348544883180763e-6	9.092873151509818e-6	1.3297006165764771e-5	1.7679883086469125e-5	3.844804362073356e-5	4.234275101982516e-5	1454	YBL091C-A_SCS22	SCS22	chrII:46525-47173(-)	ORFS	1	7	14	9	4	7	23	29.5714285714286	38	26	44	45.5714285714286	23	27	34.5	23	37.5	44	23	23	23	23	23	23	23	23	23	23	23	27.0872309660025	27	16.3	16.6	16.9	27	36.5	42.2	46.5	48
0.0035780161224210957	0.00334845053804349	0.0033147536798942183	0.002144317248630327	0.0012495614176738408	0.001157368527875221	1455	YBL092W_RPL32	RPL32	chrII:45545-46481(+)	ORFS	1676	849	455	246	1473	1745	24.6091885441527	17.6725559481743	19.0175824175824	25.5772357723577	22.7847929395791	19.8951289398281	21	16	15	16	19	17	20.8194125661322	15	8	10	12	21	31	34	37	42	54.25	15.8208264242953	NA	7	9	10	16	21	23	24	27
2.9887962836453067e-5	2.045896459089709e-5	1.519657847515974e-5	2.0205580670250433e-5	2.1970310640419175e-5	4.234275101982516e-5	1456	YBL093C_ROX3	ROX3	chrII:44117-45013(-)	ORFS	14	8	8	9	9	8	33.2857142857143	34	46.625	37.8888888888889	31.4444444444444	40.125	37	29	34	41	23	49	30.061597543002	43	12.6	14.3	14.95	37	43	43.4	44.2	46.8	48.35	29.0063755656389	NA	12.75	14.5	16.45	29	40.5	42.6	44.7	54.9
2.348339937149884e-5	4.319114746967163e-5	4.5589735425479216e-5	2.5256975837813038e-5	5.492577660104794e-5	4.234275101982516e-5	1457	YBL095W_YBL095W	YBL095W	chrII:43145-44201(+)	ORFS	11	10	20	9	19	24	38.1818181818182	34	37	36.3333333333333	39.8947368421053	33.5	41	32.5	36	38	40	31.5	33.2741862644235	NA	12.5	16	19.5	41	50	52	55	58	63	30.5353407506825	NA	14.05	18.1	20.75	32.5	42	46	50.5	54.5
3.62925263014073e-5	3.182505603028436e-5	3.609187387850438e-5	5.3039649259407384e-5	4.9433198940943145e-5	5.175225124645297e-5	1458	YBL098W_BNA4	BNA4	chrII:39121-40561(+)	ORFS	17	21	18	11	14	19	39.1176470588235	36.5238095238095	41.1666666666667	28.9090909090909	27.5714285714286	29.3157894736842	34	38	37	22	25.5	25	34.8884609618511	21	20	21	21	34	48	48	59.4	69	76	33.3384712041238	50	16	17	19	38	46	50	50	50
4.034874982921164e-4	3.6598814434827013e-4	5.20482812774221e-4	6.667841621182641e-4	6.948110740032565e-4	5.786842639376105e-4	1459	YBL099W_ATP1	ATP1	chrII:36729-38929(+)	ORFS	189	264	253	123	161	274	27.3439153439153	29.3143939393939	31.2134387351779	25.9674796747967	28.3478260869565	32.4087591240876	23	26	26	19	23	27.5	22.2935724914345	NA	8	10	11	23	37	41.4	45.8	50.4	60	23.7709940351059	14	7	8	11	26	42	44	49	54
1.1955185134581227e-4	1.1138769610599526e-4	1.6526279091736215e-4	1.4901615744309691e-4	2.3618083938450616e-4	2.822850067988344e-4	1462	YBL102W_SFT2	SFT2	chrII:23993-24889(+)	ORFS	56	59	86	60	49	87	31.3928571428571	29.271186440678	33.5232558139535	41.7666666666667	29.2244897959184	35.2298850574713	27	28	29.5	33	27	30	26.6063823141184	27	9.75	13	15	27	39.25	43	48	53	73.75	24.1503397528749	28	6.9	9	12	28	40	44.4	48	50.4
2.1348544883180763e-6	9.092873151509818e-6	1.1397433856369804e-5	7.577092751343912e-6	8.238866490157191e-6	1.411425033994172e-5	1463	YBL103C_RTG3	RTG3	chrII:21853-23797(-)	ORFS	1	3	3	3	4	6	81	34.3333333333333	48	34.3333333333333	33.75	25.3333333333333	81	26	56	11	37	27	81	81	81	81	81	81	81	81	81	81	81	28.9169243509036	NA	16.1	17.2	18.3	26	44	47.6	51.2	54.8
6.4045634649542284e-6	1.1366091439387272e-5	1.519657847515974e-5	3.0308371005375647e-5	2.4716599470471573e-5	1.8819000453255625e-5	1464	YBL104C_YBL104C	YBL104C	chrII:18085-21309(-)	ORFS	3	12	9	4	5	8	13.3333333333333	46.9166666666667	37.5555555555556	23.75	20.4	30.5	10	20.5	39	27	10	32.5	12.0736214735954	NA	8.2	8.4	8.6	10	16	17.2	18.4	19.6	20.8	30.9131625117217	NA	13.55	14.3	15.95	20.5	62.75	64.4	89.15	127.1
2.7753108348134992e-5	1.591252801514218e-5	2.4694440022134575e-5	3.788546375671956e-5	4.668691011089075e-5	2.822850067988344e-5	1465	YBL105C_PKC1	PKC1	chrII:14149-17965(-)	ORFS	13	15	17	6	7	13	38.1538461538462	35.2666666666667	28.1176470588235	42.3333333333333	29.2857142857143	37.6923076923077	42	28	22	43.5	21	36	31.3591564536157	53	9.6	10.6	12.4	42	53	53	55.2	61.8	64.4	30.094917622605	NA	15.1	16	16.2	28	46	50.2	50.9	57.6
2.5618253859816914e-5	6.819654863632363e-6	1.3297006165764771e-5	2.0205580670250433e-5	3.844804362073356e-5	6.58665015863947e-5	1467	YBL107C_YBL107C	YBL107C	chrII:9821-10565(-)	ORFS	12	8	14	14	3	7	43.4166666666667	50.875	48.3571428571429	44	27.3333333333333	47.4285714285714	42	54	48	48.5	22	53	39.1059252186941	NA	18.95	23.1	23.65	42	60.5	61.6	62.35	62.9	68.85	46.5357718383784	NA	23.05	31.1	38.5	54	57.5	58.2	58.9	65.9
1.4943981418226534e-5	2.045896459089709e-5	1.8995723093949674e-5	3.0308371005375647e-5	2.1970310640419175e-5	1.8819000453255625e-5	1469	YBL113C	NA	chrII:279-2658(-)	ORFS	7	12	8	4	9	10	50.2857142857143	61.4166666666667	45.125	51.75	52	59.3	58	65.5	51	56.5	44	59.5	46.8692099329599	NA	29.3	29.6	29.9	58	64.5	65.4	66.8	69.2	71.6	54.7585048447772	37	26.8	34.3	35.95	65.5	78	82.4	87.5	93
1.707883590654461e-5	6.137689377269126e-5	7.788246468519366e-5	5.556534684318869e-5	1.0985155320209588e-4	1.1761875283284765e-4	1470	YBR001C_NTH2	NTH2	chrII:238796-241412(-)	ORFS	8	22	40	25	27	41	30.875	28.7272727272727	36.075	44	32.0740740740741	29.4634146341463	19.5	23	31	39	32	25	23.9474325548532	NA	9.1	11.2	13.2	19.5	55.5	56.2	56.9	57.6	58.3	23.6130621551394	NA	10.1	12	12.15	23	41.25	45	50.1	52.8
3.62925263014073e-5	2.045896459089709e-5	1.3297006165764771e-5	2.5256975837813038e-5	1.6477732980314382e-5	2.822850067988344e-5	1471	YBR002C_RER2	RER2	chrII:241500-242604(-)	ORFS	17	10	6	6	9	7	29.4117647058824	28.9	72.8333333333333	43	32	33.5714285714286	25	26	62.5	45.5	35	20	24.3444100534739	NA	8.8	9.6	12	25	39	41.4	44.4	52.8	64.4	24.3500989583591	26	10.25	12.5	14.4	26	31.75	33.4	34.3	39.4
2.1348544883180764e-5	5.4557238909058904e-5	5.508759697245405e-5	1.1365639127015867e-4	1.3731444150261987e-4	1.2232350294616158e-4	1472	YBR003W_COQ1	COQ1	chrII:242792-244360(+)	ORFS	10	45	50	26	24	29	34.2	35.0888888888889	46.2	40	34.6666666666667	39.8965517241379	36.5	33	38.5	30.5	32.5	38	31.67338275366	19	19	19	19	36.5	46.25	49	49	49.4	51.2	29.4397499359501	NA	13	13.4	14	33	50	54	56.6	65.2
5.3371362207951906e-5	3.182505603028436e-5	2.0895295403344644e-5	4.0411161340500865e-5	4.119433245078596e-5	7.05712516997086e-5	1473	YBR004C_GPI18	GPI18	chrII:244292-245708(-)	ORFS	25	16	15	15	14	11	45.84	46.4375	47.8	49	42.7857142857143	54.6363636363636	49	48.5	51	44	38.5	55	39.8368127935231	NA	13.2	15.2	18.2	49	60	62.6	69	72	78.8	43.661989937344	48	17.25	28	38.25	48.5	53.75	56	59	60.5
3.202281732477114e-5	2.9551837742406904e-5	3.799144618789935e-5	3.535976617293825e-5	6.865722075130994e-5	5.645700135976688e-5	1474	YBR005W_RCR1	RCR1	chrII:245832-246672(+)	ORFS	15	14	25	12	13	20	42.1333333333333	31.3571428571429	45.56	36.3333333333333	42.9230769230769	33.9	39	27.5	41	33.5	37	31	36.7369902654306	33	12.9	20.2	28.3	39	53	58.6	60.7	64.6	73.6	23.6207655149164	9	7.95	9	9	27.5	52	55.8	57.05	57.7
2.1348544883180763e-6	2.2732182878774544e-8	5.698716928184902e-6	1.0102790335125216e-5	8.238866490157191e-6	1.411425033994172e-5	1475	YBR006W_UGA2	UGA2	chrII:246768-248600(+)	ORFS	1	4	3	3	NA	3	35	44.75	37	31.3333333333333	NA	21	35	46	39	36	NA	22	35	35	35	35	35	35	35	35	35	35	35	42.7554940963875	NA	28.55	31.1	33.65	46	52	53.8	55.6	57.4
1.2809126929908457e-5	9.092873151509818e-6	3.039315695031948e-5	2.5256975837813038e-5	4.9433198940943145e-5	1.8819000453255625e-5	1476	YBR007C_DSF2	DSF2	chrII:248604-251100(-)	ORFS	6	10	18	4	4	16	25	34	32.6666666666667	28.75	26.5	30.125	21.5	17.5	32.5	27	27.5	25.5	21.2385763043512	11	11	11	11	21.5	38.5	42	42.25	42.5	42.75	23.1797675289796	NA	9.6	13.2	14	17.5	32	41.6	58.6999999999999	77.1
3.415767181308922e-5	2.5005401166651997e-5	2.8493584640924512e-5	3.0308371005375647e-5	4.9433198940943145e-5	5.175225124645297e-5	1477	YBR008C_FLR1	FLR1	chrII:252420-255196(-)	ORFS	16	12	18	11	11	15	47.875	55.25	43.2777777777778	52	32.5454545454545	50.1333333333333	50.5	54	46	51	37	53	46.8769084558657	NA	34.75	36	36.25	50.5	54.25	55	58.75	60.5	61.25	49.8379627229599	43	20.95	26.6	35.4	54	71.5	77	81.45	85.3
6.767488727968302e-4	7.069708875298884e-4	6.021644220782047e-4	4.1926579890769645e-4	3.130769266259733e-4	2.587612562322649e-4	1478	YBR009C_HHF1	HHF1	chrII:255260-255740(-)	ORFS	317	166	114	55	311	317	34.5425867507886	34.0722891566265	36.0350877192982	31.6363636363636	32.9485530546624	33.4889589905363	30	30	32	28	26	27	29.7397527541309	20	12	15	17	30	45	47	49	57	65	28.9914122178495	20	12.25	15	16	30	45	48	54.25	60.5
7.215808170515098e-4	6.387743388935647e-4	4.900896558239016e-4	4.3947137957794685e-4	2.965991936456589e-4	2.728755065722066e-4	1479	YBR010W_HHT1	HHT1	chrII:256304-256896(+)	ORFS	338	174	108	58	281	258	31.8668639053254	32.0804597701149	37.3333333333333	32.8965517241379	32.4483985765125	31.437984496124	29	27.5	30	28	24	26	26.448049660626	NA	8	11	13	29	42	45.6	49	55.3	65	26.5148990565918	17	10	13	14	27.5	43	47	53	57
7.920310151660063e-4	7.592549081510698e-4	8.643054007747101e-4	0.0010128047310963028	0.0010545749107401204	0.0011009115265154543	1480	YBR011C_IPP1	IPP1	chrII:256900-258028(-)	ORFS	371	401	384	234	334	455	29.5714285714286	26.7356608478803	27.984375	31.2051282051282	28.0808383233533	28.3450549450549	26	23	22	24	24	23	25.3405335121537	20	11	13	14	26	37	39	43	48	58	23.47736291031	18	11	13	14	23	33	36	41	45
4.48319442546796e-5	5.683045719693636e-5	7.218374775700876e-5	1.0860499610259606e-4	1.2083670852230548e-4	1.0350450249290594e-4	1482	YBR014C_GRX6	GRX6	chrII:266443-267428(-)	ORFS	21	43	44	22	25	38	35.4761904761905	34.8604651162791	38.4772727272727	40.3181818181818	38.8	33.5	34	32	37.5	33	37	32.5	33.637383425153	NA	20	24	26	34	40	43	44	48	60	28.7928511137471	NA	9.1	12.2	13.9	32	49	54	56.7	60.8
1.3876554174067495e-4	1.9095033618170618e-4	1.6336321860796718e-4	1.4396476227553434e-4	1.4280701916272466e-4	2.5405650611895096e-4	1483	YBR015C_MNN2	MNN2	chrII:267588-269668(-)	ORFS	65	57	52	54	84	86	33.9230769230769	38.3684210526316	39.0769230769231	37.9259259259259	32.7619047619048	32.9883720930233	33	32	34	38.5	28	29.5	29.1378824529412	NA	13	14	16.6	33	48	50.4	57	60	60.8	31.9741192473417	NA	11	13.6	15.4	32	56	58.4	65	68.8
9.606845197431343e-5	7.274298521207855e-5	1.1207476625430308e-4	1.389133671079717e-4	1.5653846331298665e-4	1.2702825305947548e-4	1484	YBR016W_YBR016W	YBR016W	chrII:270208-270880(+)	ORFS	45	55	57	27	32	59	29.0888888888889	30.6	39.8947368421053	36.9259259259259	30.875	33.6779661016949	28	25	33	25	26	30	25.9160318327068	NA	8.8	15	15	28	37	40.2	41.8	44.6	46.8	26.0698996176424	23	11.4	12.4	15.1	25	39.5	42	46.9	50.2
5.5506216696269984e-5	9.092873151509818e-5	8.168160930398359e-5	4.798825409184477e-5	6.316464309120513e-5	7.52760018130225e-5	1485	YBR017C_KAP104	KAP104	chrII:270684-273836(-)	ORFS	26	19	23	16	40	43	37.7692307692308	28.6842105263158	35.2608695652174	53.5	38.5	29.4418604651163	27	25	29	42	37	24	26.4133901063795	NA	11.25	15	15	27	39.25	42	43.5	51	63	25.7279750500905	NA	12	14.4	16.4	25	39	40.2	44.1	50
4.2697089766361526e-6	2.2732182878774546e-6	1.8995723093949675e-6	2.525697583781304e-6	5.492577660104794e-6	4.704750113313906e-8	1487	YBR020W_GAL1	GAL1	chrII:278856-281304(+)	ORFS	2	1	2	NA	1	1	59	52	33.5	NA	63	56	59	52	33.5	NA	63	56	58.4551109827019	NA	51.8	52.6	53.4	59	63	63.8	64.6	65.4	66.2	52	52	52	52	52	52	52	52	52	52
4.2697089766361526e-6	2.2732182878774546e-6	1.8995723093949675e-6	2.5256975837813038e-8	5.492577660104794e-6	1.8819000453255625e-5	1488	YBR021W_FUR4	FUR4	chrII:281344-283512(+)	ORFS	2	NA	2	4	1	1	18	NA	27.5	45.5	36	17	18	NA	27.5	29	36	17	13.4164078649987	NA	7.2	8.4	9.6	18	24	25.2	26.4	27.6	28.8	NA	NA	NA	NA	NA	NA	NA	NA	NA	NA
1.4943981418226534e-5	1.3639309727264726e-5	2.2794867712739608e-5	2.0205580670250433e-5	3.5701754790681165e-5	5.645700135976688e-5	1489	YBR022W_POA1	POA1	chrII:283664-284392(+)	ORFS	7	8	13	12	6	12	27.5714285714286	43.875	27.4615384615385	32.8333333333333	19.3333333333333	41.25	28	32.5	19	25	16.5	41.5	25.8602796793237	NA	16.3	16.6	16.9	28	35	37.4	39.3	40.2	41.1	31.3152940950528	NA	10.8	13.6	16.05	32.5	52.25	56.8	61.35	83.6
1.1314728788085805e-4	7.956264007571091e-5	7.788246468519366e-5	1.1113069368637738e-4	0.00016477732980314384	1.411425033994172e-4	1490	YBR023C_CHS3	CHS3	chrII:284244-288060(-)	ORFS	53	44	60	30	35	41	33.4905660377358	33.8409090909091	34.1333333333333	35.7666666666667	33.7428571428571	33.2926829268293	28	31.5	32	34	27	31	26.7891091822964	NA	8.2	11	12.8	28	47	51.2	53.2	56.8	63.6	28.9318222502943	NA	11	11.9	15	31.5	45.25	50	51.1	58.2
8.539417953272305e-6	1.591252801514218e-5	1.3297006165764771e-5	2.5256975837813038e-5	2.1970310640419175e-5	2.3523750566569534e-5	1491	YBR024W_SCO2	SCO2	chrII:289344-290560(+)	ORFS	4	10	8	5	7	7	78.25	30.9	33.25	19	31.5714285714286	32.5714285714286	59	26	26	18	34	31	46.9597090632275	NA	12.9	16.8	20.7	59	108.75	124.2	139.65	155.1	170.55	27.1227791424694	NA	13.25	15.5	17.05	26	41.25	44.2	49.15	53.4
6.618048913786036e-4	0.0010434071941357516	0.001050463487095417	0.0010835242634421793	9.941565564789679e-4	0.0010538640253823152	1492	YBR025C_OLA1	OLA1	chrII:290388-292076(-)	ORFS	310	429	362	224	459	553	29.3612903225806	31.3333333333333	30.3425414364641	33.9375	33.3834422657952	31.7233273056058	26	26	27	27	28	27	25.6575773895428	14	12	14	14.35	26	37	40	44.65	50.1	60	25.9077463972748	NA	9.4	12	14	26	38	43.4	48	53.2
2.9887962836453067e-5	4.319114746967163e-5	8.548075392277354e-5	1.389133671079717e-4	0.00016477732980314384	1.5525675373935892e-4	1493	YBR026C,YBR027C	NA	chrII:292732-294116(-)	ORFS	14	55	60	33	19	45	32.5	37.3636363636364	32.8	37.4242424242424	44.8421052631579	40.4222222222222	31	37	28	34	33	44	30.5330210507662	NA	17.95	19.9	21.85	31	42	44	44.2	46.8	50.8	33.6802931021776	NA	13.7	17	21.1	37	46.5	50.2	53.9	57.8
2.1348544883180764e-5	1.8185746303019637e-5	1.519657847515974e-5	2.2731278254031734e-5	2.746288830052397e-5	3.763800090651125e-5	1494	YBR027C,YBR028C	NA	chrII:294260-296100(-)	ORFS	10	9	10	8	8	8	45.6	48.4444444444444	25.6	40.75	52.875	50.25	44.5	51	20.5	45.5	51.5	48.5	41.5379896934005	55	19.6	23.2	27.15	44.5	55	56.6	60.2	64.9	73.45	43.1040607586205	NA	17.2	20.4	24.8	51	62	65.2	68.4	70.6
9.606845197431343e-5	7.728942178783345e-5	4.179059080668929e-5	6.0616742010751294e-5	8.238866490157192e-5	1.2232350294616158e-4	1495	YBR029C_CDS1	CDS1	chrII:296308-297860(-)	ORFS	45	24	30	26	34	22	40.3333333333333	39.875	37.7333333333333	39	34.2647058823529	35.5909090909091	39	42	36	37.5	29.5	31.5	36.0114050225687	NA	15	19	21.2	39	53	58.2	60	61.2	64.8	36.1056384069538	NA	16.3	18.6	20.45	42	53	54.2	56.55	57.7
1.4943981418226534e-5	1.3639309727264726e-5	1.8995723093949673e-8	5.051395167562608e-6	1.6477732980314382e-5	1.411425033994172e-5	1496	YBR030W_YBR030W	YBR030W	chrII:298016-300016(+)	ORFS	7	2	6	3	6	NA	26.7142857142857	16.5	30.8333333333333	58	29.8333333333333	NA	17	16.5	30	60	31	NA	21.1919197055688	NA	10.3	10.6	10.9	17	34	41.8	48.8	54.2	59.6	15.1657508881031	NA	10.65	11.3	11.95	16.5	19.75	20.4	21.05	21.7
0.004929379013526438	0.004450961407664056	0.0032976575291096635	0.0026519824629703693	0.0015543994778096568	0.002168889802237711	1497	YBR031W_RPL4A	RPL4A	chrII:300104-301392(+)	ORFS	2309	1050	566	461	1958	1736	33.8492854049372	25.587619047619	31.1625441696113	39.5813449023861	29.4698672114402	26.4544930875576	31	22	23	40	26	24	29.7481338810303	22	13	15	18	31	42	46	50	55	64	22.355656537611	NA	11	13	14	22	30	32.2	36	40
1.985414674135811e-4	5.228402062118145e-5	7.59828923757987e-6	1.5154185502687824e-5	1.6477732980314382e-5	6.116175147308079e-5	1499	YBR034C_HMT1	HMT1	chrII:304756-306020(-)	ORFS	93	6	6	13	23	4	33.4086021505376	37	36.6666666666667	44.6153846153846	13.6086956521739	22.75	31	37.5	33.5	52	10	14	27.5008315473375	26	9.6	12	13.8	31	48	51	53.2	58	62.6	31.0226431767307	NA	12.75	13.5	14.25	37.5	55	59	59.5	60
8.11244705560869e-5	7.728942178783345e-5	9.497861546974837e-5	1.5154185502687823e-4	1.5928475214303903e-4	1.1291400271953376e-4	1500	YBR035C_PDX3	PDX3	chrII:306140-306988(-)	ORFS	38	60	58	24	34	50	30.1052631578947	30.05	35.6379310344828	23.75	28.9705882352941	33.62	29.5	27	31	22.5	23.5	25	25.6577367506328	NA	9.55	11	13	29.5	38	43.6	44	47.4	60.3	26.6196502989292	NA	10.95	14	15.85	27	42	44	46	47.3
1.259564148107665e-4	1.4093953384840217e-4	1.4816664013280744e-4	2.2983848012409869e-4	2.636437276850301e-4	2.681707564588927e-4	1501	YBR036C_CSG2	CSG2	chrII:308860-310372(-)	ORFS	59	91	96	57	62	78	46.1016949152542	36.1868131868132	44.0208333333333	39.9298245614035	35.0967741935484	39.1410256410256	38	33	40	37	31	39	37.2649883059298	NA	13.9	16.8	21.4	38	54	60.8	65.6	74.2	79.8999999999999	31.3416487990921	33	12.5	16	17	33	45	51	55	63
3.415767181308922e-5	3.182505603028436e-5	6.458545851942889e-5	5.0513951675626076e-5	8.513495373162432e-5	7.998075192633641e-5	1502	YBR037C_SCO1	SCO1	chrII:310444-311500(-)	ORFS	16	20	31	17	14	34	34.4375	31.2	40.2258064516129	38.6470588235294	37.6428571428571	32.1470588235294	35	30.5	38	37	34	26.5	29.5193624023522	NA	12.25	16	18.5	35	40.25	47	59	64.5	66.25	25.4879207057458	51	6.95	10.6	12.7	30.5	47	50.2	51	51.4
5.3371362207951906e-5	6.819654863632362e-5	8.548075392277354e-5	9.597650818368954e-5	9.33738202217815e-5	8.468550203965032e-5	1503	YBR038W_CHS2	CHS2	chrII:311832-314960(+)	ORFS	25	38	34	18	30	45	41	33.8684210526316	39.1470588235294	31.0555555555556	41.4666666666667	37	45	32.5	41	27.5	42	37	33.8710856046606	NA	11	15	15.6	45	54	59.2	64.4	71	78.2	27.6042390947947	NA	10.85	11.7	12	32.5	48.75	53.8	55	56.3
0.00010247301543926765	1.727645898786865e-4	1.519657847515974e-4	2.2478708495653603e-4	2.1146423991403457e-4	1.8348525441924234e-4	1504	YBR039W_ATP3	ATP3	chrII:315496-316656(+)	ORFS	48	89	77	39	76	80	28.1041666666667	31.1685393258427	31.4285714285714	30.8974358974359	29.0657894736842	31.7375	25	28	25	29	23	28.5	23.1119244222744	NA	10.35	11	12	25	36	37.6	39.9	43.5	51	26.547491663217	NA	10	13	15	28	45	46.4	50.8	58.4
7.25850526028146e-5	7.728942178783345e-5	1.0827562163551314e-4	1.0355360093503345e-4	1.1259784203214828e-4	1.2702825305947548e-4	1505	YBR041W_FAT1	FAT1	chrII:318200-320360(+)	ORFS	34	41	41	27	34	57	38.4411764705882	42.4878048780488	45.6829268292683	38.7037037037037	35.2647058823529	43.2105263157895	33	36	38	39	31	38	31.3073962573093	25	10.6	12.9	18.8	33	46	49.2	56.25	63.1	83.4999999999997	32.8967713922031	19	10	13	14	36	56	61	69	80
4.2697089766361526e-6	1.3639309727264726e-5	1.1397433856369804e-5	5.051395167562608e-6	1.6477732980314382e-5	9.409500226627812e-6	1506	YBR042C_CST26	CST26	chrII:320476-321668(-)	ORFS	2	2	6	2	6	6	52.5	28	46	46.5	39.5	28.1666666666667	52.5	28	53	46.5	44	22.5	51.8073353879545	NA	44.85	45.7	46.55	52.5	56.75	57.6	58.45	59.3	60.15	26.8328157299975	NA	20.8	21.6	22.4	28	32	32.8	33.6	34.4
2.9887962836453067e-5	1.591252801514218e-5	3.609187387850438e-5	3.283406858915695e-5	4.9433198940943145e-5	4.234275101982516e-5	1507	YBR043C_QDR3	QDR3	chrII:321780-324116(-)	ORFS	14	13	18	9	7	19	50	45.6923076923077	43.4444444444444	46.1111111111111	92.8571428571429	50.4736842105263	50.5	48	42.5	47	45	50	49.1655255932677	NA	36.9	39	39	50.5	55.75	56.8	58.3	62.2	64	43.5967290112737	48	24.8	28.2	28.8	48	54	55.8	57.6	59.4
6.4045634649542284e-6	2.045896459089709e-5	2.0895295403344644e-5	2.2731278254031734e-5	4.394062128083835e-5	3.293325079319735e-5	1508	YBR044C_TCM62	TCM62	chrII:324284-326148(-)	ORFS	3	9	16	7	9	11	55	38.3333333333333	31.1875	57.1428571428571	32.8888888888889	40.0909090909091	51	35	28.5	35	29	39	54.465118099409104	NA	48.3	48.6	48.9	51	58.5	60	61.5	63	64.5	31.2844525387928	NA	12.6	14.2	15.2	35	49	52.2	55.4	64
2.1348544883180763e-6	2.2732182878774546e-6	1.8995723093949673e-8	5.051395167562608e-6	1.3731444150261985e-5	4.704750113313906e-6	1509	YBR045C_GIP1	GIP1	chrII:328148-330228(-)	ORFS	1	2	5	1	1	NA	55	39	31	26	59	NA	55	39	31	26	59	NA	55	55	55	55	55	55	55	55	55	55	55	38.9871773792358	NA	38.1	38.2	38.3	39	39.5	39.6	39.7	39.8
6.4045634649542284e-6	1.3639309727264726e-5	3.609187387850438e-5	8.082232268100173e-5	1.4555330799277704e-4	1.0350450249290594e-4	1510	YBR046C_ZTA1	ZTA1	chrII:330228-331556(-)	ORFS	3	32	53	22	6	19	42	38.03125	32.6037735849057	28	35.6666666666667	39.2105263157895	52	28.5	35	26	33	48	36.9353631655434	NA	20.5	24	27.5	52	54.5	55	55.5	56	56.5	30.9784282032118	26	11.2	15.1	17.3	28.5	43	47.8	57.05	68
4.2697089766361526e-6	4.546436575754909e-6	9.497861546974837e-6	1.7679883086469125e-5	2.746288830052397e-5	1.411425033994172e-5	1511	YBR047W_FMP23	FMP23	chrII:331784-332424(+)	ORFS	2	7	10	3	2	5	36	31.1428571428571	50.4	23.3333333333333	62	39.8	36	30	55	19	62	40	32.2490309931942	NA	21.6	23.2	24.8	36	44	45.6	47.2	48.8	50.4	26.6404045337918	NA	11.3	11.6	11.9	30	38	41.6	45.7	50.8
0.003782962153299631	0.003157500201861784	0.003037416122722553	0.0023387959625814875	0.0016724898975019097	0.0013926060335409164	1512	YBR048W_RPS11B	RPS11B	chrII:332736-334040(+)	ORFS	1772	926	609	296	1389	1599	27.6946952595937	21.9071274298056	21.1806239737274	26.5844594594595	24.8869690424766	23.2645403377111	25	19	18	18	22	21	24.1748274569981	24	10	13	15	25	34	36	40	44	53	18.7830552530038	19	9	11	12	19	24	26	28.25	32
2.7753108348134992e-5	1.8185746303019637e-5	2.0895295403344644e-5	6.0616742010751294e-5	3.020917713057637e-5	2.822850067988344e-5	1513	YBR049C_REB1	REB1	chrII:334204-336948(-)	ORFS	13	24	11	6	8	11	33.3846153846154	36.1666666666667	39.5454545454545	36.8333333333333	27.375	34.1818181818182	37	34	43	30	16	34	27.7708576331346	NA	8.2	10.4	14.6	37	48	51	53.2	53.8	54.4	29.5637369549696	NA	10	10.3	12.8	34	48	50.4	57.3	64.2
8.325932504440498e-5	1.0229482295448543e-4	2.0895295403344641e-4	2.9803231488619383e-4	4.2842105748817395e-4	3.434467582719152e-4	1516	YBR052C_RFS1	RFS1	chrII:338668-339420(-)	ORFS	39	118	156	73	45	110	30.7179487179487	37.3559322033898	36.0448717948718	29.3972602739726	40.1555555555556	40.0181818181818	27	37	32	27	40	38	28.0580882240179	26	14.8	15.8	17.7	27	38	45	46.3	47.2	51.6	34.4617417840788	NA	15.85	18.7	21	37	47.75	51	52.45	56
2.5618253859816914e-5	4.091792918179418e-5	8.927989854156347e-5	1.6669604052956604e-4	1.949865069337202e-4	1.8348525441924234e-4	1517	YBR053C_YBR053C	YBR053C	chrII:339636-340772(-)	ORFS	12	66	71	39	18	47	30.1666666666667	44.5757575757576	44.2394366197183	34.2820512820513	49.6111111111111	44.2978723404255	24	32	36	32	50	43	26.1366490358567	NA	11.2	13.8	18.2	24	38.75	47	52.1	55.4	58.25	34.0756979725558	NA	13.75	17	19.75	32	50.25	51	55.5	59.5
4.2697089766361526e-6	6.365011206056873e-5	2.3934611098376586e-4	3.232892907240069e-4	3.680027032270212e-4	2.164185052124397e-4	1518	YBR054W_YRO2	YRO2	chrII:342576-344584(+)	ORFS	2	128	134	46	28	126	50.5	36.4765625	30.6865671641791	29.1304347826087	61.25	51.6428571428571	50.5	33.5	28	23.5	58	48	47.3708771293081	NA	34.75	36.5	38.25	50.5	59.25	61	62.75	64.5	66.25	32.6702530885421	NA	13.35	19	21	33.5	46	48	49.95	54
1.2809126929908457e-5	2.7278619454529452e-5	2.2794867712739608e-5	1.0102790335125216e-5	1.6477732980314382e-5	1.8819000453255625e-5	1519	YBR055C_PRP6	PRP6	chrII:344500-347324(-)	ORFS	6	4	6	4	12	12	37.5	26.75	35	42	30.75	29.8333333333333	39	14	31.5	45	26	25.5	32.5459682391726	NA	13.75	16.5	19.25	39	52.5	56	56.5	57	57.5	19.4670752049316	NA	11.15	11.3	11.45	14	29	36.8	44.6	52.4
1.707883590654461e-5	2.045896459089709e-5	7.978203699458863e-5	1.0355360093503345e-4	1.0161268671193869e-4	1.458472535127311e-4	1520	YBR056W_YBR056W	YBR056W	chrII:347816-349456(+)	ORFS	8	41	37	31	9	42	28.5	33.5853658536585	29.4594594594595	31.2903225806452	34.5555555555556	43.8333333333333	21.5	32	25	25	29	41.5	23.8520645711205	NA	12.05	13.1	14.1	21.5	35.5	36.2	36.9	47.5	59.75	29.7078736111467	20	14	16	17	32	43	45	55	58
6.19107801612242e-5	7.728942178783345e-5	6.648503082882387e-5	6.0616742010751294e-5	9.33738202217815e-5	6.58665015863947e-5	1521	YBR056W-A	NA	chrII:351064-352016(+)	ORFS	29	24	34	14	34	35	40.1724137931034	33.6666666666667	34.2058823529412	40.5	38.2647058823529	41.7428571428571	43	28	33	38	36	36	35.7047543898593	NA	13.8	15.8	18.6	43	51	54.4	56.6	60	70.6	29.4777534760625	NA	15.15	16	16.9	28	41.75	55	59.1	60
1.0674272441590382e-5	1.3639309727264726e-5	2.4694440022134575e-5	1.2628487918906519e-5	8.238866490157191e-6	9.409500226627812e-6	1522	YBR057C_MUM2	MUM2	chrII:352052-353380(-)	ORFS	5	5	3	2	6	13	25.6	32.2	55.6666666666667	43.5	34.6666666666667	29.6153846153846	25	33	58	43.5	25	23	20.8802752699245	NA	8.4	10.8	13.2	25	30	33.8	37.6	41.4	45.2	24.1857735428652	NA	8.6	13.2	17.8	33	43	45.2	47.4	49.6
1.707883590654461e-5	1.3639309727264726e-5	1.1397433856369804e-5	2.5256975837813038e-5	2.1970310640419175e-5	2.3523750566569534e-5	1523	YBR058C_UBP14	UBP14	chrII:353572-356060(-)	ORFS	8	10	8	5	6	6	30.125	38.6	28.5	40.4	39.6666666666667	20.6666666666667	29.5	31	27.5	32	44.5	20	27.2286668863377	NA	14.7	15.4	16.2	29.5	35	36.4	37.8	44.6	52.3	34.5028860492811	NA	19.45	19.9	20.35	31	54.5	57.8	61.85	65.2
7.685476157945074e-5	1.1366091439387272e-4	9.497861546974837e-5	1.0102790335125215e-4	9.886639788188629e-5	9.409500226627813e-5	1524	YBR058C-A_TSC3	TSC3	chrII:356140-356628(-)	ORFS	36	40	36	20	50	50	26.9722222222222	34.775	35.1111111111111	31	28.96	32.34	24	29.5	31	32	24	30	23.3078411737443	NA	11.25	12.5	13.25	24	33.25	34	39.25	41.5	49.25	30.0069531992309	NA	12.95	14	16	29.5	48.25	50	53	54.1
2.1348544883180764e-5	3.409827431816181e-5	4.179059080668929e-5	8.587371784856433e-5	6.041835426115274e-5	6.116175147308079e-5	1525	YBR059C_AKL1	AKL1	chrII:356764-360332(-)	ORFS	10	34	22	13	15	22	31.7	42.1764705882353	42.2727272727273	29.3076923076923	46.5333333333333	35.3636363636364	35.5	44.5	48	18	47	29	28.1763528553919	18	13.6	17.2	18	35.5	39.25	41	43.25	46.3	52.15	37.0048151611468	NA	14.65	16.6	18.95	44.5	53	55.8	60.4	68.7
2.348339937149884e-5	1.1366091439387272e-5	1.8995723093949674e-5	1.7679883086469125e-5	1.6477732980314382e-5	3.293325079319735e-5	1526	YBR060C_ORC2	ORC2	chrII:360564-362620(-)	ORFS	11	7	6	7	5	10	42.2727272727273	53.1428571428571	46	38.4285714285714	28.8	31.9	34	48	47.5	32	29	24	34.4315609710516	55	16.5	19	19.5	34	53	55	55	55	91.5	45.9835765386133	NA	19	22	25	48	75	79.8	83.4	84.6
5.123650771963383e-5	3.409827431816181e-5	5.698716928184902e-6	1.0102790335125216e-5	1.0985155320209587e-5	3.293325079319735e-5	1527	YBR061C_TRM7	TRM7	chrII:364604-365740(-)	ORFS	24	4	4	7	15	3	38.0833333333333	32.75	51	54.2857142857143	23.6	16.3333333333333	31	28.5	54.5	50	21	16	31.564648000484	NA	10.45	14.5	18	31	51.25	52.4	55.2	66.8	79.5	29.0743273141535	NA	16.9	17.8	18.7	28.5	40.75	44.2	47.65	51.1
6.4045634649542284e-6	1.3639309727264726e-5	1.8995723093949674e-5	2.2731278254031734e-5	3.844804362073356e-5	7.52760018130225e-5	1528	YBR062C_YBR062C	YBR062C	chrII:365852-366603(-)	ORFS	3	9	14	16	6	10	30.6666666666667	38.3333333333333	36.0714285714286	38.5	42.6666666666667	48.4	22	40	36	32.5	42	44.5	24.8319394239852	NA	13	14	15	22	40	43.6	47.2	50.8	54.4	34.642522104756	NA	17.2	20.4	22.4	40	48	52	56	59.2
6.4045634649542284e-6	2.045896459089709e-5	1.7096150784554707e-5	1.7679883086469125e-5	8.238866490157191e-6	9.409500226627812e-6	1529	YBR066C_NRG2	NRG2	chrII:369963-370763(-)	ORFS	3	7	3	2	9	9	39	33.1428571428571	55.6666666666667	41	32.6666666666667	35.3333333333333	42	44	68	41	25	25	30.1107021100758	NA	13.2	16.4	19.6	42	53.5	55.8	58.1	60.4	62.7	25.5795792240799	NA	7.6	8.2	8.8	44	48.5	49.4	50.5	52
2.433734116682607e-4	2.9551837742406903e-4	7.826237914707265e-4	8.940969446585815e-4	9.035290250872386e-4	5.880937641642383e-4	1530	YBR067C_TIP1	TIP1	chrII:371955-372803(-)	ORFS	114	354	329	125	130	412	40.3070175438597	34.6892655367232	31.9969604863222	27.616	45.9769230769231	42.7888349514563	39.5	32	28	26	46	42	35.3694548506133	NA	12	17	20	39.5	51.5	54.4	59.05	61.7	71.4	30.611021466448	30	13	16	18	32	41.75	44.4	48	52
2.1775515780844378e-4	2.8642550427255924e-4	2.374465386743709e-4	3.182378955564443e-4	4.0095816918765e-4	3.058087573654039e-4	1531	YBR068C_BAP2	BAP2	chrII:373659-375747(-)	ORFS	102	126	146	65	126	125	52.1274509803922	44.6507936507937	43.1438356164384	39.4615384615385	46.8015873015873	43.776	48.5	44	42	38	45.5	40	42.6467839843434	52	12.05	18	23.15	48.5	60	63.8	67.85	75.8	85.95	36.9660394221067	NA	12	15	17	44	61	67	70.25	72.5
1.1314728788085805e-4	8.183585836358836e-5	7.218374775700876e-5	5.8091044426969987e-5	4.394062128083835e-5	3.763800090651125e-5	1532	YBR069C_TAT1	TAT1	chrII:375851-378547(-)	ORFS	53	23	16	8	36	38	41.3018867924528	35.8260869565217	46.125	43.5	41.8333333333333	37.8157894736842	38	33	47.5	35.5	31	37	34.3453848022039	NA	11.8	15.2	18.6	38	53	56.2	64.2	73.2	82.8	31.8839900162977	NA	15.4	19	19.3	33	42	50.8	56.7	62.6
1.9213690394862685e-5	1.3639309727264726e-5	1.7096150784554707e-5	1.2628487918906519e-5	3.020917713057637e-5	3.763800090651125e-5	1533	YBR070C_ALG14	ALG14	chrII:379179-379979(-)	ORFS	9	5	11	8	6	9	31.6666666666667	26.2	48	40.375	37.1666666666667	43.1111111111111	29	30	35	32	36	40	28.8539791186512	NA	13.8	14.6	17.2	29	39	41	43	46.2	50.6	23.5675030825732	NA	11.6	14.2	16.8	30	34	34.4	34.8	35.2
3.62925263014073e-5	9.092873151509818e-6	2.8493584640924512e-5	3.0308371005375647e-5	4.668691011089075e-5	4.234275101982516e-5	1534	YBR071W_YBR071W	YBR071W	chrII:380239-381375(+)	ORFS	17	12	17	9	4	15	36.7058823529412	33.75	35.2941176470588	37	35.75	42.6666666666667	41	28.5	36	37	34	46	32.2874086859365	16	13.6	15.2	16	41	49	50.6	53.4	56.6	59.6	27.2713324705177	NA	9.85	13	13	28.5	43	45.2	50.9	58.6
1.4943981418226534e-5	2.5005401166651997e-5	1.7096150784554707e-5	3.535976617293825e-5	1.6477732980314382e-5	2.3523750566569534e-5	1536	YBR073W_RDH54	RDH54	chrII:383135-385991(+)	ORFS	7	14	6	5	11	9	24.1428571428571	47.6428571428571	38.6666666666667	23	31.1818181818182	32.5555555555556	23	30	41.5	20	26	20	22.0980175405225	NA	11.7	14.4	17.1	23	28	28.6	30.3	34.2	38.1	27.7550382103842	13	7.9	10.9	12.85	30	44.75	48.2	54.05	67.7
5.9775925672906134e-5	7.728942178783345e-5	6.458545851942889e-5	5.0513951675626076e-5	8.238866490157192e-5	7.998075192633641e-5	1537	YBR074W_YBR074W	YBR074W	chrII:386271-389303(+)	ORFS	28	20	30	17	34	34	40.75	26.8	39.4666666666667	31.8235294117647	31.7647058823529	34.7058823529412	38.5	23.5	35.5	28	30.5	31	34.8147150981842	NA	14.4	18.4	24.05	38.5	51	55.2	60.85	66.9	76.8	23.3103004672295	NA	10.85	13.7	14	23.5	32.25	34.4	40.6	45.4
3.62925263014073e-5	7.5016203499956e-5	8.168160930398359e-5	1.1618208885393997e-4	1.2358299735235788e-4	1.1291400271953376e-4	1538	YBR076C-A,YBR076C-A,YBR077C	NA	chrII:391155-392347(-)	ORFS	17	46	45	24	33	43	39.1764705882353	37.5	45.6222222222222	35.875	40.6666666666667	32.9767441860465	37	35	40	33	41	29	35.6095027002039	NA	16.2	17.6	21.6	37	48	52	58.4	63.2	65	33.644173904402	57	15	18	19.75	35	46.75	54	57	57
0.0015413649405656511	0.0015435152174687915	0.0014151813704992506	0.0014573275058418122	0.0015708772107899712	0.001717233791359576	1540	YBR078W_ECM33	ECM33	chrII:392943-395295(+)	ORFS	722	577	572	365	679	745	37.9972299168975	38.4887348353553	41.6940559440559	44.1972602739726	32.1546391752577	32.4214765100671	35	33	39	42	28	26	32.2457780392405	27	11	16	18	35	48	51	55	60.9	68	30.3464442673657	15	9	12	15	33	52	55.8	62	69
1.344958327640388e-4	1.636717167271767e-4	1.1397433856369805e-4	8.839941543234563e-5	6.316464309120513e-5	6.116175147308079e-5	1541	YBR079C_RPG1	RPG1	chrII:395227-398299(-)	ORFS	63	35	23	13	72	60	35.3015873015873	26.8571428571429	55.9565217391304	45.6153846153846	28.625	31.3	28	22	45	43	28	20.5	27.2250285491101	NA	10.1	11.2	12.3	28	45.5	50.4	58.5	62	72.4	22.7207596542371	13	10.8	13	13	22	38.5	39.2	43.6	47
3.842738078972537e-5	9.320194980297563e-5	8.358118161337858e-5	9.092511301612693e-5	1.2632928618241026e-4	1.5525675373935892e-4	1542	YBR080C_SEC18	SEC18	chrII:398467-400923(-)	ORFS	18	36	46	33	41	44	33.1111111111111	31.7777777777778	38.195652173913	30.8787878787879	44.0243902439024	37.9545454545455	34	29	35	31	29	41	27.2280366649328	NA	8.4	9.7	12.2	34	48	49.8	51	52.2	56.5	27.4309298752339	NA	10.75	11	13	29	42.25	44	47.75	51.5
2.1348544883180764e-5	1.591252801514218e-5	2.2794867712739608e-5	3.535976617293825e-5	2.746288830052397e-5	3.293325079319735e-5	1543	YBR081C_SPT7	SPT7	chrII:401123-405387(-)	ORFS	10	14	10	7	7	12	42.7	23.0714285714286	40.8	46.5714285714286	25.8571428571429	45.8333333333333	43.5	18	37	42	19	42.5	35.9166724834939	NA	14.45	14.9	17.1	43.5	50.25	51.8	53.6	60.1	83.0499999999999	20.1737923069309	NA	10.3	11.3	11.95	18	29	34.6	40.35	44.9
4.1843147971034293e-4	7.16063760681398e-4	9.497861546974837e-4	0.001328516929068966	0.0015928475214303905	0.001364377532861033	1544	YBR082C_UBC4	UBC4	chrII:406451-407275(-)	ORFS	196	526	580	290	315	500	31.8418367346939	34.5171102661597	35.2103448275862	33.0206896551724	35.8793650793651	38.09	29	31	31	28.5	33	35	28.2402403468337	26	13	15	16	29	41.25	43	46.75	52	61.5	30.6455328629961	28	12	15	19	31	43	47	50	57
2.1348544883180764e-5	6.365011206056873e-5	9.307904316035339e-5	1.313362743566278e-4	1.3182186384251505e-4	9.409500226627813e-5	1545	YBR083W_TEC1	TEC1	chrII:407335-410687(+)	ORFS	10	52	48	20	28	49	41	42.2884615384615	46.625	27	48.1071428571429	47.9387755102041	40.5	40.5	41.5	21.5	41	47	37.4737580719039	29	19.15	22.3	25.1	40.5	53.75	58.6	62.2	65.1	65.55	38.3057838276432	NA	16.1	18.7	25.65	40.5	48.25	53.8	65.7	68.8
0.00123181103975953	0.001175253854832644	9.78279739338408e-4	7.40029392047922e-4	4.6412281227885515e-4	5.081130122379019e-4	1546	YBR084C-A_RPL19A	RPL19A	chrII:414083-415299(-)	ORFS	577	293	169	108	517	515	26.6793760831889	20.2696245733788	22.5207100591716	32.2037037037037	25.2301740812379	20.9339805825243	22	17	16	21	21	18	22.3539818982751	NA	9	11	12.4	22	34	38	42	48	56	17.4506086080733	12	8	10	11	17	23	25	28	32.6
1.1314728788085805e-4	2.0458964590897087e-4	1.1967305549188293e-4	1.0860499610259606e-4	3.2955465960628764e-5	4.234275101982516e-5	1547	YBR084W_MIS1	MIS1	chrII:410975-414143(+)	ORFS	53	43	12	9	90	63	32.2830188679245	24.5348837209302	23	35.4444444444444	29.6111111111111	25.3015873015873	29	20	16.5	43	23	23	28.4616683892476	17	14.2	17	17	29	40	41.6	45	49.4	63.2	21.0146622643663	15	12	14	14.3	20	24.5	25	37.7	44
1.0033816095094958e-4	3.6598814434827013e-4	0.0013259014719576871	0.0018993245830035406	0.0023810324156554284	0.0013879012834276025	1548	YBR085C-A_YBR085C-A	YBR085C-A	chrII:418531-419267(-)	ORFS	47	752	867	295	161	698	28.9148936170213	33.5970744680851	30.6493656286044	25.9627118644068	46.472049689441	45.2263610315186	28	30	27	24	48	43	26.0614332644049	22	11.3	13	15.9	28	39.5	40.8	44	45.4	48	29.5112235974603	21	12.55	16	18	30	42	45	48.35	53
2.1348544883180764e-5	2.5005401166651997e-5	2.0895295403344644e-5	2.5256975837813038e-5	1.6477732980314382e-5	2.3523750566569534e-5	1549	YBR085W_AAC3	AAC3	chrII:415871-417183(+)	ORFS	10	10	6	5	11	11	24.4	26	50.1666666666667	23.4	39.9090909090909	28.5454545454545	27.5	19	43.5	16	36	25	22.3340478604209	30	11.45	11.9	12.7	27.5	30	31.2	33.9	36.2	37.1	22.3919238240858	18	13.8	15.6	16.35	19	21.75	27	38.25	49.2
1.5584437764721957e-4	1.9549677275746107e-4	2.2604910481800112e-4	2.5509545596191167e-4	2.8836032715550173e-4	3.152182575920318e-4	1550	YBR086C_IST2	IST2	chrII:420075-423339(-)	ORFS	73	101	105	67	86	119	36	39.0891089108911	36.9238095238095	38.2238805970149	39.1627906976744	42.4201680672269	32	36	35	33	34.5	35	30.204600922857	32	10.6	12	13.8	32	51	55.2	58	64	69.3999999999999	34.0214667500051	NA	11	16	18	36	50	53	56	71
4.269708976636153e-5	5.001080233330399e-5	3.9891018497294315e-5	2.5256975837813038e-5	1.922402181036678e-5	7.05712516997086e-5	1551	YBR087W_RFC5	RFC5	chrII:423743-424879(+)	ORFS	20	10	7	15	22	21	37.75	36.4	54	38	30.4545454545455	36.9523809523809	36.5	34	53	33	28	30	32.8400740105848	NA	12.8	13	15.55	36.5	52	52.2	54.05	60.1	61.65	27.1000923690055	NA	8.05	12.1	14.05	34	45.75	47.6	48.95	55.1
1.6865350457712802e-4	8.638229493934325e-5	7.028417544761379e-5	6.56681371783139e-5	6.316464309120513e-5	9.879975237959203e-5	1552	YBR088C_POL30	POL30	chrII:424891-425811(-)	ORFS	79	26	23	21	38	37	38.5189873417722	28.0384615384615	32.4347826086956	37.8571428571429	35.8684210526316	36.1621621621622	33	24	31	39	26.5	36	31.4058469404033	NA	10	15	16	33	50	53.4	59.3	69.4	74.1	24.2970381957318	22	10.25	12	13	24	34.25	38	40.75	53
1.793277770187184e-4	1.8640389960595125e-4	2.9063456333743e-4	3.207635931402256e-4	4.3116734631822636e-4	3.7638000906511254e-4	1553	YBR089C-A,YBR090C_NHP6B,YBR090C	NHP6B,YBR090C	chrII:425940-426907(-)	ORFS	84	127	157	80	82	153	29.8928571428571	33.6614173228346	28.7324840764331	37.725	29.9878048780488	34.6013071895425	24	29	26	31	26	30	24.8192734251688	17	9.15	12	14	24	37.25	40.8	44.55	53.1	62.25	28.4900899585317	NA	10	11.6	14	29	44.5	48.8	56.1	59
5.5506216696269984e-5	3.6371492606039274e-5	3.4192301569109413e-5	2.7782673421594346e-5	5.492577660104794e-5	8.939025215296422e-5	1554	YBR090C,YBR091C	NA	chrII:427019-427515(-)	ORFS	26	11	20	19	16	18	32.2307692307692	36.5454545454545	37.6	27.8947368421053	27.5	30.3333333333333	29	40	31.5	27	24	24	28.1393803512581	17	14	14.5	15.75	29	43.25	44	50.75	53	62.75	34.6496472293472	40	19.5	21	23.5	40	40.5	41	43	45
9.393359748599535e-5	8.183585836358836e-5	4.938888004426915e-5	1.5154185502687824e-5	1.6477732980314382e-5	1.411425033994172e-5	1555	YBR092C_PHO3	PHO3	chrII:427555-429131(-)	ORFS	44	6	6	3	36	26	42.3181818181818	15.5	40.1666666666667	59.6666666666667	28.3333333333333	32.5769230769231	38.5	16.5	43.5	59	24	25.5	35.0890643897523	NA	14.45	18.3	19.45	38.5	51	51.4	53.55	57.7	69.2	13.584455714008	NA	6	7	8	16.5	20.5	21	22	23
1.9213690394862687e-4	1.3866631556052472e-4	1.0447647701672321e-4	7.07195323458765e-5	4.394062128083835e-5	3.763800090651125e-5	1556	YBR093C_PHO5	PHO5	chrII:429459-430987(-)	ORFS	90	28	16	8	61	55	36.6	23.8571428571429	34.0625	20	29.5409836065574	24.3454545454545	36.5	20	27	17	25	22	32.6459273724467	42	13	15.9	18	36.5	47	49.2	51.65	57.1	61.1	20.4803977392678	17	11	11.7	12	20	23.5	25	27.85	47.8
2.9887962836453067e-5	5.228402062118145e-5	3.2292729259714446e-5	1.7679883086469125e-5	3.020917713057637e-5	2.3523750566569534e-5	1557	YBR094W_PBY1	PBY1	chrII:431975-434391(+)	ORFS	14	7	11	5	23	17	37.6428571428571	35.2857142857143	44.3636363636364	27.8	40.2173913043478	51	35.5	34	50	19	43	29	31.0834004525785	14	13.65	14	14	35.5	44.75	51.2	59.6	67.4	79.75	29.9893622071766	NA	13.5	15	16.5	34	46.5	52.2	57.3	61.2
8.539417953272305e-6	1.591252801514218e-5	1.3297006165764771e-5	2.525697583781304e-6	1.922402181036678e-5	2.3523750566569534e-5	1558	YBR095C_RXT2	RXT2	chrII:434283-435723(-)	ORFS	4	1	7	5	7	7	46	52	37.5714285714286	56	43.1428571428571	52.2857142857143	42.5	52	33	55	49	51	43.7136661914897	NA	30.9	31.8	32.7	42.5	54	57	60	63	66	52	52	52	52	52	52	52	52	52	52
1.6865350457712802e-4	2.0231642762109345e-4	2.2604910481800112e-4	3.0308371005375646e-4	3.570175479068116e-4	4.04608509744996e-4	1559	YBR096W_YBR096W	YBR096W	chrII:435935-436775(+)	ORFS	79	120	130	86	89	119	38.9367088607595	36.0333333333333	41.4230769230769	41.2906976744186	36.9438202247191	38.1176470588235	37	32.5	38	39	33	35	33.124150873818	41	10.9	16	17.7	37	46	52.8	57.3	61	73.3	32.3022970669017	NA	14.95	17	19	32.5	47	49	52.15	57.4
4.2697089766361526e-6	1.1366091439387272e-5	1.3297006165764771e-5	2.0205580670250433e-5	1.922402181036678e-5	1.411425033994172e-5	1560	YBR097W_VPS15	VPS15	chrII:436903-441287(+)	ORFS	2	8	7	3	5	7	47	45.5	47.5714285714286	44	36	38.2857142857143	47	44	56	42	27	31	45.4422710700071	NA	36.2	37.4	38.6	47	53	54.2	55.4	56.6	57.8	39.662741501199	NA	21.35	21.7	22.05	44	53.5	55.6	57.7	70.6
2.1348544883180763e-6	2.2732182878774544e-8	7.59828923757987e-6	5.051395167562608e-6	5.492577660104794e-6	4.704750113313906e-8	1561	YBR098W_MMS4	MMS4	chrII:441495-443743(+)	ORFS	1	2	2	NA	NA	4	65	21.5	59.5	NA	NA	41.75	65	21.5	59.5	NA	NA	44.5	65	65	65	65	65	65	65	65	65	65	65	19.7484176581315	NA	13.85	14.7	15.55	21.5	25.75	26.6	27.45	28.3
3.415767181308922e-5	4.75102622166388e-4	7.351344837358523e-4	5.48076375680543e-4	4.1194332450785956e-4	1.2232350294616158e-4	1562	YBR101C_FES1	FES1	chrII:443739-444755(-)	ORFS	16	217	150	26	209	387	33.25	28.2857142857143	29.1533333333333	27.4230769230769	44.9952153110048	34.0077519379845	33	25	24.5	20	44	29	29.857208900124	NA	11	13	17.25	33	41.5	43	44.5	48.5	55	23.087931168039	9	8	9	11	25	38	40.8	43	49.4
1.4943981418226534e-5	6.819654863632363e-6	1.3297006165764771e-5	2.2731278254031734e-5	3.844804362073356e-5	3.763800090651125e-5	1563	YBR102C_EXO84	EXO84	chrII:444787-447395(-)	ORFS	7	9	14	8	3	7	30.1428571428571	39.1111111111111	33.2857142857143	52.375	27	47.1428571428571	31	36	30.5	42.5	21	42	26.934523748551	16	16	16	16	31	36	37.2	40.1	46.4	52.7	32.7872529604247	NA	14.6	18.2	20.2	36	53	56.2	59.4	66.2
6.4045634649542284e-6	1.1366091439387272e-5	1.519657847515974e-5	2.0205580670250433e-5	5.492577660104794e-6	1.411425033994172e-5	1564	YBR103W_SIF2	SIF2	chrII:447551-449319(+)	ORFS	3	8	2	3	5	8	31.6666666666667	31.875	23	35.3333333333333	30.2	36.25	17	33	23	22	31	28.5	23.7898315905996	NA	12.5	13	13.5	17	41.5	46.4	51.3	56.2	61.1	26.7520042866321	48	11.4	12.8	14.15	33	48	48	48	49.2
5.3371362207951906e-5	3.409827431816181e-5	1.3297006165764771e-5	1.0102790335125216e-5	8.238866490157191e-6	2.822850067988344e-5	1565	YBR104W_YMC2	YMC2	chrII:449575-450759(+)	ORFS	25	4	3	6	15	7	32.4	44.5	35	49.8333333333333	36.2	23.5714285714286	32	50.5	32	43	22	21	28.5644569735766	NA	12.8	16	16.6	32	41	42.4	45.6	51.6	58.8	38.812194019561	NA	18.75	22.5	26.25	50.5	61.25	61.4	61.55	61.7
2.1348544883180764e-5	3.409827431816181e-5	3.4192301569109413e-5	3.0308371005375647e-5	7.140350958136233e-5	9.409500226627813e-5	1566	YBR105C_VID24	VID24	chrII:450731-452115(-)	ORFS	10	12	26	20	15	18	36.5	39.8333333333333	52.8846153846154	37	40.6666666666667	40.0555555555556	37	36.5	56	33.5	35	40	33.9209963627704	38	19.15	22.3	23.35	37	38.75	42.2	49.4	55.9	59.95	34.0031161173683	34	13.6	19.1	19.65	36.5	54.75	56.4	60.5	66
0.0011101243339253996	0.001045680412423629	8.529079669183403e-4	7.955947388911107e-4	8.870512921069243e-4	0.001110321026742082	1567	YBR106W_PHO88	PHO88	chrII:452575-453511(+)	ORFS	520	315	323	236	460	449	33.525	35.9746031746032	36.8452012383901	36.864406779661	28.9695652173913	30.9710467706013	29	34	35	33.5	26	26	28.8443966810908	NA	12.95	15	17	29	42	44	48.15	53.1	59.05	31.1923564673811	22	13	15	18	34	47	51	54	59
4.2697089766361526e-6	1.1366091439387272e-5	7.59828923757987e-6	1.0102790335125216e-5	5.492577660104794e-6	1.411425033994172e-5	1568	YBR107C_IML3	IML3	chrII:453363-454683(-)	ORFS	2	4	2	3	5	4	51.5	32.75	43.5	44.3333333333333	43.4	42.5	51.5	32	43.5	32	48	42	42.2137418384109	NA	24.95	27.9	30.85	51.5	66.25	69.2	72.15	75.1	78.05	30.1245554806477	NA	19.3	19.6	19.9	32	44.25	45	45.75	46.5
8.539417953272305e-6	9.092873151509818e-6	3.9891018497294315e-5	2.5256975837813038e-5	7.140350958136233e-5	4.234275101982516e-5	1569	YBR108W_YBR108W	YBR108W	chrII:454807-457824(+)	ORFS	4	10	26	9	4	21	28	34.5	37.4615384615385	37	30	42.3333333333333	26	25.5	30	34	29	38	26.2648298318136	NA	17.6	18.2	18.8	26	34	35.8	37.6	39.4	41.2	26.5476824951851	10	10	10	12.1	25.5	42.75	49.2	56.4	65.7
4.120269162453887e-4	4.432775661361036e-4	5.641729758903052e-4	6.263730007777633e-4	6.536167415524706e-4	8.327407700565615e-4	1570	YBR109C_CMD1	CMD1	chrII:457716-458420(-)	ORFS	193	248	238	177	195	297	32.0880829015544	31.1491935483871	33.6680672268908	33	32.6153846153846	29.976430976431	29	27	29	28	28	26	28.1493644907974	16	12	15	16	29	40	42	46	51	60.8	27.014636866347	19	11	13.7	16	27	38	41	44.95	49.3
5.9775925672906134e-5	5.683045719693636e-5	5.508759697245405e-5	1.0860499610259606e-4	1.4555330799277704e-4	1.8819000453255627e-4	1571	YBR109W-A,YBR110W	NA	chrII:458664-460304(+)	ORFS	28	43	53	40	25	29	32.5	36.3953488372093	33.3018867924528	35.45	26.32	34.3103448275862	28.5	31	33	30.5	21	31	28.8077642849026	17	11.35	14.1	17	28.5	44	48.8	52.85	54.3	55	32.2614971563727	26	12.2	15.4	20.3	31	51	56	58.1	61.8
7.471990709113266e-5	1.1366091439387272e-4	1.3486963396704268e-4	2.0458150428628562e-4	2.3068826172440137e-4	2.916945070254622e-4	1572	YBR111C_YSA1	YSA1	chrII:461116-461844(-)	ORFS	35	81	84	62	50	71	26.7714285714286	28.9135802469136	30.4404761904762	28.9032258064516	27.38	32.112676056338	23	25	27	26	21.5	30	23.2940388279965	NA	9.1	12	14	23	34	34	35.8	49.4	54.5	25.3415162090169	15	9	12	15	25	42	43	45	48
2.1348544883180764e-5	1.591252801514218e-5	2.4694440022134575e-5	1.5154185502687824e-5	2.4716599470471573e-5	4.234275101982516e-5	1573	YBR111W-A_SUS1	SUS1	chrII:462104-462720(+)	ORFS	10	6	9	9	7	13	27.7	31.1666666666667	30.5555555555556	36.6666666666667	29.4285714285714	38.5384615384615	25.5	32	30	31	16	31	24.8779147064413	16	13.8	15.6	16	25.5	36.5	38.4	39.3	41.5	48.25	27.817580710489	NA	13.75	14.5	15.25	32	40	42	44.5	47
2.348339937149884e-5	5.4557238909058904e-5	3.2292729259714446e-5	2.5256975837813038e-5	6.591093192125753e-5	3.293325079319735e-5	1574	YBR112C_CYC8	CYC8	chrII:462636-465964(-)	ORFS	11	10	24	7	24	17	38.4545454545455	43.5	48.9166666666667	37.7142857142857	41	48.1176470588235	47	38.5	49.5	40	33	47	33.3269255835778	NA	13	15	16.5	47	52.5	57	57	57	59.5	33.8179589883794	20	12.3	18.6	20	38.5	59.75	64	66.25	71.9
4.2697089766361526e-6	2.2732182878774544e-5	1.7096150784554707e-5	5.051395167562608e-6	1.922402181036678e-5	2.3523750566569534e-5	1575	YBR114W_RAD16	RAD16	chrII:467160-469664(+)	ORFS	2	2	7	5	10	9	40.5	168	42.5714285714286	44.2	51	39.1111111111111	40.5	168	46	40	51	40	38.1837661840736	NA	28.35	29.7	31.05	40.5	47.25	48.6	49.95	51.3	52.65	77.607989279455	NA	33.9	48.8	63.7	168	242.5	257.4	272.3	287.2
9.606845197431343e-5	1.5912528015142181e-4	8.927989854156347e-5	8.839941543234563e-5	9.61201090518339e-5	1.2232350294616158e-4	1576	YBR115C_LYS2	LYS2	chrII:469644-474028(-)	ORFS	45	35	35	26	70	47	36.5333333333333	33.5428571428571	37.3714285714286	43.2692307692308	33.7857142857143	28.7021276595745	34	31	32	38.5	31	27	30.7446630273389	NA	11.6	14.4	16.6	34	49	53	55.2	60.8	66	27.39600524797	20	6.7	10.4	17	31	46	47.4	49.9	57
0.010781015166006285	0.011311534200478214	0.011481015037983183	0.012714361636755083	0.012421464378326991	0.012288807295975923	1577	YBR118W_TEF2	TEF2	chrII:477560-479128(+)	ORFS	5050	5034	4523	2612	4976	6044	25.8936633663366	23.4223281684545	25.647136856069	26.3510719754977	25.0415996784566	24.3585373924553	22	19	20	21	21	20	21.9587567879393	16	9	11	12	22	33	36	40	45	53	19.6475323507118	14	8	10	11	19	29	32	36	43
6.4045634649542284e-6	2.045896459089709e-5	1.3297006165764771e-5	7.577092751343912e-6	8.238866490157191e-6	9.409500226627812e-6	1578	YBR119W_MUD1	MUD1	chrII:479256-480440(+)	ORFS	3	3	3	2	9	7	34	33.6666666666667	31	56	37	46.5714285714286	23	14	27	56	40	45	28.0543163339986	NA	15.8	16.6	17.4	23	43.5	47.6	51.7	55.8	59.9	22.0905359994918	NA	10.4	10.8	11.2	14	45.5	51.8	58.1	64.4
1.9213690394862685e-5	1.591252801514218e-5	1.7096150784554707e-5	3.283406858915695e-5	3.2955465960628764e-5	2.822850067988344e-5	1579	YBR120C_CBP6	CBP6	chrII:480356-481004(-)	ORFS	9	13	12	6	7	9	36.1111111111111	39.6923076923077	40.1666666666667	40.6666666666667	38.5714285714286	35.8888888888889	41	41	37	41.5	36	38	32.6094127155726	42	13.8	16.6	20.4	41	42	44	46	49.4	54.2	35.2123561147854	41	15.6	18.2	18.8	41	50	51.2	55.2	64.8
4.3551031561688756e-4	5.182937696360596e-4	4.141067634481029e-4	2.879295245510687e-4	2.6089743885497775e-4	1.9289475464587017e-4	1580	YBR121C,YBR121C-A_GRS1,YBR121C-A	GRS1,YBR121C-A	chrII:481212-483524(-)	ORFS	204	114	95	41	228	218	30.4362745098039	24.7982456140351	30.6	36.1951219512195	25.6315789473684	23.1697247706422	26	19	23	36	21.5	18.5	25.4917045931693	17	10	13	14	26	37	42.4	45.55	51	58.85	19.9721282818973	15	8	9	11	19	31	33.4	39.05	46
6.404563464954228e-5	7.046976692420109e-5	6.268588621003392e-5	8.082232268100173e-5	8.238866490157192e-5	1.0350450249290594e-4	1581	YBR122C_MRPL36	MRPL36	chrII:483756-484540(-)	ORFS	30	32	30	22	31	33	36.6	31.625	34.5666666666667	34.2272727272727	31.3225806451613	35.3030303030303	31.5	33.5	30.5	29	25	38	31.7482901178379	NA	14.35	16	18.05	31.5	46.5	48.2	54.85	62.3	75.9999999999999	27.6749775979534	NA	10.55	12	13.3	33.5	39.5	43.4	46.4	53.5
6.4045634649542284e-6	6.819654863632363e-6	1.3297006165764771e-5	1.0102790335125216e-5	1.922402181036678e-5	4.704750113313906e-8	1582	YBR123C_TFC1	TFC1	chrII:484668-486756(-)	ORFS	3	4	7	NA	3	7	20.3333333333333	21.25	40.1428571428571	NA	28	55.1428571428571	22	15.5	46	NA	12	45	19.245205979975	NA	13	14	15	22	24.5	25	25.5	26	26.5	17.6387920142532	NA	10.15	10.3	10.45	15.5	26	29.6	33.2	36.8
4.696679874299768e-5	6.819654863632362e-5	5.6987169281849025e-5	5.0513951675626076e-5	5.492577660104794e-5	7.05712516997086e-5	1583	YBR125C_PTC4	PTC4	chrII:486852-488556(-)	ORFS	22	20	20	15	30	30	41.1363636363636	37.05	39.25	33.6666666666667	37.5333333333333	38.8666666666667	36	31	39	28	27.5	35.5	32.7928282968066	40	12.25	17.3	20.9	36	48.25	58.6	62.7	63.9	68.75	33.8225762950162	27	16.9	19.7	25.1	31	43.5	51.4	53.9	59.2
5.9775925672906134e-5	2.727861945452945e-4	8.377113884431806e-4	0.0010759471706908354	0.0011918893522427404	7.198267673370277e-4	1584	YBR126C_TPS1	TPS1	chrII:488780-490484(-)	ORFS	28	426	434	153	120	441	49.2857142857143	32.3732394366197	28.4585253456221	24.9607843137255	55.2083333333333	39.9433106575964	31.5	27	25	21	51	38	31.3985878993843	50	10	10.7	12.05	31.5	50.25	51.6	52.95	59.5	89.5	27.7097856468572	22	12	14	16	27	40	42	46.25	54.5
1.4730495969394726e-4	2.2050217392411306e-4	3.742157449508085e-4	3.965345206536647e-4	5.822132319711082e-4	5.363415129177854e-4	1585	YBR126W-A,YBR126W-B	NA	chrII:490824-491200(+)	ORFS	69	157	212	114	97	197	37.7246376811594	36.7515923566879	35.1556603773585	30.3947368421053	37.360824742268	38.8781725888325	33	34	32	28	35	37	33.539288950982	34	17.4	20.8	22.2	33	43	49.8	55	58.2	60	34.0457174729243	27	17.8	21	23	34	43	47	51.6	58
3.5652069954911875e-4	4.75102622166388e-4	4.3690163116084246e-4	5.708076539345747e-4	5.849595208011606e-4	5.081130122379019e-4	1586	YBR127C_VMA2	VMA2	chrII:491116-492884(-)	ORFS	167	226	213	108	209	230	35.9281437125749	33.3982300884956	33.0892018779343	34.6944444444444	34.9377990430622	31.3478260869565	32	27	31	29	31	27	31.5563049334758	NA	14	17	19	32	44	47.8	51	55.4	67.7	27.7845927011811	NA	12	15	16.75	27	41	43	46	55
2.1348544883180763e-6	6.819654863632363e-6	3.799144618789935e-6	2.5256975837813038e-8	1.0985155320209587e-5	9.409500226627812e-6	1587	YBR128C_ATG14	ATG14	chrII:493004-494196(-)	ORFS	1	NA	4	2	3	2	64	NA	39.25	26	27.3333333333333	29.5	64	NA	39	26	25	29.5	64	64	64	64	64	64	64	64	64	64	64	NA	NA	NA	NA	NA	NA	NA	NA	NA	NA
1.4943981418226534e-5	3.6371492606039274e-5	2.8493584640924512e-5	3.283406858915695e-5	4.394062128083835e-5	3.763800090651125e-5	1588	YBR129C_OPY1	OPY1	chrII:494276-495372(-)	ORFS	7	13	16	8	16	15	47.1428571428571	45.9230769230769	42.0625	35.75	44.625	35.2666666666667	47	51	41.5	36.5	34.5	32	37.5392519578973	NA	14.5	16	17.5	47	62.5	66.4	72.4	82.6	92.8	40.6972557167013	51	16	20	20	51	60	60.6	61.2	61.8
2.348339937149884e-5	2.5005401166651997e-5	2.6594012331529542e-5	3.788546375671956e-5	2.4716599470471573e-5	2.3523750566569534e-5	1589	YBR130C_SHE3	SHE3	chrII:495524-496932(-)	ORFS	11	15	9	5	11	14	33.9090909090909	28.8	28.8888888888889	29.2	39.8181818181818	41.1428571428571	32	21	32	23	42	36.5	26.1650158007851	NA	8	13	15.5	32	51.5	58	58.5	59	62	25.2311463570529	21	12.7	14.6	17.2	21	40.5	47.4	48.8	52
8.539417953272305e-6	4.546436575754909e-6	1.1397433856369804e-5	2.525697583781304e-6	5.492577660104794e-6	1.8819000453255625e-5	1590	YBR131W_CCZ1	CCZ1	chrII:497144-499456(+)	ORFS	4	1	2	4	2	6	42.5	102	33.5	23.5	79.5	57.5	52	102	33.5	18.5	79.5	56	33.3904808691186	NA	13.85	19.7	25.55	52	57.25	57.4	57.55	57.7	57.85	102	102	102	102	102	102	102	102	102	102
6.4045634649542284e-6	1.3639309727264726e-5	4.748930773487418e-5	5.8091044426969987e-5	1.0161268671193869e-4	4.234275101982516e-5	1591	YBR132C_AGP2	AGP2	chrII:499292-501556(-)	ORFS	3	23	37	9	6	25	77.3333333333333	52.2173913043478	54.7297297297297	54.6666666666667	54.6666666666667	58.96	82	53	53	57	49.5	58	72.2584589577917	NA	46.9	50.8	54.7	82	94.5	97	99.5	102	104.5	46.4926677319023	53	24.3	27.4	30.5	53	63	70.2	76.4	79.4
3.62925263014073e-5	5.001080233330399e-5	5.3188024663059084e-5	7.07195323458765e-5	7.964237607151951e-5	1.1291400271953376e-4	1592	YBR133C_HSL7	HSL7	chrII:501660-504428(-)	ORFS	17	28	29	24	22	28	43.4705882352941	39.7142857142857	39.7241379310345	42.875	43	44.2142857142857	47	38.5	32	43.5	46	42.5	40.2718182850719	24	22	24	26.8	47	54	54.8	57.4	61.4	67.2	36.7643494457638	28	18.7	23.5	25.1	38.5	53	54.2	57.85	61.3
3.842738078972537e-5	3.6371492606039274e-5	4.369016311608425e-5	5.8091044426969987e-5	4.119433245078596e-5	8.468550203965032e-5	1593	YBR135W_CKS1	CKS1	chrII:504760-505448(+)	ORFS	18	23	15	18	16	23	27.3333333333333	32.4782608695652	27.8	28.1111111111111	38.4375	32.9565217391304	31	35	27	22.5	36.5	26	22.9754993804132	31	7.7	8.7	10.1	31	36.75	38.8	40.45	43.7	50	29.5327235321651	NA	11.4	15.4	17.9	35	41	43	44.4	47.4
1.4943981418226534e-5	1.8185746303019637e-5	1.519657847515974e-5	1.2628487918906519e-5	1.922402181036678e-5	2.3523750566569534e-5	1594	YBR136W_MEC1	MEC1	chrII:505624-512960(+)	ORFS	7	5	7	5	8	8	37	35	41.2857142857143	30.8	22	35.75	27	43	39	23	21.5	29	26.059579269818	NA	8.3	8.6	8.9	27	65.5	67	68.2	68.8	69.4	32.3166844285883	NA	17.4	19.8	22.2	43	44	44.4	44.8	45.2
5.5506216696269984e-5	7.956264007571091e-5	7.788246468519366e-5	1.0860499610259606e-4	1.86747640443563e-4	2.1171375509912582e-4	1595	YBR137W_YBR137W	YBR137W	chrII:512960-513768(+)	ORFS	26	43	68	45	35	41	31.8076923076923	35.8372093023256	36.8529411764706	33.8	31.4285714285714	40.6829268292683	29	35	29	36	29	39	27.330537583975	52	11.25	12.5	13.75	29	48.5	50	51.25	52	52	32.7027946959254	35	14.1	15.2	20.2	35	41.5	43	44	55.4
4.2697089766361526e-6	1.1366091439387272e-5	1.519657847515974e-5	7.577092751343912e-6	8.238866490157191e-6	4.704750113313906e-6	1596	YBR138C_YBR138C	YBR138C	chrII:513652-515412(-)	ORFS	2	3	3	1	5	8	26.5	23.6666666666667	48.6666666666667	35	38.6	29	26.5	25	58	35	42	21.5	21.4941852602047	NA	12.55	14.1	15.65	26.5	34.25	35.8	37.35	38.9	40.45	23.4073612606183	NA	19.6	20.2	20.8	25	26	26.2	26.4	26.6
5.123650771963383e-5	1.5912528015142181e-4	3.2862600952532936e-4	4.723054481671038e-4	5.355263218602174e-4	3.8108475917842646e-4	1597	YBR139W_YBR139W	YBR139W	chrII:515648-517352(+)	ORFS	24	187	195	81	70	173	38.25	37.4331550802139	36.2974358974359	27.7777777777778	50.9571428571429	42.9306358381503	28.5	33	32	22	51	38	32.5564338449159	NA	19	19.6	21.9	28.5	43	43.4	47.3	57.7	99.2499999999999	32.3774851821864	NA	15	18	19	33	45.5	50.6	56	59.4
4.269708976636153e-5	6.592333034844617e-5	5.1288452353664124e-5	7.577092751343911e-5	1.2358299735235788e-4	1.1761875283284765e-4	1598	YBR140C_IRA1	IRA1	chrII:517228-526892(-)	ORFS	20	30	45	25	29	27	31.2	43	30.1555555555556	36.6	36.6551724137931	41.2592592592593	35	31.5	28	31	30	35	26.9020423259479	NA	6.95	11.5	14.55	35	42	42.2	43	43.4	47.45	33.6740183958678	NA	11.45	14.7	15.35	31.5	61.5	69	72.25	77.7
6.4045634649542284e-6	6.819654863632363e-6	3.799144618789935e-6	2.5256975837813038e-8	2.746288830052397e-6	4.704750113313906e-6	1599	YBR141C_YBR141C	YBR141C	chrII:526892-528052(-)	ORFS	3	NA	1	1	3	2	23	NA	64	70	43	6.5	18	NA	64	70	45	6.5	21.6016459651058	NA	16.2	16.4	16.6	18	26.5	28.2	29.9	31.6	33.3	NA	NA	NA	NA	NA	NA	NA	NA	NA	NA
2.1348544883180764e-5	1.8185746303019637e-5	1.3297006165764771e-5	2.525697583781304e-6	8.238866490157191e-6	9.409500226627812e-6	1601	YBR142W_MAK5	MAK5	chrII:528240-530800(+)	ORFS	10	1	3	2	8	7	24.5	17	50.3333333333333	41	18.875	17.8571428571429	24.5	17	67	41	21	16	22.0348246570764	NA	10.35	11.7	12.7	24.5	29.75	31.4	34.55	37.7	40.85	17	17	17	17	17	17	17	17	17	17
3.266327367126657e-4	2.977915957119465e-4	1.7286108015494205e-4	1.3638766952419042e-4	1.2083670852230548e-4	2.1171375509912582e-4	1602	YBR143C_SUP45	SUP45	chrII:530604-532260(-)	ORFS	153	54	44	45	131	91	31.0915032679739	28.0740740740741	40.2954545454545	42.7777777777778	23.6412213740458	25.4725274725275	29	23	46	43	20	22	26.9692448315177	27	10.6	13	15	29	41	43.6	48.2	52	57.4	23.0223253373213	18	8.3	9.3	12.9	23	42.75	44.4	46.1	51.4
4.269708976636153e-5	2.2732182878774544e-5	4.938888004426915e-5	6.0616742010751294e-5	7.964237607151951e-5	7.998075192633641e-5	1603	YBR145W_ADH5	ADH5	chrII:533600-534960(+)	ORFS	20	24	29	17	10	26	44.95	41.7916666666667	34.2413793103448	35.7647058823529	39	47.7692307692308	44.5	44.5	34	34	36.5	51	39.033379747227	70	13.95	15.8	21.1	44.5	64.25	68.4	70	70.3	73.1	35.8709987264824	NA	13.15	14	17.15	44.5	50.5	52.8	56.2	67.1
6.19107801612242e-5	4.319114746967163e-5	2.8493584640924512e-5	8.334802026478302e-5	8.78812425616767e-5	4.704750113313907e-5	1604	YBR146W_MRPS9	MRPS9	chrII:535192-536288(+)	ORFS	29	33	32	10	19	15	35.5862068965517	38.3030303030303	42.8125	42.4	24.6842105263158	36.6666666666667	33	34	47.5	47	19	40	32.1011638049157	NA	13.8	17.4	21.2	33	46	47.8	52.2	59.4	65	34.2907177512751	NA	15.2	18.2	19.8	34	51	53.6	59	63.8
7.471990709113266e-5	9.774838637873054e-5	1.6906193553615207e-4	2.702496414645995e-4	4.1194332450785956e-4	4.422465106515072e-4	1607	YBR149W_ARA1	ARA1	chrII:539816-541256(+)	ORFS	35	107	150	94	43	89	34.9142857142857	40.0373831775701	36.86	27.3723404255319	34.1162790697674	45.8651685393258	30	38	34.5	27	28	46	30.27389474848	NA	12.5	15.4	16.2	30	49	53.2	55.8	58.8	63.3	35.6983005794177	NA	16.3	19.6	23.9	38	46	49	55	63.4
4.2697089766361526e-6	6.819654863632363e-6	1.1397433856369804e-5	2.0205580670250433e-5	3.2955465960628764e-5	2.822850067988344e-5	1608	YBR150C_TBS1	TBS1	chrII:541132-544516(-)	ORFS	2	8	12	6	3	6	8	30.5	40.0833333333333	18.8333333333333	20.6666666666667	10.1666666666667	8	22.5	35.5	16.5	17	8.5	7.41619848709566	NA	5.3	5.6	5.9	8	9.5	9.8	10.1	10.4	10.7	23.1022183328962	19	7.75	9.5	11.4	22.5	37.25	47.4	57.55	63.5
8.11244705560869e-5	9.320194980297563e-5	1.1587391087309301e-4	1.389133671079717e-4	1.4555330799277704e-4	1.9759950475918407e-4	1609	YBR151W_APD1	APD1	chrII:544880-546168(+)	ORFS	38	55	53	42	41	61	32.4736842105263	36.8363636363636	33.811320754717	31.5	43.780487804878	44.0819672131148	31	34	31	28.5	30	40	29.2233615609027	NA	13	15.7	16.55	31	41.75	43.6	46.9	51.1	58.9	32.5480483538266	31	11	15.4	19	34	48.5	50.4	53	56.8
1.707883590654461e-5	1.591252801514218e-5	1.519657847515974e-5	2.2731278254031734e-5	1.3731444150261985e-5	1.411425033994172e-5	1610	YBR152W,YBR153W_SPP381,RIB7	SPP381,RIB7	chrII:546312-548360(+)	ORFS	8	9	5	3	7	8	38.375	29	32.8	35.6666666666667	38.2857142857143	29.5	37.5	26	33	37	34	25.5	35.3721357557569	NA	18.9	23.8	28.15	37.5	45.75	51	56.25	57.9	58.95	25.2486211850245	NA	10.4	12.8	14.8	26	41	42.2	43.4	45
0.00010247301543926765	8.865551322722073e-5	4.5589735425479216e-5	3.283406858915695e-5	4.668691011089075e-5	4.704750113313907e-5	1611	YBR154C_RPB5	RPB5	chrII:548276-549124(-)	ORFS	48	13	17	10	39	24	34.125	40.1538461538462	45.7647058823529	43.1	25.1794871794872	22.8333333333333	35	40	47	45	23	19.5	30.2312232189553	37	12.7	15.7	17.05	35	42.25	44	53	60.3	63.95	34.3016177691692	64	10.4	14.4	21.6	40	60	61.2	62.4	63.6
2.9887962836453067e-5	3.182505603028436e-5	5.698716928184902e-6	1.5154185502687824e-5	2.746288830052397e-6	1.411425033994172e-5	1612	YBR155W_CNS1	CNS1	chrII:549704-551040(+)	ORFS	14	6	1	3	14	3	37.2857142857143	31.5	42	39.6666666666667	29.2857142857143	28.6666666666667	38.5	22.5	42	28	27	22	34.3356283282006	23	18.85	22.3	22.95	38.5	46	48.2	50.3	54.2	59.5	27.7731425835312	NA	17.25	17.5	17.75	22.5	44.75	52	53.25	54.5
1.0674272441590382e-5	4.546436575754909e-6	1.1397433856369804e-5	1.0102790335125216e-5	1.3731444150261985e-5	9.409500226627812e-6	1613	YBR156C_SLI15	SLI15	chrII:550940-553244(-)	ORFS	5	4	5	2	2	6	35.2	55.75	39	26.5	31	52	34	54	46	26.5	31	32	29.1859806396707	NA	11.8	14.6	17.4	34	51	52.6	54.2	55.8	57.4	42.0027127271291	NA	16.5	18	19.5	54	87.25	89.8	92.35	94.9
6.4045634649542284e-6	4.091792918179418e-5	3.039315695031948e-5	1.5154185502687824e-5	1.922402181036678e-5	3.293325079319735e-5	1614	YBR157C_ICS2	ICS2	chrII:553436-555596(-)	ORFS	3	6	7	7	18	16	57	48	44.7142857142857	40	42.8888888888889	39.125	67	45	40	38	48	38	53.6437453822312	NA	35.5	39	42.5	67	69.5	70	70.5	71	71.5	46.6492870260129	NA	35.75	36.5	37.25	45	52.25	54	58.25	62.5
8.325932504440498e-5	8.41090766514658e-5	8.927989854156347e-5	7.324522992965781e-5	1.5928475214303903e-4	2.4935175600563703e-4	1615	YBR158W_AMN1	AMN1	chrII:556280-558336(+)	ORFS	39	29	58	53	37	47	42.5384615384615	39.0344827586207	37.8793103448276	42.8867924528302	40.3513513513514	33.9787234042553	36	30	36.5	38	46	31	34.2448039418094	NA	10.9	13	14	36	62	62.4	67.8	79	93.2	28.9171159658314	20	7.8	10.6	13.4	30	65	68.6	72.6	73.2
2.049460308785353e-4	2.3186826536350034e-4	2.6404055100590047e-4	3.2581498830778816e-4	2.993454824757113e-4	2.916945070254622e-4	1616	YBR159W_IFA38	IFA38	chrII:558632-559848(+)	ORFS	96	129	109	62	102	139	34.4375	33.4341085271318	36.5779816513761	33.9516129032258	31.4901960784314	35.1079136690648	30	28	35	31.5	25	29	29.6280732987791	26	12.75	15	16.25	30	42.25	46	51.75	57.5	70.25	27.8713639406017	NA	10	13	16	28	46	48.4	52.8	56
4.48319442546796e-5	3.864471089391672e-5	6.268588621003392e-5	5.8091044426969987e-5	5.767206543110034e-5	7.998075192633641e-5	1617	YBR160W_CDC28	CDC28	chrII:559960-561056(+)	ORFS	21	23	21	17	17	33	30.047619047619	41.5217391304348	39.4285714285714	38.6470588235294	28.4117647058824	31.7878787878788	24	38	33	37	26	30	25.7617797766151	NA	12	12	15	24	42	43	53	54	56	34.4377496789689	NA	11.2	13.8	17.3	38	54	59.6	69.7	83.4
2.9887962836453067e-5	3.182505603028436e-5	6.838460313821883e-5	4.546255650806347e-5	5.767206543110034e-5	3.293325079319735e-5	1618	YBR161W_CSH1	CSH1	chrII:561488-562912(+)	ORFS	14	18	21	7	14	36	29.3571428571429	32.6666666666667	25.5714285714286	39.4285714285714	34.9285714285714	34.6388888888889	30.5	28	23	42	27.5	32.5	26.1528263679223	31	12.95	14.3	14.95	30.5	34.75	38.8	43.5	50	54.75	24.8353327309039	NA	11.05	15.1	16	28	47	47.6	50.25	58.4
6.425912009837409e-4	5.296598610754469e-4	4.4260034808902735e-4	4.925110288373542e-4	4.970782782394839e-4	4.987035120112741e-4	1619	YBR162C_TOS1	TOS1	chrII:562884-564836(-)	ORFS	301	195	181	106	233	233	30.0863787375415	28.5538461538462	35.9116022099448	40.5	25.7081545064378	24.2231759656652	24	19	36	38	18	17	23.8808211467645	16	7	9	11	24	42	47	52	58	66	19.2847821476171	9	4	6	7	19	43.5	46.2	50	55
1.259564148107665e-4	1.3411987898476982e-4	1.1397433856369805e-4	7.829662509722042e-5	8.513495373162432e-5	6.116175147308079e-5	1620	YBR162W-A_YSY6	YSY6	chrII:565176-565520(+)	ORFS	59	31	31	13	59	60	23.4237288135593	26.7096774193548	34.0967741935484	28.1538461538462	26.3220338983051	23.55	20	27	32	28	21	21.5	20.2672261341266	NA	9.9	11	12	20	28	33.4	38	41.8	46.4	23.0046513371745	37	9	10	11.5	27	37.5	40	40.5	43
1.9213690394862685e-5	2.045896459089709e-5	9.497861546974837e-6	2.2731278254031734e-5	2.1970310640419175e-5	3.293325079319735e-5	1621	YBR163W_DEM1	DEM1	chrII:565624-567816(+)	ORFS	9	9	8	7	9	5	52.8888888888889	49.5555555555556	37.75	37.8571428571429	42.4444444444444	48.2	50	53	35.5	33	41	56	48.4993479894684	NA	25	31	35	50	71	72.6	74.2	77.4	82.2	44.3697491239256	NA	20.2	23.4	27	53	64	66.4	68.8	73
7.898961606776882e-5	9.774838637873054e-5	8.168160930398359e-5	1.0607929851881477e-4	7.140350958136233e-5	1.0350450249290594e-4	1622	YBR164C_ARL1	ARL1	chrII:567484-568548(-)	ORFS	37	42	26	22	43	43	28.027027027027	32.9761904761905	32.3461538461538	35.4090909090909	28.6744186046512	32.5581395348837	30	33	30.5	34	24	31	25.4908250821225	34	11	12.8	15.8	30	34	35.8	38	40	44.2	30.34238119192	NA	15.05	17.1	19.15	33	40.75	41.8	44.85	50.6
8.539417953272305e-6	1.8185746303019637e-5	3.039315695031948e-5	3.535976617293825e-5	2.4716599470471573e-5	1.8819000453255625e-5	1623	YBR165W_UBS1	UBS1	chrII:568768-569808(+)	ORFS	4	14	9	4	8	16	36	48.0714285714286	35.8888888888889	46.5	44.875	38	32	43	40	46.5	47.5	32.5	27.8287932618826	NA	12.45	12.9	13.35	32	53.75	56.6	59.45	62.3	65.15	44.2041195257837	35	22.65	25.7	31.55	43	63.5	66	69.1	70.4
3.842738078972537e-5	5.228402062118145e-5	4.369016311608425e-5	4.546255650806347e-5	8.238866490157192e-5	5.175225124645297e-5	1624	YBR166C_TYR1	TYR1	chrII:569668-571244(-)	ORFS	18	18	30	11	23	23	36.8888888888889	38.2777777777778	33.7333333333333	37.4545454545455	30.4782608695652	29.695652173913	32	30.5	33	39	27	29	32.0330960455257	NA	13	15.1	18.2	32	50.75	55.4	61.05	66.9	69.45	32.9090790516399	26	17.95	19.7	21.1	30.5	41.75	42.6	52	72.3
6.4045634649542284e-6	1.3639309727264726e-5	1.1397433856369804e-5	1.7679883086469125e-5	8.238866490157191e-6	4.704750113313906e-8	1625	YBR167C_POP7	POP7	chrII:571380-572204(-)	ORFS	3	7	3	NA	6	6	37	44.2857142857143	57	NA	27.3333333333333	36.1666666666667	37	47	55	NA	26	32	36.2553856445265	NA	28.9	29.8	30.7	37	41.5	42.4	43.3	44.2	45.1	40.9317687601772	NA	22.2	23.4	24.6	47	59.5	60.4	61.2	61.8
1.0674272441590382e-5	1.8185746303019637e-5	1.7096150784554707e-5	2.0205580670250433e-5	2.746288830052397e-5	2.3523750566569534e-5	1626	YBR168W_PEX32	PEX32	chrII:572000-573776(+)	ORFS	5	8	10	5	8	9	34.6	48.5	39.3	27	25.375	30.2222222222222	33	52	40.5	21	22	24	32.5878106380466	33	22.8	23.6	24.4	33	33	38.2	43.4	48.6	53.8	45.5480402738072	31	28.4	29.8	31	52	63.25	63.6	63.95	65.2
2.1348544883180763e-6	4.546436575754909e-5	1.6146364629857223e-4	2.4499266562678647e-4	3.5427125907675926e-4	2.352375056656953e-4	1627	YBR169C_SSE2	SSE2	chrII:573668-576060(-)	ORFS	1	97	129	50	20	85	39	38.288659793814404	34.0697674418605	23.78	50.15	50.7411764705882	39	35	34	23	53	44	39	39	39	39	39	39	39	39	39	39	39	30.9232050907816	15	8	12.6	15	35	50	55.4	61.2	71.4
1.0674272441590382e-5	9.092873151509818e-6	3.039315695031948e-5	6.819383476209521e-5	9.06275313917291e-5	7.52760018130225e-5	1628	YBR170C_NPL4	NPL4	chrII:576180-578132(-)	ORFS	5	27	33	16	4	16	18	31.4814814814815	43.2424242424242	33.8125	40.5	45.375	15	31	34	26	45	54	15.9539100328606	NA	8.6	9.2	9.8	15	27	27.4	27.8	28.2	28.6	27.2549792615076	18	9.6	12.2	17.5	31	40.5	44.2	51.6	57.4
1.2168670583413035e-4	1.4321275213627962e-4	1.0447647701672321e-4	1.2375918160528388e-4	1.5653846331298665e-4	2.164185052124397e-4	1629	YBR171W_SEC66	SEC66	chrII:578320-579120(+)	ORFS	57	49	57	46	63	55	30.6140350877193	39.2040816326531	43.9298245614035	35.1521739130435	32.4444444444444	39.5636363636364	28	39	36	28	29	36	26.2598922742963	30	9.6	12.6	13.4	28	38	40.8	44.6	47.4	57.4	34.2319935570173	39	13	14.6	20.4	39	51	56.8	61	64.2
4.269708976636153e-5	2.045896459089709e-5	1.3297006165764771e-5	1.2628487918906519e-5	2.4716599470471573e-5	5.645700135976688e-5	1630	YBR172C_SMY2	SMY2	chrII:579012-581484(-)	ORFS	20	5	9	12	9	7	40.7	20.2	47.6666666666667	40.3333333333333	30.3333333333333	27.1428571428571	35.5	16	51	40	23	25	32.0953758918871	NA	12.85	13	15.55	35.5	56.5	58.4	60.3	62.7	72.6000000000001	15.5134866520829	NA	5.6	7.2	8.8	16	30	31.8	33.6	35.4
1.0033816095094958e-4	1.2502700583326e-4	1.5006621244220242e-4	1.8437592361603518e-4	2.3618083938450616e-4	2.4464700589232316e-4	1631	YBR173C_UMP1	UMP1	chrII:581596-582204(-)	ORFS	47	73	86	52	55	79	28.7872340425532	36.2739726027397	35.906976744186	33.4807692307692	28.9636363636364	31.2784810126582	26	31	31.5	32.5	22	23	24.6101058156553	NA	11	11	12	26	38	43.8	49	50	54.7	31.0566655805308	31	13	15	17	31	47	48.6	52.4	61.2
4.269708976636153e-5	3.6371492606039274e-5	4.179059080668929e-5	7.324522992965781e-5	6.865722075130994e-5	7.52760018130225e-5	1632	YBR175W_SWD3	SWD3	chrII:582384-583456(+)	ORFS	20	29	25	16	16	22	28.3	37.7241379310345	42	35.625	30.3125	46.8636363636364	19	38	43	33.5	33	45.5	21.4238091567512	NA	9	9	10.7	19	38.5	44.6	51.3	53.7	62	33.664576420923	NA	13	16	19.2	38	52	52.8	55.6	56.2
2.5618253859816914e-5	1.591252801514218e-5	9.497861546974837e-6	2.5256975837813038e-5	1.6477732980314382e-5	1.411425033994172e-5	1633	YBR176W_ECM31	ECM31	chrII:583632-584744(+)	ORFS	12	10	6	3	7	5	32.25	34.2	40.6666666666667	40.3333333333333	26.5714285714286	33.6	36	32	41	40	26	27	30.9594167020583	39	17.65	19.6	22.9	36	39	39	39.35	39.9	40	30.4481878743465	32	13.25	15.5	19.15	32	39	43.2	50.4	56.9
6.831534362617844e-5	1.2730022412113745e-4	2.108525263428414e-4	3.4349487139425733e-4	4.256747686581216e-4	2.916945070254622e-4	1634	YBR177C_EHT1	EHT1	chrII:584612-586220(-)	ORFS	32	136	155	62	56	111	37.09375	39.3088235294118	32.7806451612903	31.8548387096774	43.2678571428571	43.8918918918919	37.5	37	29	32.5	43.5	42	32.3396607676244	NA	11.55	12.6	20.6	37.5	47	47.8	51.35	53.8	59.8	34.2527366492441	17	16	17	19	37	47.25	50	53	58
2.1348544883180763e-6	2.2732182878774544e-8	1.8995723093949673e-8	2.525697583781304e-6	2.7462888300523974e-8	4.704750113313906e-8	1635	YBR178W	NA	chrII:586070-586445(+)	ORFS	1	1	NA	NA	NA	NA	43	48	NA	NA	NA	NA	43	48	NA	NA	NA	NA	43	43	43	43	43	43	43	43	43	43	43	48	48	48	48	48	48	48	48	48	48
1.0674272441590382e-5	1.3639309727264726e-5	2.0895295403344644e-5	1.5154185502687824e-5	1.3731444150261985e-5	2.3523750566569534e-5	1636	YBR179C_FZO1	FZO1	chrII:586444-589204(-)	ORFS	5	6	5	5	6	11	62.6	23.1666666666667	39.4	33	43	38.2727272727273	73	20	31	26	43.5	36	56.2407508571865	NA	28.4	36.8	45.2	73	74	76	78	80	82	19.4758893959642	NA	9.5	10	10.5	20	28.75	30	34.75	39.5
0.0021049665254816233	0.0020277107127866893	0.0015462518598475035	0.0010254332190152093	4.668691011089075e-4	5.316367628044714e-4	1638	YBR181C_RPS6B	RPS6B	chrII:591588-592828(-)	ORFS	986	406	170	113	892	814	26.3032454361055	17.5911330049261	20.3647058823529	29.5840707964602	22.3643497757848	20.458230958231	22	16	16	22	19	18	21.5034656709332	12	8	10	12	22	34	37	41	45	56.75	15.5919188987583	14	7	9	10	16	21	22	24	26.5
4.2697089766361526e-6	9.092873151509818e-6	3.799144618789935e-6	1.2628487918906519e-5	1.3731444150261985e-5	1.411425033994172e-5	1639	YBR182C_SMP1	SMP1	chrII:593124-595020(-)	ORFS	2	5	5	3	4	2	62.5	37	41.2	24.6666666666667	53.75	44.5	62.5	36	41	23	56	44.5	60	NA	46.75	48.5	50.25	62.5	71.25	73	74.75	76.5	78.25	33.3217871505767	NA	17.4	21.8	26.2	36	44	46.6	49.2	51.8
1.4943981418226534e-5	6.137689377269126e-5	1.101751939449081e-4	1.0607929851881477e-4	1.2358299735235788e-4	7.05712516997086e-5	1640	YBR183W_YPC1	YPC1	chrII:595904-597128(+)	ORFS	7	42	45	15	27	58	35.8571428571429	35.4047619047619	40.1333333333333	28.6	39.4074074074074	37.3275862068966	29	32.5	40	19	39	28	33.7251338613382	55	22.5	24	25.5	29	46	51.4	55	55	55	29.4117893148556	NA	10.1	13.1	14	32.5	50.5	53.6	60.4	63.8
4.48319442546796e-5	5.4557238909058904e-5	4.5589735425479216e-5	8.839941543234563e-5	8.513495373162432e-5	7.52760018130225e-5	1642	YBR185C_MBA1	MBA1	chrII:599020-599996(-)	ORFS	21	35	31	16	24	24	38.0952380952381	34.2857142857143	37.9032258064516	33.875	40.5	36.625	33	35	36	29	41	32	33.9983603186288	NA	16	19	20	33	50	60	62	64	65	31.0121466788047	NA	14.5	17.4	18	35	43.5	47.6	50.9	53.2
3.3517215466593794e-4	3.0688446886345636e-4	2.1655124327102628e-4	1.8185022603225387e-4	0.00016477732980314384	2.164185052124397e-4	1644	YBR187W_GDT1	GDT1	chrII:602504-603656(+)	ORFS	157	72	60	46	135	114	36.2101910828025	35.0694444444444	38.8666666666667	38.9347826086956	31.0222222222222	30.3421052631579	33	31	36	37.5	28	24.5	32.6311898493396	NA	15.8	18.6	20	33	45	48	51	55.4	63.2	29.82796705132	29	11.55	14.1	15.65	31	46.5	52	53.7	61.5
2.1348544883180763e-6	1.3639309727264726e-5	1.1397433856369804e-5	1.7679883086469125e-5	1.3731444150261985e-5	1.8819000453255625e-5	1645	YBR188C_NTC20	NTC20	chrII:603396-604180(-)	ORFS	1	7	5	4	6	6	46	29.2857142857143	31.4	39	32	53.1666666666667	46	31	33	35	27	38	46	46	46	46	46	46	46	46	46	46	46	28.0593453015216	NA	18.6	19.2	19.8	31	37	37.6	38.1	38.4
0.004041279546386119	0.004114525101058192	0.002934839218015224	0.0015356241309390326	6.618556080426277e-4	8.233312698299336e-4	1646	YBR189W_RPS9B	RPS9B	chrII:604464-605568(+)	ORFS	1893	608	241	175	1810	1545	22.6745905969361	17.1315789473684	21.0497925311203	34.96	20.0220994475138	18.831715210356	19	15	16	32	17	17	18.9308726041482	10	7	9	10	19	29	31	35	40	48	15.137270329585	15	8	9	10	15	20	21	23	25
0.0023099125563601584	0.0020504428956654636	0.0018311877062567486	0.001146666703036712	5.080634335596935e-4	4.375417605381933e-4	1647	YBR191W_mRNA_YBR190W,YBR191W,YBR191W-A	YBR190W,YBR191W,YBR191W-A	chrII:606270-607140(+)	ORFS	1082	454	185	93	902	964	24.9852125693161	18.8898678414097	19.5081081081081	28.4193548387097	21.7062084257206	20.4958506224066	21	16	15	18	19	18	21.2502219018345	18	9	11	12	21	31	34	37	42	54	16.3149958623518	17	8	10	11	16	21	23	25	27
3.202281732477114e-5	1.8185746303019637e-5	1.1397433856369804e-5	1.5154185502687824e-5	1.922402181036678e-5	1.8819000453255625e-5	1648	YBR192W_RIM2	RIM2	chrII:607456-609024(+)	ORFS	15	6	7	4	8	6	42.2	34	43.5714285714286	34.75	44.875	28.8333333333333	43	36.5	42	38.5	53.5	26.5	37.6407304718472	23	16.7	19.4	23	43	53.5	54.2	54.9	58	69.9	28.2030614100474	NA	10.75	14.5	18.25	36.5	38.75	39	45	51
2.7753108348134992e-5	2.045896459089709e-5	2.0895295403344644e-5	4.546255650806347e-5	3.2955465960628764e-5	4.234275101982516e-5	1649	YBR193C_MED8	MED8	chrII:608652-609804(-)	ORFS	13	18	12	9	9	11	36.2307692307692	39.4444444444444	33.0833333333333	44.8888888888889	44.6666666666667	36.4545454545455	31	40	30	46	50	38	31.2657597610429	NA	15.6	22.4	23.6	31	43	54.4	62.2	62.8	65	35.4113582321494	41	13.7	18.2	22.2	40	45.75	49.6	52.9	58.8
1.4943981418226534e-5	1.1366091439387272e-5	2.0895295403344644e-5	1.2628487918906519e-5	1.3731444150261985e-5	1.8819000453255625e-5	1650	YBR194W_SOY1	SOY1	chrII:609912-610576(+)	ORFS	7	5	5	4	5	11	28.1428571428571	34.6	40.6	38	35	29.7272727272727	17	34	46	34	23	26	22.889846148617	16	14.6	15.2	15.8	17	27.5	32.6	40.3	53.2	66.1	34.0064294832048	NA	26.4	27.8	29.2	34	38	39.2	40.4	41.6
2.5618253859816914e-5	1.1366091439387272e-5	9.497861546974837e-6	2.2731278254031734e-5	1.3731444150261985e-5	2.3523750566569534e-5	1651	YBR195C_MSI1	MSI1	chrII:610492-611916(-)	ORFS	12	9	5	5	5	5	39.25	38.2222222222222	31.4	37.6	21.4	34.2	35.5	32	34	39	14	38	31.8038923219958	NA	8.4	13.5	21.75	35.5	51	55.4	58.05	59.7	68.55	34.0111816429288	52	16.2	19.4	22.8	32	52	52	52	57
0.0017036138816778248	0.001536695562605159	0.0017931962600688492	0.0020710720187006692	0.0022299865300025464	0.002512336560509626	1652	YBR196C_PGI1	PGI1	chrII:612068-613964(-)	ORFS	798	820	812	534	676	944	30.7857142857143	28.6975609756098	31.8793103448276	30.7696629213483	26.7633136094675	27.8612288135593	27	24	28	28	22	22	26.3790204369834	19	10	13	15	27	38.75	42	47	53	61.3	23.6653891745245	13	8	11	12.85	24	38	41	45	52
2.348339937149884e-5	2.9551837742406904e-5	3.2292729259714446e-5	3.788546375671956e-5	6.591093192125753e-5	5.645700135976688e-5	1654	YBR198C_TAF5	TAF5	chrII:616012-618596(-)	ORFS	11	15	24	12	13	17	38.7272727272727	40.6666666666667	35.4166666666667	35.5	30.8461538461538	27.7647058823529	26	34	34.5	31	27	20	31.144798005347	72	13.5	14	14.5	26	67	72	72	72	74.5	32.4429913214278	16	11.4	13.6	16	34	59.5	64	67.5	77.6
1.0460786992758573e-4	1.1366091439387272e-4	1.8805765863010178e-4	2.2226138737275477e-4	2.1970310640419177e-4	1.364377532861033e-4	1655	YBR199W_KTR4	KTR4	chrII:618816-620424(+)	ORFS	49	88	80	29	50	99	34.8979591836735	37.6022727272727	41.4125	34.5862068965517	41.52	37.979797979798	31	36	39	36	36.5	33	29.7356093333355	28	9.2	13	18	31	47	48.4	50.8	57.4	67.9999999999999	32.7039815569711	24	12.7	15	18.05	36	51	56	58.95	63.3
2.348339937149884e-5	1.591252801514218e-5	2.4694440022134575e-5	1.7679883086469125e-5	2.1970310640419175e-5	2.3523750566569534e-5	1656	YBR200W_BEM1	BEM1	chrII:620816-622712(+)	ORFS	11	7	8	5	7	13	46.6363636363636	53.5714285714286	43.25	55	50.8571428571429	42.8461538461538	37	44	40.5	52	62	44	38.681241638793	NA	17.5	18	18.5	37	56.5	61	67.5	74	101	45.8924866964726	NA	24.5	26	27.5	44	52.5	53.4	62	86
2.1348544883180763e-6	1.8185746303019637e-5	1.8995723093949674e-5	2.5256975837813038e-8	2.746288830052397e-6	9.409500226627812e-6	1657	YBR201C-A_YBR201C-A	YBR201C-A	chrII:624204-625044(-)	ORFS	1	NA	1	2	8	10	35	NA	37	34.5	34.5	44.7	35	NA	37	34.5	34	43.5	35	35	35	35	35	35	35	35	35	35	35	NA	NA	NA	NA	NA	NA	NA	NA	NA	NA
2.7753108348134992e-5	1.591252801514218e-5	3.4192301569109413e-5	5.0513951675626076e-5	7.140350958136233e-5	5.175225124645297e-5	1658	YBR201W_DER1	DER1	chrII:623432-624304(+)	ORFS	13	20	26	11	7	18	31.4615384615385	30.95	33.0384615384615	26.2727272727273	31.5714285714286	43.6666666666667	28	27	29	18	35	39	28.4850949650092	NA	12.6	14.4	18.6	28	40	41.8	43.4	44.6	49.8	27.3934312031848	NA	15	15	15.85	27	41	41.6	45.05	51.5
3.202281732477114e-5	1.591252801514218e-5	1.8995723093949674e-5	2.5256975837813038e-5	3.020917713057637e-5	2.822850067988344e-5	1659	YBR202W_CDC47	CDC47	chrII:625688-628424(+)	ORFS	15	10	11	6	7	10	38	46.9	37.1818181818182	59.6666666666667	42	37.5	26	51.5	32	66.5	45	33	30.4404242182541	NA	10.7	12.2	14.3	26	55	56.4	61.3	65.6	73.4	44.0383849765665	53	22.15	25.3	30.55	51.5	53	54.2	56.9	60.3
2.7753108348134992e-5	9.092873151509818e-6	3.799144618789935e-5	3.535976617293825e-5	7.414979841141472e-5	3.293325079319735e-5	1661	YBR204C_YBR204C	YBR204C	chrII:631972-633420(-)	ORFS	13	14	27	7	4	20	36.0769230769231	39.0714285714286	31.9259259259259	44.7142857142857	23.75	39.7	30	37	27	41	18.5	36	27.7582639711555	NA	9	12	15	30	43	43	45.2	51.8	84.3999999999999	35.3229509531439	NA	15.9	19.5	22.75	37	54.25	56.2	58.05	58.7
1.622489411121738e-4	1.6139849843929926e-4	1.4816664013280744e-4	1.7427313328090995e-4	1.5379217448293424e-4	1.7878050430592844e-4	1662	YBR205W,YBR206W_KTR3,YBR206W	KTR3,YBR206W	chrII:633576-635016(+)	ORFS	76	69	56	38	71	78	31.4868421052632	33.5942028985507	36.5535714285714	37.9736842105263	29.1408450704225	32.0128205128205	28.5	30	34	40	23	25.5	27.7032629603029	NA	10	15	17	28.5	37.25	42	45	51	71	27.1672110726844	13	8.8	13	16	30	43	44	47.6	50
5.9775925672906134e-5	6.137689377269126e-5	9.307904316035339e-5	1.338619719404091e-4	1.812550627834582e-4	1.1761875283284765e-4	1663	YBR207W_FTH1	FTH1	chrII:635064-636664(+)	ORFS	28	53	66	25	27	49	38.3928571428571	42.5094339622642	43.1212121212121	35	37.1111111111111	43.265306122449	36.5	39	39.5	32	32	38	31.2824141370306	NA	12.35	14.4	17.05	36.5	47.75	51.8	56.8	62.6	69.2	37.0907177174499	NA	17.2	19	21.4	39	55	55.6	59.2	64.2
3.202281732477114e-5	5.4557238909058904e-5	1.1587391087309301e-4	8.082232268100173e-5	1.4280701916272466e-4	9.409500226627813e-5	1664	YBR208C_DUR1%2C2	DUR1%2C2	chrII:636580-642668(-)	ORFS	15	32	52	20	24	61	43.6666666666667	47.65625	50.0961538461538	46.15	46.6666666666667	46.5901639344262	40	51	51	49.5	50.5	49	40.7208181818765	NA	24.4	25.4	26.2	40	55.5	57	57	64.2	71.7	43.1929005895819	51	24.3	27.3	31.3	51	53	56.2	59.35	67.2
7.045019811449652e-5	5.683045719693636e-5	6.648503082882387e-5	4.798825409184477e-5	6.316464309120513e-5	4.704750113313907e-5	1665	YBR210W_ERV15	ERV15	chrII:645336-646176(+)	ORFS	33	19	23	10	25	35	35.1515151515151	33	43.304347826087	27.3	31	31.5428571428571	30	28	42	27.5	28	25	31.2535029964392	25	15	16.4	19.6	30	42	53	57.8	61.8	65.4	28.2328190338484	28	12.4	14.6	15.7	28	45.5	48.6	51.3	53.6
2.1348544883180763e-6	6.819654863632363e-6	3.799144618789935e-6	1.2628487918906519e-5	5.492577660104794e-6	4.704750113313906e-6	1666	YBR211C_AME1	AME1	chrII:646020-647236(-)	ORFS	1	5	2	1	3	2	50	47.6	33	36	48.3333333333333	77.5	50	50	33	36	27	77.5	50	50	50	50	50	50	50	50	50	50	50	44.728125592373	NA	26.6	29.2	31.8	50	63	63.2	63.4	63.6
3.415767181308922e-5	4.091792918179418e-5	8.358118161337858e-5	1.2123348402150259e-4	1.4555330799277704e-4	1.0820925260621984e-4	1667	YBR212W_NGR1	NGR1	chrII:647448-650056(+)	ORFS	16	48	53	23	18	44	49.6875	42.1041666666667	44.8867924528302	38	46.8888888888889	63.7272727272727	51.5	45	39	39	46	53	43.7235214053376	NA	13.5	19.5	27.5	51.5	59.25	60	72	78	80	34.9793429802755	NA	10.35	13	17	45	59.25	61.6	66.75	68.9
1.2809126929908457e-5	6.819654863632363e-6	3.799144618789935e-6	7.577092751343912e-6	1.922402181036678e-5	1.8819000453255625e-5	1668	YBR213W_MET8	MET8	chrII:650248-651320(+)	ORFS	6	3	7	4	3	2	45.8333333333333	37.6666666666667	33.5714285714286	51.5	26.6666666666667	46	38	35	29	47.5	12	46	43.0241113583658	NA	29.25	30.5	31.75	38	60	67	68	69	70	36.9382950089567	NA	30.5	31	31.5	35	41.5	42.8	44.1	45.4
2.348339937149884e-5	6.365011206056873e-5	2.374465386743709e-4	2.626725487132556e-4	3.295546596062877e-4	1.6937100407930065e-4	1669	YBR214W_SDS24	SDS24	chrII:651320-653128(+)	ORFS	11	104	120	36	28	125	33	32	33.0333333333333	27.0555555555556	54.3214285714286	41.08	32	27.5	29	25.5	57.5	40	28.6208374621169	NA	10.5	11	17.5	32	37.5	39	43.5	48	61	26.8592050790761	16	10	12	14	27.5	44.5	48	52.55	61.8
6.4045634649542284e-6	9.092873151509818e-6	5.698716928184902e-6	1.2628487918906519e-5	5.492577660104794e-6	4.704750113313906e-6	1670	YBR215W_HPC2	HPC2	chrII:653288-655424(+)	ORFS	3	5	2	1	4	3	43.6666666666667	39.6	27	25	30	37.3333333333333	34	46	27	25	29.5	40	33.3605999121511	NA	15.1	17.2	19.3	34	59	64	69	74	79	35.75343573555	NA	18.2	20.4	22.6	46	49	51.2	53.4	55.6
1.9213690394862685e-5	3.182505603028436e-5	4.5589735425479216e-5	4.0411161340500865e-5	3.844804362073356e-5	6.116175147308079e-5	1671	YBR216C_YBP1	YBP1	chrII:655308-657636(-)	ORFS	9	16	14	13	14	24	46.8888888888889	45.75	49.5714285714286	39	48.4285714285714	41.4583333333333	45	45	48.5	38	52	42.5	44.1340834930573	39	25	29	32.6	45	61	61.8	62.6	64.4	67.2	36.0977162763472	NA	9.5	11.5	14.5	45	59.25	60	66.75	80.5
1.4943981418226534e-5	1.591252801514218e-5	1.3297006165764771e-5	1.5154185502687824e-5	5.492577660104794e-6	4.704750113313906e-6	1672	YBR217W_ATG12	ATG12	chrII:657776-658680(+)	ORFS	7	6	2	1	7	7	49.2857142857143	40.1666666666667	34	15	46.2857142857143	36.4285714285714	40	38.5	34	15	52	22	45.6017620353106	40	31	34	37	40	49	51.4	57.8	72.2	86.6	36.9255255384802	NA	20.75	22.5	24.25	38.5	53.75	57	58.25	59.5
1.1955185134581227e-4	1.3184666069689235e-4	1.1967305549188293e-4	1.0102790335125215e-4	8.78812425616767e-5	1.5525675373935892e-4	1673	YBR218C_PYC2	PYC2	chrII:658556-662372(-)	ORFS	56	40	32	33	58	63	28.7321428571429	28.775	35.65625	37.1515151515151	26.8275862068966	30.7142857142857	24.5	23.5	33	33	22	25	24.7628794465641	NA	10.5	13	14	24.5	36.75	40	49.25	51.5	56.25	24.4202424219817	NA	10.8	12.9	13	23.5	36.25	37.2	41.6	50.4
8.752903402104112e-5	7.5016203499956e-5	6.078631390063896e-5	7.07195323458765e-5	6.316464309120513e-5	9.409500226627813e-5	1674	YBR219C,YBR220C_YBR219C,YBR220C	YBR219C,YBR220C	chrII:662620-664756(-)	ORFS	41	28	23	20	33	32	38.9512195121951	33.5	47.1739130434783	44.5	35.6363636363636	37.3125	41	34.5	38	42	32	39	35.3194470011322	19	16	19	19	41	51	54	56	56	62	30.0227872641016	NA	16	16.7	18	34.5	43.75	46	46.95	54.6
5.87084984287471e-4	6.410475571814421e-4	6.629507359788436e-4	7.779148558046417e-4	6.920647851732042e-4	7.010077668837721e-4	1675	YBR221C_PDB1	PDB1	chrII:664916-666476(-)	ORFS	275	308	252	149	282	349	33.2472727272727	33.012987012987	34.9166666666667	33.0536912751678	29.9290780141844	32.2464183381089	28	28	32	29	25.5	27	29.0619707262237	22	13	15	17	28	43	46	48	55	62	28.8538170847116	22	12.35	15	17	28	42	45	48.95	59.3
8.96638885093592e-5	5.001080233330399e-5	6.838460313821883e-5	1.4649045985931563e-4	1.5104588565288186e-4	1.9289475464587017e-4	1676	YBR222C_PCS60	PCS60	chrII:666612-668388(-)	ORFS	42	58	55	41	22	36	34.3571428571429	30.6379310344828	36.8727272727273	35.1707317073171	34.6818181818182	36.0555555555556	34	30	31	27	30.5	33	29.6149184815466	NA	10	12.1	13.3	34	48.5	49.8	52.85	56	59	26.984284862918	NA	12.7	14	15	30	41	42	46.9	49
2.1348544883180763e-6	2.2732182878774546e-6	1.7096150784554707e-5	1.2628487918906519e-5	1.3731444150261985e-5	2.3523750566569534e-5	1677	YBR223C_TDP1	TDP1	chrII:668508-670332(-)	ORFS	1	5	5	5	1	9	24	44.4	85.8	45.2	49	45.1111111111111	24	45	51	44	49	48	24	24	24	24	24	24	24	24	24	24	24	43.0240491858641	NA	30.2	32.4	34.6	45	50	52	54	56
6.4045634649542284e-6	3.6371492606039274e-5	2.4694440022134575e-5	2.0205580670250433e-5	2.4716599470471573e-5	1.8819000453255625e-5	1679	YBR226C,YBR227C	NA	chrII:673460-675212(-)	ORFS	3	8	9	4	16	13	11	44.125	36	20	31.4375	30.4615384615385	8	32	31	18	29.5	25	10.0265958699292	NA	7.1	7.2	7.3	8	13	14	15	16	17	35.3994845056792	NA	14.9	19.8	24.15	32	55.5	60.4	65.3	79.2
4.2697089766361526e-6	1.1366091439387272e-5	5.698716928184902e-6	1.5154185502687824e-5	1.3731444150261985e-5	9.409500226627812e-6	1680	YBR228W_SLX1	SLX1	chrII:675312-676344(+)	ORFS	2	6	5	2	5	3	31.5	33.3333333333333	58.2	27.5	59.8	63.3333333333333	31.5	35	47	27.5	49	49	30.0333148353624	NA	22.95	23.9	24.85	31.5	36.25	37.2	38.15	39.1	40.05	27.9246824698764	NA	11	15	19	35	41.25	42	46	50
4.269708976636153e-5	3.409827431816181e-5	6.268588621003392e-5	1.0102790335125215e-4	1.1534413086220069e-4	1.1761875283284765e-4	1681	YBR229C_ROT2	ROT2	chrII:676228-679244(-)	ORFS	20	40	42	25	15	33	39.4	50.025	44.6190476190476	44.8	44.6	60.4848484848485	38.5	50.5	41	42	29	49	35.961911164002	NA	17	17.9	21.4	38.5	50.25	54.4	56.6	60.4	64.3	41.3352945370388	NA	13.95	14	17.55	50.5	59.75	65	66.15	69.1
8.325932504440498e-5	1.50032406999912e-4	4.4639949270781736e-4	6.592070693669203e-4	6.261538532519466e-4	5.833890140509244e-4	1682	YBR230C_OM14	OM14	chrII:679380-680092(-)	ORFS	39	261	228	124	66	235	31.8205128205128	32.4521072796935	29.9429824561403	27.0725806451613	45.0151515151515	38.8425531914894	29	28	25	25.5	45.5	36	25.231733306338	NA	10.7	13	14	29	35	37	43	45.4	50.2	28.0598704182127	23	12	14	16	28	39	41	48	57
1.9213690394862685e-5	1.8185746303019637e-5	2.0895295403344644e-5	2.0205580670250433e-5	4.9433198940943145e-5	5.645700135976688e-5	1683	YBR230W-A_YBR230W-A	YBR230W-A	chrII:680280-680704(+)	ORFS	9	8	18	12	8	11	30.5555555555556	60.875	42.6111111111111	47.5833333333333	55.25	42.0909090909091	29	50	46	41	60	35	27.1550102825671	29	12.8	15.6	18.4	29	31	33.4	35.8	43.2	55.6	38.9922721345487	NA	8.7	9.4	10.75	50	68.25	84	99.75	126.9
1.9213690394862685e-5	1.591252801514218e-5	9.497861546974837e-6	1.2628487918906519e-5	3.2955465960628764e-5	3.293325079319735e-5	1684	YBR231C_SWC5	SWC5	chrII:682044-683156(-)	ORFS	9	5	12	7	7	5	25.3333333333333	37.4	31.5	24.7142857142857	39.2857142857143	31.6	25	40	28	14	40	31	18.9743877802742	11	5.6	9.2	11	25	35	37.4	39.8	41.8	43.4	28.8244836384359	NA	9.8	12.6	15.4	40	47	52	57	62
1.9213690394862685e-5	9.092873151509818e-6	1.519657847515974e-5	1.2628487918906519e-5	3.020917713057637e-5	2.822850067988344e-5	1685	YBR233W_PBP2	PBP2	chrII:683304-684792(+)	ORFS	9	5	11	6	4	8	21.6666666666667	54.6	42.5454545454545	46.1666666666667	31.75	43.875	21	60	47	39.5	36	36.5	19.0053271051497	NA	9	11	12.2	21	25	26.6	28.2	32.6	39.8	49.6946233980362	NA	26	31	36	60	63	67	71	75
1.707883590654461e-5	1.591252801514218e-5	5.698716928184902e-6	1.7679883086469125e-5	1.6477732980314382e-5	9.409500226627812e-6	1686	YBR233W-A_DAD3	DAD3	chrII:684936-685504(+)	ORFS	8	7	6	2	7	3	29.375	31.5714285714286	36.1666666666667	34.5	38.5714285714286	36.3333333333333	29	27	33	34.5	34	29	27.8840733283525	26	16.4	17.8	19.35	29	38.25	38.6	38.95	39.3	39.65	30.2623569470186	NA	22.2	23.4	24.6	27	34.5	34.8	36.8	42.2
2.497779751332149e-4	2.909719408483142e-4	3.3812387107230415e-4	4.31894286826603e-4	5.657354989907938e-4	5.081130122379019e-4	1687	YBR234C_ARC40	ARC40	chrII:685340-686636(-)	ORFS	117	171	206	108	128	178	29.7692307692308	35.1169590643275	34.2572815533981	34.5	32.75	34.561797752809	27	29	32	33	27	31	25.6113596517129	16	9.8	11.6	13.4	27	40	44	45.6	48.4	54.3999999999999	29.3451002361357	23	12.5	15	17.5	29	42	46	49	56
1.4943981418226534e-5	1.8185746303019637e-5	3.039315695031948e-5	5.3039649259407384e-5	5.492577660104794e-5	5.645700135976688e-5	1688	YBR235W_YBR235W	YBR235W	chrII:686816-690328(+)	ORFS	7	21	20	12	8	16	46	35.2857142857143	39.95	36.0833333333333	44.125	41.375	56	35	42.5	33	36	40.5	41.0014366330512	56	17.3	20.6	23.9	56	57	57.6	59	62	65	30.8713870066214	NA	15	16	16	35	44	47	60	61
2.348339937149884e-5	2.7278619454529452e-5	3.2292729259714446e-5	4.2936858924282166e-5	6.041835426115274e-5	4.704750113313907e-5	1689	YBR236C_ABD1	ABD1	chrII:690228-691732(-)	ORFS	11	17	22	10	12	17	37.2727272727273	34.1176470588235	38.1363636363636	41.7	30.1666666666667	41.4705882352941	26	38	37	39.5	28.5	33	30.8789773765022	16	15.5	16	16	26	54	58	62.5	67	77	29.4476460317625	NA	11.8	13.8	15.4	38	48	50.4	52.2	53
8.539417953272305e-6	6.819654863632363e-6	1.519657847515974e-5	7.577092751343912e-6	1.3731444150261985e-5	9.409500226627812e-6	1690	YBR237W_PRP5	PRP5	chrII:691920-694632(+)	ORFS	4	3	5	2	3	8	24.75	47	33.4	51.5	40.3333333333333	34.625	27.5	41	34	51.5	44	31	19.397368127731	NA	7.55	10.1	12.65	27.5	34.5	35.4	36.3	37.2	38.1	45.3511620089564	NA	35.6	36.2	36.8	41	53	55.4	57.8	60.2
2.1348544883180764e-5	4.546436575754909e-6	1.8995723093949673e-8	2.5256975837813038e-8	5.492577660104794e-6	9.409500226627812e-6	1691	YBR238C_YBR238C	YBR238C	chrII:694588-697388(-)	ORFS	10	NA	2	2	2	NA	51.3	NA	127	92.5	25.5	NA	51.5	NA	127	92.5	25.5	NA	44.5578808660517	NA	14.6	18.2	29.15	51.5	59.5	64	73	80.5	82.75	NA	NA	NA	NA	NA	NA	NA	NA	NA	NA
1.4943981418226534e-5	4.546436575754909e-6	3.799144618789935e-6	1.7679883086469125e-5	1.6477732980314382e-5	9.409500226627812e-6	1692	YBR239C_YBR239C	YBR239C	chrII:698300-700156(-)	ORFS	7	7	6	2	2	2	40.2857142857143	37.4285714285714	47.6666666666667	20	29.5	40	37	12	50.5	20	29.5	40	35.3443596747163	NA	15.8	17.6	19.4	37	54	59.4	63.6	65.4	67.2	21.6024311497711	10	7.9	8.8	9.7	12	51	63.6	76.9	91.6
1.4943981418226534e-5	2.7278619454529452e-5	1.8995723093949674e-5	7.07195323458765e-5	5.492577660104794e-5	8.939025215296422e-5	1694	YBR241C_YBR241C	YBR241C	chrII:702500-704140(-)	ORFS	7	28	20	19	12	10	41.8571428571429	39.0357142857143	39.65	33.2631578947368	33.75	50.9	45	40.5	41.5	33	33.5	50.5	38.060540050809	NA	20.3	20.6	20.9	45	55.5	59.4	62.3	63.2	64.1	35.6649088598156	43	15.75	20.4	23.05	40.5	51.25	52.6	53	59.3
3.62925263014073e-5	2.5005401166651997e-5	1.1397433856369804e-5	1.2628487918906519e-5	1.0985155320209587e-5	1.411425033994172e-5	1695	YBR242W_YBR242W	YBR242W	chrII:704512-705448(+)	ORFS	17	5	4	3	11	6	26.2352941176471	23	45.75	38	23.5454545454545	22.3333333333333	23	20	44.5	38	20	16	24.3689481946584	NA	15	15.6	16	23	30	30.8	35.8	41.8	47.2	22.186656114517	20	16.8	17.6	18.4	20	24	26.2	28.4	30.6
7.685476157945074e-5	7.5016203499956e-5	7.59828923757987e-5	1.1365639127015867e-4	1.3182186384251505e-4	1.7878050430592844e-4	1696	YBR243C_ALG7	ALG7	chrII:705268-706836(-)	ORFS	36	45	48	38	33	40	40.25	40.6444444444444	43.0416666666667	38.4473684210526	33.969696969697	35.15	31.5	39	42	36	27	33	27.513697988637	42	10.25	12	13.25	31.5	42	42	45.5	48.5	69.5	34.4748229665541	NA	12.8	18	20	39	47	49.2	55.4	58.2
2.7753108348134992e-5	2.9551837742406904e-5	2.6594012331529542e-5	3.0308371005375647e-5	1.6477732980314382e-5	1.411425033994172e-5	1697	YBR244W_GPX2	GPX2	chrII:707312-708160(+)	ORFS	13	12	6	3	13	14	43.3076923076923	27.1666666666667	48.8333333333333	32.6666666666667	34.2307692307692	24.4285714285714	30	23	24	27	31	20	34.4925941736355	20	15.6	18.4	19.6	30	55	67.6	76.8	79.2	96.7999999999999	22.4739952425199	10	9.55	10	10	23	36	38.2	43.9	51.6
2.1348544883180764e-5	1.591252801514218e-5	2.0895295403344644e-5	1.7679883086469125e-5	3.5701754790681165e-5	3.293325079319735e-5	1698	YBR245C_ISW1	ISW1	chrII:708108-711388(-)	ORFS	10	7	13	7	7	11	27.7	35.4285714285714	34.4615384615385	39.7142857142857	34.8571428571429	41.0909090909091	25.5	34	33	41	20	50	22.6670656275002	NA	8.35	9.7	11.4	25.5	35	39.6	47.7	54.3	55.65	32.0298281814628	NA	16.3	16.6	16.9	34	47.5	50.8	53.3	54.2
4.696679874299768e-5	7.728942178783345e-5	5.3188024663059084e-5	7.829662509722042e-5	6.316464309120513e-5	9.879975237959203e-5	1699	YBR246W_YBR246W	YBR246W	chrII:711552-712896(+)	ORFS	22	31	23	21	34	28	38.5454545454545	37.1290322580645	42.0869565217391	38.7619047619048	36	38.75	32	35	39	42	29.5	27	34.61487444015	NA	16.15	19.1	20.6	32	51	51.8	52	53.8	68.25	32.9065943788832	35	14.5	16	19.5	35	48.5	51	57	62
7.471990709113266e-5	4.319114746967163e-5	9.497861546974837e-6	2.525697583781304e-6	2.746288830052397e-6	1.411425033994172e-5	1700	YBR247C_ENP1	ENP1	chrII:712892-714492(-)	ORFS	35	1	1	3	19	5	35.5142857142857	16	11	64.6666666666667	28.3684210526316	17.2	30	16	11	66	19	16	28.9872275626	16	10.7	11.4	13.3	30	52	54.4	56	62	70.2	16	16	16	16	16	16	16	16	16	16
2.9887962836453067e-5	2.7278619454529452e-5	1.7096150784554707e-5	1.7679883086469125e-5	1.922402181036678e-5	2.3523750566569534e-5	1701	YBR248C_HIS7	HIS7	chrII:714764-716556(-)	ORFS	14	7	7	5	12	9	32.8571428571429	51.7142857142857	38.4285714285714	40.2	26.3333333333333	24.4444444444444	35	53	37	39	27.5	22	29.7230999648979	NA	12.55	16.2	18.8	35	39.75	40	40.05	40.7	48.7	45.9766265010868	NA	21.2	28.4	35.6	53	66.5	66.8	68.4	72.6
9.307965569066813e-4	9.547516809085308e-4	8.358118161337857e-4	6.339500935291073e-4	4.531376569586456e-4	3.1992300770534565e-4	1702	YBR249C_ARO4	ARO4	chrII:716772-718124(-)	ORFS	436	251	165	68	420	440	29.8876146788991	20.8486055776892	20.2424242424242	29.0147058823529	26.9738095238095	22.225	26	18	17	21	24	20	26.2215965780064	26	11	13	15	26	37	41	45	51	61	18.0469473766158	13	8.5	10	11	18	24	25	27.5	32
2.1348544883180763e-6	6.819654863632363e-6	1.8995723093949675e-6	2.525697583781304e-6	8.238866490157191e-6	4.704750113313906e-8	1703	YBR250W_SPO23	SPO23	chrII:718328-720624(+)	ORFS	1	1	3	NA	3	1	63	44	48.6666666666667	NA	30.3333333333333	52	63	44	55	NA	26	52	63	63	63	63	63	63	63	63	63	63	63	44	44	44	44	44	44	44	44	44	44
2.5618253859816914e-5	2.2732182878774544e-5	7.59828923757987e-6	2.0205580670250433e-5	2.746288830052397e-5	9.409500226627812e-6	1704	YBR251W_MRPS5	MRPS5	chrII:721320-722392(+)	ORFS	12	8	10	2	10	4	37.3333333333333	42.875	39.1	27.5	47.3	18.5	25.5	38	38	27.5	49	14	28.8015255600048	NA	12.4	16.2	17.3	25.5	45	51.6	57.15	62.1	91.35	37.1009891303599	16	16	16	16.8	38	60.5	64	67.5	70.7
2.1989001229676185e-4	2.2732182878774544e-4	1.4056835089522757e-4	9.850220576747085e-5	1.3182186384251505e-4	1.7878050430592844e-4	1705	YBR252W_DUT1	DUT1	chrII:722576-723120(+)	ORFS	103	39	48	38	100	74	31.8349514563107	33.9230769230769	39.0208333333333	42.3684210526316	25.26	26.5405405405405	28	31	36.5	34.5	22	23	28.9906524624032	NA	13.1	16	18	28	43	44.6	48.7	50	54	30.6726845407325	15	15	17.4	18	31	41.5	49	56.6	59
1.4943981418226534e-5	2.5005401166651997e-5	2.0895295403344644e-5	2.2731278254031734e-5	4.394062128083835e-5	4.704750113313907e-5	1706	YBR253W_SRB6	SRB6	chrII:723216-723712(+)	ORFS	7	9	16	10	11	11	42.2857142857143	30.8888888888889	36.25	27.2	31.0909090909091	28.8181818181818	41	27	36.5	20.5	23	22	35.5837761746033	NA	13.5	18	22.5	41	53.5	59.8	65.2	68.8	72.4	28.4392792777914	27	16.4	16.8	17.8	27	36	38	40	44.8
2.7753108348134992e-5	4.7737584045426544e-5	2.4694440022134575e-5	2.0205580670250433e-5	2.1970310640419175e-5	2.3523750566569534e-5	1707	YBR254C_TRS20	TRS20	chrII:723620-724284(-)	ORFS	13	8	8	5	21	13	40.7692307692308	41.75	28	55.8	37.3333333333333	43.6923076923077	41	42	27.5	44	30	37	37.8337835911485	21	20.6	21	21	41	50	51.2	54.2	60.8	65.4	39.2097377115555	41	21.15	24.3	27.7	42	48	52.2	56.4	58.5
3.202281732477114e-5	3.6371492606039274e-5	2.8493584640924512e-5	4.2936858924282166e-5	2.746288830052397e-5	7.52760018130225e-5	1708	YBR255C-A_YBR255C-A	YBR255C-A	chrII:726516-727108(-)	ORFS	15	17	10	16	16	15	34.6	41.6470588235294	33.2	31.4375	27.875	35.6666666666667	24	41	28	29	24	32	29.0731753209749	17	16.1	17	17	24	47.5	53.2	53.9	57	70.1	37.3980384129766	NA	12.8	20.2	26.6	41	53	55.4	57.8	63.8
4.2697089766361526e-6	9.092873151509818e-6	7.59828923757987e-6	5.051395167562608e-6	1.0985155320209587e-5	9.409500226627812e-6	1709	YBR255W_YBR255W	YBR255W	chrII:724392-726672(+)	ORFS	2	2	4	2	4	4	46	45.5	20.75	35	51.25	24.5	46	45.5	22.5	35	53	20.5	45.6070170039655	NA	40.6	41.2	41.8	46	49	49.6	50.2	50.8	51.4	44.698993277254	NA	37.85	38.7	39.55	45.5	49.75	50.6	51.45	52.3
9.606845197431343e-5	6.592333034844617e-5	1.0637604932611817e-4	1.4649045985931563e-4	1.6752361863319623e-4	2.070090049858119e-4	1710	YBR256C_RIB5	RIB5	chrII:727300-728148(-)	ORFS	45	58	61	44	29	56	32.6	37.2931034482759	37.6885245901639	28.5681818181818	36.6206896551724	32.6428571428571	28	30	37	27	30	30	28.276482896792	NA	14.4	16	16.6	28	45	46.8	50	51	58	31.1029918260629	18	13.85	15.7	18	30	49.25	53.8	60.9	67.6
2.1348544883180763e-6	2.2732182878774546e-6	1.8995723093949675e-6	2.525697583781304e-6	2.1970310640419175e-5	2.3523750566569534e-5	1711	YBR257W_POP4	POP4	chrII:728840-729856(+)	ORFS	1	1	8	5	1	1	70	18	50.5	45.4	12	5	70	18	57	43	12	5	70	70	70	70	70	70	70	70	70	70	70	18	18	18	18	18	18	18	18	18	18
1.0674272441590382e-5	6.819654863632363e-6	3.799144618789935e-6	5.051395167562608e-6	1.0985155320209587e-5	9.409500226627812e-6	1712	YBR258C_SHG1	SHG1	chrII:729340-730196(-)	ORFS	5	2	4	2	3	2	43.6	45	36.75	33.5	36.3333333333333	49.5	34	45	36.5	33.5	37	49.5	36.1068569001744	NA	16.2	20.4	24.6	34	53	59.6	66.2	72.8	79.4	44.2831796509691	NA	37.8	38.6	39.4	45	49	49.8	50.6	51.4
8.539417953272305e-6	6.819654863632363e-6	3.799144618789935e-6	1.5154185502687824e-5	1.0985155320209587e-5	9.409500226627812e-6	1713	YBR259W_YBR259W	YBR259W	chrII:730336-732592(+)	ORFS	4	6	4	2	3	2	32.25	50.8333333333333	57.75	27	30.6666666666667	61.5	33.5	51	59.5	27	29	61.5	29.4541723623405	NA	16.7	19.4	22.1	33.5	38.25	40.2	42.15	44.1	46.05	47.8153412559288	NA	28	33	38	51	60.75	63	65.75	68.5
1.9213690394862685e-5	2.5005401166651997e-5	3.2292729259714446e-5	4.2936858924282166e-5	7.414979841141472e-5	5.645700135976688e-5	1714	YBR260C_RGD1	RGD1	chrII:732524-734652(-)	ORFS	9	17	27	12	11	17	27.8888888888889	33.0588235294118	30.3703703703704	29.9166666666667	30.6363636363636	34	23	23	29	26.5	23	23	24.9027706154241	NA	12.6	14.2	15.2	23	37	40.2	43.4	45.2	45.6	27.3144160995892	NA	11	14.4	16	23	51	54.2	56.2	61.8
4.9101653231315756e-5	4.319114746967163e-5	3.609187387850438e-5	3.788546375671956e-5	3.2955465960628764e-5	6.116175147308079e-5	1715	YBR261C_YBR261C	YBR261C	chrII:734700-735564(-)	ORFS	23	15	12	13	19	19	34.695652173913	30.7333333333333	45.8333333333333	35.8461538461538	19.1052631578947	27.2631578947368	32	24	38.5	35	19	19	28.100549312099	NA	10.1	11.6	14.3	32	41	44.2	52	63	66.8	25.2461825415952	NA	11	11.4	12	24	39.5	42.6	44.7	59.4
2.3910370269162454e-4	2.341414836513778e-4	2.1275209865223634e-4	1.7174743569712867e-4	1.4006073033267225e-4	1.8348525441924234e-4	1717	YBR263W_SHM1	SHM1	chrII:736184-737808(+)	ORFS	112	68	51	39	103	112	30.1607142857143	27.1764705882353	27.3137254901961	34	27.7864077669903	27.3660714285714	28	23.5	24	29	25	24	27.0009541973765	NA	12.55	14.1	16	28	40	42.8	43.35	46	57	23.1772084244902	NA	10	12	13.05	23.5	32	34.8	41.9	44.3
1.0674272441590382e-5	1.1366091439387272e-5	2.0895295403344644e-5	3.283406858915695e-5	2.1970310640419175e-5	1.411425033994172e-5	1718	YBR264C_YPT10	YPT10	chrII:737788-738388(-)	ORFS	5	13	8	3	5	11	38.4	27.5384615384615	39.5	36	35.2	40.7272727272727	30	23	36.5	29	35	42	27.8344608719343	NA	9.2	11.4	13.6	30	52	58.6	65.2	71.8	78.4	24.2755897392281	NA	12	13	16	23	31	31	36	51
1.0674272441590381e-4	8.865551322722073e-5	6.648503082882387e-5	5.3039649259407384e-5	7.414979841141472e-5	6.116175147308079e-5	1719	YBR265W_TSC10	TSC10	chrII:738520-739624(+)	ORFS	50	21	27	13	39	35	37.5	36.6190476190476	41.4444444444444	47.9230769230769	32.5641025641026	38.4	36	31	35	45	30	30	34.5000146196536	NA	16.35	19.8	20.35	36	47.25	49.4	51	53.2	59.85	32.9729999514235	NA	17	18	21	31	47	56	62	63
4.9101653231315756e-5	2.2732182878774546e-6	1.8995723093949675e-6	2.5256975837813038e-8	2.746288830052397e-6	2.3523750566569534e-5	1720	YBR267W_REI1	REI1	chrII:739816-741104(+)	ORFS	23	NA	1	5	1	1	41.8695652173913	NA	66	53.2	14	9	45	NA	66	53	14	9	36.806507340594	NA	13.2	15.6	18.3	45	54	58.2	61.1	64.4	69.5	NA	NA	NA	NA	NA	NA	NA	NA	NA	NA
7.25850526028146e-5	5.228402062118145e-5	5.3188024663059084e-5	3.283406858915695e-5	4.668691011089075e-5	7.52760018130225e-5	1721	YBR268W_MRPL37	MRPL37	chrII:741272-741752(+)	ORFS	34	13	17	16	23	28	28.5882352941176	39.7692307692308	38.7647058823529	30.25	23.4347826086957	25.8928571428571	26.5	41	38	27	19	21	23.3797658240271	29	8	10	11.9	26.5	35	46.4	50.35	57.7	59.7	35.9381016419938	NA	17.2	18.6	20.4	41	49	56.8	62.4	63.6
5.123650771963383e-5	6.365011206056873e-5	1.3676920627643765e-4	1.4901615744309691e-4	2.4441970587466336e-4	2.164185052124397e-4	1722	YBR269C_FMP21	FMP21	chrII:741996-742596(-)	ORFS	24	59	89	46	28	72	34.125	30.7627118644068	35.438202247191	29.1086956521739	32.5357142857143	32.6388888888889	35.5	29	30	25	27	31.5	29.9360727966359	NA	12.45	15.3	16	35.5	46.25	47.8	51.2	54.4	56.7	27.8017663558069	29	12.9	14.8	15	29	39.5	41.4	44.3	49.4
3.415767181308922e-5	1.591252801514218e-5	1.3297006165764771e-5	2.525697583781304e-6	2.746288830052397e-6	1.8819000453255625e-5	1724	YBR271W_YBR271W	YBR271W	chrII:744824-746208(+)	ORFS	16	1	1	4	7	7	35.875	48	43	41.75	25.7142857142857	25	32	48	43	41	24	28	33.462885985355	NA	21.5	24	24.5	32	44.75	47	53.75	58	60.25	48	48	48	48	48	48	48	48	48	48
2.5618253859816914e-5	2.2732182878774544e-5	4.5589735425479216e-5	5.0513951675626076e-5	7.140350958136233e-5	6.58665015863947e-5	1725	YBR272C_HSM3	HSM3	chrII:746140-747820(-)	ORFS	12	20	26	14	10	24	25.9166666666667	39.9	38.9615384615385	39.9285714285714	47.8	31.3333333333333	20	37	34.5	39	51.5	30	22.8455346162757	17	12.65	14.1	14.65	20	34	40.6	43.7	44.8	49.5	35.2915343434143	31	12.95	15.7	22.8	37	52.25	56.2	57.9	63.9
1.2809126929908457e-5	1.591252801514218e-5	2.6594012331529542e-5	5.3039649259407384e-5	6.041835426115274e-5	5.175225124645297e-5	1726	YBR273C_UBX7	UBX7	chrII:748020-749396(-)	ORFS	6	21	22	11	7	14	37.1666666666667	33.7619047619048	28.5454545454545	31.1818181818182	42.4285714285714	35.9285714285714	44.5	32	30.5	26	39	32.5	27.3250096751278	NA	7.5	8	8.5	44.5	46.5	47	53	59	65	28.0838828678699	15	9	12	13	32	47	49	51	61
[truncated: 4,596 more rows]
[truncated: 45 more columns]
