# Supplementary material for: Modeling of mRNA deadenylation rates reveal a complex relationship between mRNA deadenylation and decay
Source: EMBO J. 2024 Oct 11;43(24):6525–54. doi: 10.1038/s44318-024-00258-3 (PMC11649921; doi:10.1038/s44318-024-00258-3)
Supplement: Supplementary file 12 — Source data Fig. 6 [file 44318_2024_258_MOESM12_ESM.zip › Figure 6/FIGURE 6B and 6C/HSrepD.csv]

SystName	HSmin0_counts_norm	HSmin4_counts_norm	HSmin8_counts_norm	HSmin12_counts_norm	HSmin16_counts_norm	HSmin20_counts_norm	X1	transcript	symbol	genomic_position	biotype	HS_repD_0min_counts	HS_repD_12min_counts	HS_repD_16min_counts	HS_repD_20min_counts	HS_repD_4min_counts	HS_repD_8min_counts	HS_repD_0min_polya_mean	HS_repD_12min_polya_mean	HS_repD_16min_polya_mean	HS_repD_20min_polya_mean	HS_repD_4min_polya_mean	HS_repD_8min_polya_mean	HS_repD_0min_polya_median	HS_repD_12min_polya_median	HS_repD_16min_polya_median	HS_repD_20min_polya_median	HS_repD_4min_polya_median	HS_repD_8min_polya_median	HS_repD_0min_polya_gm_mean	HS_repD_0min_polya_mode	HS_repD_0min_q0.05	HS_repD_0min_q0.10	HS_repD_0min_q0.15	HS_repD_0min_q0.50	HS_repD_0min_q0.75	HS_repD_0min_q0.80	HS_repD_0min_q0.85	HS_repD_0min_q0.90	HS_repD_0min_q0.95	HS_repD_12min_polya_gm_mean	HS_repD_12min_polya_mode	HS_repD_12min_q0.05	HS_repD_12min_q0.10	HS_repD_12min_q0.15	HS_repD_12min_q0.50	HS_repD_12min_q0.75	HS_repD_12min_q0.80	HS_repD_12min_q0.85
21S	1.1368727745004895e-7	3.7833230363891363e-7	4.7309719774831285e-6	9.992671874081143e-6	5.12609843318751e-6	1.02508474631869e-5	1	21S_rRNA	rRNA	chrM:58009-62447(+)	rRNA	NA	2	2	5	NA	2	NA	9	6.5	6	NA	12	NA	9	6.5	5	NA	12	NA	NA	NA	NA	NA	NA	NA	NA	NA	NA	NA	8.94427190999916	NA	8.1	8.2	8.3	9	9.5	9.6	9.7
CUT004,XUT	1.1368727745004895e-7	3.7833230363891363e-7	7.096457966224693e-6	9.992671874081143e-6	2.563049216593755e-6	2.05016949263738e-6	2	CUT004,XUT_1F-72	NA	chrI:170495-172447(+)	CUTs	NA	2	1	1	NA	3	NA	99.5	40	62	NA	30	NA	99.5	40	62	NA	33	NA	NA	NA	NA	NA	NA	NA	NA	NA	NA	NA	84.5221864364618	NA	52.25	57.5	62.75	99.5	125.75	131	136.25
CUT007	1.1368727745004895e-7	3.7833230363891363e-7	2.3654859887415644e-8	4.9963359370405715e-8	2.5630492165937546e-8	2.05016949263738e-6	3	CUT007	NA	chrII:191991-192343(+)	CUTs	NA	NA	NA	1	NA	NA	NA	NA	NA	49	NA	NA	NA	NA	NA	49	NA	NA	NA	NA	NA	NA	NA	NA	NA	NA	NA	NA	NA	NA	NA	NA	NA	NA	NA	NA	NA	NA
CUT010	1.1368727745004895e-7	3.7833230363891363e-7	2.3654859887415643e-6	4.9963359370405715e-8	2.5630492165937546e-8	2.05016949263738e-8	4	CUT010	NA	chrII:296288-296576(+)	CUTs	NA	NA	NA	NA	NA	1	NA	NA	NA	NA	NA	34	NA	NA	NA	NA	NA	34	NA	NA	NA	NA	NA	NA	NA	NA	NA	NA	NA	NA	NA	NA	NA	NA	NA	NA	NA	NA
CUT016,XUT	1.1368727745004895e-7	3.7833230363891363e-7	2.3654859887415644e-8	4.9963359370405715e-8	2.5630492165937546e-8	2.05016949263738e-6	5	CUT016,XUT_2F-134	NA	chrII:339600-339975(+)	CUTs	NA	NA	NA	1	NA	NA	NA	NA	NA	24	NA	NA	NA	NA	NA	24	NA	NA	NA	NA	NA	NA	NA	NA	NA	NA	NA	NA	NA	NA	NA	NA	NA	NA	NA	NA	NA	NA
CUT017,XUT	1.1368727745004894e-5	3.7833230363891363e-7	2.3654859887415643e-6	4.9963359370405715e-8	2.563049216593755e-6	1.02508474631869e-5	6	CUT017,XUT_2F-136	NA	chrII:341016-342576(+)	CUTs	1	NA	1	5	NA	1	54	NA	79	48.6	NA	20	54	NA	79	53	NA	20	54	54	54	54	54	54	54	54	54	54	54	NA	NA	NA	NA	NA	NA	NA	NA	NA
CUT020,XUT	1.1368727745004894e-5	3.7833230363891363e-7	4.7309719774831285e-6	4.996335937040571e-6	2.563049216593755e-6	4.10033898527476e-6	7	CUT020,XUT_2F-149,SUT015	NA	chrII:370071-370953(+)	CUTs	1	1	1	2	NA	2	32	12	33	44.5	NA	44	32	12	33	44.5	NA	44	32	32	32	32	32	32	32	32	32	32	32	12	12	12	12	12	12	12	12	12
CUT021,XUT	1.1368727745004894e-5	3.7833230363891363e-7	2.3654859887415643e-6	4.9963359370405715e-8	5.12609843318751e-6	2.05016949263738e-6	8	CUT021,XUT_2F-154	NA	chrII:376375-378633(+)	CUTs	1	NA	2	1	NA	1	64	NA	78	122	NA	30	64	NA	78	122	NA	30	64	64	64	64	64	64	64	64	64	64	64	NA	NA	NA	NA	NA	NA	NA	NA	NA
CUT038	1.1368727745004895e-7	3.7833230363891363e-7	4.7309719774831285e-6	4.9963359370405715e-8	2.5630492165937546e-8	2.05016949263738e-8	9	CUT038	NA	chrII:734824-736184(+)	CUTs	NA	NA	NA	NA	NA	2	NA	NA	NA	NA	NA	23.5	NA	NA	NA	NA	NA	23.5	NA	NA	NA	NA	NA	NA	NA	NA	NA	NA	NA	NA	NA	NA	NA	NA	NA	NA	NA	NA
CUT040	1.1368727745004895e-7	3.7833230363891363e-7	2.1289373898674075e-5	2.997801562224343e-5	2.3067442949343794e-5	1.4351186448461659e-5	10	CUT040	NA	chrIII:39049-39425(+)	CUTs	NA	6	9	7	NA	9	NA	35.5	31.4444444444444	27.7142857142857	NA	51.4444444444444	NA	35.5	32	30	NA	52	NA	NA	NA	NA	NA	NA	NA	NA	NA	NA	NA	34.4219650767342	NA	23.75	26.5	29.25	35.5	41	42	43.25
CUT043	1.1368727745004895e-7	3.7833230363891363e-7	2.3654859887415643e-6	4.9963359370405715e-8	2.5630492165937546e-8	4.10033898527476e-6	11	CUT043	NA	chrIII:120474-121082(+)	CUTs	NA	NA	NA	2	NA	1	NA	NA	NA	65.5	NA	32	NA	NA	NA	65.5	NA	32	NA	NA	NA	NA	NA	NA	NA	NA	NA	NA	NA	NA	NA	NA	NA	NA	NA	NA	NA	NA
CUT048	1.1368727745004895e-7	3.7833230363891363e-7	2.3654859887415644e-8	4.9963359370405715e-8	2.563049216593755e-6	2.05016949263738e-6	12	CUT048	NA	chrIII:179034-179410(+)	CUTs	NA	NA	1	1	NA	NA	NA	NA	23	33	NA	NA	NA	NA	23	33	NA	NA	NA	NA	NA	NA	NA	NA	NA	NA	NA	NA	NA	NA	NA	NA	NA	NA	NA	NA	NA	NA
CUT058	1.1368727745004895e-7	3.7833230363891363e-7	2.3654859887415643e-6	4.9963359370405715e-8	2.563049216593755e-6	2.05016949263738e-8	13	CUT058	NA	chrIV:421937-422529(+)	CUTs	NA	NA	1	NA	NA	1	NA	NA	40	NA	NA	117	NA	NA	40	NA	NA	117	NA	NA	NA	NA	NA	NA	NA	NA	NA	NA	NA	NA	NA	NA	NA	NA	NA	NA	NA	NA
CUT059	1.1368727745004895e-7	3.7833230363891363e-7	7.096457966224693e-6	4.996335937040571e-6	2.563049216593755e-6	4.10033898527476e-6	14	CUT059	NA	chrIV:423721-424097(+)	CUTs	NA	1	1	2	NA	3	NA	20	58	31.5	NA	45.3333333333333	NA	20	58	31.5	NA	43	NA	NA	NA	NA	NA	NA	NA	NA	NA	NA	NA	20	20	20	20	20	20	20	20	20
CUT061,YDR003W,YDR003W-A	4.5474910980019574e-5	3.7833230363891363e-7	1.3010172938078603e-4	1.1991206248897373e-4	1.025219686637502e-4	6.970576274967092e-5	15	CUT061,YDR003W,YDR003W-A	NA	chrIV:453825-455017(+)	CUTs	4	24	40	34	NA	55	39.75	44.625	36.05	33.2941176470588	NA	42.5090909090909	39.5	45	39	30.5	NA	40	35.0504738023125	NA	18.15	21.3	24.45	39.5	48.5	51.8	55.1	58.4	61.7	36.9380775996056	NA	14.3	16.3	18.35	45	53	62.4	63.55
CUT062,XUT	1.1368727745004895e-7	3.7833230363891363e-7	2.3654859887415644e-8	4.9963359370405715e-8	2.563049216593755e-6	2.05016949263738e-8	16	CUT062,XUT_4F-240,XUT_4F-241	NA	chrIV:482602-484002(+)	CUTs	NA	NA	1	NA	NA	NA	NA	NA	48	NA	NA	NA	NA	NA	48	NA	NA	NA	NA	NA	NA	NA	NA	NA	NA	NA	NA	NA	NA	NA	NA	NA	NA	NA	NA	NA	NA	NA
CUT067	1.1368727745004895e-7	3.7833230363891363e-7	2.3654859887415644e-8	4.996335937040571e-6	2.5630492165937546e-8	2.05016949263738e-8	17	CUT067	NA	chrIV:587971-588659(+)	CUTs	NA	1	NA	NA	NA	NA	NA	26	NA	NA	NA	NA	NA	26	NA	NA	NA	NA	NA	NA	NA	NA	NA	NA	NA	NA	NA	NA	NA	26	26	26	26	26	26	26	26	26
CUT084,SUT068,XUT	1.1368727745004895e-7	3.7833230363891363e-7	2.3654859887415643e-6	4.9963359370405715e-8	2.5630492165937546e-8	2.05016949263738e-8	18	CUT084,SUT068,XUT_4F-521,XUT_4F-522,XUT_4F-523	NA	chrIV:1156637-1158994(+)	CUTs	NA	NA	NA	NA	NA	1	NA	NA	NA	NA	NA	81	NA	NA	NA	NA	NA	81	NA	NA	NA	NA	NA	NA	NA	NA	NA	NA	NA	NA	NA	NA	NA	NA	NA	NA	NA	NA
CUT086	1.1368727745004895e-7	3.7833230363891363e-7	2.3654859887415644e-8	4.9963359370405715e-8	2.5630492165937546e-8	2.05016949263738e-6	19	CUT086	NA	chrIV:1189213-1189605(+)	CUTs	NA	NA	NA	1	NA	NA	NA	NA	NA	37	NA	NA	NA	NA	NA	37	NA	NA	NA	NA	NA	NA	NA	NA	NA	NA	NA	NA	NA	NA	NA	NA	NA	NA	NA	NA	NA	NA
CUT087,XUT	1.1368727745004895e-7	3.7833230363891363e-7	2.3654859887415644e-8	4.9963359370405715e-8	2.563049216593755e-6	2.05016949263738e-8	20	CUT087,XUT_4F-562	NA	chrIV:1238333-1239397(+)	CUTs	NA	NA	1	NA	NA	NA	NA	NA	40	NA	NA	NA	NA	NA	40	NA	NA	NA	NA	NA	NA	NA	NA	NA	NA	NA	NA	NA	NA	NA	NA	NA	NA	NA	NA	NA	NA	NA
CUT088	1.1368727745004895e-7	3.7833230363891363e-7	2.3654859887415644e-8	4.9963359370405715e-8	2.563049216593755e-6	2.05016949263738e-8	21	CUT088	NA	chrIV:1239997-1241021(+)	CUTs	NA	NA	1	NA	NA	NA	NA	NA	51	NA	NA	NA	NA	NA	51	NA	NA	NA	NA	NA	NA	NA	NA	NA	NA	NA	NA	NA	NA	NA	NA	NA	NA	NA	NA	NA	NA	NA
CUT089	1.1368727745004895e-7	3.7833230363891363e-7	2.3654859887415644e-8	4.996335937040571e-6	2.5630492165937546e-8	8.20067797054952e-6	22	CUT089	NA	chrIV:1242725-1243149(+)	CUTs	NA	1	NA	4	NA	NA	NA	25	NA	32.25	NA	NA	NA	25	NA	33	NA	NA	NA	NA	NA	NA	NA	NA	NA	NA	NA	NA	NA	25	25	25	25	25	25	25	25	25
CUT091	1.1368727745004894e-5	3.7833230363891363e-7	4.7309719774831285e-6	4.9963359370405715e-8	2.5630492165937546e-8	8.20067797054952e-6	23	CUT091	NA	chrIV:1302221-1302709(+)	CUTs	1	NA	NA	4	NA	2	35	NA	NA	43.75	NA	24.5	35	NA	NA	39.5	NA	24.5	35	35	35	35	35	35	35	35	35	35	35	NA	NA	NA	NA	NA	NA	NA	NA	NA
CUT093,XUT	1.1368727745004895e-7	3.7833230363891363e-7	2.3654859887415644e-8	4.9963359370405715e-8	2.563049216593755e-6	2.05016949263738e-8	24	CUT093,XUT_4F-609	NA	chrIV:1323461-1324421(+)	CUTs	NA	NA	1	NA	NA	NA	NA	NA	74	NA	NA	NA	NA	NA	74	NA	NA	NA	NA	NA	NA	NA	NA	NA	NA	NA	NA	NA	NA	NA	NA	NA	NA	NA	NA	NA	NA	NA
CUT103	1.1368727745004895e-7	3.7833230363891363e-7	2.3654859887415643e-6	4.9963359370405715e-8	2.563049216593755e-6	4.10033898527476e-6	25	CUT103	NA	chrV:9969-10497(+)	CUTs	NA	NA	1	2	NA	1	NA	NA	42	59	NA	48	NA	NA	42	59	NA	48	NA	NA	NA	NA	NA	NA	NA	NA	NA	NA	NA	NA	NA	NA	NA	NA	NA	NA	NA	NA
CUT105	1.1368727745004895e-7	3.7833230363891363e-7	2.3654859887415644e-8	4.996335937040571e-6	2.5630492165937546e-8	2.05016949263738e-8	26	CUT105	NA	chrV:45065-45809(+)	CUTs	NA	1	NA	NA	NA	NA	NA	66	NA	NA	NA	NA	NA	66	NA	NA	NA	NA	NA	NA	NA	NA	NA	NA	NA	NA	NA	NA	NA	66	66	66	66	66	66	66	66	66
CUT122	1.1368727745004895e-7	3.7833230363891363e-7	2.3654859887415644e-8	4.996335937040571e-6	2.5630492165937546e-8	2.05016949263738e-8	27	CUT122	NA	chrVI:106921-107209(+)	CUTs	NA	1	NA	NA	NA	NA	NA	2	NA	NA	NA	NA	NA	2	NA	NA	NA	NA	NA	NA	NA	NA	NA	NA	NA	NA	NA	NA	NA	2	2	2	2	2	2	2	2	2
CUT123	1.1368727745004895e-7	3.7833230363891363e-7	2.3654859887415644e-8	4.9963359370405715e-8	2.5630492165937546e-8	2.05016949263738e-6	28	CUT123	NA	chrVI:261473-262257(+)	CUTs	NA	NA	NA	1	NA	NA	NA	NA	NA	32	NA	NA	NA	NA	NA	32	NA	NA	NA	NA	NA	NA	NA	NA	NA	NA	NA	NA	NA	NA	NA	NA	NA	NA	NA	NA	NA	NA
CUT124	1.1368727745004895e-7	3.7833230363891363e-7	2.3654859887415644e-8	4.9963359370405715e-8	2.5630492165937546e-8	2.05016949263738e-6	29	CUT124	NA	chrVI:263305-263857(+)	CUTs	NA	NA	NA	1	NA	NA	NA	NA	NA	57	NA	NA	NA	NA	NA	57	NA	NA	NA	NA	NA	NA	NA	NA	NA	NA	NA	NA	NA	NA	NA	NA	NA	NA	NA	NA	NA	NA
CUT128	1.1368727745004895e-7	3.7833230363891363e-7	4.7309719774831285e-6	4.9963359370405715e-8	2.5630492165937546e-8	2.05016949263738e-8	30	CUT128	NA	chrVII:147843-148235(+)	CUTs	NA	NA	NA	NA	NA	2	NA	NA	NA	NA	NA	30.5	NA	NA	NA	NA	NA	30.5	NA	NA	NA	NA	NA	NA	NA	NA	NA	NA	NA	NA	NA	NA	NA	NA	NA	NA	NA	NA
CUT129	1.1368727745004895e-7	3.7833230363891363e-7	2.3654859887415644e-8	4.9963359370405715e-8	2.563049216593755e-6	2.05016949263738e-8	31	CUT129	NA	chrVII:153155-154227(+)	CUTs	NA	NA	1	NA	NA	NA	NA	NA	30	NA	NA	NA	NA	NA	30	NA	NA	NA	NA	NA	NA	NA	NA	NA	NA	NA	NA	NA	NA	NA	NA	NA	NA	NA	NA	NA	NA	NA
CUT142	1.1368727745004895e-7	3.7833230363891363e-7	2.3654859887415644e-8	4.9963359370405715e-8	2.563049216593755e-6	2.05016949263738e-6	32	CUT142	NA	chrVII:420907-421355(+)	CUTs	NA	NA	1	1	NA	NA	NA	NA	37	79	NA	NA	NA	NA	37	79	NA	NA	NA	NA	NA	NA	NA	NA	NA	NA	NA	NA	NA	NA	NA	NA	NA	NA	NA	NA	NA	NA
CUT146,snR46,CUT147	1.1368727745004895e-7	3.783323036389136e-5	1.4192915932449386e-5	2.498167968520286e-5	5.12609843318751e-6	1.02508474631869e-5	33	CUT146,snR46,CUT147	NA	chrVII:545139-546059(+)	CUTs	NA	5	2	5	1	6	NA	29.8	76	58.2	32	17.8333333333333	NA	21	76	49	32	16.5	NA	NA	NA	NA	NA	NA	NA	NA	NA	NA	NA	19.853468526414	NA	6.6	9.2	11.8	21	27	37.6	48.2
CUT150	1.1368727745004895e-7	3.7833230363891363e-7	2.3654859887415643e-6	4.9963359370405715e-8	2.5630492165937546e-8	2.05016949263738e-8	34	CUT150	NA	chrVII:609803-609931(+)	CUTs	NA	NA	NA	NA	NA	1	NA	NA	NA	NA	NA	14	NA	NA	NA	NA	NA	14	NA	NA	NA	NA	NA	NA	NA	NA	NA	NA	NA	NA	NA	NA	NA	NA	NA	NA	NA	NA
CUT158	1.1368727745004894e-5	3.7833230363891363e-7	2.3654859887415644e-8	4.996335937040571e-6	2.5630492165937546e-8	2.05016949263738e-8	35	CUT158	NA	chrVII:805219-806251(+)	CUTs	1	1	NA	NA	NA	NA	59	12	NA	NA	NA	NA	59	12	NA	NA	NA	NA	59	59	59	59	59	59	59	59	59	59	59	12	12	12	12	12	12	12	12	12
CUT162	1.1368727745004895e-7	3.7833230363891363e-7	2.3654859887415643e-6	4.9963359370405715e-8	2.5630492165937546e-8	2.05016949263738e-8	36	CUT162	NA	chrVII:920419-920555(+)	CUTs	NA	NA	NA	NA	NA	1	NA	NA	NA	NA	NA	37	NA	NA	NA	NA	NA	37	NA	NA	NA	NA	NA	NA	NA	NA	NA	NA	NA	NA	NA	NA	NA	NA	NA	NA	NA	NA
CUT163	1.1368727745004895e-7	3.7833230363891363e-7	2.3654859887415644e-8	4.996335937040571e-6	2.563049216593755e-6	2.05016949263738e-8	37	CUT163	NA	chrVII:962331-962834(+)	CUTs	NA	1	1	NA	NA	NA	NA	21	39	NA	NA	NA	NA	21	39	NA	NA	NA	NA	NA	NA	NA	NA	NA	NA	NA	NA	NA	NA	21	21	21	21	21	21	21	21	21
CUT165	1.1368727745004895e-7	3.7833230363891363e-7	2.3654859887415644e-8	4.9963359370405715e-8	2.563049216593755e-6	2.05016949263738e-8	38	CUT165	NA	chrVII:995034-995610(+)	CUTs	NA	NA	1	NA	NA	NA	NA	NA	40	NA	NA	NA	NA	NA	40	NA	NA	NA	NA	NA	NA	NA	NA	NA	NA	NA	NA	NA	NA	NA	NA	NA	NA	NA	NA	NA	NA	NA
CUT166	1.1368727745004895e-7	3.7833230363891363e-7	2.3654859887415643e-6	4.9963359370405715e-8	2.5630492165937546e-8	2.05016949263738e-8	39	CUT166	NA	chrVII:1000698-1000890(+)	CUTs	NA	NA	NA	NA	NA	1	NA	NA	NA	NA	NA	48	NA	NA	NA	NA	NA	48	NA	NA	NA	NA	NA	NA	NA	NA	NA	NA	NA	NA	NA	NA	NA	NA	NA	NA	NA	NA
CUT167,XUT	1.1368727745004895e-7	3.7833230363891363e-7	2.3654859887415644e-8	4.9963359370405715e-8	2.563049216593755e-6	2.05016949263738e-6	40	CUT167,XUT_7F-455	NA	chrVII:1017970-1019554(+)	CUTs	NA	NA	1	1	NA	NA	NA	NA	54	55	NA	NA	NA	NA	54	55	NA	NA	NA	NA	NA	NA	NA	NA	NA	NA	NA	NA	NA	NA	NA	NA	NA	NA	NA	NA	NA	NA
CUT204,XUT	1.1368727745004895e-7	3.7833230363891363e-7	2.3654859887415644e-8	4.9963359370405715e-8	2.5630492165937546e-8	2.05016949263738e-6	41	CUT204,XUT_10F-76	NA	chrX:155008-155992(+)	CUTs	NA	NA	NA	1	NA	NA	NA	NA	NA	40	NA	NA	NA	NA	NA	40	NA	NA	NA	NA	NA	NA	NA	NA	NA	NA	NA	NA	NA	NA	NA	NA	NA	NA	NA	NA	NA	NA
CUT211	1.1368727745004895e-7	3.7833230363891363e-7	2.3654859887415644e-8	9.992671874081143e-6	2.563049216593755e-6	2.05016949263738e-8	42	CUT211	NA	chrX:349296-349984(+)	CUTs	NA	2	1	NA	NA	NA	NA	37	92	NA	NA	NA	NA	37	92	NA	NA	NA	NA	NA	NA	NA	NA	NA	NA	NA	NA	NA	NA	36.8781778291716	NA	34.3	34.6	34.9	37	38.5	38.8	39.1
CUT213	1.1368727745004895e-7	3.7833230363891363e-7	2.3654859887415643e-6	4.9963359370405715e-8	2.5630492165937546e-8	2.05016949263738e-8	43	CUT213	NA	chrX:413672-414088(+)	CUTs	NA	NA	NA	NA	NA	1	NA	NA	NA	NA	NA	29	NA	NA	NA	NA	NA	29	NA	NA	NA	NA	NA	NA	NA	NA	NA	NA	NA	NA	NA	NA	NA	NA	NA	NA	NA	NA
CUT217	1.1368727745004895e-7	3.7833230363891363e-7	2.3654859887415643e-6	4.9963359370405715e-8	2.5630492165937546e-8	2.05016949263738e-6	44	CUT217	NA	chrX:585648-585904(+)	CUTs	NA	NA	NA	1	NA	1	NA	NA	NA	30	NA	32	NA	NA	NA	30	NA	32	NA	NA	NA	NA	NA	NA	NA	NA	NA	NA	NA	NA	NA	NA	NA	NA	NA	NA	NA	NA
CUT220,XUT	1.1368727745004895e-7	3.7833230363891363e-7	2.3654859887415644e-8	4.9963359370405715e-8	2.563049216593755e-6	4.10033898527476e-6	45	CUT220,XUT_10F-293	NA	chrX:643504-645104(+)	CUTs	NA	NA	1	2	NA	NA	NA	NA	59	50	NA	NA	NA	NA	59	50	NA	NA	NA	NA	NA	NA	NA	NA	NA	NA	NA	NA	NA	NA	NA	NA	NA	NA	NA	NA	NA	NA
CUT227	1.1368727745004895e-7	3.7833230363891363e-7	2.3654859887415644e-8	4.9963359370405715e-8	2.563049216593755e-6	2.05016949263738e-8	46	CUT227	NA	chrXI:179316-179636(+)	CUTs	NA	NA	1	NA	NA	NA	NA	NA	57	NA	NA	NA	NA	NA	57	NA	NA	NA	NA	NA	NA	NA	NA	NA	NA	NA	NA	NA	NA	NA	NA	NA	NA	NA	NA	NA	NA	NA
CUT228	1.1368727745004894e-5	3.7833230363891363e-7	2.3654859887415644e-8	4.996335937040571e-6	2.5630492165937546e-8	4.10033898527476e-6	47	CUT228	NA	chrXI:222842-224778(+)	CUTs	1	1	NA	2	NA	NA	14	30	NA	48	NA	NA	14	30	NA	48	NA	NA	14	14	14	14	14	14	14	14	14	14	14	30	30	30	30	30	30	30	30	30
CUT229	1.1368727745004895e-7	3.7833230363891363e-7	2.3654859887415644e-8	4.996335937040571e-6	2.5630492165937546e-8	2.05016949263738e-8	48	CUT229	NA	chrXI:245738-246274(+)	CUTs	NA	1	NA	NA	NA	NA	NA	40	NA	NA	NA	NA	NA	40	NA	NA	NA	NA	NA	NA	NA	NA	NA	NA	NA	NA	NA	NA	NA	40	40	40	40	40	40	40	40	40
CUT235,CUT236,XUT	1.1368727745004895e-7	3.7833230363891363e-7	4.7309719774831285e-6	4.9963359370405715e-8	5.12609843318751e-6	4.10033898527476e-6	49	CUT235,CUT236,XUT_11F-176	NA	chrXI:388740-390496(+)	CUTs	NA	NA	2	2	NA	2	NA	NA	44.5	69.5	NA	32.5	NA	NA	44.5	69.5	NA	32.5	NA	NA	NA	NA	NA	NA	NA	NA	NA	NA	NA	NA	NA	NA	NA	NA	NA	NA	NA	NA
CUT237,XUT	1.1368727745004895e-7	3.7833230363891363e-7	2.3654859887415644e-8	4.996335937040571e-6	2.5630492165937546e-8	4.10033898527476e-6	50	CUT237,XUT_11F-183	NA	chrXI:419844-421068(+)	CUTs	NA	1	NA	2	NA	NA	NA	11	NA	35.5	NA	NA	NA	11	NA	35.5	NA	NA	NA	NA	NA	NA	NA	NA	NA	NA	NA	NA	NA	11	11	11	11	11	11	11	11	11
CUT238	1.1368727745004895e-7	3.7833230363891363e-7	2.3654859887415644e-8	4.9963359370405715e-8	2.5630492165937546e-8	2.05016949263738e-6	51	CUT238	NA	chrXI:439436-439756(+)	CUTs	NA	NA	NA	1	NA	NA	NA	NA	NA	32	NA	NA	NA	NA	NA	32	NA	NA	NA	NA	NA	NA	NA	NA	NA	NA	NA	NA	NA	NA	NA	NA	NA	NA	NA	NA	NA	NA
CUT239,SUT236,XUT	1.1368727745004895e-7	3.7833230363891363e-7	7.096457966224693e-6	9.992671874081143e-6	1.2815246082968774e-5	1.02508474631869e-5	52	CUT239,SUT236,XUT_11F-204,XUT_11F-205	NA	chrXI:454532-457137(+)	CUTs	NA	2	5	5	NA	3	NA	46.5	51.8	54.4	NA	60	NA	46.5	61	51	NA	61	NA	NA	NA	NA	NA	NA	NA	NA	NA	NA	NA	43.081318457076	NA	30.75	32.5	34.25	46.5	55.25	57	58.75
CUT246	1.1368727745004895e-7	3.7833230363891363e-7	7.096457966224693e-6	9.992671874081143e-6	7.689147649781265e-6	2.05016949263738e-6	53	CUT246	NA	chrXII:97825-99153(+)	CUTs	NA	2	3	1	NA	3	NA	39	23.3333333333333	16	NA	37.3333333333333	NA	39	22	16	NA	42	NA	NA	NA	NA	NA	NA	NA	NA	NA	NA	NA	38.8844441904472	NA	36.3	36.6	36.9	39	40.5	40.8	41.1
CUT250,XUT	1.1368727745004895e-7	3.7833230363891363e-7	2.3654859887415643e-6	4.9963359370405715e-8	2.5630492165937546e-8	2.05016949263738e-8	54	CUT250,XUT_12F-68	NA	chrXII:187721-188793(+)	CUTs	NA	NA	NA	NA	NA	1	NA	NA	NA	NA	NA	34	NA	NA	NA	NA	NA	34	NA	NA	NA	NA	NA	NA	NA	NA	NA	NA	NA	NA	NA	NA	NA	NA	NA	NA	NA	NA
CUT265,XUT	1.1368727745004895e-7	3.7833230363891363e-7	2.3654859887415644e-8	4.9963359370405715e-8	2.563049216593755e-6	2.05016949263738e-8	55	CUT265,XUT_12F-209	NA	chrXII:542017-543575(+)	CUTs	NA	NA	1	NA	NA	NA	NA	NA	40	NA	NA	NA	NA	NA	40	NA	NA	NA	NA	NA	NA	NA	NA	NA	NA	NA	NA	NA	NA	NA	NA	NA	NA	NA	NA	NA	NA	NA
CUT268,XUT	1.1368727745004895e-7	3.7833230363891363e-7	2.3654859887415643e-6	4.996335937040571e-6	2.5630492165937546e-8	6.150508477912139e-6	56	CUT268,XUT_12F-272	NA	chrXII:675697-676465(+)	CUTs	NA	1	NA	3	NA	1	NA	29	NA	66.3333333333333	NA	42	NA	29	NA	76	NA	42	NA	NA	NA	NA	NA	NA	NA	NA	NA	NA	NA	29	29	29	29	29	29	29	29	29
CUT278,XUT	1.1368727745004895e-7	3.7833230363891363e-7	2.3654859887415643e-6	4.9963359370405715e-8	2.563049216593755e-6	2.05016949263738e-6	57	CUT278,XUT_12F-404,CUT279	NA	chrXII:1041760-1043064(+)	CUTs	NA	NA	1	1	NA	1	NA	NA	59	24	NA	31	NA	NA	59	24	NA	31	NA	NA	NA	NA	NA	NA	NA	NA	NA	NA	NA	NA	NA	NA	NA	NA	NA	NA	NA	NA
CUT281,XUT	1.1368727745004894e-5	3.7833230363891363e-7	2.3654859887415644e-8	4.9963359370405715e-8	2.5630492165937546e-8	2.05016949263738e-8	58	CUT281,XUT_13F-10,XUT_13F-12,XUT_13F-14	NA	chrXIII:23945-26686(+)	CUTs	1	NA	NA	NA	NA	NA	66	NA	NA	NA	NA	NA	66	NA	NA	NA	NA	NA	66	66	66	66	66	66	66	66	66	66	66	NA	NA	NA	NA	NA	NA	NA	NA	NA
CUT291	1.1368727745004895e-7	3.7833230363891363e-7	2.3654859887415643e-6	4.9963359370405715e-8	2.5630492165937546e-8	2.05016949263738e-8	59	CUT291	NA	chrXIII:246937-247641(+)	CUTs	NA	NA	NA	NA	NA	1	NA	NA	NA	NA	NA	71	NA	NA	NA	NA	NA	71	NA	NA	NA	NA	NA	NA	NA	NA	NA	NA	NA	NA	NA	NA	NA	NA	NA	NA	NA	NA
CUT296,XUT	1.1368727745004895e-7	3.7833230363891363e-7	4.7309719774831285e-6	4.9963359370405715e-8	2.5630492165937546e-8	2.05016949263738e-8	60	CUT296,XUT_13F-171,SUT301	NA	chrXIII:370761-371993(+)	CUTs	NA	NA	NA	NA	NA	2	NA	NA	NA	NA	NA	51	NA	NA	NA	NA	NA	51	NA	NA	NA	NA	NA	NA	NA	NA	NA	NA	NA	NA	NA	NA	NA	NA	NA	NA	NA	NA
CUT301,CUT302	1.1368727745004894e-5	3.7833230363891363e-7	2.3654859887415644e-8	4.9963359370405715e-8	2.5630492165937546e-8	2.05016949263738e-6	61	CUT301,CUT302	NA	chrXIII:534929-535977(+)	CUTs	1	NA	NA	1	NA	NA	39	NA	NA	44	NA	NA	39	NA	NA	44	NA	NA	39	39	39	39	39	39	39	39	39	39	39	NA	NA	NA	NA	NA	NA	NA	NA	NA
CUT309	1.1368727745004895e-7	3.783323036389136e-5	2.3654859887415644e-8	4.9963359370405715e-8	2.5630492165937546e-8	2.05016949263738e-8	62	CUT309	NA	chrXIII:715649-716497(+)	CUTs	NA	NA	NA	NA	1	NA	NA	NA	NA	NA	46	NA	NA	NA	NA	NA	46	NA	NA	NA	NA	NA	NA	NA	NA	NA	NA	NA	NA	NA	NA	NA	NA	NA	NA	NA	NA	NA
CUT324,CUT325	1.1368727745004895e-7	3.783323036389136e-5	9.461943954966257e-6	4.996335937040571e-6	5.12609843318751e-6	2.05016949263738e-5	63	CUT324,CUT325	NA	chrXIV:234043-234323(+)	CUTs	NA	1	2	10	1	4	NA	31	47	17.8	10	19.75	NA	31	47	16	10	15	NA	NA	NA	NA	NA	NA	NA	NA	NA	NA	NA	31	31	31	31	31	31	31	31	31
CUT331	1.1368727745004895e-7	3.7833230363891363e-7	2.3654859887415643e-6	4.9963359370405715e-8	2.5630492165937546e-8	2.05016949263738e-8	64	CUT331	NA	chrXIV:340947-341051(+)	CUTs	NA	NA	NA	NA	NA	1	NA	NA	NA	NA	NA	16	NA	NA	NA	NA	NA	16	NA	NA	NA	NA	NA	NA	NA	NA	NA	NA	NA	NA	NA	NA	NA	NA	NA	NA	NA	NA
CUT334	1.1368727745004895e-7	3.7833230363891363e-7	2.3654859887415643e-6	4.9963359370405715e-8	2.5630492165937546e-8	2.05016949263738e-6	65	CUT334	NA	chrXIV:381099-381339(+)	CUTs	NA	NA	NA	1	NA	1	NA	NA	NA	25	NA	11	NA	NA	NA	25	NA	11	NA	NA	NA	NA	NA	NA	NA	NA	NA	NA	NA	NA	NA	NA	NA	NA	NA	NA	NA	NA
CUT336	1.1368727745004895e-7	3.7833230363891363e-7	2.3654859887415644e-8	4.9963359370405715e-8	2.563049216593755e-6	2.05016949263738e-6	66	CUT336	NA	chrXIV:498843-499123(+)	CUTs	NA	NA	1	1	NA	NA	NA	NA	22	49	NA	NA	NA	NA	22	49	NA	NA	NA	NA	NA	NA	NA	NA	NA	NA	NA	NA	NA	NA	NA	NA	NA	NA	NA	NA	NA	NA
CUT340	1.1368727745004895e-7	3.7833230363891363e-7	2.3654859887415643e-6	4.9963359370405715e-8	2.5630492165937546e-8	2.05016949263738e-8	67	CUT340	NA	chrXIV:568308-569116(+)	CUTs	NA	NA	NA	NA	NA	1	NA	NA	NA	NA	NA	44	NA	NA	NA	NA	NA	44	NA	NA	NA	NA	NA	NA	NA	NA	NA	NA	NA	NA	NA	NA	NA	NA	NA	NA	NA	NA
CUT341	1.1368727745004895e-7	3.7833230363891363e-7	2.3654859887415643e-6	4.9963359370405715e-8	2.5630492165937546e-8	2.05016949263738e-8	68	CUT341	NA	chrXIV:579036-579444(+)	CUTs	NA	NA	NA	NA	NA	1	NA	NA	NA	NA	NA	74	NA	NA	NA	NA	NA	74	NA	NA	NA	NA	NA	NA	NA	NA	NA	NA	NA	NA	NA	NA	NA	NA	NA	NA	NA	NA
CUT343,SUT335,XUT	1.1368727745004895e-7	3.7833230363891363e-7	7.096457966224693e-6	1.4989007811121716e-5	1.537829529956253e-5	1.02508474631869e-5	69	CUT343,SUT335,XUT_14F-231,CUT344,CUT345	NA	chrXIV:587108-588978(+)	CUTs	NA	3	6	5	NA	3	NA	22.6666666666667	66.5	47.4	NA	20	NA	20	22	39	NA	20	NA	NA	NA	NA	NA	NA	NA	NA	NA	NA	NA	22.1041889918423	NA	18.2	18.4	18.6	20	25	26	27
CUT352,XUT	1.1368727745004895e-7	3.7833230363891363e-7	2.3654859887415643e-6	4.9963359370405715e-8	2.563049216593755e-6	2.05016949263738e-8	70	CUT352,XUT_14F-293,SUT342	NA	chrXIV:730844-733338(+)	CUTs	NA	NA	1	NA	NA	1	NA	NA	35	NA	NA	52	NA	NA	35	NA	NA	52	NA	NA	NA	NA	NA	NA	NA	NA	NA	NA	NA	NA	NA	NA	NA	NA	NA	NA	NA	NA
CUT353,XUT	1.1368727745004895e-7	3.7833230363891363e-7	2.3654859887415643e-6	4.996335937040571e-6	2.5630492165937546e-8	4.10033898527476e-6	71	CUT353,XUT_14F-319	NA	chrXIV:763076-764044(+)	CUTs	NA	1	NA	2	NA	1	NA	81	NA	27.5	NA	29	NA	81	NA	27.5	NA	29	NA	NA	NA	NA	NA	NA	NA	NA	NA	NA	NA	81	81	81	81	81	81	81	81	81
CUT358	1.1368727745004894e-5	3.7833230363891363e-7	2.3654859887415644e-8	4.9963359370405715e-8	2.5630492165937546e-8	2.05016949263738e-8	72	CUT358	NA	chrXV:138010-138322(+)	CUTs	1	NA	NA	NA	NA	NA	22	NA	NA	NA	NA	NA	22	NA	NA	NA	NA	NA	22	22	22	22	22	22	22	22	22	22	22	NA	NA	NA	NA	NA	NA	NA	NA	NA
CUT359	1.1368727745004895e-7	3.7833230363891363e-7	2.3654859887415644e-8	4.9963359370405715e-8	2.563049216593755e-6	2.05016949263738e-8	73	CUT359	NA	chrXV:143802-144178(+)	CUTs	NA	NA	1	NA	NA	NA	NA	NA	42	NA	NA	NA	NA	NA	42	NA	NA	NA	NA	NA	NA	NA	NA	NA	NA	NA	NA	NA	NA	NA	NA	NA	NA	NA	NA	NA	NA	NA
CUT360	1.1368727745004894e-5	3.7833230363891363e-7	2.3654859887415644e-8	4.9963359370405715e-8	5.12609843318751e-6	4.10033898527476e-6	74	CUT360	NA	chrXV:154898-155266(+)	CUTs	1	NA	2	2	NA	NA	37	NA	39	19.5	NA	NA	37	NA	39	19.5	NA	NA	37	37	37	37	37	37	37	37	37	37	37	NA	NA	NA	NA	NA	NA	NA	NA	NA
CUT369,XUT	1.1368727745004895e-7	3.783323036389136e-5	1.1827429943707822e-5	4.996335937040571e-6	1.025219686637502e-5	4.10033898527476e-6	75	CUT369,XUT_15F-156,SUT359,SUT360,XUT_15F-157	NA	chrXV:335354-338609(+)	CUTs	NA	1	4	2	1	5	NA	23	47.25	69.5	46	47.8	NA	23	48	69.5	46	62	NA	NA	NA	NA	NA	NA	NA	NA	NA	NA	NA	23	23	23	23	23	23	23	23	23
CUT374	1.1368727745004895e-7	3.7833230363891363e-7	2.3654859887415644e-8	4.996335937040571e-6	2.5630492165937546e-8	2.05016949263738e-8	76	CUT374	NA	chrXV:421914-422202(+)	CUTs	NA	1	NA	NA	NA	NA	NA	56	NA	NA	NA	NA	NA	56	NA	NA	NA	NA	NA	NA	NA	NA	NA	NA	NA	NA	NA	NA	NA	56	56	56	56	56	56	56	56	56
CUT376,XUT	1.1368727745004894e-5	3.7833230363891363e-7	2.3654859887415644e-8	4.9963359370405715e-8	5.12609843318751e-6	8.20067797054952e-6	77	CUT376,XUT_15F-203,tK(UUU)O,XUT_15F-206	NA	chrXV:435778-438802(+)	CUTs	1	NA	2	4	NA	NA	24	NA	48	59	NA	NA	24	NA	48	59	NA	NA	24	24	24	24	24	24	24	24	24	24	24	NA	NA	NA	NA	NA	NA	NA	NA	NA
CUT377	1.1368727745004895e-7	3.7833230363891363e-7	2.3654859887415644e-8	4.9963359370405715e-8	7.689147649781265e-6	2.05016949263738e-6	78	CUT377	NA	chrXV:446082-447098(+)	CUTs	NA	NA	3	1	NA	NA	NA	NA	60.6666666666667	66	NA	NA	NA	NA	53	66	NA	NA	NA	NA	NA	NA	NA	NA	NA	NA	NA	NA	NA	NA	NA	NA	NA	NA	NA	NA	NA	NA
CUT380,YOR101W,YOR102W	5.684363872502447e-5	1.891661518194568e-4	3.784777581986503e-5	1.9985343748162285e-5	1.537829529956253e-5	3.485288137483546e-5	79	CUT380,YOR101W,YOR102W	NA	chrXV:515050-516450(+)	CUTs	5	4	6	17	5	16	38.4	54.25	40.3333333333333	47.8823529411765	29.2	26.5625	36	64.5	36.5	51	25	23	37.9890238249468	36	33.6	34.2	34.8	36	37	39.6	42.2	44.8	47.4	49.1806931770691	NA	27.3	33.6	39.9	64.5	66.25	66.4	66.55
CUT390,XUT	1.1368727745004895e-7	3.7833230363891363e-7	2.3654859887415643e-6	4.996335937040571e-6	2.5630492165937546e-8	2.05016949263738e-6	80	CUT390,XUT_15F-388	NA	chrXV:844891-845572(+)	CUTs	NA	1	NA	1	NA	1	NA	24	NA	11	NA	66	NA	24	NA	11	NA	66	NA	NA	NA	NA	NA	NA	NA	NA	NA	NA	NA	24	24	24	24	24	24	24	24	24
CUT408,XUT	1.1368727745004895e-7	3.7833230363891363e-7	2.3654859887415644e-8	4.9963359370405715e-8	2.563049216593755e-6	4.10033898527476e-6	81	CUT408,XUT_16F-88	NA	chrXVI:215321-216049(+)	CUTs	NA	NA	1	2	NA	NA	NA	NA	53	41.5	NA	NA	NA	NA	53	41.5	NA	NA	NA	NA	NA	NA	NA	NA	NA	NA	NA	NA	NA	NA	NA	NA	NA	NA	NA	NA	NA	NA
CUT410	1.1368727745004894e-5	3.7833230363891363e-7	2.3654859887415644e-8	4.9963359370405715e-8	2.5630492165937546e-8	2.05016949263738e-8	82	CUT410	NA	chrXVI:250425-250705(+)	CUTs	1	NA	NA	NA	NA	NA	42	NA	NA	NA	NA	NA	42	NA	NA	NA	NA	NA	42	42	42	42	42	42	42	42	42	42	42	NA	NA	NA	NA	NA	NA	NA	NA	NA
CUT431,XUT	1.1368727745004895e-7	3.7833230363891363e-7	7.096457966224693e-6	1.9985343748162285e-5	1.537829529956253e-5	3.280271188219808e-5	83	CUT431,XUT_16F-280	NA	chrXVI:697123-698489(+)	CUTs	NA	4	6	16	NA	3	NA	51.75	49.5	54.0625	NA	46	NA	49.5	47	53	NA	52	NA	NA	NA	NA	NA	NA	NA	NA	NA	NA	NA	51.1235205716367	NA	43.6	44.2	44.8	49.5	55.25	57.2	59.15
CUT432	1.1368727745004895e-7	3.7833230363891363e-7	2.3654859887415643e-6	4.9963359370405715e-8	2.5630492165937546e-8	2.05016949263738e-8	84	CUT432	NA	chrXVI:719235-720603(+)	CUTs	NA	NA	NA	NA	NA	1	NA	NA	NA	NA	NA	15	NA	NA	NA	NA	NA	15	NA	NA	NA	NA	NA	NA	NA	NA	NA	NA	NA	NA	NA	NA	NA	NA	NA	NA	NA	NA
CUT441	1.1368727745004895e-7	3.7833230363891363e-7	2.3654859887415644e-8	4.9963359370405715e-8	2.5630492165937546e-8	2.05016949263738e-6	85	CUT441	NA	chrI:151619-152035(-)	CUTs	NA	NA	NA	1	NA	NA	NA	NA	NA	64	NA	NA	NA	NA	NA	64	NA	NA	NA	NA	NA	NA	NA	NA	NA	NA	NA	NA	NA	NA	NA	NA	NA	NA	NA	NA	NA	NA
CUT445,XUT	1.1368727745004895e-7	3.7833230363891363e-7	2.3654859887415644e-8	4.9963359370405715e-8	2.5630492165937546e-8	4.10033898527476e-6	86	CUT445,XUT_2R-109	NA	chrII:278428-280938(-)	CUTs	NA	NA	NA	2	NA	NA	NA	NA	NA	53.5	NA	NA	NA	NA	NA	53.5	NA	NA	NA	NA	NA	NA	NA	NA	NA	NA	NA	NA	NA	NA	NA	NA	NA	NA	NA	NA	NA	NA
CUT451,YBR063C,YBR065C	1.1368727745004894e-5	3.783323036389136e-5	1.655840192119095e-5	2.997801562224343e-5	1.7941344516156285e-5	2.2551864419011178e-5	87	CUT451,YBR063C,YBR065C	NA	chrII:366603-369747(-)	CUTs	1	6	7	11	1	7	53	39	58.7142857142857	54.8181818181818	34	54.1428571428571	53	38	62	53	34	46	53	53	53	53	53	53	53	53	53	53	53	37.5439162995085	NA	25	28	31	38	47.5	50	50.5
CUT455,SUT447	1.1368727745004895e-7	3.7833230363891363e-7	1.4192915932449386e-5	4.996335937040571e-6	5.12609843318751e-6	8.20067797054952e-6	88	CUT455,SUT447	NA	chrII:539340-541020(-)	CUTs	NA	1	2	4	NA	6	NA	67	59	48.75	NA	40.3333333333333	NA	67	59	48	NA	42.5	NA	NA	NA	NA	NA	NA	NA	NA	NA	NA	NA	67	67	67	67	67	67	67	67	67
CUT458	1.1368727745004895e-7	3.7833230363891363e-7	2.3654859887415643e-6	4.9963359370405715e-8	2.5630492165937546e-8	2.05016949263738e-8	89	CUT458	NA	chrII:720644-721180(-)	CUTs	NA	NA	NA	NA	NA	1	NA	NA	NA	NA	NA	90	NA	NA	NA	NA	NA	90	NA	NA	NA	NA	NA	NA	NA	NA	NA	NA	NA	NA	NA	NA	NA	NA	NA	NA	NA	NA
CUT460	1.1368727745004895e-7	3.7833230363891363e-7	2.3654859887415643e-6	9.992671874081143e-6	2.563049216593755e-6	1.02508474631869e-5	90	CUT460	NA	chrIII:28613-29109(-)	CUTs	NA	2	1	5	NA	1	NA	43	38	31.8	NA	64	NA	43	38	23	NA	64	NA	NA	NA	NA	NA	NA	NA	NA	NA	NA	NA	42.0475920832573	NA	34.9	35.8	36.7	43	47.5	48.4	49.3
CUT461	1.1368727745004895e-7	3.7833230363891363e-7	2.3654859887415644e-8	4.9963359370405715e-8	2.563049216593755e-6	2.05016949263738e-6	91	CUT461	NA	chrIII:29909-30405(-)	CUTs	NA	NA	1	1	NA	NA	NA	NA	31	31	NA	NA	NA	NA	31	31	NA	NA	NA	NA	NA	NA	NA	NA	NA	NA	NA	NA	NA	NA	NA	NA	NA	NA	NA	NA	NA	NA
CUT465	1.1368727745004895e-7	3.7833230363891363e-7	4.7309719774831285e-6	4.996335937040571e-6	2.563049216593755e-6	4.10033898527476e-6	92	CUT465	NA	chrIII:147782-148078(-)	CUTs	NA	1	1	2	NA	2	NA	33	14	34	NA	28	NA	33	14	34	NA	28	NA	NA	NA	NA	NA	NA	NA	NA	NA	NA	NA	33	33	33	33	33	33	33	33	33
CUT470	1.1368727745004895e-7	3.7833230363891363e-7	2.3654859887415644e-8	4.9963359370405715e-8	2.5630492165937546e-8	2.05016949263738e-6	93	CUT470	NA	chrIV:65045-65949(-)	CUTs	NA	NA	NA	1	NA	NA	NA	NA	NA	44	NA	NA	NA	NA	NA	44	NA	NA	NA	NA	NA	NA	NA	NA	NA	NA	NA	NA	NA	NA	NA	NA	NA	NA	NA	NA	NA	NA
CUT475,XUT	2.2737455490009787e-5	3.7833230363891363e-7	9.461943954966257e-6	4.996335937040571e-6	1.2815246082968774e-5	6.150508477912139e-6	94	CUT475,XUT_4R-56,XUT_4R-57,SUT460	NA	chrIV:134341-135576(-)	CUTs	2	1	5	3	NA	4	54	60	51	40	NA	51.5	54	60	49	44	NA	60	49.749371855331	NA	35.1	37.2	39.3	54	64.5	66.6	68.7	70.8	72.9	60	60	60	60	60	60	60	60	60
CUT482,XUT	1.1368727745004895e-7	3.7833230363891363e-7	2.3654859887415643e-6	4.996335937040571e-6	5.12609843318751e-6	2.05016949263738e-6	95	CUT482,XUT_4R-120	NA	chrIV:292261-292806(-)	CUTs	NA	1	2	1	NA	1	NA	90	71	13	NA	43	NA	90	71	13	NA	43	NA	NA	NA	NA	NA	NA	NA	NA	NA	NA	NA	90	90	90	90	90	90	90	90	90
CUT488	1.1368727745004895e-7	3.7833230363891363e-7	2.3654859887415644e-8	4.9963359370405715e-8	2.5630492165937546e-8	2.05016949263738e-6	96	CUT488	NA	chrIV:356909-357141(-)	CUTs	NA	NA	NA	1	NA	NA	NA	NA	NA	25	NA	NA	NA	NA	NA	25	NA	NA	NA	NA	NA	NA	NA	NA	NA	NA	NA	NA	NA	NA	NA	NA	NA	NA	NA	NA	NA	NA
CUT491,XUT	1.1368727745004895e-7	3.7833230363891363e-7	7.096457966224693e-6	4.9963359370405715e-8	2.5630492165937546e-8	2.05016949263738e-8	97	CUT491,XUT_4R-177	NA	chrIV:413837-414797(-)	CUTs	NA	NA	NA	NA	NA	3	NA	NA	NA	NA	NA	26	NA	NA	NA	NA	NA	22	NA	NA	NA	NA	NA	NA	NA	NA	NA	NA	NA	NA	NA	NA	NA	NA	NA	NA	NA	NA
CUT492	1.1368727745004895e-7	3.7833230363891363e-7	2.3654859887415644e-8	4.996335937040571e-6	2.5630492165937546e-8	2.05016949263738e-8	98	CUT492	NA	chrIV:428461-428725(-)	CUTs	NA	1	NA	NA	NA	NA	NA	7	NA	NA	NA	NA	NA	7	NA	NA	NA	NA	NA	NA	NA	NA	NA	NA	NA	NA	NA	NA	NA	7	7	7	7	7	7	7	7	7
CUT493,SUT466,XUT	1.1368727745004895e-7	3.7833230363891363e-7	2.3654859887415644e-8	4.996335937040571e-6	2.5630492165937546e-8	2.05016949263738e-8	99	CUT493,SUT466,XUT_4R-203	NA	chrIV:470533-471533(-)	CUTs	NA	1	NA	NA	NA	NA	NA	71	NA	NA	NA	NA	NA	71	NA	NA	NA	NA	NA	NA	NA	NA	NA	NA	NA	NA	NA	NA	NA	71	71	71	71	71	71	71	71	71
CUT494,XUT	1.1368727745004895e-7	3.7833230363891363e-7	2.3654859887415643e-6	4.9963359370405715e-8	2.5630492165937546e-8	2.05016949263738e-8	100	CUT494,XUT_4R-218,SUT468	NA	chrIV:505375-507447(-)	CUTs	NA	NA	NA	NA	NA	1	NA	NA	NA	NA	NA	53	NA	NA	NA	NA	NA	53	NA	NA	NA	NA	NA	NA	NA	NA	NA	NA	NA	NA	NA	NA	NA	NA	NA	NA	NA	NA
CUT495	1.1368727745004895e-7	3.783323036389136e-5	2.3654859887415644e-8	4.9963359370405715e-8	2.5630492165937546e-8	2.05016949263738e-8	101	CUT495	NA	chrIV:547663-547799(-)	CUTs	NA	NA	NA	NA	1	NA	NA	NA	NA	NA	44	NA	NA	NA	NA	NA	44	NA	NA	NA	NA	NA	NA	NA	NA	NA	NA	NA	NA	NA	NA	NA	NA	NA	NA	NA	NA	NA
CUT496	1.1368727745004894e-5	3.7833230363891363e-7	2.3654859887415644e-8	4.9963359370405715e-8	2.5630492165937546e-8	2.05016949263738e-8	102	CUT496	NA	chrIV:555407-555647(-)	CUTs	1	NA	NA	NA	NA	NA	41	NA	NA	NA	NA	NA	41	NA	NA	NA	NA	NA	41	41	41	41	41	41	41	41	41	41	41	NA	NA	NA	NA	NA	NA	NA	NA	NA
CUT499,XUT	1.1368727745004895e-7	3.7833230363891363e-7	2.3654859887415644e-8	4.9963359370405715e-8	5.12609843318751e-6	2.05016949263738e-6	103	CUT499,XUT_4R-255	NA	chrIV:578423-579115(-)	CUTs	NA	NA	2	1	NA	NA	NA	NA	36.5	21	NA	NA	NA	NA	36.5	21	NA	NA	NA	NA	NA	NA	NA	NA	NA	NA	NA	NA	NA	NA	NA	NA	NA	NA	NA	NA	NA	NA
CUT500,XUT	1.1368727745004894e-5	3.7833230363891363e-7	2.3654859887415643e-6	4.9963359370405715e-8	2.5630492165937546e-8	8.20067797054952e-6	104	CUT500,XUT_4R-265,SUT472	NA	chrIV:598423-600356(-)	CUTs	1	NA	NA	4	NA	1	59	NA	NA	60.5	NA	30	59	NA	NA	61.5	NA	30	59	59	59	59	59	59	59	59	59	59	59	NA	NA	NA	NA	NA	NA	NA	NA	NA
CUT503	1.1368727745004895e-7	3.7833230363891363e-7	2.3654859887415644e-8	4.996335937040571e-6	2.5630492165937546e-8	2.05016949263738e-8	105	CUT503	NA	chrIV:629440-630688(-)	CUTs	NA	1	NA	NA	NA	NA	NA	18	NA	NA	NA	NA	NA	18	NA	NA	NA	NA	NA	NA	NA	NA	NA	NA	NA	NA	NA	NA	NA	18	18	18	18	18	18	18	18	18
CUT506,XUT	1.1368727745004895e-7	3.7833230363891363e-7	2.3654859887415643e-6	4.9963359370405715e-8	2.563049216593755e-6	2.05016949263738e-8	106	CUT506,XUT_4R-303,CUT507	NA	chrIV:703360-704184(-)	CUTs	NA	NA	1	NA	NA	1	NA	NA	83	NA	NA	26	NA	NA	83	NA	NA	26	NA	NA	NA	NA	NA	NA	NA	NA	NA	NA	NA	NA	NA	NA	NA	NA	NA	NA	NA	NA
CUT509	1.1368727745004895e-7	3.7833230363891363e-7	2.3654859887415644e-8	4.9963359370405715e-8	2.5630492165937546e-8	2.05016949263738e-6	107	CUT509	NA	chrIV:768104-768368(-)	CUTs	NA	NA	NA	1	NA	NA	NA	NA	NA	38	NA	NA	NA	NA	NA	38	NA	NA	NA	NA	NA	NA	NA	NA	NA	NA	NA	NA	NA	NA	NA	NA	NA	NA	NA	NA	NA	NA
CUT516	1.1368727745004895e-7	3.7833230363891363e-7	2.3654859887415644e-8	4.9963359370405715e-8	2.5630492165937546e-8	2.05016949263738e-6	108	CUT516	NA	chrIV:1004457-1005321(-)	CUTs	NA	NA	NA	1	NA	NA	NA	NA	NA	63	NA	NA	NA	NA	NA	63	NA	NA	NA	NA	NA	NA	NA	NA	NA	NA	NA	NA	NA	NA	NA	NA	NA	NA	NA	NA	NA	NA
CUT524,XUT	1.1368727745004895e-7	3.7833230363891363e-7	9.461943954966257e-6	1.4989007811121716e-5	5.12609843318751e-6	6.150508477912139e-6	109	CUT524,XUT_4R-486,SUT484,XUT_4R-488	NA	chrIV:1182385-1183548(-)	CUTs	NA	3	2	3	NA	4	NA	42	33	24	NA	58.25	NA	43	33	24	NA	59.5	NA	NA	NA	NA	NA	NA	NA	NA	NA	NA	NA	40.4572530734531	NA	29.5	31	32.5	43	49	50.2	51.4
CUT527,XUT	1.1368727745004895e-7	3.7833230363891363e-7	4.7309719774831285e-6	4.9963359370405715e-8	2.5630492165937546e-8	2.05016949263738e-8	110	CUT527,XUT_4R-515,SUT488	NA	chrIV:1260361-1261398(-)	CUTs	NA	NA	NA	NA	NA	2	NA	NA	NA	NA	NA	56	NA	NA	NA	NA	NA	56	NA	NA	NA	NA	NA	NA	NA	NA	NA	NA	NA	NA	NA	NA	NA	NA	NA	NA	NA	NA
CUT530,XUT	1.1368727745004895e-7	3.7833230363891363e-7	2.3654859887415643e-6	4.9963359370405715e-8	7.689147649781265e-6	2.05016949263738e-6	111	CUT530,XUT_4R-527,SUT489	NA	chrIV:1279065-1279960(-)	CUTs	NA	NA	3	1	NA	1	NA	NA	46	33	NA	15	NA	NA	49	33	NA	15	NA	NA	NA	NA	NA	NA	NA	NA	NA	NA	NA	NA	NA	NA	NA	NA	NA	NA	NA	NA
CUT531,CUT532	1.1368727745004895e-7	3.7833230363891363e-7	2.3654859887415644e-8	4.9963359370405715e-8	2.563049216593755e-6	2.05016949263738e-8	112	CUT531,CUT532	NA	chrIV:1299953-1300969(-)	CUTs	NA	NA	1	NA	NA	NA	NA	NA	16	NA	NA	NA	NA	NA	16	NA	NA	NA	NA	NA	NA	NA	NA	NA	NA	NA	NA	NA	NA	NA	NA	NA	NA	NA	NA	NA	NA	NA
CUT537	1.1368727745004895e-7	3.7833230363891363e-7	2.3654859887415643e-6	4.9963359370405715e-8	2.5630492165937546e-8	2.05016949263738e-8	113	CUT537	NA	chrIV:1476513-1476633(-)	CUTs	NA	NA	NA	NA	NA	1	NA	NA	NA	NA	NA	27	NA	NA	NA	NA	NA	27	NA	NA	NA	NA	NA	NA	NA	NA	NA	NA	NA	NA	NA	NA	NA	NA	NA	NA	NA	NA
CUT540,SUT498	1.1368727745004895e-7	3.7833230363891363e-7	2.3654859887415643e-6	4.9963359370405715e-8	2.5630492165937546e-8	2.05016949263738e-6	114	CUT540,SUT498	NA	chrIV:1507897-1509817(-)	CUTs	NA	NA	NA	1	NA	1	NA	NA	NA	44	NA	18	NA	NA	NA	44	NA	18	NA	NA	NA	NA	NA	NA	NA	NA	NA	NA	NA	NA	NA	NA	NA	NA	NA	NA	NA	NA
CUT541,CUT542,SUT503	1.1368727745004895e-7	3.7833230363891363e-7	2.3654859887415643e-6	4.9963359370405715e-8	2.5630492165937546e-8	6.150508477912139e-6	115	CUT541,CUT542,SUT503	NA	chrV:15349-15981(-)	CUTs	NA	NA	NA	3	NA	1	NA	NA	NA	31.3333333333333	NA	41	NA	NA	NA	27	NA	41	NA	NA	NA	NA	NA	NA	NA	NA	NA	NA	NA	NA	NA	NA	NA	NA	NA	NA	NA	NA
CUT548,XUT	1.1368727745004895e-7	3.7833230363891363e-7	9.461943954966257e-6	9.992671874081143e-6	2.5630492165937546e-8	4.10033898527476e-6	116	CUT548,XUT_5R-76,SUT506	NA	chrV:155957-156526(-)	CUTs	NA	2	NA	2	NA	4	NA	46.5	NA	34.5	NA	52.25	NA	46.5	NA	34.5	NA	45	NA	NA	NA	NA	NA	NA	NA	NA	NA	NA	NA	46.475800154489	NA	45.15	45.3	45.45	46.5	47.25	47.4	47.55
CUT553	1.1368727745004895e-7	3.7833230363891363e-7	7.096457966224693e-6	4.9963359370405715e-8	2.5630492165937546e-8	2.05016949263738e-8	117	CUT553	NA	chrV:261877-262021(-)	CUTs	NA	NA	NA	NA	NA	3	NA	NA	NA	NA	NA	36.6666666666667	NA	NA	NA	NA	NA	40	NA	NA	NA	NA	NA	NA	NA	NA	NA	NA	NA	NA	NA	NA	NA	NA	NA	NA	NA	NA
CUT554,XUT	1.1368727745004894e-5	3.783323036389136e-5	2.3654859887415643e-6	4.9963359370405715e-8	5.12609843318751e-6	8.20067797054952e-6	118	CUT554,XUT_5R-126	NA	chrV:268229-269293(-)	CUTs	1	NA	2	4	1	1	23	NA	59.5	43	46	21	23	NA	59.5	49	46	21	23	23	23	23	23	23	23	23	23	23	23	NA	NA	NA	NA	NA	NA	NA	NA	NA
CUT556,XUT	1.1368727745004894e-5	3.7833230363891363e-7	4.7309719774831285e-6	4.996335937040571e-6	1.025219686637502e-5	6.150508477912139e-6	119	CUT556,XUT_5R-129,SUT514	NA	chrV:273797-278261(-)	CUTs	1	1	4	3	NA	2	46	79	47.75	61	NA	36	46	79	53.5	68	NA	36	46	46	46	46	46	46	46	46	46	46	46	79	79	79	79	79	79	79	79	79
CUT557	1.1368727745004895e-7	3.7833230363891363e-7	2.3654859887415644e-8	4.9963359370405715e-8	2.563049216593755e-6	6.150508477912139e-6	120	CUT557	NA	chrV:281565-282445(-)	CUTs	NA	NA	1	3	NA	NA	NA	NA	49	19.6666666666667	NA	NA	NA	NA	49	17	NA	NA	NA	NA	NA	NA	NA	NA	NA	NA	NA	NA	NA	NA	NA	NA	NA	NA	NA	NA	NA	NA
CUT558	1.1368727745004895e-7	3.7833230363891363e-7	2.3654859887415643e-6	4.9963359370405715e-8	2.5630492165937546e-8	2.05016949263738e-8	121	CUT558	NA	chrV:294285-294917(-)	CUTs	NA	NA	NA	NA	NA	1	NA	NA	NA	NA	NA	34	NA	NA	NA	NA	NA	34	NA	NA	NA	NA	NA	NA	NA	NA	NA	NA	NA	NA	NA	NA	NA	NA	NA	NA	NA	NA
CUT560,CUT561,XUT	1.1368727745004894e-5	3.783323036389136e-5	2.3654859887415644e-8	4.9963359370405715e-8	2.5630492165937546e-8	2.05016949263738e-6	122	CUT560,CUT561,XUT_5R-144	NA	chrV:302365-303357(-)	CUTs	1	NA	NA	1	1	NA	48	NA	NA	18	71	NA	48	NA	NA	18	71	NA	48	48	48	48	48	48	48	48	48	48	48	NA	NA	NA	NA	NA	NA	NA	NA	NA
CUT572	1.1368727745004895e-7	3.7833230363891363e-7	2.3654859887415644e-8	4.996335937040571e-6	5.12609843318751e-6	2.05016949263738e-6	123	CUT572	NA	chrV:567037-567581(-)	CUTs	NA	1	2	1	NA	NA	NA	50	30.5	22	NA	NA	NA	50	30.5	22	NA	NA	NA	NA	NA	NA	NA	NA	NA	NA	NA	NA	NA	50	50	50	50	50	50	50	50	50
CUT575	1.1368727745004895e-7	3.7833230363891363e-7	2.3654859887415644e-8	4.9963359370405715e-8	2.5630492165937546e-8	2.05016949263738e-6	124	CUT575	NA	chrVI:118637-119165(-)	CUTs	NA	NA	NA	1	NA	NA	NA	NA	NA	22	NA	NA	NA	NA	NA	22	NA	NA	NA	NA	NA	NA	NA	NA	NA	NA	NA	NA	NA	NA	NA	NA	NA	NA	NA	NA	NA	NA
CUT588	1.1368727745004895e-7	3.7833230363891363e-7	2.3654859887415644e-8	4.9963359370405715e-8	2.563049216593755e-6	2.05016949263738e-8	125	CUT588	NA	chrVII:145359-145631(-)	CUTs	NA	NA	1	NA	NA	NA	NA	NA	82	NA	NA	NA	NA	NA	82	NA	NA	NA	NA	NA	NA	NA	NA	NA	NA	NA	NA	NA	NA	NA	NA	NA	NA	NA	NA	NA	NA	NA
CUT591,XUT	1.1368727745004895e-7	3.7833230363891363e-7	2.3654859887415644e-8	4.996335937040571e-6	2.5630492165937546e-8	2.05016949263738e-8	126	CUT591,XUT_7R-93,SUT541	NA	chrVII:209991-213771(-)	CUTs	NA	1	NA	NA	NA	NA	NA	97	NA	NA	NA	NA	NA	97	NA	NA	NA	NA	NA	NA	NA	NA	NA	NA	NA	NA	NA	NA	NA	97	97	97	97	97	97	97	97	97
CUT594	1.1368727745004895e-7	3.7833230363891363e-7	2.3654859887415644e-8	9.992671874081143e-6	2.5630492165937546e-8	2.05016949263738e-8	127	CUT594	NA	chrVII:286895-287183(-)	CUTs	NA	2	NA	NA	NA	NA	NA	49.5	NA	NA	NA	NA	NA	49.5	NA	NA	NA	NA	NA	NA	NA	NA	NA	NA	NA	NA	NA	NA	NA	44.5869936192159	NA	30.15	32.3	34.45	49.5	60.25	62.4	64.55
CUT599,YGL072C	1.1368727745004895e-7	3.7833230363891363e-7	1.4192915932449386e-5	1.4989007811121716e-5	2.050439373275004e-5	2.2551864419011178e-5	128	CUT599,YGL072C	NA	chrVII:370247-371247(-)	CUTs	NA	3	8	11	NA	6	NA	33.3333333333333	29.25	27.1818181818182	NA	35.5	NA	39	27.5	24	NA	33.5	NA	NA	NA	NA	NA	NA	NA	NA	NA	NA	NA	31.7414054898832	NA	21.9	23.8	25.7	39	40	40.2	40.4
CUT600,XUT	1.1368727745004895e-7	3.7833230363891363e-7	2.3654859887415643e-6	4.9963359370405715e-8	2.5630492165937546e-8	2.05016949263738e-8	129	CUT600,XUT_7R-181	NA	chrVII:412623-413175(-)	CUTs	NA	NA	NA	NA	NA	1	NA	NA	NA	NA	NA	52	NA	NA	NA	NA	NA	52	NA	NA	NA	NA	NA	NA	NA	NA	NA	NA	NA	NA	NA	NA	NA	NA	NA	NA	NA	NA
CUT601	1.1368727745004895e-7	3.7833230363891363e-7	2.3654859887415644e-8	9.992671874081143e-6	2.5630492165937546e-8	2.05016949263738e-8	130	CUT601	NA	chrVII:439767-440607(-)	CUTs	NA	2	NA	NA	NA	NA	NA	81	NA	NA	NA	NA	NA	81	NA	NA	NA	NA	NA	NA	NA	NA	NA	NA	NA	NA	NA	NA	NA	76.7137536560427	NA	57.6	60.2	62.8	81	94	96.6	99.2
CUT610	1.1368727745004895e-7	3.7833230363891363e-7	2.3654859887415644e-8	4.996335937040571e-6	7.689147649781265e-6	2.05016949263738e-6	131	CUT610	NA	chrVII:656167-656455(-)	CUTs	NA	1	3	1	NA	NA	NA	54	40	52	NA	NA	NA	54	39	52	NA	NA	NA	NA	NA	NA	NA	NA	NA	NA	NA	NA	NA	54	54	54	54	54	54	54	54	54
CUT613	1.1368727745004895e-7	3.7833230363891363e-7	2.3654859887415644e-8	4.9963359370405715e-8	2.5630492165937546e-8	2.05016949263738e-6	132	CUT613	NA	chrVII:669759-670575(-)	CUTs	NA	NA	NA	1	NA	NA	NA	NA	NA	27	NA	NA	NA	NA	NA	27	NA	NA	NA	NA	NA	NA	NA	NA	NA	NA	NA	NA	NA	NA	NA	NA	NA	NA	NA	NA	NA	NA
CUT621	1.1368727745004895e-7	3.7833230363891363e-7	2.3654859887415644e-8	4.996335937040571e-6	2.5630492165937546e-8	2.05016949263738e-8	133	CUT621	NA	chrVII:769607-770319(-)	CUTs	NA	1	NA	NA	NA	NA	NA	23	NA	NA	NA	NA	NA	23	NA	NA	NA	NA	NA	NA	NA	NA	NA	NA	NA	NA	NA	NA	NA	23	23	23	23	23	23	23	23	23
CUT622,XUT	1.1368727745004894e-5	3.7833230363891363e-7	2.3654859887415644e-8	4.9963359370405715e-8	2.5630492165937546e-8	2.05016949263738e-8	134	CUT622,XUT_7R-360	NA	chrVII:795655-796639(-)	CUTs	1	NA	NA	NA	NA	NA	15	NA	NA	NA	NA	NA	15	NA	NA	NA	NA	NA	15	15	15	15	15	15	15	15	15	15	15	NA	NA	NA	NA	NA	NA	NA	NA	NA
CUT626,XUT	1.1368727745004895e-7	3.7833230363891363e-7	2.3654859887415643e-6	4.9963359370405715e-8	2.5630492165937546e-8	2.05016949263738e-8	135	CUT626,XUT_7R-404,SUT566	NA	chrVII:879031-879938(-)	CUTs	NA	NA	NA	NA	NA	1	NA	NA	NA	NA	NA	35	NA	NA	NA	NA	NA	35	NA	NA	NA	NA	NA	NA	NA	NA	NA	NA	NA	NA	NA	NA	NA	NA	NA	NA	NA	NA
CUT627,CUT628	1.1368727745004895e-7	3.7833230363891363e-7	2.3654859887415643e-6	4.9963359370405715e-8	2.563049216593755e-6	2.05016949263738e-8	136	CUT627,CUT628	NA	chrVII:882311-882719(-)	CUTs	NA	NA	1	NA	NA	1	NA	NA	12	NA	NA	38	NA	NA	12	NA	NA	38	NA	NA	NA	NA	NA	NA	NA	NA	NA	NA	NA	NA	NA	NA	NA	NA	NA	NA	NA	NA
CUT629,XUT	1.1368727745004895e-7	3.7833230363891363e-7	1.4192915932449386e-5	1.9985343748162285e-5	3.075659059912506e-5	1.4351186448461659e-5	137	CUT629,XUT_7R-418,SUT567	NA	chrVII:904799-905456(-)	CUTs	NA	4	12	7	NA	6	NA	41.25	30	34.7142857142857	NA	48.1666666666667	NA	39	28.5	31	NA	46.5	NA	NA	NA	NA	NA	NA	NA	NA	NA	NA	NA	40.467935573368	NA	33.3	33.6	33.9	39	45.75	47.4	49.05
CUT630	1.1368727745004895e-7	3.7833230363891363e-7	7.096457966224693e-6	4.996335937040571e-6	5.12609843318751e-6	8.20067797054952e-6	138	CUT630	NA	chrVII:974014-974438(-)	CUTs	NA	1	2	4	NA	3	NA	26	43.5	46.5	NA	33.3333333333333	NA	26	43.5	50	NA	30	NA	NA	NA	NA	NA	NA	NA	NA	NA	NA	NA	26	26	26	26	26	26	26	26	26
CUT632	1.1368727745004895e-7	3.7833230363891363e-7	9.461943954966257e-6	4.996335937040571e-6	2.563049216593755e-6	2.05016949263738e-6	139	CUT632	NA	chrVII:993734-994078(-)	CUTs	NA	1	1	1	NA	4	NA	43	35	25	NA	23.75	NA	43	35	25	NA	20.5	NA	NA	NA	NA	NA	NA	NA	NA	NA	NA	NA	43	43	43	43	43	43	43	43	43
CUT635	1.1368727745004895e-7	3.7833230363891363e-7	2.3654859887415644e-8	4.9963359370405715e-8	2.5630492165937546e-8	2.05016949263738e-6	140	CUT635	NA	chrVII:1039406-1039830(-)	CUTs	NA	NA	NA	1	NA	NA	NA	NA	NA	29	NA	NA	NA	NA	NA	29	NA	NA	NA	NA	NA	NA	NA	NA	NA	NA	NA	NA	NA	NA	NA	NA	NA	NA	NA	NA	NA	NA
CUT654,CUT655	1.1368727745004895e-7	3.7833230363891363e-7	2.3654859887415644e-8	4.9963359370405715e-8	2.5630492165937546e-8	4.10033898527476e-6	141	CUT654,CUT655	NA	chrVIII:449142-450702(-)	CUTs	NA	NA	NA	2	NA	NA	NA	NA	NA	35.5	NA	NA	NA	NA	NA	35.5	NA	NA	NA	NA	NA	NA	NA	NA	NA	NA	NA	NA	NA	NA	NA	NA	NA	NA	NA	NA	NA	NA
CUT661,XUT	1.1368727745004895e-7	3.7833230363891363e-7	2.3654859887415643e-6	4.9963359370405715e-8	2.563049216593755e-6	2.05016949263738e-6	142	CUT661,XUT_9R-56	NA	chrIX:135381-136325(-)	CUTs	NA	NA	1	1	NA	1	NA	NA	20	23	NA	57	NA	NA	20	23	NA	57	NA	NA	NA	NA	NA	NA	NA	NA	NA	NA	NA	NA	NA	NA	NA	NA	NA	NA	NA	NA
CUT664	1.1368727745004895e-7	3.7833230363891363e-7	2.3654859887415644e-8	4.996335937040571e-6	2.5630492165937546e-8	2.05016949263738e-6	143	CUT664	NA	chrIX:259613-259909(-)	CUTs	NA	1	NA	1	NA	NA	NA	68	NA	40	NA	NA	NA	68	NA	40	NA	NA	NA	NA	NA	NA	NA	NA	NA	NA	NA	NA	NA	68	68	68	68	68	68	68	68	68
CUT665	1.1368727745004894e-5	3.7833230363891363e-7	2.3654859887415644e-8	4.996335937040571e-6	2.5630492165937546e-8	4.10033898527476e-6	144	CUT665	NA	chrIX:263533-265053(-)	CUTs	1	1	NA	2	NA	NA	25	55	NA	54	NA	NA	25	55	NA	54	NA	NA	25	25	25	25	25	25	25	25	25	25	25	55	55	55	55	55	55	55	55	55
CUT666	1.1368727745004895e-7	3.7833230363891363e-7	2.3654859887415644e-8	4.9963359370405715e-8	2.563049216593755e-6	2.05016949263738e-6	145	CUT666	NA	chrIX:342013-342293(-)	CUTs	NA	NA	1	1	NA	NA	NA	NA	57	11	NA	NA	NA	NA	57	11	NA	NA	NA	NA	NA	NA	NA	NA	NA	NA	NA	NA	NA	NA	NA	NA	NA	NA	NA	NA	NA	NA
CUT682,SUT630	1.1368727745004895e-7	3.7833230363891363e-7	2.3654859887415644e-8	4.9963359370405715e-8	2.563049216593755e-6	2.05016949263738e-8	146	CUT682,SUT630	NA	chrX:259500-260988(-)	CUTs	NA	NA	1	NA	NA	NA	NA	NA	40	NA	NA	NA	NA	NA	40	NA	NA	NA	NA	NA	NA	NA	NA	NA	NA	NA	NA	NA	NA	NA	NA	NA	NA	NA	NA	NA	NA	NA
CUT693	1.1368727745004895e-7	3.7833230363891363e-7	2.3654859887415643e-6	4.996335937040571e-6	2.5630492165937546e-8	2.05016949263738e-8	147	CUT693	NA	chrX:506956-507524(-)	CUTs	NA	1	NA	NA	NA	1	NA	6	NA	NA	NA	21	NA	6	NA	NA	NA	21	NA	NA	NA	NA	NA	NA	NA	NA	NA	NA	NA	6	6	6	6	6	6	6	6	6
CUT696,XUT	1.1368727745004895e-7	3.7833230363891363e-7	2.3654859887415644e-8	4.9963359370405715e-8	2.563049216593755e-6	2.05016949263738e-6	148	CUT696,XUT_10R-234,CUT697,XUT_10R-237,SUT644	NA	chrX:609476-612084(-)	CUTs	NA	NA	1	1	NA	NA	NA	NA	30	25	NA	NA	NA	NA	30	25	NA	NA	NA	NA	NA	NA	NA	NA	NA	NA	NA	NA	NA	NA	NA	NA	NA	NA	NA	NA	NA	NA
CUT700	1.1368727745004895e-7	3.7833230363891363e-7	2.3654859887415643e-6	4.9963359370405715e-8	2.5630492165937546e-8	2.05016949263738e-8	149	CUT700	NA	chrX:717580-717996(-)	CUTs	NA	NA	NA	NA	NA	1	NA	NA	NA	NA	NA	78	NA	NA	NA	NA	NA	78	NA	NA	NA	NA	NA	NA	NA	NA	NA	NA	NA	NA	NA	NA	NA	NA	NA	NA	NA	NA
CUT706	1.1368727745004895e-7	3.7833230363891363e-7	2.3654859887415644e-8	4.9963359370405715e-8	2.5630492165937546e-8	2.05016949263738e-6	150	CUT706	NA	chrXI:164456-164600(-)	CUTs	NA	NA	NA	1	NA	NA	NA	NA	NA	31	NA	NA	NA	NA	NA	31	NA	NA	NA	NA	NA	NA	NA	NA	NA	NA	NA	NA	NA	NA	NA	NA	NA	NA	NA	NA	NA	NA
CUT717	1.1368727745004895e-7	3.7833230363891363e-7	2.3654859887415644e-8	4.9963359370405715e-8	2.5630492165937546e-8	4.10033898527476e-6	151	CUT717	NA	chrXI:352495-353087(-)	CUTs	NA	NA	NA	2	NA	NA	NA	NA	NA	52	NA	NA	NA	NA	NA	52	NA	NA	NA	NA	NA	NA	NA	NA	NA	NA	NA	NA	NA	NA	NA	NA	NA	NA	NA	NA	NA	NA
CUT724,CUT725,snR42	1.1368727745004895e-7	3.7833230363891363e-7	2.3654859887415644e-8	4.9963359370405715e-8	2.5630492165937546e-8	2.05016949263738e-6	152	CUT724,CUT725,snR42	NA	chrXI:556304-559016(-)	CUTs	NA	NA	NA	1	NA	NA	NA	NA	NA	54	NA	NA	NA	NA	NA	54	NA	NA	NA	NA	NA	NA	NA	NA	NA	NA	NA	NA	NA	NA	NA	NA	NA	NA	NA	NA	NA	NA
CUT731	1.1368727745004895e-7	3.7833230363891363e-7	2.3654859887415644e-8	4.9963359370405715e-8	2.563049216593755e-6	4.10033898527476e-6	153	CUT731	NA	chrXII:150317-150677(-)	CUTs	NA	NA	1	2	NA	NA	NA	NA	46	48	NA	NA	NA	NA	46	48	NA	NA	NA	NA	NA	NA	NA	NA	NA	NA	NA	NA	NA	NA	NA	NA	NA	NA	NA	NA	NA	NA
CUT733	1.1368727745004895e-7	3.7833230363891363e-7	2.3654859887415644e-8	4.9963359370405715e-8	2.5630492165937546e-8	2.05016949263738e-6	154	CUT733	NA	chrXII:264741-265269(-)	CUTs	NA	NA	NA	1	NA	NA	NA	NA	NA	50	NA	NA	NA	NA	NA	50	NA	NA	NA	NA	NA	NA	NA	NA	NA	NA	NA	NA	NA	NA	NA	NA	NA	NA	NA	NA	NA	NA
CUT747,SUT706	1.1368727745004894e-5	3.7833230363891363e-7	2.3654859887415643e-6	4.9963359370405715e-8	5.12609843318751e-6	6.150508477912139e-6	155	CUT747,SUT706	NA	chrXII:789411-789875(-)	CUTs	1	NA	2	3	NA	1	21	NA	19.5	40.3333333333333	NA	24	21	NA	19.5	41	NA	24	21	21	21	21	21	21	21	21	21	21	21	NA	NA	NA	NA	NA	NA	NA	NA	NA
CUT748	1.1368727745004894e-5	3.7833230363891363e-7	2.3654859887415644e-8	4.9963359370405715e-8	2.563049216593755e-6	2.05016949263738e-8	156	CUT748	NA	chrXII:793131-794227(-)	CUTs	1	NA	1	NA	NA	NA	20	NA	47	NA	NA	NA	20	NA	47	NA	NA	NA	20	20	20	20	20	20	20	20	20	20	20	NA	NA	NA	NA	NA	NA	NA	NA	NA
CUT754,XUT	1.1368727745004894e-5	3.7833230363891363e-7	2.3654859887415644e-8	4.9963359370405715e-8	2.563049216593755e-6	2.05016949263738e-6	157	CUT754,XUT_12R-361	NA	chrXII:963124-964273(-)	CUTs	1	NA	1	1	NA	NA	24	NA	23	31	NA	NA	24	NA	23	31	NA	NA	24	24	24	24	24	24	24	24	24	24	24	NA	NA	NA	NA	NA	NA	NA	NA	NA
CUT756	1.1368727745004895e-7	3.7833230363891363e-7	2.3654859887415644e-8	4.996335937040571e-6	2.563049216593755e-6	2.05016949263738e-8	158	CUT756	NA	chrXII:1043020-1043604(-)	CUTs	NA	1	1	NA	NA	NA	NA	46	34	NA	NA	NA	NA	46	34	NA	NA	NA	NA	NA	NA	NA	NA	NA	NA	NA	NA	NA	NA	46	46	46	46	46	46	46	46	46
CUT757,XUT	1.1368727745004895e-7	3.7833230363891363e-7	2.3654859887415643e-6	4.9963359370405715e-8	2.563049216593755e-6	2.05016949263738e-8	159	CUT757,XUT_13R-2,SUT714	NA	chrXIII:8733-9845(-)	CUTs	NA	NA	1	NA	NA	1	NA	NA	59	NA	NA	67	NA	NA	59	NA	NA	67	NA	NA	NA	NA	NA	NA	NA	NA	NA	NA	NA	NA	NA	NA	NA	NA	NA	NA	NA	NA
CUT759	1.1368727745004894e-5	3.7833230363891363e-7	2.3654859887415644e-8	4.9963359370405715e-8	2.563049216593755e-6	4.10033898527476e-6	160	CUT759	NA	chrXIII:53781-55213(-)	CUTs	1	NA	1	2	NA	NA	26	NA	17	39.5	NA	NA	26	NA	17	39.5	NA	NA	26	26	26	26	26	26	26	26	26	26	26	NA	NA	NA	NA	NA	NA	NA	NA	NA
CUT760,CUT761	1.1368727745004895e-7	3.7833230363891363e-7	4.7309719774831285e-6	4.9963359370405715e-8	2.5630492165937546e-8	2.05016949263738e-8	161	CUT760,CUT761	NA	chrXIII:110037-110837(-)	CUTs	NA	NA	NA	NA	NA	2	NA	NA	NA	NA	NA	45	NA	NA	NA	NA	NA	45	NA	NA	NA	NA	NA	NA	NA	NA	NA	NA	NA	NA	NA	NA	NA	NA	NA	NA	NA	NA
CUT762,XUT	1.1368727745004895e-7	3.7833230363891363e-7	4.7309719774831285e-6	4.996335937040571e-6	1.025219686637502e-5	2.05016949263738e-6	162	CUT762,XUT_13R-87,SUT720	NA	chrXIII:218973-220744(-)	CUTs	NA	1	4	1	NA	2	NA	40	49.5	58	NA	40.5	NA	40	52	58	NA	40.5	NA	NA	NA	NA	NA	NA	NA	NA	NA	NA	NA	40	40	40	40	40	40	40	40	40
CUT766,XUT	1.1368727745004894e-5	3.7833230363891363e-7	7.096457966224693e-6	4.9963359370405715e-8	1.2815246082968774e-5	1.640135594109904e-5	163	CUT766,XUT_13R-132,SUT728,XUT_13R-134	NA	chrXIII:311269-312047(-)	CUTs	1	NA	5	8	NA	3	21	NA	32.2	39.625	NA	27.6666666666667	21	NA	32	36	NA	18	21	21	21	21	21	21	21	21	21	21	21	NA	NA	NA	NA	NA	NA	NA	NA	NA
CUT767,XUT	1.1368727745004895e-7	3.7833230363891363e-7	7.096457966224693e-6	4.9963359370405715e-8	2.563049216593755e-6	4.10033898527476e-6	164	CUT767,XUT_13R-153	NA	chrXIII:352413-353127(-)	CUTs	NA	NA	1	2	NA	3	NA	NA	35	37.5	NA	34	NA	NA	35	37.5	NA	30	NA	NA	NA	NA	NA	NA	NA	NA	NA	NA	NA	NA	NA	NA	NA	NA	NA	NA	NA	NA
CUT770,XUT	1.1368727745004895e-7	3.7833230363891363e-7	2.3654859887415644e-8	4.9963359370405715e-8	2.563049216593755e-6	2.05016949263738e-6	165	CUT770,XUT_13R-183	NA	chrXIII:399181-400120(-)	CUTs	NA	NA	1	1	NA	NA	NA	NA	56	49	NA	NA	NA	NA	56	49	NA	NA	NA	NA	NA	NA	NA	NA	NA	NA	NA	NA	NA	NA	NA	NA	NA	NA	NA	NA	NA	NA
CUT773,XUT	3.410618323501468e-5	3.7833230363891363e-7	2.3654859887415644e-8	4.996335937040571e-6	2.563049216593755e-6	1.2301016955824279e-5	166	CUT773,XUT_13R-196,SUT729	NA	chrXIII:433053-434284(-)	CUTs	3	1	1	6	NA	NA	62.6666666666667	65	53	43.8333333333333	NA	NA	62	65	53	43	NA	NA	62.5330385322088	NA	58.4	58.8	59.2	62	65	65.6	66.2	66.8	67.4	65	65	65	65	65	65	65	65	65
CUT774	1.1368727745004895e-7	3.7833230363891363e-7	2.3654859887415643e-6	4.9963359370405715e-8	2.5630492165937546e-8	2.05016949263738e-8	167	CUT774	NA	chrXIII:448309-448957(-)	CUTs	NA	NA	NA	NA	NA	1	NA	NA	NA	NA	NA	38	NA	NA	NA	NA	NA	38	NA	NA	NA	NA	NA	NA	NA	NA	NA	NA	NA	NA	NA	NA	NA	NA	NA	NA	NA	NA
CUT777	1.1368727745004895e-7	3.7833230363891363e-7	2.3654859887415644e-8	4.9963359370405715e-8	2.563049216593755e-6	2.05016949263738e-6	168	CUT777	NA	chrXIII:559701-560637(-)	CUTs	NA	NA	1	1	NA	NA	NA	NA	54	39	NA	NA	NA	NA	54	39	NA	NA	NA	NA	NA	NA	NA	NA	NA	NA	NA	NA	NA	NA	NA	NA	NA	NA	NA	NA	NA	NA
CUT795	1.1368727745004895e-7	3.7833230363891363e-7	2.3654859887415644e-8	4.9963359370405715e-8	2.5630492165937546e-8	2.05016949263738e-6	169	CUT795	NA	chrXIV:31405-31765(-)	CUTs	NA	NA	NA	1	NA	NA	NA	NA	NA	16	NA	NA	NA	NA	NA	16	NA	NA	NA	NA	NA	NA	NA	NA	NA	NA	NA	NA	NA	NA	NA	NA	NA	NA	NA	NA	NA	NA
CUT826	1.1368727745004895e-7	3.7833230363891363e-7	2.3654859887415644e-8	4.9963359370405715e-8	2.5630492165937546e-8	2.05016949263738e-6	170	CUT826	NA	chrXV:158918-159462(-)	CUTs	NA	NA	NA	1	NA	NA	NA	NA	NA	23	NA	NA	NA	NA	NA	23	NA	NA	NA	NA	NA	NA	NA	NA	NA	NA	NA	NA	NA	NA	NA	NA	NA	NA	NA	NA	NA	NA
CUT827,XUT	1.1368727745004895e-7	3.7833230363891363e-7	4.7309719774831285e-6	4.9963359370405715e-8	5.12609843318751e-6	2.05016949263738e-8	171	CUT827,XUT_15R-99	NA	chrXV:167502-168419(-)	CUTs	NA	NA	2	NA	NA	2	NA	NA	32	NA	NA	41.5	NA	NA	32	NA	NA	41.5	NA	NA	NA	NA	NA	NA	NA	NA	NA	NA	NA	NA	NA	NA	NA	NA	NA	NA	NA	NA
CUT830	1.1368727745004895e-7	3.7833230363891363e-7	2.3654859887415644e-8	4.9963359370405715e-8	2.563049216593755e-6	2.05016949263738e-8	172	CUT830	NA	chrXV:226981-227364(-)	CUTs	NA	NA	1	NA	NA	NA	NA	NA	46	NA	NA	NA	NA	NA	46	NA	NA	NA	NA	NA	NA	NA	NA	NA	NA	NA	NA	NA	NA	NA	NA	NA	NA	NA	NA	NA	NA	NA
CUT832	1.1368727745004895e-7	3.783323036389136e-5	2.3654859887415644e-8	4.9963359370405715e-8	2.5630492165937546e-8	2.05016949263738e-8	173	CUT832	NA	chrXV:264574-265174(-)	CUTs	NA	NA	NA	NA	1	NA	NA	NA	NA	NA	50	NA	NA	NA	NA	NA	50	NA	NA	NA	NA	NA	NA	NA	NA	NA	NA	NA	NA	NA	NA	NA	NA	NA	NA	NA	NA	NA
CUT834	1.1368727745004895e-7	3.7833230363891363e-7	2.3654859887415644e-8	4.9963359370405715e-8	5.12609843318751e-6	2.05016949263738e-8	174	CUT834	NA	chrXV:363574-364134(-)	CUTs	NA	NA	2	NA	NA	NA	NA	NA	38.5	NA	NA	NA	NA	NA	38.5	NA	NA	NA	NA	NA	NA	NA	NA	NA	NA	NA	NA	NA	NA	NA	NA	NA	NA	NA	NA	NA	NA	NA
CUT839,CUT840,snR9	1.1368727745004895e-7	7.566646072778272e-5	4.7309719774831285e-6	4.996335937040571e-6	5.12609843318751e-6	3.07525423895607e-5	175	CUT839,CUT840,snR9	NA	chrXV:406766-408126(-)	CUTs	NA	1	2	15	2	2	NA	31	35	44.7333333333333	40	25	NA	31	35	35	40	25	NA	NA	NA	NA	NA	NA	NA	NA	NA	NA	NA	31	31	31	31	31	31	31	31	31
CUT844	1.1368727745004895e-7	3.7833230363891363e-7	2.3654859887415644e-8	4.9963359370405715e-8	2.5630492165937546e-8	2.05016949263738e-6	176	CUT844	NA	chrXV:530502-531262(-)	CUTs	NA	NA	NA	1	NA	NA	NA	NA	NA	2	NA	NA	NA	NA	NA	2	NA	NA	NA	NA	NA	NA	NA	NA	NA	NA	NA	NA	NA	NA	NA	NA	NA	NA	NA	NA	NA	NA
CUT851	1.1368727745004894e-5	3.7833230363891363e-7	2.3654859887415644e-8	4.9963359370405715e-8	2.5630492165937546e-8	2.05016949263738e-8	177	CUT851	NA	chrXV:670590-670702(-)	CUTs	1	NA	NA	NA	NA	NA	67	NA	NA	NA	NA	NA	67	NA	NA	NA	NA	NA	67	67	67	67	67	67	67	67	67	67	67	NA	NA	NA	NA	NA	NA	NA	NA	NA
CUT853,snR36	1.1368727745004895e-7	3.7833230363891363e-7	2.3654859887415644e-8	4.9963359370405715e-8	2.5630492165937546e-8	2.05016949263738e-6	178	CUT853,snR36	NA	chrXV:680286-680998(-)	CUTs	NA	NA	NA	1	NA	NA	NA	NA	NA	38	NA	NA	NA	NA	NA	38	NA	NA	NA	NA	NA	NA	NA	NA	NA	NA	NA	NA	NA	NA	NA	NA	NA	NA	NA	NA	NA	NA
CUT854,YOR186C-A	1.1368727745004895e-7	3.7833230363891363e-7	2.3654859887415644e-8	4.9963359370405715e-8	2.563049216593755e-6	2.05016949263738e-8	179	CUT854,YOR186C-A	NA	chrXV:682974-683646(-)	CUTs	NA	NA	1	NA	NA	NA	NA	NA	55	NA	NA	NA	NA	NA	55	NA	NA	NA	NA	NA	NA	NA	NA	NA	NA	NA	NA	NA	NA	NA	NA	NA	NA	NA	NA	NA	NA	NA
CUT862	1.1368727745004895e-7	3.7833230363891363e-7	2.3654859887415644e-8	4.9963359370405715e-8	2.563049216593755e-6	2.05016949263738e-8	180	CUT862	NA	chrXV:784094-784646(-)	CUTs	NA	NA	1	NA	NA	NA	NA	NA	48	NA	NA	NA	NA	NA	48	NA	NA	NA	NA	NA	NA	NA	NA	NA	NA	NA	NA	NA	NA	NA	NA	NA	NA	NA	NA	NA	NA	NA
CUT865,XUT	1.1368727745004895e-7	3.7833230363891363e-7	2.3654859887415644e-8	9.992671874081143e-6	2.5630492165937546e-8	4.10033898527476e-6	181	CUT865,XUT_15R-372,SUT792	NA	chrXV:848831-850123(-)	CUTs	NA	2	NA	2	NA	NA	NA	43.5	NA	45	NA	NA	NA	43.5	NA	45	NA	NA	NA	NA	NA	NA	NA	NA	NA	NA	NA	NA	NA	40.6448028658031	NA	29.55	31.1	32.65	43.5	51.25	52.8	54.35
CUT866	1.1368727745004895e-7	3.7833230363891363e-7	2.3654859887415644e-8	4.9963359370405715e-8	2.563049216593755e-6	2.05016949263738e-6	182	CUT866	NA	chrXV:876351-877007(-)	CUTs	NA	NA	1	1	NA	NA	NA	NA	28	20	NA	NA	NA	NA	28	20	NA	NA	NA	NA	NA	NA	NA	NA	NA	NA	NA	NA	NA	NA	NA	NA	NA	NA	NA	NA	NA	NA
CUT872,XUT	1.1368727745004895e-7	3.7833230363891363e-7	2.3654859887415643e-6	4.9963359370405715e-8	2.5630492165937546e-8	2.05016949263738e-6	183	CUT872,XUT_15R-433,SUT797	NA	chrXV:982303-984799(-)	CUTs	NA	NA	NA	1	NA	1	NA	NA	NA	66	NA	44	NA	NA	NA	66	NA	44	NA	NA	NA	NA	NA	NA	NA	NA	NA	NA	NA	NA	NA	NA	NA	NA	NA	NA	NA	NA
CUT873	2.2737455490009787e-5	3.7833230363891363e-7	2.3654859887415644e-8	4.9963359370405715e-8	2.5630492165937546e-8	2.05016949263738e-8	184	CUT873	NA	chrXV:1003415-1004087(-)	CUTs	2	NA	NA	NA	NA	NA	80	NA	NA	NA	NA	NA	80	NA	NA	NA	NA	NA	55.0999092558236	NA	27.8	33.6	39.4	80	109	114.8	120.6	126.4	132.2	NA	NA	NA	NA	NA	NA	NA	NA	NA
CUT875,XUT	1.1368727745004895e-7	3.7833230363891363e-7	2.3654859887415643e-6	4.9963359370405715e-8	2.563049216593755e-6	4.10033898527476e-6	185	CUT875,XUT_15R-466	NA	chrXV:1037631-1039407(-)	CUTs	NA	NA	1	2	NA	1	NA	NA	64	35	NA	42	NA	NA	64	35	NA	42	NA	NA	NA	NA	NA	NA	NA	NA	NA	NA	NA	NA	NA	NA	NA	NA	NA	NA	NA	NA
CUT877	1.1368727745004895e-7	3.7833230363891363e-7	2.3654859887415644e-8	4.9963359370405715e-8	2.5630492165937546e-8	2.05016949263738e-6	186	CUT877	NA	chrXVI:34693-35013(-)	CUTs	NA	NA	NA	1	NA	NA	NA	NA	NA	27	NA	NA	NA	NA	NA	27	NA	NA	NA	NA	NA	NA	NA	NA	NA	NA	NA	NA	NA	NA	NA	NA	NA	NA	NA	NA	NA	NA
CUT883,SUT809	1.1368727745004895e-7	3.7833230363891363e-7	2.3654859887415643e-6	4.996335937040571e-6	2.563049216593755e-6	2.05016949263738e-6	187	CUT883,SUT809	NA	chrXVI:132197-132733(-)	CUTs	NA	1	1	1	NA	1	NA	66	41	50	NA	50	NA	66	41	50	NA	50	NA	NA	NA	NA	NA	NA	NA	NA	NA	NA	NA	66	66	66	66	66	66	66	66	66
CUT886	1.1368727745004895e-7	3.7833230363891363e-7	2.3654859887415643e-6	4.996335937040571e-6	2.5630492165937546e-8	6.150508477912139e-6	188	CUT886	NA	chrXVI:163669-163917(-)	CUTs	NA	1	NA	3	NA	1	NA	28	NA	34.3333333333333	NA	23	NA	28	NA	37	NA	23	NA	NA	NA	NA	NA	NA	NA	NA	NA	NA	NA	28	28	28	28	28	28	28	28	28
CUT888	1.1368727745004894e-5	3.7833230363891363e-7	2.3654859887415644e-8	4.9963359370405715e-8	2.5630492165937546e-8	2.05016949263738e-8	189	CUT888	NA	chrXVI:190893-191205(-)	CUTs	1	NA	NA	NA	NA	NA	71	NA	NA	NA	NA	NA	71	NA	NA	NA	NA	NA	71	71	71	71	71	71	71	71	71	71	71	NA	NA	NA	NA	NA	NA	NA	NA	NA
CUT894	1.1368727745004895e-7	3.7833230363891363e-7	2.3654859887415644e-8	4.996335937040571e-6	2.563049216593755e-6	2.05016949263738e-8	190	CUT894	NA	chrXVI:349943-350119(-)	CUTs	NA	1	1	NA	NA	NA	NA	56	46	NA	NA	NA	NA	56	46	NA	NA	NA	NA	NA	NA	NA	NA	NA	NA	NA	NA	NA	NA	56	56	56	56	56	56	56	56	56
CUT895	1.1368727745004895e-7	3.7833230363891363e-7	2.3654859887415643e-6	4.9963359370405715e-8	2.5630492165937546e-8	2.05016949263738e-8	191	CUT895	NA	chrXVI:373079-373431(-)	CUTs	NA	NA	NA	NA	NA	1	NA	NA	NA	NA	NA	40	NA	NA	NA	NA	NA	40	NA	NA	NA	NA	NA	NA	NA	NA	NA	NA	NA	NA	NA	NA	NA	NA	NA	NA	NA	NA
CUT896	1.1368727745004895e-7	3.7833230363891363e-7	2.3654859887415644e-8	4.9963359370405715e-8	2.563049216593755e-6	2.05016949263738e-6	192	CUT896	NA	chrXVI:382743-383071(-)	CUTs	NA	NA	1	1	NA	NA	NA	NA	14	26	NA	NA	NA	NA	14	26	NA	NA	NA	NA	NA	NA	NA	NA	NA	NA	NA	NA	NA	NA	NA	NA	NA	NA	NA	NA	NA	NA
CUT898,SUT814	1.1368727745004895e-7	3.7833230363891363e-7	2.3654859887415644e-8	1.4989007811121716e-5	5.12609843318751e-6	2.05016949263738e-6	193	CUT898,SUT814	NA	chrXVI:431095-431631(-)	CUTs	NA	3	2	1	NA	NA	NA	40	24	59	NA	NA	NA	41	24	59	NA	NA	NA	NA	NA	NA	NA	NA	NA	NA	NA	NA	NA	37.1843731335059	NA	23.9	25.8	27.7	41	49	50.6	52.2
CUT908,XUT	1.1368727745004895e-7	3.7833230363891363e-7	2.3654859887415644e-8	1.4989007811121716e-5	2.5630492165937546e-8	2.05016949263738e-8	194	CUT908,XUT_16R-299	NA	chrXVI:671463-673519(-)	CUTs	NA	3	NA	NA	NA	NA	NA	29	NA	NA	NA	NA	NA	29	NA	NA	NA	NA	NA	NA	NA	NA	NA	NA	NA	NA	NA	NA	NA	28.2448759861036	NA	21.8	22.6	23.4	29	33	33.8	34.6
CUT924,XUT	1.1368727745004895e-7	3.7833230363891363e-7	2.3654859887415644e-8	9.992671874081143e-6	2.563049216593755e-6	2.05016949263738e-6	195	CUT924,XUT_16R-419,SUT846	NA	chrXVI:930055-931576(-)	CUTs	NA	2	1	1	NA	NA	NA	70.5	50	64	NA	NA	NA	70.5	50	64	NA	NA	NA	NA	NA	NA	NA	NA	NA	NA	NA	NA	NA	68.2934843158555	NA	54.75	56.5	58.25	70.5	79.25	81	82.75
ETS1-1	1.1368727745004895e-7	3.7833230363891363e-7	4.7309719774831285e-6	4.9963359370405715e-8	2.5630492165937546e-8	2.05016949263738e-8	196	ETS1-1	NA	chrXII:457733-458432(-)	rRNA	NA	NA	NA	NA	NA	2	NA	NA	NA	NA	NA	39.5	NA	NA	NA	NA	NA	39.5	NA	NA	NA	NA	NA	NA	NA	NA	NA	NA	NA	NA	NA	NA	NA	NA	NA	NA	NA	NA
ETS1-2	1.1368727745004894e-5	3.7833230363891363e-7	2.3654859887415643e-6	4.9963359370405715e-8	2.5630492165937546e-8	4.10033898527476e-6	197	ETS1-2	NA	chrXII:466870-467569(-)	rRNA	1	NA	NA	2	NA	1	22	NA	NA	26.5	NA	50	22	NA	NA	26.5	NA	50	22	22	22	22	22	22	22	22	22	22	22	NA	NA	NA	NA	NA	NA	NA	NA	NA
ETS2-1	1.1368727745004895e-7	3.7833230363891363e-7	2.3654859887415644e-8	4.9963359370405715e-8	2.5630492165937546e-8	2.05016949263738e-6	198	ETS2-1	NA	chrXII:451575-451785(-)	rRNA	NA	NA	NA	1	NA	NA	NA	NA	NA	28	NA	NA	NA	NA	NA	28	NA	NA	NA	NA	NA	NA	NA	NA	NA	NA	NA	NA	NA	NA	NA	NA	NA	NA	NA	NA	NA	NA
HML	1.1368727745004895e-7	3.7833230363891363e-7	2.3654859887415643e-6	4.9963359370405715e-8	2.563049216593755e-6	2.05016949263738e-6	199	HML	NA	chrIII:11146-14849(+)	other	NA	NA	1	1	NA	1	NA	NA	17	33	NA	20	NA	NA	17	33	NA	20	NA	NA	NA	NA	NA	NA	NA	NA	NA	NA	NA	NA	NA	NA	NA	NA	NA	NA	NA	NA
HMR	1.1368727745004894e-5	3.7833230363891363e-7	4.257874779734815e-5	5.995603124448686e-5	2.8193541382531303e-5	3.280271188219808e-5	200	HMR	NA	chrIII:292388-295034(+)	other	1	12	11	16	NA	18	72	41.1666666666667	31.9090909090909	31.5	NA	27.9444444444444	72	30	33	25.5	NA	25.5	72	72	72	72	72	72	72	72	72	72	72	27.954993151631	9	9	9.1	9.65	30	44.25	49.2	53.1
HMRA1	1.1368727745004894e-5	3.7833230363891363e-7	2.3654859887415644e-8	4.996335937040571e-6	7.689147649781265e-6	4.10033898527476e-6	201	HMRA1_XUT_3F-130,YCR097W	3F-130,YCR097W	chrIII:293835-294321(+)	XUTs	1	1	3	2	NA	NA	61	32	26	26	NA	NA	61	32	32	26	NA	NA	61	61	61	61	61	61	61	61	61	61	61	32	32	32	32	32	32	32	32	32
ICR1	1.1368727745004895e-7	3.7833230363891363e-7	2.3654859887415644e-8	4.996335937040571e-6	2.563049216593755e-6	2.05016949263738e-6	202	ICR1_YIR019C,YIR020C	YIR019C,YIR020C	chrIX:393884-397082(-)	other	NA	1	1	1	NA	NA	NA	80	63	57	NA	NA	NA	80	63	57	NA	NA	NA	NA	NA	NA	NA	NA	NA	NA	NA	NA	NA	80	80	80	80	80	80	80	80	80
LSR1	1.1368727745004895e-7	3.7833230363891363e-7	2.3654859887415644e-8	4.996335937040571e-6	2.5630492165937546e-8	2.05016949263738e-8	203	LSR1_LSR1	LSR1	chrII:680688-681862(-)	other	NA	1	NA	NA	NA	NA	NA	29	NA	NA	NA	NA	NA	29	NA	NA	NA	NA	NA	NA	NA	NA	NA	NA	NA	NA	NA	NA	NA	29	29	29	29	29	29	29	29	29
MATALPHA	1.1368727745004895e-7	3.7833230363891363e-7	2.3654859887415643e-6	4.9963359370405715e-8	2.563049216593755e-6	2.05016949263738e-8	204	MATALPHA	NA	chrIII:198671-201177(+)	other	NA	NA	1	NA	NA	1	NA	NA	8	NA	NA	31	NA	NA	8	NA	NA	31	NA	NA	NA	NA	NA	NA	NA	NA	NA	NA	NA	NA	NA	NA	NA	NA	NA	NA	NA	NA
NME1	1.1368727745004895e-7	3.7833230363891363e-7	2.3654859887415643e-6	4.9963359370405715e-8	2.563049216593755e-6	2.05016949263738e-6	205	NME1_NME1	NME1	chrXIV:585587-585926(+)	other	NA	NA	1	1	NA	1	NA	NA	23	18	NA	28	NA	NA	23	18	NA	28	NA	NA	NA	NA	NA	NA	NA	NA	NA	NA	NA	NA	NA	NA	NA	NA	NA	NA	NA	NA
NTS1-2	1.1368727745004895e-7	3.7833230363891363e-7	2.3654859887415644e-8	4.9963359370405715e-8	5.12609843318751e-6	2.05016949263738e-8	206	NTS1-2	NA	chrXII:459797-460711(-)	other	NA	NA	2	NA	NA	NA	NA	NA	41.5	NA	NA	NA	NA	NA	41.5	NA	NA	NA	NA	NA	NA	NA	NA	NA	NA	NA	NA	NA	NA	NA	NA	NA	NA	NA	NA	NA	NA	NA
NTS2-1	1.1368727745004895e-7	3.7833230363891363e-7	9.461943954966257e-6	3.4974351559284004e-5	1.7941344516156285e-5	1.845152543373642e-5	207	NTS2-1	NA	chrXII:458433-459675(-)	other	NA	7	7	9	NA	4	NA	37.1428571428571	44.2857142857143	29.3333333333333	NA	47	NA	43	42	32	NA	38.5	NA	NA	NA	NA	NA	NA	NA	NA	NA	NA	NA	31.0579570835173	NA	12.5	14	15.5	43	53	56	58.5
NTS2-2	1.1368727745004895e-7	3.7833230363891363e-7	1.4192915932449386e-5	9.992671874081143e-6	1.2815246082968774e-5	1.2301016955824279e-5	208	NTS2-2	NA	chrXII:467570-468812(-)	other	NA	2	5	6	NA	6	NA	15.5	40.4	14.5	NA	32.5	NA	15.5	40	14.5	NA	32	NA	NA	NA	NA	NA	NA	NA	NA	NA	NA	NA	15.2970585407784	NA	13.25	13.5	13.75	15.5	16.75	17	17.25
Q0045	1.1368727745004895e-7	3.7833230363891363e-7	2.3654859887415644e-8	4.9963359370405715e-8	2.5630492165937546e-8	2.05016949263738e-6	209	Q0045	NA	chrM:13817-26701(+)	other	NA	NA	NA	1	NA	NA	NA	NA	NA	11	NA	NA	NA	NA	NA	11	NA	NA	NA	NA	NA	NA	NA	NA	NA	NA	NA	NA	NA	NA	NA	NA	NA	NA	NA	NA	NA	NA
Q0085	1.1368727745004895e-7	3.7833230363891363e-7	2.3654859887415644e-8	4.9963359370405715e-8	2.5630492165937546e-8	2.05016949263738e-6	210	Q0085	NA	chrM:28486-29266(+)	other	NA	NA	NA	1	NA	NA	NA	NA	NA	10	NA	NA	NA	NA	NA	10	NA	NA	NA	NA	NA	NA	NA	NA	NA	NA	NA	NA	NA	NA	NA	NA	NA	NA	NA	NA	NA	NA
Q0105	1.1368727745004895e-7	3.7833230363891363e-7	2.3654859887415644e-8	4.996335937040571e-6	2.5630492165937546e-8	2.05016949263738e-8	211	Q0105	NA	chrM:36539-43647(+)	other	NA	1	NA	NA	NA	NA	NA	11	NA	NA	NA	NA	NA	11	NA	NA	NA	NA	NA	NA	NA	NA	NA	NA	NA	NA	NA	NA	NA	11	11	11	11	11	11	11	11	11
Q0140	1.1368727745004895e-7	3.7833230363891363e-7	4.7309719774831285e-6	4.9963359370405715e-8	2.5630492165937546e-8	2.05016949263738e-8	212	Q0140	NA	chrM:48900-50097(+)	other	NA	NA	NA	NA	NA	2	NA	NA	NA	NA	NA	41.5	NA	NA	NA	NA	NA	41.5	NA	NA	NA	NA	NA	NA	NA	NA	NA	NA	NA	NA	NA	NA	NA	NA	NA	NA	NA	NA
RDN18-1	7.958109421503426e-5	3.783323036389136e-5	9.461943954966257e-6	4.996335937040571e-6	2.563049216593755e-6	1.4351186448461659e-5	213	RDN18-1	NA	chrXII:455933-457732(-)	rRNA	7	1	1	7	1	4	21.2857142857143	15	7	22.8571428571429	20	23	9	15	7	26	20	24.5	14.2666148833869	6	6	6	6	9	27.5	31.4	37.1	46.4	55.7	15	15	15	15	15	15	15	15	15
RDN18-2	4.5474910980019574e-5	3.7833230363891363e-7	2.3654859887415644e-8	4.996335937040571e-6	5.12609843318751e-6	4.10033898527476e-6	214	RDN18-2	NA	chrXII:465070-466869(-)	rRNA	4	1	2	2	NA	NA	18	7	6.5	6.5	NA	NA	14.5	7	6.5	6.5	NA	NA	14.6941025784278	NA	7.2	8.4	9.6	14.5	20.5	23.8	27.1	30.4	33.7	7	7	7	7	7	7	7	7	7
RDN25-1	1.2505600519505382e-4	1.891661518194568e-4	4.967520576357285e-5	4.4967023433365144e-5	5.12609843318751e-5	4.305355934538498e-5	215	RDN25-1	NA	chrXII:451786-455181(-)	rRNA	11	9	20	21	5	21	11.1818181818182	8.88888888888889	21.25	9.95238095238095	20	14.6190476190476	6	4	16.5	8	12	10	8.03099008349375	NA	3.5	4	4	6	12.5	13	19	25	31.5	6.07485716183874	3	3	3	3	4	7	13.4	19.8
RDN25-2	7.958109421503426e-5	3.7833230363891363e-7	6.386812169602224e-5	8.493771092968971e-5	5.382403354846885e-5	4.715389833065974e-5	216	RDN25-2	NA	chrXII:460923-464318(-)	rRNA	7	17	21	23	NA	27	14.1428571428571	12.9411764705882	12.4761904761905	13.0869565217391	NA	15.0740740740741	7	9	8	10	NA	13	9.42074069016168	NA	4.3	4.6	4.9	7	14	17.6	22.9	31.6	40.3	9.94908579360399	NA	4	4	4.4	9	15	16.6	23.6
RDN37-1	3.296931046051419e-4	4.1616553400280494e-4	3.5482289831123467e-4	3.297581718446777e-4	4.2802921917115704e-4	2.665220340428594e-4	217	RDN37-1	NA	chrXII:451575-458432(-)	rRNA	29	66	167	130	11	150	18.1724137931034	15.1969696969697	13.251497005988	14.3769230769231	17.7272727272727	15.8666666666667	11	8.5	9	10	10	10	9.47986032151926	4	1.4	2.8	4	11	21	23.6	27.6	32.2	66.9999999999999	8.90941287260663	4	2.25	3	3.75	8.5	15.75	17	20
RDN37-1	6.821236647002936e-5	1.5133292145556545e-4	5.6771663729797546e-5	8.493771092968971e-5	4.3571836682093833e-5	3.07525423895607e-5	218	RDN37-1	NA	chrXII:451786-455413(-)	rRNA	6	17	17	15	4	24	18.6666666666667	33.1764705882353	18.2352941176471	11.5333333333333	22.25	13	16.5	6	11	12	13.5	12.5	14.7982871740918	NA	6	9	12	16.5	20.75	22	26.25	30.5	34.75	11.5915778457804	NA	3.8	4	4	6	26	27.6	35.8
RDN37-1	1.1368727745004895e-7	3.7833230363891363e-7	2.3654859887415644e-8	2.498167968520286e-5	1.7941344516156285e-5	2.2551864419011178e-5	219	RDN37-1	NA	chrXII:455414-455932(-)	rRNA	NA	5	7	11	NA	NA	NA	50.4	12.8571428571429	8.90909090909091	NA	NA	NA	6	12	8	NA	NA	NA	NA	NA	NA	NA	NA	NA	NA	NA	NA	NA	10.024875929374	NA	1.8	2.6	3.4	6	15	57	99.0000000000001
RDN37-1	3.410618323501468e-5	3.783323036389136e-5	1.8923887909932514e-5	2.498167968520286e-5	2.3067442949343794e-5	1.02508474631869e-5	220	RDN37-1	NA	chrXII:455933-458432(-)	rRNA	3	5	9	5	1	8	30.6666666666667	36.2	36.5555555555556	45	6	38.5	28	23	30	30	6	33	28.8209338541981	NA	19.9	20.8	21.7	28	36.5	38.2	39.9	41.6	43.3	17.032649340291	NA	3.2	3.4	3.6	23	53	62	71
RDN37-2	3.9790547107517127e-4	3.026658429111309e-4	3.288025524350774e-4	3.4974351559284e-4	4.587858097702821e-4	2.2756881368274915e-4	221	RDN37-2	NA	chrXII:460712-467569(-)	rRNA	35	70	179	111	8	139	15.0285714285714	13.9571428571429	11.9720670391061	15.5495495495495	15.5	13.5179856115108	11	10	7	11	15.5	10	9.8433461707684	5	3.7	4	4	11	16.5	19	22.6	28	49.7	9.55152337954626	3	3	3	3.35	10	17.75	20.4	23.3
RDN37-2	5.684363872502447e-5	7.566646072778272e-5	1.8923887909932514e-5	6.495236718152744e-5	5.6387082765062606e-5	3.280271188219808e-5	222	RDN37-2	NA	chrXII:464551-466869(-)	rRNA	5	13	22	16	2	8	17	11.3846153846154	12.3636363636364	27	17.5	23.75	7	11	9	8.5	17.5	12.5	10.8620140003978	NA	4.4	4.8	5.2	7	18	24.4	30.8	37.2	43.6	8.62242172624953	NA	3	3	3	11	14	17	19.2
RDN37-2	1.1368727745004895e-7	3.7833230363891363e-7	2.3654859887415644e-8	9.992671874081143e-6	2.5630492165937546e-8	2.05016949263738e-6	223	RDN37-2	NA	chrXII:466870-467569(-)	rRNA	NA	2	NA	1	NA	NA	NA	26	NA	5	NA	NA	NA	26	NA	5	NA	NA	NA	NA	NA	NA	NA	NA	NA	NA	NA	NA	NA	21.9089023002066	NA	13.4	14.8	16.2	26	33	34.4	35.8
RDN5-1	1.1368727745004895e-7	3.783323036389136e-5	2.3654859887415644e-8	4.9963359370405715e-8	2.5630492165937546e-8	4.10033898527476e-6	224	RDN5-1	NA	chrXII:459676-459796(+)	rRNA	NA	NA	NA	2	1	NA	NA	NA	NA	15.5	4	NA	NA	NA	NA	15.5	4	NA	NA	NA	NA	NA	NA	NA	NA	NA	NA	NA	NA	NA	NA	NA	NA	NA	NA	NA	NA	NA
RDN5-3	1.1368727745004895e-7	3.7833230363891363e-7	2.3654859887415644e-8	4.9963359370405715e-8	2.5630492165937546e-8	2.05016949263738e-6	225	RDN5-3	NA	chrXII:472465-472583(+)	rRNA	NA	NA	NA	1	NA	NA	NA	NA	NA	9	NA	NA	NA	NA	NA	9	NA	NA	NA	NA	NA	NA	NA	NA	NA	NA	NA	NA	NA	NA	NA	NA	NA	NA	NA	NA	NA	NA
RDN5-6	1.1368727745004895e-7	3.7833230363891363e-7	2.3654859887415644e-8	4.9963359370405715e-8	2.563049216593755e-6	6.150508477912139e-6	226	RDN5-6	NA	chrXII:489349-489469(+)	rRNA	NA	NA	1	3	NA	NA	NA	NA	13	20.3333333333333	NA	NA	NA	NA	13	17	NA	NA	NA	NA	NA	NA	NA	NA	NA	NA	NA	NA	NA	NA	NA	NA	NA	NA	NA	NA	NA	NA
RDN58-1	1.1368727745004894e-5	3.783323036389136e-5	7.096457966224693e-6	4.996335937040571e-6	1.025219686637502e-5	8.20067797054952e-6	227	RDN58-1	NA	chrXII:455414-455571(-)	rRNA	1	1	4	4	1	3	3	11	5.75	24	34	14	3	11	4	11.5	34	9	3	3	3	3	3	3	3	3	3	3	3	11	11	11	11	11	11	11	11	11
RDN58-2	1.1368727745004895e-7	3.7833230363891363e-7	4.7309719774831285e-6	1.4989007811121716e-5	1.025219686637502e-5	6.150508477912139e-6	228	RDN58-2	NA	chrXII:464551-464708(-)	rRNA	NA	3	4	3	NA	2	NA	11.6666666666667	5.75	3	NA	22	NA	12	5	4	NA	22	NA	NA	NA	NA	NA	NA	NA	NA	NA	NA	NA	10.2598556800602	NA	5.7	6.4	7.1	12	15	15.6	16.2
RPR1	1.1368727745004895e-7	3.7833230363891363e-7	1.1827429943707822e-5	4.9963359370405715e-8	1.7941344516156285e-5	1.640135594109904e-5	229	RPR1_RPR1	RPR1	chrV:117667-118035(-)	other	NA	NA	7	8	NA	5	NA	NA	13.8571428571429	17.75	NA	18.6	NA	NA	7	8	NA	13	NA	NA	NA	NA	NA	NA	NA	NA	NA	NA	NA	NA	NA	NA	NA	NA	NA	NA	NA	NA
RUF20	2.2737455490009787e-5	3.7833230363891363e-7	1.1827429943707822e-5	1.4989007811121716e-5	2.563049216593755e-6	4.10033898527476e-6	230	RUF20_SUT527	SUT527	chrVI:131061-131503(-)	SUTs	2	3	1	2	NA	5	24	31	47	18	NA	31.4	24	21	47	18	NA	33	23.2379000772445	NA	18.6	19.2	19.8	24	27	27.6	28.2	28.8	29.4	26.5975990446039	NA	16.5	17	17.5	21	38.5	42	45.5
RUF5-1	1.1368727745004895e-7	3.7833230363891363e-7	2.3654859887415644e-8	4.9963359370405715e-8	5.12609843318751e-6	6.150508477912139e-6	231	RUF5-1	NA	chrVIII:212409-213118(+)	other	NA	NA	2	3	NA	NA	NA	NA	45	45.6666666666667	NA	NA	NA	NA	45	49	NA	NA	NA	NA	NA	NA	NA	NA	NA	NA	NA	NA	NA	NA	NA	NA	NA	NA	NA	NA	NA	NA
RUF5-2	1.1368727745004895e-7	3.7833230363891363e-7	7.096457966224693e-6	1.4989007811121716e-5	1.2815246082968774e-5	4.10033898527476e-6	232	RUF5-2	NA	chrVIII:214407-215116(+)	other	NA	3	5	2	NA	3	NA	56.6666666666667	37.2	48.5	NA	38	NA	57	39	48.5	NA	34	NA	NA	NA	NA	NA	NA	NA	NA	NA	NA	NA	53.7872285803431	NA	37.2	39.4	41.6	57	67.5	69.6	71.7
SCR1	1.1368727745004894e-5	3.7833230363891363e-7	1.1827429943707822e-5	1.4989007811121716e-5	2.8193541382531303e-5	3.8953220360110216e-5	233	SCR1_SCR1	SCR1	chrV:441987-442508(+)	other	1	3	11	19	NA	5	17	33.3333333333333	28	27.5263157894737	NA	33.8	17	34	29	28	NA	28	17	17	17	17	17	17	17	17	17	17	17	33.2891637194303	NA	31.3	31.6	31.9	34	34.5	34.6	34.7
snR10	2.2737455490009787e-5	3.7833230363891363e-7	2.3654859887415643e-6	4.9963359370405715e-8	7.689147649781265e-6	4.10033898527476e-6	234	snR10_YGL088W,snR10	NA	chrVII:345986-346230(+)	snRNA	2	NA	3	2	NA	1	70.5	NA	34	21.5	NA	32	70.5	NA	29	21.5	NA	32	69.3829950348067	NA	59.25	60.5	61.75	70.5	76.75	78	79.25	80.5	81.75	NA	NA	NA	NA	NA	NA	NA	NA	NA
snR11	1.1368727745004895e-7	3.783323036389136e-5	2.3654859887415643e-6	4.9963359370405715e-8	5.12609843318751e-6	2.05016949263738e-6	235	snR11_snR11,CUT306,CUT307,CUT308,XUT_13F-286,SUT312	NA	chrXIII:652275-652532(+)	CUTs	NA	NA	2	1	1	1	NA	NA	36	19	55	46	NA	NA	36	19	55	46	NA	NA	NA	NA	NA	NA	NA	NA	NA	NA	NA	NA	NA	NA	NA	NA	NA	NA	NA	NA
snR11,CUT306,CUT307,CUT308,XUT	3.410618323501468e-5	3.783323036389136e-5	1.4192915932449386e-5	2.997801562224343e-5	3.331963981571881e-5	1.4351186448461659e-5	236	snR11,CUT306,CUT307,CUT308,XUT_13F-286,SUT312	NA	chrXIII:652289-653877(+)	CUTs	3	6	13	7	1	6	50.3333333333333	30.5	36.6153846153846	33.5714285714286	72	36.3333333333333	31	21	34	25	72	40	41.0475355855372	NA	23.8	24.6	25.4	31	64	70.6	77.2	83.8	90.4	26.5949258557131	21	17.5	18	18.5	21	32.25	36	44.25
snR128	1.1368727745004895e-7	3.7833230363891363e-7	2.3654859887415644e-8	4.9963359370405715e-8	2.5630492165937546e-8	2.05016949263738e-6	237	snR128_snR128	NA	chrX:139566-139691(-)	snRNA	NA	NA	NA	1	NA	NA	NA	NA	NA	18	NA	NA	NA	NA	NA	18	NA	NA	NA	NA	NA	NA	NA	NA	NA	NA	NA	NA	NA	NA	NA	NA	NA	NA	NA	NA	NA	NA
snR17a	1.1368727745004895e-7	3.7833230363891363e-7	2.3654859887415644e-8	4.996335937040571e-6	5.12609843318751e-6	2.05016949263738e-6	238	snR17a	NA	chrXV:780107-780596(+)	snRNA	NA	1	2	1	NA	NA	NA	21	203	27	NA	NA	NA	21	203	27	NA	NA	NA	NA	NA	NA	NA	NA	NA	NA	NA	NA	NA	21	21	21	21	21	21	21	21	21
snR19	1.1368727745004895e-7	3.7833230363891363e-7	2.3654859887415644e-8	4.9963359370405715e-8	2.5630492165937546e-8	2.05016949263738e-6	239	snR19_snR19	NA	chrXIV:230105-230672(-)	snRNA	NA	NA	NA	1	NA	NA	NA	NA	NA	5	NA	NA	NA	NA	NA	5	NA	NA	NA	NA	NA	NA	NA	NA	NA	NA	NA	NA	NA	NA	NA	NA	NA	NA	NA	NA	NA	NA
snR190	1.1368727745004895e-7	3.7833230363891363e-7	2.3654859887415644e-8	4.9963359370405715e-8	2.5630492165937546e-8	2.05016949263738e-6	240	snR190_snR190,CUT677	NA	chrX:139761-139950(-)	CUTs	NA	NA	NA	1	NA	NA	NA	NA	NA	3	NA	NA	NA	NA	NA	3	NA	NA	NA	NA	NA	NA	NA	NA	NA	NA	NA	NA	NA	NA	NA	NA	NA	NA	NA	NA	NA	NA
snR3,CUT221,CUT222,CUT223	1.1368727745004894e-5	3.7833230363891363e-7	2.3654859887415643e-6	4.996335937040571e-6	2.5630492165937546e-8	2.05016949263738e-8	241	snR3,CUT221,CUT222,CUT223	NA	chrX:663344-664896(+)	CUTs	1	1	NA	NA	NA	1	22	8	NA	NA	NA	25	22	8	NA	NA	NA	25	22	22	22	22	22	22	22	22	22	22	22	8	8	8	8	8	8	8	8	8
snR30	1.1368727745004895e-7	3.7833230363891363e-7	2.3654859887415644e-8	4.9963359370405715e-8	1.025219686637502e-5	2.05016949263738e-8	242	snR30_snR30	NA	chrXII:198784-199389(+)	snRNA	NA	NA	4	NA	NA	NA	NA	NA	47.75	NA	NA	NA	NA	NA	40.5	NA	NA	NA	NA	NA	NA	NA	NA	NA	NA	NA	NA	NA	NA	NA	NA	NA	NA	NA	NA	NA	NA	NA
snR31	4.5474910980019574e-5	3.7833230363891363e-7	9.461943954966257e-6	1.4989007811121716e-5	1.025219686637502e-5	1.4351186448461659e-5	243	snR31_snR31	NA	chrXV:841958-842182(-)	snRNA	4	3	4	7	NA	4	22	15.3333333333333	32.75	45.8571428571429	NA	34	19.5	16	34.5	41	NA	34.5	20.2598902523111	NA	13.3	13.6	13.9	19.5	27	28.8	30.6	32.4	34.2	15.1190525987385	NA	12.4	12.8	13.2	16	17	17.2	17.4
snR33	1.1368727745004894e-5	3.7833230363891363e-7	9.461943954966257e-6	4.9963359370405715e-8	1.537829529956253e-5	1.640135594109904e-5	244	snR33_snR33	NA	chrIII:142364-142546(-)	snRNA	1	NA	6	8	NA	4	29	NA	46.3333333333333	52.375	NA	70	29	NA	48.5	50.5	NA	72	29	29	29	29	29	29	29	29	29	29	29	NA	NA	NA	NA	NA	NA	NA	NA	NA
snR34,CUT274	1.1368727745004895e-7	3.7833230363891363e-7	2.3654859887415643e-6	4.9963359370405715e-8	2.5630492165937546e-8	2.05016949263738e-6	245	snR34,CUT274	NA	chrXII:899183-899895(+)	CUTs	NA	NA	NA	1	NA	1	NA	NA	NA	27	NA	13	NA	NA	NA	27	NA	13	NA	NA	NA	NA	NA	NA	NA	NA	NA	NA	NA	NA	NA	NA	NA	NA	NA	NA	NA	NA
snR35	1.1368727745004895e-7	3.7833230363891363e-7	2.3654859887415643e-6	4.996335937040571e-6	2.5630492165937546e-8	2.05016949263738e-8	246	snR35_snR35	NA	chrXV:759326-759529(-)	snRNA	NA	1	NA	NA	NA	1	NA	24	NA	NA	NA	35	NA	24	NA	NA	NA	35	NA	NA	NA	NA	NA	NA	NA	NA	NA	NA	NA	24	24	24	24	24	24	24	24	24
snR4	1.1368727745004894e-5	3.7833230363891363e-7	2.3654859887415643e-6	4.9963359370405715e-8	2.5630492165937546e-8	2.05016949263738e-8	247	snR4_snR4	NA	chrV:424698-424883(+)	snRNA	1	NA	NA	NA	NA	1	4	NA	NA	NA	NA	26	4	NA	NA	NA	NA	26	4	4	4	4	4	4	4	4	4	4	4	NA	NA	NA	NA	NA	NA	NA	NA	NA
snR40	1.1368727745004895e-7	3.7833230363891363e-7	2.3654859887415644e-8	4.9963359370405715e-8	2.563049216593755e-6	2.05016949263738e-8	248	snR40_snR40	NA	chrXIV:89210-89306(+)	snRNA	NA	NA	1	NA	NA	NA	NA	NA	193	NA	NA	NA	NA	NA	193	NA	NA	NA	NA	NA	NA	NA	NA	NA	NA	NA	NA	NA	NA	NA	NA	NA	NA	NA	NA	NA	NA	NA
snR42	1.1368727745004895e-7	3.783323036389136e-5	2.3654859887415643e-6	4.9963359370405715e-8	2.563049216593755e-6	4.10033898527476e-6	249	snR42	NA	chrXI:559016-559366(-)	snRNA	NA	NA	1	2	1	1	NA	NA	54	47.5	49	50	NA	NA	54	47.5	49	50	NA	NA	NA	NA	NA	NA	NA	NA	NA	NA	NA	NA	NA	NA	NA	NA	NA	NA	NA	NA
snR43	1.1368727745004895e-7	3.7833230363891363e-7	1.1827429943707822e-5	9.992671874081143e-6	2.050439373275004e-5	1.640135594109904e-5	250	snR43_snR43	NA	chrIII:107504-107712(-)	snRNA	NA	2	8	8	NA	5	NA	41.5	37.375	33	NA	40.8	NA	41.5	33.5	32	NA	38	NA	NA	NA	NA	NA	NA	NA	NA	NA	NA	NA	37.6297754444536	NA	25.75	27.5	29.25	41.5	50.25	52	53.75
snR45,CUT433	1.1368727745004895e-7	3.7833230363891363e-7	2.3654859887415644e-8	4.996335937040571e-6	2.5630492165937546e-8	2.05016949263738e-8	251	snR45,CUT433	NA	chrXVI:821739-822163(+)	CUTs	NA	1	NA	NA	NA	NA	NA	24	NA	NA	NA	NA	NA	24	NA	NA	NA	NA	NA	NA	NA	NA	NA	NA	NA	NA	NA	NA	NA	24	24	24	24	24	24	24	24	24
snR47	1.1368727745004895e-7	3.7833230363891363e-7	2.3654859887415644e-8	4.996335937040571e-6	2.5630492165937546e-8	2.05016949263738e-6	252	snR47_YDR042C,snR47,snR47	NA	chrIV:541602-541700(-)	snRNA	NA	1	NA	1	NA	NA	NA	49	NA	42	NA	NA	NA	49	NA	42	NA	NA	NA	NA	NA	NA	NA	NA	NA	NA	NA	NA	NA	49	49	49	49	49	49	49	49	49
snR49	1.1368727745004894e-5	3.7833230363891363e-7	2.3654859887415643e-6	4.9963359370405715e-8	2.563049216593755e-6	2.05016949263738e-6	253	snR49_snR49	NA	chrXIV:716120-716284(+)	snRNA	1	NA	1	1	NA	1	7	NA	41	17	NA	34	7	NA	41	17	NA	34	7	7	7	7	7	7	7	7	7	7	7	NA	NA	NA	NA	NA	NA	NA	NA	NA
snR5	1.1368727745004895e-7	3.7833230363891363e-7	2.3654859887415644e-8	4.9963359370405715e-8	2.5630492165937546e-8	2.05016949263738e-6	254	snR5_snR5	NA	chrXV:842403-842606(+)	snRNA	NA	NA	NA	1	NA	NA	NA	NA	NA	63	NA	NA	NA	NA	NA	63	NA	NA	NA	NA	NA	NA	NA	NA	NA	NA	NA	NA	NA	NA	NA	NA	NA	NA	NA	NA	NA	NA
snR50	1.1368727745004895e-7	3.7833230363891363e-7	2.3654859887415644e-8	4.996335937040571e-6	2.563049216593755e-6	1.02508474631869e-5	255	snR50_snR50	NA	chrXV:259489-259578(+)	snRNA	NA	1	1	5	NA	NA	NA	3	4	33.6	NA	NA	NA	3	4	27	NA	NA	NA	NA	NA	NA	NA	NA	NA	NA	NA	NA	NA	3	3	3	3	3	3	3	3	3
snR51,snR70,snR70,snR41	9.094982196003915e-5	3.7833230363891363e-7	2.1289373898674075e-5	2.997801562224343e-5	4.3571836682093833e-5	4.9204067823297114e-5	256	snR51,snR70,snR70,snR41	NA	chrXVI:718607-719359(-)	snRNA	8	6	17	24	NA	9	40.25	44.6666666666667	47.4705882352941	39.5	NA	28.3333333333333	26	44.5	41	38	NA	27	27.9202449102276	NA	10.1	12.2	14.05	26	46.25	52.2	58.15	80.9	106.45	40.0032423441813	NA	22	23	24	44.5	62	63	64.75
snR52,CUT567	1.1368727745004895e-7	3.7833230363891363e-7	2.3654859887415643e-6	4.9963359370405715e-8	2.5630492165937546e-8	2.05016949263738e-6	257	snR52,CUT567	NA	chrV:431117-431365(-)	CUTs	NA	NA	NA	1	NA	1	NA	NA	NA	13	NA	36	NA	NA	NA	13	NA	36	NA	NA	NA	NA	NA	NA	NA	NA	NA	NA	NA	NA	NA	NA	NA	NA	NA	NA	NA	NA
snR55,snR57	1.1368727745004895e-7	3.7833230363891363e-7	1.1827429943707822e-5	4.9963359370405715e-8	2.563049216593755e-5	1.2301016955824279e-5	258	snR55,snR57	NA	chrXII:794707-795219(-)	snRNA	NA	NA	10	6	NA	5	NA	NA	24.7	43	NA	49.8	NA	NA	24	47	NA	34	NA	NA	NA	NA	NA	NA	NA	NA	NA	NA	NA	NA	NA	NA	NA	NA	NA	NA	NA	NA
snR56	1.1368727745004894e-5	3.7833230363891363e-7	2.3654859887415643e-6	4.996335937040571e-6	2.5630492165937546e-8	6.150508477912139e-6	259	snR56	NA	chrII:88041-88393(+)	snRNA	1	1	NA	3	NA	1	33	4	NA	25.3333333333333	NA	69	33	4	NA	16	NA	69	33	33	33	33	33	33	33	33	33	33	33	4	4	4	4	4	4	4	4	4
snR61	1.1368727745004894e-5	3.7833230363891363e-7	4.7309719774831285e-6	4.996335937040571e-6	2.5630492165937546e-8	2.05016949263738e-6	260	snR61	NA	chrXII:794486-794575(-)	snRNA	1	1	NA	1	NA	2	6	6	NA	11	NA	10	6	6	NA	11	NA	10	6	6	6	6	6	6	6	6	6	6	6	6	6	6	6	6	6	6	6	6
snR62	1.1368727745004895e-7	3.7833230363891363e-7	2.3654859887415644e-8	1.4989007811121716e-5	5.12609843318751e-6	1.640135594109904e-5	261	snR62	NA	chrXV:409774-409974(-)	snRNA	NA	3	2	8	NA	NA	NA	47.6666666666667	50.5	27.5	NA	NA	NA	50	50.5	23	NA	NA	NA	NA	NA	NA	NA	NA	NA	NA	NA	NA	NA	46.8147225212366	NA	37.4	38.8	40.2	50	53.5	54.2	54.9
snR63	2.2737455490009787e-5	3.7833230363891363e-7	3.784777581986503e-5	5.995603124448686e-5	6.663927963143762e-5	3.8953220360110216e-5	262	snR63	NA	chrIV:323045-323653(-)	snRNA	2	12	26	19	NA	16	19	30.1666666666667	29.7307692307692	29.0526315789474	NA	25.125	19	23.5	25.5	23	NA	23	18.7616630392937	NA	16.3	16.6	16.9	19	20.5	20.8	21.1	21.4	21.7	24.0928921537662	11	9.65	11	11	23.5	39	50	55.05
snR68	2.2737455490009787e-5	3.7833230363891363e-7	7.096457966224693e-6	4.9963359370405715e-8	1.2815246082968774e-5	1.2301016955824279e-5	263	snR68	NA	chrIX:96857-97217(+)	snRNA	2	NA	5	6	NA	3	58	NA	47.4	53.1666666666667	NA	52	58	NA	37	51.5	NA	64	55.7494394590654	NA	43.6	45.2	46.8	58	66	67.6	69.2	70.8	72.4	NA	NA	NA	NA	NA	NA	NA	NA	NA
snR69	1.1368727745004895e-7	3.7833230363891363e-7	2.3654859887415644e-8	4.9963359370405715e-8	2.5630492165937546e-8	2.05016949263738e-6	264	snR69	NA	chrXI:364428-364876(+)	snRNA	NA	NA	NA	1	NA	NA	NA	NA	NA	23	NA	NA	NA	NA	NA	23	NA	NA	NA	NA	NA	NA	NA	NA	NA	NA	NA	NA	NA	NA	NA	NA	NA	NA	NA	NA	NA	NA
snR7-L	1.1368727745004895e-7	3.7833230363891363e-7	2.3654859887415644e-8	4.996335937040571e-6	2.563049216593755e-6	2.05016949263738e-8	265	snR7-L_snR7-L,snR7-S	NA	chrVII:939459-939672(-)	snRNA	NA	1	1	NA	NA	NA	NA	33	238	NA	NA	NA	NA	33	238	NA	NA	NA	NA	NA	NA	NA	NA	NA	NA	NA	NA	NA	NA	33	33	33	33	33	33	33	33	33
snR71,CUT180,CUT181	1.1368727745004895e-7	3.7833230363891363e-7	2.3654859887415644e-8	4.9963359370405715e-8	2.563049216593755e-6	2.05016949263738e-6	266	snR71,CUT180,CUT181	NA	chrVIII:411090-412330(+)	CUTs	NA	NA	1	1	NA	NA	NA	NA	51	42	NA	NA	NA	NA	51	42	NA	NA	NA	NA	NA	NA	NA	NA	NA	NA	NA	NA	NA	NA	NA	NA	NA	NA	NA	NA	NA	NA
snR72	1.1368727745004895e-7	3.7833230363891363e-7	2.3654859887415644e-8	4.9963359370405715e-8	2.5630492165937546e-8	4.10033898527476e-6	267	snR72_snR72	NA	chrXIII:298554-298651(+)	snRNA	NA	NA	NA	2	NA	NA	NA	NA	NA	57	NA	NA	NA	NA	NA	57	NA	NA	NA	NA	NA	NA	NA	NA	NA	NA	NA	NA	NA	NA	NA	NA	NA	NA	NA	NA	NA	NA
snR73	1.1368727745004895e-7	3.7833230363891363e-7	2.3654859887415644e-8	4.996335937040571e-6	2.5630492165937546e-8	2.05016949263738e-8	268	snR73_snR73,YMR013W-A	NA	chrXIII:298307-298412(+)	snRNA	NA	1	NA	NA	NA	NA	NA	49	NA	NA	NA	NA	NA	49	NA	NA	NA	NA	NA	NA	NA	NA	NA	NA	NA	NA	NA	NA	NA	49	49	49	49	49	49	49	49	49
snR74	1.1368727745004895e-7	3.7833230363891363e-7	2.3654859887415643e-6	4.9963359370405715e-8	2.563049216593755e-6	2.05016949263738e-6	269	snR74	NA	chrXIII:298138-298225(+)	snRNA	NA	NA	1	1	NA	1	NA	NA	12	23	NA	10	NA	NA	12	23	NA	10	NA	NA	NA	NA	NA	NA	NA	NA	NA	NA	NA	NA	NA	NA	NA	NA	NA	NA	NA	NA
snR76,snR75	2.2737455490009787e-5	3.7833230363891363e-7	3.31168038423819e-5	3.997068749632457e-5	4.869793511528134e-5	3.485288137483546e-5	270	snR76,snR75	NA	chrXIII:297729-297993(+)	snRNA	2	8	19	17	NA	14	11.5	38.5	35.2631578947368	31.7058823529412	NA	34	11.5	42	37	29	NA	33	4.69041575982343	NA	2.05	3.1	4.15	11.5	16.75	17.8	18.85	19.9	20.95	31.8326486625117	37	9.85	13.7	18	42	50.25	50.6	50.95
snR77	1.1368727745004895e-7	3.7833230363891363e-7	2.3654859887415643e-6	4.9963359370405715e-8	2.563049216593755e-6	2.05016949263738e-8	271	snR77_snR77	NA	chrXIII:297506-297593(+)	snRNA	NA	NA	1	NA	NA	1	NA	NA	16	NA	NA	20	NA	NA	16	NA	NA	20	NA	NA	NA	NA	NA	NA	NA	NA	NA	NA	NA	NA	NA	NA	NA	NA	NA	NA	NA	NA
snR8	1.1368727745004895e-7	3.7833230363891363e-7	2.3654859887415644e-8	4.9963359370405715e-8	2.563049216593755e-6	2.05016949263738e-8	272	snR8_snR8	NA	chrXV:832332-832521(+)	snRNA	NA	NA	1	NA	NA	NA	NA	NA	30	NA	NA	NA	NA	NA	30	NA	NA	NA	NA	NA	NA	NA	NA	NA	NA	NA	NA	NA	NA	NA	NA	NA	NA	NA	NA	NA	NA	NA
snR80	1.1368727745004895e-7	3.7833230363891363e-7	2.3654859887415644e-8	4.9963359370405715e-8	2.563049216593755e-6	2.05016949263738e-6	273	snR80	NA	chrV:52150-52320(-)	snRNA	NA	NA	1	1	NA	NA	NA	NA	68	64	NA	NA	NA	NA	68	64	NA	NA	NA	NA	NA	NA	NA	NA	NA	NA	NA	NA	NA	NA	NA	NA	NA	NA	NA	NA	NA	NA
snR82	1.1368727745004894e-5	3.7833230363891363e-7	4.7309719774831285e-6	9.992671874081143e-6	1.025219686637502e-5	6.150508477912139e-6	274	snR82_snR82	NA	chrVII:316788-317055(+)	snRNA	1	2	4	3	NA	2	34	54	52.25	43.3333333333333	NA	40	34	54	50	49	NA	40	34	34	34	34	34	34	34	34	34	34	34	53.851648071345	NA	50.4	50.8	51.2	54	56	56.4	56.8
snR83	1.1368727745004895e-7	3.7833230363891363e-7	2.3654859887415644e-8	4.996335937040571e-6	5.12609843318751e-6	4.10033898527476e-6	275	snR83_snR83	NA	chrXIII:626349-626654(+)	snRNA	NA	1	2	2	NA	NA	NA	57	22	42.5	NA	NA	NA	57	22	42.5	NA	NA	NA	NA	NA	NA	NA	NA	NA	NA	NA	NA	NA	57	57	57	57	57	57	57	57	57
snR84	2.2737455490009787e-5	3.7833230363891363e-7	2.3654859887415643e-6	4.9963359370405715e-8	5.12609843318751e-6	1.02508474631869e-5	276	snR84_CUT539,snR84	NA	chrIV:1492477-1493026(-)	CUTs	2	NA	2	5	NA	1	54	NA	49	72.2	NA	21	54	NA	49	59	NA	21	53.851648071345	NA	50.4	50.8	51.2	54	56	56.4	56.8	57.2	57.6	NA	NA	NA	NA	NA	NA	NA	NA	NA
snR85	1.1368727745004894e-5	3.7833230363891363e-7	2.3654859887415644e-8	4.9963359370405715e-8	2.563049216593755e-6	2.05016949263738e-8	277	snR85_snR85	NA	chrXIII:67768-67938(-)	snRNA	1	NA	1	NA	NA	NA	9	NA	15	NA	NA	NA	9	NA	15	NA	NA	NA	9	9	9	9	9	9	9	9	9	9	9	NA	NA	NA	NA	NA	NA	NA	NA	NA
snR86	1.1368727745004894e-5	3.7833230363891363e-7	7.096457966224693e-6	4.9963359370405715e-8	1.025219686637502e-5	8.20067797054952e-6	278	snR86_snR86	NA	chrXIII:762110-763113(-)	snRNA	1	NA	4	4	NA	3	21	NA	47.75	54.75	NA	51.3333333333333	21	NA	50	52.5	NA	58	21	21	21	21	21	21	21	21	21	21	21	NA	NA	NA	NA	NA	NA	NA	NA	NA
SRG1,YER081W	1.1368727745004894e-5	3.783323036389136e-5	6.62336076847638e-5	4.996335937040572e-5	4.613488589868759e-5	5.12542373159345e-5	279	SRG1,YER081W_SRG1,SER3	SRG1,SER3	chrV:322217-324201(+)	other	1	10	18	25	1	28	69	35.9	42.4444444444444	50	35	46.0357142857143	69	42	51	53	35	44	69	69	69	69	69	69	69	69	69	69	69	31.7717612231047	20	15.05	19.1	20	42	46.75	47.2	47.65
SUT007	1.1368727745004895e-7	3.7833230363891363e-7	2.3654859887415644e-8	4.996335937040571e-6	2.5630492165937546e-8	2.05016949263738e-8	280	SUT007	NA	chrII:196311-196735(+)	SUTs	NA	1	NA	NA	NA	NA	NA	23	NA	NA	NA	NA	NA	23	NA	NA	NA	NA	NA	NA	NA	NA	NA	NA	NA	NA	NA	NA	NA	23	23	23	23	23	23	23	23	23
SUT008,XUT	1.1368727745004894e-5	3.7833230363891363e-7	2.3654859887415644e-8	4.9963359370405715e-8	2.563049216593755e-6	2.05016949263738e-6	281	SUT008,XUT_2F-78	NA	chrII:238400-238951(+)	XUTs	1	NA	1	1	NA	NA	153	NA	11	75	NA	NA	153	NA	11	75	NA	NA	153	153	153	153	153	153	153	153	153	153	153	NA	NA	NA	NA	NA	NA	NA	NA	NA
SUT013	1.1368727745004894e-5	3.7833230363891363e-7	7.096457966224693e-6	4.996335937040571e-6	5.12609843318751e-6	2.05016949263738e-6	282	SUT013	NA	chrII:276760-278816(+)	SUTs	1	1	2	1	NA	3	26	47	62.5	50	NA	77.6666666666667	26	47	62.5	50	NA	71	26	26	26	26	26	26	26	26	26	26	26	47	47	47	47	47	47	47	47	47
SUT016,XUT	1.1368727745004895e-7	3.783323036389136e-5	7.096457966224693e-6	4.996335937040571e-6	2.5630492165937546e-8	2.05016949263738e-6	283	SUT016,XUT_2F-150	NA	chrII:371271-373727(+)	XUTs	NA	1	NA	1	1	3	NA	17	NA	23	34	51.3333333333333	NA	17	NA	23	34	49	NA	NA	NA	NA	NA	NA	NA	NA	NA	NA	NA	17	17	17	17	17	17	17	17	17
SUT017	3.410618323501468e-5	3.7833230363891363e-7	3.31168038423819e-5	2.997801562224343e-5	7.689147649781265e-6	2.05016949263738e-5	284	SUT017	NA	chrII:453551-454695(+)	SUTs	3	6	3	10	NA	14	43.6666666666667	55.1666666666667	47.6666666666667	42.3	NA	55	44	41	46	48	NA	55.5	39.7737223746079	NA	24.2	26.4	28.6	44	54.5	56.6	58.7	60.8	62.9	47.5844496289258	NA	27.75	30.5	33.25	41	57	61	77.5
SUT020	1.1368727745004895e-7	3.7833230363891363e-7	2.6020345876157208e-5	5.995603124448686e-5	3.075659059912506e-5	2.665220340428594e-5	285	SUT020	NA	chrII:553472-556200(+)	SUTs	NA	12	12	13	NA	11	NA	53.75	43.5	58.4615384615385	NA	52.0909090909091	NA	51.5	39.5	49	NA	60	NA	NA	NA	NA	NA	NA	NA	NA	NA	NA	NA	52.7159450645139	53	40.3	43.2	44.3	51.5	63.5	64.6	65.7
SUT021,XUT	1.1368727745004895e-7	3.7833230363891363e-7	2.3654859887415644e-8	4.996335937040571e-6	2.5630492165937546e-8	2.05016949263738e-8	286	SUT021,XUT_2F-282,CUT035	NA	chrII:697840-698768(+)	CUTs	NA	1	NA	NA	NA	NA	NA	39	NA	NA	NA	NA	NA	39	NA	NA	NA	NA	NA	NA	NA	NA	NA	NA	NA	NA	NA	NA	NA	39	39	39	39	39	39	39	39	39
SUT023	1.1368727745004894e-5	3.7833230363891363e-7	4.7309719774831285e-6	1.9985343748162285e-5	7.689147649781265e-6	1.845152543373642e-5	287	SUT023	NA	chrII:785448-786472(+)	SUTs	1	4	3	9	NA	2	45	41.75	28.3333333333333	37	NA	37.5	45	38.5	29	26	NA	37.5	45	45	45	45	45	45	45	45	45	45	45	40.7108267271749	NA	32.75	33.5	34.25	38.5	44.5	47.2	49.9
SUT025,XUT	1.1368727745004895e-7	1.1349969109167409e-4	2.1289373898674075e-5	3.4974351559284004e-5	2.050439373275004e-5	2.8702372896923318e-5	288	SUT025,XUT_3F-11,XUT_3F-12	NA	chrIII:39569-41322(+)	XUTs	NA	7	8	14	3	9	NA	32.5714285714286	55.75	40.7857142857143	47.6666666666667	33.4444444444444	NA	33	53.5	51.5	40	35	NA	NA	NA	NA	NA	NA	NA	NA	NA	NA	NA	29.6484576138588	NA	15.5	17	18.5	33	39.5	41.6	44.4
SUT036	1.1368727745004895e-7	3.7833230363891363e-7	2.3654859887415644e-8	4.996335937040571e-6	2.563049216593755e-6	2.05016949263738e-8	289	SUT036	NA	chrIII:206826-208042(+)	SUTs	NA	1	1	NA	NA	NA	NA	56	78	NA	NA	NA	NA	56	78	NA	NA	NA	NA	NA	NA	NA	NA	NA	NA	NA	NA	NA	NA	56	56	56	56	56	56	56	56	56
SUT040,XUT	1.1368727745004895e-7	3.7833230363891363e-7	2.3654859887415644e-8	4.9963359370405715e-8	1.025219686637502e-5	2.05016949263738e-6	290	SUT040,XUT_3F-132	NA	chrIII:298642-299584(+)	XUTs	NA	NA	4	1	NA	NA	NA	NA	27.5	11	NA	NA	NA	NA	29	11	NA	NA	NA	NA	NA	NA	NA	NA	NA	NA	NA	NA	NA	NA	NA	NA	NA	NA	NA	NA	NA	NA
SUT044,XUT	1.1368727745004895e-7	3.7833230363891363e-7	4.7309719774831285e-6	4.9963359370405715e-8	2.563049216593755e-6	4.10033898527476e-6	291	SUT044,XUT_4F-161	NA	chrIV:314921-316961(+)	XUTs	NA	NA	1	2	NA	2	NA	NA	70	32	NA	31	NA	NA	70	32	NA	31	NA	NA	NA	NA	NA	NA	NA	NA	NA	NA	NA	NA	NA	NA	NA	NA	NA	NA	NA	NA
SUT046	1.1368727745004894e-5	3.7833230363891363e-7	2.3654859887415644e-8	4.996335937040571e-6	2.563049216593755e-6	2.05016949263738e-8	292	SUT046	NA	chrIV:323785-324457(+)	SUTs	1	1	1	NA	NA	NA	28	47	48	NA	NA	NA	28	47	48	NA	NA	NA	28	28	28	28	28	28	28	28	28	28	28	47	47	47	47	47	47	47	47	47
SUT048	1.1368727745004895e-7	3.7833230363891363e-7	2.3654859887415644e-8	4.9963359370405715e-8	2.563049216593755e-6	2.05016949263738e-6	293	SUT048	NA	chrIV:381593-386505(+)	SUTs	NA	NA	1	1	NA	NA	NA	NA	40	37	NA	NA	NA	NA	40	37	NA	NA	NA	NA	NA	NA	NA	NA	NA	NA	NA	NA	NA	NA	NA	NA	NA	NA	NA	NA	NA	NA
SUT054,XUT	1.1368727745004894e-5	3.7833230363891363e-7	2.6020345876157208e-5	4.4967023433365144e-5	2.3067442949343794e-5	2.8702372896923318e-5	294	SUT054,XUT_4F-267,CUT065,SUT055	NA	chrIV:542179-544730(+)	CUTs	1	9	9	14	NA	11	44	30.4444444444444	31	37	NA	35.1818181818182	44	29	35	35	NA	28	44	44	44	44	44	44	44	44	44	44	44	29.0982373948522	NA	19	21	22.4	29	38	38	38
SUT057,XUT	1.1368727745004895e-7	3.7833230363891363e-7	4.7309719774831285e-6	4.9963359370405715e-8	2.5630492165937546e-8	2.05016949263738e-8	295	SUT057,XUT_4F-300,XUT_4F-303	NA	chrIV:614196-616916(+)	XUTs	NA	NA	NA	NA	NA	2	NA	NA	NA	NA	NA	37	NA	NA	NA	NA	NA	37	NA	NA	NA	NA	NA	NA	NA	NA	NA	NA	NA	NA	NA	NA	NA	NA	NA	NA	NA	NA
SUT058,XUT	1.1368727745004895e-7	3.7833230363891363e-7	2.3654859887415644e-8	4.9963359370405715e-8	2.5630492165937546e-8	2.05016949263738e-6	296	SUT058,XUT_4F-328	NA	chrIV:680212-680570(+)	XUTs	NA	NA	NA	1	NA	NA	NA	NA	NA	33	NA	NA	NA	NA	NA	33	NA	NA	NA	NA	NA	NA	NA	NA	NA	NA	NA	NA	NA	NA	NA	NA	NA	NA	NA	NA	NA	NA
SUT061,XUT	1.1368727745004894e-5	3.7833230363891363e-7	2.3654859887415643e-6	4.9963359370405715e-8	2.563049216593755e-6	1.4351186448461659e-5	297	SUT061,XUT_4F-395	NA	chrIV:831709-832749(+)	XUTs	1	NA	1	7	NA	1	46	NA	58	58.1428571428571	NA	30	46	NA	58	59	NA	30	46	46	46	46	46	46	46	46	46	46	46	NA	NA	NA	NA	NA	NA	NA	NA	NA
SUT062,XUT	1.1368727745004895e-7	3.7833230363891363e-7	7.096457966224693e-6	4.9963359370405715e-8	2.5630492165937546e-8	2.05016949263738e-8	298	SUT062,XUT_4F-441	NA	chrIV:957789-958699(+)	XUTs	NA	NA	NA	NA	NA	3	NA	NA	NA	NA	NA	56	NA	NA	NA	NA	NA	48	NA	NA	NA	NA	NA	NA	NA	NA	NA	NA	NA	NA	NA	NA	NA	NA	NA	NA	NA	NA
SUT071,XUT	2.2737455490009787e-5	7.566646072778272e-5	1.655840192119095e-5	4.996335937040571e-6	2.8193541382531303e-5	2.665220340428594e-5	299	SUT071,XUT_4F-532	NA	chrIV:1174461-1175687(+)	XUTs	2	1	11	13	2	7	21	59	52.9090909090909	34.7692307692308	22	34.1428571428571	21	59	47	32	22	25	18.9736659610103	NA	12.9	13.8	14.7	21	25.5	26.4	27.3	28.2	29.1	59	59	59	59	59	59	59	59	59
SUT073	1.1368727745004895e-7	3.7833230363891363e-7	2.3654859887415644e-8	9.992671874081143e-6	2.5630492165937546e-8	4.10033898527476e-6	300	SUT073	NA	chrIV:1266965-1267341(+)	SUTs	NA	2	NA	2	NA	NA	NA	44	NA	24	NA	NA	NA	44	NA	24	NA	NA	NA	NA	NA	NA	NA	NA	NA	NA	NA	NA	NA	43.7149859887888	NA	39.5	40	40.5	44	46.5	47	47.5
SUT074,XUT	1.1368727745004895e-7	3.7833230363891363e-7	2.3654859887415644e-8	4.9963359370405715e-8	5.12609843318751e-6	2.05016949263738e-6	301	SUT074,XUT_4F-597	NA	chrIV:1295757-1296835(+)	XUTs	NA	NA	2	1	NA	NA	NA	NA	44	19	NA	NA	NA	NA	44	19	NA	NA	NA	NA	NA	NA	NA	NA	NA	NA	NA	NA	NA	NA	NA	NA	NA	NA	NA	NA	NA	NA
SUT084,XUT	1.1368727745004894e-5	3.7833230363891363e-7	2.3654859887415644e-8	4.9963359370405715e-8	2.5630492165937546e-8	2.05016949263738e-8	302	SUT084,XUT_4F-705	NA	chrIV:1514341-1515357(+)	XUTs	1	NA	NA	NA	NA	NA	58	NA	NA	NA	NA	NA	58	NA	NA	NA	NA	NA	58	58	58	58	58	58	58	58	58	58	58	NA	NA	NA	NA	NA	NA	NA	NA	NA
SUT085,XUT	1.1368727745004894e-5	3.7833230363891363e-7	9.461943954966257e-6	4.9963359370405715e-8	2.563049216593755e-6	8.20067797054952e-6	303	SUT085,XUT_4F-711	NA	chrIV:1521093-1522502(+)	XUTs	1	NA	1	4	NA	4	96	NA	86	54.25	NA	53.5	96	NA	86	53.5	NA	51	96	96	96	96	96	96	96	96	96	96	96	NA	NA	NA	NA	NA	NA	NA	NA	NA
SUT086,CUT102	1.1368727745004895e-7	3.7833230363891363e-7	2.3654859887415644e-8	9.992671874081143e-6	2.563049216593755e-6	6.150508477912139e-6	304	SUT086,CUT102	NA	chrV:7713-8297(+)	CUTs	NA	2	1	3	NA	NA	NA	44	34	39	NA	NA	NA	44	34	46	NA	NA	NA	NA	NA	NA	NA	NA	NA	NA	NA	NA	NA	33.0907842155486	NA	17.9	20.8	23.7	44	58.5	61.4	64.3
SUT087	1.1368727745004895e-7	3.7833230363891363e-7	4.7309719774831285e-6	4.996335937040571e-6	2.563049216593755e-6	2.05016949263738e-6	305	SUT087	NA	chrV:11545-11929(+)	SUTs	NA	1	1	1	NA	2	NA	45	45	8	NA	44.5	NA	45	45	8	NA	44.5	NA	NA	NA	NA	NA	NA	NA	NA	NA	NA	NA	45	45	45	45	45	45	45	45	45
SUT088,XUT	1.1368727745004895e-7	3.7833230363891363e-7	2.3654859887415644e-8	9.992671874081143e-6	2.5630492165937546e-8	6.150508477912139e-6	306	SUT088,XUT_5F-52	NA	chrV:118097-118673(+)	XUTs	NA	2	NA	3	NA	NA	NA	42.5	NA	44.6666666666667	NA	NA	NA	42.5	NA	51	NA	NA	NA	NA	NA	NA	NA	NA	NA	NA	NA	NA	NA	42.4970587217516	NA	42.05	42.1	42.15	42.5	42.75	42.8	42.85
SUT089	1.1368727745004894e-5	3.7833230363891363e-7	4.7309719774831285e-6	4.996335937040571e-6	1.2815246082968774e-5	6.150508477912139e-6	307	SUT089	NA	chrV:173473-173769(+)	SUTs	1	1	5	3	NA	2	44	23	40	36.3333333333333	NA	44	44	23	40	38	NA	44	44	44	44	44	44	44	44	44	44	44	44	23	23	23	23	23	23	23	23	23
SUT090	1.1368727745004895e-7	3.7833230363891363e-7	2.3654859887415643e-6	4.9963359370405715e-8	2.5630492165937546e-8	2.05016949263738e-8	308	SUT090	NA	chrV:191977-192681(+)	SUTs	NA	NA	NA	NA	NA	1	NA	NA	NA	NA	NA	17	NA	NA	NA	NA	NA	17	NA	NA	NA	NA	NA	NA	NA	NA	NA	NA	NA	NA	NA	NA	NA	NA	NA	NA	NA	NA
SUT096,XUT	1.1368727745004895e-7	3.7833230363891363e-7	2.3654859887415643e-6	4.9963359370405715e-8	2.5630492165937546e-8	2.05016949263738e-6	309	SUT096,XUT_5F-191	NA	chrV:377945-378797(+)	XUTs	NA	NA	NA	1	NA	1	NA	NA	NA	41	NA	39	NA	NA	NA	41	NA	39	NA	NA	NA	NA	NA	NA	NA	NA	NA	NA	NA	NA	NA	NA	NA	NA	NA	NA	NA	NA
SUT097	1.1368727745004895e-7	3.7833230363891363e-7	4.7309719774831285e-6	4.996335937040571e-6	2.563049216593755e-6	2.05016949263738e-6	310	SUT097	NA	chrV:489921-491257(+)	SUTs	NA	1	1	1	NA	2	NA	46	37	50	NA	147	NA	46	37	50	NA	147	NA	NA	NA	NA	NA	NA	NA	NA	NA	NA	NA	46	46	46	46	46	46	46	46	46
SUT101,XUT	1.1368727745004895e-7	3.7833230363891363e-7	4.7309719774831285e-6	4.9963359370405715e-8	7.689147649781265e-6	1.02508474631869e-5	311	SUT101,XUT_6F-22	NA	chrVI:54577-55430(+)	XUTs	NA	NA	3	5	NA	2	NA	NA	20.6666666666667	24.6	NA	23	NA	NA	22	19	NA	23	NA	NA	NA	NA	NA	NA	NA	NA	NA	NA	NA	NA	NA	NA	NA	NA	NA	NA	NA	NA
SUT102,XUT	1.1368727745004895e-7	3.7833230363891363e-7	9.461943954966257e-6	9.992671874081143e-6	2.5630492165937546e-8	1.640135594109904e-5	312	SUT102,XUT_6F-34	NA	chrVI:78049-79339(+)	XUTs	NA	2	NA	8	NA	4	NA	59	NA	34.75	NA	45.75	NA	59	NA	32.5	NA	49	NA	NA	NA	NA	NA	NA	NA	NA	NA	NA	NA	58.9660919512223	NA	57.2	57.4	57.6	59	60	60.2	60.4
SUT103	5.684363872502447e-5	7.566646072778272e-5	1.8923887909932514e-5	1.4989007811121716e-5	1.7941344516156285e-5	2.05016949263738e-5	313	SUT103	NA	chrVI:89577-90769(+)	SUTs	5	3	7	10	2	8	61.2	58.6666666666667	65.8571428571429	53.9	42.5	62.5	59	57	54	56	42.5	63	57.287258153124	NA	33.8	38.6	43.4	59	81	81.6	82.2	82.8	83.4	58.4871766764853	NA	54.3	54.6	54.9	57	61	61.8	62.6
SUT105	3.410618323501468e-5	3.7833230363891363e-7	2.3654859887415643e-6	4.9963359370405715e-8	2.5630492165937546e-8	2.05016949263738e-6	314	SUT105	NA	chrVI:110185-110553(+)	SUTs	3	NA	NA	1	NA	1	37.6666666666667	NA	NA	74	NA	193	39	NA	NA	74	NA	193	35.1441672552013	NA	22.8	24.6	26.4	39	46	47.4	48.8	50.2	51.6	NA	NA	NA	NA	NA	NA	NA	NA	NA
SUT108	1.1368727745004895e-7	3.7833230363891363e-7	2.3654859887415644e-8	4.9963359370405715e-8	2.5630492165937546e-8	2.05016949263738e-6	315	SUT108	NA	chrVII:16441-17017(+)	SUTs	NA	NA	NA	1	NA	NA	NA	NA	NA	96	NA	NA	NA	NA	NA	96	NA	NA	NA	NA	NA	NA	NA	NA	NA	NA	NA	NA	NA	NA	NA	NA	NA	NA	NA	NA	NA	NA
SUT111	2.2737455490009787e-5	3.783323036389136e-5	7.096457966224693e-6	2.498167968520286e-5	1.2815246082968774e-5	1.2301016955824279e-5	316	SUT111	NA	chrVII:74442-76698(+)	SUTs	2	5	5	6	1	3	55.5	59	41.4	56.8333333333333	29	51.6666666666667	55.5	54	43	64	29	54	54.9909083394701	NA	48.75	49.5	50.25	55.5	59.25	60	60.75	61.5	62.25	51.6671623629015	NA	27.4	32.8	38.2	54	55	67	79
SUT112	1.1368727745004895e-7	3.7833230363891363e-7	2.3654859887415644e-8	4.9963359370405715e-8	2.563049216593755e-6	2.05016949263738e-6	317	SUT112	NA	chrVII:193539-193691(+)	SUTs	NA	NA	1	1	NA	NA	NA	NA	16	39	NA	NA	NA	NA	16	39	NA	NA	NA	NA	NA	NA	NA	NA	NA	NA	NA	NA	NA	NA	NA	NA	NA	NA	NA	NA	NA	NA
SUT114	1.1368727745004895e-7	3.7833230363891363e-7	4.7309719774831285e-6	4.996335937040571e-6	7.689147649781265e-6	8.20067797054952e-6	318	SUT114	NA	chrVII:320027-320531(+)	SUTs	NA	1	3	4	NA	2	NA	42	30.3333333333333	36	NA	34	NA	42	24	35	NA	34	NA	NA	NA	NA	NA	NA	NA	NA	NA	NA	NA	42	42	42	42	42	42	42	42	42
SUT117	1.1368727745004895e-7	3.7833230363891363e-7	2.3654859887415644e-8	4.9963359370405715e-8	2.563049216593755e-6	2.05016949263738e-6	319	SUT117	NA	chrVII:388931-389467(+)	SUTs	NA	NA	1	1	NA	NA	NA	NA	35	77	NA	NA	NA	NA	35	77	NA	NA	NA	NA	NA	NA	NA	NA	NA	NA	NA	NA	NA	NA	NA	NA	NA	NA	NA	NA	NA	NA
SUT118,XUT	1.1368727745004895e-7	3.7833230363891363e-7	2.3654859887415643e-6	9.992671874081143e-6	2.5630492165937546e-8	2.05016949263738e-6	320	SUT118,XUT_7F-206	NA	chrVII:422139-422947(+)	XUTs	NA	2	NA	1	NA	1	NA	42.5	NA	58	NA	49	NA	42.5	NA	58	NA	49	NA	NA	NA	NA	NA	NA	NA	NA	NA	NA	NA	42	NA	36.65	37.3	37.95	42.5	45.75	46.4	47.05
SUT119,XUT	1.1368727745004895e-7	3.783323036389136e-5	4.7309719774831285e-6	4.9963359370405715e-8	2.5630492165937546e-8	2.05016949263738e-6	321	SUT119,XUT_7F-213	NA	chrVII:433507-435087(+)	XUTs	NA	NA	NA	1	1	2	NA	NA	NA	60	72	65	NA	NA	NA	60	72	65	NA	NA	NA	NA	NA	NA	NA	NA	NA	NA	NA	NA	NA	NA	NA	NA	NA	NA	NA	NA
SUT120,CUT144	1.1368727745004895e-7	3.783323036389136e-5	4.7309719774831285e-6	4.9963359370405715e-8	2.563049216593755e-6	4.10033898527476e-6	322	SUT120,CUT144	NA	chrVII:483971-484987(+)	CUTs	NA	NA	1	2	1	2	NA	NA	56	87	42	53	NA	NA	56	87	42	53	NA	NA	NA	NA	NA	NA	NA	NA	NA	NA	NA	NA	NA	NA	NA	NA	NA	NA	NA	NA
SUT121	1.1368727745004895e-7	3.7833230363891363e-7	2.3654859887415643e-6	9.992671874081143e-6	2.5630492165937546e-8	2.05016949263738e-8	323	SUT121	NA	chrVII:524907-525091(+)	SUTs	NA	2	NA	NA	NA	1	NA	43.5	NA	NA	NA	22	NA	43.5	NA	NA	NA	22	NA	NA	NA	NA	NA	NA	NA	NA	NA	NA	NA	42.2137418384109	NA	34.05	35.1	36.15	43.5	48.75	49.8	50.85
SUT125	1.1368727745004895e-7	3.7833230363891363e-7	2.3654859887415643e-6	4.996335937040571e-6	2.5630492165937546e-8	2.05016949263738e-6	324	SUT125	NA	chrVII:650859-651163(+)	SUTs	NA	1	NA	1	NA	1	NA	53	NA	6	NA	51	NA	53	NA	6	NA	51	NA	NA	NA	NA	NA	NA	NA	NA	NA	NA	NA	53	53	53	53	53	53	53	53	53
SUT132,XUT	1.1368727745004895e-7	3.7833230363891363e-7	2.3654859887415644e-8	4.996335937040571e-6	2.5630492165937546e-8	2.05016949263738e-6	325	SUT132,XUT_7F-353,CUT156	NA	chrVII:784195-786331(+)	CUTs	NA	1	NA	1	NA	NA	NA	66	NA	53	NA	NA	NA	66	NA	53	NA	NA	NA	NA	NA	NA	NA	NA	NA	NA	NA	NA	NA	66	66	66	66	66	66	66	66	66
SUT134,XUT	1.1368727745004895e-7	3.7833230363891363e-7	2.3654859887415644e-8	4.996335937040571e-6	2.5630492165937546e-8	2.05016949263738e-8	326	SUT134,XUT_7F-384	NA	chrVII:849579-851136(+)	XUTs	NA	1	NA	NA	NA	NA	NA	81	NA	NA	NA	NA	NA	81	NA	NA	NA	NA	NA	NA	NA	NA	NA	NA	NA	NA	NA	NA	NA	81	81	81	81	81	81	81	81	81
SUT136,XUT	1.1368727745004895e-7	3.7833230363891363e-7	2.3654859887415644e-8	4.9963359370405715e-8	2.563049216593755e-6	2.05016949263738e-8	327	SUT136,XUT_7F-393	NA	chrVII:865875-866251(+)	XUTs	NA	NA	1	NA	NA	NA	NA	NA	44	NA	NA	NA	NA	NA	44	NA	NA	NA	NA	NA	NA	NA	NA	NA	NA	NA	NA	NA	NA	NA	NA	NA	NA	NA	NA	NA	NA	NA
SUT139,XUT	1.1368727745004895e-7	3.7833230363891363e-7	1.1827429943707822e-5	9.992671874081143e-6	1.537829529956253e-5	1.640135594109904e-5	328	SUT139,XUT_7F-437,SUT140	NA	chrVII:968794-970682(+)	XUTs	NA	2	6	8	NA	5	NA	38.5	44.3333333333333	27.625	NA	34.8	NA	38.5	49.5	26	NA	39	NA	NA	NA	NA	NA	NA	NA	NA	NA	NA	NA	32.5883414736007	NA	20.05	22.1	24.15	38.5	48.75	50.8	52.85
SUT147,XUT	4.5474910980019574e-5	3.7833230363891363e-7	1.4192915932449386e-5	9.992671874081143e-6	1.7941344516156285e-5	2.05016949263738e-5	329	SUT147,XUT_8F-2	NA	chrVIII:10697-11569(+)	XUTs	4	2	7	10	NA	6	32.75	34.5	42.5714285714286	42.7	NA	25.1666666666667	27.5	34.5	39	42	NA	19	27.6532085146261	NA	14.2	15.4	16.6	27.5	41.25	45.6	49.95	54.3	58.65	31.3049516849971	NA	21.45	22.9	24.35	34.5	41.75	43.2	44.65
SUT149,CUT172	1.1368727745004895e-7	3.7833230363891363e-7	2.3654859887415644e-8	4.996335937040571e-6	5.12609843318751e-6	2.05016949263738e-6	330	SUT149,CUT172	NA	chrVIII:76162-77418(+)	CUTs	NA	1	2	1	NA	NA	NA	68	51	178	NA	NA	NA	68	51	178	NA	NA	NA	NA	NA	NA	NA	NA	NA	NA	NA	NA	NA	68	68	68	68	68	68	68	68	68
SUT152	1.1368727745004895e-7	3.7833230363891363e-7	2.3654859887415644e-8	4.9963359370405715e-8	2.5630492165937546e-8	2.05016949263738e-6	331	SUT152	NA	chrVIII:111386-111650(+)	SUTs	NA	NA	NA	1	NA	NA	NA	NA	NA	63	NA	NA	NA	NA	NA	63	NA	NA	NA	NA	NA	NA	NA	NA	NA	NA	NA	NA	NA	NA	NA	NA	NA	NA	NA	NA	NA	NA
SUT153,XUT	1.1368727745004895e-7	3.7833230363891363e-7	2.3654859887415643e-6	4.996335937040571e-6	5.12609843318751e-6	2.05016949263738e-6	332	SUT153,XUT_8F-48	NA	chrVIII:121890-124018(+)	XUTs	NA	1	2	1	NA	1	NA	40	59	17	NA	47	NA	40	59	17	NA	47	NA	NA	NA	NA	NA	NA	NA	NA	NA	NA	NA	40	40	40	40	40	40	40	40	40
SUT156,XUT	1.1368727745004895e-7	3.7833230363891363e-7	2.3654859887415643e-6	4.996335937040571e-6	2.563049216593755e-6	2.05016949263738e-6	333	SUT156,XUT_8F-87	NA	chrVIII:189138-190320(+)	XUTs	NA	1	1	1	NA	1	NA	8	30	36	NA	32	NA	8	30	36	NA	32	NA	NA	NA	NA	NA	NA	NA	NA	NA	NA	NA	8	8	8	8	8	8	8	8	8
SUT161	1.1368727745004895e-7	3.7833230363891363e-7	2.3654859887415644e-8	4.996335937040571e-6	2.563049216593755e-6	2.05016949263738e-8	334	SUT161	NA	chrVIII:272113-272617(+)	SUTs	NA	1	1	NA	NA	NA	NA	47	15	NA	NA	NA	NA	47	15	NA	NA	NA	NA	NA	NA	NA	NA	NA	NA	NA	NA	NA	NA	47	47	47	47	47	47	47	47	47
SUT162,XUT	1.1368727745004895e-7	3.7833230363891363e-7	7.096457966224693e-6	9.992671874081143e-6	7.689147649781265e-6	2.2551864419011178e-5	335	SUT162,XUT_8F-130	NA	chrVIII:286401-286995(+)	XUTs	NA	2	3	11	NA	3	NA	21.5	36.6666666666667	62.5454545454545	NA	32	NA	21.5	27	30	NA	32	NA	NA	NA	NA	NA	NA	NA	NA	NA	NA	NA	20.1494416796099	NA	14.75	15.5	16.25	21.5	25.25	26	26.75
SUT167,XUT	1.1368727745004895e-7	3.7833230363891363e-7	4.7309719774831285e-6	4.9963359370405715e-8	1.025219686637502e-5	4.10033898527476e-6	336	SUT167,XUT_8F-158	NA	chrVIII:364369-365036(+)	XUTs	NA	NA	4	2	NA	2	NA	NA	61.25	53	NA	54.5	NA	NA	58.5	53	NA	54.5	NA	NA	NA	NA	NA	NA	NA	NA	NA	NA	NA	NA	NA	NA	NA	NA	NA	NA	NA	NA
SUT169,XUT	1.1368727745004895e-7	3.7833230363891363e-7	7.096457966224693e-6	4.9963359370405715e-8	5.12609843318751e-6	4.10033898527476e-6	337	SUT169,XUT_8F-168	NA	chrVIII:377986-380533(+)	XUTs	NA	NA	2	2	NA	3	NA	NA	75	56.5	NA	48	NA	NA	75	56.5	NA	43	NA	NA	NA	NA	NA	NA	NA	NA	NA	NA	NA	NA	NA	NA	NA	NA	NA	NA	NA	NA
SUT170	1.1368727745004894e-5	3.7833230363891363e-7	2.3654859887415644e-8	4.996335937040571e-6	2.563049216593755e-6	2.05016949263738e-8	338	SUT170	NA	chrVIII:392250-392514(+)	SUTs	1	1	1	NA	NA	NA	58	22	29	NA	NA	NA	58	22	29	NA	NA	NA	58	58	58	58	58	58	58	58	58	58	58	22	22	22	22	22	22	22	22	22
SUT173,XUT	1.1368727745004894e-5	3.7833230363891363e-7	4.7309719774831285e-6	4.9963359370405715e-8	7.689147649781265e-6	6.150508477912139e-6	339	SUT173,XUT_8F-237	NA	chrVIII:516596-517265(+)	XUTs	1	NA	3	3	NA	2	45	NA	79	53.6666666666667	NA	64.5	45	NA	66	57	NA	64.5	45	45	45	45	45	45	45	45	45	45	45	NA	NA	NA	NA	NA	NA	NA	NA	NA
SUT177,XUT	1.1368727745004895e-7	3.7833230363891363e-7	2.3654859887415643e-6	4.9963359370405715e-8	2.5630492165937546e-8	2.05016949263738e-8	340	SUT177,XUT_9F-13	NA	chrIX:40209-41633(+)	XUTs	NA	NA	NA	NA	NA	1	NA	NA	NA	NA	NA	22	NA	NA	NA	NA	NA	22	NA	NA	NA	NA	NA	NA	NA	NA	NA	NA	NA	NA	NA	NA	NA	NA	NA	NA	NA	NA
SUT181	1.1368727745004895e-7	3.7833230363891363e-7	2.3654859887415644e-8	9.992671874081143e-6	2.5630492165937546e-8	2.05016949263738e-8	341	SUT181	NA	chrIX:173849-174713(+)	SUTs	NA	2	NA	NA	NA	NA	NA	65.5	NA	NA	NA	NA	NA	65.5	NA	NA	NA	NA	NA	NA	NA	NA	NA	NA	NA	NA	NA	NA	NA	64.296189622714	NA	54.25	55.5	56.75	65.5	71.75	73	74.25
SUT187,XUT	2.2737455490009787e-5	3.783323036389136e-5	7.096457966224693e-6	4.996335937040571e-6	2.563049216593755e-6	1.4351186448461659e-5	342	SUT187,XUT_9F-138,XUT_9F-139,SUT188	NA	chrIX:289257-292265(+)	XUTs	2	1	1	7	1	3	31.5	31	40	41.4285714285714	30	34.6666666666667	31.5	31	40	32	30	32	31.4006369362152	NA	29.25	29.5	29.75	31.5	32.75	33	33.25	33.5	33.75	31	31	31	31	31	31	31	31	31
SUT189	1.1368727745004894e-5	3.783323036389136e-5	9.461943954966257e-6	4.9963359370405715e-8	2.563049216593755e-6	1.02508474631869e-5	343	SUT189	NA	chrIX:328057-331585(+)	SUTs	1	NA	1	5	1	4	55	NA	51	44	61	30	55	NA	51	55	61	30.5	55	55	55	55	55	55	55	55	55	55	55	NA	NA	NA	NA	NA	NA	NA	NA	NA
SUT190	1.1368727745004895e-7	3.7833230363891363e-7	2.3654859887415644e-8	4.9963359370405715e-8	2.5630492165937546e-8	2.05016949263738e-6	344	SUT190	NA	chrIX:337185-339337(+)	SUTs	NA	NA	NA	1	NA	NA	NA	NA	NA	20	NA	NA	NA	NA	NA	20	NA	NA	NA	NA	NA	NA	NA	NA	NA	NA	NA	NA	NA	NA	NA	NA	NA	NA	NA	NA	NA	NA
SUT200,XUT	1.1368727745004895e-7	3.7833230363891363e-7	2.3654859887415643e-6	4.9963359370405715e-8	2.5630492165937546e-8	4.10033898527476e-6	345	SUT200,XUT_10F-25	NA	chrX:67809-69206(+)	XUTs	NA	NA	NA	2	NA	1	NA	NA	NA	70.5	NA	76	NA	NA	NA	70.5	NA	76	NA	NA	NA	NA	NA	NA	NA	NA	NA	NA	NA	NA	NA	NA	NA	NA	NA	NA	NA	NA
SUT201,XUT	1.1368727745004895e-7	3.7833230363891363e-7	2.3654859887415644e-8	4.996335937040571e-6	2.563049216593755e-6	4.10033898527476e-6	346	SUT201,XUT_10F-32	NA	chrX:76761-80081(+)	XUTs	NA	1	1	2	NA	NA	NA	134	27	77	NA	NA	NA	134	27	77	NA	NA	NA	NA	NA	NA	NA	NA	NA	NA	NA	NA	NA	134	134	134	134	134	134	134	134	134
SUT202,XUT	1.1368727745004894e-5	3.7833230363891363e-7	2.3654859887415643e-6	4.9963359370405715e-8	2.5630492165937546e-8	2.05016949263738e-8	347	SUT202,XUT_10F-44	NA	chrX:101001-101917(+)	XUTs	1	NA	NA	NA	NA	1	15	NA	NA	NA	NA	55	15	NA	NA	NA	NA	55	15	15	15	15	15	15	15	15	15	15	15	NA	NA	NA	NA	NA	NA	NA	NA	NA
SUT203,XUT	1.1368727745004895e-7	3.7833230363891363e-7	4.7309719774831285e-6	4.9963359370405715e-8	2.563049216593755e-6	2.05016949263738e-6	348	SUT203,XUT_10F-49,XUT_10F-50	NA	chrX:111474-113842(+)	XUTs	NA	NA	1	1	NA	2	NA	NA	49	61	NA	48	NA	NA	49	61	NA	48	NA	NA	NA	NA	NA	NA	NA	NA	NA	NA	NA	NA	NA	NA	NA	NA	NA	NA	NA	NA
SUT205,XUT	1.1368727745004894e-5	3.783323036389136e-5	9.461943954966257e-6	2.498167968520286e-5	1.7941344516156285e-5	1.02508474631869e-5	349	SUT205,XUT_10F-86,CUT205	NA	chrX:180488-180981(+)	CUTs	1	5	7	5	1	4	40	36.4	27.1428571428571	30.4	32	30.25	40	39	26	30	32	30.5	40	40	40	40	40	40	40	40	40	40	40	34.5390561475307	NA	21.8	23.6	25.4	39	41	43.4	45.8
SUT206	1.1368727745004895e-7	3.7833230363891363e-7	2.3654859887415644e-8	4.9963359370405715e-8	5.12609843318751e-6	2.05016949263738e-6	350	SUT206	NA	chrX:193744-195184(+)	SUTs	NA	NA	2	1	NA	NA	NA	NA	22.5	64	NA	NA	NA	NA	22.5	64	NA	NA	NA	NA	NA	NA	NA	NA	NA	NA	NA	NA	NA	NA	NA	NA	NA	NA	NA	NA	NA	NA
SUT208	1.1368727745004895e-7	3.7833230363891363e-7	2.3654859887415643e-6	4.9963359370405715e-8	2.5630492165937546e-8	2.05016949263738e-8	351	SUT208	NA	chrX:261112-262424(+)	SUTs	NA	NA	NA	NA	NA	1	NA	NA	NA	NA	NA	76	NA	NA	NA	NA	NA	76	NA	NA	NA	NA	NA	NA	NA	NA	NA	NA	NA	NA	NA	NA	NA	NA	NA	NA	NA	NA
SUT210,XUT	1.1368727745004895e-7	3.7833230363891363e-7	2.3654859887415644e-8	4.9963359370405715e-8	2.5630492165937546e-8	2.05016949263738e-6	352	SUT210,XUT_10F-170	NA	chrX:375040-375808(+)	XUTs	NA	NA	NA	1	NA	NA	NA	NA	NA	24	NA	NA	NA	NA	NA	24	NA	NA	NA	NA	NA	NA	NA	NA	NA	NA	NA	NA	NA	NA	NA	NA	NA	NA	NA	NA	NA	NA
SUT211	1.1368727745004895e-7	3.7833230363891363e-7	2.3654859887415644e-8	4.996335937040571e-6	2.563049216593755e-6	4.10033898527476e-6	353	SUT211	NA	chrX:415136-415384(+)	SUTs	NA	1	1	2	NA	NA	NA	25	42	38.5	NA	NA	NA	25	42	38.5	NA	NA	NA	NA	NA	NA	NA	NA	NA	NA	NA	NA	NA	25	25	25	25	25	25	25	25	25
SUT214	1.1368727745004894e-5	3.783323036389136e-5	7.096457966224693e-6	9.992671874081143e-6	5.12609843318751e-6	8.20067797054952e-6	354	SUT214	NA	chrX:459440-459832(+)	SUTs	1	2	2	4	1	3	44	31	22.5	23	45	43.6666666666667	44	31	22.5	19.5	45	46	44	44	44	44	44	44	44	44	44	44	44	25.9229627936314	NA	15.7	17.4	19.1	31	39.5	41.2	42.9
SUT216	1.1368727745004895e-7	3.783323036389136e-5	2.3654859887415644e-8	4.9963359370405715e-8	2.5630492165937546e-8	4.10033898527476e-6	355	SUT216	NA	chrX:608992-609496(+)	SUTs	NA	NA	NA	2	1	NA	NA	NA	NA	43	15	NA	NA	NA	NA	43	15	NA	NA	NA	NA	NA	NA	NA	NA	NA	NA	NA	NA	NA	NA	NA	NA	NA	NA	NA	NA	NA
SUT221,XUT	1.1368727745004894e-5	3.7833230363891363e-7	9.461943954966257e-6	4.9963359370405715e-8	1.2815246082968774e-5	1.2301016955824279e-5	356	SUT221,XUT_11F-25	NA	chrXI:66460-67776(+)	XUTs	1	NA	5	6	NA	4	27	NA	53.6	67.6666666666667	NA	33.25	27	NA	58	59	NA	36.5	27	27	27	27	27	27	27	27	27	27	27	NA	NA	NA	NA	NA	NA	NA	NA	NA
SUT223,XUT	1.1368727745004894e-5	3.7833230363891363e-7	9.461943954966257e-6	4.9963359370405715e-8	1.2815246082968774e-5	4.10033898527476e-6	357	SUT223,XUT_11F-35,XUT_11F-36,SUT224,SUT225	NA	chrXI:88716-93364(+)	XUTs	1	NA	5	2	NA	4	23	NA	58.6	14	NA	47.5	23	NA	60	14	NA	48	23	23	23	23	23	23	23	23	23	23	23	NA	NA	NA	NA	NA	NA	NA	NA	NA
SUT226	1.1368727745004894e-5	3.7833230363891363e-7	4.7309719774831285e-6	4.9963359370405715e-8	5.12609843318751e-6	2.05016949263738e-6	358	SUT226	NA	chrXI:115100-115556(+)	SUTs	1	NA	2	1	NA	2	23	NA	18.5	38	NA	37.5	23	NA	18.5	38	NA	37.5	23	23	23	23	23	23	23	23	23	23	23	NA	NA	NA	NA	NA	NA	NA	NA	NA
SUT227	1.1368727745004895e-7	3.7833230363891363e-7	2.3654859887415643e-6	4.9963359370405715e-8	2.5630492165937546e-8	2.05016949263738e-6	359	SUT227	NA	chrXI:141266-142828(+)	SUTs	NA	NA	NA	1	NA	1	NA	NA	NA	60	NA	16	NA	NA	NA	60	NA	16	NA	NA	NA	NA	NA	NA	NA	NA	NA	NA	NA	NA	NA	NA	NA	NA	NA	NA	NA	NA
SUT228	1.1368727745004895e-7	3.7833230363891363e-7	7.096457966224693e-6	2.997801562224343e-5	1.7941344516156285e-5	1.4351186448461659e-5	360	SUT228	NA	chrXI:143188-144324(+)	SUTs	NA	6	7	7	NA	3	NA	40.8333333333333	39.7142857142857	46.5714285714286	NA	38	NA	36	38	48	NA	40	NA	NA	NA	NA	NA	NA	NA	NA	NA	NA	NA	37.3168102515274	NA	21.25	23.5	25.75	36	53.25	58	60.5
SUT229,XUT	1.1368727745004895e-7	3.7833230363891363e-7	9.461943954966257e-6	4.9963359370405715e-8	2.563049216593755e-6	8.20067797054952e-6	361	SUT229,XUT_11F-64	NA	chrXI:151140-152943(+)	XUTs	NA	NA	1	4	NA	4	NA	NA	72	53.25	NA	56.75	NA	NA	72	50.5	NA	66.5	NA	NA	NA	NA	NA	NA	NA	NA	NA	NA	NA	NA	NA	NA	NA	NA	NA	NA	NA	NA
SUT230	1.1368727745004895e-7	3.7833230363891363e-7	2.3654859887415644e-8	4.9963359370405715e-8	2.563049216593755e-6	2.05016949263738e-6	362	SUT230	NA	chrXI:153780-154308(+)	SUTs	NA	NA	1	1	NA	NA	NA	NA	19	12	NA	NA	NA	NA	19	12	NA	NA	NA	NA	NA	NA	NA	NA	NA	NA	NA	NA	NA	NA	NA	NA	NA	NA	NA	NA	NA	NA
SUT232,XUT	1.1368727745004894e-5	3.783323036389136e-5	3.784777581986503e-5	4.996335937040572e-5	3.588268903231257e-5	3.8953220360110216e-5	363	SUT232,XUT_11F-90,tK(CUU)K	NA	chrXI:200314-202826(+)	XUTs	1	10	14	19	1	16	63	50.4	49	49.1052631578947	28	45.3125	63	47.5	44.5	51	28	46	63	63	63	63	63	63	63	63	63	63	63	44.798052768394	39	21.9	31.8	35.75	47.5	57.5	61.2	68.4
SUT233,XUT	1.1368727745004895e-7	3.7833230363891363e-7	2.3654859887415643e-6	4.996335937040571e-6	2.563049216593755e-6	2.05016949263738e-8	364	SUT233,XUT_11F-102,XUT_11F-103	NA	chrXI:229946-231733(+)	XUTs	NA	1	1	NA	NA	1	NA	36	141	NA	NA	49	NA	36	141	NA	NA	49	NA	NA	NA	NA	NA	NA	NA	NA	NA	NA	NA	36	36	36	36	36	36	36	36	36
SUT235,XUT	1.1368727745004895e-7	3.783323036389136e-5	2.3654859887415643e-6	4.996335937040571e-6	7.689147649781265e-6	4.10033898527476e-6	365	SUT235,XUT_11F-200	NA	chrXI:446452-447747(+)	XUTs	NA	1	3	2	1	1	NA	55	40.6666666666667	53	44	56	NA	55	45	53	44	56	NA	NA	NA	NA	NA	NA	NA	NA	NA	NA	NA	55	55	55	55	55	55	55	55	55
SUT237,XUT	1.1368727745004895e-7	3.7833230363891363e-7	2.3654859887415644e-8	4.9963359370405715e-8	2.563049216593755e-6	4.10033898527476e-6	366	SUT237,XUT_11F-207	NA	chrXI:461252-462869(+)	XUTs	NA	NA	1	2	NA	NA	NA	NA	59	84	NA	NA	NA	NA	59	84	NA	NA	NA	NA	NA	NA	NA	NA	NA	NA	NA	NA	NA	NA	NA	NA	NA	NA	NA	NA	NA	NA
SUT238,XUT	1.1368727745004894e-5	3.7833230363891363e-7	1.655840192119095e-5	1.4989007811121716e-5	2.563049216593755e-6	8.20067797054952e-6	367	SUT238,XUT_11F-209,XUT_11F-210	NA	chrXI:466060-469260(+)	XUTs	1	3	1	4	NA	7	66	44.6666666666667	55	55	NA	58.5714285714286	66	47	55	53.5	NA	60	66	66	66	66	66	66	66	66	66	66	66	44.1899501457915	NA	37.1	38.2	39.3	47	49	49.4	49.8
SUT240,XUT	1.1368727745004895e-7	3.7833230363891363e-7	2.3654859887415643e-6	4.996335937040571e-6	7.689147649781265e-6	6.150508477912139e-6	368	SUT240,XUT_11F-230	NA	chrXI:533580-535668(+)	XUTs	NA	1	3	3	NA	1	NA	34	36.6666666666667	27.6666666666667	NA	58	NA	34	20	20	NA	58	NA	NA	NA	NA	NA	NA	NA	NA	NA	NA	NA	34	34	34	34	34	34	34	34	34
SUT241,XUT	1.1368727745004895e-7	3.7833230363891363e-7	2.3654859887415644e-8	4.996335937040571e-6	2.563049216593755e-6	2.05016949263738e-8	369	SUT241,XUT_11F-265	NA	chrXI:605237-608013(+)	XUTs	NA	1	1	NA	NA	NA	NA	46	52	NA	NA	NA	NA	46	52	NA	NA	NA	NA	NA	NA	NA	NA	NA	NA	NA	NA	NA	NA	46	46	46	46	46	46	46	46	46
SUT243	1.1368727745004895e-7	3.7833230363891363e-7	2.3654859887415643e-6	4.996335937040571e-6	1.2815246082968774e-5	4.10033898527476e-6	370	SUT243	NA	chrXI:630182-630654(+)	SUTs	NA	1	5	2	NA	1	NA	12	16.2	25	NA	14	NA	12	17	25	NA	14	NA	NA	NA	NA	NA	NA	NA	NA	NA	NA	NA	12	12	12	12	12	12	12	12	12
SUT247	1.1368727745004895e-7	3.7833230363891363e-7	2.3654859887415644e-8	4.996335937040571e-6	2.563049216593755e-6	2.05016949263738e-8	371	SUT247	NA	chrXII:158073-159785(+)	SUTs	NA	1	1	NA	NA	NA	NA	39	15	NA	NA	NA	NA	39	15	NA	NA	NA	NA	NA	NA	NA	NA	NA	NA	NA	NA	NA	NA	39	39	39	39	39	39	39	39	39
SUT248,XUT	1.1368727745004894e-5	3.7833230363891363e-7	1.4192915932449386e-5	9.992671874081143e-6	1.537829529956253e-5	1.02508474631869e-5	372	SUT248,XUT_12F-77	NA	chrXII:201593-201926(+)	XUTs	1	2	6	5	NA	6	35	25.5	15.1666666666667	20.4	NA	40.3333333333333	35	25.5	16	22	NA	32.5	35	35	35	35	35	35	35	35	35	35	35	24.3721152139079	NA	18.75	19.5	20.25	25.5	29.25	30	30.75
SUT249	1.1368727745004895e-7	3.7833230363891363e-7	2.3654859887415644e-8	4.9963359370405715e-8	2.5630492165937546e-8	2.05016949263738e-6	373	SUT249	NA	chrXII:222321-222617(+)	SUTs	NA	NA	NA	1	NA	NA	NA	NA	NA	79	NA	NA	NA	NA	NA	79	NA	NA	NA	NA	NA	NA	NA	NA	NA	NA	NA	NA	NA	NA	NA	NA	NA	NA	NA	NA	NA	NA
SUT252,XUT	1.1368727745004895e-7	3.7833230363891363e-7	2.3654859887415643e-6	4.996335937040571e-6	2.563049216593755e-6	6.150508477912139e-6	374	SUT252,XUT_12F-94	NA	chrXII:234553-235905(+)	XUTs	NA	1	1	3	NA	1	NA	94	67	66.6666666666667	NA	74	NA	94	67	61	NA	74	NA	NA	NA	NA	NA	NA	NA	NA	NA	NA	NA	94	94	94	94	94	94	94	94	94
SUT254,CUT254	1.1368727745004895e-7	3.7833230363891363e-7	2.3654859887415643e-6	9.992671874081143e-6	7.689147649781265e-6	8.20067797054952e-6	375	SUT254,CUT254	NA	chrXII:248009-249329(+)	CUTs	NA	2	3	4	NA	1	NA	27.5	40.6666666666667	29.75	NA	65	NA	27.5	42	27.5	NA	65	NA	NA	NA	NA	NA	NA	NA	NA	NA	NA	NA	27.3861278752583	NA	25.25	25.5	25.75	27.5	28.75	29	29.25
SUT255	1.1368727745004894e-5	3.7833230363891363e-7	2.3654859887415643e-6	4.9963359370405715e-8	5.12609843318751e-6	2.05016949263738e-6	376	SUT255	NA	chrXII:259761-260945(+)	SUTs	1	NA	2	1	NA	1	24	NA	54	73	NA	65	24	NA	54	73	NA	65	24	24	24	24	24	24	24	24	24	24	24	NA	NA	NA	NA	NA	NA	NA	NA	NA
SUT256,XUT	1.1368727745004894e-5	3.7833230363891363e-7	1.4192915932449386e-5	4.9963359370405715e-8	2.050439373275004e-5	2.2551864419011178e-5	377	SUT256,XUT_12F-109	NA	chrXII:274033-275353(+)	XUTs	1	NA	8	11	NA	6	62	NA	61.125	48.0909090909091	NA	29	62	NA	48.5	55	NA	24.5	62	62	62	62	62	62	62	62	62	62	62	NA	NA	NA	NA	NA	NA	NA	NA	NA
SUT257,XUT	1.1368727745004895e-7	3.7833230363891363e-7	2.3654859887415644e-8	4.9963359370405715e-8	2.563049216593755e-6	2.05016949263738e-6	378	SUT257,XUT_12F-113	NA	chrXII:281169-282193(+)	XUTs	NA	NA	1	1	NA	NA	NA	NA	59	44	NA	NA	NA	NA	59	44	NA	NA	NA	NA	NA	NA	NA	NA	NA	NA	NA	NA	NA	NA	NA	NA	NA	NA	NA	NA	NA	NA
SUT261,XUT	1.1368727745004894e-5	3.7833230363891363e-7	2.3654859887415644e-8	4.9963359370405715e-8	2.5630492165937546e-8	2.05016949263738e-8	379	SUT261,XUT_12F-142	NA	chrXII:339409-341225(+)	XUTs	1	NA	NA	NA	NA	NA	64	NA	NA	NA	NA	NA	64	NA	NA	NA	NA	NA	64	64	64	64	64	64	64	64	64	64	64	NA	NA	NA	NA	NA	NA	NA	NA	NA
SUT264,XUT	1.1368727745004895e-7	3.783323036389136e-5	2.3654859887415644e-8	4.9963359370405715e-8	2.563049216593755e-6	6.150508477912139e-6	380	SUT264,XUT_12F-185	NA	chrXII:449689-450729(+)	XUTs	NA	NA	1	3	1	NA	NA	NA	27	37.3333333333333	73	NA	NA	NA	27	44	73	NA	NA	NA	NA	NA	NA	NA	NA	NA	NA	NA	NA	NA	NA	NA	NA	NA	NA	NA	NA	NA
SUT268	1.1368727745004895e-7	3.7833230363891363e-7	2.3654859887415644e-8	4.996335937040571e-6	2.5630492165937546e-8	2.05016949263738e-8	381	SUT268	NA	chrXII:501265-502345(+)	SUTs	NA	1	NA	NA	NA	NA	NA	63	NA	NA	NA	NA	NA	63	NA	NA	NA	NA	NA	NA	NA	NA	NA	NA	NA	NA	NA	NA	NA	63	63	63	63	63	63	63	63	63
SUT272,XUT	1.1368727745004895e-7	3.7833230363891363e-7	2.3654859887415644e-8	4.9963359370405715e-8	2.5630492165937546e-8	2.05016949263738e-6	382	SUT272,XUT_12F-221	NA	chrXII:566585-568425(+)	XUTs	NA	NA	NA	1	NA	NA	NA	NA	NA	48	NA	NA	NA	NA	NA	48	NA	NA	NA	NA	NA	NA	NA	NA	NA	NA	NA	NA	NA	NA	NA	NA	NA	NA	NA	NA	NA	NA
SUT274,SUT275	1.1368727745004894e-5	3.7833230363891363e-7	9.461943954966257e-6	4.996335937040571e-6	2.3067442949343794e-5	1.845152543373642e-5	383	SUT274,SUT275	NA	chrXII:603433-604201(+)	SUTs	1	1	9	9	NA	4	21	65	37.6666666666667	38.8888888888889	NA	23	21	65	34	40	NA	24.5	21	21	21	21	21	21	21	21	21	21	21	65	65	65	65	65	65	65	65	65
SUT278	1.1368727745004894e-5	3.7833230363891363e-7	4.7309719774831285e-6	9.992671874081143e-6	2.563049216593755e-6	4.10033898527476e-6	384	SUT278	NA	chrXII:658233-658617(+)	SUTs	1	2	1	2	NA	2	21	36	51	46.5	NA	31.5	21	36	51	46.5	NA	31.5	21	21	21	21	21	21	21	21	21	21	21	31.1769145362398	NA	19.8	21.6	23.4	36	45	46.8	48.6
SUT279	1.1368727745004895e-7	3.7833230363891363e-7	2.3654859887415643e-6	4.9963359370405715e-8	2.5630492165937546e-8	2.05016949263738e-8	385	SUT279	NA	chrXII:669161-669425(+)	SUTs	NA	NA	NA	NA	NA	1	NA	NA	NA	NA	NA	22	NA	NA	NA	NA	NA	22	NA	NA	NA	NA	NA	NA	NA	NA	NA	NA	NA	NA	NA	NA	NA	NA	NA	NA	NA	NA
SUT280	1.1368727745004894e-5	3.7833230363891363e-7	4.7309719774831285e-6	4.996335937040571e-6	1.025219686637502e-5	8.20067797054952e-6	386	SUT280	NA	chrXII:699849-701297(+)	SUTs	1	1	4	4	NA	2	42	29	28.25	56.25	NA	31.5	42	29	32	53	NA	31.5	42	42	42	42	42	42	42	42	42	42	42	29	29	29	29	29	29	29	29	29
SUT281,XUT	1.1368727745004895e-7	3.7833230363891363e-7	2.3654859887415643e-6	9.992671874081143e-6	2.563049216593755e-6	6.150508477912139e-6	387	SUT281,XUT_12F-347	NA	chrXII:873711-875368(+)	XUTs	NA	2	1	3	NA	1	NA	61.5	41	60.3333333333333	NA	26	NA	61.5	41	66	NA	26	NA	NA	NA	NA	NA	NA	NA	NA	NA	NA	NA	60.9097693313642	NA	53.85	54.7	55.55	61.5	65.75	66.6	67.45
SUT284	1.1368727745004895e-7	3.7833230363891363e-7	2.3654859887415644e-8	4.9963359370405715e-8	2.5630492165937546e-8	2.05016949263738e-6	388	SUT284	NA	chrXII:1030080-1030600(+)	SUTs	NA	NA	NA	1	NA	NA	NA	NA	NA	41	NA	NA	NA	NA	NA	41	NA	NA	NA	NA	NA	NA	NA	NA	NA	NA	NA	NA	NA	NA	NA	NA	NA	NA	NA	NA	NA	NA
SUT287	1.1368727745004895e-7	3.7833230363891363e-7	7.096457966224693e-6	4.996335937040571e-6	2.5630492165937546e-8	6.150508477912139e-6	389	SUT287	NA	chrXIII:97681-97945(+)	SUTs	NA	1	NA	3	NA	3	NA	39	NA	33.6666666666667	NA	37.3333333333333	NA	39	NA	27	NA	41	NA	NA	NA	NA	NA	NA	NA	NA	NA	NA	NA	39	39	39	39	39	39	39	39	39
SUT290,XUT	1.1368727745004895e-7	3.7833230363891363e-7	4.7309719774831285e-6	4.9963359370405715e-8	2.563049216593755e-6	2.05016949263738e-6	390	SUT290,XUT_13F-59	NA	chrXIII:131969-133033(+)	XUTs	NA	NA	1	1	NA	2	NA	NA	51	18	NA	53	NA	NA	51	18	NA	53	NA	NA	NA	NA	NA	NA	NA	NA	NA	NA	NA	NA	NA	NA	NA	NA	NA	NA	NA	NA
SUT293	1.1368727745004895e-7	3.783323036389136e-5	2.3654859887415643e-6	4.996335937040571e-6	2.563049216593755e-6	2.05016949263738e-6	391	SUT293	NA	chrXIII:148777-149025(+)	SUTs	NA	1	1	1	1	1	NA	29	22	9	20	23	NA	29	22	9	20	23	NA	NA	NA	NA	NA	NA	NA	NA	NA	NA	NA	29	29	29	29	29	29	29	29	29
SUT299,XUT	1.1368727745004895e-7	3.7833230363891363e-7	4.7309719774831285e-6	4.9963359370405715e-8	2.5630492165937546e-8	2.05016949263738e-8	392	SUT299,XUT_13F-160	NA	chrXIII:343665-344281(+)	XUTs	NA	NA	NA	NA	NA	2	NA	NA	NA	NA	NA	31	NA	NA	NA	NA	NA	31	NA	NA	NA	NA	NA	NA	NA	NA	NA	NA	NA	NA	NA	NA	NA	NA	NA	NA	NA	NA
SUT304	1.1368727745004895e-7	3.7833230363891363e-7	7.096457966224693e-6	4.9963359370405715e-8	2.563049216593755e-6	2.05016949263738e-6	393	SUT304	NA	chrXIII:465025-465281(+)	SUTs	NA	NA	1	1	NA	3	NA	NA	86	29	NA	53.6666666666667	NA	NA	86	29	NA	48	NA	NA	NA	NA	NA	NA	NA	NA	NA	NA	NA	NA	NA	NA	NA	NA	NA	NA	NA	NA
SUT307	1.1368727745004894e-5	3.7833230363891363e-7	2.3654859887415644e-8	4.996335937040571e-6	7.689147649781265e-6	8.20067797054952e-6	394	SUT307	NA	chrXIII:511801-512193(+)	SUTs	1	1	3	4	NA	NA	53	47	44.3333333333333	40.25	NA	NA	53	47	39	38	NA	NA	53	53	53	53	53	53	53	53	53	53	53	47	47	47	47	47	47	47	47	47
SUT308,XUT	1.1368727745004895e-7	3.7833230363891363e-7	4.7309719774831285e-6	4.996335937040571e-6	2.563049216593755e-6	6.150508477912139e-6	395	SUT308,XUT_13F-229	NA	chrXIII:522177-523007(+)	XUTs	NA	1	1	3	NA	2	NA	61	78	59.6666666666667	NA	76.5	NA	61	78	66	NA	76.5	NA	NA	NA	NA	NA	NA	NA	NA	NA	NA	NA	61	61	61	61	61	61	61	61	61
SUT309,XUT	1.1368727745004895e-7	3.7833230363891363e-7	2.3654859887415644e-8	4.996335937040571e-6	2.5630492165937546e-8	2.05016949263738e-8	396	SUT309,XUT_13F-239	NA	chrXIII:556665-557465(+)	XUTs	NA	1	NA	NA	NA	NA	NA	36	NA	NA	NA	NA	NA	36	NA	NA	NA	NA	NA	NA	NA	NA	NA	NA	NA	NA	NA	NA	NA	36	36	36	36	36	36	36	36	36
SUT310,XUT	1.1368727745004895e-7	3.7833230363891363e-7	2.3654859887415644e-8	4.9963359370405715e-8	2.563049216593755e-6	6.150508477912139e-6	397	SUT310,XUT_13F-247	NA	chrXIII:570585-571246(+)	XUTs	NA	NA	1	3	NA	NA	NA	NA	49	39.6666666666667	NA	NA	NA	NA	49	45	NA	NA	NA	NA	NA	NA	NA	NA	NA	NA	NA	NA	NA	NA	NA	NA	NA	NA	NA	NA	NA	NA
SUT311	1.1368727745004895e-7	3.7833230363891363e-7	2.3654859887415644e-8	4.9963359370405715e-8	2.5630492165937546e-8	2.05016949263738e-6	398	SUT311	NA	chrXIII:610425-610897(+)	SUTs	NA	NA	NA	1	NA	NA	NA	NA	NA	11	NA	NA	NA	NA	NA	11	NA	NA	NA	NA	NA	NA	NA	NA	NA	NA	NA	NA	NA	NA	NA	NA	NA	NA	NA	NA	NA	NA
SUT328	1.1368727745004895e-7	3.7833230363891363e-7	2.3654859887415643e-6	4.9963359370405715e-8	2.5630492165937546e-8	2.05016949263738e-6	399	SUT328	NA	chrXIV:335307-336499(+)	SUTs	NA	NA	NA	1	NA	1	NA	NA	NA	72	NA	93	NA	NA	NA	72	NA	93	NA	NA	NA	NA	NA	NA	NA	NA	NA	NA	NA	NA	NA	NA	NA	NA	NA	NA	NA	NA
SUT329	1.1368727745004895e-7	7.566646072778272e-5	3.784777581986503e-5	4.4967023433365144e-5	2.8193541382531303e-5	3.280271188219808e-5	400	SUT329	NA	chrXIV:355779-356387(+)	SUTs	NA	9	11	16	2	16	NA	52.5555555555556	53.2727272727273	39.75	81	46.0625	NA	53	44	44	81	45.5	NA	NA	NA	NA	NA	NA	NA	NA	NA	NA	NA	50.1964216155128	NA	31.6	35.2	37.2	53	60	65.6	71.2
SUT331	1.1368727745004895e-7	3.7833230363891363e-7	2.3654859887415644e-8	4.9963359370405715e-8	2.563049216593755e-6	2.05016949263738e-6	401	SUT331	NA	chrXIV:416603-416795(+)	SUTs	NA	NA	1	1	NA	NA	NA	NA	29	28	NA	NA	NA	NA	29	28	NA	NA	NA	NA	NA	NA	NA	NA	NA	NA	NA	NA	NA	NA	NA	NA	NA	NA	NA	NA	NA	NA
SUT334,XUT	1.1368727745004895e-7	3.7833230363891363e-7	2.3654859887415643e-6	4.9963359370405715e-8	2.5630492165937546e-8	4.10033898527476e-6	402	SUT334,XUT_14F-171	NA	chrXIV:444771-447045(+)	XUTs	NA	NA	NA	2	NA	1	NA	NA	NA	56.5	NA	20	NA	NA	NA	56.5	NA	20	NA	NA	NA	NA	NA	NA	NA	NA	NA	NA	NA	NA	NA	NA	NA	NA	NA	NA	NA	NA
SUT336	1.1368727745004895e-7	3.7833230363891363e-7	4.7309719774831285e-6	4.9963359370405715e-8	7.689147649781265e-6	6.150508477912139e-6	403	SUT336	NA	chrXIV:595403-596859(+)	SUTs	NA	NA	3	3	NA	2	NA	NA	43	79.3333333333333	NA	46.5	NA	NA	54	92	NA	46.5	NA	NA	NA	NA	NA	NA	NA	NA	NA	NA	NA	NA	NA	NA	NA	NA	NA	NA	NA	NA
SUT347	1.1368727745004895e-7	3.783323036389136e-5	7.096457966224693e-6	4.9963359370405715e-8	5.12609843318751e-6	1.4351186448461659e-5	404	SUT347	NA	chrXV:8665-9065(+)	SUTs	NA	NA	2	7	1	3	NA	NA	45.5	42.2857142857143	26	42.6666666666667	NA	NA	45.5	36	26	46	NA	NA	NA	NA	NA	NA	NA	NA	NA	NA	NA	NA	NA	NA	NA	NA	NA	NA	NA	NA
SUT348,XUT	1.1368727745004895e-7	3.7833230363891363e-7	2.3654859887415644e-8	4.996335937040571e-6	1.537829529956253e-5	2.05016949263738e-6	405	SUT348,XUT_15F-6	NA	chrXV:15689-16880(+)	XUTs	NA	1	6	1	NA	NA	NA	63	77	48	NA	NA	NA	63	62	48	NA	NA	NA	NA	NA	NA	NA	NA	NA	NA	NA	NA	NA	63	63	63	63	63	63	63	63	63
SUT350	3.410618323501468e-5	3.7833230363891363e-7	2.3654859887415643e-5	1.9985343748162285e-5	2.8193541382531303e-5	1.02508474631869e-5	406	SUT350	NA	chrXV:31665-33257(+)	SUTs	3	4	11	5	NA	10	44.6666666666667	62	40.7272727272727	51	NA	46.1	47	56	40	54	NA	46.5	40.6578708320078	NA	24.5	27	29.5	47	56	57.8	59.6	61.4	63.2	59.8724829496025	NA	47.15	47.3	47.45	56	70.25	74	77.75
SUT352,XUT	1.1368727745004895e-7	3.7833230363891363e-7	7.096457966224693e-6	4.996335937040571e-6	2.5630492165937546e-8	4.10033898527476e-6	407	SUT352,XUT_15F-21,SUT353	NA	chrXV:35897-39647(+)	XUTs	NA	1	NA	2	NA	3	NA	36	NA	21.5	NA	61.3333333333333	NA	36	NA	21.5	NA	59	NA	NA	NA	NA	NA	NA	NA	NA	NA	NA	NA	36	36	36	36	36	36	36	36	36
SUT355	1.1368727745004894e-5	3.7833230363891363e-7	1.8923887909932514e-5	1.4989007811121716e-5	1.2815246082968774e-5	2.05016949263738e-5	408	SUT355	NA	chrXV:96658-97058(+)	SUTs	1	3	5	10	NA	8	28	47.3333333333333	49	45.7	NA	55.625	28	49	52	46.5	NA	61.5	28	28	28	28	28	28	28	28	28	28	28	44.6775300920193	NA	30.1	32.2	34.3	49	57	58.6	60.2
SUT362	1.1368727745004895e-7	3.783323036389136e-5	9.461943954966257e-6	1.9985343748162285e-5	7.689147649781265e-6	2.05016949263738e-6	409	SUT362	NA	chrXV:385114-386370(+)	SUTs	NA	4	3	1	1	4	NA	59	46.6666666666667	71	53	48.25	NA	59.5	45	71	53	45.5	NA	NA	NA	NA	NA	NA	NA	NA	NA	NA	NA	54.7775131300666	NA	33.05	37.1	41.15	59.5	69.25	73	76.75
SUT367	1.1368727745004894e-5	3.7833230363891363e-7	2.3654859887415644e-8	4.9963359370405715e-8	2.563049216593755e-6	4.10033898527476e-6	410	SUT367	NA	chrXV:444098-444538(+)	SUTs	1	NA	1	2	NA	NA	59	NA	15	47.5	NA	NA	59	NA	15	47.5	NA	NA	59	59	59	59	59	59	59	59	59	59	59	NA	NA	NA	NA	NA	NA	NA	NA	NA
SUT370,XUT	1.1368727745004895e-7	3.7833230363891363e-7	7.096457966224693e-6	4.996335937040571e-6	1.025219686637502e-5	8.20067797054952e-6	411	SUT370,XUT_15F-269	NA	chrXV:570970-571885(+)	XUTs	NA	1	4	4	NA	3	NA	33	28	54.5	NA	45.6666666666667	NA	33	25.5	56.5	NA	53	NA	NA	NA	NA	NA	NA	NA	NA	NA	NA	NA	33	33	33	33	33	33	33	33	33
SUT372	1.1368727745004895e-7	3.7833230363891363e-7	2.3654859887415643e-6	4.9963359370405715e-8	2.563049216593755e-6	2.05016949263738e-8	412	SUT372	NA	chrXV:618850-619650(+)	SUTs	NA	NA	1	NA	NA	1	NA	NA	29	NA	NA	49	NA	NA	29	NA	NA	49	NA	NA	NA	NA	NA	NA	NA	NA	NA	NA	NA	NA	NA	NA	NA	NA	NA	NA	NA	NA
SUT376	1.1368727745004895e-7	3.7833230363891363e-7	2.3654859887415643e-6	4.9963359370405715e-8	2.5630492165937546e-8	2.05016949263738e-8	413	SUT376	NA	chrXV:681050-681322(+)	SUTs	NA	NA	NA	NA	NA	1	NA	NA	NA	NA	NA	55	NA	NA	NA	NA	NA	55	NA	NA	NA	NA	NA	NA	NA	NA	NA	NA	NA	NA	NA	NA	NA	NA	NA	NA	NA	NA
SUT378	1.1368727745004895e-7	3.7833230363891363e-7	2.3654859887415643e-6	4.9963359370405715e-8	2.5630492165937546e-8	2.05016949263738e-8	414	SUT378	NA	chrXV:802402-802618(+)	SUTs	NA	NA	NA	NA	NA	1	NA	NA	NA	NA	NA	19	NA	NA	NA	NA	NA	19	NA	NA	NA	NA	NA	NA	NA	NA	NA	NA	NA	NA	NA	NA	NA	NA	NA	NA	NA	NA
SUT379	1.1368727745004894e-5	3.7833230363891363e-7	2.3654859887415644e-8	4.9963359370405715e-8	5.12609843318751e-6	4.10033898527476e-6	415	SUT379	NA	chrXV:889851-891675(+)	SUTs	1	NA	2	2	NA	NA	41	NA	42.5	60.5	NA	NA	41	NA	42.5	60.5	NA	NA	41	41	41	41	41	41	41	41	41	41	41	NA	NA	NA	NA	NA	NA	NA	NA	NA
SUT381	1.1368727745004895e-7	3.7833230363891363e-7	4.7309719774831285e-6	4.9963359370405715e-8	7.689147649781265e-6	2.05016949263738e-8	416	SUT381	NA	chrXV:898595-898963(+)	SUTs	NA	NA	3	NA	NA	2	NA	NA	60.6666666666667	NA	NA	46.5	NA	NA	62	NA	NA	46.5	NA	NA	NA	NA	NA	NA	NA	NA	NA	NA	NA	NA	NA	NA	NA	NA	NA	NA	NA	NA
SUT382	1.1368727745004895e-7	3.7833230363891363e-7	2.3654859887415643e-6	4.9963359370405715e-8	2.563049216593755e-6	2.05016949263738e-6	417	SUT382	NA	chrXV:907771-908267(+)	SUTs	NA	NA	1	1	NA	1	NA	NA	14	37	NA	55	NA	NA	14	37	NA	55	NA	NA	NA	NA	NA	NA	NA	NA	NA	NA	NA	NA	NA	NA	NA	NA	NA	NA	NA	NA
SUT386,XUT	1.1368727745004895e-7	3.7833230363891363e-7	9.461943954966257e-6	4.9963359370405715e-8	5.12609843318751e-6	6.150508477912139e-6	418	SUT386,XUT_15F-444,CUT394	NA	chrXV:978171-980139(+)	CUTs	NA	NA	2	3	NA	4	NA	NA	41	47.6666666666667	NA	51	NA	NA	41	54	NA	49	NA	NA	NA	NA	NA	NA	NA	NA	NA	NA	NA	NA	NA	NA	NA	NA	NA	NA	NA	NA
SUT388	5.684363872502447e-5	3.7833230363891363e-7	4.7309719774831285e-6	9.992671874081143e-6	1.7941344516156285e-5	3.280271188219808e-5	419	SUT388	NA	chrXV:1003955-1004467(+)	SUTs	5	2	7	16	NA	2	57.6	38.5	45.8571428571429	57.1875	NA	44.5	64	38.5	41	50	NA	44.5	54.6194719461838	NA	34.2	36.4	38.6	64	69	71.2	73.4	75.6	77.8	38.4707681233427	NA	37.15	37.3	37.45	38.5	39.25	39.4	39.55
SUT391,XUT	1.1368727745004895e-7	3.7833230363891363e-7	2.3654859887415644e-8	4.9963359370405715e-8	2.5630492165937546e-8	4.10033898527476e-6	420	SUT391,XUT_16F-24	NA	chrXVI:71105-71985(+)	XUTs	NA	NA	NA	2	NA	NA	NA	NA	NA	18.5	NA	NA	NA	NA	NA	18.5	NA	NA	NA	NA	NA	NA	NA	NA	NA	NA	NA	NA	NA	NA	NA	NA	NA	NA	NA	NA	NA	NA
SUT396	1.1368727745004895e-7	3.7833230363891363e-7	2.3654859887415644e-8	4.9963359370405715e-8	2.563049216593755e-6	2.05016949263738e-8	421	SUT396	NA	chrXVI:195681-195977(+)	SUTs	NA	NA	1	NA	NA	NA	NA	NA	38	NA	NA	NA	NA	NA	38	NA	NA	NA	NA	NA	NA	NA	NA	NA	NA	NA	NA	NA	NA	NA	NA	NA	NA	NA	NA	NA	NA	NA
SUT401,CUT414	1.1368727745004895e-7	3.7833230363891363e-7	2.3654859887415643e-6	4.9963359370405715e-8	2.5630492165937546e-8	2.05016949263738e-6	422	SUT401,CUT414	NA	chrXVI:319097-319465(+)	CUTs	NA	NA	NA	1	NA	1	NA	NA	NA	13	NA	70	NA	NA	NA	13	NA	70	NA	NA	NA	NA	NA	NA	NA	NA	NA	NA	NA	NA	NA	NA	NA	NA	NA	NA	NA	NA
SUT406,XUT	1.1368727745004895e-7	3.7833230363891363e-7	2.3654859887415644e-8	4.9963359370405715e-8	2.5630492165937546e-8	2.05016949263738e-6	423	SUT406,XUT_16F-155	NA	chrXVI:379179-381212(+)	XUTs	NA	NA	NA	1	NA	NA	NA	NA	NA	11	NA	NA	NA	NA	NA	11	NA	NA	NA	NA	NA	NA	NA	NA	NA	NA	NA	NA	NA	NA	NA	NA	NA	NA	NA	NA	NA	NA
SUT416,XUT	1.1368727745004895e-7	3.7833230363891363e-7	2.3654859887415644e-8	4.9963359370405715e-8	2.5630492165937546e-8	2.05016949263738e-6	424	SUT416,XUT_16F-236	NA	chrXVI:583019-584243(+)	XUTs	NA	NA	NA	1	NA	NA	NA	NA	NA	19	NA	NA	NA	NA	NA	19	NA	NA	NA	NA	NA	NA	NA	NA	NA	NA	NA	NA	NA	NA	NA	NA	NA	NA	NA	NA	NA	NA
SUT426	1.1368727745004895e-7	3.7833230363891363e-7	2.3654859887415643e-6	4.996335937040571e-6	2.5630492165937546e-8	2.05016949263738e-8	425	SUT426	NA	chrXVI:860683-861147(+)	SUTs	NA	1	NA	NA	NA	1	NA	35	NA	NA	NA	31	NA	35	NA	NA	NA	31	NA	NA	NA	NA	NA	NA	NA	NA	NA	NA	NA	35	35	35	35	35	35	35	35	35
SUT430,XUT	1.1368727745004895e-7	3.7833230363891363e-7	2.3654859887415643e-6	4.9963359370405715e-8	2.563049216593755e-6	1.640135594109904e-5	426	SUT430,XUT_16F-377	NA	chrXVI:928707-931115(+)	XUTs	NA	NA	1	8	NA	1	NA	NA	92	91.5	NA	52	NA	NA	92	64.5	NA	52	NA	NA	NA	NA	NA	NA	NA	NA	NA	NA	NA	NA	NA	NA	NA	NA	NA	NA	NA	NA
SUT432,XUT	1.1368727745004895e-7	3.7833230363891363e-7	2.3654859887415643e-6	4.9963359370405715e-8	2.5630492165937546e-8	2.05016949263738e-6	427	SUT432,XUT_1R-2	NA	chrI:5076-6237(-)	XUTs	NA	NA	NA	1	NA	1	NA	NA	NA	49	NA	44	NA	NA	NA	49	NA	44	NA	NA	NA	NA	NA	NA	NA	NA	NA	NA	NA	NA	NA	NA	NA	NA	NA	NA	NA	NA
SUT433,XUT	1.1368727745004895e-7	3.7833230363891363e-7	2.3654859887415644e-8	4.9963359370405715e-8	2.563049216593755e-6	2.05016949263738e-8	428	SUT433,XUT_1R-16	NA	chrI:28085-29773(-)	XUTs	NA	NA	1	NA	NA	NA	NA	NA	60	NA	NA	NA	NA	NA	60	NA	NA	NA	NA	NA	NA	NA	NA	NA	NA	NA	NA	NA	NA	NA	NA	NA	NA	NA	NA	NA	NA	NA
SUT434,XUT	1.1368727745004894e-5	3.7833230363891363e-7	2.3654859887415644e-8	9.992671874081143e-6	2.050439373275004e-5	2.2551864419011178e-5	429	SUT434,XUT_1R-18,SUT435,CUT438	NA	chrI:31485-34749(-)	CUTs	1	2	8	11	NA	NA	19	70.5	46.125	64.7272727272727	NA	NA	19	70.5	46.5	49	NA	NA	19	19	19	19	19	19	19	19	19	19	19	69.3829950348067	NA	59.25	60.5	61.75	70.5	76.75	78	79.25
SUT441	1.1368727745004895e-7	3.7833230363891363e-7	2.3654859887415643e-6	4.996335937040571e-6	2.5630492165937546e-8	2.05016949263738e-8	430	SUT441	NA	chrII:170107-170459(-)	SUTs	NA	1	NA	NA	NA	1	NA	22	NA	NA	NA	25	NA	22	NA	NA	NA	25	NA	NA	NA	NA	NA	NA	NA	NA	NA	NA	NA	22	22	22	22	22	22	22	22	22
SUT442	1.1368727745004895e-7	3.7833230363891363e-7	2.3654859887415643e-6	4.9963359370405715e-8	2.5630492165937546e-8	2.05016949263738e-6	431	SUT442	NA	chrII:235900-236220(-)	SUTs	NA	NA	NA	1	NA	1	NA	NA	NA	45	NA	46	NA	NA	NA	45	NA	46	NA	NA	NA	NA	NA	NA	NA	NA	NA	NA	NA	NA	NA	NA	NA	NA	NA	NA	NA	NA
SUT457	2.2737455490009787e-5	3.7833230363891363e-7	7.096457966224693e-6	1.9985343748162285e-5	1.2815246082968774e-5	6.150508477912139e-6	432	SUT457	NA	chrIII:176598-176942(-)	SUTs	2	4	5	3	NA	3	66	43.5	44.4	54.6666666666667	NA	37	66	45.5	52	52	NA	35	65.9317829275077	NA	63.3	63.6	63.9	66	67.5	67.8	68.1	68.4	68.7	43.0934570605848	NA	35.65	37.3	38.95	45.5	46.75	47.2	47.65
SUT462,XUT	1.1368727745004895e-7	3.7833230363891363e-7	4.7309719774831285e-6	4.996335937040571e-6	2.5630492165937546e-8	2.05016949263738e-6	433	SUT462,XUT_4R-155	NA	chrIV:370933-372035(-)	XUTs	NA	1	NA	1	NA	2	NA	24	NA	53	NA	61.5	NA	24	NA	53	NA	61.5	NA	NA	NA	NA	NA	NA	NA	NA	NA	NA	NA	24	24	24	24	24	24	24	24	24
SUT464	1.1368727745004895e-7	3.7833230363891363e-7	7.096457966224693e-6	4.9963359370405715e-8	1.025219686637502e-5	1.02508474631869e-5	434	SUT464	NA	chrIV:433309-434069(-)	SUTs	NA	NA	4	5	NA	3	NA	NA	48	60.2	NA	63.6666666666667	NA	NA	46	60	NA	70	NA	NA	NA	NA	NA	NA	NA	NA	NA	NA	NA	NA	NA	NA	NA	NA	NA	NA	NA	NA
SUT477	1.1368727745004895e-7	3.7833230363891363e-7	2.3654859887415643e-6	4.996335937040571e-6	2.5630492165937546e-8	2.05016949263738e-6	435	SUT477	NA	chrIV:924281-924537(-)	SUTs	NA	1	NA	1	NA	1	NA	40	NA	44	NA	64	NA	40	NA	44	NA	64	NA	NA	NA	NA	NA	NA	NA	NA	NA	NA	NA	40	40	40	40	40	40	40	40	40
SUT479	1.1368727745004895e-7	3.7833230363891363e-7	4.7309719774831285e-6	4.9963359370405715e-8	5.12609843318751e-6	1.2301016955824279e-5	436	SUT479	NA	chrIV:980065-980921(-)	SUTs	NA	NA	2	6	NA	2	NA	NA	30	36.8333333333333	NA	44	NA	NA	30	36	NA	44	NA	NA	NA	NA	NA	NA	NA	NA	NA	NA	NA	NA	NA	NA	NA	NA	NA	NA	NA	NA
SUT482,XUT	1.1368727745004895e-7	3.7833230363891363e-7	2.3654859887415644e-8	1.4989007811121716e-5	5.12609843318751e-6	8.20067797054952e-6	437	SUT482,XUT_4R-456	NA	chrIV:1130849-1131345(-)	XUTs	NA	3	2	4	NA	NA	NA	43.3333333333333	46	48.5	NA	NA	NA	45	46	45	NA	NA	NA	NA	NA	NA	NA	NA	NA	NA	NA	NA	NA	41.5669794670754	NA	29.7	31.4	33.1	45	51	52.2	53.4
SUT485,XUT	1.1368727745004895e-7	3.7833230363891363e-7	2.3654859887415644e-8	4.9963359370405715e-8	2.563049216593755e-6	2.05016949263738e-6	438	SUT485,XUT_4R-506	NA	chrIV:1234033-1236198(-)	XUTs	NA	NA	1	1	NA	NA	NA	NA	66	63	NA	NA	NA	NA	66	63	NA	NA	NA	NA	NA	NA	NA	NA	NA	NA	NA	NA	NA	NA	NA	NA	NA	NA	NA	NA	NA	NA
SUT487,XUT	1.1368727745004894e-5	3.7833230363891363e-7	2.3654859887415644e-8	4.9963359370405715e-8	2.5630492165937546e-8	8.20067797054952e-6	439	SUT487,XUT_4R-514	NA	chrIV:1259729-1260137(-)	XUTs	1	NA	NA	4	NA	NA	33	NA	NA	25.25	NA	NA	33	NA	NA	24.5	NA	NA	33	33	33	33	33	33	33	33	33	33	33	NA	NA	NA	NA	NA	NA	NA	NA	NA
SUT492,XUT	1.1368727745004894e-5	3.7833230363891363e-7	4.7309719774831285e-6	4.9963359370405715e-8	7.689147649781265e-6	2.05016949263738e-6	440	SUT492,XUT_4R-549	NA	chrIV:1340729-1342211(-)	XUTs	1	NA	3	1	NA	2	60	NA	56	45	NA	59.5	60	NA	71	45	NA	59.5	60	60	60	60	60	60	60	60	60	60	60	NA	NA	NA	NA	NA	NA	NA	NA	NA
SUT494,XUT	1.1368727745004895e-7	3.7833230363891363e-7	4.7309719774831285e-6	4.9963359370405715e-8	2.563049216593755e-6	4.10033898527476e-6	441	SUT494,XUT_4R-585	NA	chrIV:1451113-1452939(-)	XUTs	NA	NA	1	2	NA	2	NA	NA	56	64	NA	47.5	NA	NA	56	64	NA	47.5	NA	NA	NA	NA	NA	NA	NA	NA	NA	NA	NA	NA	NA	NA	NA	NA	NA	NA	NA	NA
SUT495	1.1368727745004895e-7	3.7833230363891363e-7	2.3654859887415644e-8	4.9963359370405715e-8	2.5630492165937546e-8	2.05016949263738e-6	442	SUT495	NA	chrIV:1476649-1476993(-)	SUTs	NA	NA	NA	1	NA	NA	NA	NA	NA	51	NA	NA	NA	NA	NA	51	NA	NA	NA	NA	NA	NA	NA	NA	NA	NA	NA	NA	NA	NA	NA	NA	NA	NA	NA	NA	NA	NA
SUT499,XUT	1.1368727745004895e-7	3.7833230363891363e-7	4.7309719774831285e-6	4.996335937040571e-6	7.689147649781265e-6	8.20067797054952e-6	443	SUT499,XUT_4R-617,XUT_4R-618,XUT_4R-619	NA	chrIV:1514041-1516616(-)	XUTs	NA	1	3	4	NA	2	NA	46	42	31.25	NA	25.5	NA	46	39	20	NA	25.5	NA	NA	NA	NA	NA	NA	NA	NA	NA	NA	NA	46	46	46	46	46	46	46	46	46
SUT502	1.1368727745004895e-7	3.7833230363891363e-7	2.3654859887415643e-6	4.9963359370405715e-8	2.563049216593755e-6	2.05016949263738e-8	444	SUT502	NA	chrV:14693-15029(-)	SUTs	NA	NA	1	NA	NA	1	NA	NA	48	NA	NA	49	NA	NA	48	NA	NA	49	NA	NA	NA	NA	NA	NA	NA	NA	NA	NA	NA	NA	NA	NA	NA	NA	NA	NA	NA	NA
SUT504	1.1368727745004894e-5	3.7833230363891363e-7	2.3654859887415644e-8	4.9963359370405715e-8	7.689147649781265e-6	6.150508477912139e-6	445	SUT504	NA	chrV:132677-135397(-)	SUTs	1	NA	3	3	NA	NA	50	NA	51.6666666666667	46.3333333333333	NA	NA	50	NA	56	52	NA	NA	50	50	50	50	50	50	50	50	50	50	50	NA	NA	NA	NA	NA	NA	NA	NA	NA
SUT513,XUT	1.1368727745004895e-7	3.7833230363891363e-7	2.3654859887415644e-8	9.992671874081143e-6	2.563049216593755e-6	2.05016949263738e-6	446	SUT513,XUT_5R-111	NA	chrV:241757-242661(-)	XUTs	NA	2	1	1	NA	NA	NA	36.5	39	49	NA	NA	NA	36.5	39	49	NA	NA	NA	NA	NA	NA	NA	NA	NA	NA	NA	NA	NA	35.2420203734122	NA	27.95	28.9	29.85	36.5	41.25	42.2	43.15
SUT516,XUT	1.1368727745004894e-5	3.7833230363891363e-7	2.3654859887415643e-6	4.9963359370405715e-8	5.12609843318751e-6	2.05016949263738e-8	447	SUT516,XUT_5R-182	NA	chrV:401885-402600(-)	XUTs	1	NA	2	NA	NA	1	51	NA	54.5	NA	NA	30	51	NA	54.5	NA	NA	30	51	51	51	51	51	51	51	51	51	51	51	NA	NA	NA	NA	NA	NA	NA	NA	NA
SUT520	1.1368727745004894e-5	3.7833230363891363e-7	9.461943954966257e-6	4.996335937040571e-6	2.050439373275004e-5	1.640135594109904e-5	448	SUT520	NA	chrV:540653-541453(-)	SUTs	1	1	8	8	NA	4	63	70	47.75	42	NA	47.25	63	70	48.5	43	NA	48.5	63	63	63	63	63	63	63	63	63	63	63	70	70	70	70	70	70	70	70	70
SUT521,XUT	1.1368727745004895e-7	3.7833230363891363e-7	2.3654859887415643e-6	4.996335937040571e-6	2.5630492165937546e-8	2.05016949263738e-8	449	SUT521,XUT_5R-239	NA	chrV:548573-549335(-)	XUTs	NA	1	NA	NA	NA	1	NA	56	NA	NA	NA	45	NA	56	NA	NA	NA	45	NA	NA	NA	NA	NA	NA	NA	NA	NA	NA	NA	56	56	56	56	56	56	56	56	56
SUT522,XUT	1.1368727745004895e-7	3.7833230363891363e-7	2.3654859887415643e-6	4.9963359370405715e-8	5.12609843318751e-6	2.05016949263738e-6	450	SUT522,XUT_5R-245	NA	chrV:559421-561101(-)	XUTs	NA	NA	2	1	NA	1	NA	NA	47	64	NA	95	NA	NA	47	64	NA	95	NA	NA	NA	NA	NA	NA	NA	NA	NA	NA	NA	NA	NA	NA	NA	NA	NA	NA	NA	NA
SUT526	1.1368727745004895e-7	3.7833230363891363e-7	2.3654859887415643e-6	4.9963359370405715e-8	2.5630492165937546e-8	2.05016949263738e-8	451	SUT526	NA	chrVI:103277-103549(-)	SUTs	NA	NA	NA	NA	NA	1	NA	NA	NA	NA	NA	71	NA	NA	NA	NA	NA	71	NA	NA	NA	NA	NA	NA	NA	NA	NA	NA	NA	NA	NA	NA	NA	NA	NA	NA	NA	NA
SUT530,XUT	1.1368727745004895e-7	3.783323036389136e-5	2.3654859887415643e-6	4.9963359370405715e-8	2.563049216593755e-6	2.05016949263738e-8	452	SUT530,XUT_6R-94	NA	chrVI:213013-213462(-)	XUTs	NA	NA	1	NA	1	1	NA	NA	14	NA	11	45	NA	NA	14	NA	11	45	NA	NA	NA	NA	NA	NA	NA	NA	NA	NA	NA	NA	NA	NA	NA	NA	NA	NA	NA	NA
SUT532,XUT	1.1368727745004895e-7	3.7833230363891363e-7	2.3654859887415643e-6	4.9963359370405715e-8	2.563049216593755e-6	4.10033898527476e-6	453	SUT532,XUT_7R-5	NA	chrVII:17213-17726(-)	XUTs	NA	NA	1	2	NA	1	NA	NA	47	66.5	NA	47	NA	NA	47	66.5	NA	47	NA	NA	NA	NA	NA	NA	NA	NA	NA	NA	NA	NA	NA	NA	NA	NA	NA	NA	NA	NA
SUT535	1.1368727745004894e-5	3.7833230363891363e-7	2.3654859887415644e-8	4.9963359370405715e-8	7.689147649781265e-6	2.05016949263738e-6	454	SUT535	NA	chrVII:94487-94671(-)	SUTs	1	NA	3	1	NA	NA	6	NA	24.6666666666667	12	NA	NA	6	NA	24	12	NA	NA	6	6	6	6	6	6	6	6	6	6	6	NA	NA	NA	NA	NA	NA	NA	NA	NA
SUT537,XUT	1.1368727745004895e-7	3.7833230363891363e-7	2.3654859887415643e-6	4.9963359370405715e-8	2.563049216593755e-6	2.05016949263738e-8	455	SUT537,XUT_7R-51	NA	chrVII:108167-110387(-)	XUTs	NA	NA	1	NA	NA	1	NA	NA	57	NA	NA	44	NA	NA	57	NA	NA	44	NA	NA	NA	NA	NA	NA	NA	NA	NA	NA	NA	NA	NA	NA	NA	NA	NA	NA	NA	NA
SUT539	1.1368727745004895e-7	3.7833230363891363e-7	2.3654859887415643e-6	4.9963359370405715e-8	2.563049216593755e-6	2.05016949263738e-8	456	SUT539	NA	chrVII:165607-166127(-)	SUTs	NA	NA	1	NA	NA	1	NA	NA	44	NA	NA	50	NA	NA	44	NA	NA	50	NA	NA	NA	NA	NA	NA	NA	NA	NA	NA	NA	NA	NA	NA	NA	NA	NA	NA	NA	NA
SUT543,XUT	1.1368727745004895e-7	3.7833230363891363e-7	7.096457966224693e-6	1.4989007811121716e-5	2.563049216593755e-6	6.150508477912139e-6	457	SUT543,XUT_7R-133	NA	chrVII:323247-324380(-)	XUTs	NA	3	1	3	NA	3	NA	48.3333333333333	34	41	NA	21.3333333333333	NA	46	34	47	NA	18	NA	NA	NA	NA	NA	NA	NA	NA	NA	NA	NA	47.8251742070385	NA	41.5	42	42.5	46	52	53.2	54.4
SUT545	3.410618323501468e-5	3.7833230363891363e-7	4.7309719774831285e-6	4.9963359370405715e-8	2.563049216593755e-6	2.05016949263738e-6	458	SUT545	NA	chrVII:359295-359935(-)	SUTs	3	NA	1	1	NA	2	31	NA	2	30	NA	18	33	NA	2	30	NA	18	30.6789621983098	NA	25.8	26.6	27.4	33	34	34.2	34.4	34.6	34.8	NA	NA	NA	NA	NA	NA	NA	NA	NA
SUT553	1.1368727745004895e-7	3.7833230363891363e-7	4.7309719774831285e-6	4.9963359370405715e-8	2.5630492165937546e-8	2.05016949263738e-8	459	SUT553	NA	chrVII:627335-627607(-)	SUTs	NA	NA	NA	NA	NA	2	NA	NA	NA	NA	NA	47.5	NA	NA	NA	NA	NA	47.5	NA	NA	NA	NA	NA	NA	NA	NA	NA	NA	NA	NA	NA	NA	NA	NA	NA	NA	NA	NA
SUT554	1.1368727745004895e-7	3.7833230363891363e-7	4.7309719774831285e-6	4.996335937040571e-6	5.12609843318751e-6	4.10033898527476e-6	460	SUT554	NA	chrVII:676415-677287(-)	SUTs	NA	1	2	2	NA	2	NA	52	43	50.5	NA	57.5	NA	52	43	50.5	NA	57.5	NA	NA	NA	NA	NA	NA	NA	NA	NA	NA	NA	52	52	52	52	52	52	52	52	52
SUT560	1.1368727745004895e-7	3.7833230363891363e-7	1.4192915932449386e-5	1.4989007811121716e-5	7.689147649781265e-6	1.02508474631869e-5	461	SUT560	NA	chrVII:756535-757455(-)	SUTs	NA	3	3	5	NA	6	NA	62.3333333333333	51.3333333333333	32.8	NA	52.6666666666667	NA	51	55	31	NA	48.5	NA	NA	NA	NA	NA	NA	NA	NA	NA	NA	NA	60.3040125599504	NA	50.1	50.2	50.3	51	68.5	72	75.5
SUT563	1.1368727745004895e-7	3.7833230363891363e-7	2.3654859887415644e-8	4.996335937040571e-6	2.5630492165937546e-8	2.05016949263738e-8	462	SUT563	NA	chrVII:781391-781519(-)	SUTs	NA	1	NA	NA	NA	NA	NA	18	NA	NA	NA	NA	NA	18	NA	NA	NA	NA	NA	NA	NA	NA	NA	NA	NA	NA	NA	NA	NA	18	18	18	18	18	18	18	18	18
SUT570	1.1368727745004895e-7	3.7833230363891363e-7	4.7309719774831285e-6	1.4989007811121716e-5	2.563049216593755e-6	4.10033898527476e-6	463	SUT570	NA	chrVII:958775-959687(-)	SUTs	NA	3	1	2	NA	2	NA	45	24	32	NA	43	NA	54	24	32	NA	43	NA	NA	NA	NA	NA	NA	NA	NA	NA	NA	NA	42.8598284031414	54	29.7	32.4	35.1	54	54	54	54
SUT571,XUT	1.1368727745004895e-7	3.7833230363891363e-7	1.4192915932449386e-5	4.996335937040571e-6	7.689147649781265e-6	1.02508474631869e-5	464	SUT571,XUT_7R-459	NA	chrVII:999582-1000392(-)	XUTs	NA	1	3	5	NA	6	NA	73	41.6666666666667	48.2	NA	49.8333333333333	NA	73	45	55	NA	50.5	NA	NA	NA	NA	NA	NA	NA	NA	NA	NA	NA	73	73	73	73	73	73	73	73	73
SUT575	1.1368727745004895e-7	3.7833230363891363e-7	2.3654859887415644e-8	4.9963359370405715e-8	7.689147649781265e-6	2.05016949263738e-6	465	SUT575	NA	chrVIII:78958-80438(-)	SUTs	NA	NA	3	1	NA	NA	NA	NA	73.3333333333333	75	NA	NA	NA	NA	70	75	NA	NA	NA	NA	NA	NA	NA	NA	NA	NA	NA	NA	NA	NA	NA	NA	NA	NA	NA	NA	NA	NA
SUT584,XUT	1.1368727745004894e-5	3.7833230363891363e-7	2.3654859887415644e-8	4.9963359370405715e-8	2.5630492165937546e-8	2.05016949263738e-8	466	SUT584,XUT_8R-142,CUT648	NA	chrVIII:289053-290821(-)	CUTs	1	NA	NA	NA	NA	NA	50	NA	NA	NA	NA	NA	50	NA	NA	NA	NA	NA	50	50	50	50	50	50	50	50	50	50	50	NA	NA	NA	NA	NA	NA	NA	NA	NA
SUT596	1.1368727745004895e-7	3.7833230363891363e-7	2.3654859887415644e-8	4.9963359370405715e-8	2.5630492165937546e-8	2.05016949263738e-6	467	SUT596	NA	chrVIII:490536-491664(-)	SUTs	NA	NA	NA	1	NA	NA	NA	NA	NA	48	NA	NA	NA	NA	NA	48	NA	NA	NA	NA	NA	NA	NA	NA	NA	NA	NA	NA	NA	NA	NA	NA	NA	NA	NA	NA	NA	NA
SUT597,XUT	1.1368727745004895e-7	3.783323036389136e-5	2.3654859887415644e-8	4.9963359370405715e-8	5.12609843318751e-6	4.10033898527476e-6	468	SUT597,XUT_8R-241,XUT_8R-242	NA	chrVIII:507712-509099(-)	XUTs	NA	NA	2	2	1	NA	NA	NA	58	45	74	NA	NA	NA	58	45	74	NA	NA	NA	NA	NA	NA	NA	NA	NA	NA	NA	NA	NA	NA	NA	NA	NA	NA	NA	NA	NA
SUT600	1.1368727745004895e-7	3.7833230363891363e-7	2.3654859887415644e-8	4.9963359370405715e-8	2.563049216593755e-6	2.05016949263738e-8	469	SUT600	NA	chrVIII:522896-525464(-)	SUTs	NA	NA	1	NA	NA	NA	NA	NA	21	NA	NA	NA	NA	NA	21	NA	NA	NA	NA	NA	NA	NA	NA	NA	NA	NA	NA	NA	NA	NA	NA	NA	NA	NA	NA	NA	NA	NA
SUT601	1.1368727745004895e-7	3.7833230363891363e-7	4.7309719774831285e-6	4.9963359370405715e-8	7.689147649781265e-6	1.02508474631869e-5	470	SUT601	NA	chrIX:28493-28789(-)	SUTs	NA	NA	3	5	NA	2	NA	NA	26.6666666666667	38.8	NA	50	NA	NA	30	33	NA	50	NA	NA	NA	NA	NA	NA	NA	NA	NA	NA	NA	NA	NA	NA	NA	NA	NA	NA	NA	NA
SUT605	1.1368727745004895e-7	3.7833230363891363e-7	2.3654859887415644e-8	4.9963359370405715e-8	2.563049216593755e-6	2.05016949263738e-8	471	SUT605	NA	chrIX:51429-51613(-)	SUTs	NA	NA	1	NA	NA	NA	NA	NA	19	NA	NA	NA	NA	NA	19	NA	NA	NA	NA	NA	NA	NA	NA	NA	NA	NA	NA	NA	NA	NA	NA	NA	NA	NA	NA	NA	NA	NA
SUT607	1.1368727745004895e-7	3.7833230363891363e-7	2.3654859887415644e-8	4.9963359370405715e-8	7.689147649781265e-6	2.05016949263738e-6	472	SUT607	NA	chrIX:150029-151349(-)	SUTs	NA	NA	3	1	NA	NA	NA	NA	61	64	NA	NA	NA	NA	59	64	NA	NA	NA	NA	NA	NA	NA	NA	NA	NA	NA	NA	NA	NA	NA	NA	NA	NA	NA	NA	NA	NA
SUT608,XUT	1.1368727745004894e-5	3.7833230363891363e-7	4.021326180860659e-5	6.495236718152744e-5	1.537829529956253e-5	8.20067797054952e-6	473	SUT608,XUT_9R-63,SUT609	NA	chrIX:154189-155934(-)	XUTs	1	13	6	4	NA	17	46	46.7692307692308	56.6666666666667	42	NA	52.8823529411765	46	45	53.5	41	NA	57	46	46	46	46	46	46	46	46	46	46	46	45.5955569798751	40	31.8	34	37	45	54	55.8	58
SUT611	1.1368727745004894e-5	3.7833230363891363e-7	2.3654859887415644e-8	4.9963359370405715e-8	2.5630492165937546e-8	2.05016949263738e-8	474	SUT611	NA	chrIX:226701-228421(-)	SUTs	1	NA	NA	NA	NA	NA	59	NA	NA	NA	NA	NA	59	NA	NA	NA	NA	NA	59	59	59	59	59	59	59	59	59	59	59	NA	NA	NA	NA	NA	NA	NA	NA	NA
SUT613,XUT	1.1368727745004895e-7	3.7833230363891363e-7	2.3654859887415644e-8	4.996335937040571e-6	2.5630492165937546e-8	2.05016949263738e-8	475	SUT613,XUT_9R-141	NA	chrIX:333613-334677(-)	XUTs	NA	1	NA	NA	NA	NA	NA	28	NA	NA	NA	NA	NA	28	NA	NA	NA	NA	NA	NA	NA	NA	NA	NA	NA	NA	NA	NA	NA	28	28	28	28	28	28	28	28	28
SUT614,XUT	1.1368727745004895e-7	3.7833230363891363e-7	4.7309719774831285e-6	4.9963359370405715e-8	2.5630492165937546e-8	2.05016949263738e-8	476	SUT614,XUT_9R-183	NA	chrIX:408333-410268(-)	XUTs	NA	NA	NA	NA	NA	2	NA	NA	NA	NA	NA	51	NA	NA	NA	NA	NA	51	NA	NA	NA	NA	NA	NA	NA	NA	NA	NA	NA	NA	NA	NA	NA	NA	NA	NA	NA	NA
SUT616,XUT	1.1368727745004895e-7	3.7833230363891363e-7	2.3654859887415644e-8	4.9963359370405715e-8	2.563049216593755e-6	4.10033898527476e-6	477	SUT616,XUT_9R-194	NA	chrIX:427341-429437(-)	XUTs	NA	NA	1	2	NA	NA	NA	NA	77	79.5	NA	NA	NA	NA	77	79.5	NA	NA	NA	NA	NA	NA	NA	NA	NA	NA	NA	NA	NA	NA	NA	NA	NA	NA	NA	NA	NA	NA
SUT625,SUT626,XUT	1.1368727745004894e-5	3.7833230363891363e-7	2.3654859887415644e-8	4.9963359370405715e-8	5.12609843318751e-6	4.10033898527476e-6	478	SUT625,SUT626,XUT_10R-78	NA	chrX:195068-196020(-)	XUTs	1	NA	2	2	NA	NA	34	NA	34.5	66.5	NA	NA	34	NA	34.5	66.5	NA	NA	34	34	34	34	34	34	34	34	34	34	34	NA	NA	NA	NA	NA	NA	NA	NA	NA
SUT635	1.1368727745004894e-5	3.7833230363891363e-7	2.3654859887415643e-6	4.996335937040571e-6	2.5630492165937546e-8	2.05016949263738e-8	479	SUT635	NA	chrX:432212-432756(-)	SUTs	1	1	NA	NA	NA	1	18	53	NA	NA	NA	107	18	53	NA	NA	NA	107	18	18	18	18	18	18	18	18	18	18	18	53	53	53	53	53	53	53	53	53
SUT639	1.1368727745004894e-5	3.783323036389136e-5	2.3654859887415644e-8	4.9963359370405715e-8	2.5630492165937546e-8	2.05016949263738e-8	480	SUT639	NA	chrX:496972-497212(-)	SUTs	1	NA	NA	NA	1	NA	15	NA	NA	NA	55	NA	15	NA	NA	NA	55	NA	15	15	15	15	15	15	15	15	15	15	15	NA	NA	NA	NA	NA	NA	NA	NA	NA
SUT643,XUT	1.1368727745004895e-7	3.7833230363891363e-7	2.3654859887415644e-8	4.9963359370405715e-8	2.5630492165937546e-8	2.05016949263738e-6	481	SUT643,XUT_10R-233	NA	chrX:605932-607438(-)	XUTs	NA	NA	NA	1	NA	NA	NA	NA	NA	60	NA	NA	NA	NA	NA	60	NA	NA	NA	NA	NA	NA	NA	NA	NA	NA	NA	NA	NA	NA	NA	NA	NA	NA	NA	NA	NA	NA
SUT646,XUT	2.2737455490009787e-5	3.7833230363891363e-7	1.8923887909932514e-5	2.498167968520286e-5	2.563049216593755e-5	1.845152543373642e-5	482	SUT646,XUT_10R-249	NA	chrX:626836-628792(-)	XUTs	2	5	10	9	NA	8	50	44.6	34.7	29.4444444444444	NA	50.5	50	49	34.5	31	NA	55.5	49.5075751779463	NA	43.7	44.4	45.1	50	53.5	54.2	54.9	55.6	56.3	43.3339587602337	NA	30	33	36	49	50	51	52
SUT648,XUT	1.1368727745004895e-7	3.7833230363891363e-7	2.3654859887415643e-6	4.9963359370405715e-8	2.5630492165937546e-8	2.05016949263738e-8	483	SUT648,XUT_10R-254	NA	chrX:640804-641796(-)	XUTs	NA	NA	NA	NA	NA	1	NA	NA	NA	NA	NA	33	NA	NA	NA	NA	NA	33	NA	NA	NA	NA	NA	NA	NA	NA	NA	NA	NA	NA	NA	NA	NA	NA	NA	NA	NA	NA
SUT650,XUT	2.2737455490009787e-5	3.7833230363891363e-7	1.4192915932449386e-5	2.997801562224343e-5	4.3571836682093833e-5	2.8702372896923318e-5	484	SUT650,XUT_10R-276	NA	chrX:703396-705452(-)	XUTs	2	6	17	14	NA	6	54.5	41.6666666666667	49.4117647058824	35.0714285714286	NA	52.5	54.5	44	47	33	NA	56.5	48.1663783151692	NA	31.55	34.1	36.65	54.5	67.25	69.8	72.35	74.9	77.45	38.5744957720704	NA	21	27	33	44	51.25	53	53.5
SUT653	1.1368727745004895e-7	3.7833230363891363e-7	2.3654859887415644e-8	4.9963359370405715e-8	2.5630492165937546e-8	2.05016949263738e-6	485	SUT653	NA	chrXI:13677-14349(-)	SUTs	NA	NA	NA	1	NA	NA	NA	NA	NA	58	NA	NA	NA	NA	NA	58	NA	NA	NA	NA	NA	NA	NA	NA	NA	NA	NA	NA	NA	NA	NA	NA	NA	NA	NA	NA	NA	NA
SUT655	1.1368727745004895e-7	3.7833230363891363e-7	2.3654859887415643e-6	4.9963359370405715e-8	2.5630492165937546e-8	2.05016949263738e-6	486	SUT655	NA	chrXI:18501-19741(-)	SUTs	NA	NA	NA	1	NA	1	NA	NA	NA	21	NA	58	NA	NA	NA	21	NA	58	NA	NA	NA	NA	NA	NA	NA	NA	NA	NA	NA	NA	NA	NA	NA	NA	NA	NA	NA	NA
SUT656,XUT	1.1368727745004895e-7	3.7833230363891363e-7	4.7309719774831285e-6	1.4989007811121716e-5	2.5630492165937546e-8	2.05016949263738e-6	487	SUT656,XUT_11R-12,SUT657,SUT658,CUT701,XUT_11R-13	NA	chrXI:19757-24917(-)	CUTs	NA	3	NA	1	NA	2	NA	58.6666666666667	NA	41	NA	69	NA	58	NA	41	NA	69	NA	NA	NA	NA	NA	NA	NA	NA	NA	NA	NA	58.5747455700598	NA	55.3	55.6	55.9	58	60.5	61	61.5
SUT659	1.1368727745004895e-7	3.7833230363891363e-7	2.3654859887415644e-8	4.9963359370405715e-8	2.563049216593755e-6	2.05016949263738e-8	488	SUT659	NA	chrXI:126720-130296(-)	SUTs	NA	NA	1	NA	NA	NA	NA	NA	61	NA	NA	NA	NA	NA	61	NA	NA	NA	NA	NA	NA	NA	NA	NA	NA	NA	NA	NA	NA	NA	NA	NA	NA	NA	NA	NA	NA	NA
SUT661	1.1368727745004895e-7	3.7833230363891363e-7	2.3654859887415643e-6	4.9963359370405715e-8	5.12609843318751e-6	2.05016949263738e-8	489	SUT661	NA	chrXI:150904-153088(-)	SUTs	NA	NA	2	NA	NA	1	NA	NA	63.5	NA	NA	50	NA	NA	63.5	NA	NA	50	NA	NA	NA	NA	NA	NA	NA	NA	NA	NA	NA	NA	NA	NA	NA	NA	NA	NA	NA	NA
SUT662	3.410618323501468e-5	3.783323036389136e-5	1.655840192119095e-5	1.4989007811121716e-5	1.2815246082968774e-5	1.845152543373642e-5	490	SUT662	NA	chrXI:179104-179464(-)	SUTs	3	3	5	9	1	7	40.6666666666667	34	41.6	28.7777777777778	16	40.2857142857143	46	29	38	21	16	45	35.3462236896144	NA	19	22	25	46	53	54.4	55.8	57.2	58.6	32.6482380205898	NA	25.4	25.8	26.2	29	38.5	40.4	42.3
SUT663,XUT	1.1368727745004895e-7	3.7833230363891363e-7	2.3654859887415644e-8	4.9963359370405715e-8	2.563049216593755e-6	6.150508477912139e-6	491	SUT663,XUT_11R-81	NA	chrXI:203550-205220(-)	XUTs	NA	NA	1	3	NA	NA	NA	NA	51	55.6666666666667	NA	NA	NA	NA	51	50	NA	NA	NA	NA	NA	NA	NA	NA	NA	NA	NA	NA	NA	NA	NA	NA	NA	NA	NA	NA	NA	NA
SUT664,CUT709,XUT	1.1368727745004895e-7	3.7833230363891363e-7	2.3654859887415643e-6	4.996335937040571e-6	2.563049216593755e-6	2.05016949263738e-6	492	SUT664,CUT709,XUT_11R-109	NA	chrXI:259255-260641(-)	CUTs	NA	1	1	1	NA	1	NA	122	39	67	NA	18	NA	122	39	67	NA	18	NA	NA	NA	NA	NA	NA	NA	NA	NA	NA	NA	122	122	122	122	122	122	122	122	122
SUT665,XUT	2.2737455490009787e-5	3.783323036389136e-5	1.4192915932449386e-5	2.498167968520286e-5	1.7941344516156285e-5	2.8702372896923318e-5	493	SUT665,XUT_11R-114	NA	chrXI:263871-266139(-)	XUTs	2	5	7	14	1	6	54.5	53.6	95.2857142857143	57.7142857142857	55	56	54.5	45	73	62	55	57.5	54.2217668469038	NA	49.55	50.1	50.65	54.5	57.25	57.8	58.35	58.9	59.45	48.865645743934	45	28.2	32.4	36.6	45	63	68.6	74.2
SUT666,XUT	2.2737455490009787e-5	3.7833230363891363e-7	1.4192915932449386e-5	3.4974351559284004e-5	2.563049216593755e-5	2.05016949263738e-5	494	SUT666,XUT_11R-117,SUT667	NA	chrXI:270399-273250(-)	XUTs	2	7	10	10	NA	6	55.5	69.2857142857143	62.4	68.1	NA	63.5	55.5	60	59.5	65.5	NA	64.5	54.2954878419929	NA	45.15	46.3	47.45	55.5	61.25	62.4	63.55	64.7	65.85	65.9284569811242	NA	48.5	50	51.5	60	73.5	77.4	84.3
SUT670,XUT	4.5474910980019574e-5	1.1349969109167409e-4	4.021326180860659e-5	2.997801562224343e-5	2.563049216593755e-5	4.715389833065974e-5	495	SUT670,XUT_11R-124	NA	chrXI:303135-307164(-)	XUTs	4	6	10	23	3	17	21	35.5	58.2	55.7826086956522	45.3333333333333	36.2352941176471	19.5	41	58	57	39	35	19.7804099133562	NA	13.45	13.9	14.35	19.5	25.25	26.6	27.95	29.3	30.65	28.4618117065016	NA	9.75	10.5	11.25	41	51	52	53.5
SUT672,XUT	1.1368727745004895e-7	3.7833230363891363e-7	2.3654859887415643e-6	4.996335937040571e-6	2.563049216593755e-6	4.10033898527476e-6	496	SUT672,XUT_11R-134	NA	chrXI:315023-315940(-)	XUTs	NA	1	1	2	NA	1	NA	32	35	13	NA	71	NA	32	35	13	NA	71	NA	NA	NA	NA	NA	NA	NA	NA	NA	NA	NA	32	32	32	32	32	32	32	32	32
SUT674	1.1368727745004895e-7	3.7833230363891363e-7	2.3654859887415643e-6	4.9963359370405715e-8	2.563049216593755e-6	6.150508477912139e-6	497	SUT674	NA	chrXI:340775-341759(-)	SUTs	NA	NA	1	3	NA	1	NA	NA	58	38.3333333333333	NA	67	NA	NA	58	37	NA	67	NA	NA	NA	NA	NA	NA	NA	NA	NA	NA	NA	NA	NA	NA	NA	NA	NA	NA	NA	NA
SUT675,XUT	1.1368727745004895e-7	3.7833230363891363e-7	2.3654859887415643e-6	4.9963359370405715e-8	2.5630492165937546e-8	2.05016949263738e-6	498	SUT675,XUT_11R-163	NA	chrXI:354759-356057(-)	XUTs	NA	NA	NA	1	NA	1	NA	NA	NA	49	NA	52	NA	NA	NA	49	NA	52	NA	NA	NA	NA	NA	NA	NA	NA	NA	NA	NA	NA	NA	NA	NA	NA	NA	NA	NA	NA
SUT677	1.1368727745004895e-7	3.7833230363891363e-7	2.3654859887415643e-6	4.9963359370405715e-8	2.5630492165937546e-8	4.10033898527476e-6	499	SUT677	NA	chrXI:361519-362023(-)	SUTs	NA	NA	NA	2	NA	1	NA	NA	NA	41.5	NA	25	NA	NA	NA	41.5	NA	25	NA	NA	NA	NA	NA	NA	NA	NA	NA	NA	NA	NA	NA	NA	NA	NA	NA	NA	NA	NA
SUT678,XUT	1.1368727745004894e-5	3.7833230363891363e-7	2.3654859887415644e-8	4.9963359370405715e-8	2.5630492165937546e-8	4.10033898527476e-6	500	SUT678,XUT_11R-166	NA	chrXI:363928-365254(-)	XUTs	1	NA	NA	2	NA	NA	51	NA	NA	35.5	NA	NA	51	NA	NA	35.5	NA	NA	51	51	51	51	51	51	51	51	51	51	51	NA	NA	NA	NA	NA	NA	NA	NA	NA
SUT681	1.1368727745004894e-5	3.7833230363891363e-7	2.3654859887415644e-8	4.9963359370405715e-8	2.563049216593755e-6	4.10033898527476e-6	501	SUT681	NA	chrXI:521520-523000(-)	SUTs	1	NA	1	2	NA	NA	16	NA	24	29.5	NA	NA	16	NA	24	29.5	NA	NA	16	16	16	16	16	16	16	16	16	16	16	NA	NA	NA	NA	NA	NA	NA	NA	NA
SUT684,XUT	1.1368727745004895e-7	3.7833230363891363e-7	1.655840192119095e-5	4.996335937040571e-6	1.7941344516156285e-5	8.20067797054952e-6	502	SUT684,XUT_11R-273	NA	chrXI:649530-650356(-)	XUTs	NA	1	7	4	NA	7	NA	40	35.5714285714286	37	NA	54.4285714285714	NA	40	40	29.5	NA	53	NA	NA	NA	NA	NA	NA	NA	NA	NA	NA	NA	40	40	40	40	40	40	40	40	40
SUT685	1.1368727745004895e-7	3.7833230363891363e-7	2.3654859887415643e-6	4.9963359370405715e-8	2.5630492165937546e-8	2.05016949263738e-8	503	SUT685	NA	chrXII:36349-37141(-)	SUTs	NA	NA	NA	NA	NA	1	NA	NA	NA	NA	NA	16	NA	NA	NA	NA	NA	16	NA	NA	NA	NA	NA	NA	NA	NA	NA	NA	NA	NA	NA	NA	NA	NA	NA	NA	NA	NA
SUT686,XUT	1.1368727745004895e-7	3.7833230363891363e-7	4.7309719774831285e-6	4.9963359370405715e-8	1.7941344516156285e-5	2.05016949263738e-8	504	SUT686,XUT_12R-44	NA	chrXII:112125-114336(-)	XUTs	NA	NA	7	NA	NA	2	NA	NA	51.7142857142857	NA	NA	67.5	NA	NA	50	NA	NA	67.5	NA	NA	NA	NA	NA	NA	NA	NA	NA	NA	NA	NA	NA	NA	NA	NA	NA	NA	NA	NA
SUT687,XUT	1.1368727745004895e-7	3.783323036389136e-5	4.7309719774831285e-6	4.996335937040571e-6	2.5630492165937546e-8	4.10033898527476e-6	505	SUT687,XUT_12R-76	NA	chrXII:203085-204756(-)	XUTs	NA	1	NA	2	1	2	NA	44	NA	35	59	52	NA	44	NA	35	59	52	NA	NA	NA	NA	NA	NA	NA	NA	NA	NA	NA	44	44	44	44	44	44	44	44	44
SUT688	1.1368727745004895e-7	3.7833230363891363e-7	2.3654859887415644e-8	4.996335937040571e-6	2.5630492165937546e-8	2.05016949263738e-8	506	SUT688	NA	chrXII:223197-224597(-)	SUTs	NA	1	NA	NA	NA	NA	NA	69	NA	NA	NA	NA	NA	69	NA	NA	NA	NA	NA	NA	NA	NA	NA	NA	NA	NA	NA	NA	NA	69	69	69	69	69	69	69	69	69
SUT689	1.1368727745004895e-7	3.7833230363891363e-7	2.3654859887415644e-8	4.996335937040571e-6	2.5630492165937546e-8	2.05016949263738e-8	507	SUT689	NA	chrXII:287765-288885(-)	SUTs	NA	1	NA	NA	NA	NA	NA	50	NA	NA	NA	NA	NA	50	NA	NA	NA	NA	NA	NA	NA	NA	NA	NA	NA	NA	NA	NA	NA	50	50	50	50	50	50	50	50	50
SUT690	1.1368727745004895e-7	7.566646072778272e-5	7.096457966224693e-6	9.992671874081143e-6	5.12609843318751e-6	2.05016949263738e-8	508	SUT690	NA	chrXII:289133-289613(-)	SUTs	NA	2	2	NA	2	3	NA	21	47	NA	21.5	27.3333333333333	NA	21	47	NA	21.5	26	NA	NA	NA	NA	NA	NA	NA	NA	NA	NA	NA	18.9736659610103	NA	12.9	13.8	14.7	21	25.5	26.4	27.3
SUT693,XUT	1.1368727745004895e-7	3.7833230363891363e-7	7.096457966224693e-6	9.992671874081143e-6	5.12609843318751e-6	2.05016949263738e-8	509	SUT693,XUT_12R-113,SUT694	NA	chrXII:322085-326261(-)	XUTs	NA	2	2	NA	NA	3	NA	67.5	57	NA	NA	68	NA	67.5	57	NA	NA	64	NA	NA	NA	NA	NA	NA	NA	NA	NA	NA	NA	65.1920240520265	NA	51.75	53.5	55.25	67.5	76.25	78	79.75
SUT695	1.1368727745004895e-7	3.783323036389136e-5	2.3654859887415644e-8	4.9963359370405715e-8	2.5630492165937546e-8	2.05016949263738e-8	510	SUT695	NA	chrXII:370189-370965(-)	SUTs	NA	NA	NA	NA	1	NA	NA	NA	NA	NA	62	NA	NA	NA	NA	NA	62	NA	NA	NA	NA	NA	NA	NA	NA	NA	NA	NA	NA	NA	NA	NA	NA	NA	NA	NA	NA	NA
SUT696,XUT	1.1368727745004895e-7	3.7833230363891363e-7	2.3654859887415643e-6	9.992671874081143e-6	2.5630492165937546e-8	2.05016949263738e-8	511	SUT696,XUT_12R-162	NA	chrXII:449005-449613(-)	XUTs	NA	2	NA	NA	NA	1	NA	41.5	NA	NA	NA	50	NA	41.5	NA	NA	NA	50	NA	NA	NA	NA	NA	NA	NA	NA	NA	NA	NA	37.1483512420134	NA	24.85	26.7	28.55	41.5	50.75	52.6	54.45
SUT697,XUT	1.1368727745004895e-7	3.7833230363891363e-7	2.3654859887415644e-8	4.9963359370405715e-8	2.563049216593755e-6	4.10033898527476e-6	512	SUT697,XUT_12R-171	NA	chrXII:498157-498716(-)	XUTs	NA	NA	1	2	NA	NA	NA	NA	29	31	NA	NA	NA	NA	29	31	NA	NA	NA	NA	NA	NA	NA	NA	NA	NA	NA	NA	NA	NA	NA	NA	NA	NA	NA	NA	NA	NA
SUT699	1.1368727745004895e-7	3.7833230363891363e-7	4.7309719774831285e-6	4.996335937040571e-6	2.5630492165937546e-8	1.02508474631869e-5	513	SUT699	NA	chrXII:614229-614581(-)	SUTs	NA	1	NA	5	NA	2	NA	39	NA	31.2	NA	54.5	NA	39	NA	28	NA	54.5	NA	NA	NA	NA	NA	NA	NA	NA	NA	NA	NA	39	39	39	39	39	39	39	39	39
SUT700	1.1368727745004895e-7	3.7833230363891363e-7	2.3654859887415644e-8	4.9963359370405715e-8	2.563049216593755e-6	2.05016949263738e-8	514	SUT700	NA	chrXII:636053-636373(-)	SUTs	NA	NA	1	NA	NA	NA	NA	NA	28	NA	NA	NA	NA	NA	28	NA	NA	NA	NA	NA	NA	NA	NA	NA	NA	NA	NA	NA	NA	NA	NA	NA	NA	NA	NA	NA	NA	NA
SUT702,XUT	2.2737455490009787e-5	3.7833230363891363e-7	2.3654859887415643e-6	4.996335937040571e-6	2.5630492165937546e-8	2.05016949263738e-6	515	SUT702,XUT_12R-239	NA	chrXII:659837-661453(-)	XUTs	2	1	NA	1	NA	1	21.5	20	NA	115	NA	46	21.5	20	NA	115	NA	46	20.7846096908265	NA	16.55	17.1	17.65	21.5	24.25	24.8	25.35	25.9	26.45	20	20	20	20	20	20	20	20	20
SUT705	1.1368727745004895e-7	3.7833230363891363e-7	2.3654859887415644e-8	4.9963359370405715e-8	2.5630492165937546e-8	2.05016949263738e-6	516	SUT705	NA	chrXII:783483-783843(-)	SUTs	NA	NA	NA	1	NA	NA	NA	NA	NA	20	NA	NA	NA	NA	NA	20	NA	NA	NA	NA	NA	NA	NA	NA	NA	NA	NA	NA	NA	NA	NA	NA	NA	NA	NA	NA	NA	NA
SUT707,XUT	2.2737455490009787e-5	3.7833230363891363e-7	2.3654859887415643e-6	4.9963359370405715e-8	1.537829529956253e-5	4.10033898527476e-6	517	SUT707,XUT_12R-297	NA	chrXII:806843-809185(-)	XUTs	2	NA	6	2	NA	1	64.5	NA	41	21	NA	54	64.5	NA	46	21	NA	54	64.0624695121879	NA	57.75	58.5	59.25	64.5	68.25	69	69.75	70.5	71.25	NA	NA	NA	NA	NA	NA	NA	NA	NA
SUT708	1.1368727745004895e-7	3.7833230363891363e-7	2.3654859887415643e-6	4.9963359370405715e-8	2.5630492165937546e-8	2.05016949263738e-8	518	SUT708	NA	chrXII:827915-828275(-)	SUTs	NA	NA	NA	NA	NA	1	NA	NA	NA	NA	NA	41	NA	NA	NA	NA	NA	41	NA	NA	NA	NA	NA	NA	NA	NA	NA	NA	NA	NA	NA	NA	NA	NA	NA	NA	NA	NA
SUT709	1.1368727745004895e-7	3.7833230363891363e-7	2.3654859887415643e-6	4.9963359370405715e-8	2.563049216593755e-6	2.05016949263738e-8	519	SUT709	NA	chrXII:921643-922387(-)	SUTs	NA	NA	1	NA	NA	1	NA	NA	26	NA	NA	26	NA	NA	26	NA	NA	26	NA	NA	NA	NA	NA	NA	NA	NA	NA	NA	NA	NA	NA	NA	NA	NA	NA	NA	NA	NA
SUT710,XUT	1.1368727745004895e-7	7.566646072778272e-5	7.096457966224693e-6	1.4989007811121716e-5	1.025219686637502e-5	1.640135594109904e-5	520	SUT710,XUT_12R-336,CUT753,XUT_12R-337	NA	chrXII:928244-929596(-)	CUTs	NA	3	4	8	2	3	NA	26.6666666666667	40.25	41.125	28.5	41	NA	25	40.5	44	28.5	26	NA	NA	NA	NA	NA	NA	NA	NA	NA	NA	NA	25.2769212588881	NA	17.8	18.6	19.4	25	31.5	32.8	34.1
SUT711	1.1368727745004894e-5	3.7833230363891363e-7	2.3654859887415643e-6	4.9963359370405715e-8	7.689147649781265e-6	8.20067797054952e-6	521	SUT711	NA	chrXII:1025380-1026708(-)	SUTs	1	NA	3	4	NA	1	30	NA	26	56	NA	39	30	NA	18	52.5	NA	39	30	30	30	30	30	30	30	30	30	30	30	NA	NA	NA	NA	NA	NA	NA	NA	NA
SUT713,XUT	1.1368727745004894e-5	3.7833230363891363e-7	2.3654859887415644e-8	4.996335937040571e-6	2.5630492165937546e-8	2.05016949263738e-6	522	SUT713,XUT_12R-387	NA	chrXII:1033420-1035874(-)	XUTs	1	1	NA	1	NA	NA	24	34	NA	84	NA	NA	24	34	NA	84	NA	NA	24	24	24	24	24	24	24	24	24	24	24	34	34	34	34	34	34	34	34	34
SUT715	1.1368727745004895e-7	3.7833230363891363e-7	2.3654859887415644e-8	4.996335937040571e-6	2.563049216593755e-6	2.05016949263738e-8	523	SUT715	NA	chrXIII:29877-30309(-)	SUTs	NA	1	1	NA	NA	NA	NA	35	28	NA	NA	NA	NA	35	28	NA	NA	NA	NA	NA	NA	NA	NA	NA	NA	NA	NA	NA	NA	35	35	35	35	35	35	35	35	35
SUT717	1.1368727745004895e-7	3.7833230363891363e-7	2.3654859887415644e-8	4.9963359370405715e-8	7.689147649781265e-6	2.05016949263738e-6	524	SUT717	NA	chrXIII:121365-122981(-)	SUTs	NA	NA	3	1	NA	NA	NA	NA	79.3333333333333	50	NA	NA	NA	NA	79	50	NA	NA	NA	NA	NA	NA	NA	NA	NA	NA	NA	NA	NA	NA	NA	NA	NA	NA	NA	NA	NA	NA
SUT719,XUT	1.1368727745004895e-7	3.7833230363891363e-7	2.3654859887415643e-6	4.996335937040571e-6	2.563049216593755e-6	2.05016949263738e-8	525	SUT719,XUT_13R-69	NA	chrXIII:169853-171445(-)	XUTs	NA	1	1	NA	NA	1	NA	52	23	NA	NA	28	NA	52	23	NA	NA	28	NA	NA	NA	NA	NA	NA	NA	NA	NA	NA	NA	52	52	52	52	52	52	52	52	52
SUT725	1.1368727745004894e-5	3.7833230363891363e-7	2.3654859887415644e-8	1.4989007811121716e-5	1.025219686637502e-5	1.02508474631869e-5	526	SUT725	NA	chrXIII:271701-271917(-)	SUTs	1	3	4	5	NA	NA	36	46.3333333333333	38.75	35.4	NA	NA	36	54	39.5	42	NA	NA	36	36	36	36	36	36	36	36	36	36	36	44.8796785701478	54	33.3	35.6	37.9	54	54	54	54
SUT726,XUT	1.1368727745004895e-7	3.7833230363891363e-7	4.7309719774831285e-6	9.992671874081143e-6	2.563049216593755e-6	2.05016949263738e-6	527	SUT726,XUT_13R-124	NA	chrXIII:282781-283839(-)	XUTs	NA	2	1	1	NA	2	NA	70.5	80	49	NA	30.5	NA	70.5	80	49	NA	30.5	NA	NA	NA	NA	NA	NA	NA	NA	NA	NA	NA	70.4982269280583	NA	70.05	70.1	70.15	70.5	70.75	70.8	70.85
SUT730	1.1368727745004895e-7	3.7833230363891363e-7	2.3654859887415644e-8	4.9963359370405715e-8	5.12609843318751e-6	2.05016949263738e-6	528	SUT730	NA	chrXIII:465253-465669(-)	SUTs	NA	NA	2	1	NA	NA	NA	NA	33.5	39	NA	NA	NA	NA	33.5	39	NA	NA	NA	NA	NA	NA	NA	NA	NA	NA	NA	NA	NA	NA	NA	NA	NA	NA	NA	NA	NA	NA
SUT733	1.1368727745004895e-7	3.783323036389136e-5	2.3654859887415643e-6	4.9963359370405715e-8	5.12609843318751e-6	2.05016949263738e-6	529	SUT733	NA	chrXIII:616045-616325(-)	SUTs	NA	NA	2	1	1	1	NA	NA	30	24	24	16	NA	NA	30	24	24	16	NA	NA	NA	NA	NA	NA	NA	NA	NA	NA	NA	NA	NA	NA	NA	NA	NA	NA	NA	NA
SUT738,XUT	1.1368727745004895e-7	3.7833230363891363e-7	1.655840192119095e-5	2.997801562224343e-5	5.12609843318751e-6	4.10033898527476e-6	530	SUT738,XUT_13R-341,CUT790	NA	chrXIII:772749-774053(-)	CUTs	NA	6	2	2	NA	7	NA	34	54.5	56.5	NA	53.5714285714286	NA	27	54.5	56.5	NA	52	NA	NA	NA	NA	NA	NA	NA	NA	NA	NA	NA	30.6695596834324	NA	20.5	21	21.5	27	35.25	37	45.5
SUT746	1.1368727745004894e-5	3.7833230363891363e-7	2.3654859887415643e-6	9.992671874081143e-6	2.5630492165937546e-8	2.05016949263738e-6	531	SUT746	NA	chrXIV:250783-251743(-)	SUTs	1	2	NA	1	NA	1	13	50	NA	41	NA	54	13	50	NA	41	NA	54	13	13	13	13	13	13	13	13	13	13	13	49.749371855331	NA	45.5	46	46.5	50	52.5	53	53.5
SUT749,XUT	1.1368727745004895e-7	3.7833230363891363e-7	2.3654859887415644e-8	4.9963359370405715e-8	2.563049216593755e-6	2.05016949263738e-6	532	SUT749,XUT_14R-220,XUT_14R-223	NA	chrXIV:529848-532564(-)	XUTs	NA	NA	1	1	NA	NA	NA	NA	5	85	NA	NA	NA	NA	5	85	NA	NA	NA	NA	NA	NA	NA	NA	NA	NA	NA	NA	NA	NA	NA	NA	NA	NA	NA	NA	NA	NA
SUT750,XUT	1.1368727745004894e-5	3.7833230363891363e-7	2.3654859887415643e-6	4.9963359370405715e-8	2.5630492165937546e-8	2.05016949263738e-8	533	SUT750,XUT_14R-229	NA	chrXIV:542120-543180(-)	XUTs	1	NA	NA	NA	NA	1	72	NA	NA	NA	NA	67	72	NA	NA	NA	NA	67	72	72	72	72	72	72	72	72	72	72	72	NA	NA	NA	NA	NA	NA	NA	NA	NA
SUT751,XUT	1.1368727745004895e-7	3.7833230363891363e-7	2.3654859887415644e-8	2.498167968520286e-5	7.689147649781265e-6	8.20067797054952e-6	534	SUT751,XUT_14R-264	NA	chrXIV:604472-605775(-)	XUTs	NA	5	3	4	NA	NA	NA	34.2	34.6666666666667	35	NA	NA	NA	38	38	33.5	NA	NA	NA	NA	NA	NA	NA	NA	NA	NA	NA	NA	NA	30.7124581056017	NA	16	17	18	38	47	47.8	48.6
SUT753,XUT	1.1368727745004895e-7	3.7833230363891363e-7	2.3654859887415644e-8	4.9963359370405715e-8	2.563049216593755e-6	6.150508477912139e-6	535	SUT753,XUT_14R-284	NA	chrXIV:635432-636864(-)	XUTs	NA	NA	1	3	NA	NA	NA	NA	57	57.6666666666667	NA	NA	NA	NA	57	56	NA	NA	NA	NA	NA	NA	NA	NA	NA	NA	NA	NA	NA	NA	NA	NA	NA	NA	NA	NA	NA	NA
SUT756,XUT	1.1368727745004895e-7	3.7833230363891363e-7	2.3654859887415644e-8	4.9963359370405715e-8	2.5630492165937546e-8	2.05016949263738e-6	536	SUT756,XUT_14R-327,CUT820	NA	chrXIV:735848-736941(-)	CUTs	NA	NA	NA	1	NA	NA	NA	NA	NA	41	NA	NA	NA	NA	NA	41	NA	NA	NA	NA	NA	NA	NA	NA	NA	NA	NA	NA	NA	NA	NA	NA	NA	NA	NA	NA	NA	NA
SUT759,XUT	1.1368727745004895e-7	3.7833230363891363e-7	2.3654859887415643e-6	4.9963359370405715e-8	2.563049216593755e-6	4.10033898527476e-6	537	SUT759,XUT_14R-344,SUT760	NA	chrXIV:764728-769444(-)	XUTs	NA	NA	1	2	NA	1	NA	NA	55	51.5	NA	41	NA	NA	55	51.5	NA	41	NA	NA	NA	NA	NA	NA	NA	NA	NA	NA	NA	NA	NA	NA	NA	NA	NA	NA	NA	NA
SUT770	1.1368727745004895e-7	3.7833230363891363e-7	1.4192915932449386e-5	1.9985343748162285e-5	2.563049216593755e-6	4.10033898527476e-6	538	SUT770	NA	chrXV:348990-349750(-)	SUTs	NA	4	1	2	NA	6	NA	34	34	48.5	NA	49.6666666666667	NA	32	34	48.5	NA	48	NA	NA	NA	NA	NA	NA	NA	NA	NA	NA	NA	31.6101198944854	NA	20.6	21.2	21.8	32	43	44.8	46.6
SUT771	1.1368727745004895e-7	3.7833230363891363e-7	2.3654859887415643e-6	4.996335937040571e-6	2.5630492165937546e-8	2.05016949263738e-8	539	SUT771	NA	chrXV:355206-355822(-)	SUTs	NA	1	NA	NA	NA	1	NA	41	NA	NA	NA	26	NA	41	NA	NA	NA	26	NA	NA	NA	NA	NA	NA	NA	NA	NA	NA	NA	41	41	41	41	41	41	41	41	41
SUT774	1.1368727745004895e-7	3.7833230363891363e-7	4.7309719774831285e-6	9.992671874081143e-6	1.537829529956253e-5	1.2301016955824279e-5	540	SUT774	NA	chrXV:371118-371350(-)	SUTs	NA	2	6	6	NA	2	NA	45.5	50.1666666666667	44	NA	43.5	NA	45.5	42.5	43.5	NA	43.5	NA	NA	NA	NA	NA	NA	NA	NA	NA	NA	NA	42	NA	29.75	31.5	33.25	45.5	54.25	56	57.75
SUT784,XUT	1.1368727745004895e-7	3.7833230363891363e-7	2.3654859887415644e-8	4.9963359370405715e-8	2.5630492165937546e-8	2.05016949263738e-6	541	SUT784,XUT_15R-314,SUT785	NA	chrXV:690094-692225(-)	XUTs	NA	NA	NA	1	NA	NA	NA	NA	NA	47	NA	NA	NA	NA	NA	47	NA	NA	NA	NA	NA	NA	NA	NA	NA	NA	NA	NA	NA	NA	NA	NA	NA	NA	NA	NA	NA	NA
SUT786,XUT	1.1368727745004895e-7	3.7833230363891363e-7	2.3654859887415643e-6	4.9963359370405715e-8	5.12609843318751e-6	2.05016949263738e-6	542	SUT786,XUT_15R-327	NA	chrXV:721742-722630(-)	XUTs	NA	NA	2	1	NA	1	NA	NA	28	41	NA	55	NA	NA	28	41	NA	55	NA	NA	NA	NA	NA	NA	NA	NA	NA	NA	NA	NA	NA	NA	NA	NA	NA	NA	NA	NA
SUT788,XUT	2.2737455490009787e-5	3.7833230363891363e-7	4.7309719774831285e-6	4.9963359370405715e-8	5.12609843318751e-6	1.02508474631869e-5	543	SUT788,XUT_15R-355	NA	chrXV:804239-804854(-)	XUTs	2	NA	2	5	NA	2	45.5	NA	71	74	NA	47.5	45.5	NA	71	76	NA	47.5	45.4972526643093	NA	45.05	45.1	45.15	45.5	45.75	45.8	45.85	45.9	45.95	NA	NA	NA	NA	NA	NA	NA	NA	NA
SUT791	1.1368727745004895e-7	3.7833230363891363e-7	2.3654859887415643e-6	1.4989007811121716e-5	2.5630492165937546e-8	2.05016949263738e-6	544	SUT791	NA	chrXV:836519-837239(-)	SUTs	NA	3	NA	1	NA	1	NA	40	NA	51	NA	71	NA	41	NA	51	NA	71	NA	NA	NA	NA	NA	NA	NA	NA	NA	NA	NA	38.1100227831744	NA	26.6	28.2	29.8	41	47.5	48.8	50.1
SUT800	2.2737455490009787e-5	3.7833230363891363e-7	2.3654859887415644e-8	4.9963359370405715e-8	5.12609843318751e-6	1.02508474631869e-5	545	SUT800	NA	chrXV:1026631-1028031(-)	SUTs	2	NA	2	5	NA	NA	63	NA	81.5	57.4	NA	NA	63	NA	81.5	58	NA	NA	51.7010638188423	NA	30.6	34.2	37.8	63	81	84.6	88.2	91.8	95.4	NA	NA	NA	NA	NA	NA	NA	NA	NA
SUT801	1.1368727745004894e-5	3.7833230363891363e-7	2.3654859887415644e-8	4.9963359370405715e-8	2.5630492165937546e-8	2.05016949263738e-8	546	SUT801	NA	chrXV:1057511-1058463(-)	SUTs	1	NA	NA	NA	NA	NA	43	NA	NA	NA	NA	NA	43	NA	NA	NA	NA	NA	43	43	43	43	43	43	43	43	43	43	43	NA	NA	NA	NA	NA	NA	NA	NA	NA
SUT804,XUT	1.1368727745004895e-7	3.7833230363891363e-7	2.3654859887415643e-6	4.996335937040571e-6	5.12609843318751e-6	2.05016949263738e-6	547	SUT804,XUT_16R-18	NA	chrXVI:40165-41271(-)	XUTs	NA	1	2	1	NA	1	NA	28	29	32	NA	49	NA	28	29	32	NA	49	NA	NA	NA	NA	NA	NA	NA	NA	NA	NA	NA	28	28	28	28	28	28	28	28	28
SUT812,CUT893	1.1368727745004895e-7	3.7833230363891363e-7	2.3654859887415644e-8	4.9963359370405715e-8	2.5630492165937546e-8	2.05016949263738e-6	548	SUT812,CUT893	NA	chrXVI:347671-348855(-)	CUTs	NA	NA	NA	1	NA	NA	NA	NA	NA	81	NA	NA	NA	NA	NA	81	NA	NA	NA	NA	NA	NA	NA	NA	NA	NA	NA	NA	NA	NA	NA	NA	NA	NA	NA	NA	NA	NA
SUT818,XUT	1.1368727745004895e-7	3.7833230363891363e-7	2.3654859887415643e-6	4.9963359370405715e-8	2.5630492165937546e-8	2.05016949263738e-8	549	SUT818,XUT_16R-201	NA	chrXVI:482007-483031(-)	XUTs	NA	NA	NA	NA	NA	1	NA	NA	NA	NA	NA	39	NA	NA	NA	NA	NA	39	NA	NA	NA	NA	NA	NA	NA	NA	NA	NA	NA	NA	NA	NA	NA	NA	NA	NA	NA	NA
SUT821	1.1368727745004895e-7	3.7833230363891363e-7	4.7309719774831285e-6	9.992671874081143e-6	1.025219686637502e-5	2.05016949263738e-6	550	SUT821	NA	chrXVI:524991-525503(-)	SUTs	NA	2	4	1	NA	2	NA	36	41	51	NA	49	NA	36	40	51	NA	49	NA	NA	NA	NA	NA	NA	NA	NA	NA	NA	NA	35.7770876399966	NA	32.4	32.8	33.2	36	38	38.4	38.8
SUT823	1.1368727745004895e-7	3.7833230363891363e-7	2.3654859887415644e-8	4.9963359370405715e-8	2.563049216593755e-6	4.10033898527476e-6	551	SUT823	NA	chrXVI:585751-586591(-)	SUTs	NA	NA	1	2	NA	NA	NA	NA	50	26.5	NA	NA	NA	NA	50	26.5	NA	NA	NA	NA	NA	NA	NA	NA	NA	NA	NA	NA	NA	NA	NA	NA	NA	NA	NA	NA	NA	NA
SUT825,XUT	1.1368727745004895e-7	3.7833230363891363e-7	2.3654859887415643e-6	4.9963359370405715e-8	5.12609843318751e-6	2.05016949263738e-8	552	SUT825,XUT_16R-262	NA	chrXVI:588431-589967(-)	XUTs	NA	NA	2	NA	NA	1	NA	NA	44	NA	NA	37	NA	NA	44	NA	NA	37	NA	NA	NA	NA	NA	NA	NA	NA	NA	NA	NA	NA	NA	NA	NA	NA	NA	NA	NA	NA
SUT826,XUT	1.1368727745004895e-7	3.7833230363891363e-7	2.3654859887415643e-6	4.996335937040571e-6	2.5630492165937546e-8	2.05016949263738e-8	553	SUT826,XUT_16R-274	NA	chrXVI:614575-615279(-)	XUTs	NA	1	NA	NA	NA	1	NA	44	NA	NA	NA	36	NA	44	NA	NA	NA	36	NA	NA	NA	NA	NA	NA	NA	NA	NA	NA	NA	44	44	44	44	44	44	44	44	44
SUT828,XUT	1.1368727745004895e-7	3.7833230363891363e-7	2.3654859887415643e-6	4.996335937040571e-6	2.563049216593755e-6	4.10033898527476e-6	554	SUT828,XUT_16R-283	NA	chrXVI:627335-629223(-)	XUTs	NA	1	1	2	NA	1	NA	28	38	61	NA	50	NA	28	38	61	NA	50	NA	NA	NA	NA	NA	NA	NA	NA	NA	NA	NA	28	28	28	28	28	28	28	28	28
SUT829,XUT	1.1368727745004895e-7	3.783323036389136e-5	2.3654859887415644e-8	1.9985343748162285e-5	7.689147649781265e-6	4.10033898527476e-6	555	SUT829,XUT_16R-288,CUT907	NA	chrXVI:643543-645239(-)	CUTs	NA	4	3	2	1	NA	NA	42.5	40	87	8	NA	NA	37	45	87	8	NA	NA	NA	NA	NA	NA	NA	NA	NA	NA	NA	NA	40.9123110361615	NA	32.6	33.2	33.8	37	44.5	48.4	52.3
SUT836,XUT	1.1368727745004894e-5	3.7833230363891363e-7	2.3654859887415643e-6	4.996335937040571e-6	5.12609843318751e-6	2.05016949263738e-6	556	SUT836,XUT_16R-349,XUT_16R-351	NA	chrXVI:781967-785375(-)	XUTs	1	1	2	1	NA	1	49	108	49	49	NA	38	49	108	49	49	NA	38	49	49	49	49	49	49	49	49	49	49	49	108	108	108	108	108	108	108	108	108
SUT840,XUT	1.1368727745004894e-5	3.7833230363891363e-7	2.3654859887415644e-8	4.9963359370405715e-8	2.5630492165937546e-8	4.10033898527476e-6	557	SUT840,XUT_16R-363	NA	chrXVI:797791-799057(-)	XUTs	1	NA	NA	2	NA	NA	23	NA	NA	36	NA	NA	23	NA	NA	36	NA	NA	23	23	23	23	23	23	23	23	23	23	23	NA	NA	NA	NA	NA	NA	NA	NA	NA
SUT841	1.1368727745004895e-7	3.7833230363891363e-7	2.3654859887415643e-6	4.9963359370405715e-8	2.563049216593755e-6	2.05016949263738e-8	558	SUT841	NA	chrXVI:825055-825463(-)	SUTs	NA	NA	1	NA	NA	1	NA	NA	45	NA	NA	21	NA	NA	45	NA	NA	21	NA	NA	NA	NA	NA	NA	NA	NA	NA	NA	NA	NA	NA	NA	NA	NA	NA	NA	NA	NA
tD(GUC)O	2.2737455490009787e-5	3.7833230363891363e-7	4.7309719774831285e-6	4.9963359370405715e-8	2.563049216593755e-6	6.150508477912139e-6	559	tD(GUC)O	NA	chrXV:571962-572098(+)	other	2	NA	1	3	NA	2	31.5	NA	17	34.6666666666667	NA	26	31.5	NA	17	34	NA	26	23.9165214862028	NA	13.05	15.1	17.15	31.5	41.75	43.8	45.85	47.9	49.95	NA	NA	NA	NA	NA	NA	NA	NA	NA
tE(UUC)G1	1.1368727745004894e-5	3.7833230363891363e-7	4.7309719774831285e-6	4.996335937040571e-6	2.5630492165937546e-8	2.05016949263738e-6	560	tE(UUC)G1	NA	chrVII:328644-328771(+)	other	1	1	NA	1	NA	2	30	76	NA	56	NA	14.5	30	76	NA	56	NA	14.5	30	30	30	30	30	30	30	30	30	30	30	76	76	76	76	76	76	76	76	76
tE(UUC)K	1.1368727745004895e-7	3.7833230363891363e-7	4.7309719774831285e-6	4.996335937040571e-6	2.5630492165937546e-8	4.10033898527476e-6	561	tE(UUC)K	NA	chrXI:140760-141038(-)	other	NA	1	NA	2	NA	2	NA	52	NA	62	NA	57.5	NA	52	NA	62	NA	57.5	NA	NA	NA	NA	NA	NA	NA	NA	NA	NA	NA	52	52	52	52	52	52	52	52	52
TLC1	1.0231854970504405e-4	1.5133292145556545e-4	7.333006565098849e-5	4.996335937040572e-5	6.407623041484388e-5	7.790644072022043e-5	562	TLC1_TLC1	TLC1	chrII:307587-308887(+)	other	9	10	25	38	4	31	40.4444444444444	53.4	54.56	50.4210526315789	85	49.1612903225806	38	55	55	49.5	83.5	54	34.9821843903457	NA	14.8	19.6	22.6	38	54	56.8	59.6	64.2	70.6	52.6314583319337	NA	42.45	42.9	43.35	55	58.5	60.2	62.9
tR(UCU)G2	1.1368727745004895e-7	3.7833230363891363e-7	2.3654859887415644e-8	9.992671874081143e-6	7.689147649781265e-6	6.150508477912139e-6	563	tR(UCU)G2	NA	chrVII:828583-828807(-)	other	NA	2	3	3	NA	NA	NA	40	53.6666666666667	38.3333333333333	NA	NA	NA	40	48	38	NA	NA	NA	NA	NA	NA	NA	NA	NA	NA	NA	NA	NA	39.9874980462644	NA	39.1	39.2	39.3	40	40.5	40.6	40.7
tT(UGU)G2,YGR256W	1.1368727745004895e-7	3.783323036389136e-5	1.1827429943707822e-5	2.498167968520286e-5	3.588268903231257e-5	4.305355934538498e-5	564	tT(UGU)G2,YGR256W	NA	chrVII:1004290-1006154(+)	other	NA	5	14	21	1	5	NA	59	44.5714285714286	36.0476190476191	61	108.2	NA	59	42.5	33	61	48	NA	NA	NA	NA	NA	NA	NA	NA	NA	NA	NA	57.1854801567499	NA	39.6	44.2	48.8	59	69	70	71
tV(AAC)G3	1.1368727745004895e-7	3.7833230363891363e-7	2.3654859887415643e-6	4.9963359370405715e-8	2.5630492165937546e-8	1.02508474631869e-5	565	tV(AAC)G3	NA	chrVII:73702-74238(-)	other	NA	NA	NA	5	NA	1	NA	NA	NA	49	NA	145	NA	NA	NA	47	NA	145	NA	NA	NA	NA	NA	NA	NA	NA	NA	NA	NA	NA	NA	NA	NA	NA	NA	NA	NA	NA
XUT	1.1368727745004895e-7	3.7833230363891363e-7	2.3654859887415644e-8	4.9963359370405715e-8	2.563049216593755e-6	2.05016949263738e-8	566	XUT_10F-143	NA	chrX:310359-310905(+)	XUTs	NA	NA	1	NA	NA	NA	NA	NA	21	NA	NA	NA	NA	NA	21	NA	NA	NA	NA	NA	NA	NA	NA	NA	NA	NA	NA	NA	NA	NA	NA	NA	NA	NA	NA	NA	NA	NA
XUT	1.1368727745004895e-7	3.7833230363891363e-7	4.7309719774831285e-6	4.996335937040571e-6	2.5630492165937546e-8	2.05016949263738e-6	567	XUT_10F-15,SUT199	NA	chrX:50013-50698(+)	XUTs	NA	1	NA	1	NA	2	NA	47	NA	64	NA	69	NA	47	NA	64	NA	69	NA	NA	NA	NA	NA	NA	NA	NA	NA	NA	NA	47	47	47	47	47	47	47	47	47
XUT	1.1368727745004894e-5	3.7833230363891363e-7	2.3654859887415644e-8	4.9963359370405715e-8	2.5630492165937546e-8	4.10033898527476e-6	568	XUT_10F-151	NA	chrX:329777-330243(+)	XUTs	1	NA	NA	2	NA	NA	50	NA	NA	36.5	NA	NA	50	NA	NA	36.5	NA	NA	50	50	50	50	50	50	50	50	50	50	50	NA	NA	NA	NA	NA	NA	NA	NA	NA
XUT	1.1368727745004895e-7	3.7833230363891363e-7	2.3654859887415644e-8	4.9963359370405715e-8	5.12609843318751e-6	2.05016949263738e-8	569	XUT_10F-174	NA	chrX:380617-381121(+)	XUTs	NA	NA	2	NA	NA	NA	NA	NA	49	NA	NA	NA	NA	NA	49	NA	NA	NA	NA	NA	NA	NA	NA	NA	NA	NA	NA	NA	NA	NA	NA	NA	NA	NA	NA	NA	NA	NA
XUT	1.1368727745004895e-7	3.7833230363891363e-7	2.3654859887415644e-8	4.996335937040571e-6	2.5630492165937546e-8	2.05016949263738e-8	570	XUT_10F-18	NA	chrX:58151-58871(+)	XUTs	NA	1	NA	NA	NA	NA	NA	37	NA	NA	NA	NA	NA	37	NA	NA	NA	NA	NA	NA	NA	NA	NA	NA	NA	NA	NA	NA	NA	37	37	37	37	37	37	37	37	37
XUT	1.1368727745004895e-7	3.7833230363891363e-7	2.3654859887415643e-6	4.9963359370405715e-8	2.563049216593755e-6	2.05016949263738e-6	571	XUT_10F-200	NA	chrX:455368-455784(+)	XUTs	NA	NA	1	1	NA	1	NA	NA	49	27	NA	53	NA	NA	49	27	NA	53	NA	NA	NA	NA	NA	NA	NA	NA	NA	NA	NA	NA	NA	NA	NA	NA	NA	NA	NA	NA
XUT	1.1368727745004894e-5	3.7833230363891363e-7	2.3654859887415644e-8	9.992671874081143e-6	2.5630492165937546e-8	4.10033898527476e-6	572	XUT_10F-203,SUT213,CUT214	NA	chrX:457926-458856(+)	CUTs	1	2	NA	2	NA	NA	97	61	NA	48.5	NA	NA	97	61	NA	48.5	NA	NA	97	97	97	97	97	97	97	97	97	97	97	59.5986577030054	NA	49.3	50.6	51.9	61	67.5	68.8	70.1
XUT	1.1368727745004895e-7	3.7833230363891363e-7	2.3654859887415643e-6	4.9963359370405715e-8	2.5630492165937546e-8	2.05016949263738e-8	573	XUT_10F-213	NA	chrX:471764-472297(+)	XUTs	NA	NA	NA	NA	NA	1	NA	NA	NA	NA	NA	57	NA	NA	NA	NA	NA	57	NA	NA	NA	NA	NA	NA	NA	NA	NA	NA	NA	NA	NA	NA	NA	NA	NA	NA	NA	NA
XUT	1.1368727745004895e-7	3.7833230363891363e-7	2.3654859887415643e-6	4.996335937040571e-6	2.5630492165937546e-8	2.05016949263738e-8	574	XUT_10F-253	NA	chrX:569093-569454(+)	XUTs	NA	1	NA	NA	NA	1	NA	52	NA	NA	NA	32	NA	52	NA	NA	NA	32	NA	NA	NA	NA	NA	NA	NA	NA	NA	NA	NA	52	52	52	52	52	52	52	52	52
XUT	1.1368727745004894e-5	3.7833230363891363e-7	2.3654859887415644e-8	4.9963359370405715e-8	2.5630492165937546e-8	2.05016949263738e-8	575	XUT_10F-321	NA	chrX:724149-724836(+)	XUTs	1	NA	NA	NA	NA	NA	56	NA	NA	NA	NA	NA	56	NA	NA	NA	NA	NA	56	56	56	56	56	56	56	56	56	56	56	NA	NA	NA	NA	NA	NA	NA	NA	NA
XUT	1.1368727745004895e-7	3.7833230363891363e-7	2.3654859887415644e-8	4.9963359370405715e-8	2.563049216593755e-6	2.05016949263738e-8	576	XUT_10F-326	NA	chrX:741539-742277(+)	XUTs	NA	NA	1	NA	NA	NA	NA	NA	51	NA	NA	NA	NA	NA	51	NA	NA	NA	NA	NA	NA	NA	NA	NA	NA	NA	NA	NA	NA	NA	NA	NA	NA	NA	NA	NA	NA	NA
XUT	1.1368727745004895e-7	3.7833230363891363e-7	4.7309719774831285e-6	9.992671874081143e-6	2.5630492165937546e-8	4.10033898527476e-6	577	XUT_10F-42	NA	chrX:96657-96914(+)	XUTs	NA	2	NA	2	NA	2	NA	41	NA	39.5	NA	15.5	NA	41	NA	39.5	NA	15.5	NA	NA	NA	NA	NA	NA	NA	NA	NA	NA	NA	40.9878030638384	NA	40.1	40.2	40.3	41	41.5	41.6	41.7
XUT	1.1368727745004895e-7	3.7833230363891363e-7	4.7309719774831285e-6	4.9963359370405715e-8	1.025219686637502e-5	1.4351186448461659e-5	578	XUT_10F-55,SUT204	NA	chrX:123792-126477(+)	XUTs	NA	NA	4	7	NA	2	NA	NA	140.75	50.8571428571429	NA	40	NA	NA	55.5	54	NA	40	NA	NA	NA	NA	NA	NA	NA	NA	NA	NA	NA	NA	NA	NA	NA	NA	NA	NA	NA	NA
XUT	1.1368727745004894e-5	3.7833230363891363e-7	2.3654859887415644e-8	4.9963359370405715e-8	2.5630492165937546e-8	2.05016949263738e-8	579	XUT_10F-6	NA	chrX:30165-31159(+)	XUTs	1	NA	NA	NA	NA	NA	12	NA	NA	NA	NA	NA	12	NA	NA	NA	NA	NA	12	12	12	12	12	12	12	12	12	12	12	NA	NA	NA	NA	NA	NA	NA	NA	NA
XUT	1.1368727745004895e-7	3.7833230363891363e-7	2.3654859887415644e-8	4.9963359370405715e-8	2.563049216593755e-6	2.05016949263738e-6	580	XUT_10F-62	NA	chrX:136744-137069(+)	XUTs	NA	NA	1	1	NA	NA	NA	NA	28	26	NA	NA	NA	NA	28	26	NA	NA	NA	NA	NA	NA	NA	NA	NA	NA	NA	NA	NA	NA	NA	NA	NA	NA	NA	NA	NA	NA
XUT	1.1368727745004895e-7	3.7833230363891363e-7	2.3654859887415643e-6	4.9963359370405715e-8	2.5630492165937546e-8	2.05016949263738e-8	581	XUT_10F-73	NA	chrX:152426-153303(+)	XUTs	NA	NA	NA	NA	NA	1	NA	NA	NA	NA	NA	69	NA	NA	NA	NA	NA	69	NA	NA	NA	NA	NA	NA	NA	NA	NA	NA	NA	NA	NA	NA	NA	NA	NA	NA	NA	NA
XUT	1.1368727745004895e-7	3.7833230363891363e-7	2.3654859887415644e-8	4.9963359370405715e-8	2.5630492165937546e-8	2.05016949263738e-6	582	XUT_10F-82	NA	chrX:172744-173508(+)	XUTs	NA	NA	NA	1	NA	NA	NA	NA	NA	87	NA	NA	NA	NA	NA	87	NA	NA	NA	NA	NA	NA	NA	NA	NA	NA	NA	NA	NA	NA	NA	NA	NA	NA	NA	NA	NA	NA
XUT	1.1368727745004895e-7	3.7833230363891363e-7	2.3654859887415643e-6	4.9963359370405715e-8	2.563049216593755e-6	4.10033898527476e-6	583	XUT_10F-85	NA	chrX:177762-178116(+)	XUTs	NA	NA	1	2	NA	1	NA	NA	40	36	NA	54	NA	NA	40	36	NA	54	NA	NA	NA	NA	NA	NA	NA	NA	NA	NA	NA	NA	NA	NA	NA	NA	NA	NA	NA	NA
XUT	1.1368727745004895e-7	3.7833230363891363e-7	2.3654859887415644e-8	4.9963359370405715e-8	2.563049216593755e-6	2.05016949263738e-6	584	XUT_10R-114	NA	chrX:316950-317456(-)	XUTs	NA	NA	1	1	NA	NA	NA	NA	58	51	NA	NA	NA	NA	58	51	NA	NA	NA	NA	NA	NA	NA	NA	NA	NA	NA	NA	NA	NA	NA	NA	NA	NA	NA	NA	NA	NA
XUT	1.1368727745004895e-7	3.7833230363891363e-7	2.3654859887415644e-8	4.996335937040571e-6	7.689147649781265e-6	2.05016949263738e-6	585	XUT_10R-128,SUT632	NA	chrX:339407-342271(-)	XUTs	NA	1	3	1	NA	NA	NA	60	65.6666666666667	48	NA	NA	NA	60	61	48	NA	NA	NA	NA	NA	NA	NA	NA	NA	NA	NA	NA	NA	60	60	60	60	60	60	60	60	60
XUT	1.1368727745004894e-5	3.7833230363891363e-7	2.3654859887415644e-8	4.9963359370405715e-8	2.5630492165937546e-8	2.05016949263738e-8	586	XUT_10R-155,SUT634	NA	chrX:403730-405140(-)	XUTs	1	NA	NA	NA	NA	NA	70	NA	NA	NA	NA	NA	70	NA	NA	NA	NA	NA	70	70	70	70	70	70	70	70	70	70	70	NA	NA	NA	NA	NA	NA	NA	NA	NA
XUT	2.2737455490009787e-5	3.7833230363891363e-7	3.784777581986503e-5	2.498167968520286e-5	3.8445738248906324e-5	3.485288137483546e-5	587	XUT_10R-186	NA	chrX:472100-472495(-)	XUTs	2	5	15	17	NA	16	45	40.2	56.1333333333333	44.4117647058824	NA	49.25	45	42	52	41	NA	45.5	44.9555335859781	NA	43.2	43.4	43.6	45	46	46.2	46.4	46.6	46.8	37.1843954788882	NA	22	23	24	42	50	52.4	54.8
XUT	1.1368727745004895e-7	3.783323036389136e-5	1.4192915932449386e-5	1.4989007811121716e-5	7.689147649781265e-6	1.2301016955824279e-5	588	XUT_10R-206,SUT642	NA	chrX:539438-540524(-)	XUTs	NA	3	3	6	1	6	NA	35.6666666666667	56.3333333333333	61.5	51	49.5	NA	35	55	57.5	51	47	NA	NA	NA	NA	NA	NA	NA	NA	NA	NA	NA	34.04060891766	NA	24.2	25.4	26.6	35	42	43.4	44.8
XUT	1.1368727745004895e-7	3.7833230363891363e-7	2.3654859887415644e-8	4.9963359370405715e-8	2.5630492165937546e-8	4.10033898527476e-6	589	XUT_10R-209	NA	chrX:543571-543897(-)	XUTs	NA	NA	NA	2	NA	NA	NA	NA	NA	20	NA	NA	NA	NA	NA	20	NA	NA	NA	NA	NA	NA	NA	NA	NA	NA	NA	NA	NA	NA	NA	NA	NA	NA	NA	NA	NA	NA
XUT	1.1368727745004895e-7	3.7833230363891363e-7	2.3654859887415644e-8	4.9963359370405715e-8	2.5630492165937546e-8	2.05016949263738e-6	590	XUT_10R-212	NA	chrX:551390-551780(-)	XUTs	NA	NA	NA	1	NA	NA	NA	NA	NA	78	NA	NA	NA	NA	NA	78	NA	NA	NA	NA	NA	NA	NA	NA	NA	NA	NA	NA	NA	NA	NA	NA	NA	NA	NA	NA	NA	NA
XUT	1.1368727745004895e-7	3.783323036389136e-5	2.3654859887415644e-8	4.9963359370405715e-8	2.5630492165937546e-8	2.05016949263738e-6	591	XUT_10R-242	NA	chrX:619915-620186(-)	XUTs	NA	NA	NA	1	1	NA	NA	NA	NA	23	24	NA	NA	NA	NA	23	24	NA	NA	NA	NA	NA	NA	NA	NA	NA	NA	NA	NA	NA	NA	NA	NA	NA	NA	NA	NA	NA
XUT	1.1368727745004894e-5	3.7833230363891363e-7	7.096457966224693e-6	4.9963359370405715e-8	2.563049216593755e-6	6.150508477912139e-6	592	XUT_10R-287,SUT651	NA	chrX:721691-724363(-)	XUTs	1	NA	1	3	NA	3	38	NA	37	57.6666666666667	NA	57.6666666666667	38	NA	37	55	NA	61	38	38	38	38	38	38	38	38	38	38	38	NA	NA	NA	NA	NA	NA	NA	NA	NA
XUT	1.1368727745004895e-7	3.7833230363891363e-7	2.3654859887415644e-8	4.9963359370405715e-8	2.563049216593755e-6	4.10033898527476e-6	593	XUT_10R-288	NA	chrX:724435-725384(-)	XUTs	NA	NA	1	2	NA	NA	NA	NA	58	65.5	NA	NA	NA	NA	58	65.5	NA	NA	NA	NA	NA	NA	NA	NA	NA	NA	NA	NA	NA	NA	NA	NA	NA	NA	NA	NA	NA	NA
XUT	1.1368727745004895e-7	3.7833230363891363e-7	2.3654859887415643e-6	4.9963359370405715e-8	2.563049216593755e-6	2.05016949263738e-8	594	XUT_10R-29,CUT672	NA	chrX:96742-97566(-)	CUTs	NA	NA	1	NA	NA	1	NA	NA	37	NA	NA	73	NA	NA	37	NA	NA	73	NA	NA	NA	NA	NA	NA	NA	NA	NA	NA	NA	NA	NA	NA	NA	NA	NA	NA	NA	NA
XUT	1.1368727745004894e-5	3.7833230363891363e-7	1.4192915932449386e-5	2.997801562224343e-5	1.7941344516156285e-5	1.845152543373642e-5	595	XUT_10R-39,SUT621,SUT622	NA	chrX:116320-117722(-)	XUTs	1	6	7	9	NA	6	52	42.8333333333333	94.8571428571429	40.8888888888889	NA	44.6666666666667	52	45.5	47	35	NA	43	52	52	52	52	52	52	52	52	52	52	52	41.8897412042268	NA	30	32	34	45.5	47.75	48	49.5
XUT	1.1368727745004894e-5	3.7833230363891363e-7	7.096457966224693e-6	4.9963359370405715e-8	7.689147649781265e-6	4.10033898527476e-6	596	XUT_10R-52,SUT624	NA	chrX:144133-144940(-)	XUTs	1	NA	3	2	NA	3	85	NA	45.6666666666667	31.5	NA	36.6666666666667	85	NA	52	31.5	NA	40	85	85	85	85	85	85	85	85	85	85	85	NA	NA	NA	NA	NA	NA	NA	NA	NA
XUT	2.2737455490009787e-5	3.7833230363891363e-7	1.1827429943707822e-5	4.996335937040571e-6	7.689147649781265e-6	6.150508477912139e-6	597	XUT_10R-84,SUT627,SUT628	NA	chrX:224423-227102(-)	XUTs	2	1	3	3	NA	5	67	51	62.6666666666667	69	NA	43.2	67	51	59	68	NA	46	66.8131723539603	NA	62.5	63	63.5	67	69.5	70	70.5	71	71.5	51	51	51	51	51	51	51	51	51
XUT	1.1368727745004895e-7	3.7833230363891363e-7	2.3654859887415644e-8	4.996335937040571e-6	5.12609843318751e-6	4.10033898527476e-6	598	XUT_10R-92,SUT629	NA	chrX:238156-239217(-)	XUTs	NA	1	2	2	NA	NA	NA	73	41	37	NA	NA	NA	73	41	37	NA	NA	NA	NA	NA	NA	NA	NA	NA	NA	NA	NA	NA	73	73	73	73	73	73	73	73	73
XUT	1.1368727745004895e-7	3.7833230363891363e-7	4.7309719774831285e-6	4.996335937040571e-6	2.563049216593755e-6	4.10033898527476e-6	599	XUT_11F-10,SUT218,SUT219	NA	chrXI:18555-21224(+)	XUTs	NA	1	1	2	NA	2	NA	72	54	39	NA	82	NA	72	54	39	NA	82	NA	NA	NA	NA	NA	NA	NA	NA	NA	NA	NA	72	72	72	72	72	72	72	72	72
XUT	1.1368727745004895e-7	3.7833230363891363e-7	2.3654859887415644e-8	4.9963359370405715e-8	2.5630492165937546e-8	2.05016949263738e-6	600	XUT_11F-160,YKL044W,YKL044W,YKL043W	NA	chrXI:355796-357635(+)	XUTs	NA	NA	NA	1	NA	NA	NA	NA	NA	13	NA	NA	NA	NA	NA	13	NA	NA	NA	NA	NA	NA	NA	NA	NA	NA	NA	NA	NA	NA	NA	NA	NA	NA	NA	NA	NA	NA
XUT	1.1368727745004895e-7	3.7833230363891363e-7	2.3654859887415643e-6	4.996335937040571e-6	7.689147649781265e-6	8.20067797054952e-6	601	XUT_11F-191	NA	chrXI:430776-431562(+)	XUTs	NA	1	3	4	NA	1	NA	65	44.3333333333333	36.25	NA	147	NA	65	51	34.5	NA	147	NA	NA	NA	NA	NA	NA	NA	NA	NA	NA	NA	65	65	65	65	65	65	65	65	65
XUT	1.1368727745004895e-7	3.7833230363891363e-7	1.1827429943707822e-5	9.992671874081143e-6	1.537829529956253e-5	8.20067797054952e-6	602	XUT_11F-26,SUT222	NA	chrXI:69599-70444(+)	XUTs	NA	2	6	4	NA	5	NA	38.5	41.1666666666667	42	NA	33.4	NA	38.5	39.5	41	NA	32	NA	NA	NA	NA	NA	NA	NA	NA	NA	NA	NA	38.3405790253616	NA	35.35	35.7	36.05	38.5	40.25	40.6	40.95
XUT	1.1368727745004895e-7	3.7833230363891363e-7	2.3654859887415643e-6	4.9963359370405715e-8	5.12609843318751e-6	4.10033898527476e-6	603	XUT_11F-27	NA	chrXI:73951-74515(+)	XUTs	NA	NA	2	2	NA	1	NA	NA	25.5	40	NA	16	NA	NA	25.5	40	NA	16	NA	NA	NA	NA	NA	NA	NA	NA	NA	NA	NA	NA	NA	NA	NA	NA	NA	NA	NA	NA
XUT	1.1368727745004895e-7	3.7833230363891363e-7	4.7309719774831285e-6	4.996335937040571e-6	2.5630492165937546e-8	2.05016949263738e-8	604	XUT_11F-281	NA	chrXI:642951-644698(+)	XUTs	NA	1	NA	NA	NA	2	NA	59	NA	NA	NA	52.5	NA	59	NA	NA	NA	52.5	NA	NA	NA	NA	NA	NA	NA	NA	NA	NA	NA	59	59	59	59	59	59	59	59	59
XUT	1.1368727745004894e-5	3.7833230363891363e-7	2.3654859887415644e-8	4.9963359370405715e-8	2.563049216593755e-6	2.05016949263738e-6	605	XUT_11F-292	NA	chrXI:659993-660556(+)	XUTs	1	NA	1	1	NA	NA	29	NA	36	69	NA	NA	29	NA	36	69	NA	NA	29	29	29	29	29	29	29	29	29	29	29	NA	NA	NA	NA	NA	NA	NA	NA	NA
XUT	1.1368727745004894e-5	3.7833230363891363e-7	2.3654859887415644e-8	4.9963359370405715e-8	2.5630492165937546e-8	2.05016949263738e-8	606	XUT_11F-300	NA	chrXI:664841-665217(+)	XUTs	1	NA	NA	NA	NA	NA	34	NA	NA	NA	NA	NA	34	NA	NA	NA	NA	NA	34	34	34	34	34	34	34	34	34	34	34	NA	NA	NA	NA	NA	NA	NA	NA	NA
XUT	1.1368727745004894e-5	3.7833230363891363e-7	2.3654859887415643e-6	4.996335937040571e-6	2.5630492165937546e-8	4.10033898527476e-6	607	XUT_11F-58	NA	chrXI:136868-138005(+)	XUTs	1	1	NA	2	NA	1	38	30	NA	68	NA	15	38	30	NA	68	NA	15	38	38	38	38	38	38	38	38	38	38	38	30	30	30	30	30	30	30	30	30
XUT	1.1368727745004895e-7	3.7833230363891363e-7	2.3654859887415643e-6	4.9963359370405715e-8	2.5630492165937546e-8	2.05016949263738e-8	608	XUT_11F-68	NA	chrXI:162875-163398(+)	XUTs	NA	NA	NA	NA	NA	1	NA	NA	NA	NA	NA	49	NA	NA	NA	NA	NA	49	NA	NA	NA	NA	NA	NA	NA	NA	NA	NA	NA	NA	NA	NA	NA	NA	NA	NA	NA	NA
XUT	1.1368727745004895e-7	3.7833230363891363e-7	2.3654859887415644e-8	4.9963359370405715e-8	2.563049216593755e-6	4.10033898527476e-6	609	XUT_11F-87,SUT231	NA	chrXI:195121-195777(+)	XUTs	NA	NA	1	2	NA	NA	NA	NA	53	19	NA	NA	NA	NA	53	19	NA	NA	NA	NA	NA	NA	NA	NA	NA	NA	NA	NA	NA	NA	NA	NA	NA	NA	NA	NA	NA	NA
XUT	1.1368727745004894e-5	3.7833230363891363e-7	2.3654859887415644e-8	4.9963359370405715e-8	2.563049216593755e-6	1.2301016955824279e-5	610	XUT_11R-128,SUT671,XUT_11R-130	NA	chrXI:308285-309577(-)	XUTs	1	NA	1	6	NA	NA	41	NA	90	44.8333333333333	NA	NA	41	NA	90	44.5	NA	NA	41	41	41	41	41	41	41	41	41	41	41	NA	NA	NA	NA	NA	NA	NA	NA	NA
XUT	1.1368727745004894e-5	3.7833230363891363e-7	2.3654859887415644e-8	4.9963359370405715e-8	2.563049216593755e-6	2.05016949263738e-6	611	XUT_11R-2,SUT652	NA	chrXI:5967-7874(-)	XUTs	1	NA	1	1	NA	NA	45	NA	14	46	NA	NA	45	NA	14	46	NA	NA	45	45	45	45	45	45	45	45	45	45	45	NA	NA	NA	NA	NA	NA	NA	NA	NA
XUT	1.1368727745004895e-7	3.7833230363891363e-7	2.3654859887415644e-8	4.9963359370405715e-8	2.563049216593755e-6	2.05016949263738e-6	612	XUT_11R-226	NA	chrXI:517049-517508(-)	XUTs	NA	NA	1	1	NA	NA	NA	NA	29	47	NA	NA	NA	NA	29	47	NA	NA	NA	NA	NA	NA	NA	NA	NA	NA	NA	NA	NA	NA	NA	NA	NA	NA	NA	NA	NA	NA
XUT	1.1368727745004895e-7	3.7833230363891363e-7	2.3654859887415644e-8	4.9963359370405715e-8	2.563049216593755e-6	2.05016949263738e-8	613	XUT_11R-260	NA	chrXI:608886-611277(-)	XUTs	NA	NA	1	NA	NA	NA	NA	NA	61	NA	NA	NA	NA	NA	61	NA	NA	NA	NA	NA	NA	NA	NA	NA	NA	NA	NA	NA	NA	NA	NA	NA	NA	NA	NA	NA	NA	NA
XUT	1.1368727745004895e-7	3.7833230363891363e-7	2.3654859887415644e-8	4.9963359370405715e-8	2.5630492165937546e-8	2.05016949263738e-6	614	XUT_11R-267	NA	chrXI:631087-632335(-)	XUTs	NA	NA	NA	1	NA	NA	NA	NA	NA	70	NA	NA	NA	NA	NA	70	NA	NA	NA	NA	NA	NA	NA	NA	NA	NA	NA	NA	NA	NA	NA	NA	NA	NA	NA	NA	NA	NA
XUT	1.1368727745004895e-7	3.7833230363891363e-7	4.7309719774831285e-6	4.9963359370405715e-8	2.5630492165937546e-8	2.05016949263738e-8	615	XUT_11R-270	NA	chrXI:638430-638721(-)	XUTs	NA	NA	NA	NA	NA	2	NA	NA	NA	NA	NA	26	NA	NA	NA	NA	NA	26	NA	NA	NA	NA	NA	NA	NA	NA	NA	NA	NA	NA	NA	NA	NA	NA	NA	NA	NA	NA
XUT	1.1368727745004895e-7	3.7833230363891363e-7	2.3654859887415644e-8	4.9963359370405715e-8	2.563049216593755e-6	2.05016949263738e-6	616	XUT_11R-8,SUT654	NA	chrXI:16304-17133(-)	XUTs	NA	NA	1	1	NA	NA	NA	NA	37	61	NA	NA	NA	NA	37	61	NA	NA	NA	NA	NA	NA	NA	NA	NA	NA	NA	NA	NA	NA	NA	NA	NA	NA	NA	NA	NA	NA
XUT	1.1368727745004895e-7	3.7833230363891363e-7	2.3654859887415643e-6	4.9963359370405715e-8	2.5630492165937546e-8	2.05016949263738e-8	617	XUT_11R-94	NA	chrXI:231810-233767(-)	XUTs	NA	NA	NA	NA	NA	1	NA	NA	NA	NA	NA	14	NA	NA	NA	NA	NA	14	NA	NA	NA	NA	NA	NA	NA	NA	NA	NA	NA	NA	NA	NA	NA	NA	NA	NA	NA	NA
XUT	1.1368727745004895e-7	3.7833230363891363e-7	2.3654859887415643e-6	4.9963359370405715e-8	2.5630492165937546e-8	2.05016949263738e-8	618	XUT_11R-97	NA	chrXI:235922-237020(-)	XUTs	NA	NA	NA	NA	NA	1	NA	NA	NA	NA	NA	58	NA	NA	NA	NA	NA	58	NA	NA	NA	NA	NA	NA	NA	NA	NA	NA	NA	NA	NA	NA	NA	NA	NA	NA	NA	NA
XUT	1.1368727745004895e-7	3.7833230363891363e-7	2.3654859887415644e-8	4.9963359370405715e-8	2.563049216593755e-6	2.05016949263738e-8	619	XUT_12F-150	NA	chrXII:373349-374011(+)	XUTs	NA	NA	1	NA	NA	NA	NA	NA	55	NA	NA	NA	NA	NA	55	NA	NA	NA	NA	NA	NA	NA	NA	NA	NA	NA	NA	NA	NA	NA	NA	NA	NA	NA	NA	NA	NA	NA
XUT	1.1368727745004894e-5	3.7833230363891363e-7	2.3654859887415644e-8	4.9963359370405715e-8	2.5630492165937546e-8	2.05016949263738e-8	620	XUT_12F-154	NA	chrXII:390696-391224(+)	XUTs	1	NA	NA	NA	NA	NA	45	NA	NA	NA	NA	NA	45	NA	NA	NA	NA	NA	45	45	45	45	45	45	45	45	45	45	45	NA	NA	NA	NA	NA	NA	NA	NA	NA
XUT	1.1368727745004894e-5	3.783323036389136e-5	4.7309719774831285e-6	4.996335937040571e-6	2.5630492165937546e-8	2.05016949263738e-8	621	XUT_12F-157,SUT263,CUT257,CUT258	NA	chrXII:395780-397353(+)	CUTs	1	1	NA	NA	1	2	55	42	NA	NA	66	78.5	55	42	NA	NA	66	78.5	55	55	55	55	55	55	55	55	55	55	55	42	42	42	42	42	42	42	42	42
XUT	1.1368727745004895e-7	3.7833230363891363e-7	2.3654859887415644e-8	4.9963359370405715e-8	2.5630492165937546e-8	2.05016949263738e-6	622	XUT_12F-159	NA	chrXII:403602-404471(+)	XUTs	NA	NA	NA	1	NA	NA	NA	NA	NA	42	NA	NA	NA	NA	NA	42	NA	NA	NA	NA	NA	NA	NA	NA	NA	NA	NA	NA	NA	NA	NA	NA	NA	NA	NA	NA	NA	NA
XUT	1.1368727745004895e-7	3.7833230363891363e-7	2.3654859887415644e-8	4.9963359370405715e-8	5.12609843318751e-6	2.05016949263738e-8	623	XUT_12F-184,CUT264	NA	chrXII:445040-445545(+)	CUTs	NA	NA	2	NA	NA	NA	NA	NA	32.5	NA	NA	NA	NA	NA	32.5	NA	NA	NA	NA	NA	NA	NA	NA	NA	NA	NA	NA	NA	NA	NA	NA	NA	NA	NA	NA	NA	NA	NA
XUT	1.1368727745004895e-7	3.783323036389136e-5	2.3654859887415643e-5	2.498167968520286e-5	1.537829529956253e-5	1.640135594109904e-5	624	XUT_12F-191,SUT265,SUT266	NA	chrXII:490876-492720(+)	XUTs	NA	5	6	8	1	10	NA	75.2	30	56.125	70	51.7	NA	82	30.5	58	70	53	NA	NA	NA	NA	NA	NA	NA	NA	NA	NA	NA	71.6108724950746	NA	45.8	49.6	53.4	82	83	88	93
XUT	1.1368727745004895e-7	3.7833230363891363e-7	9.461943954966257e-6	9.992671874081143e-6	2.563049216593755e-6	6.150508477912139e-6	625	XUT_12F-198	NA	chrXII:514045-514959(+)	XUTs	NA	2	1	3	NA	4	NA	34.5	30	58.3333333333333	NA	54.25	NA	34.5	30	59	NA	45.5	NA	NA	NA	NA	NA	NA	NA	NA	NA	NA	NA	33.166247903554	NA	25.95	26.9	27.85	34.5	39.25	40.2	41.15
XUT	1.1368727745004894e-5	3.7833230363891363e-7	9.461943954966257e-6	4.996335937040571e-6	5.12609843318751e-6	2.05016949263738e-6	626	XUT_12F-208,SUT270	NA	chrXII:540657-541793(+)	XUTs	1	1	2	1	NA	4	17	68	45	56	NA	30.75	17	68	45	56	NA	32.5	17	17	17	17	17	17	17	17	17	17	17	68	68	68	68	68	68	68	68	68
XUT	2.2737455490009787e-5	3.7833230363891363e-7	2.3654859887415643e-6	9.992671874081143e-6	5.12609843318751e-6	1.02508474631869e-5	627	XUT_12F-257	NA	chrXII:657107-658054(+)	XUTs	2	2	2	5	NA	1	47.5	22	52	28	NA	39	47.5	22	52	29	NA	39	45.8257569495584	NA	36.25	37.5	38.75	47.5	53.75	55	56.25	57.5	58.75	20.4939015319192	NA	14.8	15.6	16.4	22	26	26.8	27.6
XUT	1.1368727745004895e-7	3.7833230363891363e-7	2.3654859887415644e-8	4.9963359370405715e-8	5.12609843318751e-6	2.05016949263738e-8	628	XUT_12F-270,CUT267	NA	chrXII:674098-675137(+)	CUTs	NA	NA	2	NA	NA	NA	NA	NA	55.5	NA	NA	NA	NA	NA	55.5	NA	NA	NA	NA	NA	NA	NA	NA	NA	NA	NA	NA	NA	NA	NA	NA	NA	NA	NA	NA	NA	NA	NA
XUT	1.1368727745004895e-7	3.7833230363891363e-7	2.3654859887415644e-8	4.9963359370405715e-8	2.563049216593755e-6	2.05016949263738e-8	629	XUT_12F-289	NA	chrXII:710839-711273(+)	XUTs	NA	NA	1	NA	NA	NA	NA	NA	43	NA	NA	NA	NA	NA	43	NA	NA	NA	NA	NA	NA	NA	NA	NA	NA	NA	NA	NA	NA	NA	NA	NA	NA	NA	NA	NA	NA	NA
XUT	1.1368727745004895e-7	3.783323036389136e-5	2.3654859887415644e-8	4.9963359370405715e-8	2.5630492165937546e-8	2.05016949263738e-8	630	XUT_12F-336	NA	chrXII:848936-849616(+)	XUTs	NA	NA	NA	NA	1	NA	NA	NA	NA	NA	59	NA	NA	NA	NA	NA	59	NA	NA	NA	NA	NA	NA	NA	NA	NA	NA	NA	NA	NA	NA	NA	NA	NA	NA	NA	NA	NA
XUT	1.1368727745004895e-7	3.7833230363891363e-7	1.4192915932449386e-5	4.996335937040571e-6	2.5630492165937546e-8	4.10033898527476e-6	631	XUT_12F-359,SUT282,CUT276,XUT_12F-361	NA	chrXII:909636-912471(+)	CUTs	NA	1	NA	2	NA	6	NA	42	NA	51.5	NA	38.6666666666667	NA	42	NA	51.5	NA	49	NA	NA	NA	NA	NA	NA	NA	NA	NA	NA	NA	42	42	42	42	42	42	42	42	42
XUT	1.1368727745004894e-5	3.7833230363891363e-7	4.7309719774831285e-6	4.996335937040571e-6	2.563049216593755e-6	4.10033898527476e-6	632	XUT_12F-394	NA	chrXII:1010862-1011377(+)	XUTs	1	1	1	2	NA	2	21	86	42	35.5	NA	52.5	21	86	42	35.5	NA	52.5	21	21	21	21	21	21	21	21	21	21	21	86	86	86	86	86	86	86	86	86
XUT	1.1368727745004895e-7	3.7833230363891363e-7	2.3654859887415643e-6	4.9963359370405715e-8	2.5630492165937546e-8	2.05016949263738e-8	633	XUT_12F-4,SUT244	NA	chrXII:22600-23481(+)	XUTs	NA	NA	NA	NA	NA	1	NA	NA	NA	NA	NA	49	NA	NA	NA	NA	NA	49	NA	NA	NA	NA	NA	NA	NA	NA	NA	NA	NA	NA	NA	NA	NA	NA	NA	NA	NA	NA
XUT	1.1368727745004895e-7	3.7833230363891363e-7	2.3654859887415643e-6	4.996335937040571e-6	2.563049216593755e-6	2.05016949263738e-8	634	XUT_12F-54,SUT246,XUT_12F-56	NA	chrXII:151099-153641(+)	XUTs	NA	1	1	NA	NA	1	NA	55	90	NA	NA	69	NA	55	90	NA	NA	69	NA	NA	NA	NA	NA	NA	NA	NA	NA	NA	NA	55	55	55	55	55	55	55	55	55
XUT	1.1368727745004894e-5	3.7833230363891363e-7	7.096457966224693e-6	4.996335937040571e-6	5.12609843318751e-6	1.640135594109904e-5	635	XUT_12F-6,SUT245	NA	chrXII:25683-27314(+)	XUTs	1	1	2	8	NA	3	21	47	32	45.75	NA	48	21	47	32	46	NA	63	21	21	21	21	21	21	21	21	21	21	21	47	47	47	47	47	47	47	47	47
XUT	1.1368727745004895e-7	3.7833230363891363e-7	4.7309719774831285e-6	4.996335937040571e-6	2.563049216593755e-6	8.20067797054952e-6	636	XUT_12F-70,CUT251	NA	chrXII:193429-194377(+)	CUTs	NA	1	1	4	NA	2	NA	45	16	33.5	NA	53.5	NA	45	16	23	NA	53.5	NA	NA	NA	NA	NA	NA	NA	NA	NA	NA	NA	45	45	45	45	45	45	45	45	45
XUT	1.1368727745004895e-7	3.7833230363891363e-7	4.7309719774831285e-6	1.4989007811121716e-5	1.7941344516156285e-5	2.4602033911648557e-5	637	XUT_12F-84	NA	chrXII:220994-221723(+)	XUTs	NA	3	7	12	NA	2	NA	64.6666666666667	56	41.4166666666667	NA	62	NA	64	62	39	NA	62	NA	NA	NA	NA	NA	NA	NA	NA	NA	NA	NA	64.6189939259516	NA	62.2	62.4	62.6	64	66	66.4	66.8
XUT	1.1368727745004894e-5	3.7833230363891363e-7	9.461943954966257e-6	4.996335937040571e-6	1.025219686637502e-5	8.20067797054952e-6	638	XUT_12F-85,SUT250	NA	chrXII:223863-224697(+)	XUTs	1	1	4	4	NA	4	51	26	32.5	56.25	NA	39	51	26	30.5	54.5	NA	36.5	51	51	51	51	51	51	51	51	51	51	51	26	26	26	26	26	26	26	26	26
XUT	1.1368727745004894e-5	3.7833230363891363e-7	7.096457966224693e-6	9.992671874081143e-6	2.563049216593755e-6	1.2301016955824279e-5	639	XUT_12F-87,YLR041W,XUT_12F-90,SUT251	NA	chrXII:228317-231625(+)	XUTs	1	2	1	6	NA	3	59	30	53	45	NA	45.3333333333333	59	30	53	51.5	NA	50	59	59	59	59	59	59	59	59	59	59	59	24.7184141886166	NA	14.7	16.4	18.1	30	38.5	40.2	41.9
XUT	1.1368727745004894e-5	3.7833230363891363e-7	1.4192915932449386e-5	1.9985343748162285e-5	1.7941344516156285e-5	1.02508474631869e-5	640	XUT_12F-98,SUT253	NA	chrXII:245527-246306(+)	XUTs	1	4	7	5	NA	6	79	36.5	42.8571428571429	44	NA	21.5	79	32.5	48	51	NA	20.5	79	79	79	79	79	79	79	79	79	79	79	33.3807796021589	NA	20.8	22.6	24.4	32.5	41	45.2	49.4
XUT	1.1368727745004894e-5	3.7833230363891363e-7	2.3654859887415644e-8	4.9963359370405715e-8	2.5630492165937546e-8	2.05016949263738e-6	641	XUT_12R-107,SUT692	NA	chrXII:290012-291715(-)	XUTs	1	NA	NA	1	NA	NA	56	NA	NA	59	NA	NA	56	NA	NA	59	NA	NA	56	56	56	56	56	56	56	56	56	56	56	NA	NA	NA	NA	NA	NA	NA	NA	NA
XUT	1.1368727745004895e-7	3.7833230363891363e-7	2.3654859887415643e-6	4.9963359370405715e-8	2.563049216593755e-6	2.05016949263738e-6	642	XUT_12R-126	NA	chrXII:365768-366188(-)	XUTs	NA	NA	1	1	NA	1	NA	NA	35	28	NA	40	NA	NA	35	28	NA	40	NA	NA	NA	NA	NA	NA	NA	NA	NA	NA	NA	NA	NA	NA	NA	NA	NA	NA	NA	NA
XUT	1.1368727745004895e-7	3.7833230363891363e-7	2.3654859887415644e-8	4.9963359370405715e-8	5.12609843318751e-6	4.10033898527476e-6	643	XUT_12R-141	NA	chrXII:414202-415656(-)	XUTs	NA	NA	2	2	NA	NA	NA	NA	35	50	NA	NA	NA	NA	35	50	NA	NA	NA	NA	NA	NA	NA	NA	NA	NA	NA	NA	NA	NA	NA	NA	NA	NA	NA	NA	NA	NA
XUT	1.1368727745004895e-7	3.7833230363891363e-7	2.3654859887415643e-6	9.992671874081143e-6	2.5630492165937546e-8	2.05016949263738e-6	644	XUT_12R-207,SUT698	NA	chrXII:603345-604074(-)	XUTs	NA	2	NA	1	NA	1	NA	55	NA	41	NA	16	NA	55	NA	41	NA	16	NA	NA	NA	NA	NA	NA	NA	NA	NA	NA	NA	53.4415568635496	NA	43.3	44.6	45.9	55	61.5	62.8	64.1
XUT	1.1368727745004895e-7	3.7833230363891363e-7	2.3654859887415644e-8	4.9963359370405715e-8	2.5630492165937546e-8	4.10033898527476e-6	645	XUT_12R-215	NA	chrXII:612203-612840(-)	XUTs	NA	NA	NA	2	NA	NA	NA	NA	NA	40.5	NA	NA	NA	NA	NA	40.5	NA	NA	NA	NA	NA	NA	NA	NA	NA	NA	NA	NA	NA	NA	NA	NA	NA	NA	NA	NA	NA	NA
XUT	1.1368727745004895e-7	3.7833230363891363e-7	2.3654859887415644e-8	9.992671874081143e-6	2.5630492165937546e-8	2.05016949263738e-8	646	XUT_12R-229,SUT701	NA	chrXII:641171-642590(-)	XUTs	NA	2	NA	NA	NA	NA	NA	62	NA	NA	NA	NA	NA	62	NA	NA	NA	NA	NA	NA	NA	NA	NA	NA	NA	NA	NA	NA	NA	61.4817045957576	NA	54.8	55.6	56.4	62	66	66.8	67.6
XUT	1.1368727745004895e-7	3.7833230363891363e-7	4.7309719774831285e-6	9.992671874081143e-6	7.689147649781265e-6	2.05016949263738e-8	647	XUT_12R-235	NA	chrXII:649211-650863(-)	XUTs	NA	2	3	NA	NA	2	NA	57.5	41	NA	NA	41	NA	57.5	45	NA	NA	41	NA	NA	NA	NA	NA	NA	NA	NA	NA	NA	NA	55.3714727996285	NA	43.55	45.1	46.65	57.5	65.25	66.8	68.35
XUT	1.1368727745004895e-7	3.7833230363891363e-7	4.7309719774831285e-6	4.9963359370405715e-8	7.689147649781265e-6	1.02508474631869e-5	648	XUT_12R-237,CUT742,CUT743	NA	chrXII:657073-658205(-)	CUTs	NA	NA	3	5	NA	2	NA	NA	39.6666666666667	32.2	NA	72.5	NA	NA	38	29	NA	72.5	NA	NA	NA	NA	NA	NA	NA	NA	NA	NA	NA	NA	NA	NA	NA	NA	NA	NA	NA	NA
XUT	1.1368727745004894e-5	3.7833230363891363e-7	2.3654859887415644e-8	4.9963359370405715e-8	2.5630492165937546e-8	2.05016949263738e-8	649	XUT_12R-249,SUT703	NA	chrXII:678007-679991(-)	XUTs	1	NA	NA	NA	NA	NA	49	NA	NA	NA	NA	NA	49	NA	NA	NA	NA	NA	49	49	49	49	49	49	49	49	49	49	49	NA	NA	NA	NA	NA	NA	NA	NA	NA
XUT	1.1368727745004895e-7	3.7833230363891363e-7	2.3654859887415644e-8	4.9963359370405715e-8	2.563049216593755e-6	2.05016949263738e-6	650	XUT_12R-250	NA	chrXII:682376-682646(-)	XUTs	NA	NA	1	1	NA	NA	NA	NA	26	33	NA	NA	NA	NA	26	33	NA	NA	NA	NA	NA	NA	NA	NA	NA	NA	NA	NA	NA	NA	NA	NA	NA	NA	NA	NA	NA	NA
XUT	1.1368727745004895e-7	3.7833230363891363e-7	2.3654859887415644e-8	4.996335937040571e-6	2.5630492165937546e-8	2.05016949263738e-8	651	XUT_12R-267	NA	chrXII:728193-728712(-)	XUTs	NA	1	NA	NA	NA	NA	NA	30	NA	NA	NA	NA	NA	30	NA	NA	NA	NA	NA	NA	NA	NA	NA	NA	NA	NA	NA	NA	NA	30	30	30	30	30	30	30	30	30
XUT	1.1368727745004895e-7	3.7833230363891363e-7	2.3654859887415643e-6	4.9963359370405715e-8	2.563049216593755e-6	2.05016949263738e-8	652	XUT_12R-287,CUT746	NA	chrXII:786472-787464(-)	CUTs	NA	NA	1	NA	NA	1	NA	NA	70	NA	NA	74	NA	NA	70	NA	NA	74	NA	NA	NA	NA	NA	NA	NA	NA	NA	NA	NA	NA	NA	NA	NA	NA	NA	NA	NA	NA
XUT	1.1368727745004895e-7	3.7833230363891363e-7	9.461943954966257e-6	2.498167968520286e-5	7.689147649781265e-6	1.4351186448461659e-5	653	XUT_12R-299	NA	chrXII:815757-818469(-)	XUTs	NA	5	3	7	NA	4	NA	33.8	22	29	NA	31	NA	43	27	27	NA	31.5	NA	NA	NA	NA	NA	NA	NA	NA	NA	NA	NA	27.8011871764044	NA	11.6	12.2	12.8	43	44	46.6	49.2
XUT	1.1368727745004894e-5	3.7833230363891363e-7	2.3654859887415644e-8	4.9963359370405715e-8	2.5630492165937546e-8	2.05016949263738e-6	654	XUT_12R-306,CUT751	NA	chrXII:832362-833684(-)	CUTs	1	NA	NA	1	NA	NA	42	NA	NA	52	NA	NA	42	NA	NA	52	NA	NA	42	42	42	42	42	42	42	42	42	42	42	NA	NA	NA	NA	NA	NA	NA	NA	NA
XUT	1.1368727745004895e-7	3.7833230363891363e-7	2.3654859887415644e-8	4.9963359370405715e-8	5.12609843318751e-6	2.05016949263738e-8	655	XUT_12R-341	NA	chrXII:932494-933574(-)	XUTs	NA	NA	2	NA	NA	NA	NA	NA	54.5	NA	NA	NA	NA	NA	54.5	NA	NA	NA	NA	NA	NA	NA	NA	NA	NA	NA	NA	NA	NA	NA	NA	NA	NA	NA	NA	NA	NA	NA
XUT	1.1368727745004895e-7	3.7833230363891363e-7	2.3654859887415644e-8	4.9963359370405715e-8	2.563049216593755e-6	2.05016949263738e-8	656	XUT_12R-346	NA	chrXII:939784-940962(-)	XUTs	NA	NA	1	NA	NA	NA	NA	NA	85	NA	NA	NA	NA	NA	85	NA	NA	NA	NA	NA	NA	NA	NA	NA	NA	NA	NA	NA	NA	NA	NA	NA	NA	NA	NA	NA	NA	NA
XUT	1.1368727745004894e-5	3.7833230363891363e-7	7.096457966224693e-6	4.996335937040571e-6	2.563049216593755e-6	2.05016949263738e-8	657	XUT_12R-352	NA	chrXII:948988-950218(-)	XUTs	1	1	1	NA	NA	3	111	48	53	NA	NA	56	111	48	53	NA	NA	57	111	111	111	111	111	111	111	111	111	111	111	48	48	48	48	48	48	48	48	48
XUT	1.1368727745004894e-5	3.7833230363891363e-7	2.3654859887415643e-6	4.996335937040571e-6	5.12609843318751e-6	2.05016949263738e-6	658	XUT_12R-370	NA	chrXII:981659-982629(-)	XUTs	1	1	2	1	NA	1	20	78	55.5	44	NA	35	20	78	55.5	44	NA	35	20	20	20	20	20	20	20	20	20	20	20	78	78	78	78	78	78	78	78	78
XUT	2.2737455490009787e-5	3.7833230363891363e-7	1.8923887909932514e-5	1.4989007811121716e-5	5.12609843318751e-6	1.845152543373642e-5	659	XUT_12R-389,YLRCdelta27	NA	chrXII:1052262-1053178(-)	XUTs	2	3	2	9	NA	8	39	74.3333333333333	33	40.4444444444444	NA	51.75	39	71	33	33	NA	54	34.0587727318528	NA	21.9	23.8	25.7	39	48.5	50.4	52.3	54.2	56.1	71.5127204453196	NA	53	55	57	71	86	89	92
XUT	1.1368727745004895e-7	3.7833230363891363e-7	2.3654859887415643e-6	4.9963359370405715e-8	2.5630492165937546e-8	2.05016949263738e-8	660	XUT_12R-391	NA	chrXII:1054926-1055377(-)	XUTs	NA	NA	NA	NA	NA	1	NA	NA	NA	NA	NA	46	NA	NA	NA	NA	NA	46	NA	NA	NA	NA	NA	NA	NA	NA	NA	NA	NA	NA	NA	NA	NA	NA	NA	NA	NA	NA
XUT	1.1368727745004895e-7	3.7833230363891363e-7	9.461943954966257e-6	9.992671874081143e-6	1.025219686637502e-5	8.20067797054952e-6	661	XUT_13F-116	NA	chrXIII:262783-263303(+)	XUTs	NA	2	4	4	NA	4	NA	41.5	45.75	38.75	NA	56.75	NA	41.5	41.5	37	NA	57	NA	NA	NA	NA	NA	NA	NA	NA	NA	NA	NA	39.8748040747538	NA	31.15	32.3	33.45	41.5	47.25	48.4	49.55
XUT	1.1368727745004895e-7	3.7833230363891363e-7	2.3654859887415643e-6	4.996335937040571e-6	2.563049216593755e-6	2.05016949263738e-8	662	XUT_13F-137	NA	chrXIII:302791-303770(+)	XUTs	NA	1	1	NA	NA	1	NA	34	50	NA	NA	37	NA	34	50	NA	NA	37	NA	NA	NA	NA	NA	NA	NA	NA	NA	NA	NA	34	34	34	34	34	34	34	34	34
XUT	1.1368727745004895e-7	3.7833230363891363e-7	2.3654859887415644e-8	2.498167968520286e-5	5.12609843318751e-6	4.10033898527476e-6	663	XUT_13F-151	NA	chrXIII:320576-321094(+)	XUTs	NA	5	2	2	NA	NA	NA	46.2	48	40.5	NA	NA	NA	54	48	40.5	NA	NA	NA	NA	NA	NA	NA	NA	NA	NA	NA	NA	NA	42.5133021528566	NA	22.8	25.6	28.4	54	61	61.2	61.4
XUT	1.1368727745004895e-7	3.7833230363891363e-7	1.8923887909932514e-5	4.996335937040571e-6	3.331963981571881e-5	2.2551864419011178e-5	664	XUT_13F-161,SUT300	NA	chrXIII:347137-348536(+)	XUTs	NA	1	13	11	NA	8	NA	77	40.1538461538462	55.5454545454545	NA	46	NA	77	39	57	NA	44	NA	NA	NA	NA	NA	NA	NA	NA	NA	NA	NA	77	77	77	77	77	77	77	77	77
XUT	1.1368727745004894e-5	3.7833230363891363e-7	2.3654859887415643e-6	4.9963359370405715e-8	2.5630492165937546e-8	2.05016949263738e-6	665	XUT_13F-174	NA	chrXIII:386692-387288(+)	XUTs	1	NA	NA	1	NA	1	22	NA	NA	76	NA	51	22	NA	NA	76	NA	51	22	22	22	22	22	22	22	22	22	22	22	NA	NA	NA	NA	NA	NA	NA	NA	NA
XUT	1.1368727745004895e-7	3.7833230363891363e-7	4.7309719774831285e-6	4.996335937040571e-6	5.12609843318751e-6	2.05016949263738e-8	666	XUT_13F-195,SUT302	NA	chrXIII:429880-431561(+)	XUTs	NA	1	2	NA	NA	2	NA	55	73.5	NA	NA	53	NA	55	73.5	NA	NA	53	NA	NA	NA	NA	NA	NA	NA	NA	NA	NA	NA	55	55	55	55	55	55	55	55	55
XUT	1.1368727745004895e-7	3.7833230363891363e-7	7.096457966224693e-6	9.992671874081143e-6	5.12609843318751e-6	6.150508477912139e-6	667	XUT_13F-206	NA	chrXIII:462789-463392(+)	XUTs	NA	2	2	3	NA	3	NA	46.5	30.5	39.6666666666667	NA	36	NA	46.5	30.5	41	NA	35	NA	NA	NA	NA	NA	NA	NA	NA	NA	NA	NA	44.497190922574	NA	34.35	35.7	37.05	46.5	53.25	54.6	55.95
XUT	1.1368727745004895e-7	3.7833230363891363e-7	2.3654859887415643e-6	2.498167968520286e-5	1.2815246082968774e-5	1.4351186448461659e-5	668	XUT_13F-209,SUT305	NA	chrXIII:480851-481387(+)	XUTs	NA	5	5	7	NA	1	NA	39.8	39.2	32.2857142857143	NA	14	NA	35	38	28	NA	14	NA	NA	NA	NA	NA	NA	NA	NA	NA	NA	NA	36.6836761268892	NA	25.2	25.4	25.6	35	40	46.6	53.2
XUT	1.1368727745004895e-7	3.7833230363891363e-7	2.3654859887415644e-8	4.996335937040571e-6	5.12609843318751e-6	4.10033898527476e-6	669	XUT_13F-213,CUT299,XUT_13F-214	NA	chrXIII:493644-494811(+)	CUTs	NA	1	2	2	NA	NA	NA	23	42	32.5	NA	NA	NA	23	42	32.5	NA	NA	NA	NA	NA	NA	NA	NA	NA	NA	NA	NA	NA	23	23	23	23	23	23	23	23	23
XUT	1.1368727745004895e-7	3.7833230363891363e-7	2.1289373898674075e-5	1.4989007811121716e-5	1.7941344516156285e-5	2.2551864419011178e-5	670	XUT_13F-218,YMRWdelta16	NA	chrXIII:502096-503550(+)	XUTs	NA	3	7	11	NA	9	NA	42.6666666666667	57.1428571428571	66.9090909090909	NA	56.3333333333333	NA	50	55	55	NA	44	NA	NA	NA	NA	NA	NA	NA	NA	NA	NA	NA	39.8431356434812	NA	25.7	28.4	31.1	50	52.5	53	53.5
XUT	1.1368727745004895e-7	3.7833230363891363e-7	2.3654859887415644e-8	4.9963359370405715e-8	2.563049216593755e-6	2.05016949263738e-6	671	XUT_13F-222	NA	chrXIII:508170-509607(+)	XUTs	NA	NA	1	1	NA	NA	NA	NA	66	59	NA	NA	NA	NA	66	59	NA	NA	NA	NA	NA	NA	NA	NA	NA	NA	NA	NA	NA	NA	NA	NA	NA	NA	NA	NA	NA	NA
XUT	1.1368727745004895e-7	3.7833230363891363e-7	2.3654859887415643e-6	4.9963359370405715e-8	5.12609843318751e-6	2.05016949263738e-8	672	XUT_13F-256,CUT305	NA	chrXIII:592910-593329(+)	CUTs	NA	NA	2	NA	NA	1	NA	NA	37.5	NA	NA	41	NA	NA	37.5	NA	NA	41	NA	NA	NA	NA	NA	NA	NA	NA	NA	NA	NA	NA	NA	NA	NA	NA	NA	NA	NA	NA
XUT	1.1368727745004895e-7	3.7833230363891363e-7	4.7309719774831285e-6	4.9963359370405715e-8	2.563049216593755e-6	2.05016949263738e-6	673	XUT_13F-259	NA	chrXIII:598086-599533(+)	XUTs	NA	NA	1	1	NA	2	NA	NA	46	43	NA	38.5	NA	NA	46	43	NA	38.5	NA	NA	NA	NA	NA	NA	NA	NA	NA	NA	NA	NA	NA	NA	NA	NA	NA	NA	NA	NA
XUT	1.1368727745004895e-7	3.7833230363891363e-7	4.7309719774831285e-6	4.9963359370405715e-8	2.5630492165937546e-8	2.05016949263738e-6	674	XUT_13F-261	NA	chrXIII:601353-602032(+)	XUTs	NA	NA	NA	1	NA	2	NA	NA	NA	23	NA	52.5	NA	NA	NA	23	NA	52.5	NA	NA	NA	NA	NA	NA	NA	NA	NA	NA	NA	NA	NA	NA	NA	NA	NA	NA	NA	NA
XUT	1.1368727745004895e-7	3.7833230363891363e-7	2.3654859887415644e-8	9.992671874081143e-6	2.563049216593755e-6	4.10033898527476e-6	675	XUT_13F-294	NA	chrXIII:675165-675603(+)	XUTs	NA	2	1	2	NA	NA	NA	52	51	38	NA	NA	NA	52	51	38	NA	NA	NA	NA	NA	NA	NA	NA	NA	NA	NA	NA	NA	51.9133894096696	NA	49.3	49.6	49.9	52	53.5	53.8	54.1
XUT	1.1368727745004895e-7	7.566646072778272e-5	5.440617774105598e-5	6.994870311856801e-5	1.7941344516156285e-5	1.4351186448461659e-5	676	XUT_13F-3,SUT285	NA	chrXIII:13421-14355(+)	XUTs	NA	14	7	7	2	23	NA	44.2857142857143	67	48.1428571428571	58	45.5217391304348	NA	43.5	37	51	58	46	NA	NA	NA	NA	NA	NA	NA	NA	NA	NA	NA	41.3212826250329	NA	21.25	24.2	26.8	43.5	56.75	59.4	60.2
XUT	1.1368727745004895e-7	3.7833230363891363e-7	2.3654859887415644e-8	4.9963359370405715e-8	2.563049216593755e-6	2.05016949263738e-8	677	XUT_13F-315	NA	chrXIII:720876-722370(+)	XUTs	NA	NA	1	NA	NA	NA	NA	NA	89	NA	NA	NA	NA	NA	89	NA	NA	NA	NA	NA	NA	NA	NA	NA	NA	NA	NA	NA	NA	NA	NA	NA	NA	NA	NA	NA	NA	NA
XUT	1.1368727745004895e-7	3.7833230363891363e-7	2.3654859887415643e-6	4.996335937040571e-6	7.689147649781265e-6	2.05016949263738e-6	678	XUT_13F-333,SUT314	NA	chrXIII:763317-764279(+)	XUTs	NA	1	3	1	NA	1	NA	26	59	22	NA	31	NA	26	57	22	NA	31	NA	NA	NA	NA	NA	NA	NA	NA	NA	NA	NA	26	26	26	26	26	26	26	26	26
XUT	1.1368727745004895e-7	3.7833230363891363e-7	2.3654859887415644e-8	4.996335937040571e-6	2.5630492165937546e-8	2.05016949263738e-8	679	XUT_13F-339,SUT319	NA	chrXIII:784451-785057(+)	XUTs	NA	1	NA	NA	NA	NA	NA	59	NA	NA	NA	NA	NA	59	NA	NA	NA	NA	NA	NA	NA	NA	NA	NA	NA	NA	NA	NA	NA	59	59	59	59	59	59	59	59	59
XUT	1.1368727745004895e-7	3.7833230363891363e-7	4.7309719774831285e-6	4.996335937040571e-6	2.563049216593755e-6	2.05016949263738e-8	680	XUT_13F-350	NA	chrXIII:809066-809543(+)	XUTs	NA	1	1	NA	NA	2	NA	26	56	NA	NA	54	NA	26	56	NA	NA	54	NA	NA	NA	NA	NA	NA	NA	NA	NA	NA	NA	26	26	26	26	26	26	26	26	26
XUT	1.1368727745004894e-5	3.7833230363891363e-7	2.3654859887415644e-8	4.9963359370405715e-8	2.5630492165937546e-8	2.05016949263738e-8	681	XUT_13F-354	NA	chrXIII:827780-830711(+)	XUTs	1	NA	NA	NA	NA	NA	60	NA	NA	NA	NA	NA	60	NA	NA	NA	NA	NA	60	60	60	60	60	60	60	60	60	60	60	NA	NA	NA	NA	NA	NA	NA	NA	NA
XUT	1.1368727745004894e-5	3.7833230363891363e-7	2.3654859887415644e-8	4.9963359370405715e-8	2.563049216593755e-6	2.05016949263738e-8	682	XUT_13F-359	NA	chrXIII:836914-837716(+)	XUTs	1	NA	1	NA	NA	NA	39	NA	51	NA	NA	NA	39	NA	51	NA	NA	NA	39	39	39	39	39	39	39	39	39	39	39	NA	NA	NA	NA	NA	NA	NA	NA	NA
XUT	1.1368727745004895e-7	3.7833230363891363e-7	2.3654859887415644e-8	4.9963359370405715e-8	5.12609843318751e-6	2.05016949263738e-6	683	XUT_13F-373	NA	chrXIII:869581-870055(+)	XUTs	NA	NA	2	1	NA	NA	NA	NA	22.5	26	NA	NA	NA	NA	22.5	26	NA	NA	NA	NA	NA	NA	NA	NA	NA	NA	NA	NA	NA	NA	NA	NA	NA	NA	NA	NA	NA	NA
XUT	1.1368727745004894e-5	3.7833230363891363e-7	2.3654859887415643e-6	4.996335937040571e-6	7.689147649781265e-6	2.05016949263738e-6	684	XUT_13F-390	NA	chrXIII:906262-906959(+)	XUTs	1	1	3	1	NA	1	40	46	46.6666666666667	59	NA	18	40	46	39	59	NA	18	40	40	40	40	40	40	40	40	40	40	40	46	46	46	46	46	46	46	46	46
XUT	1.1368727745004895e-7	3.783323036389136e-5	7.096457966224693e-6	4.9963359370405715e-8	2.563049216593755e-6	2.05016949263738e-6	685	XUT_13F-393,SUT321,XUT_13F-398,SUT322	NA	chrXIII:910804-915019(+)	XUTs	NA	NA	1	1	1	3	NA	NA	72	88	66	43.6666666666667	NA	NA	72	88	66	53	NA	NA	NA	NA	NA	NA	NA	NA	NA	NA	NA	NA	NA	NA	NA	NA	NA	NA	NA	NA
XUT	1.1368727745004895e-7	3.7833230363891363e-7	2.3654859887415644e-8	4.9963359370405715e-8	2.5630492165937546e-8	2.05016949263738e-6	686	XUT_13F-43	NA	chrXIII:94415-95580(+)	XUTs	NA	NA	NA	1	NA	NA	NA	NA	NA	63	NA	NA	NA	NA	NA	63	NA	NA	NA	NA	NA	NA	NA	NA	NA	NA	NA	NA	NA	NA	NA	NA	NA	NA	NA	NA	NA	NA
XUT	1.1368727745004895e-7	3.7833230363891363e-7	4.7309719774831285e-6	1.9985343748162285e-5	1.537829529956253e-5	6.150508477912139e-6	687	XUT_13F-51,SUT288	NA	chrXIII:119375-120177(+)	XUTs	NA	4	6	3	NA	2	NA	46.25	40.3333333333333	53.6666666666667	NA	67	NA	39	33.5	74	NA	67	NA	NA	NA	NA	NA	NA	NA	NA	NA	NA	NA	35.5700330659781	NA	15.75	16.5	17.25	39	66.5	71.6	76.7
XUT	1.1368727745004894e-5	3.7833230363891363e-7	2.3654859887415644e-8	9.992671874081143e-6	2.5630492165937546e-8	4.10033898527476e-6	688	XUT_13F-52,SUT289	NA	chrXIII:121512-123137(+)	XUTs	1	2	NA	2	NA	NA	58	44.5	NA	39.5	NA	NA	58	44.5	NA	39.5	NA	NA	58	58	58	58	58	58	58	58	58	58	58	38.9615194775563	NA	25.15	27.3	29.45	44.5	55.25	57.4	59.55
XUT	1.1368727745004894e-5	3.783323036389136e-5	2.3654859887415643e-6	1.4989007811121716e-5	7.689147649781265e-6	1.02508474631869e-5	689	XUT_13F-65,SUT292	NA	chrXIII:139957-141691(+)	XUTs	1	3	3	5	1	1	16	55	57.3333333333333	38.2	75	28	16	59	60	32	75	28	16	16	16	16	16	16	16	16	16	16	16	42.3567495365074	NA	18.5	23	27.5	59	75.5	78.8	82.1
XUT	6.821236647002936e-5	3.7833230363891363e-7	1.1117784147085352e-4	1.3989740623713602e-4	1.7941344516156284e-4	1.9681627129318846e-4	690	XUT_13F-80,SUT295	NA	chrXIII:165510-168705(+)	XUTs	6	28	70	96	NA	47	39.3333333333333	47.6785714285714	43.8	40.3541666666667	NA	40.6808510638298	38.5	46.5	40	34	NA	29	36.0384093814414	NA	22	22	22	38.5	43	43	50.25	57.5	64.75	43.5348086073788	NA	18.7	25.6	31	46.5	64.25	65	66.9
XUT	1.1368727745004895e-7	3.7833230363891363e-7	1.4192915932449386e-5	4.996335937040571e-6	1.2815246082968774e-5	1.4351186448461659e-5	691	XUT_13R-108,SUT721	NA	chrXIII:258686-258984(-)	XUTs	NA	1	5	7	NA	6	NA	31	40.4	29.5714285714286	NA	39.3333333333333	NA	31	37	29	NA	27.5	NA	NA	NA	NA	NA	NA	NA	NA	NA	NA	NA	31	31	31	31	31	31	31	31	31
XUT	1.1368727745004895e-7	3.7833230363891363e-7	2.3654859887415643e-6	4.996335937040571e-6	2.5630492165937546e-8	2.05016949263738e-6	692	XUT_13R-110,SUT722	NA	chrXIII:259309-260102(-)	XUTs	NA	1	NA	1	NA	1	NA	76	NA	59	NA	29	NA	76	NA	59	NA	29	NA	NA	NA	NA	NA	NA	NA	NA	NA	NA	NA	76	76	76	76	76	76	76	76	76
XUT	1.1368727745004895e-7	3.7833230363891363e-7	1.1827429943707822e-5	1.4989007811121716e-5	1.025219686637502e-5	1.2301016955824279e-5	693	XUT_13R-114,SUT724	NA	chrXIII:265512-267500(-)	XUTs	NA	3	4	6	NA	5	NA	67.6666666666667	37.25	64.3333333333333	NA	43	NA	70	33.5	62.5	NA	45	NA	NA	NA	NA	NA	NA	NA	NA	NA	NA	NA	67.4921801640704	NA	61.9	62.8	63.7	70	71	71.2	71.4
XUT	1.1368727745004895e-7	3.7833230363891363e-7	2.3654859887415643e-6	4.9963359370405715e-8	2.563049216593755e-6	2.05016949263738e-6	694	XUT_13R-117	NA	chrXIII:275575-276712(-)	XUTs	NA	NA	1	1	NA	1	NA	NA	49	89	NA	50	NA	NA	49	89	NA	50	NA	NA	NA	NA	NA	NA	NA	NA	NA	NA	NA	NA	NA	NA	NA	NA	NA	NA	NA	NA
XUT	1.1368727745004895e-7	3.7833230363891363e-7	4.7309719774831285e-6	4.9963359370405715e-8	2.563049216593755e-6	2.05016949263738e-6	695	XUT_13R-127,CUT764	NA	chrXIII:286499-287229(-)	CUTs	NA	NA	1	1	NA	2	NA	NA	29	39	NA	41	NA	NA	29	39	NA	41	NA	NA	NA	NA	NA	NA	NA	NA	NA	NA	NA	NA	NA	NA	NA	NA	NA	NA	NA	NA
XUT	1.1368727745004895e-7	3.7833230363891363e-7	2.3654859887415643e-6	4.9963359370405715e-8	2.5630492165937546e-8	2.05016949263738e-8	696	XUT_13R-14	NA	chrXIII:31542-32019(-)	XUTs	NA	NA	NA	NA	NA	1	NA	NA	NA	NA	NA	69	NA	NA	NA	NA	NA	69	NA	NA	NA	NA	NA	NA	NA	NA	NA	NA	NA	NA	NA	NA	NA	NA	NA	NA	NA	NA
XUT	3.410618323501468e-5	3.7833230363891363e-7	2.3654859887415644e-8	4.996335937040571e-6	5.12609843318751e-6	4.10033898527476e-6	697	XUT_13R-20,CUT758,SUT716	NA	chrXIII:45878-46633(-)	CUTs	3	1	2	2	NA	NA	42.6666666666667	93	64	42.5	NA	NA	41	93	64	42.5	NA	NA	42.4974854336937	NA	39.2	39.4	39.6	41	44.5	45.2	45.9	46.6	47.3	93	93	93	93	93	93	93	93	93
XUT	1.1368727745004895e-7	3.7833230363891363e-7	2.3654859887415644e-8	1.4989007811121716e-5	2.563049216593755e-6	2.05016949263738e-8	698	XUT_13R-217	NA	chrXIII:481883-482713(-)	XUTs	NA	3	1	NA	NA	NA	NA	40.6666666666667	30	NA	NA	NA	NA	40	30	NA	NA	NA	NA	NA	NA	NA	NA	NA	NA	NA	NA	NA	NA	39.8410357628173	NA	31.9	32.8	33.7	40	45.5	46.6	47.7
XUT	1.1368727745004895e-7	3.7833230363891363e-7	2.3654859887415644e-8	4.996335937040571e-6	2.5630492165937546e-8	2.05016949263738e-8	699	XUT_13R-228,CUT775	NA	chrXIII:511896-513379(-)	CUTs	NA	1	NA	NA	NA	NA	NA	57	NA	NA	NA	NA	NA	57	NA	NA	NA	NA	NA	NA	NA	NA	NA	NA	NA	NA	NA	NA	NA	57	57	57	57	57	57	57	57	57
XUT	1.1368727745004895e-7	3.7833230363891363e-7	2.3654859887415643e-6	4.9963359370405715e-8	2.5630492165937546e-8	2.05016949263738e-8	700	XUT_13R-232	NA	chrXIII:531798-532278(-)	XUTs	NA	NA	NA	NA	NA	1	NA	NA	NA	NA	NA	55	NA	NA	NA	NA	NA	55	NA	NA	NA	NA	NA	NA	NA	NA	NA	NA	NA	NA	NA	NA	NA	NA	NA	NA	NA	NA
XUT	1.1368727745004894e-5	3.7833230363891363e-7	3.31168038423819e-5	1.4989007811121716e-5	1.7941344516156285e-5	4.10033898527476e-6	701	XUT_13R-234,SUT732	NA	chrXIII:536051-537233(-)	XUTs	1	3	7	2	NA	14	22	47	50.2857142857143	59	NA	51.7142857142857	22	40	54	59	NA	47	22	22	22	22	22	22	22	22	22	22	22	37.8907294874364	NA	18.4	20.8	23.2	40	62.5	67	71.5
XUT	1.1368727745004895e-7	3.7833230363891363e-7	2.3654859887415643e-6	4.9963359370405715e-8	2.5630492165937546e-8	4.10033898527476e-6	702	XUT_13R-245	NA	chrXIII:564348-565172(-)	XUTs	NA	NA	NA	2	NA	1	NA	NA	NA	32	NA	51	NA	NA	NA	32	NA	51	NA	NA	NA	NA	NA	NA	NA	NA	NA	NA	NA	NA	NA	NA	NA	NA	NA	NA	NA	NA
XUT	1.1368727745004895e-7	3.7833230363891363e-7	2.3654859887415644e-8	4.9963359370405715e-8	2.563049216593755e-6	2.05016949263738e-8	703	XUT_13R-275	NA	chrXIII:610453-611011(-)	XUTs	NA	NA	1	NA	NA	NA	NA	NA	42	NA	NA	NA	NA	NA	42	NA	NA	NA	NA	NA	NA	NA	NA	NA	NA	NA	NA	NA	NA	NA	NA	NA	NA	NA	NA	NA	NA	NA
XUT	1.1368727745004894e-5	3.7833230363891363e-7	7.096457966224693e-6	4.9963359370405715e-8	5.12609843318751e-6	1.02508474631869e-5	704	XUT_13R-279,SUT734	NA	chrXIII:618355-619594(-)	XUTs	1	NA	2	5	NA	3	13	NA	46	63	NA	28	13	NA	46	61	NA	27	13	13	13	13	13	13	13	13	13	13	13	NA	NA	NA	NA	NA	NA	NA	NA	NA
XUT	1.1368727745004894e-5	3.7833230363891363e-7	2.3654859887415643e-5	4.9963359370405715e-8	5.12609843318751e-6	6.150508477912139e-6	705	XUT_13R-293,SUT735,CUT783,XUT_13R-294,CUT784,XUT_13R-297	NA	chrXIII:654389-658381(-)	CUTs	1	NA	2	3	NA	10	32	NA	36	31.3333333333333	NA	51.6	32	NA	36	35	NA	49	32	32	32	32	32	32	32	32	32	32	32	NA	NA	NA	NA	NA	NA	NA	NA	NA
XUT	1.1368727745004895e-7	3.7833230363891363e-7	2.3654859887415644e-8	4.996335937040571e-6	2.5630492165937546e-8	2.05016949263738e-6	706	XUT_13R-313	NA	chrXIII:676052-676933(-)	XUTs	NA	1	NA	1	NA	NA	NA	11	NA	31	NA	NA	NA	11	NA	31	NA	NA	NA	NA	NA	NA	NA	NA	NA	NA	NA	NA	NA	11	11	11	11	11	11	11	11	11
XUT	1.1368727745004895e-7	3.7833230363891363e-7	7.096457966224693e-6	1.4989007811121716e-5	2.5630492165937546e-8	6.150508477912139e-6	707	XUT_13R-316,SUT736	NA	chrXIII:687543-688857(-)	XUTs	NA	3	NA	3	NA	3	NA	35.6666666666667	NA	52	NA	38.6666666666667	NA	34	NA	54	NA	27	NA	NA	NA	NA	NA	NA	NA	NA	NA	NA	NA	35.1379588966728	NA	29.5	30	30.5	34	39	40	41
XUT	1.1368727745004895e-7	3.7833230363891363e-7	7.096457966224693e-6	4.9963359370405715e-8	1.2815246082968774e-5	8.20067797054952e-6	708	XUT_13R-330,SUT737	NA	chrXIII:731437-732109(-)	XUTs	NA	NA	5	4	NA	3	NA	NA	67.6	56.75	NA	61.3333333333333	NA	NA	58	56.5	NA	67	NA	NA	NA	NA	NA	NA	NA	NA	NA	NA	NA	NA	NA	NA	NA	NA	NA	NA	NA	NA
XUT	1.1368727745004895e-7	3.7833230363891363e-7	2.3654859887415644e-8	4.996335937040571e-6	5.12609843318751e-6	2.05016949263738e-8	709	XUT_13R-340	NA	chrXIII:768824-770517(-)	XUTs	NA	1	2	NA	NA	NA	NA	70	65	NA	NA	NA	NA	70	65	NA	NA	NA	NA	NA	NA	NA	NA	NA	NA	NA	NA	NA	NA	70	70	70	70	70	70	70	70	70
XUT	1.1368727745004895e-7	3.7833230363891363e-7	4.7309719774831285e-6	4.9963359370405715e-8	5.12609843318751e-6	6.150508477912139e-6	710	XUT_13R-362	NA	chrXIII:808459-808718(-)	XUTs	NA	NA	2	3	NA	2	NA	NA	35	40.3333333333333	NA	43	NA	NA	35	50	NA	43	NA	NA	NA	NA	NA	NA	NA	NA	NA	NA	NA	NA	NA	NA	NA	NA	NA	NA	NA	NA
XUT	1.1368727745004894e-5	3.783323036389136e-5	2.3654859887415644e-8	4.996335937040571e-6	7.689147649781265e-6	6.150508477912139e-6	711	XUT_13R-411	NA	chrXIII:902929-904456(-)	XUTs	1	1	3	3	1	NA	69	34	31.6666666666667	43	43	NA	69	34	35	36	43	NA	69	69	69	69	69	69	69	69	69	69	69	34	34	34	34	34	34	34	34	34
XUT	1.1368727745004895e-7	3.7833230363891363e-7	2.3654859887415643e-6	4.9963359370405715e-8	2.563049216593755e-6	2.05016949263738e-8	712	XUT_13R-47	NA	chrXIII:110937-111737(-)	XUTs	NA	NA	1	NA	NA	1	NA	NA	46	NA	NA	48	NA	NA	46	NA	NA	48	NA	NA	NA	NA	NA	NA	NA	NA	NA	NA	NA	NA	NA	NA	NA	NA	NA	NA	NA	NA
XUT	1.1368727745004895e-7	3.7833230363891363e-7	2.3654859887415643e-6	4.996335937040571e-6	2.5630492165937546e-8	4.10033898527476e-6	713	XUT_13R-73	NA	chrXIII:171531-173499(-)	XUTs	NA	1	NA	2	NA	1	NA	43	NA	53.5	NA	34	NA	43	NA	53.5	NA	34	NA	NA	NA	NA	NA	NA	NA	NA	NA	NA	NA	43	43	43	43	43	43	43	43	43
XUT	1.1368727745004895e-7	3.7833230363891363e-7	2.3654859887415644e-8	4.9963359370405715e-8	5.12609843318751e-6	4.10033898527476e-6	714	XUT_13R-88	NA	chrXIII:220815-221973(-)	XUTs	NA	NA	2	2	NA	NA	NA	NA	29	20	NA	NA	NA	NA	29	20	NA	NA	NA	NA	NA	NA	NA	NA	NA	NA	NA	NA	NA	NA	NA	NA	NA	NA	NA	NA	NA	NA
XUT	1.1368727745004895e-7	3.7833230363891363e-7	2.3654859887415644e-8	4.9963359370405715e-8	2.563049216593755e-6	2.05016949263738e-6	715	XUT_13R-97	NA	chrXIII:233214-233741(-)	XUTs	NA	NA	1	1	NA	NA	NA	NA	46	36	NA	NA	NA	NA	46	36	NA	NA	NA	NA	NA	NA	NA	NA	NA	NA	NA	NA	NA	NA	NA	NA	NA	NA	NA	NA	NA	NA
XUT	1.1368727745004894e-5	3.7833230363891363e-7	9.461943954966257e-6	1.4989007811121716e-5	2.563049216593755e-6	1.02508474631869e-5	716	XUT_14F-101,SUT325,CUT328	NA	chrXIV:270144-271219(+)	CUTs	1	3	1	5	NA	4	71	95.3333333333333	41	56.8	NA	55	71	68	41	58	NA	47.5	71	71	71	71	71	71	71	71	71	71	71	82.5779123168944	NA	50.9	52.8	54.7	68	118.5	128.6	138.7
XUT	1.1368727745004895e-7	3.7833230363891363e-7	9.461943954966257e-6	1.4989007811121716e-5	2.563049216593755e-6	1.02508474631869e-5	717	XUT_14F-102,SUT326	NA	chrXIV:271873-274241(+)	XUTs	NA	3	1	5	NA	4	NA	22	22	42.6	NA	28.5	NA	27	22	45	NA	29	NA	NA	NA	NA	NA	NA	NA	NA	NA	NA	NA	18.8482839143484	NA	9.9	11.8	13.7	27	29	29.4	29.8
XUT	1.1368727745004895e-7	3.7833230363891363e-7	2.3654859887415643e-6	4.9963359370405715e-8	2.563049216593755e-6	2.05016949263738e-6	718	XUT_14F-116,SUT327,XUT_14F-118	NA	chrXIV:318615-319917(+)	XUTs	NA	NA	1	1	NA	1	NA	NA	59	54	NA	60	NA	NA	59	54	NA	60	NA	NA	NA	NA	NA	NA	NA	NA	NA	NA	NA	NA	NA	NA	NA	NA	NA	NA	NA	NA
XUT	1.1368727745004895e-7	3.783323036389136e-5	2.3654859887415644e-8	4.996335937040571e-6	2.5630492165937546e-8	2.05016949263738e-6	719	XUT_14F-123,CUT330	NA	chrXIV:337941-339295(+)	CUTs	NA	1	NA	1	1	NA	NA	22	NA	49	83	NA	NA	22	NA	49	83	NA	NA	NA	NA	NA	NA	NA	NA	NA	NA	NA	NA	22	22	22	22	22	22	22	22	22
XUT	1.1368727745004895e-7	3.7833230363891363e-7	4.7309719774831285e-6	4.9963359370405715e-8	2.5630492165937546e-8	2.05016949263738e-8	720	XUT_14F-133	NA	chrXIV:354421-355503(+)	XUTs	NA	NA	NA	NA	NA	2	NA	NA	NA	NA	NA	56.5	NA	NA	NA	NA	NA	56.5	NA	NA	NA	NA	NA	NA	NA	NA	NA	NA	NA	NA	NA	NA	NA	NA	NA	NA	NA	NA
XUT	1.1368727745004895e-7	3.7833230363891363e-7	7.096457966224693e-6	4.996335937040571e-6	5.12609843318751e-6	6.150508477912139e-6	721	XUT_14F-142,SUT330	NA	chrXIV:372463-374321(+)	XUTs	NA	1	2	3	NA	3	NA	48	53	41.3333333333333	NA	82.3333333333333	NA	48	53	38	NA	49	NA	NA	NA	NA	NA	NA	NA	NA	NA	NA	NA	48	48	48	48	48	48	48	48	48
XUT	1.1368727745004895e-7	3.7833230363891363e-7	7.096457966224693e-6	4.996335937040571e-6	7.689147649781265e-6	2.05016949263738e-6	722	XUT_14F-166,SUT333	NA	chrXIV:440725-441306(+)	XUTs	NA	1	3	1	NA	3	NA	16	14	27	NA	30.3333333333333	NA	16	15	27	NA	18	NA	NA	NA	NA	NA	NA	NA	NA	NA	NA	NA	16	16	16	16	16	16	16	16	16
XUT	1.1368727745004895e-7	3.7833230363891363e-7	2.3654859887415644e-8	4.9963359370405715e-8	2.5630492165937546e-8	2.05016949263738e-6	723	XUT_14F-20	NA	chrXIV:64711-65533(+)	XUTs	NA	NA	NA	1	NA	NA	NA	NA	NA	57	NA	NA	NA	NA	NA	57	NA	NA	NA	NA	NA	NA	NA	NA	NA	NA	NA	NA	NA	NA	NA	NA	NA	NA	NA	NA	NA	NA
XUT	1.1368727745004895e-7	3.7833230363891363e-7	2.3654859887415644e-8	4.996335937040571e-6	2.5630492165937546e-8	2.05016949263738e-8	724	XUT_14F-214	NA	chrXIV:546153-546781(+)	XUTs	NA	1	NA	NA	NA	NA	NA	53	NA	NA	NA	NA	NA	53	NA	NA	NA	NA	NA	NA	NA	NA	NA	NA	NA	NA	NA	NA	NA	53	53	53	53	53	53	53	53	53
XUT	1.1368727745004895e-7	3.7833230363891363e-7	2.3654859887415643e-6	9.992671874081143e-6	2.5630492165937546e-8	8.20067797054952e-6	725	XUT_14F-219	NA	chrXIV:561385-561815(+)	XUTs	NA	2	NA	4	NA	1	NA	67.5	NA	88	NA	20	NA	67.5	NA	46	NA	20	NA	NA	NA	NA	NA	NA	NA	NA	NA	NA	NA	67.4536878161602	NA	65.25	65.5	65.75	67.5	68.75	69	69.25
XUT	1.1368727745004895e-7	3.7833230363891363e-7	2.3654859887415643e-6	4.996335937040571e-6	2.5630492165937546e-8	2.05016949263738e-8	726	XUT_14F-234	NA	chrXIV:597737-598345(+)	XUTs	NA	1	NA	NA	NA	1	NA	53	NA	NA	NA	65	NA	53	NA	NA	NA	65	NA	NA	NA	NA	NA	NA	NA	NA	NA	NA	NA	53	53	53	53	53	53	53	53	53
XUT	1.1368727745004895e-7	3.7833230363891363e-7	9.461943954966257e-6	1.4989007811121716e-5	5.12609843318751e-6	2.05016949263738e-6	727	XUT_14F-236	NA	chrXIV:599180-600285(+)	XUTs	NA	3	2	1	NA	4	NA	56.6666666666667	46	37	NA	61.25	NA	63	46	37	NA	61	NA	NA	NA	NA	NA	NA	NA	NA	NA	NA	NA	55.2702948176156	NA	42.3	44.6	46.9	63	65	65.4	65.8
XUT	1.1368727745004895e-7	3.7833230363891363e-7	2.3654859887415643e-6	4.9963359370405715e-8	2.563049216593755e-6	4.10033898527476e-6	728	XUT_14F-257,CUT347,SUT337	NA	chrXIV:629054-629530(+)	CUTs	NA	NA	1	2	NA	1	NA	NA	37	51.5	NA	35	NA	NA	37	51.5	NA	35	NA	NA	NA	NA	NA	NA	NA	NA	NA	NA	NA	NA	NA	NA	NA	NA	NA	NA	NA	NA
XUT	1.1368727745004895e-7	3.7833230363891363e-7	2.3654859887415643e-5	1.4989007811121716e-5	5.12609843318751e-6	6.150508477912139e-6	729	XUT_14F-259,SUT338	NA	chrXIV:632763-634070(+)	XUTs	NA	3	2	3	NA	10	NA	63.6666666666667	49	38.3333333333333	NA	57.9	NA	58	49	40	NA	56.5	NA	NA	NA	NA	NA	NA	NA	NA	NA	NA	NA	61.0131656613347	NA	45.4	46.8	48.2	58	73.5	76.6	79.7
XUT	1.1368727745004894e-5	3.7833230363891363e-7	9.461943954966257e-6	4.9963359370405715e-8	1.025219686637502e-5	1.845152543373642e-5	730	XUT_14F-289,SUT339	NA	chrXIV:724416-726019(+)	XUTs	1	NA	4	9	NA	4	61	NA	65	60.6666666666667	NA	58	61	NA	65.5	59	NA	58	61	61	61	61	61	61	61	61	61	61	61	NA	NA	NA	NA	NA	NA	NA	NA	NA
XUT	1.1368727745004895e-7	3.7833230363891363e-7	7.096457966224693e-6	4.9963359370405715e-8	2.5630492165937546e-8	2.05016949263738e-8	731	XUT_14F-290,SUT340,SUT341,XUT_14F-292	NA	chrXIV:727570-730172(+)	XUTs	NA	NA	NA	NA	NA	3	NA	NA	NA	NA	NA	53	NA	NA	NA	NA	NA	57	NA	NA	NA	NA	NA	NA	NA	NA	NA	NA	NA	NA	NA	NA	NA	NA	NA	NA	NA	NA
XUT	1.1368727745004895e-7	3.7833230363891363e-7	4.7309719774831285e-6	4.9963359370405715e-8	2.5630492165937546e-8	4.10033898527476e-6	732	XUT_14F-302,SUT343	NA	chrXIV:742294-742589(+)	XUTs	NA	NA	NA	2	NA	2	NA	NA	NA	33.5	NA	57.5	NA	NA	NA	33.5	NA	57.5	NA	NA	NA	NA	NA	NA	NA	NA	NA	NA	NA	NA	NA	NA	NA	NA	NA	NA	NA	NA
XUT	1.1368727745004894e-5	3.7833230363891363e-7	4.7309719774831285e-6	9.992671874081143e-6	1.2815246082968774e-5	2.05016949263738e-6	733	XUT_14F-303,SUT344	NA	chrXIV:743787-746430(+)	XUTs	1	2	5	1	NA	2	55	43.5	52.4	48	NA	55.5	55	43.5	51	48	NA	55.5	55	55	55	55	55	55	55	55	55	55	55	37.8153408023781	NA	24.15	26.3	28.45	43.5	54.25	56.4	58.55
XUT	1.1368727745004894e-5	3.7833230363891363e-7	2.3654859887415643e-6	4.9963359370405715e-8	1.025219686637502e-5	1.2301016955824279e-5	734	XUT_14F-306	NA	chrXIV:755222-756770(+)	XUTs	1	NA	4	6	NA	1	31	NA	83	63	NA	52	31	NA	62	63	NA	52	31	31	31	31	31	31	31	31	31	31	31	NA	NA	NA	NA	NA	NA	NA	NA	NA
XUT	1.1368727745004895e-7	3.7833230363891363e-7	7.096457966224693e-6	4.996335937040571e-6	5.12609843318751e-6	4.10033898527476e-6	735	XUT_14F-313,SUT345	NA	chrXIV:759585-760798(+)	XUTs	NA	1	2	2	NA	3	NA	48	35	35	NA	58	NA	48	35	35	NA	57	NA	NA	NA	NA	NA	NA	NA	NA	NA	NA	NA	48	48	48	48	48	48	48	48	48
XUT	1.1368727745004895e-7	3.7833230363891363e-7	2.3654859887415644e-8	4.9963359370405715e-8	2.5630492165937546e-8	2.05016949263738e-6	736	XUT_14F-52	NA	chrXIV:160613-161626(+)	XUTs	NA	NA	NA	1	NA	NA	NA	NA	NA	92	NA	NA	NA	NA	NA	92	NA	NA	NA	NA	NA	NA	NA	NA	NA	NA	NA	NA	NA	NA	NA	NA	NA	NA	NA	NA	NA	NA
XUT	1.1368727745004895e-7	3.7833230363891363e-7	2.3654859887415644e-8	4.9963359370405715e-8	2.563049216593755e-6	8.20067797054952e-6	737	XUT_14F-55,CUT319,SUT323	NA	chrXIV:168012-169833(+)	CUTs	NA	NA	1	4	NA	NA	NA	NA	16	25.75	NA	NA	NA	NA	16	25	NA	NA	NA	NA	NA	NA	NA	NA	NA	NA	NA	NA	NA	NA	NA	NA	NA	NA	NA	NA	NA	NA
XUT	1.1368727745004894e-5	3.7833230363891363e-7	2.3654859887415644e-8	4.996335937040571e-6	2.563049216593755e-6	4.10033898527476e-6	738	XUT_14F-6	NA	chrXIV:16387-17821(+)	XUTs	1	1	1	2	NA	NA	22	16	30	52.5	NA	NA	22	16	30	52.5	NA	NA	22	22	22	22	22	22	22	22	22	22	22	16	16	16	16	16	16	16	16	16
XUT	1.1368727745004895e-7	3.7833230363891363e-7	2.3654859887415643e-6	4.996335937040571e-6	5.12609843318751e-6	2.05016949263738e-8	739	XUT_14F-61	NA	chrXIV:179958-181104(+)	XUTs	NA	1	2	NA	NA	1	NA	70	54	NA	NA	22	NA	70	54	NA	NA	22	NA	NA	NA	NA	NA	NA	NA	NA	NA	NA	NA	70	70	70	70	70	70	70	70	70
XUT	1.1368727745004894e-5	3.783323036389136e-5	3.075131785364034e-5	4.996335937040572e-5	3.075659059912506e-5	2.8702372896923318e-5	740	XUT_14R-130,SUT747	NA	chrXIV:335166-337788(-)	XUTs	1	10	12	14	1	13	49	36.5	48.5	41.0714285714286	39	43	49	30.5	47.5	46	39	45	49	49	49	49	49	49	49	49	49	49	49	30.0208578726905	NA	12.25	14.5	16.75	30.5	43.75	49.2	56.4
XUT	1.1368727745004895e-7	3.7833230363891363e-7	2.3654859887415643e-6	4.996335937040571e-6	2.5630492165937546e-8	2.05016949263738e-8	741	XUT_14R-162,CUT811	NA	chrXIV:405949-408103(-)	CUTs	NA	1	NA	NA	NA	1	NA	76	NA	NA	NA	78	NA	76	NA	NA	NA	78	NA	NA	NA	NA	NA	NA	NA	NA	NA	NA	NA	76	76	76	76	76	76	76	76	76
XUT	1.1368727745004895e-7	3.7833230363891363e-7	2.3654859887415644e-8	4.996335937040571e-6	2.563049216593755e-6	2.05016949263738e-8	742	XUT_14R-181	NA	chrXIV:462182-463020(-)	XUTs	NA	1	1	NA	NA	NA	NA	36	81	NA	NA	NA	NA	36	81	NA	NA	NA	NA	NA	NA	NA	NA	NA	NA	NA	NA	NA	NA	36	36	36	36	36	36	36	36	36
XUT	1.1368727745004895e-7	3.7833230363891363e-7	2.3654859887415644e-8	4.9963359370405715e-8	1.025219686637502e-5	2.05016949263738e-6	743	XUT_14R-187,SUT748	NA	chrXIV:465519-466655(-)	XUTs	NA	NA	4	1	NA	NA	NA	NA	61.75	38	NA	NA	NA	NA	62	38	NA	NA	NA	NA	NA	NA	NA	NA	NA	NA	NA	NA	NA	NA	NA	NA	NA	NA	NA	NA	NA	NA
XUT	1.1368727745004895e-7	3.7833230363891363e-7	2.3654859887415644e-8	4.9963359370405715e-8	2.5630492165937546e-8	2.05016949263738e-6	744	XUT_14R-195	NA	chrXIV:481627-483138(-)	XUTs	NA	NA	NA	1	NA	NA	NA	NA	NA	38	NA	NA	NA	NA	NA	38	NA	NA	NA	NA	NA	NA	NA	NA	NA	NA	NA	NA	NA	NA	NA	NA	NA	NA	NA	NA	NA	NA
XUT	1.1368727745004895e-7	3.783323036389136e-5	4.7309719774831285e-6	4.996335937040571e-6	7.689147649781265e-6	2.05016949263738e-6	745	XUT_14R-204	NA	chrXIV:490195-491243(-)	XUTs	NA	1	3	1	1	2	NA	41	31.6666666666667	59	41	37	NA	41	40	59	41	37	NA	NA	NA	NA	NA	NA	NA	NA	NA	NA	NA	41	41	41	41	41	41	41	41	41
XUT	1.1368727745004894e-5	3.7833230363891363e-7	2.3654859887415644e-8	4.9963359370405715e-8	2.563049216593755e-6	2.05016949263738e-8	746	XUT_14R-21,SUT742	NA	chrXIV:64997-66251(-)	XUTs	1	NA	1	NA	NA	NA	37	NA	10	NA	NA	NA	37	NA	10	NA	NA	NA	37	37	37	37	37	37	37	37	37	37	37	NA	NA	NA	NA	NA	NA	NA	NA	NA
XUT	1.1368727745004895e-7	3.7833230363891363e-7	2.3654859887415644e-8	4.9963359370405715e-8	2.563049216593755e-6	2.05016949263738e-6	747	XUT_14R-217	NA	chrXIV:525015-525521(-)	XUTs	NA	NA	1	1	NA	NA	NA	NA	21	38	NA	NA	NA	NA	21	38	NA	NA	NA	NA	NA	NA	NA	NA	NA	NA	NA	NA	NA	NA	NA	NA	NA	NA	NA	NA	NA	NA
XUT	1.1368727745004894e-5	3.7833230363891363e-7	2.3654859887415643e-6	4.996335937040571e-6	2.5630492165937546e-8	4.10033898527476e-6	748	XUT_14R-219,CUT816	NA	chrXIV:525538-525839(-)	CUTs	1	1	NA	2	NA	1	36	40	NA	24	NA	9	36	40	NA	24	NA	9	36	36	36	36	36	36	36	36	36	36	36	40	40	40	40	40	40	40	40	40
XUT	1.1368727745004895e-7	3.7833230363891363e-7	2.3654859887415644e-8	9.992671874081143e-6	2.5630492165937546e-8	2.05016949263738e-6	749	XUT_14R-232	NA	chrXIV:547235-549254(-)	XUTs	NA	2	NA	1	NA	NA	NA	51	NA	28	NA	NA	NA	51	NA	28	NA	NA	NA	NA	NA	NA	NA	NA	NA	NA	NA	NA	NA	50.1996015920445	NA	42.9	43.8	44.7	51	55.5	56.4	57.3
XUT	1.1368727745004895e-7	3.7833230363891363e-7	7.096457966224693e-6	4.996335937040571e-6	1.2815246082968774e-5	8.20067797054952e-6	750	XUT_14R-269,SUT752	NA	chrXIV:609616-611305(-)	XUTs	NA	1	5	4	NA	3	NA	62	55	68.5	NA	41	NA	62	61	78	NA	37	NA	NA	NA	NA	NA	NA	NA	NA	NA	NA	NA	62	62	62	62	62	62	62	62	62
XUT	1.1368727745004895e-7	3.783323036389136e-5	7.096457966224693e-6	4.9963359370405715e-8	5.12609843318751e-6	2.05016949263738e-8	751	XUT_14R-330,SUT757	NA	chrXIV:740186-742228(-)	XUTs	NA	NA	2	NA	1	3	NA	NA	60.5	NA	68	53.3333333333333	NA	NA	60.5	NA	68	51	NA	NA	NA	NA	NA	NA	NA	NA	NA	NA	NA	NA	NA	NA	NA	NA	NA	NA	NA	NA
XUT	1.1368727745004894e-5	7.566646072778272e-5	9.461943954966257e-6	1.4989007811121716e-5	7.689147649781265e-6	1.4351186448461659e-5	752	XUT_14R-40,SUT743	NA	chrXIV:110700-112904(-)	XUTs	1	3	3	7	2	4	70	25.3333333333333	52	52.8571428571429	43.5	121.25	70	28	59	56	43.5	46.5	70	70	70	70	70	70	70	70	70	70	70	25.0292989827039	28	20.8	21.6	22.4	28	28	28	28
XUT	1.1368727745004895e-7	3.7833230363891363e-7	2.3654859887415644e-8	4.9963359370405715e-8	7.689147649781265e-6	4.10033898527476e-6	753	XUT_14R-74,SUT744	NA	chrXIV:201340-201983(-)	XUTs	NA	NA	3	2	NA	NA	NA	NA	56	9.5	NA	NA	NA	NA	56	9.5	NA	NA	NA	NA	NA	NA	NA	NA	NA	NA	NA	NA	NA	NA	NA	NA	NA	NA	NA	NA	NA	NA
XUT	1.1368727745004895e-7	3.7833230363891363e-7	2.3654859887415643e-6	1.9985343748162285e-5	5.12609843318751e-6	4.10033898527476e-6	754	XUT_14R-75,SUT745	NA	chrXIV:204900-206789(-)	XUTs	NA	4	2	2	NA	1	NA	57.75	34.5	39.5	NA	62	NA	51.5	34.5	39.5	NA	62	NA	NA	NA	NA	NA	NA	NA	NA	NA	NA	NA	56.5935922341508	NA	49.15	49.3	49.45	51.5	59.5	63.4	67.3
XUT	1.1368727745004895e-7	3.7833230363891363e-7	2.3654859887415643e-6	4.9963359370405715e-8	2.563049216593755e-6	2.05016949263738e-6	755	XUT_15F-1	NA	chrXV:3206-4031(+)	XUTs	NA	NA	1	1	NA	1	NA	NA	62	48	NA	59	NA	NA	62	48	NA	59	NA	NA	NA	NA	NA	NA	NA	NA	NA	NA	NA	NA	NA	NA	NA	NA	NA	NA	NA	NA
XUT	1.1368727745004895e-7	3.7833230363891363e-7	2.3654859887415643e-6	4.996335937040571e-6	5.12609843318751e-6	2.05016949263738e-8	756	XUT_15F-10,SUT349,CUT354	NA	chrXV:21145-22509(+)	CUTs	NA	1	2	NA	NA	1	NA	107	33.5	NA	NA	11	NA	107	33.5	NA	NA	11	NA	NA	NA	NA	NA	NA	NA	NA	NA	NA	NA	107	107	107	107	107	107	107	107	107
XUT	1.1368727745004895e-7	3.7833230363891363e-7	2.3654859887415644e-8	4.996335937040571e-6	2.5630492165937546e-8	4.10033898527476e-6	757	XUT_15F-102,SUT356	NA	chrXV:225493-226586(+)	XUTs	NA	1	NA	2	NA	NA	NA	67	NA	38	NA	NA	NA	67	NA	38	NA	NA	NA	NA	NA	NA	NA	NA	NA	NA	NA	NA	NA	67	67	67	67	67	67	67	67	67
XUT	1.1368727745004895e-7	3.7833230363891363e-7	2.3654859887415643e-6	4.9963359370405715e-8	2.563049216593755e-6	2.05016949263738e-6	758	XUT_15F-104	NA	chrXV:227638-228031(+)	XUTs	NA	NA	1	1	NA	1	NA	NA	26	10	NA	18	NA	NA	26	10	NA	18	NA	NA	NA	NA	NA	NA	NA	NA	NA	NA	NA	NA	NA	NA	NA	NA	NA	NA	NA	NA
XUT	1.1368727745004895e-7	3.7833230363891363e-7	2.3654859887415643e-6	4.996335937040571e-6	1.2815246082968774e-5	2.05016949263738e-6	759	XUT_15F-112,SUT357	NA	chrXV:241558-242799(+)	XUTs	NA	1	5	1	NA	1	NA	64	51.2	57	NA	27	NA	64	52	57	NA	27	NA	NA	NA	NA	NA	NA	NA	NA	NA	NA	NA	64	64	64	64	64	64	64	64	64
XUT	1.1368727745004895e-7	3.7833230363891363e-7	2.3654859887415644e-8	4.996335937040571e-6	2.5630492165937546e-8	2.05016949263738e-8	760	XUT_15F-129	NA	chrXV:281649-282071(+)	XUTs	NA	1	NA	NA	NA	NA	NA	15	NA	NA	NA	NA	NA	15	NA	NA	NA	NA	NA	NA	NA	NA	NA	NA	NA	NA	NA	NA	NA	15	15	15	15	15	15	15	15	15
XUT	1.1368727745004895e-7	3.7833230363891363e-7	2.3654859887415644e-8	4.9963359370405715e-8	2.5630492165937546e-8	2.05016949263738e-6	761	XUT_15F-14	NA	chrXV:28316-28675(+)	XUTs	NA	NA	NA	1	NA	NA	NA	NA	NA	8	NA	NA	NA	NA	NA	8	NA	NA	NA	NA	NA	NA	NA	NA	NA	NA	NA	NA	NA	NA	NA	NA	NA	NA	NA	NA	NA	NA
XUT	1.1368727745004895e-7	3.7833230363891363e-7	2.3654859887415643e-6	4.996335937040571e-6	2.563049216593755e-6	2.05016949263738e-8	762	XUT_15F-144,CUT368	NA	chrXV:315268-316730(+)	CUTs	NA	1	1	NA	NA	1	NA	61	59	NA	NA	46	NA	61	59	NA	NA	46	NA	NA	NA	NA	NA	NA	NA	NA	NA	NA	NA	61	61	61	61	61	61	61	61	61
XUT	2.2737455490009787e-5	3.7833230363891363e-7	4.7309719774831285e-6	4.996335937040571e-6	2.563049216593755e-6	2.05016949263738e-6	763	XUT_15F-163,SUT361	NA	chrXV:348318-349018(+)	XUTs	2	1	1	1	NA	2	56	39	21	28	NA	60.5	56	39	21	28	NA	60.5	54.9090156531694	NA	46.1	47.2	48.3	56	61.5	62.6	63.7	64.8	65.9	39	39	39	39	39	39	39	39	39
XUT	1.1368727745004895e-7	3.783323036389136e-5	2.3654859887415643e-6	4.9963359370405715e-8	7.689147649781265e-6	6.150508477912139e-6	764	XUT_15F-18,SUT351	NA	chrXV:33344-34401(+)	XUTs	NA	NA	3	3	1	1	NA	NA	56.6666666666667	24.3333333333333	39	31	NA	NA	72	18	39	31	NA	NA	NA	NA	NA	NA	NA	NA	NA	NA	NA	NA	NA	NA	NA	NA	NA	NA	NA	NA
XUT	1.1368727745004894e-5	3.7833230363891363e-7	4.7309719774831285e-6	4.996335937040571e-6	5.12609843318751e-6	2.05016949263738e-8	765	XUT_15F-197,SUT365,CUT373	NA	chrXV:418050-418866(+)	CUTs	1	1	2	NA	NA	2	10	24	50	NA	NA	42	10	24	50	NA	NA	42	10	10	10	10	10	10	10	10	10	10	10	24	24	24	24	24	24	24	24	24
XUT	1.1368727745004895e-7	3.7833230363891363e-7	4.7309719774831285e-6	9.992671874081143e-6	2.563049216593755e-6	4.10033898527476e-6	766	XUT_15F-200,SUT366,CUT375	NA	chrXV:422379-425258(+)	CUTs	NA	2	1	2	NA	2	NA	82	49	64.5	NA	37	NA	82	49	64.5	NA	37	NA	NA	NA	NA	NA	NA	NA	NA	NA	NA	NA	81.6088230524126	NA	74.8	75.6	76.4	82	86	86.8	87.6
XUT	1.1368727745004895e-7	3.7833230363891363e-7	2.3654859887415644e-8	4.9963359370405715e-8	5.12609843318751e-6	4.10033898527476e-6	767	XUT_15F-249,SUT368	NA	chrXV:506932-507946(+)	XUTs	NA	NA	2	2	NA	NA	NA	NA	40.5	60.5	NA	NA	NA	NA	40.5	60.5	NA	NA	NA	NA	NA	NA	NA	NA	NA	NA	NA	NA	NA	NA	NA	NA	NA	NA	NA	NA	NA	NA
XUT	1.1368727745004895e-7	3.7833230363891363e-7	2.3654859887415644e-8	4.996335937040571e-6	2.5630492165937546e-8	2.05016949263738e-8	768	XUT_15F-265	NA	chrXV:559685-560281(+)	XUTs	NA	1	NA	NA	NA	NA	NA	66	NA	NA	NA	NA	NA	66	NA	NA	NA	NA	NA	NA	NA	NA	NA	NA	NA	NA	NA	NA	NA	66	66	66	66	66	66	66	66	66
XUT	1.1368727745004895e-7	3.7833230363891363e-7	2.3654859887415644e-8	4.9963359370405715e-8	2.563049216593755e-6	2.05016949263738e-8	769	XUT_15F-281	NA	chrXV:589293-589732(+)	XUTs	NA	NA	1	NA	NA	NA	NA	NA	23	NA	NA	NA	NA	NA	23	NA	NA	NA	NA	NA	NA	NA	NA	NA	NA	NA	NA	NA	NA	NA	NA	NA	NA	NA	NA	NA	NA	NA
XUT	1.1368727745004895e-7	3.7833230363891363e-7	2.3654859887415644e-8	4.9963359370405715e-8	2.563049216593755e-6	2.05016949263738e-6	770	XUT_15F-286	NA	chrXV:611288-611621(+)	XUTs	NA	NA	1	1	NA	NA	NA	NA	23	51	NA	NA	NA	NA	23	51	NA	NA	NA	NA	NA	NA	NA	NA	NA	NA	NA	NA	NA	NA	NA	NA	NA	NA	NA	NA	NA	NA
XUT	1.1368727745004894e-5	3.7833230363891363e-7	2.3654859887415644e-8	4.9963359370405715e-8	2.5630492165937546e-8	2.05016949263738e-8	771	XUT_15F-296,SUT373	NA	chrXV:639182-640925(+)	XUTs	1	NA	NA	NA	NA	NA	48	NA	NA	NA	NA	NA	48	NA	NA	NA	NA	NA	48	48	48	48	48	48	48	48	48	48	48	NA	NA	NA	NA	NA	NA	NA	NA	NA
XUT	1.1368727745004895e-7	3.7833230363891363e-7	4.7309719774831285e-6	4.9963359370405715e-8	7.689147649781265e-6	2.05016949263738e-6	772	XUT_15F-307,SUT374,CUT388	NA	chrXV:667841-670634(+)	CUTs	NA	NA	3	1	NA	2	NA	NA	125.333333333333	71	NA	53	NA	NA	58	71	NA	53	NA	NA	NA	NA	NA	NA	NA	NA	NA	NA	NA	NA	NA	NA	NA	NA	NA	NA	NA	NA
XUT	1.1368727745004895e-7	3.7833230363891363e-7	9.461943954966257e-6	4.9963359370405715e-8	2.563049216593755e-6	2.05016949263738e-8	773	XUT_15F-318	NA	chrXV:682365-683099(+)	XUTs	NA	NA	1	NA	NA	4	NA	NA	30	NA	NA	56.5	NA	NA	30	NA	NA	51	NA	NA	NA	NA	NA	NA	NA	NA	NA	NA	NA	NA	NA	NA	NA	NA	NA	NA	NA	NA
XUT	1.1368727745004895e-7	3.7833230363891363e-7	1.1827429943707822e-5	4.9963359370405715e-8	2.563049216593755e-6	4.10033898527476e-6	774	XUT_15F-331,SUT377	NA	chrXV:701568-703951(+)	XUTs	NA	NA	1	2	NA	5	NA	NA	34	86.5	NA	53.8	NA	NA	34	86.5	NA	62	NA	NA	NA	NA	NA	NA	NA	NA	NA	NA	NA	NA	NA	NA	NA	NA	NA	NA	NA	NA
XUT	1.1368727745004895e-7	7.566646072778272e-5	2.3654859887415643e-6	4.9963359370405715e-8	2.5630492165937546e-8	6.150508477912139e-6	775	XUT_15F-345	NA	chrXV:744434-745496(+)	XUTs	NA	NA	NA	3	2	1	NA	NA	NA	50.3333333333333	38.5	58	NA	NA	NA	44	38.5	58	NA	NA	NA	NA	NA	NA	NA	NA	NA	NA	NA	NA	NA	NA	NA	NA	NA	NA	NA	NA
XUT	1.1368727745004895e-7	3.7833230363891363e-7	2.3654859887415644e-8	9.992671874081143e-6	1.2815246082968774e-5	8.20067797054952e-6	776	XUT_15F-436	NA	chrXV:968748-970331(+)	XUTs	NA	2	5	4	NA	NA	NA	68.5	47.8	34.75	NA	NA	NA	68.5	58	34.5	NA	NA	NA	NA	NA	NA	NA	NA	NA	NA	NA	NA	NA	68.4981751581749	NA	68.05	68.1	68.15	68.5	68.75	68.8	68.85
XUT	1.1368727745004895e-7	3.7833230363891363e-7	2.3654859887415644e-8	4.996335937040571e-6	2.5630492165937546e-8	2.05016949263738e-6	777	XUT_15F-448,CUT395	NA	chrXV:994999-997115(+)	CUTs	NA	1	NA	1	NA	NA	NA	23	NA	49	NA	NA	NA	23	NA	49	NA	NA	NA	NA	NA	NA	NA	NA	NA	NA	NA	NA	NA	23	23	23	23	23	23	23	23	23
XUT	1.1368727745004895e-7	3.7833230363891363e-7	2.3654859887415644e-8	4.9963359370405715e-8	2.5630492165937546e-8	2.05016949263738e-6	778	XUT_15F-45	NA	chrXV:90220-91803(+)	XUTs	NA	NA	NA	1	NA	NA	NA	NA	NA	31	NA	NA	NA	NA	NA	31	NA	NA	NA	NA	NA	NA	NA	NA	NA	NA	NA	NA	NA	NA	NA	NA	NA	NA	NA	NA	NA	NA
XUT	1.1368727745004895e-7	3.7833230363891363e-7	2.3654859887415644e-8	4.9963359370405715e-8	5.12609843318751e-6	4.10033898527476e-6	779	XUT_15F-453	NA	chrXV:1018990-1019917(+)	XUTs	NA	NA	2	2	NA	NA	NA	NA	28	40	NA	NA	NA	NA	28	40	NA	NA	NA	NA	NA	NA	NA	NA	NA	NA	NA	NA	NA	NA	NA	NA	NA	NA	NA	NA	NA	NA
XUT	1.1368727745004895e-7	3.7833230363891363e-7	2.3654859887415643e-6	9.992671874081143e-6	2.563049216593755e-6	4.10033898527476e-6	780	XUT_15F-479	NA	chrXV:1069592-1070405(+)	XUTs	NA	2	1	2	NA	1	NA	57	54	19	NA	24	NA	57	54	19	NA	24	NA	NA	NA	NA	NA	NA	NA	NA	NA	NA	NA	56.2849891178811	NA	48.9	49.8	50.7	57	61.5	62.4	63.3
XUT	1.1368727745004895e-7	3.7833230363891363e-7	2.3654859887415644e-8	4.9963359370405715e-8	2.563049216593755e-6	2.05016949263738e-8	781	XUT_15F-9	NA	chrXV:17984-18684(+)	XUTs	NA	NA	1	NA	NA	NA	NA	NA	51	NA	NA	NA	NA	NA	51	NA	NA	NA	NA	NA	NA	NA	NA	NA	NA	NA	NA	NA	NA	NA	NA	NA	NA	NA	NA	NA	NA	NA
XUT	1.1368727745004895e-7	3.7833230363891363e-7	2.3654859887415644e-8	9.992671874081143e-6	2.563049216593755e-6	2.05016949263738e-8	782	XUT_15R-10	NA	chrXV:8904-9848(-)	XUTs	NA	2	1	NA	NA	NA	NA	51.5	59	NA	NA	NA	NA	51.5	59	NA	NA	NA	NA	NA	NA	NA	NA	NA	NA	NA	NA	NA	NA	51.4975727583349	NA	51.05	51.1	51.15	51.5	51.75	51.8	51.85
XUT	1.1368727745004895e-7	3.7833230363891363e-7	1.1827429943707822e-5	4.9963359370405715e-8	2.563049216593755e-6	2.05016949263738e-6	783	XUT_15R-101	NA	chrXV:169968-170824(-)	XUTs	NA	NA	1	1	NA	5	NA	NA	33	20	NA	30	NA	NA	33	20	NA	25	NA	NA	NA	NA	NA	NA	NA	NA	NA	NA	NA	NA	NA	NA	NA	NA	NA	NA	NA	NA
XUT	1.1368727745004895e-7	3.7833230363891363e-7	4.7309719774831285e-6	1.4989007811121716e-5	2.5630492165937546e-8	2.05016949263738e-8	784	XUT_15R-116,SUT768	NA	chrXV:219022-220564(-)	XUTs	NA	3	NA	NA	NA	2	NA	52.6666666666667	NA	NA	NA	42.5	NA	48	NA	NA	NA	42.5	NA	NA	NA	NA	NA	NA	NA	NA	NA	NA	NA	51.9743463204542	NA	45.3	45.6	45.9	48	56.5	58.2	59.9
XUT	1.1368727745004894e-5	3.7833230363891363e-7	2.3654859887415643e-6	9.992671874081143e-6	5.12609843318751e-6	1.845152543373642e-5	785	XUT_15R-149,SUT769	NA	chrXV:326093-326454(-)	XUTs	1	2	2	9	NA	1	54	29.5	42.5	29.4444444444444	NA	16	54	29.5	42.5	27	NA	16	54	54	54	54	54	54	54	54	54	54	54	29.1547594742265	NA	25.45	25.9	26.35	29.5	31.75	32.2	32.65
XUT	1.1368727745004895e-7	3.7833230363891363e-7	2.3654859887415643e-6	4.9963359370405715e-8	2.5630492165937546e-8	4.10033898527476e-6	786	XUT_15R-150,CUT833	NA	chrXV:331186-333402(-)	CUTs	NA	NA	NA	2	NA	1	NA	NA	NA	50	NA	71	NA	NA	NA	50	NA	71	NA	NA	NA	NA	NA	NA	NA	NA	NA	NA	NA	NA	NA	NA	NA	NA	NA	NA	NA	NA
XUT	1.1368727745004895e-7	3.7833230363891363e-7	2.3654859887415643e-6	1.4989007811121716e-5	2.050439373275004e-5	1.845152543373642e-5	787	XUT_15R-169,SUT772	NA	chrXV:356079-357227(-)	XUTs	NA	3	8	9	NA	1	NA	78.3333333333333	45.375	34.1111111111111	NA	18	NA	79	44	36	NA	18	NA	NA	NA	NA	NA	NA	NA	NA	NA	NA	NA	77.8091432829924	NA	68.2	69.4	70.6	79	84	85	86
XUT	1.1368727745004895e-7	3.7833230363891363e-7	2.3654859887415643e-6	4.9963359370405715e-8	2.5630492165937546e-8	2.05016949263738e-8	788	XUT_15R-172	NA	chrXV:367010-368132(-)	XUTs	NA	NA	NA	NA	NA	1	NA	NA	NA	NA	NA	14	NA	NA	NA	NA	NA	14	NA	NA	NA	NA	NA	NA	NA	NA	NA	NA	NA	NA	NA	NA	NA	NA	NA	NA	NA	NA
XUT	1.1368727745004895e-7	3.7833230363891363e-7	2.3654859887415644e-8	4.996335937040571e-6	7.689147649781265e-6	2.05016949263738e-8	789	XUT_15R-175,SUT773,XUT_15R-177	NA	chrXV:368174-369482(-)	XUTs	NA	1	3	NA	NA	NA	NA	55	61.6666666666667	NA	NA	NA	NA	55	57	NA	NA	NA	NA	NA	NA	NA	NA	NA	NA	NA	NA	NA	NA	55	55	55	55	55	55	55	55	55
XUT	1.1368727745004894e-5	3.783323036389136e-5	4.7309719774831285e-6	4.9963359370405715e-8	5.12609843318751e-6	2.05016949263738e-8	790	XUT_15R-187	NA	chrXV:383182-383508(-)	XUTs	1	NA	2	NA	1	2	45	NA	17	NA	21	19	45	NA	17	NA	21	19	45	45	45	45	45	45	45	45	45	45	45	NA	NA	NA	NA	NA	NA	NA	NA	NA
XUT	1.1368727745004895e-7	3.7833230363891363e-7	2.3654859887415644e-8	4.9963359370405715e-8	2.5630492165937546e-8	2.05016949263738e-6	791	XUT_15R-19	NA	chrXV:24591-25491(-)	XUTs	NA	NA	NA	1	NA	NA	NA	NA	NA	56	NA	NA	NA	NA	NA	56	NA	NA	NA	NA	NA	NA	NA	NA	NA	NA	NA	NA	NA	NA	NA	NA	NA	NA	NA	NA	NA	NA
XUT	1.1368727745004895e-7	3.7833230363891363e-7	2.3654859887415643e-6	4.996335937040571e-6	2.563049216593755e-6	2.05016949263738e-6	792	XUT_15R-211	NA	chrXV:437000-438106(-)	XUTs	NA	1	1	1	NA	1	NA	55	28	34	NA	51	NA	55	28	34	NA	51	NA	NA	NA	NA	NA	NA	NA	NA	NA	NA	NA	55	55	55	55	55	55	55	55	55
XUT	1.1368727745004895e-7	3.7833230363891363e-7	2.3654859887415644e-8	4.9963359370405715e-8	2.563049216593755e-6	2.05016949263738e-8	793	XUT_15R-220	NA	chrXV:448870-449240(-)	XUTs	NA	NA	1	NA	NA	NA	NA	NA	29	NA	NA	NA	NA	NA	29	NA	NA	NA	NA	NA	NA	NA	NA	NA	NA	NA	NA	NA	NA	NA	NA	NA	NA	NA	NA	NA	NA	NA
XUT	1.1368727745004894e-5	3.7833230363891363e-7	2.3654859887415644e-8	4.9963359370405715e-8	2.5630492165937546e-8	4.10033898527476e-6	794	XUT_15R-249,SUT779	NA	chrXV:521265-522630(-)	XUTs	1	NA	NA	2	NA	NA	20	NA	NA	67	NA	NA	20	NA	NA	67	NA	NA	20	20	20	20	20	20	20	20	20	20	20	NA	NA	NA	NA	NA	NA	NA	NA	NA
XUT	1.1368727745004895e-7	3.7833230363891363e-7	2.3654859887415644e-8	4.996335937040571e-6	5.12609843318751e-6	1.02508474631869e-5	795	XUT_15R-264	NA	chrXV:577775-578076(-)	XUTs	NA	1	2	5	NA	NA	NA	62	27.5	31.4	NA	NA	NA	62	27.5	38	NA	NA	NA	NA	NA	NA	NA	NA	NA	NA	NA	NA	NA	62	62	62	62	62	62	62	62	62
XUT	1.1368727745004895e-7	3.7833230363891363e-7	4.7309719774831285e-6	4.996335937040571e-6	2.5630492165937546e-8	6.150508477912139e-6	796	XUT_15R-265,SUT782	NA	chrXV:578501-579950(-)	XUTs	NA	1	NA	3	NA	2	NA	22	NA	46.6666666666667	NA	50	NA	22	NA	53	NA	50	NA	NA	NA	NA	NA	NA	NA	NA	NA	NA	NA	22	22	22	22	22	22	22	22	22
XUT	1.1368727745004895e-7	3.7833230363891363e-7	2.3654859887415644e-8	4.9963359370405715e-8	2.5630492165937546e-8	2.05016949263738e-6	797	XUT_15R-29,SUT763	NA	chrXV:34422-35637(-)	XUTs	NA	NA	NA	1	NA	NA	NA	NA	NA	152	NA	NA	NA	NA	NA	152	NA	NA	NA	NA	NA	NA	NA	NA	NA	NA	NA	NA	NA	NA	NA	NA	NA	NA	NA	NA	NA	NA
XUT	1.1368727745004895e-7	3.7833230363891363e-7	2.3654859887415643e-6	4.9963359370405715e-8	2.5630492165937546e-8	2.05016949263738e-6	798	XUT_15R-293	NA	chrXV:662015-662367(-)	XUTs	NA	NA	NA	1	NA	1	NA	NA	NA	35	NA	30	NA	NA	NA	35	NA	30	NA	NA	NA	NA	NA	NA	NA	NA	NA	NA	NA	NA	NA	NA	NA	NA	NA	NA	NA	NA
XUT	1.1368727745004895e-7	3.7833230363891363e-7	7.096457966224693e-6	4.996335937040571e-6	2.5630492165937546e-8	1.02508474631869e-5	799	XUT_15R-33,SUT764	NA	chrXV:38869-40345(-)	XUTs	NA	1	NA	5	NA	3	NA	44	NA	46.4	NA	57.6666666666667	NA	44	NA	48	NA	56	NA	NA	NA	NA	NA	NA	NA	NA	NA	NA	NA	44	44	44	44	44	44	44	44	44
XUT	1.1368727745004895e-7	3.7833230363891363e-7	4.7309719774831285e-6	4.996335937040571e-6	2.5630492165937546e-8	2.05016949263738e-8	800	XUT_15R-34,SUT765	NA	chrXV:40791-43402(-)	XUTs	NA	1	NA	NA	NA	2	NA	27	NA	NA	NA	153	NA	27	NA	NA	NA	153	NA	NA	NA	NA	NA	NA	NA	NA	NA	NA	NA	27	27	27	27	27	27	27	27	27
XUT	1.1368727745004894e-5	3.7833230363891363e-7	2.3654859887415644e-8	4.9963359370405715e-8	2.5630492165937546e-8	2.05016949263738e-6	801	XUT_15R-344	NA	chrXV:770704-772228(-)	XUTs	1	NA	NA	1	NA	NA	81	NA	NA	50	NA	NA	81	NA	NA	50	NA	NA	81	81	81	81	81	81	81	81	81	81	81	NA	NA	NA	NA	NA	NA	NA	NA	NA
XUT	1.1368727745004895e-7	3.7833230363891363e-7	2.3654859887415644e-8	4.9963359370405715e-8	2.563049216593755e-6	2.05016949263738e-6	802	XUT_15R-366	NA	chrXV:837598-838199(-)	XUTs	NA	NA	1	1	NA	NA	NA	NA	23	51	NA	NA	NA	NA	23	51	NA	NA	NA	NA	NA	NA	NA	NA	NA	NA	NA	NA	NA	NA	NA	NA	NA	NA	NA	NA	NA	NA
XUT	1.1368727745004895e-7	3.7833230363891363e-7	2.3654859887415644e-8	4.996335937040571e-6	2.5630492165937546e-8	2.05016949263738e-8	803	XUT_15R-385,SUT793	NA	chrXV:881020-882439(-)	XUTs	NA	1	NA	NA	NA	NA	NA	35	NA	NA	NA	NA	NA	35	NA	NA	NA	NA	NA	NA	NA	NA	NA	NA	NA	NA	NA	NA	NA	35	35	35	35	35	35	35	35	35
XUT	1.1368727745004895e-7	3.7833230363891363e-7	2.3654859887415643e-6	9.992671874081143e-6	7.689147649781265e-6	6.150508477912139e-6	804	XUT_15R-403,YOR318C	NA	chrXV:908474-912535(-)	XUTs	NA	2	3	3	NA	1	NA	29	33.3333333333333	23.6666666666667	NA	113	NA	29	32	25	NA	113	NA	NA	NA	NA	NA	NA	NA	NA	NA	NA	NA	28.3725219182222	NA	23.6	24.2	24.8	29	32	32.6	33.2
XUT	1.1368727745004894e-5	3.7833230363891363e-7	2.3654859887415643e-5	1.9985343748162285e-5	1.2815246082968774e-5	2.665220340428594e-5	805	XUT_15R-427,SUT795	NA	chrXV:969101-970074(-)	XUTs	1	4	5	13	NA	10	34	31.5	51.4	32.0769230769231	NA	32.4	34	34	37	27	NA	34	34	34	34	34	34	34	34	34	34	34	34	30.0399202479799	NA	19.65	21.3	22.95	34	39.25	39.4	39.55
XUT	1.1368727745004895e-7	3.7833230363891363e-7	2.3654859887415643e-6	4.9963359370405715e-8	2.5630492165937546e-8	4.10033898527476e-6	806	XUT_15R-430	NA	chrXV:976583-976967(-)	XUTs	NA	NA	NA	2	NA	1	NA	NA	NA	47.5	NA	11	NA	NA	NA	47.5	NA	11	NA	NA	NA	NA	NA	NA	NA	NA	NA	NA	NA	NA	NA	NA	NA	NA	NA	NA	NA	NA
XUT	1.1368727745004895e-7	3.7833230363891363e-7	2.6020345876157208e-5	3.4974351559284004e-5	2.3067442949343794e-5	3.07525423895607e-5	807	XUT_15R-432,SUT796	NA	chrXV:980940-981498(-)	XUTs	NA	7	9	15	NA	11	NA	45	42.2222222222222	41.7333333333333	NA	49.5454545454545	NA	44	45	45	NA	44	NA	NA	NA	NA	NA	NA	NA	NA	NA	NA	NA	42.9181463113966	NA	29.9	30.8	31.7	44	53	57.2	61
XUT	1.1368727745004895e-7	3.7833230363891363e-7	2.3654859887415643e-6	4.9963359370405715e-8	2.5630492165937546e-8	2.05016949263738e-6	808	XUT_15R-440,SUT798	NA	chrXV:988890-989470(-)	XUTs	NA	NA	NA	1	NA	1	NA	NA	NA	38	NA	14	NA	NA	NA	38	NA	14	NA	NA	NA	NA	NA	NA	NA	NA	NA	NA	NA	NA	NA	NA	NA	NA	NA	NA	NA	NA
XUT	1.1368727745004895e-7	3.7833230363891363e-7	2.3654859887415644e-8	4.9963359370405715e-8	2.563049216593755e-6	2.05016949263738e-6	809	XUT_15R-47	NA	chrXV:71387-72313(-)	XUTs	NA	NA	1	1	NA	NA	NA	NA	36	79	NA	NA	NA	NA	36	79	NA	NA	NA	NA	NA	NA	NA	NA	NA	NA	NA	NA	NA	NA	NA	NA	NA	NA	NA	NA	NA	NA
XUT	1.1368727745004895e-7	3.7833230363891363e-7	4.7309719774831285e-6	4.9963359370405715e-8	2.5630492165937546e-8	2.05016949263738e-6	810	XUT_15R-485	NA	chrXV:1054482-1055138(-)	XUTs	NA	NA	NA	1	NA	2	NA	NA	NA	71	NA	50	NA	NA	NA	71	NA	50	NA	NA	NA	NA	NA	NA	NA	NA	NA	NA	NA	NA	NA	NA	NA	NA	NA	NA	NA	NA
XUT	1.1368727745004895e-7	3.7833230363891363e-7	2.3654859887415644e-8	4.996335937040571e-6	5.12609843318751e-6	2.05016949263738e-6	811	XUT_15R-51,CUT821,SUT766	NA	chrXV:73074-73957(-)	CUTs	NA	1	2	1	NA	NA	NA	128	41	36	NA	NA	NA	128	41	36	NA	NA	NA	NA	NA	NA	NA	NA	NA	NA	NA	NA	NA	128	128	128	128	128	128	128	128	128
XUT	1.1368727745004894e-5	3.7833230363891363e-7	1.1827429943707822e-5	4.9963359370405715e-8	2.5630492165937546e-8	2.05016949263738e-6	812	XUT_15R-66,CUT823,SUT767	NA	chrXV:99798-101331(-)	CUTs	1	NA	NA	1	NA	5	38	NA	NA	16	NA	28.6	38	NA	NA	16	NA	28	38	38	38	38	38	38	38	38	38	38	38	NA	NA	NA	NA	NA	NA	NA	NA	NA
XUT	1.1368727745004895e-7	3.7833230363891363e-7	9.461943954966257e-6	4.996335937040571e-6	2.5630492165937546e-8	2.05016949263738e-8	813	XUT_15R-7	NA	chrXV:4134-5377(-)	XUTs	NA	1	NA	NA	NA	4	NA	33	NA	NA	NA	52	NA	33	NA	NA	NA	54.5	NA	NA	NA	NA	NA	NA	NA	NA	NA	NA	NA	33	33	33	33	33	33	33	33	33
XUT	1.1368727745004894e-5	3.7833230363891363e-7	9.461943954966257e-6	4.996335937040571e-6	7.689147649781265e-6	1.640135594109904e-5	814	XUT_15R-8,SUT761,SUT762	NA	chrXV:5380-7933(-)	XUTs	1	1	3	8	NA	4	27	31	71.6666666666667	56.875	NA	77	27	31	64	41	NA	73.5	27	27	27	27	27	27	27	27	27	27	27	31	31	31	31	31	31	31	31	31
XUT	1.1368727745004895e-7	3.7833230363891363e-7	7.096457966224693e-6	9.992671874081143e-6	1.537829529956253e-5	8.20067797054952e-6	815	XUT_16F-117,SUT398	NA	chrXVI:286595-287364(+)	XUTs	NA	2	6	4	NA	3	NA	54	33.1666666666667	49	NA	37.6666666666667	NA	54	33.5	44	NA	39	NA	NA	NA	NA	NA	NA	NA	NA	NA	NA	NA	53.7680202350803	NA	49.5	50	50.5	54	56.5	57	57.5
XUT	1.1368727745004894e-5	3.7833230363891363e-7	2.3654859887415644e-8	4.996335937040571e-6	2.5630492165937546e-8	2.05016949263738e-6	816	XUT_16F-137,SUT402,XUT_16F-139	NA	chrXVI:345049-346704(+)	XUTs	1	1	NA	1	NA	NA	71	50	NA	34	NA	NA	71	50	NA	34	NA	NA	71	71	71	71	71	71	71	71	71	71	71	50	50	50	50	50	50	50	50	50
XUT	1.1368727745004895e-7	3.7833230363891363e-7	9.461943954966257e-6	4.996335937040571e-6	2.563049216593755e-6	4.10033898527476e-6	817	XUT_16F-145,SUT403,CUT415	NA	chrXVI:352598-352955(+)	CUTs	NA	1	1	2	NA	4	NA	33	32	20	NA	51.25	NA	33	32	20	NA	52	NA	NA	NA	NA	NA	NA	NA	NA	NA	NA	NA	33	33	33	33	33	33	33	33	33
XUT	1.1368727745004894e-5	3.7833230363891363e-7	2.3654859887415643e-6	4.996335937040571e-6	1.025219686637502e-5	1.02508474631869e-5	818	XUT_16F-148,SUT404	NA	chrXVI:363761-364358(+)	XUTs	1	1	4	5	NA	1	39	66	41.75	50.4	NA	41	39	66	41	55	NA	41	39	39	39	39	39	39	39	39	39	39	39	66	66	66	66	66	66	66	66	66
XUT	1.1368727745004895e-7	3.7833230363891363e-7	4.7309719774831285e-6	4.9963359370405715e-8	1.025219686637502e-5	4.10033898527476e-6	819	XUT_16F-151,SUT405	NA	chrXVI:368735-369634(+)	XUTs	NA	NA	4	2	NA	2	NA	NA	75.75	56	NA	54	NA	NA	73.5	56	NA	54	NA	NA	NA	NA	NA	NA	NA	NA	NA	NA	NA	NA	NA	NA	NA	NA	NA	NA	NA	NA
XUT	2.2737455490009787e-5	3.7833230363891363e-7	4.7309719774831285e-6	9.992671874081143e-6	5.12609843318751e-6	2.05016949263738e-8	820	XUT_16F-17,SUT390	NA	chrXVI:52904-53501(+)	XUTs	2	2	2	NA	NA	2	58	39	68.5	NA	NA	62.5	58	39	68.5	NA	NA	62.5	57.9223618302983	NA	55.3	55.6	55.9	58	59.5	59.8	60.1	60.4	60.7	35.0998575495685	NA	23.7	25.4	27.1	39	47.5	49.2	50.9
XUT	1.1368727745004895e-7	3.783323036389136e-5	2.3654859887415644e-8	9.992671874081143e-6	2.563049216593755e-6	2.05016949263738e-6	821	XUT_16F-175	NA	chrXVI:443075-443472(+)	XUTs	NA	2	1	1	1	NA	NA	57	71	62	334	NA	NA	57	71	62	334	NA	NA	NA	NA	NA	NA	NA	NA	NA	NA	NA	NA	56.2849891178811	NA	48.9	49.8	50.7	57	61.5	62.4	63.3
XUT	1.1368727745004895e-7	3.7833230363891363e-7	2.3654859887415643e-6	4.9963359370405715e-8	2.563049216593755e-6	2.05016949263738e-8	822	XUT_16F-180,SUT408,CUT419	NA	chrXVI:451226-452227(+)	CUTs	NA	NA	1	NA	NA	1	NA	NA	36	NA	NA	36	NA	NA	36	NA	NA	36	NA	NA	NA	NA	NA	NA	NA	NA	NA	NA	NA	NA	NA	NA	NA	NA	NA	NA	NA	NA
XUT	1.1368727745004895e-7	3.7833230363891363e-7	7.096457966224693e-6	9.992671874081143e-6	2.563049216593755e-6	2.05016949263738e-8	823	XUT_16F-182,SUT409,CUT420,XUT_16F-183	NA	chrXVI:453362-454562(+)	CUTs	NA	2	1	NA	NA	3	NA	37	72	NA	NA	91.6666666666667	NA	37	72	NA	NA	47	NA	NA	NA	NA	NA	NA	NA	NA	NA	NA	NA	29.748949561287	NA	17.2	19.4	21.6	37	48	50.2	52.4
XUT	1.1368727745004895e-7	3.7833230363891363e-7	2.3654859887415644e-8	4.996335937040571e-6	2.5630492165937546e-8	2.05016949263738e-6	824	XUT_16F-193	NA	chrXVI:482158-482740(+)	XUTs	NA	1	NA	1	NA	NA	NA	13	NA	44	NA	NA	NA	13	NA	44	NA	NA	NA	NA	NA	NA	NA	NA	NA	NA	NA	NA	NA	13	13	13	13	13	13	13	13	13
XUT	1.1368727745004894e-5	3.7833230363891363e-7	4.7309719774831285e-6	1.4989007811121716e-5	2.563049216593755e-6	2.05016949263738e-6	825	XUT_16F-213,SUT414	NA	chrXVI:544010-544431(+)	XUTs	1	3	1	1	NA	2	67	46.6666666666667	52	24	NA	54.5	67	52	52	24	NA	54.5	67	67	67	67	67	67	67	67	67	67	67	43.7645828937439	NA	28.6	31.2	33.8	52	57	58	59
XUT	1.1368727745004895e-7	3.7833230363891363e-7	2.3654859887415643e-6	4.9963359370405715e-8	2.5630492165937546e-8	2.05016949263738e-8	826	XUT_16F-229	NA	chrXVI:568017-569129(+)	XUTs	NA	NA	NA	NA	NA	1	NA	NA	NA	NA	NA	50	NA	NA	NA	NA	NA	50	NA	NA	NA	NA	NA	NA	NA	NA	NA	NA	NA	NA	NA	NA	NA	NA	NA	NA	NA	NA
XUT	1.1368727745004894e-5	3.7833230363891363e-7	7.096457966224693e-6	9.992671874081143e-6	5.12609843318751e-6	4.10033898527476e-6	827	XUT_16F-238,SUT417	NA	chrXVI:586435-588907(+)	XUTs	1	2	2	2	NA	3	32	76	44	51.5	NA	48.3333333333333	32	76	44	51.5	NA	46	32	32	32	32	32	32	32	32	32	32	32	73.5866835779409	NA	58.9	60.8	62.7	76	85.5	87.4	89.3
XUT	1.1368727745004895e-7	3.7833230363891363e-7	2.3654859887415643e-6	4.9963359370405715e-8	2.563049216593755e-6	4.10033898527476e-6	828	XUT_16F-243,SUT420,CUT425	NA	chrXVI:607528-608920(+)	CUTs	NA	NA	1	2	NA	1	NA	NA	17	56	NA	66	NA	NA	17	56	NA	66	NA	NA	NA	NA	NA	NA	NA	NA	NA	NA	NA	NA	NA	NA	NA	NA	NA	NA	NA	NA
XUT	1.1368727745004894e-5	3.7833230363891363e-7	2.1289373898674075e-5	4.996335937040571e-6	3.075659059912506e-5	1.4351186448461659e-5	829	XUT_16F-247,SUT421,CUT426	NA	chrXVI:620155-621923(+)	CUTs	1	1	12	7	NA	9	48	62	53.75	52.8571428571429	NA	43.3333333333333	48	62	42	51	NA	42	48	48	48	48	48	48	48	48	48	48	48	62	62	62	62	62	62	62	62	62
XUT	1.1368727745004895e-7	3.783323036389136e-5	7.096457966224693e-6	9.992671874081143e-6	1.537829529956253e-5	2.05016949263738e-8	830	XUT_16F-27,SUT392	NA	chrXVI:75057-75561(+)	XUTs	NA	2	6	NA	1	3	NA	31	42	NA	32	25.6666666666667	NA	31	26	NA	32	26	NA	NA	NA	NA	NA	NA	NA	NA	NA	NA	NA	30.199337741083	NA	24.7	25.4	26.1	31	34.5	35.2	35.9
XUT	1.1368727745004894e-5	3.7833230363891363e-7	1.4192915932449386e-5	9.992671874081143e-6	7.689147649781265e-6	1.2301016955824279e-5	831	XUT_16F-28,CUT402,XUT_16F-30,SUT393,SUT394	NA	chrXVI:76691-82598(+)	CUTs	1	2	3	6	NA	6	53	37.5	72	49.8333333333333	NA	66.3333333333333	53	37.5	71	52	NA	59	53	53	53	53	53	53	53	53	53	53	53	34.1467421579278	NA	23.55	25.1	26.65	37.5	45.25	46.8	48.35
XUT	1.1368727745004895e-7	3.7833230363891363e-7	7.096457966224693e-6	2.498167968520286e-5	7.689147649781265e-6	1.02508474631869e-5	832	XUT_16F-324,SUT423	NA	chrXVI:812514-813136(+)	XUTs	NA	5	3	5	NA	3	NA	42.2	29	32.8	NA	22.3333333333333	NA	38	30	29	NA	18	NA	NA	NA	NA	NA	NA	NA	NA	NA	NA	NA	36.8474044426281	NA	18.2	22.4	26.6	38	48	53.6	59.2
XUT	1.1368727745004895e-7	3.783323036389136e-5	4.7309719774831285e-6	4.9963359370405715e-8	2.563049216593755e-6	2.05016949263738e-6	833	XUT_16F-334,SUT425	NA	chrXVI:828427-829651(+)	XUTs	NA	NA	1	1	1	2	NA	NA	55	21	43	60	NA	NA	55	21	43	60	NA	NA	NA	NA	NA	NA	NA	NA	NA	NA	NA	NA	NA	NA	NA	NA	NA	NA	NA	NA
XUT	1.1368727745004895e-7	3.7833230363891363e-7	2.3654859887415644e-8	4.9963359370405715e-8	2.563049216593755e-6	2.05016949263738e-8	834	XUT_16F-339	NA	chrXVI:840152-840791(+)	XUTs	NA	NA	1	NA	NA	NA	NA	NA	42	NA	NA	NA	NA	NA	42	NA	NA	NA	NA	NA	NA	NA	NA	NA	NA	NA	NA	NA	NA	NA	NA	NA	NA	NA	NA	NA	NA	NA
XUT	1.1368727745004895e-7	3.7833230363891363e-7	2.3654859887415644e-8	4.9963359370405715e-8	5.12609843318751e-6	1.4351186448461659e-5	835	XUT_16F-35,SUT395	NA	chrXVI:95429-96668(+)	XUTs	NA	NA	2	7	NA	NA	NA	NA	153.5	57	NA	NA	NA	NA	153.5	56	NA	NA	NA	NA	NA	NA	NA	NA	NA	NA	NA	NA	NA	NA	NA	NA	NA	NA	NA	NA	NA	NA
XUT	1.1368727745004895e-7	3.7833230363891363e-7	7.096457966224693e-6	9.992671874081143e-6	1.2815246082968774e-5	1.02508474631869e-5	836	XUT_16F-376,SUT428,SUT429	NA	chrXVI:924139-928552(+)	XUTs	NA	2	5	5	NA	3	NA	51	39.4	38.4	NA	33.3333333333333	NA	51	37	46	NA	28	NA	NA	NA	NA	NA	NA	NA	NA	NA	NA	NA	51	51	51	51	51	51	51	51	51
XUT	1.1368727745004895e-7	3.7833230363891363e-7	7.096457966224693e-6	4.996335937040571e-6	5.12609843318751e-6	6.150508477912139e-6	837	XUT_16F-383,SUT431	NA	chrXVI:937259-938119(+)	XUTs	NA	1	2	3	NA	3	NA	81	45	59	NA	59	NA	81	45	65	NA	62	NA	NA	NA	NA	NA	NA	NA	NA	NA	NA	NA	81	81	81	81	81	81	81	81	81
XUT	1.1368727745004895e-7	3.7833230363891363e-7	2.3654859887415644e-8	4.9963359370405715e-8	2.563049216593755e-6	2.05016949263738e-8	838	XUT_16F-384	NA	chrXVI:938530-939063(+)	XUTs	NA	NA	1	NA	NA	NA	NA	NA	21	NA	NA	NA	NA	NA	21	NA	NA	NA	NA	NA	NA	NA	NA	NA	NA	NA	NA	NA	NA	NA	NA	NA	NA	NA	NA	NA	NA	NA
XUT	1.1368727745004895e-7	3.7833230363891363e-7	2.3654859887415643e-6	9.992671874081143e-6	2.563049216593755e-6	2.05016949263738e-8	839	XUT_16F-47	NA	chrXVI:128244-129732(+)	XUTs	NA	2	1	NA	NA	1	NA	44	21	NA	NA	85	NA	44	21	NA	NA	85	NA	NA	NA	NA	NA	NA	NA	NA	NA	NA	NA	41.7133072292284	NA	31.4	32.8	34.2	44	51	52.4	53.8
XUT	1.1368727745004895e-7	3.7833230363891363e-7	2.3654859887415644e-8	4.9963359370405715e-8	2.563049216593755e-6	2.05016949263738e-6	840	XUT_16F-65,CUT405	NA	chrXVI:169628-170393(+)	CUTs	NA	NA	1	1	NA	NA	NA	NA	33	30	NA	NA	NA	NA	33	30	NA	NA	NA	NA	NA	NA	NA	NA	NA	NA	NA	NA	NA	NA	NA	NA	NA	NA	NA	NA	NA	NA
XUT	1.1368727745004895e-7	3.7833230363891363e-7	2.3654859887415644e-8	4.9963359370405715e-8	2.563049216593755e-6	6.150508477912139e-6	841	XUT_16F-81	NA	chrXVI:198015-198894(+)	XUTs	NA	NA	1	3	NA	NA	NA	NA	59	40	NA	NA	NA	NA	59	29	NA	NA	NA	NA	NA	NA	NA	NA	NA	NA	NA	NA	NA	NA	NA	NA	NA	NA	NA	NA	NA	NA
XUT	1.1368727745004895e-7	3.7833230363891363e-7	2.3654859887415643e-6	4.9963359370405715e-8	2.5630492165937546e-8	2.05016949263738e-8	842	XUT_16F-86	NA	chrXVI:210882-211182(+)	XUTs	NA	NA	NA	NA	NA	1	NA	NA	NA	NA	NA	25	NA	NA	NA	NA	NA	25	NA	NA	NA	NA	NA	NA	NA	NA	NA	NA	NA	NA	NA	NA	NA	NA	NA	NA	NA	NA
XUT	1.1368727745004894e-5	3.7833230363891363e-7	7.096457966224693e-6	1.4989007811121716e-5	2.5630492165937546e-8	4.10033898527476e-6	843	XUT_16F-95,SUT397	NA	chrXVI:242995-244365(+)	XUTs	1	3	NA	2	NA	3	92	59.3333333333333	NA	28.5	NA	66	92	57	NA	28.5	NA	62	92	92	92	92	92	92	92	92	92	92	92	58.708511526151	NA	50.7	51.4	52.1	57	64	65.4	66.8
XUT	1.1368727745004895e-7	3.7833230363891363e-7	2.3654859887415643e-6	4.9963359370405715e-8	2.5630492165937546e-8	2.05016949263738e-8	844	XUT_16R-143	NA	chrXVI:338924-339266(-)	XUTs	NA	NA	NA	NA	NA	1	NA	NA	NA	NA	NA	47	NA	NA	NA	NA	NA	47	NA	NA	NA	NA	NA	NA	NA	NA	NA	NA	NA	NA	NA	NA	NA	NA	NA	NA	NA	NA
XUT	1.1368727745004895e-7	3.7833230363891363e-7	4.7309719774831285e-6	9.992671874081143e-6	2.563049216593755e-6	1.02508474631869e-5	845	XUT_16R-184,SUT815,CUT899	NA	chrXVI:443103-445087(-)	CUTs	NA	2	1	5	NA	2	NA	110.5	63	46.2	NA	34.5	NA	110.5	63	53	NA	34.5	NA	NA	NA	NA	NA	NA	NA	NA	NA	NA	NA	86.7064011477814	NA	48.85	55.7	62.55	110.5	144.75	151.6	158.45
XUT	1.1368727745004895e-7	3.7833230363891363e-7	4.7309719774831285e-6	4.9963359370405715e-8	5.12609843318751e-6	4.10033898527476e-6	846	XUT_16R-192,SUT817	NA	chrXVI:458978-459861(-)	XUTs	NA	NA	2	2	NA	2	NA	NA	28	56	NA	61.5	NA	NA	28	56	NA	61.5	NA	NA	NA	NA	NA	NA	NA	NA	NA	NA	NA	NA	NA	NA	NA	NA	NA	NA	NA	NA
XUT	1.1368727745004895e-7	3.7833230363891363e-7	2.3654859887415643e-6	4.9963359370405715e-8	5.12609843318751e-6	2.05016949263738e-8	847	XUT_16R-225	NA	chrXVI:527400-528634(-)	XUTs	NA	NA	2	NA	NA	1	NA	NA	58	NA	NA	53	NA	NA	58	NA	NA	53	NA	NA	NA	NA	NA	NA	NA	NA	NA	NA	NA	NA	NA	NA	NA	NA	NA	NA	NA	NA
XUT	1.1368727745004894e-5	3.783323036389136e-5	2.3654859887415643e-6	9.992671874081143e-6	5.12609843318751e-6	6.150508477912139e-6	848	XUT_16R-239,SUT822	NA	chrXVI:556306-557686(-)	XUTs	1	2	2	3	1	1	58	60	44.5	49.3333333333333	13	16	58	60	44.5	52	13	16	58	58	58	58	58	58	58	58	58	58	58	58.5747385824298	NA	48.3	49.6	50.9	60	66.5	67.8	69.1
XUT	1.1368727745004894e-5	3.7833230363891363e-7	2.3654859887415644e-8	9.992671874081143e-6	2.5630492165937546e-8	2.05016949263738e-8	849	XUT_16R-25,SUT805	NA	chrXVI:46726-47227(-)	XUTs	1	2	NA	NA	NA	NA	28	38	NA	NA	NA	NA	28	38	NA	NA	NA	NA	28	28	28	28	28	28	28	28	28	28	28	37.9473319220206	NA	36.2	36.4	36.6	38	39	39.2	39.4
XUT	1.1368727745004895e-7	3.7833230363891363e-7	2.3654859887415644e-8	4.996335937040571e-6	2.563049216593755e-6	2.05016949263738e-8	850	XUT_16R-278,SUT827	NA	chrXVI:619642-619983(-)	XUTs	NA	1	1	NA	NA	NA	NA	40	54	NA	NA	NA	NA	40	54	NA	NA	NA	NA	NA	NA	NA	NA	NA	NA	NA	NA	NA	NA	40	40	40	40	40	40	40	40	40
XUT	3.410618323501468e-5	3.783323036389136e-5	1.4192915932449386e-5	1.4989007811121716e-5	1.537829529956253e-5	1.02508474631869e-5	851	XUT_16R-29	NA	chrXVI:62662-63035(-)	XUTs	3	3	6	5	1	6	34.6666666666667	40.3333333333333	37.1666666666667	52	58	34.8333333333333	26	42	38.5	49	58	35	31.7586001874443	NA	22.4	22.8	23.2	26	41	44	47	50	53	40.1411678713762	NA	35.7	36.4	37.1	42	43	43.2	43.4
XUT	1.1368727745004895e-7	3.7833230363891363e-7	2.3654859887415644e-8	4.996335937040571e-6	2.5630492165937546e-8	2.05016949263738e-8	852	XUT_16R-314	NA	chrXVI:690844-691556(-)	XUTs	NA	1	NA	NA	NA	NA	NA	28	NA	NA	NA	NA	NA	28	NA	NA	NA	NA	NA	NA	NA	NA	NA	NA	NA	NA	NA	NA	NA	28	28	28	28	28	28	28	28	28
XUT	1.1368727745004895e-7	3.7833230363891363e-7	2.3654859887415643e-6	4.9963359370405715e-8	2.563049216593755e-6	4.10033898527476e-6	853	XUT_16R-343,SUT834	NA	chrXVI:769699-770711(-)	XUTs	NA	NA	1	2	NA	1	NA	NA	45	19.5	NA	55	NA	NA	45	19.5	NA	55	NA	NA	NA	NA	NA	NA	NA	NA	NA	NA	NA	NA	NA	NA	NA	NA	NA	NA	NA	NA
XUT	2.2737455490009787e-5	1.1349969109167409e-4	3.784777581986503e-5	8.493771092968971e-5	5.12609843318751e-5	6.15050847791214e-5	854	XUT_16R-348	NA	chrXVI:780312-781815(-)	XUTs	2	17	20	30	3	16	39.5	41.9411764705882	39.75	35.8333333333333	32	33.4375	39.5	37	38.5	30	33	29.5	35.8887168898527	NA	24.65	26.3	27.95	39.5	47.75	49.4	51.05	52.7	54.35	39.6450130778942	NA	25.6	26	26.4	37	52	52.8	58.4
XUT	1.1368727745004895e-7	3.7833230363891363e-7	2.3654859887415643e-6	4.9963359370405715e-8	2.563049216593755e-6	2.05016949263738e-8	855	XUT_16R-354,SUT837	NA	chrXVI:786650-787701(-)	XUTs	NA	NA	1	NA	NA	1	NA	NA	51	NA	NA	30	NA	NA	51	NA	NA	30	NA	NA	NA	NA	NA	NA	NA	NA	NA	NA	NA	NA	NA	NA	NA	NA	NA	NA	NA	NA
XUT	1.1368727745004895e-7	3.7833230363891363e-7	1.1827429943707822e-5	1.9985343748162285e-5	1.025219686637502e-5	2.05016949263738e-8	856	XUT_16R-375,SUT842	NA	chrXVI:828353-829615(-)	XUTs	NA	4	4	NA	NA	5	NA	51.5	46.75	NA	NA	38.2	NA	52	44.5	NA	NA	41	NA	NA	NA	NA	NA	NA	NA	NA	NA	NA	NA	48.39102908793	NA	32.6	33.2	33.8	52	68.5	68.8	69.1
XUT	1.1368727745004895e-7	3.7833230363891363e-7	4.7309719774831285e-6	4.9963359370405715e-8	2.5630492165937546e-8	2.05016949263738e-6	857	XUT_16R-399	NA	chrXVI:881214-882300(-)	XUTs	NA	NA	NA	1	NA	2	NA	NA	NA	69	NA	41	NA	NA	NA	69	NA	41	NA	NA	NA	NA	NA	NA	NA	NA	NA	NA	NA	NA	NA	NA	NA	NA	NA	NA	NA	NA
XUT	1.1368727745004895e-7	3.7833230363891363e-7	9.461943954966257e-6	9.992671874081143e-6	7.689147649781265e-6	6.150508477912139e-6	858	XUT_16R-404,SUT845	NA	chrXVI:885564-886144(-)	XUTs	NA	2	3	3	NA	4	NA	46	29	22.3333333333333	NA	52.75	NA	46	30	15	NA	55	NA	NA	NA	NA	NA	NA	NA	NA	NA	NA	NA	41.8927201313068	NA	28.9	30.8	32.7	46	55.5	57.4	59.3
XUT	1.1368727745004894e-5	3.7833230363891363e-7	1.4192915932449386e-5	2.498167968520286e-5	1.025219686637502e-5	8.20067797054952e-6	859	XUT_16R-422,SUT847	NA	chrXVI:935863-937882(-)	XUTs	1	5	4	4	NA	6	65	68.6	45.25	73.5	NA	50	65	50	48.5	71	NA	48.5	65	65	65	65	65	65	65	65	65	65	65	58.6042655791701	NA	34	35	36	50	75	89.4	103.8
XUT	1.1368727745004894e-5	3.7833230363891363e-7	2.3654859887415644e-8	4.9963359370405715e-8	2.5630492165937546e-8	2.05016949263738e-6	860	XUT_16R-54,SUT807	NA	chrXVI:114315-116373(-)	XUTs	1	NA	NA	1	NA	NA	51	NA	NA	55	NA	NA	51	NA	NA	55	NA	NA	51	51	51	51	51	51	51	51	51	51	51	NA	NA	NA	NA	NA	NA	NA	NA	NA
XUT	1.1368727745004895e-7	3.7833230363891363e-7	2.3654859887415644e-8	4.9963359370405715e-8	2.563049216593755e-6	2.05016949263738e-8	861	XUT_16R-6	NA	chrXVI:17326-18027(-)	XUTs	NA	NA	1	NA	NA	NA	NA	NA	69	NA	NA	NA	NA	NA	69	NA	NA	NA	NA	NA	NA	NA	NA	NA	NA	NA	NA	NA	NA	NA	NA	NA	NA	NA	NA	NA	NA	NA
XUT	1.1368727745004895e-7	3.7833230363891363e-7	1.4192915932449386e-5	4.996335937040571e-6	2.563049216593755e-6	2.05016949263738e-6	862	XUT_16R-69,SUT810	NA	chrXVI:145322-146913(-)	XUTs	NA	1	1	1	NA	6	NA	60	44	42	NA	59.6666666666667	NA	60	44	42	NA	62.5	NA	NA	NA	NA	NA	NA	NA	NA	NA	NA	NA	60	60	60	60	60	60	60	60	60
XUT	1.1368727745004895e-7	3.7833230363891363e-7	1.8923887909932514e-5	4.996335937040571e-6	1.025219686637502e-5	8.20067797054952e-6	863	XUT_16R-8	NA	chrXVI:19309-21957(-)	XUTs	NA	1	4	4	NA	8	NA	55	53.25	55.25	NA	42	NA	55	56.5	57.5	NA	40.5	NA	NA	NA	NA	NA	NA	NA	NA	NA	NA	NA	55	55	55	55	55	55	55	55	55
XUT	1.1368727745004894e-5	3.7833230363891363e-7	2.3654859887415643e-6	4.9963359370405715e-8	5.12609843318751e-6	2.05016949263738e-6	864	XUT_1F-14	NA	chrI:27074-28174(+)	XUTs	1	NA	2	1	NA	1	41	NA	66.5	42	NA	49	41	NA	66.5	42	NA	49	41	41	41	41	41	41	41	41	41	41	41	NA	NA	NA	NA	NA	NA	NA	NA	NA
XUT	1.1368727745004895e-7	3.7833230363891363e-7	2.3654859887415644e-8	4.996335937040571e-6	2.563049216593755e-6	2.05016949263738e-8	865	XUT_1F-15,CUT001	NA	chrI:30016-30905(+)	CUTs	NA	1	1	NA	NA	NA	NA	50	41	NA	NA	NA	NA	50	41	NA	NA	NA	NA	NA	NA	NA	NA	NA	NA	NA	NA	NA	NA	50	50	50	50	50	50	50	50	50
XUT	1.1368727745004895e-7	3.7833230363891363e-7	2.3654859887415644e-8	4.996335937040571e-6	5.12609843318751e-6	8.20067797054952e-6	866	XUT_1F-23,SUT002,XUT_1F-25	NA	chrI:43127-45496(+)	XUTs	NA	1	2	4	NA	NA	NA	34	21	32.25	NA	NA	NA	34	21	24	NA	NA	NA	NA	NA	NA	NA	NA	NA	NA	NA	NA	NA	34	34	34	34	34	34	34	34	34
XUT	1.1368727745004894e-5	3.7833230363891363e-7	1.1827429943707822e-5	4.996335937040571e-6	2.563049216593755e-6	1.02508474631869e-5	867	XUT_1F-4	NA	chrI:13726-16710(+)	XUTs	1	1	1	5	NA	5	57	78	185	56.4	NA	29.8	57	78	185	44	NA	29	57	57	57	57	57	57	57	57	57	57	57	78	78	78	78	78	78	78	78	78
XUT	1.1368727745004895e-7	3.7833230363891363e-7	2.3654859887415644e-8	4.9963359370405715e-8	2.563049216593755e-6	4.10033898527476e-6	868	XUT_1F-60,CUT002	NA	chrI:137743-138831(+)	CUTs	NA	NA	1	2	NA	NA	NA	NA	44	45.5	NA	NA	NA	NA	44	45.5	NA	NA	NA	NA	NA	NA	NA	NA	NA	NA	NA	NA	NA	NA	NA	NA	NA	NA	NA	NA	NA	NA
XUT	1.1368727745004895e-7	3.7833230363891363e-7	2.3654859887415643e-6	4.9963359370405715e-8	2.5630492165937546e-8	2.05016949263738e-8	869	XUT_1F-89	NA	chrI:196666-197198(+)	XUTs	NA	NA	NA	NA	NA	1	NA	NA	NA	NA	NA	22	NA	NA	NA	NA	NA	22	NA	NA	NA	NA	NA	NA	NA	NA	NA	NA	NA	NA	NA	NA	NA	NA	NA	NA	NA	NA
XUT	1.1368727745004894e-5	3.783323036389136e-5	1.1827429943707822e-5	4.996335937040571e-6	2.563049216593755e-6	1.02508474631869e-5	870	XUT_1F-90,SUT004	NA	chrI:197278-200030(+)	XUTs	1	1	1	5	1	5	46	53	23	38	37	39.2	46	53	23	37	37	42	46	46	46	46	46	46	46	46	46	46	46	53	53	53	53	53	53	53	53	53
XUT	1.1368727745004895e-7	3.7833230363891363e-7	2.3654859887415643e-6	4.9963359370405715e-8	2.5630492165937546e-8	2.05016949263738e-8	871	XUT_1R-35	NA	chrI:65390-65728(-)	XUTs	NA	NA	NA	NA	NA	1	NA	NA	NA	NA	NA	6	NA	NA	NA	NA	NA	6	NA	NA	NA	NA	NA	NA	NA	NA	NA	NA	NA	NA	NA	NA	NA	NA	NA	NA	NA	NA
XUT	1.1368727745004894e-5	3.7833230363891363e-7	2.3654859887415644e-8	4.9963359370405715e-8	2.5630492165937546e-8	2.05016949263738e-8	872	XUT_1R-40	NA	chrI:73797-74694(-)	XUTs	1	NA	NA	NA	NA	NA	71	NA	NA	NA	NA	NA	71	NA	NA	NA	NA	NA	71	71	71	71	71	71	71	71	71	71	71	NA	NA	NA	NA	NA	NA	NA	NA	NA
XUT	1.1368727745004894e-5	3.7833230363891363e-7	2.3654859887415643e-6	4.9963359370405715e-8	2.5630492165937546e-8	2.05016949263738e-8	873	XUT_1R-5	NA	chrI:17190-17980(-)	XUTs	1	NA	NA	NA	NA	1	23	NA	NA	NA	NA	16	23	NA	NA	NA	NA	16	23	23	23	23	23	23	23	23	23	23	23	NA	NA	NA	NA	NA	NA	NA	NA	NA
XUT	1.1368727745004895e-7	3.7833230363891363e-7	2.3654859887415644e-8	4.9963359370405715e-8	5.12609843318751e-6	2.05016949263738e-8	874	XUT_1R-79	NA	chrI:180276-180956(-)	XUTs	NA	NA	2	NA	NA	NA	NA	NA	65.5	NA	NA	NA	NA	NA	65.5	NA	NA	NA	NA	NA	NA	NA	NA	NA	NA	NA	NA	NA	NA	NA	NA	NA	NA	NA	NA	NA	NA	NA
XUT	1.1368727745004894e-5	7.566646072778272e-5	7.096457966224693e-6	1.9985343748162285e-5	5.12609843318751e-6	1.02508474631869e-5	875	XUT_1R-83	NA	chrI:182873-183599(-)	XUTs	1	4	2	5	2	3	97	34	37.5	48.2	46	62.6666666666667	97	31	37.5	36	46	63	97	97	97	97	97	97	97	97	97	97	97	32.8619446082837	NA	25.45	25.9	26.35	31	37.75	40	42.25
XUT	1.1368727745004895e-7	3.7833230363891363e-7	2.3654859887415644e-8	4.9963359370405715e-8	2.563049216593755e-6	2.05016949263738e-6	876	XUT_1R-87	NA	chrI:187091-188135(-)	XUTs	NA	NA	1	1	NA	NA	NA	NA	23	52	NA	NA	NA	NA	23	52	NA	NA	NA	NA	NA	NA	NA	NA	NA	NA	NA	NA	NA	NA	NA	NA	NA	NA	NA	NA	NA	NA
XUT	1.1368727745004895e-7	3.7833230363891363e-7	2.3654859887415644e-8	4.9963359370405715e-8	2.5630492165937546e-8	2.05016949263738e-6	877	XUT_1R-90	NA	chrI:188794-189114(-)	XUTs	NA	NA	NA	1	NA	NA	NA	NA	NA	51	NA	NA	NA	NA	NA	51	NA	NA	NA	NA	NA	NA	NA	NA	NA	NA	NA	NA	NA	NA	NA	NA	NA	NA	NA	NA	NA	NA
XUT	1.1368727745004895e-7	3.783323036389136e-5	2.3654859887415643e-5	5.495969530744629e-5	2.563049216593755e-5	3.8953220360110216e-5	878	XUT_1R-91	NA	chrI:189573-190047(-)	XUTs	NA	11	10	19	1	10	NA	43	29.6	38.0526315789474	23	40.3	NA	41	26.5	36	23	39.5	NA	NA	NA	NA	NA	NA	NA	NA	NA	NA	NA	39.6501316252749	NA	22.5	28	28.5	41	53.5	54	57.5
XUT	1.1368727745004895e-7	3.783323036389136e-5	2.3654859887415644e-8	4.9963359370405715e-8	2.5630492165937546e-8	2.05016949263738e-8	879	XUT_1R-99	NA	chrI:203587-204277(-)	XUTs	NA	NA	NA	NA	1	NA	NA	NA	NA	NA	17	NA	NA	NA	NA	NA	17	NA	NA	NA	NA	NA	NA	NA	NA	NA	NA	NA	NA	NA	NA	NA	NA	NA	NA	NA	NA	NA
XUT	1.1368727745004895e-7	3.7833230363891363e-7	2.3654859887415644e-8	4.9963359370405715e-8	2.563049216593755e-6	2.05016949263738e-8	880	XUT_2F-101	NA	chrII:288252-288844(+)	XUTs	NA	NA	1	NA	NA	NA	NA	NA	67	NA	NA	NA	NA	NA	67	NA	NA	NA	NA	NA	NA	NA	NA	NA	NA	NA	NA	NA	NA	NA	NA	NA	NA	NA	NA	NA	NA	NA
XUT	1.1368727745004895e-7	3.7833230363891363e-7	2.3654859887415644e-8	4.996335937040571e-6	5.12609843318751e-6	2.05016949263738e-8	881	XUT_2F-106	NA	chrII:292134-292764(+)	XUTs	NA	1	2	NA	NA	NA	NA	15	31	NA	NA	NA	NA	15	31	NA	NA	NA	NA	NA	NA	NA	NA	NA	NA	NA	NA	NA	NA	15	15	15	15	15	15	15	15	15
XUT	1.1368727745004895e-7	3.7833230363891363e-7	2.3654859887415644e-8	4.996335937040571e-6	5.12609843318751e-6	2.05016949263738e-8	882	XUT_2F-116,CUT011,CUT012,XUT_2F-118	NA	chrII:306246-307344(+)	CUTs	NA	1	2	NA	NA	NA	NA	60	63.5	NA	NA	NA	NA	60	63.5	NA	NA	NA	NA	NA	NA	NA	NA	NA	NA	NA	NA	NA	NA	60	60	60	60	60	60	60	60	60
XUT	1.1368727745004894e-5	3.7833230363891363e-7	2.3654859887415643e-6	4.9963359370405715e-8	2.563049216593755e-6	2.05016949263738e-8	883	XUT_2F-141	NA	chrII:349752-350791(+)	XUTs	1	NA	1	NA	NA	1	38	NA	45	NA	NA	75	38	NA	45	NA	NA	75	38	38	38	38	38	38	38	38	38	38	38	NA	NA	NA	NA	NA	NA	NA	NA	NA
XUT	1.1368727745004895e-7	3.783323036389136e-5	4.7309719774831285e-6	1.9985343748162285e-5	1.7941344516156285e-5	6.150508477912139e-6	884	XUT_2F-145,SUT014	NA	chrII:362764-364715(+)	XUTs	NA	4	7	3	1	2	NA	54.25	49.4285714285714	53	65	54	NA	65.5	58	50	65	54	NA	NA	NA	NA	NA	NA	NA	NA	NA	NA	NA	43.3687776087982	NA	18.95	26.9	34.85	65.5	69	70.2	71.4
XUT	1.1368727745004894e-5	3.7833230363891363e-7	2.3654859887415643e-6	4.9963359370405715e-8	2.5630492165937546e-8	2.05016949263738e-8	885	XUT_2F-146,CUT019	NA	chrII:365889-367098(+)	CUTs	1	NA	NA	NA	NA	1	45	NA	NA	NA	NA	37	45	NA	NA	NA	NA	37	45	45	45	45	45	45	45	45	45	45	45	NA	NA	NA	NA	NA	NA	NA	NA	NA
XUT	1.1368727745004895e-7	3.7833230363891363e-7	7.096457966224693e-6	4.996335937040571e-6	2.5630492165937546e-8	2.05016949263738e-6	886	XUT_2F-169	NA	chrII:407396-408043(+)	XUTs	NA	1	NA	1	NA	3	NA	45	NA	21	NA	36	NA	45	NA	21	NA	36	NA	NA	NA	NA	NA	NA	NA	NA	NA	NA	NA	45	45	45	45	45	45	45	45	45
XUT	1.1368727745004895e-7	3.7833230363891363e-7	7.096457966224693e-6	1.4989007811121716e-5	1.2815246082968774e-5	6.150508477912139e-6	887	XUT_2F-177,CUT025	NA	chrII:427126-431775(+)	CUTs	NA	3	5	3	NA	3	NA	42.6666666666667	55.6	71	NA	39.3333333333333	NA	52	48	62	NA	40	NA	NA	NA	NA	NA	NA	NA	NA	NA	NA	NA	38.762084333734	NA	23.2	26.4	29.6	52	54	54.4	54.8
XUT	1.1368727745004894e-5	3.7833230363891363e-7	2.3654859887415644e-8	4.9963359370405715e-8	5.12609843318751e-6	8.20067797054952e-6	888	XUT_2F-190,SUT018	NA	chrII:474276-477074(+)	XUTs	1	NA	2	4	NA	NA	34	NA	75.5	73.25	NA	NA	34	NA	75.5	64.5	NA	NA	34	34	34	34	34	34	34	34	34	34	34	NA	NA	NA	NA	NA	NA	NA	NA	NA
XUT	1.1368727745004895e-7	3.7833230363891363e-7	2.3654859887415644e-8	4.996335937040571e-6	2.5630492165937546e-8	1.4351186448461659e-5	889	XUT_2F-206,SUT019	NA	chrII:532461-533319(+)	XUTs	NA	1	NA	7	NA	NA	NA	45	NA	61.8571428571429	NA	NA	NA	45	NA	57	NA	NA	NA	NA	NA	NA	NA	NA	NA	NA	NA	NA	NA	45	45	45	45	45	45	45	45	45
XUT	1.1368727745004894e-5	3.783323036389136e-5	2.1289373898674075e-5	2.498167968520286e-5	1.025219686637502e-5	1.4351186448461659e-5	890	XUT_2F-242,CUT030	NA	chrII:614214-616167(+)	CUTs	1	5	4	7	1	9	33	40.2	38.5	44.8571428571429	12	33.4444444444444	33	49	30.5	39	12	26	33	33	33	33	33	33	33	33	33	33	33	35.5326646615053	NA	16.4	19.8	23.2	49	52	53	54
XUT	1.1368727745004895e-7	3.7833230363891363e-7	2.3654859887415643e-6	4.9963359370405715e-8	5.12609843318751e-6	2.05016949263738e-8	891	XUT_2F-258	NA	chrII:644201-645048(+)	XUTs	NA	NA	2	NA	NA	1	NA	NA	45	NA	NA	51	NA	NA	45	NA	NA	51	NA	NA	NA	NA	NA	NA	NA	NA	NA	NA	NA	NA	NA	NA	NA	NA	NA	NA	NA	NA
XUT	1.1368727745004895e-7	3.783323036389136e-5	2.3654859887415644e-8	4.9963359370405715e-8	2.563049216593755e-6	2.05016949263738e-6	892	XUT_2F-340	NA	chrII:807262-808334(+)	XUTs	NA	NA	1	1	1	NA	NA	NA	80	70	65	NA	NA	NA	80	70	65	NA	NA	NA	NA	NA	NA	NA	NA	NA	NA	NA	NA	NA	NA	NA	NA	NA	NA	NA	NA	NA
XUT	1.1368727745004895e-7	3.7833230363891363e-7	2.3654859887415643e-6	4.996335937040571e-6	2.5630492165937546e-8	2.05016949263738e-6	893	XUT_2F-50,SUT006	NA	chrII:164469-165007(+)	XUTs	NA	1	NA	1	NA	1	NA	36	NA	66	NA	24	NA	36	NA	66	NA	24	NA	NA	NA	NA	NA	NA	NA	NA	NA	NA	NA	36	36	36	36	36	36	36	36	36
XUT	1.1368727745004895e-7	3.783323036389136e-5	2.3654859887415644e-8	4.9963359370405715e-8	2.563049216593755e-6	4.10033898527476e-6	894	XUT_2F-87,SUT010	NA	chrII:251287-252147(+)	XUTs	NA	NA	1	2	1	NA	NA	NA	66	48	47	NA	NA	NA	66	48	47	NA	NA	NA	NA	NA	NA	NA	NA	NA	NA	NA	NA	NA	NA	NA	NA	NA	NA	NA	NA	NA
XUT	1.1368727745004895e-7	3.7833230363891363e-7	2.3654859887415644e-8	4.996335937040571e-6	2.5630492165937546e-8	2.05016949263738e-8	895	XUT_2F-89,SUT011,CUT009	NA	chrII:254626-255056(+)	CUTs	NA	1	NA	NA	NA	NA	NA	69	NA	NA	NA	NA	NA	69	NA	NA	NA	NA	NA	NA	NA	NA	NA	NA	NA	NA	NA	NA	NA	69	69	69	69	69	69	69	69	69
XUT	1.1368727745004895e-7	3.7833230363891363e-7	2.3654859887415644e-8	4.9963359370405715e-8	2.563049216593755e-6	2.05016949263738e-6	896	XUT_2R-11	NA	chrII:35553-35884(-)	XUTs	NA	NA	1	1	NA	NA	NA	NA	34	57	NA	NA	NA	NA	34	57	NA	NA	NA	NA	NA	NA	NA	NA	NA	NA	NA	NA	NA	NA	NA	NA	NA	NA	NA	NA	NA	NA
XUT	1.1368727745004895e-7	3.7833230363891363e-7	2.3654859887415643e-6	4.996335937040571e-6	2.563049216593755e-6	2.05016949263738e-8	897	XUT_2R-114	NA	chrII:281280-283948(-)	XUTs	NA	1	1	NA	NA	1	NA	28	40	NA	NA	22	NA	28	40	NA	NA	22	NA	NA	NA	NA	NA	NA	NA	NA	NA	NA	NA	28	28	28	28	28	28	28	28	28
XUT	1.1368727745004895e-7	3.783323036389136e-5	2.3654859887415644e-8	4.9963359370405715e-8	2.563049216593755e-6	2.05016949263738e-8	898	XUT_2R-121	NA	chrII:288328-289246(-)	XUTs	NA	NA	1	NA	1	NA	NA	NA	80	NA	33	NA	NA	NA	80	NA	33	NA	NA	NA	NA	NA	NA	NA	NA	NA	NA	NA	NA	NA	NA	NA	NA	NA	NA	NA	NA	NA
XUT	2.2737455490009787e-5	3.7833230363891363e-7	9.461943954966257e-6	4.996335937040571e-6	7.689147649781265e-6	6.150508477912139e-6	899	XUT_2R-127,SUT445	NA	chrII:301353-304756(-)	XUTs	2	1	3	3	NA	4	45	32	46.6666666666667	32.6666666666667	NA	43.75	45	32	55	37	NA	47.5	44.8218696620299	NA	41.4	41.8	42.2	45	47	47.4	47.8	48.2	48.6	32	32	32	32	32	32	32	32	32
XUT	1.1368727745004895e-7	3.7833230363891363e-7	4.7309719774831285e-6	4.9963359370405715e-8	2.5630492165937546e-8	2.05016949263738e-6	900	XUT_2R-142	NA	chrII:330107-330424(-)	XUTs	NA	NA	NA	1	NA	2	NA	NA	NA	16	NA	33.5	NA	NA	NA	16	NA	33.5	NA	NA	NA	NA	NA	NA	NA	NA	NA	NA	NA	NA	NA	NA	NA	NA	NA	NA	NA	NA
XUT	1.1368727745004894e-5	3.7833230363891363e-7	2.3654859887415644e-8	4.9963359370405715e-8	2.5630492165937546e-8	2.05016949263738e-8	901	XUT_2R-172	NA	chrII:390125-390772(-)	XUTs	1	NA	NA	NA	NA	NA	18	NA	NA	NA	NA	NA	18	NA	NA	NA	NA	NA	18	18	18	18	18	18	18	18	18	18	18	NA	NA	NA	NA	NA	NA	NA	NA	NA
XUT	1.1368727745004895e-7	3.7833230363891363e-7	2.3654859887415643e-6	4.9963359370405715e-8	2.563049216593755e-6	2.05016949263738e-8	902	XUT_2R-256,SUT449	NA	chrII:601272-602308(-)	XUTs	NA	NA	1	NA	NA	1	NA	NA	45	NA	NA	38	NA	NA	45	NA	NA	38	NA	NA	NA	NA	NA	NA	NA	NA	NA	NA	NA	NA	NA	NA	NA	NA	NA	NA	NA	NA
XUT	1.1368727745004895e-7	3.7833230363891363e-7	2.3654859887415644e-8	4.9963359370405715e-8	2.5630492165937546e-8	4.10033898527476e-6	903	XUT_2R-264	NA	chrII:628817-629851(-)	XUTs	NA	NA	NA	2	NA	NA	NA	NA	NA	69.5	NA	NA	NA	NA	NA	69.5	NA	NA	NA	NA	NA	NA	NA	NA	NA	NA	NA	NA	NA	NA	NA	NA	NA	NA	NA	NA	NA	NA
XUT	1.1368727745004895e-7	3.7833230363891363e-7	2.3654859887415644e-8	4.9963359370405715e-8	2.563049216593755e-6	2.05016949263738e-8	904	XUT_2R-267	NA	chrII:643765-645057(-)	XUTs	NA	NA	1	NA	NA	NA	NA	NA	67	NA	NA	NA	NA	NA	67	NA	NA	NA	NA	NA	NA	NA	NA	NA	NA	NA	NA	NA	NA	NA	NA	NA	NA	NA	NA	NA	NA	NA
XUT	1.1368727745004895e-7	3.7833230363891363e-7	2.3654859887415644e-8	4.996335937040571e-6	7.689147649781265e-6	2.05016949263738e-6	905	XUT_2R-271	NA	chrII:653172-653533(-)	XUTs	NA	1	3	1	NA	NA	NA	46	29	50	NA	NA	NA	46	33	50	NA	NA	NA	NA	NA	NA	NA	NA	NA	NA	NA	NA	NA	46	46	46	46	46	46	46	46	46
XUT	1.1368727745004895e-7	3.7833230363891363e-7	2.3654859887415644e-8	4.9963359370405715e-8	2.5630492165937546e-8	6.150508477912139e-6	906	XUT_2R-307	NA	chrII:722287-723035(-)	XUTs	NA	NA	NA	3	NA	NA	NA	NA	NA	43	NA	NA	NA	NA	NA	50	NA	NA	NA	NA	NA	NA	NA	NA	NA	NA	NA	NA	NA	NA	NA	NA	NA	NA	NA	NA	NA	NA
XUT	1.1368727745004895e-7	3.7833230363891363e-7	2.3654859887415643e-6	4.9963359370405715e-8	2.5630492165937546e-8	2.05016949263738e-8	907	XUT_2R-31	NA	chrII:91327-92221(-)	XUTs	NA	NA	NA	NA	NA	1	NA	NA	NA	NA	NA	19	NA	NA	NA	NA	NA	19	NA	NA	NA	NA	NA	NA	NA	NA	NA	NA	NA	NA	NA	NA	NA	NA	NA	NA	NA	NA
XUT	1.1368727745004895e-7	3.7833230363891363e-7	2.3654859887415644e-8	4.9963359370405715e-8	2.5630492165937546e-8	2.05016949263738e-6	908	XUT_2R-334	NA	chrII:773914-774455(-)	XUTs	NA	NA	NA	1	NA	NA	NA	NA	NA	26	NA	NA	NA	NA	NA	26	NA	NA	NA	NA	NA	NA	NA	NA	NA	NA	NA	NA	NA	NA	NA	NA	NA	NA	NA	NA	NA	NA
XUT	1.1368727745004895e-7	3.7833230363891363e-7	9.461943954966257e-6	9.992671874081143e-6	1.537829529956253e-5	2.4602033911648557e-5	909	XUT_2R-342,SUT451	NA	chrII:786209-786872(-)	XUTs	NA	2	6	12	NA	4	NA	40	46	47.6666666666667	NA	49.75	NA	40	40	42	NA	48	NA	NA	NA	NA	NA	NA	NA	NA	NA	NA	NA	36.2077339804633	NA	24.7	26.4	28.1	40	48.5	50.2	51.9
XUT	1.1368727745004895e-7	3.783323036389136e-5	7.096457966224693e-6	1.4989007811121716e-5	1.2815246082968774e-5	3.07525423895607e-5	910	XUT_2R-343,SUT452,XUT_2R-344	NA	chrII:788502-792589(-)	XUTs	NA	3	5	15	1	3	NA	71.3333333333333	65.4	54.6	185	51	NA	73	71	58	185	45	NA	NA	NA	NA	NA	NA	NA	NA	NA	NA	NA	67.7926207949178	NA	46.9	49.8	52.7	73	85	87.4	89.8
XUT	1.1368727745004895e-7	3.783323036389136e-5	2.3654859887415643e-6	4.9963359370405715e-8	5.12609843318751e-6	4.10033898527476e-6	911	XUT_2R-48,SUT438	NA	chrII:126053-127563(-)	XUTs	NA	NA	2	2	1	1	NA	NA	15.5	46	60	118	NA	NA	15.5	46	60	118	NA	NA	NA	NA	NA	NA	NA	NA	NA	NA	NA	NA	NA	NA	NA	NA	NA	NA	NA	NA
XUT	1.1368727745004894e-5	3.7833230363891363e-7	2.3654859887415644e-8	4.9963359370405715e-8	2.5630492165937546e-8	2.05016949263738e-6	912	XUT_2R-56	NA	chrII:159868-160243(-)	XUTs	1	NA	NA	1	NA	NA	13	NA	NA	45	NA	NA	13	NA	NA	45	NA	NA	13	13	13	13	13	13	13	13	13	13	13	NA	NA	NA	NA	NA	NA	NA	NA	NA
XUT	1.1368727745004895e-7	3.7833230363891363e-7	1.1827429943707822e-5	1.4989007811121716e-5	1.025219686637502e-5	8.20067797054952e-6	913	XUT_2R-63,SUT439	NA	chrII:165962-166967(-)	XUTs	NA	3	4	4	NA	5	NA	34	39.75	54.5	NA	44.8	NA	35	30.5	51	NA	47	NA	NA	NA	NA	NA	NA	NA	NA	NA	NA	NA	33.6845094888488	NA	28.7	29.4	30.1	35	37	37.4	37.8
XUT	1.1368727745004895e-7	3.783323036389136e-5	1.8923887909932514e-5	9.992671874081143e-6	2.563049216593755e-5	2.2551864419011178e-5	914	XUT_2R-65,SUT440	NA	chrII:169341-169998(-)	XUTs	NA	2	10	11	1	8	NA	40.5	42.9	30.2727272727273	31	41	NA	40.5	44.5	29	31	27	NA	NA	NA	NA	NA	NA	NA	NA	NA	NA	NA	40.4722126896961	NA	39.15	39.3	39.45	40.5	41.25	41.4	41.55
XUT	1.1368727745004895e-7	7.566646072778272e-5	3.075131785364034e-5	3.4974351559284004e-5	4.3571836682093833e-5	4.305355934538498e-5	915	XUT_2R-85	NA	chrII:218229-221050(-)	XUTs	NA	7	17	21	2	13	NA	51.1428571428571	50.4117647058824	55.1428571428571	57	49.3076923076923	NA	59	53	57	57	48	NA	NA	NA	NA	NA	NA	NA	NA	NA	NA	NA	40.8197089763811	NA	16.7	28.4	40.1	59	66.5	66.8	67.3
XUT	1.1368727745004895e-7	3.7833230363891363e-7	2.3654859887415643e-6	4.9963359370405715e-8	2.563049216593755e-6	4.10033898527476e-6	916	XUT_2R-86	NA	chrII:221281-221552(-)	XUTs	NA	NA	1	2	NA	1	NA	NA	48	54.5	NA	57	NA	NA	48	54.5	NA	57	NA	NA	NA	NA	NA	NA	NA	NA	NA	NA	NA	NA	NA	NA	NA	NA	NA	NA	NA	NA
XUT	1.1368727745004895e-7	3.7833230363891363e-7	2.3654859887415643e-6	4.9963359370405715e-8	2.563049216593755e-6	2.05016949263738e-8	917	XUT_2R-93,SUT443	NA	chrII:246774-248621(-)	XUTs	NA	NA	1	NA	NA	1	NA	NA	85	NA	NA	40	NA	NA	85	NA	NA	40	NA	NA	NA	NA	NA	NA	NA	NA	NA	NA	NA	NA	NA	NA	NA	NA	NA	NA	NA	NA
XUT	1.1368727745004895e-7	3.7833230363891363e-7	2.3654859887415644e-8	4.996335937040571e-6	5.12609843318751e-6	2.05016949263738e-6	918	XUT_3F-108,SUT038	NA	chrIII:242570-244223(+)	XUTs	NA	1	2	1	NA	NA	NA	50	54	77	NA	NA	NA	50	54	77	NA	NA	NA	NA	NA	NA	NA	NA	NA	NA	NA	NA	NA	50	50	50	50	50	50	50	50	50
XUT	1.1368727745004895e-7	3.7833230363891363e-7	2.3654859887415643e-6	4.9963359370405715e-8	2.5630492165937546e-8	2.05016949263738e-6	919	XUT_3F-111	NA	chrIII:249610-250088(+)	XUTs	NA	NA	NA	1	NA	1	NA	NA	NA	16	NA	40	NA	NA	NA	16	NA	40	NA	NA	NA	NA	NA	NA	NA	NA	NA	NA	NA	NA	NA	NA	NA	NA	NA	NA	NA	NA
XUT	1.1368727745004895e-7	3.7833230363891363e-7	2.3654859887415644e-8	4.996335937040571e-6	5.12609843318751e-6	2.05016949263738e-6	920	XUT_3F-31	NA	chrIII:74616-75423(+)	XUTs	NA	1	2	1	NA	NA	NA	27	43.5	66	NA	NA	NA	27	43.5	66	NA	NA	NA	NA	NA	NA	NA	NA	NA	NA	NA	NA	NA	27	27	27	27	27	27	27	27	27
XUT	1.1368727745004895e-7	3.7833230363891363e-7	2.3654859887415644e-8	4.9963359370405715e-8	2.5630492165937546e-8	2.05016949263738e-6	921	XUT_3F-33	NA	chrIII:77185-78064(+)	XUTs	NA	NA	NA	1	NA	NA	NA	NA	NA	18	NA	NA	NA	NA	NA	18	NA	NA	NA	NA	NA	NA	NA	NA	NA	NA	NA	NA	NA	NA	NA	NA	NA	NA	NA	NA	NA	NA
XUT	2.2737455490009787e-5	3.783323036389136e-5	4.967520576357285e-5	3.997068749632457e-5	3.8445738248906324e-5	4.9204067823297114e-5	922	XUT_3F-5	NA	chrIII:29540-30536(+)	XUTs	2	8	15	24	1	21	49.5	58.625	58.9333333333333	57.8333333333333	69	58.4761904761905	49.5	63	55	58.5	69	61	47.8957200593122	NA	38.25	39.5	40.75	49.5	55.75	57	58.25	59.5	60.75	56.2559186213326	70	35.35	35.7	36.75	63	70	70	70
XUT	1.1368727745004894e-5	3.7833230363891363e-7	4.7309719774831285e-6	4.996335937040571e-6	2.563049216593755e-6	4.10033898527476e-6	923	XUT_3F-51,SUT029	NA	chrIII:116351-117306(+)	XUTs	1	1	1	2	NA	2	22	25	36	27	NA	48.5	22	25	36	27	NA	48.5	22	22	22	22	22	22	22	22	22	22	22	25	25	25	25	25	25	25	25	25
XUT	1.1368727745004895e-7	3.7833230363891363e-7	9.461943954966257e-6	1.4989007811121716e-5	1.2815246082968774e-5	1.2301016955824279e-5	924	XUT_3F-58,SUT031	NA	chrIII:125167-127021(+)	XUTs	NA	3	5	6	NA	4	NA	36.3333333333333	44	34.3333333333333	NA	53.75	NA	25	45	30.5	NA	49.5	NA	NA	NA	NA	NA	NA	NA	NA	NA	NA	NA	33.0192724889462	NA	24.1	24.2	24.3	25	42.5	46	49.5
XUT	7.958109421503426e-5	7.566646072778272e-5	3.075131785364034e-5	5.995603124448686e-5	4.613488589868759e-5	6.970576274967092e-5	925	XUT_3F-6	NA	chrIII:30657-31231(+)	XUTs	7	12	18	34	2	13	40.8571428571429	30.25	44.8888888888889	40.4411764705882	28	50.1538461538462	43	30	47.5	41	28	47	39.8079817704927	NA	27.2	28.4	29.6	43	47	48.2	49.2	49.8	50.4	25.6506175553162	30	9.1	10.3	11.95	30	44	46.2	48.05
XUT	1.1368727745004895e-7	3.7833230363891363e-7	2.3654859887415644e-8	4.9963359370405715e-8	2.563049216593755e-6	2.05016949263738e-8	926	XUT_3F-61	NA	chrIII:132257-133886(+)	XUTs	NA	NA	1	NA	NA	NA	NA	NA	80	NA	NA	NA	NA	NA	80	NA	NA	NA	NA	NA	NA	NA	NA	NA	NA	NA	NA	NA	NA	NA	NA	NA	NA	NA	NA	NA	NA	NA
XUT	1.1368727745004894e-5	3.783323036389136e-5	9.461943954966257e-6	4.9963359370405715e-8	1.7941344516156285e-5	8.20067797054952e-6	927	XUT_3F-71,SUT032	NA	chrIII:157567-159258(+)	XUTs	1	NA	7	4	1	4	50	NA	35	30	62	33.75	50	NA	32	24	62	34.5	50	50	50	50	50	50	50	50	50	50	50	NA	NA	NA	NA	NA	NA	NA	NA	NA
XUT	1.1368727745004895e-7	3.7833230363891363e-7	2.3654859887415644e-8	4.9963359370405715e-8	2.5630492165937546e-8	2.05016949263738e-6	928	XUT_3F-74	NA	chrIII:160625-161848(+)	XUTs	NA	NA	NA	1	NA	NA	NA	NA	NA	46	NA	NA	NA	NA	NA	46	NA	NA	NA	NA	NA	NA	NA	NA	NA	NA	NA	NA	NA	NA	NA	NA	NA	NA	NA	NA	NA	NA
XUT	1.1368727745004894e-5	3.7833230363891363e-7	2.8385831864898773e-5	2.498167968520286e-5	2.563049216593755e-5	1.2301016955824279e-5	929	XUT_3F-78	NA	chrIII:168897-169249(+)	XUTs	1	5	10	6	NA	12	41	20.8	25.6	30.8333333333333	NA	31.25	41	25	19.5	29	NA	27	41	41	41	41	41	41	41	41	41	41	41	19.140181798836	26	10.2	12.4	14.6	25	26	26	26
XUT	1.1368727745004895e-7	3.7833230363891363e-7	2.3654859887415644e-8	4.9963359370405715e-8	2.5630492165937546e-8	2.05016949263738e-6	930	XUT_3F-99	NA	chrIII:210412-210827(+)	XUTs	NA	NA	NA	1	NA	NA	NA	NA	NA	12	NA	NA	NA	NA	NA	12	NA	NA	NA	NA	NA	NA	NA	NA	NA	NA	NA	NA	NA	NA	NA	NA	NA	NA	NA	NA	NA	NA
XUT	1.1368727745004895e-7	3.7833230363891363e-7	2.3654859887415643e-6	4.996335937040571e-6	1.2815246082968774e-5	1.4351186448461659e-5	931	XUT_3R-106,SUT458	NA	chrIII:224335-227886(-)	XUTs	NA	1	5	7	NA	1	NA	53	49.4	43.2857142857143	NA	50	NA	53	53	42	NA	50	NA	NA	NA	NA	NA	NA	NA	NA	NA	NA	NA	53	53	53	53	53	53	53	53	53
XUT	1.1368727745004895e-7	3.7833230363891363e-7	2.3654859887415644e-8	4.9963359370405715e-8	2.5630492165937546e-8	2.05016949263738e-6	932	XUT_3R-119	NA	chrIII:253066-254119(-)	XUTs	NA	NA	NA	1	NA	NA	NA	NA	NA	27	NA	NA	NA	NA	NA	27	NA	NA	NA	NA	NA	NA	NA	NA	NA	NA	NA	NA	NA	NA	NA	NA	NA	NA	NA	NA	NA	NA
XUT	1.1368727745004894e-5	3.783323036389136e-5	2.3654859887415644e-8	4.996335937040571e-6	7.689147649781265e-6	4.10033898527476e-6	933	XUT_3R-136	NA	chrIII:299575-300624(-)	XUTs	1	1	3	2	1	NA	72	25	40.3333333333333	63	33	NA	72	25	38	63	33	NA	72	72	72	72	72	72	72	72	72	72	72	25	25	25	25	25	25	25	25	25
XUT	1.1368727745004895e-7	3.7833230363891363e-7	9.461943954966257e-6	1.9985343748162285e-5	5.12609843318751e-6	1.845152543373642e-5	934	XUT_3R-144,SUT459	NA	chrIII:308247-310026(-)	XUTs	NA	4	2	9	NA	4	NA	47.5	50.5	71.5555555555556	NA	59.75	NA	41	50.5	58	NA	62	NA	NA	NA	NA	NA	NA	NA	NA	NA	NA	NA	43.9879740337249	NA	30.3	30.6	30.9	41	57	61.2	65.4
XUT	1.1368727745004895e-7	3.7833230363891363e-7	2.3654859887415643e-6	4.9963359370405715e-8	2.5630492165937546e-8	2.05016949263738e-8	935	XUT_3R-41	NA	chrIII:107952-108893(-)	XUTs	NA	NA	NA	NA	NA	1	NA	NA	NA	NA	NA	48	NA	NA	NA	NA	NA	48	NA	NA	NA	NA	NA	NA	NA	NA	NA	NA	NA	NA	NA	NA	NA	NA	NA	NA	NA	NA
XUT	1.1368727745004894e-5	3.783323036389136e-5	7.096457966224693e-6	9.992671874081143e-6	7.689147649781265e-6	4.10033898527476e-6	936	XUT_3R-44,SUT455	NA	chrIII:113183-114278(-)	XUTs	1	2	3	2	1	3	67	69	62	63.5	60	42.6666666666667	67	69	61	63.5	60	53	67	67	67	67	67	67	67	67	67	67	67	62.1369455316239	NA	42	45	48	69	84	87	90
XUT	1.1368727745004894e-5	3.783323036389136e-5	2.3654859887415643e-6	4.9963359370405715e-8	7.689147649781265e-6	8.20067797054952e-6	937	XUT_3R-46,SUT456	NA	chrIII:115094-117286(-)	XUTs	1	NA	3	4	1	1	15	NA	43	57.5	67	56	15	NA	48	59.5	67	56	15	15	15	15	15	15	15	15	15	15	15	NA	NA	NA	NA	NA	NA	NA	NA	NA
XUT	1.1368727745004895e-7	3.7833230363891363e-7	2.3654859887415644e-8	4.9963359370405715e-8	2.5630492165937546e-8	4.10033898527476e-6	938	XUT_3R-67	NA	chrIII:152205-152591(-)	XUTs	NA	NA	NA	2	NA	NA	NA	NA	NA	25.5	NA	NA	NA	NA	NA	25.5	NA	NA	NA	NA	NA	NA	NA	NA	NA	NA	NA	NA	NA	NA	NA	NA	NA	NA	NA	NA	NA	NA
XUT	1.1368727745004894e-5	3.7833230363891363e-7	7.096457966224693e-6	4.9963359370405715e-8	7.689147649781265e-6	2.05016949263738e-6	939	XUT_4F-115	NA	chrIV:219362-219814(+)	XUTs	1	NA	3	1	NA	3	26	NA	46.3333333333333	55	NA	25	26	NA	46	55	NA	23	26	26	26	26	26	26	26	26	26	26	26	NA	NA	NA	NA	NA	NA	NA	NA	NA
XUT	1.1368727745004895e-7	3.7833230363891363e-7	2.3654859887415644e-8	4.996335937040571e-6	2.563049216593755e-6	6.150508477912139e-6	940	XUT_4F-117	NA	chrIV:220926-221556(+)	XUTs	NA	1	1	3	NA	NA	NA	51	25	44.3333333333333	NA	NA	NA	51	25	35	NA	NA	NA	NA	NA	NA	NA	NA	NA	NA	NA	NA	NA	51	51	51	51	51	51	51	51	51
XUT	1.1368727745004895e-7	3.7833230363891363e-7	2.3654859887415643e-6	4.9963359370405715e-8	2.5630492165937546e-8	2.05016949263738e-8	941	XUT_4F-14	NA	chrIV:21719-22559(+)	XUTs	NA	NA	NA	NA	NA	1	NA	NA	NA	NA	NA	75	NA	NA	NA	NA	NA	75	NA	NA	NA	NA	NA	NA	NA	NA	NA	NA	NA	NA	NA	NA	NA	NA	NA	NA	NA	NA
XUT	1.1368727745004894e-5	3.783323036389136e-5	2.3654859887415643e-6	4.996335937040571e-6	1.025219686637502e-5	4.10033898527476e-6	942	XUT_4F-160,SUT043	NA	chrIV:312674-314163(+)	XUTs	1	1	4	2	1	1	48	52	44.5	57	7	44	48	52	48	57	7	44	48	48	48	48	48	48	48	48	48	48	48	52	52	52	52	52	52	52	52	52
XUT	1.1368727745004895e-7	3.7833230363891363e-7	2.3654859887415643e-6	4.9963359370405715e-8	2.5630492165937546e-8	4.10033898527476e-6	943	XUT_4F-162,SUT045	NA	chrIV:320199-321028(+)	XUTs	NA	NA	NA	2	NA	1	NA	NA	NA	39	NA	50	NA	NA	NA	39	NA	50	NA	NA	NA	NA	NA	NA	NA	NA	NA	NA	NA	NA	NA	NA	NA	NA	NA	NA	NA	NA
XUT	1.1368727745004895e-7	3.7833230363891363e-7	2.3654859887415643e-6	4.9963359370405715e-8	2.563049216593755e-6	1.2301016955824279e-5	944	XUT_4F-175	NA	chrIV:357455-359301(+)	XUTs	NA	NA	1	6	NA	1	NA	NA	55	38.1666666666667	NA	53	NA	NA	55	38	NA	53	NA	NA	NA	NA	NA	NA	NA	NA	NA	NA	NA	NA	NA	NA	NA	NA	NA	NA	NA	NA
XUT	1.1368727745004895e-7	3.7833230363891363e-7	2.3654859887415643e-6	4.9963359370405715e-8	2.563049216593755e-6	4.10033898527476e-6	945	XUT_4F-181	NA	chrIV:367349-368437(+)	XUTs	NA	NA	1	2	NA	1	NA	NA	56	43.5	NA	51	NA	NA	56	43.5	NA	51	NA	NA	NA	NA	NA	NA	NA	NA	NA	NA	NA	NA	NA	NA	NA	NA	NA	NA	NA	NA
XUT	1.1368727745004895e-7	3.7833230363891363e-7	7.096457966224693e-6	4.9963359370405715e-8	5.12609843318751e-6	1.02508474631869e-5	946	XUT_4F-193	NA	chrIV:387163-387700(+)	XUTs	NA	NA	2	5	NA	3	NA	NA	51.5	44.8	NA	44	NA	NA	51.5	49	NA	42	NA	NA	NA	NA	NA	NA	NA	NA	NA	NA	NA	NA	NA	NA	NA	NA	NA	NA	NA	NA
XUT	1.1368727745004894e-5	3.7833230363891363e-7	7.096457966224693e-6	9.992671874081143e-6	5.12609843318751e-6	2.05016949263738e-6	947	XUT_4F-204,SUT049	NA	chrIV:407478-408201(+)	XUTs	1	2	2	1	NA	3	38	27	10.5	35	NA	42	38	27	10.5	35	NA	17	38	38	38	38	38	38	38	38	38	38	38	25.0798724079689	NA	18	19	20	27	32	33	34
XUT	1.1368727745004895e-7	3.7833230363891363e-7	2.3654859887415644e-8	4.9963359370405715e-8	2.5630492165937546e-8	2.05016949263738e-6	948	XUT_4F-231	NA	chrIV:470954-471721(+)	XUTs	NA	NA	NA	1	NA	NA	NA	NA	NA	46	NA	NA	NA	NA	NA	46	NA	NA	NA	NA	NA	NA	NA	NA	NA	NA	NA	NA	NA	NA	NA	NA	NA	NA	NA	NA	NA	NA
XUT	2.2737455490009787e-5	3.7833230363891363e-7	7.096457966224693e-6	4.996335937040571e-6	7.689147649781265e-6	2.05016949263738e-8	949	XUT_4F-248,SUT052,CUT064	NA	chrIV:501454-502362(+)	CUTs	2	1	3	NA	NA	3	33	46	42.6666666666667	NA	NA	38.3333333333333	33	46	45	NA	NA	29	24.5967477524977	NA	13.2	15.4	17.6	33	44	46.2	48.4	50.6	52.8	46	46	46	46	46	46	46	46	46
XUT	1.1368727745004895e-7	3.7833230363891363e-7	2.3654859887415644e-8	4.9963359370405715e-8	2.563049216593755e-6	2.05016949263738e-8	950	XUT_4F-253,SUT053	NA	chrIV:506312-507771(+)	XUTs	NA	NA	1	NA	NA	NA	NA	NA	76	NA	NA	NA	NA	NA	76	NA	NA	NA	NA	NA	NA	NA	NA	NA	NA	NA	NA	NA	NA	NA	NA	NA	NA	NA	NA	NA	NA	NA
XUT	6.821236647002936e-5	7.566646072778272e-5	3.31168038423819e-5	6.994870311856801e-5	3.8445738248906324e-5	4.305355934538498e-5	951	XUT_4F-255	NA	chrIV:511974-513339(+)	XUTs	6	14	15	21	2	14	26.1666666666667	38.9285714285714	34.0666666666667	32.1904761904762	27	37.2142857142857	24	37.5	35	33	27	34.5	24.6294323116137	NA	15.5	17	18.5	24	34.5	37	37.25	37.5	37.75	37.0396417827182	NA	21	22.8	26.7	37.5	49.25	50.4	51.15
XUT	1.1368727745004895e-7	3.7833230363891363e-7	1.4192915932449386e-5	9.992671874081143e-6	2.5630492165937546e-8	2.05016949263738e-6	952	XUT_4F-272,SUT056	NA	chrIV:556685-557143(+)	XUTs	NA	2	NA	1	NA	6	NA	36	NA	14	NA	42.5	NA	36	NA	14	NA	39	NA	NA	NA	NA	NA	NA	NA	NA	NA	NA	NA	30.5777697028413	NA	18.9	20.8	22.7	36	45.5	47.4	49.3
XUT	1.1368727745004895e-7	3.7833230363891363e-7	2.3654859887415643e-6	4.9963359370405715e-8	2.563049216593755e-6	2.05016949263738e-8	953	XUT_4F-278	NA	chrIV:569177-570468(+)	XUTs	NA	NA	1	NA	NA	1	NA	NA	47	NA	NA	64	NA	NA	47	NA	NA	64	NA	NA	NA	NA	NA	NA	NA	NA	NA	NA	NA	NA	NA	NA	NA	NA	NA	NA	NA	NA
XUT	1.1368727745004895e-7	3.7833230363891363e-7	1.1827429943707822e-5	1.9985343748162285e-5	2.563049216593755e-6	1.845152543373642e-5	954	XUT_4F-30	NA	chrIV:49842-51040(+)	XUTs	NA	4	1	9	NA	5	NA	41.25	42	42.6666666666667	NA	48.8	NA	41.5	42	42	NA	35	NA	NA	NA	NA	NA	NA	NA	NA	NA	NA	NA	41.0935224715665	NA	36.75	37.5	38.25	41.5	43	43.6	44.2
XUT	3.410618323501468e-5	3.7833230363891363e-7	2.3654859887415643e-6	4.9963359370405715e-8	7.689147649781265e-6	8.20067797054952e-6	955	XUT_4F-306	NA	chrIV:617735-618407(+)	XUTs	3	NA	3	4	NA	1	59	NA	44.6666666666667	57.5	NA	49	46	NA	45	58.5	NA	49	54.5768072275766	NA	38.8	39.6	40.4	46	69.5	74.2	78.9	83.6	88.3	NA	NA	NA	NA	NA	NA	NA	NA	NA
XUT	2.2737455490009787e-5	3.7833230363891363e-7	9.461943954966257e-6	1.9985343748162285e-5	1.537829529956253e-5	2.05016949263738e-8	956	XUT_4F-32,SUT041	NA	chrIV:59124-60697(+)	XUTs	2	4	6	NA	NA	4	26.5	46.5	35.1666666666667	NA	NA	35.25	26.5	48	32.5	NA	NA	42.5	18.9736659610103	NA	9.85	11.7	13.55	26.5	35.75	37.6	39.45	41.3	43.15	46.0039035057316	48	37.8	39.6	41.4	48	49.5	50.4	51.3
XUT	1.1368727745004895e-7	3.7833230363891363e-7	2.3654859887415643e-6	9.992671874081143e-6	2.5630492165937546e-8	2.05016949263738e-6	957	XUT_4F-321	NA	chrIV:657775-658241(+)	XUTs	NA	2	NA	1	NA	1	NA	48	NA	30	NA	34	NA	48	NA	30	NA	34	NA	NA	NA	NA	NA	NA	NA	NA	NA	NA	NA	47.4868402823351	NA	41.7	42.4	43.1	48	51.5	52.2	52.9
XUT	1.1368727745004894e-5	3.783323036389136e-5	4.7309719774831285e-6	4.9963359370405715e-8	2.563049216593755e-6	4.10033898527476e-6	958	XUT_4F-340	NA	chrIV:720489-720890(+)	XUTs	1	NA	1	2	1	2	39	NA	21	30	46	31	39	NA	21	30	46	31	39	39	39	39	39	39	39	39	39	39	39	NA	NA	NA	NA	NA	NA	NA	NA	NA
XUT	1.1368727745004894e-5	3.783323036389136e-5	2.3654859887415643e-6	1.4989007811121716e-5	2.563049216593755e-6	6.150508477912139e-6	959	XUT_4F-341,SUT060,XUT_4F-342	NA	chrIV:721990-726500(+)	XUTs	1	3	1	3	1	1	72	48.6666666666667	76	43	18	60	72	40	76	30	18	60	72	72	72	72	72	72	72	72	72	72	72	45.3065489608349	NA	31.9	32.8	33.7	40	57.5	61	64.5
XUT	1.1368727745004895e-7	3.7833230363891363e-7	2.3654859887415644e-8	4.996335937040571e-6	2.563049216593755e-6	2.05016949263738e-6	960	XUT_4F-348	NA	chrIV:733536-734026(+)	XUTs	NA	1	1	1	NA	NA	NA	61	36	40	NA	NA	NA	61	36	40	NA	NA	NA	NA	NA	NA	NA	NA	NA	NA	NA	NA	NA	61	61	61	61	61	61	61	61	61
XUT	1.1368727745004895e-7	3.7833230363891363e-7	2.3654859887415644e-8	4.9963359370405715e-8	2.563049216593755e-6	2.05016949263738e-8	961	XUT_4F-376,CUT071,CUT072,XUT_4F-377	NA	chrIV:794448-796068(+)	CUTs	NA	NA	1	NA	NA	NA	NA	NA	63	NA	NA	NA	NA	NA	63	NA	NA	NA	NA	NA	NA	NA	NA	NA	NA	NA	NA	NA	NA	NA	NA	NA	NA	NA	NA	NA	NA	NA
XUT	1.1368727745004895e-7	3.7833230363891363e-7	2.3654859887415643e-6	4.996335937040571e-6	5.12609843318751e-6	8.20067797054952e-6	962	XUT_4F-43,CUT050	NA	chrIV:73532-76623(+)	CUTs	NA	1	2	4	NA	1	NA	53	40.5	54	NA	83	NA	53	40.5	54.5	NA	83	NA	NA	NA	NA	NA	NA	NA	NA	NA	NA	NA	53	53	53	53	53	53	53	53	53
XUT	1.1368727745004894e-5	3.783323036389136e-5	7.096457966224693e-6	1.9985343748162285e-5	1.2815246082968774e-5	6.150508477912139e-6	963	XUT_4F-446,SUT063	NA	chrIV:968027-969795(+)	XUTs	1	4	5	3	1	3	56	61.25	53.2	71	68	80.6666666666667	56	61	55	74	68	65	56	56	56	56	56	56	56	56	56	56	56	60.6068716320782	61	50.8	52.6	54.4	61	64.25	66.2	68.15
XUT	1.1368727745004895e-7	3.7833230363891363e-7	9.461943954966257e-6	4.9963359370405715e-8	1.025219686637502e-5	1.02508474631869e-5	964	XUT_4F-447,SUT064	NA	chrIV:976479-977825(+)	XUTs	NA	NA	4	5	NA	4	NA	NA	51	55.4	NA	61	NA	NA	52	54	NA	61.5	NA	NA	NA	NA	NA	NA	NA	NA	NA	NA	NA	NA	NA	NA	NA	NA	NA	NA	NA	NA
XUT	1.1368727745004895e-7	3.7833230363891363e-7	2.3654859887415643e-6	4.996335937040571e-6	2.563049216593755e-6	2.05016949263738e-6	965	XUT_4F-449	NA	chrIV:979511-980109(+)	XUTs	NA	1	1	1	NA	1	NA	69	82	46	NA	53	NA	69	82	46	NA	53	NA	NA	NA	NA	NA	NA	NA	NA	NA	NA	NA	69	69	69	69	69	69	69	69	69
XUT	1.1368727745004895e-7	3.783323036389136e-5	1.4192915932449386e-5	9.992671874081143e-6	1.2815246082968774e-5	4.10033898527476e-6	966	XUT_4F-467,SUT065	NA	chrIV:1013458-1016877(+)	XUTs	NA	2	5	2	1	6	NA	64.5	31	97	20	45.3333333333333	NA	64.5	26	97	20	48	NA	NA	NA	NA	NA	NA	NA	NA	NA	NA	NA	64.4980619863884	NA	64.05	64.1	64.15	64.5	64.75	64.8	64.85
XUT	1.1368727745004895e-7	3.7833230363891363e-7	2.3654859887415643e-6	4.9963359370405715e-8	2.5630492165937546e-8	2.05016949263738e-8	967	XUT_4F-473	NA	chrIV:1022150-1022976(+)	XUTs	NA	NA	NA	NA	NA	1	NA	NA	NA	NA	NA	32	NA	NA	NA	NA	NA	32	NA	NA	NA	NA	NA	NA	NA	NA	NA	NA	NA	NA	NA	NA	NA	NA	NA	NA	NA	NA
XUT	1.1368727745004895e-7	3.7833230363891363e-7	2.3654859887415644e-8	4.9963359370405715e-8	2.5630492165937546e-8	2.05016949263738e-6	968	XUT_4F-491	NA	chrIV:1049878-1050559(+)	XUTs	NA	NA	NA	1	NA	NA	NA	NA	NA	46	NA	NA	NA	NA	NA	46	NA	NA	NA	NA	NA	NA	NA	NA	NA	NA	NA	NA	NA	NA	NA	NA	NA	NA	NA	NA	NA	NA
XUT	1.1368727745004895e-7	3.7833230363891363e-7	2.3654859887415643e-6	4.9963359370405715e-8	2.563049216593755e-6	6.150508477912139e-6	969	XUT_4F-497	NA	chrIV:1071420-1071987(+)	XUTs	NA	NA	1	3	NA	1	NA	NA	54	88.3333333333333	NA	36	NA	NA	54	77	NA	36	NA	NA	NA	NA	NA	NA	NA	NA	NA	NA	NA	NA	NA	NA	NA	NA	NA	NA	NA	NA
XUT	1.1368727745004894e-5	3.7833230363891363e-7	4.7309719774831285e-6	4.996335937040571e-6	5.12609843318751e-6	1.02508474631869e-5	970	XUT_4F-50,SUT042	NA	chrIV:80655-83423(+)	XUTs	1	1	2	5	NA	2	60	87	93.5	73.4	NA	65	60	87	93.5	60	NA	65	60	60	60	60	60	60	60	60	60	60	60	87	87	87	87	87	87	87	87	87
XUT	1.1368727745004895e-7	3.7833230363891363e-7	1.8923887909932514e-5	2.498167968520286e-5	2.050439373275004e-5	2.4602033911648557e-5	971	XUT_4F-500,SUT066	NA	chrIV:1080792-1081055(+)	XUTs	NA	5	8	12	NA	8	NA	34.8	30.125	34.9166666666667	NA	38.125	NA	33	27.5	29.5	NA	42	NA	NA	NA	NA	NA	NA	NA	NA	NA	NA	NA	32.97104866978	46	20.6	23.2	25.8	33	46	46	46
XUT	1.1368727745004895e-7	3.7833230363891363e-7	1.8923887909932514e-5	1.4989007811121716e-5	1.2815246082968774e-5	3.485288137483546e-5	972	XUT_4F-524,SUT069,XUT_4F-526,CUT085	NA	chrIV:1162289-1166379(+)	CUTs	NA	3	5	17	NA	8	NA	30.6666666666667	41	28.1764705882353	NA	48.125	NA	34	42	30	NA	42.5	NA	NA	NA	NA	NA	NA	NA	NA	NA	NA	NA	27.9906431320311	NA	16.9	18.8	20.7	34	38.5	39.4	40.3
XUT	2.2737455490009787e-5	3.7833230363891363e-7	9.461943954966257e-6	2.498167968520286e-5	1.537829529956253e-5	1.2301016955824279e-5	973	XUT_4F-529,SUT070	NA	chrIV:1166581-1167104(+)	XUTs	2	5	6	6	NA	4	40	33.4	34.6666666666667	45.1666666666667	NA	43.25	40	29	30.5	43	NA	40	37.8285606387555	NA	28.3	29.6	30.9	40	46.5	47.8	49.1	50.4	51.7	31.2773728148742	NA	20.2	21.4	22.6	29	41	43.4	45.8
XUT	1.1368727745004895e-7	3.7833230363891363e-7	2.3654859887415644e-8	4.9963359370405715e-8	2.563049216593755e-6	2.05016949263738e-8	974	XUT_4F-544	NA	chrIV:1192684-1194571(+)	XUTs	NA	NA	1	NA	NA	NA	NA	NA	41	NA	NA	NA	NA	NA	41	NA	NA	NA	NA	NA	NA	NA	NA	NA	NA	NA	NA	NA	NA	NA	NA	NA	NA	NA	NA	NA	NA	NA
XUT	1.1368727745004894e-5	3.7833230363891363e-7	4.7309719774831285e-6	4.996335937040571e-6	2.563049216593755e-6	1.02508474631869e-5	975	XUT_4F-592	NA	chrIV:1288232-1289191(+)	XUTs	1	1	1	5	NA	2	40	34	13	49.8	NA	74	40	34	13	45	NA	74	40	40	40	40	40	40	40	40	40	40	40	34	34	34	34	34	34	34	34	34
XUT	1.1368727745004895e-7	3.7833230363891363e-7	2.3654859887415643e-6	4.9963359370405715e-8	2.5630492165937546e-8	2.05016949263738e-6	976	XUT_4F-605,CUT092	NA	chrIV:1319413-1319757(+)	CUTs	NA	NA	NA	1	NA	1	NA	NA	NA	10	NA	36	NA	NA	NA	10	NA	36	NA	NA	NA	NA	NA	NA	NA	NA	NA	NA	NA	NA	NA	NA	NA	NA	NA	NA	NA	NA
XUT	1.1368727745004895e-7	3.7833230363891363e-7	7.096457966224693e-6	4.9963359370405715e-8	5.12609843318751e-6	4.10033898527476e-6	977	XUT_4F-622	NA	chrIV:1361108-1362384(+)	XUTs	NA	NA	2	2	NA	3	NA	NA	51	38.5	NA	65.3333333333333	NA	NA	51	38.5	NA	53	NA	NA	NA	NA	NA	NA	NA	NA	NA	NA	NA	NA	NA	NA	NA	NA	NA	NA	NA	NA
XUT	1.1368727745004894e-5	3.7833230363891363e-7	9.461943954966257e-6	4.9963359370405715e-8	2.5630492165937546e-8	1.2301016955824279e-5	978	XUT_4F-642,SUT075	NA	chrIV:1406033-1408837(+)	XUTs	1	NA	NA	6	NA	4	67	NA	NA	53.5	NA	50.5	67	NA	NA	48	NA	35.5	67	67	67	67	67	67	67	67	67	67	67	NA	NA	NA	NA	NA	NA	NA	NA	NA
XUT	1.1368727745004895e-7	3.7833230363891363e-7	2.3654859887415643e-6	4.9963359370405715e-8	2.5630492165937546e-8	2.05016949263738e-8	979	XUT_4F-645,SUT076	NA	chrIV:1410443-1411909(+)	XUTs	NA	NA	NA	NA	NA	1	NA	NA	NA	NA	NA	24	NA	NA	NA	NA	NA	24	NA	NA	NA	NA	NA	NA	NA	NA	NA	NA	NA	NA	NA	NA	NA	NA	NA	NA	NA	NA
XUT	1.1368727745004895e-7	3.7833230363891363e-7	2.3654859887415644e-8	4.9963359370405715e-8	2.5630492165937546e-8	2.05016949263738e-6	980	XUT_4F-669,SUT078	NA	chrIV:1454974-1456677(+)	XUTs	NA	NA	NA	1	NA	NA	NA	NA	NA	58	NA	NA	NA	NA	NA	58	NA	NA	NA	NA	NA	NA	NA	NA	NA	NA	NA	NA	NA	NA	NA	NA	NA	NA	NA	NA	NA	NA
XUT	1.1368727745004895e-7	3.7833230363891363e-7	2.3654859887415643e-6	4.9963359370405715e-8	2.5630492165937546e-8	2.05016949263738e-8	981	XUT_4F-685	NA	chrIV:1481128-1482425(+)	XUTs	NA	NA	NA	NA	NA	1	NA	NA	NA	NA	NA	44	NA	NA	NA	NA	NA	44	NA	NA	NA	NA	NA	NA	NA	NA	NA	NA	NA	NA	NA	NA	NA	NA	NA	NA	NA	NA
XUT	1.1368727745004895e-7	3.7833230363891363e-7	2.3654859887415643e-6	4.9963359370405715e-8	7.689147649781265e-6	2.05016949263738e-8	982	XUT_4F-689,SUT081,CUT100	NA	chrIV:1483714-1485581(+)	CUTs	NA	NA	3	NA	NA	1	NA	NA	60.3333333333333	NA	NA	67	NA	NA	50	NA	NA	67	NA	NA	NA	NA	NA	NA	NA	NA	NA	NA	NA	NA	NA	NA	NA	NA	NA	NA	NA	NA
XUT	1.1368727745004895e-7	3.7833230363891363e-7	9.461943954966257e-6	4.996335937040571e-6	2.563049216593755e-6	1.02508474631869e-5	983	XUT_4F-700,SUT083	NA	chrIV:1500694-1502531(+)	XUTs	NA	1	1	5	NA	4	NA	90	55	35.8	NA	59.25	NA	90	55	37	NA	35.5	NA	NA	NA	NA	NA	NA	NA	NA	NA	NA	NA	90	90	90	90	90	90	90	90	90
XUT	1.1368727745004895e-7	3.7833230363891363e-7	2.3654859887415644e-8	9.992671874081143e-6	7.689147649781265e-6	4.10033898527476e-6	984	XUT_4F-703	NA	chrIV:1506978-1507937(+)	XUTs	NA	2	3	2	NA	NA	NA	87	35	58	NA	NA	NA	87	34	58	NA	NA	NA	NA	NA	NA	NA	NA	NA	NA	NA	NA	NA	71.8888030224458	NA	42.9	47.8	52.7	87	111.5	116.4	121.3
XUT	1.1368727745004895e-7	3.7833230363891363e-7	2.3654859887415644e-8	4.9963359370405715e-8	2.5630492165937546e-8	2.05016949263738e-6	985	XUT_4F-707	NA	chrIV:1516559-1517605(+)	XUTs	NA	NA	NA	1	NA	NA	NA	NA	NA	75	NA	NA	NA	NA	NA	75	NA	NA	NA	NA	NA	NA	NA	NA	NA	NA	NA	NA	NA	NA	NA	NA	NA	NA	NA	NA	NA	NA
XUT	1.1368727745004895e-7	3.7833230363891363e-7	2.3654859887415643e-6	1.4989007811121716e-5	1.025219686637502e-5	2.05016949263738e-6	986	XUT_4F-709,YDRWdelta31	NA	chrIV:1518203-1519191(+)	XUTs	NA	3	4	1	NA	1	NA	40.3333333333333	48	42	NA	56	NA	38	46	42	NA	56	NA	NA	NA	NA	NA	NA	NA	NA	NA	NA	NA	39.8553105887477	NA	34.4	34.8	35.2	38	43.5	44.6	45.7
XUT	1.1368727745004895e-7	3.7833230363891363e-7	2.3654859887415644e-8	4.9963359370405715e-8	2.5630492165937546e-8	2.05016949263738e-6	987	XUT_4R-1	NA	chrIV:3828-4268(-)	XUTs	NA	NA	NA	1	NA	NA	NA	NA	NA	55	NA	NA	NA	NA	NA	55	NA	NA	NA	NA	NA	NA	NA	NA	NA	NA	NA	NA	NA	NA	NA	NA	NA	NA	NA	NA	NA	NA
XUT	1.1368727745004894e-5	3.7833230363891363e-7	2.3654859887415643e-6	1.4989007811121716e-5	2.5630492165937546e-8	4.10033898527476e-6	988	XUT_4R-100	NA	chrIV:239859-242105(-)	XUTs	1	3	NA	2	NA	1	23	56	NA	69.5	NA	15	23	51	NA	69.5	NA	15	23	23	23	23	23	23	23	23	23	23	23	55.0210387831044	NA	46.5	47	47.5	51	61	63	65
XUT	1.1368727745004894e-5	3.7833230363891363e-7	2.3654859887415644e-8	4.9963359370405715e-8	2.5630492165937546e-8	6.150508477912139e-6	989	XUT_4R-190,SUT465	NA	chrIV:443694-444204(-)	XUTs	1	NA	NA	3	NA	NA	66	NA	NA	55.3333333333333	NA	NA	66	NA	NA	59	NA	NA	66	66	66	66	66	66	66	66	66	66	66	NA	NA	NA	NA	NA	NA	NA	NA	NA
XUT	1.1368727745004895e-7	3.783323036389136e-5	4.7309719774831285e-6	4.996335937040571e-6	2.5630492165937546e-8	8.20067797054952e-6	990	XUT_4R-237,SUT469	NA	chrIV:544832-546026(-)	XUTs	NA	1	NA	4	1	2	NA	42	NA	46.75	85	22.5	NA	42	NA	48.5	85	22.5	NA	NA	NA	NA	NA	NA	NA	NA	NA	NA	NA	42	42	42	42	42	42	42	42	42
XUT	1.1368727745004894e-5	3.7833230363891363e-7	2.3654859887415643e-6	4.9963359370405715e-8	2.5630492165937546e-8	2.05016949263738e-8	991	XUT_4R-253	NA	chrIV:575869-576328(-)	XUTs	1	NA	NA	NA	NA	1	43	NA	NA	NA	NA	35	43	NA	NA	NA	NA	35	43	43	43	43	43	43	43	43	43	43	43	NA	NA	NA	NA	NA	NA	NA	NA	NA
XUT	1.1368727745004894e-5	3.7833230363891363e-7	4.7309719774831285e-6	4.9963359370405715e-8	2.563049216593755e-6	1.02508474631869e-5	992	XUT_4R-263,SUT471	NA	chrIV:592565-593533(-)	XUTs	1	NA	1	5	NA	2	29	NA	65	29.4	NA	39	29	NA	65	33	NA	39	29	29	29	29	29	29	29	29	29	29	29	NA	NA	NA	NA	NA	NA	NA	NA	NA
XUT	1.1368727745004895e-7	3.7833230363891363e-7	2.3654859887415643e-6	9.992671874081143e-6	5.12609843318751e-6	1.2301016955824279e-5	993	XUT_4R-27	NA	chrIV:66065-67592(-)	XUTs	NA	2	2	6	NA	1	NA	64.5	63	59.5	NA	62	NA	64.5	63	65	NA	62	NA	NA	NA	NA	NA	NA	NA	NA	NA	NA	NA	64.3428317685816	NA	60.45	60.9	61.35	64.5	66.75	67.2	67.65
XUT	1.1368727745004895e-7	3.7833230363891363e-7	9.461943954966257e-6	9.992671874081143e-6	5.12609843318751e-6	1.4351186448461659e-5	994	XUT_4R-274,CUT502,SUT473	NA	chrIV:620373-621783(-)	CUTs	NA	2	2	7	NA	4	NA	39.5	48	66.2857142857143	NA	57.25	NA	39.5	48	64	NA	55.5	NA	NA	NA	NA	NA	NA	NA	NA	NA	NA	NA	39.1152144312159	NA	34.55	35.1	35.65	39.5	42.25	42.8	43.35
XUT	1.1368727745004895e-7	3.7833230363891363e-7	1.4192915932449386e-5	2.498167968520286e-5	7.689147649781265e-6	6.150508477912139e-6	995	XUT_4R-283,YDRCdelta9	NA	chrIV:651787-653137(-)	XUTs	NA	5	3	3	NA	6	NA	45	61.3333333333333	46	NA	44.6666666666667	NA	38	65	51	NA	38	NA	NA	NA	NA	NA	NA	NA	NA	NA	NA	NA	42.8726586551136	NA	31.4	31.8	32.2	38	54	57	60
XUT	1.1368727745004895e-7	3.7833230363891363e-7	2.3654859887415643e-6	4.9963359370405715e-8	2.5630492165937546e-8	2.05016949263738e-8	996	XUT_4R-309	NA	chrIV:721749-722219(-)	XUTs	NA	NA	NA	NA	NA	1	NA	NA	NA	NA	NA	46	NA	NA	NA	NA	NA	46	NA	NA	NA	NA	NA	NA	NA	NA	NA	NA	NA	NA	NA	NA	NA	NA	NA	NA	NA	NA
XUT	6.821236647002936e-5	3.783323036389136e-5	2.057972810205161e-4	2.3982412497794745e-4	2.588679708759693e-4	2.3166915266802394e-4	997	XUT_4R-336	NA	chrIV:803028-803615(-)	XUTs	6	48	101	113	1	87	63.8333333333333	36.7916666666667	39.1188118811881	36.4867256637168	35	37.4712643678161	44.5	37.5	38	36	35	38	47.1852875190934	NA	19.5	22	24.5	44.5	60.75	66	95.5	125	154.5	33.8127639832182	NA	14.35	18.7	22	37.5	45.25	46.6	49
XUT	1.1368727745004895e-7	3.7833230363891363e-7	2.3654859887415643e-6	4.996335937040571e-6	2.563049216593755e-6	2.05016949263738e-6	998	XUT_4R-346	NA	chrIV:829034-829364(-)	XUTs	NA	1	1	1	NA	1	NA	54	64	56	NA	83	NA	54	64	56	NA	83	NA	NA	NA	NA	NA	NA	NA	NA	NA	NA	NA	54	54	54	54	54	54	54	54	54
XUT	1.1368727745004895e-7	3.7833230363891363e-7	7.096457966224693e-6	1.4989007811121716e-5	1.7941344516156285e-5	1.2301016955824279e-5	999	XUT_4R-372,SUT475	NA	chrIV:909910-913790(-)	XUTs	NA	3	7	6	NA	3	NA	62	51.4285714285714	47.6666666666667	NA	56.6666666666667	NA	63	54	52	NA	54	NA	NA	NA	NA	NA	NA	NA	NA	NA	NA	NA	60.9837814088912	NA	49.5	51	52.5	63	69	70.2	71.4
XUT	1.1368727745004895e-7	3.7833230363891363e-7	2.3654859887415643e-6	4.9963359370405715e-8	2.563049216593755e-6	2.05016949263738e-8	1000	XUT_4R-393	NA	chrIV:965318-966523(-)	XUTs	NA	NA	1	NA	NA	1	NA	NA	27	NA	NA	60	NA	NA	27	NA	NA	60	NA	NA	NA	NA	NA	NA	NA	NA	NA	NA	NA	NA	NA	NA	NA	NA	NA	NA	NA	NA
XUT	1.1368727745004894e-5	3.7833230363891363e-7	4.7309719774831285e-6	4.996335937040571e-6	2.563049216593755e-6	6.150508477912139e-6	1001	XUT_4R-423,SUT480	NA	chrIV:1018102-1019175(-)	XUTs	1	1	1	3	NA	2	21	30	24	90.6666666666667	NA	20	21	30	24	79	NA	20	21	21	21	21	21	21	21	21	21	21	21	30	30	30	30	30	30	30	30	30
XUT	1.1368727745004895e-7	3.7833230363891363e-7	7.096457966224693e-6	2.498167968520286e-5	1.2815246082968774e-5	1.4351186448461659e-5	1002	XUT_4R-446,SUT481	NA	chrIV:1102220-1103629(-)	XUTs	NA	5	5	7	NA	3	NA	30.6	47.2	52.1428571428571	NA	42	NA	21	46	46	NA	24	NA	NA	NA	NA	NA	NA	NA	NA	NA	NA	NA	25.3672037057463	NA	12	14	16	21	41	45	49
XUT	1.1368727745004894e-5	3.7833230363891363e-7	2.3654859887415644e-8	4.996335937040571e-6	2.563049216593755e-6	4.10033898527476e-6	1003	XUT_4R-483,SUT483	NA	chrIV:1174386-1174869(-)	XUTs	1	1	1	2	NA	NA	13	44	36	34	NA	NA	13	44	36	34	NA	NA	13	13	13	13	13	13	13	13	13	13	13	44	44	44	44	44	44	44	44	44
XUT	1.1368727745004895e-7	3.7833230363891363e-7	2.3654859887415644e-8	4.9963359370405715e-8	2.5630492165937546e-8	2.05016949263738e-6	1004	XUT_4R-529,SUT490	NA	chrIV:1291077-1292158(-)	XUTs	NA	NA	NA	1	NA	NA	NA	NA	NA	42	NA	NA	NA	NA	NA	42	NA	NA	NA	NA	NA	NA	NA	NA	NA	NA	NA	NA	NA	NA	NA	NA	NA	NA	NA	NA	NA	NA
XUT	1.1368727745004895e-7	3.783323036389136e-5	2.3654859887415643e-6	4.9963359370405715e-8	2.563049216593755e-6	6.150508477912139e-6	1005	XUT_4R-552,SUT493	NA	chrIV:1353115-1353553(-)	XUTs	NA	NA	1	3	1	1	NA	NA	29	22.6666666666667	24	16	NA	NA	29	21	24	16	NA	NA	NA	NA	NA	NA	NA	NA	NA	NA	NA	NA	NA	NA	NA	NA	NA	NA	NA	NA
XUT	1.1368727745004894e-5	3.7833230363891363e-7	2.3654859887415643e-6	4.9963359370405715e-8	2.5630492165937546e-8	2.05016949263738e-8	1006	XUT_4R-599	NA	chrIV:1480168-1480594(-)	XUTs	1	NA	NA	NA	NA	1	58	NA	NA	NA	NA	31	58	NA	NA	NA	NA	31	58	58	58	58	58	58	58	58	58	58	58	NA	NA	NA	NA	NA	NA	NA	NA	NA
XUT	1.1368727745004895e-7	3.7833230363891363e-7	2.3654859887415644e-8	4.9963359370405715e-8	2.563049216593755e-6	4.10033898527476e-6	1007	XUT_4R-608,SUT496	NA	chrIV:1493517-1493945(-)	XUTs	NA	NA	1	2	NA	NA	NA	NA	31	36.5	NA	NA	NA	NA	31	36.5	NA	NA	NA	NA	NA	NA	NA	NA	NA	NA	NA	NA	NA	NA	NA	NA	NA	NA	NA	NA	NA	NA
XUT	1.1368727745004895e-7	3.7833230363891363e-7	4.7309719774831285e-6	4.9963359370405715e-8	2.5630492165937546e-8	2.05016949263738e-8	1008	XUT_4R-81,CUT479,CUT480	NA	chrIV:212683-217240(-)	CUTs	NA	NA	NA	NA	NA	2	NA	NA	NA	NA	NA	37.5	NA	NA	NA	NA	NA	37.5	NA	NA	NA	NA	NA	NA	NA	NA	NA	NA	NA	NA	NA	NA	NA	NA	NA	NA	NA	NA
XUT	1.1368727745004895e-7	3.7833230363891363e-7	7.096457966224693e-6	2.997801562224343e-5	1.2815246082968774e-5	1.02508474631869e-5	1009	XUT_4R-92,SUT461,XUT_4R-94	NA	chrIV:232237-235636(-)	XUTs	NA	6	5	5	NA	3	NA	48.6666666666667	40.2	41.6	NA	129.333333333333	NA	50.5	41	44	NA	64	NA	NA	NA	NA	NA	NA	NA	NA	NA	NA	NA	42.3028289042528	NA	18.5	23	27.5	50.5	63.75	65	68.75
XUT	1.1368727745004895e-7	3.7833230363891363e-7	2.3654859887415643e-6	4.9963359370405715e-8	2.5630492165937546e-8	2.05016949263738e-8	1010	XUT_5F-101	NA	chrV:211224-212382(+)	XUTs	NA	NA	NA	NA	NA	1	NA	NA	NA	NA	NA	57	NA	NA	NA	NA	NA	57	NA	NA	NA	NA	NA	NA	NA	NA	NA	NA	NA	NA	NA	NA	NA	NA	NA	NA	NA	NA
XUT	1.1368727745004895e-7	3.7833230363891363e-7	2.3654859887415644e-8	4.9963359370405715e-8	5.12609843318751e-6	2.05016949263738e-8	1011	XUT_5F-112	NA	chrV:239585-241430(+)	XUTs	NA	NA	2	NA	NA	NA	NA	NA	26.5	NA	NA	NA	NA	NA	26.5	NA	NA	NA	NA	NA	NA	NA	NA	NA	NA	NA	NA	NA	NA	NA	NA	NA	NA	NA	NA	NA	NA	NA
XUT	1.1368727745004895e-7	3.7833230363891363e-7	2.3654859887415643e-6	1.4989007811121716e-5	7.689147649781265e-6	2.05016949263738e-6	1012	XUT_5F-125	NA	chrV:259868-260666(+)	XUTs	NA	3	3	1	NA	1	NA	66	59.6666666666667	47	NA	59	NA	55	72	47	NA	59	NA	NA	NA	NA	NA	NA	NA	NA	NA	NA	NA	59.614191176514304	NA	37.9	39.8	41.7	55	81	86.2	91.4
XUT	6.821236647002936e-5	7.566646072778272e-5	1.655840192119095e-5	2.997801562224343e-5	6.407623041484388e-5	5.330440680857188e-5	1013	XUT_5F-128,SUT091	NA	chrV:268778-269426(+)	XUTs	6	6	25	26	2	7	34.1666666666667	42.5	63.04	55.3461538461538	21	34.1428571428571	32	44	37	49	21	31	30.9544921093033	NA	16.5	19	21.5	32	47	50	50.75	51.5	52.25	38.3187716175836	NA	19.75	20.5	21.25	44	53.5	56	59.5
XUT	1.1368727745004895e-7	3.7833230363891363e-7	7.096457966224693e-6	4.9963359370405715e-8	1.025219686637502e-5	2.8702372896923318e-5	1014	XUT_5F-129,SUT092	NA	chrV:270649-271616(+)	XUTs	NA	NA	4	14	NA	3	NA	NA	53.25	58.2142857142857	NA	24.3333333333333	NA	NA	47.5	57	NA	28	NA	NA	NA	NA	NA	NA	NA	NA	NA	NA	NA	NA	NA	NA	NA	NA	NA	NA	NA	NA
XUT	1.1368727745004895e-7	3.7833230363891363e-7	4.7309719774831285e-6	4.9963359370405715e-8	2.563049216593755e-6	6.150508477912139e-6	1015	XUT_5F-136	NA	chrV:279866-280883(+)	XUTs	NA	NA	1	3	NA	2	NA	NA	51	41.6666666666667	NA	37	NA	NA	51	44	NA	37	NA	NA	NA	NA	NA	NA	NA	NA	NA	NA	NA	NA	NA	NA	NA	NA	NA	NA	NA	NA
XUT	1.1368727745004895e-7	3.7833230363891363e-7	1.655840192119095e-5	4.9963359370405715e-8	7.689147649781265e-6	2.665220340428594e-5	1016	XUT_5F-139,SUT093	NA	chrV:284415-287558(+)	XUTs	NA	NA	3	13	NA	7	NA	NA	44.3333333333333	59.7692307692308	NA	53.2857142857143	NA	NA	51	53	NA	58	NA	NA	NA	NA	NA	NA	NA	NA	NA	NA	NA	NA	NA	NA	NA	NA	NA	NA	NA	NA
XUT	1.1368727745004895e-7	3.7833230363891363e-7	2.3654859887415643e-6	4.996335937040571e-6	2.5630492165937546e-8	2.05016949263738e-6	1017	XUT_5F-151	NA	chrV:310699-311920(+)	XUTs	NA	1	NA	1	NA	1	NA	81	NA	39	NA	59	NA	81	NA	39	NA	59	NA	NA	NA	NA	NA	NA	NA	NA	NA	NA	NA	81	81	81	81	81	81	81	81	81
XUT	1.1368727745004895e-7	3.7833230363891363e-7	2.3654859887415644e-8	4.9963359370405715e-8	2.5630492165937546e-8	4.10033898527476e-6	1018	XUT_5F-171	NA	chrV:336464-337653(+)	XUTs	NA	NA	NA	2	NA	NA	NA	NA	NA	23.5	NA	NA	NA	NA	NA	23.5	NA	NA	NA	NA	NA	NA	NA	NA	NA	NA	NA	NA	NA	NA	NA	NA	NA	NA	NA	NA	NA	NA
XUT	1.1368727745004895e-7	3.7833230363891363e-7	2.3654859887415644e-8	4.996335937040571e-6	2.5630492165937546e-8	2.05016949263738e-8	1019	XUT_5F-195	NA	chrV:399437-401005(+)	XUTs	NA	1	NA	NA	NA	NA	NA	67	NA	NA	NA	NA	NA	67	NA	NA	NA	NA	NA	NA	NA	NA	NA	NA	NA	NA	NA	NA	NA	67	67	67	67	67	67	67	67	67
XUT	1.1368727745004895e-7	3.7833230363891363e-7	2.3654859887415644e-8	4.996335937040571e-6	2.5630492165937546e-8	2.05016949263738e-6	1020	XUT_5F-218	NA	chrV:461060-462044(+)	XUTs	NA	1	NA	1	NA	NA	NA	37	NA	60	NA	NA	NA	37	NA	60	NA	NA	NA	NA	NA	NA	NA	NA	NA	NA	NA	NA	NA	37	37	37	37	37	37	37	37	37
XUT	1.1368727745004895e-7	3.783323036389136e-5	1.655840192119095e-5	9.992671874081143e-6	7.689147649781265e-6	1.2301016955824279e-5	1021	XUT_5F-239,SUT098	NA	chrV:503956-504971(+)	XUTs	NA	2	3	6	1	7	NA	54	24.3333333333333	39.1666666666667	62	48.5714285714286	NA	54	23	43	62	40	NA	NA	NA	NA	NA	NA	NA	NA	NA	NA	NA	53.9629502529282	NA	52.2	52.4	52.6	54	55	55.2	55.4
XUT	1.1368727745004895e-7	3.7833230363891363e-7	2.3654859887415643e-6	4.9963359370405715e-8	2.5630492165937546e-8	2.05016949263738e-6	1022	XUT_5F-24	NA	chrV:50548-52008(+)	XUTs	NA	NA	NA	1	NA	1	NA	NA	NA	38	NA	21	NA	NA	NA	38	NA	21	NA	NA	NA	NA	NA	NA	NA	NA	NA	NA	NA	NA	NA	NA	NA	NA	NA	NA	NA	NA
XUT	1.1368727745004895e-7	3.7833230363891363e-7	4.7309719774831285e-6	4.996335937040571e-6	1.025219686637502e-5	2.05016949263738e-6	1023	XUT_5F-255,SUT099	NA	chrV:554074-557081(+)	XUTs	NA	1	4	1	NA	2	NA	37	47.75	50	NA	49	NA	37	52.5	50	NA	49	NA	NA	NA	NA	NA	NA	NA	NA	NA	NA	NA	37	37	37	37	37	37	37	37	37
XUT	1.1368727745004895e-7	3.7833230363891363e-7	2.3654859887415644e-8	9.992671874081143e-6	2.563049216593755e-6	2.05016949263738e-8	1024	XUT_5F-62,YELWdelta5	NA	chrV:137038-138523(+)	XUTs	NA	2	1	NA	NA	NA	NA	29	68	NA	NA	NA	NA	29	68	NA	NA	NA	NA	NA	NA	NA	NA	NA	NA	NA	NA	NA	NA	23.4946802489415	NA	13.7	15.4	17.1	29	37.5	39.2	40.9
XUT	1.1368727745004894e-5	3.7833230363891363e-7	2.3654859887415643e-6	4.996335937040571e-6	5.12609843318751e-6	6.150508477912139e-6	1025	XUT_5F-67,CUT106	NA	chrV:150263-151761(+)	CUTs	1	1	2	3	NA	1	2	51	45.5	55.6666666666667	NA	39	2	51	45.5	49	NA	39	2	2	2	2	2	2	2	2	2	2	2	51	51	51	51	51	51	51	51	51
XUT	1.1368727745004895e-7	3.7833230363891363e-7	2.3654859887415644e-8	4.996335937040571e-6	7.689147649781265e-6	2.05016949263738e-6	1026	XUT_5F-7	NA	chrV:21398-25477(+)	XUTs	NA	1	3	1	NA	NA	NA	55	36.3333333333333	55	NA	NA	NA	55	33	55	NA	NA	NA	NA	NA	NA	NA	NA	NA	NA	NA	NA	NA	55	55	55	55	55	55	55	55	55
XUT	1.1368727745004895e-7	3.7833230363891363e-7	2.3654859887415644e-8	4.9963359370405715e-8	5.12609843318751e-6	2.05016949263738e-6	1027	XUT_5F-75	NA	chrV:167067-167892(+)	XUTs	NA	NA	2	1	NA	NA	NA	NA	44.5	46	NA	NA	NA	NA	44.5	46	NA	NA	NA	NA	NA	NA	NA	NA	NA	NA	NA	NA	NA	NA	NA	NA	NA	NA	NA	NA	NA	NA
XUT	3.410618323501468e-5	3.783323036389136e-5	7.096457966224693e-6	4.996335937040571e-6	1.7941344516156285e-5	2.8702372896923318e-5	1028	XUT_5R-11,SUT500	NA	chrV:8378-9843(-)	XUTs	3	1	7	14	1	3	33.6666666666667	22	48.4285714285714	63.0714285714286	53	46	39	22	50	58	53	45	31.7026491564804	NA	21	23	25	39	41	41.4	41.8	42.2	42.6	22	22	22	22	22	22	22	22	22
XUT	1.1368727745004894e-5	3.7833230363891363e-7	9.461943954966257e-6	1.4989007811121716e-5	2.3067442949343794e-5	2.2551864419011178e-5	1029	XUT_5R-115,YERCdelta8	NA	chrV:248477-249872(-)	XUTs	1	3	9	11	NA	4	36	52	45.7777777777778	42.5454545454545	NA	36.5	36	66	44	39	NA	36.5	36	36	36	36	36	36	36	36	36	36	36	44.0605227722998	NA	22.8	27.6	32.4	66	69	69.6	70.2
XUT	1.1368727745004895e-7	3.7833230363891363e-7	2.3654859887415644e-8	4.9963359370405715e-8	5.12609843318751e-6	4.10033898527476e-6	1030	XUT_5R-12,SUT501	NA	chrV:10435-11362(-)	XUTs	NA	NA	2	2	NA	NA	NA	NA	42.5	70	NA	NA	NA	NA	42.5	70	NA	NA	NA	NA	NA	NA	NA	NA	NA	NA	NA	NA	NA	NA	NA	NA	NA	NA	NA	NA	NA	NA
XUT	1.1368727745004895e-7	3.7833230363891363e-7	2.3654859887415643e-6	4.9963359370405715e-8	2.5630492165937546e-8	2.05016949263738e-8	1031	XUT_5R-139,YER066C-A	NA	chrV:290926-291757(-)	XUTs	NA	NA	NA	NA	NA	1	NA	NA	NA	NA	NA	47	NA	NA	NA	NA	NA	47	NA	NA	NA	NA	NA	NA	NA	NA	NA	NA	NA	NA	NA	NA	NA	NA	NA	NA	NA	NA
XUT	1.1368727745004895e-7	3.7833230363891363e-7	2.3654859887415644e-8	4.9963359370405715e-8	1.025219686637502e-5	2.05016949263738e-6	1032	XUT_5R-142	NA	chrV:298082-298396(-)	XUTs	NA	NA	4	1	NA	NA	NA	NA	28.25	50	NA	NA	NA	NA	27	50	NA	NA	NA	NA	NA	NA	NA	NA	NA	NA	NA	NA	NA	NA	NA	NA	NA	NA	NA	NA	NA	NA
XUT	1.1368727745004895e-7	3.7833230363891363e-7	2.3654859887415644e-8	4.9963359370405715e-8	2.563049216593755e-6	2.05016949263738e-8	1033	XUT_5R-148	NA	chrV:313836-314177(-)	XUTs	NA	NA	1	NA	NA	NA	NA	NA	56	NA	NA	NA	NA	NA	56	NA	NA	NA	NA	NA	NA	NA	NA	NA	NA	NA	NA	NA	NA	NA	NA	NA	NA	NA	NA	NA	NA	NA
XUT	1.1368727745004895e-7	3.7833230363891363e-7	2.3654859887415644e-8	4.9963359370405715e-8	2.563049216593755e-6	2.05016949263738e-6	1034	XUT_5R-151,CUT562	NA	chrV:318863-319757(-)	CUTs	NA	NA	1	1	NA	NA	NA	NA	54	56	NA	NA	NA	NA	54	56	NA	NA	NA	NA	NA	NA	NA	NA	NA	NA	NA	NA	NA	NA	NA	NA	NA	NA	NA	NA	NA	NA
XUT	1.1368727745004895e-7	3.7833230363891363e-7	2.1289373898674075e-5	3.997068749632457e-5	2.563049216593755e-6	6.150508477912139e-6	1035	XUT_5R-166,SUT515	NA	chrV:363697-364309(-)	XUTs	NA	8	1	3	NA	9	NA	40.375	18	25.6666666666667	NA	34.7777777777778	NA	42.5	18	22	NA	38	NA	NA	NA	NA	NA	NA	NA	NA	NA	NA	NA	35.7498370050627	NA	16.4	17.8	19.3	42.5	58.5	59.2	59.9
XUT	1.1368727745004895e-7	3.7833230363891363e-7	2.3654859887415643e-6	4.9963359370405715e-8	2.563049216593755e-6	2.05016949263738e-6	1036	XUT_5R-168	NA	chrV:366508-367113(-)	XUTs	NA	NA	1	1	NA	1	NA	NA	67	23	NA	74	NA	NA	67	23	NA	74	NA	NA	NA	NA	NA	NA	NA	NA	NA	NA	NA	NA	NA	NA	NA	NA	NA	NA	NA	NA
XUT	1.1368727745004895e-7	3.783323036389136e-5	7.096457966224693e-6	4.996335937040571e-6	2.5630492165937546e-8	4.10033898527476e-6	1037	XUT_5R-194	NA	chrV:434928-435670(-)	XUTs	NA	1	NA	2	1	3	NA	16	NA	37	67	50	NA	16	NA	37	67	47	NA	NA	NA	NA	NA	NA	NA	NA	NA	NA	NA	16	16	16	16	16	16	16	16	16
XUT	1.1368727745004894e-5	3.7833230363891363e-7	4.7309719774831285e-6	4.996335937040571e-6	2.563049216593755e-6	8.20067797054952e-6	1038	XUT_5R-211	NA	chrV:488066-488578(-)	XUTs	1	1	1	4	NA	2	25	59	45	37.75	NA	33.5	25	59	45	33	NA	33.5	25	25	25	25	25	25	25	25	25	25	25	59	59	59	59	59	59	59	59	59
XUT	1.1368727745004895e-7	3.7833230363891363e-7	2.3654859887415644e-8	4.9963359370405715e-8	2.5630492165937546e-8	2.05016949263738e-6	1039	XUT_5R-216	NA	chrV:498374-498814(-)	XUTs	NA	NA	NA	1	NA	NA	NA	NA	NA	74	NA	NA	NA	NA	NA	74	NA	NA	NA	NA	NA	NA	NA	NA	NA	NA	NA	NA	NA	NA	NA	NA	NA	NA	NA	NA	NA	NA
XUT	1.1368727745004895e-7	3.7833230363891363e-7	2.3654859887415643e-6	4.9963359370405715e-8	2.563049216593755e-6	2.05016949263738e-8	1040	XUT_5R-232	NA	chrV:542757-544353(-)	XUTs	NA	NA	1	NA	NA	1	NA	NA	63	NA	NA	48	NA	NA	63	NA	NA	48	NA	NA	NA	NA	NA	NA	NA	NA	NA	NA	NA	NA	NA	NA	NA	NA	NA	NA	NA	NA
XUT	3.410618323501468e-5	3.7833230363891363e-7	2.3654859887415644e-8	4.9963359370405715e-8	2.5630492165937546e-8	4.10033898527476e-6	1041	XUT_5R-36,CUT546	NA	chrV:62633-63977(-)	CUTs	3	NA	NA	2	NA	NA	57	NA	NA	57.5	NA	NA	57	NA	NA	57.5	NA	NA	55.257197590865204	NA	41.7	43.4	45.1	57	65.5	67.2	68.9	70.6	72.3	NA	NA	NA	NA	NA	NA	NA	NA	NA
XUT	1.1368727745004895e-7	3.7833230363891363e-7	2.3654859887415644e-8	4.9963359370405715e-8	2.563049216593755e-6	2.05016949263738e-6	1042	XUT_5R-40	NA	chrV:75955-77497(-)	XUTs	NA	NA	1	1	NA	NA	NA	NA	63	27	NA	NA	NA	NA	63	27	NA	NA	NA	NA	NA	NA	NA	NA	NA	NA	NA	NA	NA	NA	NA	NA	NA	NA	NA	NA	NA	NA
XUT	1.1368727745004895e-7	3.7833230363891363e-7	2.3654859887415644e-8	4.996335937040571e-6	2.5630492165937546e-8	2.05016949263738e-6	1043	XUT_5R-48,YELCdelta3	NA	chrV:98364-99707(-)	XUTs	NA	1	NA	1	NA	NA	NA	64	NA	77	NA	NA	NA	64	NA	77	NA	NA	NA	NA	NA	NA	NA	NA	NA	NA	NA	NA	NA	64	64	64	64	64	64	64	64	64
XUT	1.1368727745004895e-7	3.7833230363891363e-7	2.3654859887415644e-8	9.992671874081143e-6	7.689147649781265e-6	4.10033898527476e-6	1044	XUT_5R-74,SUT505,XUT_5R-75	NA	chrV:151067-151894(-)	XUTs	NA	2	3	2	NA	NA	NA	63	50.6666666666667	55	NA	NA	NA	63	42	55	NA	NA	NA	NA	NA	NA	NA	NA	NA	NA	NA	NA	NA	60.6630035524124	NA	47.7	49.4	51.1	63	71.5	73.2	74.9
XUT	1.1368727745004895e-7	3.7833230363891363e-7	2.3654859887415644e-8	4.996335937040571e-6	2.5630492165937546e-8	4.10033898527476e-6	1045	XUT_5R-81,SUT507	NA	chrV:161376-162485(-)	XUTs	NA	1	NA	2	NA	NA	NA	70	NA	40.5	NA	NA	NA	70	NA	40.5	NA	NA	NA	NA	NA	NA	NA	NA	NA	NA	NA	NA	NA	70	70	70	70	70	70	70	70	70
XUT	1.1368727745004895e-7	3.7833230363891363e-7	9.461943954966257e-6	4.9963359370405715e-8	2.563049216593755e-6	2.05016949263738e-6	1046	XUT_5R-90-m,SUT508	NA	chrV:175629-177624(-)	XUTs	NA	NA	1	1	NA	4	NA	NA	53	45	NA	53.75	NA	NA	53	45	NA	64.5	NA	NA	NA	NA	NA	NA	NA	NA	NA	NA	NA	NA	NA	NA	NA	NA	NA	NA	NA	NA
XUT	1.1368727745004895e-7	1.1349969109167409e-4	4.257874779734815e-5	3.4974351559284004e-5	4.3571836682093833e-5	2.2551864419011178e-5	1047	XUT_5R-93,SUT509	NA	chrV:186889-188144(-)	XUTs	NA	7	17	11	3	18	NA	55.7142857142857	55.5294117647059	51.9090909090909	64	50.6111111111111	NA	62	54	53	54	50	NA	NA	NA	NA	NA	NA	NA	NA	NA	NA	NA	53.818501685762	NA	34.9	35.8	36.7	62	66	66.6	67.3
XUT	1.1368727745004895e-7	3.7833230363891363e-7	2.3654859887415644e-8	4.9963359370405715e-8	2.563049216593755e-6	4.10033898527476e-6	1048	XUT_5R-97,SUT512	NA	chrV:202478-204665(-)	XUTs	NA	NA	1	2	NA	NA	NA	NA	68	50.5	NA	NA	NA	NA	68	50.5	NA	NA	NA	NA	NA	NA	NA	NA	NA	NA	NA	NA	NA	NA	NA	NA	NA	NA	NA	NA	NA	NA
XUT	1.1368727745004895e-7	3.7833230363891363e-7	2.3654859887415644e-8	4.9963359370405715e-8	2.5630492165937546e-8	2.05016949263738e-6	1049	XUT_6F-104	NA	chrVI:252026-252344(+)	XUTs	NA	NA	NA	1	NA	NA	NA	NA	NA	37	NA	NA	NA	NA	NA	37	NA	NA	NA	NA	NA	NA	NA	NA	NA	NA	NA	NA	NA	NA	NA	NA	NA	NA	NA	NA	NA	NA
XUT	1.1368727745004895e-7	3.7833230363891363e-7	2.3654859887415644e-8	4.9963359370405715e-8	2.563049216593755e-6	2.05016949263738e-8	1050	XUT_6F-15	NA	chrVI:31492-32436(+)	XUTs	NA	NA	1	NA	NA	NA	NA	NA	68	NA	NA	NA	NA	NA	68	NA	NA	NA	NA	NA	NA	NA	NA	NA	NA	NA	NA	NA	NA	NA	NA	NA	NA	NA	NA	NA	NA	NA
XUT	1.1368727745004895e-7	3.7833230363891363e-7	2.3654859887415643e-6	4.9963359370405715e-8	2.5630492165937546e-8	2.05016949263738e-8	1051	XUT_6F-39	NA	chrVI:97968-98637(+)	XUTs	NA	NA	NA	NA	NA	1	NA	NA	NA	NA	NA	35	NA	NA	NA	NA	NA	35	NA	NA	NA	NA	NA	NA	NA	NA	NA	NA	NA	NA	NA	NA	NA	NA	NA	NA	NA	NA
XUT	1.1368727745004895e-7	3.7833230363891363e-7	2.3654859887415643e-6	4.9963359370405715e-8	2.5630492165937546e-8	2.05016949263738e-8	1052	XUT_6F-46	NA	chrVI:104088-104541(+)	XUTs	NA	NA	NA	NA	NA	1	NA	NA	NA	NA	NA	34	NA	NA	NA	NA	NA	34	NA	NA	NA	NA	NA	NA	NA	NA	NA	NA	NA	NA	NA	NA	NA	NA	NA	NA	NA	NA
XUT	1.1368727745004895e-7	3.783323036389136e-5	4.7309719774831285e-6	9.992671874081143e-6	7.689147649781265e-6	8.20067797054952e-6	1053	XUT_6F-52	NA	chrVI:111497-112317(+)	XUTs	NA	2	3	4	1	2	NA	45.5	44.3333333333333	55.75	60	48.5	NA	45.5	46	58	60	48.5	NA	NA	NA	NA	NA	NA	NA	NA	NA	NA	NA	45.1663591625449	NA	40.55	41.1	41.65	45.5	48.25	48.8	49.35
XUT	2.2737455490009787e-5	3.783323036389136e-5	7.096457966224693e-6	9.992671874081143e-6	2.5630492165937546e-8	6.150508477912139e-6	1054	XUT_6R-115,SUT531,CUT581	NA	chrVI:262279-263837(-)	CUTs	2	2	NA	3	1	3	27	81	NA	53.6666666666667	37	53	27	81	NA	52	37	51	21.7485631709315	NA	12.6	14.2	15.8	27	35	36.6	38.2	39.8	41.4	68.644009206922	NA	42.3	46.6	50.9	81	102.5	106.8	111.1
XUT	1.1368727745004895e-7	3.7833230363891363e-7	4.7309719774831285e-6	9.992671874081143e-6	5.12609843318751e-6	4.10033898527476e-6	1055	XUT_6R-28,SUT524	NA	chrVI:76508-77851(-)	XUTs	NA	2	2	2	NA	2	NA	60	43.5	34.5	NA	69	NA	60	43.5	34.5	NA	69	NA	NA	NA	NA	NA	NA	NA	NA	NA	NA	NA	59.9916660878826	NA	59.1	59.2	59.3	60	60.5	60.6	60.7
XUT	1.1368727745004895e-7	3.7833230363891363e-7	2.3654859887415643e-6	4.9963359370405715e-8	7.689147649781265e-6	4.10033898527476e-6	1056	XUT_6R-39,SUT525	NA	chrVI:96823-98063(-)	XUTs	NA	NA	3	2	NA	1	NA	NA	49.3333333333333	55.5	NA	44	NA	NA	49	55.5	NA	44	NA	NA	NA	NA	NA	NA	NA	NA	NA	NA	NA	NA	NA	NA	NA	NA	NA	NA	NA	NA
XUT	1.1368727745004895e-7	3.7833230363891363e-7	2.3654859887415644e-8	4.996335937040571e-6	5.12609843318751e-6	2.05016949263738e-8	1057	XUT_6R-50	NA	chrVI:111126-111782(-)	XUTs	NA	1	2	NA	NA	NA	NA	40	38.5	NA	NA	NA	NA	40	38.5	NA	NA	NA	NA	NA	NA	NA	NA	NA	NA	NA	NA	NA	NA	40	40	40	40	40	40	40	40	40
XUT	1.1368727745004895e-7	3.7833230363891363e-7	9.461943954966257e-6	4.996335937040571e-6	7.689147649781265e-6	2.05016949263738e-6	1058	XUT_6R-65,SUT528	NA	chrVI:158100-159136(-)	XUTs	NA	1	3	1	NA	4	NA	67	67.6666666666667	44	NA	59.25	NA	67	75	44	NA	62.5	NA	NA	NA	NA	NA	NA	NA	NA	NA	NA	NA	67	67	67	67	67	67	67	67	67
XUT	1.1368727745004895e-7	3.7833230363891363e-7	2.3654859887415643e-6	4.9963359370405715e-8	2.5630492165937546e-8	2.05016949263738e-8	1059	XUT_6R-66	NA	chrVI:159158-160101(-)	XUTs	NA	NA	NA	NA	NA	1	NA	NA	NA	NA	NA	71	NA	NA	NA	NA	NA	71	NA	NA	NA	NA	NA	NA	NA	NA	NA	NA	NA	NA	NA	NA	NA	NA	NA	NA	NA	NA
XUT	1.1368727745004895e-7	3.7833230363891363e-7	2.3654859887415644e-8	4.996335937040571e-6	2.563049216593755e-6	2.05016949263738e-8	1060	XUT_7F-110	NA	chrVII:235772-236158(+)	XUTs	NA	1	1	NA	NA	NA	NA	42	46	NA	NA	NA	NA	42	46	NA	NA	NA	NA	NA	NA	NA	NA	NA	NA	NA	NA	NA	NA	42	42	42	42	42	42	42	42	42
XUT	1.1368727745004895e-7	3.7833230363891363e-7	2.3654859887415643e-6	9.992671874081143e-6	5.12609843318751e-6	4.10033898527476e-6	1061	XUT_7F-130	NA	chrVII:276422-277346(+)	XUTs	NA	2	2	2	NA	1	NA	58	46.5	35.5	NA	68	NA	58	46.5	35.5	NA	68	NA	NA	NA	NA	NA	NA	NA	NA	NA	NA	NA	57.9223618302983	NA	55.3	55.6	55.9	58	59.5	59.8	60.1
XUT	1.1368727745004895e-7	3.7833230363891363e-7	2.3654859887415644e-8	4.9963359370405715e-8	2.5630492165937546e-8	2.05016949263738e-6	1062	XUT_7F-133,CUT135	NA	chrVII:280763-281315(+)	CUTs	NA	NA	NA	1	NA	NA	NA	NA	NA	58	NA	NA	NA	NA	NA	58	NA	NA	NA	NA	NA	NA	NA	NA	NA	NA	NA	NA	NA	NA	NA	NA	NA	NA	NA	NA	NA	NA
XUT	1.1368727745004895e-7	3.7833230363891363e-7	2.3654859887415644e-8	4.996335937040571e-6	2.5630492165937546e-8	2.05016949263738e-8	1063	XUT_7F-158,SUT115	NA	chrVII:324121-325235(+)	XUTs	NA	1	NA	NA	NA	NA	NA	46	NA	NA	NA	NA	NA	46	NA	NA	NA	NA	NA	NA	NA	NA	NA	NA	NA	NA	NA	NA	NA	46	46	46	46	46	46	46	46	46
XUT	1.1368727745004895e-7	3.7833230363891363e-7	4.7309719774831285e-6	4.9963359370405715e-8	2.5630492165937546e-8	2.05016949263738e-6	1064	XUT_7F-16,SUT109	NA	chrVII:27763-29770(+)	XUTs	NA	NA	NA	1	NA	2	NA	NA	NA	80	NA	62	NA	NA	NA	80	NA	62	NA	NA	NA	NA	NA	NA	NA	NA	NA	NA	NA	NA	NA	NA	NA	NA	NA	NA	NA	NA
XUT	2.2737455490009787e-5	7.566646072778272e-5	9.461943954966257e-6	4.996335937040571e-6	1.2815246082968774e-5	2.8702372896923318e-5	1065	XUT_7F-261,SUT122,CUT148	NA	chrVII:559183-559571(+)	CUTs	2	1	5	14	2	4	32.5	34	48.8	43.1428571428571	19	41	32.5	34	64	28	19	46.5	32.0312347560939	NA	27.55	28.1	28.65	32.5	35.25	35.8	36.35	36.9	37.45	34	34	34	34	34	34	34	34	34
XUT	1.1368727745004895e-7	3.783323036389136e-5	2.3654859887415643e-6	4.9963359370405715e-8	2.5630492165937546e-8	2.05016949263738e-8	1066	XUT_7F-271	NA	chrVII:592737-593362(+)	XUTs	NA	NA	NA	NA	1	1	NA	NA	NA	NA	43	82	NA	NA	NA	NA	43	82	NA	NA	NA	NA	NA	NA	NA	NA	NA	NA	NA	NA	NA	NA	NA	NA	NA	NA	NA	NA
XUT	1.1368727745004895e-7	3.7833230363891363e-7	2.3654859887415644e-8	4.996335937040571e-6	2.5630492165937546e-8	4.10033898527476e-6	1067	XUT_7F-276,CUT149	NA	chrVII:605667-606123(+)	CUTs	NA	1	NA	2	NA	NA	NA	60	NA	19.5	NA	NA	NA	60	NA	19.5	NA	NA	NA	NA	NA	NA	NA	NA	NA	NA	NA	NA	NA	60	60	60	60	60	60	60	60	60
XUT	1.1368727745004895e-7	3.7833230363891363e-7	2.3654859887415644e-8	4.996335937040571e-6	2.5630492165937546e-8	2.05016949263738e-8	1068	XUT_7F-281,CUT151	NA	chrVII:616265-617579(+)	CUTs	NA	1	NA	NA	NA	NA	NA	57	NA	NA	NA	NA	NA	57	NA	NA	NA	NA	NA	NA	NA	NA	NA	NA	NA	NA	NA	NA	NA	57	57	57	57	57	57	57	57	57
XUT	1.1368727745004895e-7	3.7833230363891363e-7	9.461943954966257e-6	9.992671874081143e-6	1.2815246082968774e-5	8.20067797054952e-6	1069	XUT_7F-283,SUT123	NA	chrVII:620205-622300(+)	XUTs	NA	2	5	4	NA	4	NA	30	42.8	28	NA	38.75	NA	30	51	26	NA	38.5	NA	NA	NA	NA	NA	NA	NA	NA	NA	NA	NA	29.5803989154981	NA	25.5	26	26.5	30	32.5	33	33.5
XUT	1.1368727745004895e-7	3.7833230363891363e-7	2.3654859887415644e-8	9.992671874081143e-6	5.12609843318751e-6	2.05016949263738e-6	1070	XUT_7F-296,SUT126	NA	chrVII:660012-661542(+)	XUTs	NA	2	2	1	NA	NA	NA	60	53	98	NA	NA	NA	60	53	98	NA	NA	NA	NA	NA	NA	NA	NA	NA	NA	NA	NA	NA	52.5261839466756	NA	33.9	36.8	39.7	60	74.5	77.4	80.3
XUT	1.1368727745004895e-7	3.7833230363891363e-7	7.096457966224693e-6	4.996335937040571e-6	2.5630492165937546e-8	2.05016949263738e-8	1071	XUT_7F-31,SUT110,CUT125	NA	chrVII:63743-64426(+)	CUTs	NA	1	NA	NA	NA	3	NA	44	NA	NA	NA	39.3333333333333	NA	44	NA	NA	NA	42	NA	NA	NA	NA	NA	NA	NA	NA	NA	NA	NA	44	44	44	44	44	44	44	44	44
XUT	1.1368727745004895e-7	3.7833230363891363e-7	2.3654859887415644e-8	4.9963359370405715e-8	2.5630492165937546e-8	2.05016949263738e-6	1072	XUT_7F-311	NA	chrVII:701675-702556(+)	XUTs	NA	NA	NA	1	NA	NA	NA	NA	NA	74	NA	NA	NA	NA	NA	74	NA	NA	NA	NA	NA	NA	NA	NA	NA	NA	NA	NA	NA	NA	NA	NA	NA	NA	NA	NA	NA	NA
XUT	1.1368727745004895e-7	3.7833230363891363e-7	2.3654859887415644e-8	4.9963359370405715e-8	2.563049216593755e-6	2.05016949263738e-6	1073	XUT_7F-323,SUT127,CUT154	NA	chrVII:729946-730853(+)	CUTs	NA	NA	1	1	NA	NA	NA	NA	50	62	NA	NA	NA	NA	50	62	NA	NA	NA	NA	NA	NA	NA	NA	NA	NA	NA	NA	NA	NA	NA	NA	NA	NA	NA	NA	NA	NA
XUT	1.1368727745004895e-7	3.7833230363891363e-7	2.3654859887415643e-6	4.996335937040571e-6	1.025219686637502e-5	4.10033898527476e-6	1074	XUT_7F-324,SUT128	NA	chrVII:731266-733118(+)	XUTs	NA	1	4	2	NA	1	NA	85	44	40.5	NA	50	NA	85	46.5	40.5	NA	50	NA	NA	NA	NA	NA	NA	NA	NA	NA	NA	NA	85	85	85	85	85	85	85	85	85
XUT	1.1368727745004894e-5	3.7833230363891363e-7	2.3654859887415643e-6	4.9963359370405715e-8	2.5630492165937546e-8	2.05016949263738e-8	1075	XUT_7F-333	NA	chrVII:752976-754407(+)	XUTs	1	NA	NA	NA	NA	1	16	NA	NA	NA	NA	45	16	NA	NA	NA	NA	45	16	16	16	16	16	16	16	16	16	16	16	NA	NA	NA	NA	NA	NA	NA	NA	NA
XUT	1.1368727745004894e-5	3.7833230363891363e-7	2.3654859887415644e-8	4.996335937040571e-6	2.5630492165937546e-8	2.05016949263738e-6	1076	XUT_7F-347,SUT131	NA	chrVII:778138-778959(+)	XUTs	1	1	NA	1	NA	NA	77	31	NA	57	NA	NA	77	31	NA	57	NA	NA	77	77	77	77	77	77	77	77	77	77	77	31	31	31	31	31	31	31	31	31
XUT	1.1368727745004895e-7	3.7833230363891363e-7	4.7309719774831285e-6	4.9963359370405715e-8	2.563049216593755e-6	2.05016949263738e-8	1077	XUT_7F-36	NA	chrVII:78243-79825(+)	XUTs	NA	NA	1	NA	NA	2	NA	NA	53	NA	NA	70	NA	NA	53	NA	NA	70	NA	NA	NA	NA	NA	NA	NA	NA	NA	NA	NA	NA	NA	NA	NA	NA	NA	NA	NA	NA
XUT	1.1368727745004895e-7	3.7833230363891363e-7	2.3654859887415644e-8	4.996335937040571e-6	2.5630492165937546e-8	2.05016949263738e-8	1078	XUT_7F-368	NA	chrVII:811147-811422(+)	XUTs	NA	1	NA	NA	NA	NA	NA	28	NA	NA	NA	NA	NA	28	NA	NA	NA	NA	NA	NA	NA	NA	NA	NA	NA	NA	NA	NA	NA	28	28	28	28	28	28	28	28	28
XUT	1.1368727745004895e-7	3.7833230363891363e-7	2.3654859887415644e-8	4.996335937040571e-6	5.12609843318751e-6	2.05016949263738e-8	1079	XUT_7F-375	NA	chrVII:834077-834614(+)	XUTs	NA	1	2	NA	NA	NA	NA	55	65	NA	NA	NA	NA	55	65	NA	NA	NA	NA	NA	NA	NA	NA	NA	NA	NA	NA	NA	NA	55	55	55	55	55	55	55	55	55
XUT	1.1368727745004895e-7	3.7833230363891363e-7	2.3654859887415644e-8	4.9963359370405715e-8	2.563049216593755e-6	6.150508477912139e-6	1080	XUT_7F-414,SUT137	NA	chrVII:902190-903513(+)	XUTs	NA	NA	1	3	NA	NA	NA	NA	65	71.6666666666667	NA	NA	NA	NA	65	81	NA	NA	NA	NA	NA	NA	NA	NA	NA	NA	NA	NA	NA	NA	NA	NA	NA	NA	NA	NA	NA	NA
XUT	1.1368727745004895e-7	3.7833230363891363e-7	7.096457966224693e-6	4.996335937040571e-6	2.5630492165937546e-8	8.20067797054952e-6	1081	XUT_7F-426,SUT138	NA	chrVII:937065-938291(+)	XUTs	NA	1	NA	4	NA	3	NA	80	NA	56.25	NA	67	NA	80	NA	56.5	NA	75	NA	NA	NA	NA	NA	NA	NA	NA	NA	NA	NA	80	80	80	80	80	80	80	80	80
XUT	2.2737455490009787e-5	3.7833230363891363e-7	1.655840192119095e-5	1.9985343748162285e-5	2.050439373275004e-5	1.640135594109904e-5	1082	XUT_7F-439,SUT141,CUT164	NA	chrVII:974181-975762(+)	CUTs	2	4	8	8	NA	7	37	35.5	54	49.25	NA	28.4285714285714	37	29	57	58	NA	29	30.4630924234556	NA	18.1	20.2	22.3	37	47.5	49.6	51.7	53.8	55.9	31.1257724013819	NA	19.15	19.3	19.45	29	44.75	48.8	52.85
XUT	1.1368727745004894e-5	3.7833230363891363e-7	4.7309719774831285e-6	4.9963359370405715e-8	1.025219686637502e-5	4.10033898527476e-6	1083	XUT_7F-44	NA	chrVII:89434-89898(+)	XUTs	1	NA	4	2	NA	2	24	NA	34.5	54	NA	19.5	24	NA	31.5	54	NA	19.5	24	24	24	24	24	24	24	24	24	24	24	NA	NA	NA	NA	NA	NA	NA	NA	NA
XUT	1.1368727745004895e-7	3.7833230363891363e-7	4.7309719774831285e-6	9.992671874081143e-6	2.563049216593755e-6	1.2301016955824279e-5	1084	XUT_7F-447,SUT142	NA	chrVII:994248-994966(+)	XUTs	NA	2	1	6	NA	2	NA	28.5	50	35.3333333333333	NA	32.5	NA	28.5	50	29.5	NA	32.5	NA	NA	NA	NA	NA	NA	NA	NA	NA	NA	NA	22.494443758404	NA	12.75	14.5	16.25	28.5	37.25	39	40.75
XUT	1.1368727745004895e-7	3.7833230363891363e-7	2.3654859887415643e-6	4.996335937040571e-6	2.5630492165937546e-8	4.10033898527476e-6	1085	XUT_7F-469,SUT145	NA	chrVII:1059023-1059725(+)	XUTs	NA	1	NA	2	NA	1	NA	49	NA	40	NA	41	NA	49	NA	40	NA	41	NA	NA	NA	NA	NA	NA	NA	NA	NA	NA	NA	49	49	49	49	49	49	49	49	49
XUT	1.1368727745004895e-7	3.7833230363891363e-7	2.3654859887415643e-6	4.9963359370405715e-8	2.5630492165937546e-8	2.05016949263738e-6	1086	XUT_7F-475	NA	chrVII:1078567-1079869(+)	XUTs	NA	NA	NA	1	NA	1	NA	NA	NA	63	NA	52	NA	NA	NA	63	NA	52	NA	NA	NA	NA	NA	NA	NA	NA	NA	NA	NA	NA	NA	NA	NA	NA	NA	NA	NA	NA
XUT	1.1368727745004895e-7	3.7833230363891363e-7	2.3654859887415644e-8	4.9963359370405715e-8	2.5630492165937546e-8	2.05016949263738e-6	1087	XUT_7F-478	NA	chrVII:1081176-1081492(+)	XUTs	NA	NA	NA	1	NA	NA	NA	NA	NA	54	NA	NA	NA	NA	NA	54	NA	NA	NA	NA	NA	NA	NA	NA	NA	NA	NA	NA	NA	NA	NA	NA	NA	NA	NA	NA	NA	NA
XUT	1.1368727745004895e-7	3.7833230363891363e-7	2.3654859887415644e-8	4.9963359370405715e-8	5.12609843318751e-6	2.05016949263738e-8	1088	XUT_7F-48,CUT126	NA	chrVII:95072-95755(+)	CUTs	NA	NA	2	NA	NA	NA	NA	NA	46	NA	NA	NA	NA	NA	46	NA	NA	NA	NA	NA	NA	NA	NA	NA	NA	NA	NA	NA	NA	NA	NA	NA	NA	NA	NA	NA	NA	NA
XUT	2.2737455490009787e-5	3.7833230363891363e-7	4.7309719774831285e-6	1.9985343748162285e-5	5.12609843318751e-6	4.10033898527476e-6	1089	XUT_7F-480	NA	chrVII:1082814-1083576(+)	XUTs	2	4	2	2	NA	2	32	47	38	76.5	NA	43.5	32	43	38	76.5	NA	43.5	29.2403830344269	NA	20.3	21.6	22.9	32	38.5	39.8	41.1	42.4	43.7	45.6073464242318	NA	35.9	36.8	37.7	43	50.5	53.8	57.1
XUT	1.1368727745004895e-7	3.7833230363891363e-7	2.3654859887415643e-6	4.9963359370405715e-8	2.5630492165937546e-8	2.05016949263738e-6	1090	XUT_7F-59	NA	chrVII:121118-122106(+)	XUTs	NA	NA	NA	1	NA	1	NA	NA	NA	59	NA	56	NA	NA	NA	59	NA	56	NA	NA	NA	NA	NA	NA	NA	NA	NA	NA	NA	NA	NA	NA	NA	NA	NA	NA	NA	NA
XUT	1.1368727745004895e-7	3.7833230363891363e-7	4.7309719774831285e-6	4.996335937040571e-6	2.563049216593755e-6	2.05016949263738e-6	1091	XUT_7F-76	NA	chrVII:166331-166659(+)	XUTs	NA	1	1	1	NA	2	NA	37	19	22	NA	32	NA	37	19	22	NA	32	NA	NA	NA	NA	NA	NA	NA	NA	NA	NA	NA	37	37	37	37	37	37	37	37	37
XUT	1.1368727745004894e-5	3.7833230363891363e-7	2.3654859887415643e-6	4.9963359370405715e-8	2.563049216593755e-6	1.4351186448461659e-5	1092	XUT_7F-91,YGLWtau2	NA	chrVII:204004-205227(+)	XUTs	1	NA	1	7	NA	1	36	NA	37	42.4285714285714	NA	22	36	NA	37	47	NA	22	36	36	36	36	36	36	36	36	36	36	36	NA	NA	NA	NA	NA	NA	NA	NA	NA
XUT	1.1368727745004895e-7	3.7833230363891363e-7	2.3654859887415644e-8	4.996335937040571e-6	2.5630492165937546e-8	2.05016949263738e-8	1093	XUT_7F-95	NA	chrVII:205750-206174(+)	XUTs	NA	1	NA	NA	NA	NA	NA	26	NA	NA	NA	NA	NA	26	NA	NA	NA	NA	NA	NA	NA	NA	NA	NA	NA	NA	NA	NA	NA	26	26	26	26	26	26	26	26	26
XUT	1.1368727745004894e-5	3.783323036389136e-5	4.7309719774831285e-6	9.992671874081143e-6	1.537829529956253e-5	6.150508477912139e-6	1094	XUT_7R-116,SUT542	NA	chrVII:272363-273139(-)	XUTs	1	2	6	3	1	2	30	24.5	39	43.6666666666667	34	41	30	24.5	32.5	31	34	41	30	30	30	30	30	30	30	30	30	30	30	24.2487113059643	NA	21.35	21.7	22.05	24.5	26.25	26.6	26.95
XUT	1.1368727745004895e-7	3.7833230363891363e-7	2.3654859887415644e-8	4.9963359370405715e-8	2.5630492165937546e-8	2.05016949263738e-6	1095	XUT_7R-124	NA	chrVII:292824-293301(-)	XUTs	NA	NA	NA	1	NA	NA	NA	NA	NA	44	NA	NA	NA	NA	NA	44	NA	NA	NA	NA	NA	NA	NA	NA	NA	NA	NA	NA	NA	NA	NA	NA	NA	NA	NA	NA	NA	NA
XUT	1.1368727745004895e-7	3.7833230363891363e-7	2.3654859887415643e-6	4.9963359370405715e-8	2.563049216593755e-6	2.05016949263738e-8	1096	XUT_7R-131	NA	chrVII:320499-320863(-)	XUTs	NA	NA	1	NA	NA	1	NA	NA	36	NA	NA	80	NA	NA	36	NA	NA	80	NA	NA	NA	NA	NA	NA	NA	NA	NA	NA	NA	NA	NA	NA	NA	NA	NA	NA	NA	NA
XUT	1.1368727745004895e-7	3.7833230363891363e-7	9.461943954966257e-6	1.4989007811121716e-5	5.12609843318751e-6	4.10033898527476e-6	1097	XUT_7R-144,SUT544	NA	chrVII:354396-355584(-)	XUTs	NA	3	2	2	NA	4	NA	31.3333333333333	47	53.5	NA	59.5	NA	28	47	53.5	NA	33	NA	NA	NA	NA	NA	NA	NA	NA	NA	NA	NA	30.6168588661365	NA	25.3	25.6	25.9	28	34.5	35.8	37.1
XUT	3.410618323501468e-5	3.7833230363891363e-7	2.3654859887415643e-6	9.992671874081143e-6	5.12609843318751e-6	2.05016949263738e-8	1098	XUT_7R-173	NA	chrVII:403287-403773(-)	XUTs	3	2	2	NA	NA	1	25.3333333333333	52	33.5	NA	NA	50	23	52	33.5	NA	NA	50	24.3793877702631	NA	18.5	19	19.5	23	29	30.2	31.4	32.6	33.8	49.7895571380184	NA	38.5	40	41.5	52	59.5	61	62.5
XUT	1.1368727745004895e-7	3.7833230363891363e-7	2.3654859887415643e-6	4.996335937040571e-6	2.5630492165937546e-8	4.10033898527476e-6	1099	XUT_7R-187	NA	chrVII:423278-424399(-)	XUTs	NA	1	NA	2	NA	1	NA	33	NA	36	NA	73	NA	33	NA	36	NA	73	NA	NA	NA	NA	NA	NA	NA	NA	NA	NA	NA	33	33	33	33	33	33	33	33	33
XUT	1.1368727745004895e-7	3.783323036389136e-5	7.096457966224693e-6	4.996335937040571e-6	1.2815246082968774e-5	4.10033898527476e-6	1100	XUT_7R-19,SUT533,SUT534,XUT_7R-20,CUT584	NA	chrVII:31839-35365(-)	CUTs	NA	1	5	2	1	3	NA	97	53.2	52.5	55	40.3333333333333	NA	97	48	52.5	55	44	NA	NA	NA	NA	NA	NA	NA	NA	NA	NA	NA	97	97	97	97	97	97	97	97	97
XUT	1.1368727745004895e-7	3.7833230363891363e-7	2.3654859887415644e-8	4.9963359370405715e-8	2.563049216593755e-6	2.05016949263738e-8	1101	XUT_7R-213,SUT548	NA	chrVII:483158-484431(-)	XUTs	NA	NA	1	NA	NA	NA	NA	NA	45	NA	NA	NA	NA	NA	45	NA	NA	NA	NA	NA	NA	NA	NA	NA	NA	NA	NA	NA	NA	NA	NA	NA	NA	NA	NA	NA	NA	NA
XUT	1.1368727745004895e-7	3.7833230363891363e-7	2.3654859887415644e-8	4.9963359370405715e-8	2.5630492165937546e-8	2.05016949263738e-6	1102	XUT_7R-228	NA	chrVII:511600-512909(-)	XUTs	NA	NA	NA	1	NA	NA	NA	NA	NA	66	NA	NA	NA	NA	NA	66	NA	NA	NA	NA	NA	NA	NA	NA	NA	NA	NA	NA	NA	NA	NA	NA	NA	NA	NA	NA	NA	NA
XUT	6.821236647002936e-5	1.1349969109167409e-4	6.859909367350537e-5	7.994137499264914e-5	1.307155100462815e-4	9.635796615395686e-5	1103	XUT_7R-243,CUT606	NA	chrVII:534981-535805(-)	CUTs	6	16	51	47	3	29	31.1666666666667	33.9375	34.7843137254902	35.7659574468085	25.3333333333333	35.7241379310345	30	32	36	34	29	34	27.0471283760966	NA	13	14	15	30	39	40	44.75	49.5	54.25	31.3102476171145	NA	16.5	17.5	18.5	32	41.5	46	47.5
XUT	1.1368727745004894e-5	3.7833230363891363e-7	7.096457966224693e-6	4.996335937040571e-6	7.689147649781265e-6	1.2301016955824279e-5	1104	XUT_7R-245,SUT550	NA	chrVII:543317-544561(-)	XUTs	1	1	3	6	NA	3	24	40	85.3333333333333	67.5	NA	57	24	40	81	71	NA	56	24	24	24	24	24	24	24	24	24	24	24	40	40	40	40	40	40	40	40	40
XUT	1.1368727745004895e-7	3.7833230363891363e-7	2.3654859887415644e-8	4.9963359370405715e-8	2.5630492165937546e-8	2.05016949263738e-6	1105	XUT_7R-261	NA	chrVII:574867-575152(-)	XUTs	NA	NA	NA	1	NA	NA	NA	NA	NA	44	NA	NA	NA	NA	NA	44	NA	NA	NA	NA	NA	NA	NA	NA	NA	NA	NA	NA	NA	NA	NA	NA	NA	NA	NA	NA	NA	NA
XUT	1.1368727745004895e-7	3.7833230363891363e-7	4.7309719774831285e-6	4.996335937040571e-6	1.537829529956253e-5	8.20067797054952e-6	1106	XUT_7R-264,SUT551	NA	chrVII:576759-579388(-)	XUTs	NA	1	6	4	NA	2	NA	35	53.5	51.75	NA	52	NA	35	51.5	51	NA	52	NA	NA	NA	NA	NA	NA	NA	NA	NA	NA	NA	35	35	35	35	35	35	35	35	35
XUT	1.1368727745004895e-7	3.783323036389136e-5	7.096457966224693e-6	1.4989007811121716e-5	1.537829529956253e-5	6.150508477912139e-6	1107	XUT_7R-269,SUT552	NA	chrVII:590979-591826(-)	XUTs	NA	3	6	3	1	3	NA	49	58	74	59	52	NA	44	54.5	62	59	55	NA	NA	NA	NA	NA	NA	NA	NA	NA	NA	NA	48.5198133522433	44	44	44	44	44	51.5	53	54.5
XUT	1.1368727745004895e-7	3.7833230363891363e-7	2.3654859887415643e-6	4.9963359370405715e-8	2.563049216593755e-6	2.05016949263738e-6	1108	XUT_7R-275	NA	chrVII:609179-609649(-)	XUTs	NA	NA	1	1	NA	1	NA	NA	42	41	NA	48	NA	NA	42	41	NA	48	NA	NA	NA	NA	NA	NA	NA	NA	NA	NA	NA	NA	NA	NA	NA	NA	NA	NA	NA	NA
XUT	1.1368727745004895e-7	3.7833230363891363e-7	2.3654859887415643e-6	4.9963359370405715e-8	2.5630492165937546e-8	2.05016949263738e-8	1109	XUT_7R-295	NA	chrVII:653512-654530(-)	XUTs	NA	NA	NA	NA	NA	1	NA	NA	NA	NA	NA	33	NA	NA	NA	NA	NA	33	NA	NA	NA	NA	NA	NA	NA	NA	NA	NA	NA	NA	NA	NA	NA	NA	NA	NA	NA	NA
XUT	1.1368727745004895e-7	3.7833230363891363e-7	2.3654859887415644e-8	4.996335937040571e-6	2.5630492165937546e-8	2.05016949263738e-8	1110	XUT_7R-298	NA	chrVII:660262-661209(-)	XUTs	NA	1	NA	NA	NA	NA	NA	55	NA	NA	NA	NA	NA	55	NA	NA	NA	NA	NA	NA	NA	NA	NA	NA	NA	NA	NA	NA	NA	55	55	55	55	55	55	55	55	55
XUT	1.1368727745004895e-7	3.7833230363891363e-7	2.3654859887415644e-8	4.996335937040571e-6	2.5630492165937546e-8	6.150508477912139e-6	1111	XUT_7R-305,SUT555	NA	chrVII:677585-678483(-)	XUTs	NA	1	NA	3	NA	NA	NA	35	NA	43	NA	NA	NA	35	NA	49	NA	NA	NA	NA	NA	NA	NA	NA	NA	NA	NA	NA	NA	35	35	35	35	35	35	35	35	35
XUT	1.1368727745004895e-7	3.783323036389136e-5	2.3654859887415644e-8	4.996335937040571e-6	2.563049216593755e-6	2.05016949263738e-6	1112	XUT_7R-315,SUT556,CUT615	NA	chrVII:701090-702671(-)	CUTs	NA	1	1	1	1	NA	NA	19	25	61	34	NA	NA	19	25	61	34	NA	NA	NA	NA	NA	NA	NA	NA	NA	NA	NA	NA	19	19	19	19	19	19	19	19	19
XUT	1.1368727745004895e-7	3.7833230363891363e-7	2.3654859887415643e-6	4.9963359370405715e-8	2.5630492165937546e-8	2.05016949263738e-8	1113	XUT_7R-328	NA	chrVII:718533-719260(-)	XUTs	NA	NA	NA	NA	NA	1	NA	NA	NA	NA	NA	78	NA	NA	NA	NA	NA	78	NA	NA	NA	NA	NA	NA	NA	NA	NA	NA	NA	NA	NA	NA	NA	NA	NA	NA	NA	NA
XUT	1.1368727745004895e-7	3.7833230363891363e-7	7.096457966224693e-6	4.996335937040571e-6	1.025219686637502e-5	2.05016949263738e-6	1114	XUT_7R-340,SUT559	NA	chrVII:741715-742103(-)	XUTs	NA	1	4	1	NA	3	NA	45	31.25	14	NA	19.6666666666667	NA	45	24	14	NA	11	NA	NA	NA	NA	NA	NA	NA	NA	NA	NA	NA	45	45	45	45	45	45	45	45	45
XUT	1.1368727745004895e-7	3.7833230363891363e-7	7.096457966224693e-6	1.4989007811121716e-5	5.12609843318751e-6	1.2301016955824279e-5	1115	XUT_7R-365,SUT564,CUT623	NA	chrVII:800364-801871(-)	CUTs	NA	3	2	6	NA	3	NA	51	39.5	41.6666666666667	NA	54.3333333333333	NA	48	39.5	36.5	NA	52	NA	NA	NA	NA	NA	NA	NA	NA	NA	NA	NA	46.5836164599379	NA	29.1	31.2	33.3	48	63	66	69
XUT	1.1368727745004895e-7	3.7833230363891363e-7	2.3654859887415644e-8	4.996335937040571e-6	2.563049216593755e-6	2.05016949263738e-6	1116	XUT_7R-374	NA	chrVII:810550-811479(-)	XUTs	NA	1	1	1	NA	NA	NA	43	19	35	NA	NA	NA	43	19	35	NA	NA	NA	NA	NA	NA	NA	NA	NA	NA	NA	NA	NA	43	43	43	43	43	43	43	43	43
XUT	1.1368727745004895e-7	3.7833230363891363e-7	9.461943954966257e-6	4.996335937040571e-6	2.5630492165937546e-8	2.05016949263738e-8	1117	XUT_7R-42,SUT536,XUT_7R-43	NA	chrVII:94750-97071(-)	XUTs	NA	1	NA	NA	NA	4	NA	41	NA	NA	NA	190	NA	41	NA	NA	NA	65.5	NA	NA	NA	NA	NA	NA	NA	NA	NA	NA	NA	41	41	41	41	41	41	41	41	41
XUT	7.958109421503426e-5	1.5133292145556545e-4	1.3483270135826916e-4	2.648058046631503e-4	2.101700357606879e-4	2.1116745774165012e-4	1118	XUT_7R-426	NA	chrVII:931335-932053(-)	XUTs	7	53	82	103	4	57	38	41.188679245283	34.280487804878	38.4271844660194	42.75	36.6842105263158	32	38	34.5	39	40.5	36	31.3047133668151	NA	12.4	14.8	17.2	32	53	58.4	63.3	67.2	71.1	34.437537729024	30	8	13.6	18.4	38	52	55	60.2
XUT	1.1368727745004895e-7	3.7833230363891363e-7	2.3654859887415643e-6	9.992671874081143e-6	7.689147649781265e-6	4.10033898527476e-6	1119	XUT_7R-433,SUT569	NA	chrVII:942613-944919(-)	XUTs	NA	2	3	2	NA	1	NA	50.5	67.3333333333333	75	NA	61	NA	50.5	71	75	NA	61	NA	NA	NA	NA	NA	NA	NA	NA	NA	NA	NA	43.5889894354067	NA	27.55	30.1	32.65	50.5	63.25	65.8	68.35
XUT	1.1368727745004895e-7	3.7833230363891363e-7	2.3654859887415643e-6	4.9963359370405715e-8	2.5630492165937546e-8	2.05016949263738e-6	1120	XUT_7R-483	NA	chrVII:1066078-1066986(-)	XUTs	NA	NA	NA	1	NA	1	NA	NA	NA	26	NA	41	NA	NA	NA	26	NA	41	NA	NA	NA	NA	NA	NA	NA	NA	NA	NA	NA	NA	NA	NA	NA	NA	NA	NA	NA	NA
XUT	1.1368727745004895e-7	3.7833230363891363e-7	4.7309719774831285e-6	4.9963359370405715e-8	2.563049216593755e-6	6.150508477912139e-6	1121	XUT_7R-77,SUT538	NA	chrVII:159060-159712(-)	XUTs	NA	NA	1	3	NA	2	NA	NA	56	68.6666666666667	NA	80.5	NA	NA	56	64	NA	80.5	NA	NA	NA	NA	NA	NA	NA	NA	NA	NA	NA	NA	NA	NA	NA	NA	NA	NA	NA	NA
XUT	1.1368727745004895e-7	3.7833230363891363e-7	2.3654859887415644e-8	9.992671874081143e-6	2.5630492165937546e-8	2.05016949263738e-6	1122	XUT_7R-97	NA	chrVII:225885-226487(-)	XUTs	NA	2	NA	1	NA	NA	NA	45.5	NA	23	NA	NA	NA	45.5	NA	23	NA	NA	NA	NA	NA	NA	NA	NA	NA	NA	NA	NA	NA	43.1277173056956	NA	32.45	33.9	35.35	45.5	52.75	54.2	55.65
XUT	1.1368727745004895e-7	3.7833230363891363e-7	2.3654859887415644e-8	4.9963359370405715e-8	5.12609843318751e-6	2.05016949263738e-8	1123	XUT_8F-102,SUT158	NA	chrVIII:221413-222728(+)	XUTs	NA	NA	2	NA	NA	NA	NA	NA	46	NA	NA	NA	NA	NA	46	NA	NA	NA	NA	NA	NA	NA	NA	NA	NA	NA	NA	NA	NA	NA	NA	NA	NA	NA	NA	NA	NA	NA
XUT	1.1368727745004895e-7	3.7833230363891363e-7	2.3654859887415643e-6	4.996335937040571e-6	5.12609843318751e-6	4.10033898527476e-6	1124	XUT_8F-104,SUT159	NA	chrVIII:222861-224236(+)	XUTs	NA	1	2	2	NA	1	NA	119	61	47.5	NA	24	NA	119	61	47.5	NA	24	NA	NA	NA	NA	NA	NA	NA	NA	NA	NA	NA	119	119	119	119	119	119	119	119	119
XUT	1.1368727745004895e-7	3.7833230363891363e-7	2.3654859887415644e-8	4.996335937040571e-6	2.563049216593755e-6	2.05016949263738e-8	1125	XUT_8F-131,SUT164	NA	chrVIII:293840-296460(+)	XUTs	NA	1	1	NA	NA	NA	NA	33	19	NA	NA	NA	NA	33	19	NA	NA	NA	NA	NA	NA	NA	NA	NA	NA	NA	NA	NA	NA	33	33	33	33	33	33	33	33	33
XUT	1.1368727745004895e-7	3.7833230363891363e-7	4.7309719774831285e-6	4.9963359370405715e-8	1.537829529956253e-5	4.10033898527476e-6	1126	XUT_8F-134,SUT165	NA	chrVIII:314155-314753(+)	XUTs	NA	NA	6	2	NA	2	NA	NA	29	53.5	NA	50.5	NA	NA	31.5	53.5	NA	50.5	NA	NA	NA	NA	NA	NA	NA	NA	NA	NA	NA	NA	NA	NA	NA	NA	NA	NA	NA	NA
XUT	1.1368727745004895e-7	3.7833230363891363e-7	2.3654859887415644e-8	4.9963359370405715e-8	2.5630492165937546e-8	4.10033898527476e-6	1127	XUT_8F-159	NA	chrVIII:368072-368559(+)	XUTs	NA	NA	NA	2	NA	NA	NA	NA	NA	38.5	NA	NA	NA	NA	NA	38.5	NA	NA	NA	NA	NA	NA	NA	NA	NA	NA	NA	NA	NA	NA	NA	NA	NA	NA	NA	NA	NA	NA
XUT	1.1368727745004895e-7	3.7833230363891363e-7	2.3654859887415644e-8	4.9963359370405715e-8	2.563049216593755e-6	2.05016949263738e-8	1128	XUT_8F-165	NA	chrVIII:375187-375495(+)	XUTs	NA	NA	1	NA	NA	NA	NA	NA	26	NA	NA	NA	NA	NA	26	NA	NA	NA	NA	NA	NA	NA	NA	NA	NA	NA	NA	NA	NA	NA	NA	NA	NA	NA	NA	NA	NA	NA
XUT	1.1368727745004895e-7	3.7833230363891363e-7	2.3654859887415644e-8	4.996335937040571e-6	2.563049216593755e-6	2.05016949263738e-6	1129	XUT_8F-18,SUT148	NA	chrVIII:59114-60218(+)	XUTs	NA	1	1	1	NA	NA	NA	71	59	73	NA	NA	NA	71	59	73	NA	NA	NA	NA	NA	NA	NA	NA	NA	NA	NA	NA	NA	71	71	71	71	71	71	71	71	71
XUT	1.1368727745004895e-7	3.783323036389136e-5	2.3654859887415644e-8	1.4989007811121716e-5	2.5630492165937546e-8	1.02508474631869e-5	1130	XUT_8F-193,SUT171	NA	chrVIII:429406-429794(+)	XUTs	NA	3	NA	5	1	NA	NA	85.6666666666667	NA	36.2	76	NA	NA	48	NA	35	76	NA	NA	NA	NA	NA	NA	NA	NA	NA	NA	NA	NA	64.7820709428561	NA	33.6	35.2	36.8	48	112.5	125.4	138.3
XUT	1.1368727745004895e-7	3.7833230363891363e-7	4.7309719774831285e-6	1.9985343748162285e-5	2.563049216593755e-6	6.150508477912139e-6	1131	XUT_8F-204	NA	chrVIII:458034-459061(+)	XUTs	NA	4	1	3	NA	2	NA	49.75	41	22.6666666666667	NA	55	NA	49.5	41	15	NA	55	NA	NA	NA	NA	NA	NA	NA	NA	NA	NA	NA	42.98684732542	NA	21.05	25.1	29.15	49.5	62	66.2	70.4
XUT	1.1368727745004895e-7	3.7833230363891363e-7	2.3654859887415644e-8	4.9963359370405715e-8	2.5630492165937546e-8	2.05016949263738e-6	1132	XUT_8F-212	NA	chrVIII:465986-466786(+)	XUTs	NA	NA	NA	1	NA	NA	NA	NA	NA	12	NA	NA	NA	NA	NA	12	NA	NA	NA	NA	NA	NA	NA	NA	NA	NA	NA	NA	NA	NA	NA	NA	NA	NA	NA	NA	NA	NA
XUT	1.1368727745004895e-7	3.7833230363891363e-7	2.3654859887415644e-8	9.992671874081143e-6	2.563049216593755e-6	8.20067797054952e-6	1133	XUT_8F-22	NA	chrVIII:62969-64257(+)	XUTs	NA	2	1	4	NA	NA	NA	74.5	63	83	NA	NA	NA	74.5	63	81	NA	NA	NA	NA	NA	NA	NA	NA	NA	NA	NA	NA	NA	72.8697468089467	NA	60.55	62.1	63.65	74.5	82.25	83.8	85.35
XUT	1.1368727745004895e-7	3.7833230363891363e-7	2.3654859887415644e-8	4.9963359370405715e-8	2.563049216593755e-6	2.05016949263738e-8	1134	XUT_8F-226	NA	chrVIII:496904-497591(+)	XUTs	NA	NA	1	NA	NA	NA	NA	NA	64	NA	NA	NA	NA	NA	64	NA	NA	NA	NA	NA	NA	NA	NA	NA	NA	NA	NA	NA	NA	NA	NA	NA	NA	NA	NA	NA	NA	NA
XUT	1.1368727745004895e-7	3.7833230363891363e-7	4.7309719774831285e-6	1.4989007811121716e-5	2.5630492165937546e-8	2.05016949263738e-6	1135	XUT_8F-239,SUT174	NA	chrVIII:522158-522596(+)	XUTs	NA	3	NA	1	NA	2	NA	44	NA	18	NA	45	NA	40	NA	18	NA	45	NA	NA	NA	NA	NA	NA	NA	NA	NA	NA	NA	43.0527565914711	NA	35.5	36	36.5	40	48.5	50.2	51.9
XUT	1.1368727745004895e-7	3.7833230363891363e-7	2.3654859887415644e-8	4.9963359370405715e-8	2.563049216593755e-6	8.20067797054952e-6	1136	XUT_8F-246	NA	chrVIII:529922-530458(+)	XUTs	NA	NA	1	4	NA	NA	NA	NA	39	48	NA	NA	NA	NA	39	51	NA	NA	NA	NA	NA	NA	NA	NA	NA	NA	NA	NA	NA	NA	NA	NA	NA	NA	NA	NA	NA	NA
XUT	1.1368727745004895e-7	3.7833230363891363e-7	1.655840192119095e-5	1.4989007811121716e-5	1.7941344516156285e-5	1.02508474631869e-5	1137	XUT_8F-36,SUT151	NA	chrVIII:98336-98930(+)	XUTs	NA	3	7	5	NA	7	NA	22.3333333333333	21.4285714285714	38.6	NA	34	NA	23	20	31	NA	36	NA	NA	NA	NA	NA	NA	NA	NA	NA	NA	NA	22.266725630419	NA	20.3	20.6	20.9	23	23.5	23.6	23.7
XUT	1.1368727745004895e-7	3.7833230363891363e-7	2.3654859887415644e-8	4.996335937040571e-6	2.563049216593755e-6	2.05016949263738e-6	1138	XUT_8F-67,SUT154	NA	chrVIII:150933-151467(+)	XUTs	NA	1	1	1	NA	NA	NA	25	55	48	NA	NA	NA	25	55	48	NA	NA	NA	NA	NA	NA	NA	NA	NA	NA	NA	NA	NA	25	25	25	25	25	25	25	25	25
XUT	1.1368727745004895e-7	3.7833230363891363e-7	2.3654859887415643e-6	4.996335937040571e-6	2.563049216593755e-6	4.10033898527476e-6	1139	XUT_8F-72,SUT155	NA	chrVIII:164959-167174(+)	XUTs	NA	1	1	2	NA	1	NA	76	71	78	NA	64	NA	76	71	78	NA	64	NA	NA	NA	NA	NA	NA	NA	NA	NA	NA	NA	76	76	76	76	76	76	76	76	76
XUT	1.1368727745004895e-7	3.7833230363891363e-7	2.3654859887415643e-6	4.9963359370405715e-8	2.5630492165937546e-8	2.05016949263738e-6	1140	XUT_8F-92,SUT157	NA	chrVIII:201611-204111(+)	XUTs	NA	NA	NA	1	NA	1	NA	NA	NA	50	NA	34	NA	NA	NA	50	NA	34	NA	NA	NA	NA	NA	NA	NA	NA	NA	NA	NA	NA	NA	NA	NA	NA	NA	NA	NA	NA
XUT	1.1368727745004895e-7	7.566646072778272e-5	4.7309719774831285e-6	3.4974351559284004e-5	2.563049216593755e-5	1.2301016955824279e-5	1141	XUT_8R-10,SUT573	NA	chrVIII:14529-15971(-)	XUTs	NA	7	10	6	2	2	NA	50.5714285714286	51.4	42.5	36	57.5	NA	55	56	41	36	57.5	NA	NA	NA	NA	NA	NA	NA	NA	NA	NA	NA	43.0169666078529	NA	19.1	30.2	41.3	55	60	60.6	62.4
XUT	1.1368727745004895e-7	3.7833230363891363e-7	2.3654859887415643e-6	4.9963359370405715e-8	2.5630492165937546e-8	2.05016949263738e-6	1142	XUT_8R-113,CUT645	NA	chrVIII:238122-238869(-)	CUTs	NA	NA	NA	1	NA	1	NA	NA	NA	51	NA	75	NA	NA	NA	51	NA	75	NA	NA	NA	NA	NA	NA	NA	NA	NA	NA	NA	NA	NA	NA	NA	NA	NA	NA	NA	NA
XUT	1.1368727745004894e-5	3.783323036389136e-5	2.3654859887415643e-6	4.9963359370405715e-8	2.563049216593755e-6	2.05016949263738e-6	1143	XUT_8R-115,SUT580	NA	chrVIII:241839-242348(-)	XUTs	1	NA	1	1	1	1	46	NA	22	78	24	22	46	NA	22	78	24	22	46	46	46	46	46	46	46	46	46	46	46	NA	NA	NA	NA	NA	NA	NA	NA	NA
XUT	1.1368727745004894e-5	3.7833230363891363e-7	4.7309719774831285e-6	4.996335937040571e-6	2.563049216593755e-6	8.20067797054952e-6	1144	XUT_8R-117,SUT581,XUT_8R-118	NA	chrVIII:249802-251371(-)	XUTs	1	1	1	4	NA	2	14	44	62	55.25	NA	39.5	14	44	62	53	NA	39.5	14	14	14	14	14	14	14	14	14	14	14	44	44	44	44	44	44	44	44	44
XUT	1.1368727745004895e-7	3.7833230363891363e-7	2.3654859887415644e-8	4.9963359370405715e-8	2.563049216593755e-6	2.05016949263738e-8	1145	XUT_8R-125,SUT582	NA	chrVIII:255945-256318(-)	XUTs	NA	NA	1	NA	NA	NA	NA	NA	31	NA	NA	NA	NA	NA	31	NA	NA	NA	NA	NA	NA	NA	NA	NA	NA	NA	NA	NA	NA	NA	NA	NA	NA	NA	NA	NA	NA	NA
XUT	1.1368727745004895e-7	3.7833230363891363e-7	2.3654859887415644e-8	4.9963359370405715e-8	2.5630492165937546e-8	2.05016949263738e-6	1146	XUT_8R-165,SUT585	NA	chrVIII:336316-337852(-)	XUTs	NA	NA	NA	1	NA	NA	NA	NA	NA	21	NA	NA	NA	NA	NA	21	NA	NA	NA	NA	NA	NA	NA	NA	NA	NA	NA	NA	NA	NA	NA	NA	NA	NA	NA	NA	NA	NA
XUT	1.1368727745004894e-5	3.7833230363891363e-7	2.3654859887415644e-8	4.9963359370405715e-8	2.5630492165937546e-8	2.05016949263738e-8	1147	XUT_8R-171-m	NA	chrVIII:347663-349608(-)	XUTs	1	NA	NA	NA	NA	NA	25	NA	NA	NA	NA	NA	25	NA	NA	NA	NA	NA	25	25	25	25	25	25	25	25	25	25	25	NA	NA	NA	NA	NA	NA	NA	NA	NA
XUT	1.1368727745004895e-7	3.7833230363891363e-7	2.3654859887415643e-6	4.9963359370405715e-8	2.5630492165937546e-8	2.05016949263738e-8	1148	XUT_8R-172,SUT586	NA	chrVIII:354053-354770(-)	XUTs	NA	NA	NA	NA	NA	1	NA	NA	NA	NA	NA	22	NA	NA	NA	NA	NA	22	NA	NA	NA	NA	NA	NA	NA	NA	NA	NA	NA	NA	NA	NA	NA	NA	NA	NA	NA	NA
XUT	1.1368727745004895e-7	3.7833230363891363e-7	2.3654859887415643e-6	1.9985343748162285e-5	7.689147649781265e-6	8.20067797054952e-6	1149	XUT_8R-174,SUT587	NA	chrVIII:356158-358183(-)	XUTs	NA	4	3	4	NA	1	NA	72.5	52.3333333333333	62.5	NA	44	NA	67	53	58.5	NA	44	NA	NA	NA	NA	NA	NA	NA	NA	NA	NA	NA	71.5493345696308	63	63	63	63	67	76.5	79.8	83.1
XUT	1.1368727745004894e-5	3.7833230363891363e-7	2.3654859887415644e-8	4.9963359370405715e-8	2.563049216593755e-6	2.05016949263738e-6	1150	XUT_8R-189,SUT588	NA	chrVIII:383351-384949(-)	XUTs	1	NA	1	1	NA	NA	34	NA	59	53	NA	NA	34	NA	59	53	NA	NA	34	34	34	34	34	34	34	34	34	34	34	NA	NA	NA	NA	NA	NA	NA	NA	NA
XUT	1.1368727745004895e-7	3.7833230363891363e-7	4.7309719774831285e-6	4.9963359370405715e-8	2.5630492165937546e-8	6.150508477912139e-6	1151	XUT_8R-193,CUT651,SUT590	NA	chrVIII:386572-386997(-)	CUTs	NA	NA	NA	3	NA	2	NA	NA	NA	29.6666666666667	NA	51.5	NA	NA	NA	20	NA	51.5	NA	NA	NA	NA	NA	NA	NA	NA	NA	NA	NA	NA	NA	NA	NA	NA	NA	NA	NA	NA
XUT	1.1368727745004895e-7	3.7833230363891363e-7	2.3654859887415643e-6	4.9963359370405715e-8	2.5630492165937546e-8	2.05016949263738e-8	1152	XUT_8R-199	NA	chrVIII:401359-402039(-)	XUTs	NA	NA	NA	NA	NA	1	NA	NA	NA	NA	NA	31	NA	NA	NA	NA	NA	31	NA	NA	NA	NA	NA	NA	NA	NA	NA	NA	NA	NA	NA	NA	NA	NA	NA	NA	NA	NA
XUT	1.1368727745004895e-7	3.7833230363891363e-7	4.7309719774831285e-6	4.9963359370405715e-8	2.5630492165937546e-8	2.05016949263738e-6	1153	XUT_8R-217,SUT592	NA	chrVIII:456049-458501(-)	XUTs	NA	NA	NA	1	NA	2	NA	NA	NA	49	NA	79	NA	NA	NA	49	NA	79	NA	NA	NA	NA	NA	NA	NA	NA	NA	NA	NA	NA	NA	NA	NA	NA	NA	NA	NA	NA
XUT	1.1368727745004895e-7	3.7833230363891363e-7	1.4192915932449386e-5	9.992671874081143e-6	1.2815246082968774e-5	1.02508474631869e-5	1154	XUT_8R-223,YHRCdelta12,SUT593	NA	chrVIII:463826-465581(-)	XUTs	NA	2	5	5	NA	6	NA	63	40.8	39.2	NA	47.8333333333333	NA	63	32	42	NA	51.5	NA	NA	NA	NA	NA	NA	NA	NA	NA	NA	NA	61.6441400296898	NA	51.3	52.6	53.9	63	69.5	70.8	72.1
XUT	1.1368727745004894e-5	3.7833230363891363e-7	4.7309719774831285e-6	2.498167968520286e-5	1.025219686637502e-5	1.2301016955824279e-5	1155	XUT_8R-247,SUT599	NA	chrVIII:518810-520511(-)	XUTs	1	5	4	6	NA	2	63	35.2	35	45.1666666666667	NA	50.5	63	34	34	49.5	NA	50.5	63	63	63	63	63	63	63	63	63	63	63	34.7038346755168	30	30	30	30	34	35	37.4	39.8
XUT	1.1368727745004895e-7	3.7833230363891363e-7	4.7309719774831285e-6	4.9963359370405715e-8	5.12609843318751e-6	8.20067797054952e-6	1156	XUT_8R-253	NA	chrVIII:530719-531717(-)	XUTs	NA	NA	2	4	NA	2	NA	NA	70.5	52.5	NA	46.5	NA	NA	70.5	50.5	NA	46.5	NA	NA	NA	NA	NA	NA	NA	NA	NA	NA	NA	NA	NA	NA	NA	NA	NA	NA	NA	NA
XUT	1.1368727745004895e-7	3.7833230363891363e-7	2.3654859887415643e-6	4.996335937040571e-6	1.025219686637502e-5	8.20067797054952e-6	1157	XUT_8R-26,SUT574	NA	chrVIII:56500-58966(-)	XUTs	NA	1	4	4	NA	1	NA	15	42.5	49.5	NA	45	NA	15	42	51.5	NA	45	NA	NA	NA	NA	NA	NA	NA	NA	NA	NA	NA	15	15	15	15	15	15	15	15	15
XUT	1.1368727745004895e-7	3.7833230363891363e-7	7.096457966224693e-6	3.4974351559284004e-5	1.7941344516156285e-5	1.02508474631869e-5	1158	XUT_8R-47,SUT577	NA	chrVIII:105126-105458(-)	XUTs	NA	7	7	5	NA	3	NA	34.4285714285714	29.1428571428571	23.8	NA	46.6666666666667	NA	37	26	21	NA	42	NA	NA	NA	NA	NA	NA	NA	NA	NA	NA	NA	30.7877158885448	NA	15.1	17.2	19.3	37	40.5	41.4	44.2
XUT	1.1368727745004895e-7	3.7833230363891363e-7	2.3654859887415643e-6	4.9963359370405715e-8	2.5630492165937546e-8	2.05016949263738e-8	1159	XUT_8R-64,CUT640	NA	chrVIII:127891-129350(-)	CUTs	NA	NA	NA	NA	NA	1	NA	NA	NA	NA	NA	87	NA	NA	NA	NA	NA	87	NA	NA	NA	NA	NA	NA	NA	NA	NA	NA	NA	NA	NA	NA	NA	NA	NA	NA	NA	NA
XUT	1.1368727745004895e-7	3.7833230363891363e-7	2.3654859887415644e-8	4.9963359370405715e-8	2.5630492165937546e-8	2.05016949263738e-6	1160	XUT_8R-68,SUT578	NA	chrVIII:131754-132990(-)	XUTs	NA	NA	NA	1	NA	NA	NA	NA	NA	59	NA	NA	NA	NA	NA	59	NA	NA	NA	NA	NA	NA	NA	NA	NA	NA	NA	NA	NA	NA	NA	NA	NA	NA	NA	NA	NA	NA
XUT	1.1368727745004894e-5	3.783323036389136e-5	4.7309719774831285e-6	9.992671874081143e-6	1.537829529956253e-5	2.05016949263738e-6	1161	XUT_8R-98,SUT579	NA	chrVIII:201792-204305(-)	XUTs	1	2	6	1	1	2	47	44.5	45.8333333333333	51	58	62.5	47	44.5	49	51	58	62.5	47	47	47	47	47	47	47	47	47	47	47	44.1588043316392	NA	39.55	40.1	40.65	44.5	47.25	47.8	48.35
XUT	1.1368727745004895e-7	3.7833230363891363e-7	4.7309719774831285e-6	4.996335937040571e-6	2.5630492165937546e-8	8.20067797054952e-6	1162	XUT_9F-10,SUT176	NA	chrIX:34852-37296(+)	XUTs	NA	1	NA	4	NA	2	NA	44	NA	89.75	NA	56.5	NA	44	NA	75.5	NA	56.5	NA	NA	NA	NA	NA	NA	NA	NA	NA	NA	NA	44	44	44	44	44	44	44	44	44
XUT	1.1368727745004894e-5	3.7833230363891363e-7	4.7309719774831285e-6	1.9985343748162285e-5	1.2815246082968774e-5	1.2301016955824279e-5	1163	XUT_9F-113,SUT183,SUT184	NA	chrIX:222830-226536(+)	XUTs	1	4	5	6	NA	2	58	48.5	63.2	51.5	NA	49	58	49	66	57	NA	49	58	58	58	58	58	58	58	58	58	58	58	48.0312195286982	NA	40.6	41.2	41.8	49	54.5	54.8	55.1
XUT	1.1368727745004895e-7	3.7833230363891363e-7	2.3654859887415644e-8	4.9963359370405715e-8	2.563049216593755e-6	6.150508477912139e-6	1164	XUT_9F-120	NA	chrIX:243700-244065(+)	XUTs	NA	NA	1	3	NA	NA	NA	NA	27	39	NA	NA	NA	NA	27	34	NA	NA	NA	NA	NA	NA	NA	NA	NA	NA	NA	NA	NA	NA	NA	NA	NA	NA	NA	NA	NA	NA
XUT	1.1368727745004895e-7	3.7833230363891363e-7	4.7309719774831285e-6	4.996335937040571e-6	2.563049216593755e-6	2.05016949263738e-8	1165	XUT_9F-122	NA	chrIX:247495-247810(+)	XUTs	NA	1	1	NA	NA	2	NA	29	41	NA	NA	61.5	NA	29	41	NA	NA	61.5	NA	NA	NA	NA	NA	NA	NA	NA	NA	NA	NA	29	29	29	29	29	29	29	29	29
XUT	1.1368727745004895e-7	3.7833230363891363e-7	2.3654859887415643e-6	1.9985343748162285e-5	2.5630492165937546e-8	6.150508477912139e-6	1166	XUT_9F-136,SUT186	NA	chrIX:283062-284777(+)	XUTs	NA	4	NA	3	NA	1	NA	64.75	NA	60	NA	62	NA	65.5	NA	58	NA	62	NA	NA	NA	NA	NA	NA	NA	NA	NA	NA	NA	64.1455597899272	NA	53.65	55.3	56.95	65.5	70	71.2	72.4
XUT	1.1368727745004895e-7	3.7833230363891363e-7	2.3654859887415644e-8	4.9963359370405715e-8	5.12609843318751e-6	2.05016949263738e-8	1167	XUT_9F-143	NA	chrIX:304304-306732(+)	XUTs	NA	NA	2	NA	NA	NA	NA	NA	78	NA	NA	NA	NA	NA	78	NA	NA	NA	NA	NA	NA	NA	NA	NA	NA	NA	NA	NA	NA	NA	NA	NA	NA	NA	NA	NA	NA	NA
XUT	1.1368727745004895e-7	3.7833230363891363e-7	7.096457966224693e-6	4.996335937040571e-6	5.12609843318751e-6	6.150508477912139e-6	1168	XUT_9F-176,SUT191	NA	chrIX:356728-357465(+)	XUTs	NA	1	2	3	NA	3	NA	82	41.5	41	NA	43	NA	82	41.5	48	NA	55	NA	NA	NA	NA	NA	NA	NA	NA	NA	NA	NA	82	82	82	82	82	82	82	82	82
XUT	1.1368727745004895e-7	7.566646072778272e-5	2.3654859887415643e-5	1.9985343748162285e-5	5.12609843318751e-6	2.05016949263738e-8	1169	XUT_9F-189,SUT193	NA	chrIX:385990-388454(+)	XUTs	NA	4	2	NA	2	10	NA	39	27.5	NA	31.5	32.7	NA	37.5	27.5	NA	31.5	25	NA	NA	NA	NA	NA	NA	NA	NA	NA	NA	NA	36.1769320881905	NA	22.4	24.8	27.2	37.5	44.5	47.8	51.1
XUT	1.1368727745004894e-5	3.7833230363891363e-7	4.7309719774831285e-6	1.4989007811121716e-5	1.025219686637502e-5	1.02508474631869e-5	1170	XUT_9F-2	NA	chrIX:22546-22933(+)	XUTs	1	3	4	5	NA	2	25	24.3333333333333	31.5	18.6	NA	61	25	23	30.5	24	NA	61	25	25	25	25	25	25	25	25	25	25	25	24.2627381972702	23	23	23	23	23	25	25.4	25.8
XUT	1.1368727745004895e-7	3.7833230363891363e-7	4.7309719774831285e-6	4.9963359370405715e-8	5.12609843318751e-6	2.05016949263738e-8	1171	XUT_9F-202,SUT195	NA	chrIX:406579-408350(+)	XUTs	NA	NA	2	NA	NA	2	NA	NA	32	NA	NA	28.5	NA	NA	32	NA	NA	28.5	NA	NA	NA	NA	NA	NA	NA	NA	NA	NA	NA	NA	NA	NA	NA	NA	NA	NA	NA	NA
XUT	1.1368727745004895e-7	3.7833230363891363e-7	2.3654859887415644e-8	4.9963359370405715e-8	2.563049216593755e-6	2.05016949263738e-6	1172	XUT_9F-213,SUT197	NA	chrIX:420942-421870(+)	XUTs	NA	NA	1	1	NA	NA	NA	NA	52	62	NA	NA	NA	NA	52	62	NA	NA	NA	NA	NA	NA	NA	NA	NA	NA	NA	NA	NA	NA	NA	NA	NA	NA	NA	NA	NA	NA
XUT	2.2737455490009787e-5	3.783323036389136e-5	2.3654859887415643e-6	9.992671874081143e-6	2.563049216593755e-6	4.10033898527476e-6	1173	XUT_9F-220	NA	chrIX:436158-436856(+)	XUTs	2	2	1	2	1	1	16.5	29.5	42	50.5	23	81	16.5	29.5	42	50.5	23	81	14.6969384566991	NA	9.75	10.5	11.25	16.5	20.25	21	21.75	22.5	23.25	26.229754097208	NA	17.35	18.7	20.05	29.5	36.25	37.6	38.95
XUT	1.1368727745004895e-7	3.783323036389136e-5	2.3654859887415644e-8	4.9963359370405715e-8	2.5630492165937546e-8	4.10033898527476e-6	1174	XUT_9F-32,SUT178	NA	chrIX:76267-77388(+)	XUTs	NA	NA	NA	2	1	NA	NA	NA	NA	52	72	NA	NA	NA	NA	52	72	NA	NA	NA	NA	NA	NA	NA	NA	NA	NA	NA	NA	NA	NA	NA	NA	NA	NA	NA	NA	NA
XUT	1.1368727745004895e-7	3.7833230363891363e-7	2.3654859887415644e-8	4.9963359370405715e-8	2.563049216593755e-6	2.05016949263738e-6	1175	XUT_9F-38	NA	chrIX:92696-93479(+)	XUTs	NA	NA	1	1	NA	NA	NA	NA	65	41	NA	NA	NA	NA	65	41	NA	NA	NA	NA	NA	NA	NA	NA	NA	NA	NA	NA	NA	NA	NA	NA	NA	NA	NA	NA	NA	NA
XUT	2.2737455490009787e-5	3.7833230363891363e-7	3.31168038423819e-5	4.996335937040572e-5	6.407623041484388e-5	6.970576274967092e-5	1176	XUT_9F-4	NA	chrIX:23340-28535(+)	XUTs	2	10	25	34	NA	14	96.5	51.2	53.04	52.4117647058824	NA	51.1428571428571	96.5	56.5	51	54.5	NA	55.5	89.3308457365092	NA	63.65	67.3	70.95	96.5	114.75	118.4	122.05	125.7	129.35	46.768516364349	74	20.35	21.7	27.25	56.5	64.75	67.6	71.2
XUT	1.1368727745004895e-7	3.7833230363891363e-7	2.3654859887415643e-6	4.996335937040571e-6	2.5630492165937546e-8	4.10033898527476e-6	1177	XUT_9F-9,SUT175,CUT185	NA	chrIX:30915-32987(+)	CUTs	NA	1	NA	2	NA	1	NA	38	NA	67.5	NA	55	NA	38	NA	67.5	NA	55	NA	NA	NA	NA	NA	NA	NA	NA	NA	NA	NA	38	38	38	38	38	38	38	38	38
XUT	1.1368727745004895e-7	3.7833230363891363e-7	2.3654859887415644e-8	4.9963359370405715e-8	1.2815246082968774e-5	2.05016949263738e-8	1178	XUT_9F-91	NA	chrIX:196987-197264(+)	XUTs	NA	NA	5	NA	NA	NA	NA	NA	26.6	NA	NA	NA	NA	NA	26	NA	NA	NA	NA	NA	NA	NA	NA	NA	NA	NA	NA	NA	NA	NA	NA	NA	NA	NA	NA	NA	NA	NA
XUT	1.1368727745004895e-7	3.7833230363891363e-7	1.1827429943707822e-5	4.9963359370405715e-8	1.2815246082968774e-5	4.10033898527476e-6	1179	XUT_9R-145,YILCdelta5	NA	chrIX:336501-338613(-)	XUTs	NA	NA	5	2	NA	5	NA	NA	43.2	41	NA	27	NA	NA	45	41	NA	35	NA	NA	NA	NA	NA	NA	NA	NA	NA	NA	NA	NA	NA	NA	NA	NA	NA	NA	NA	NA
XUT	1.1368727745004894e-5	3.7833230363891363e-7	2.3654859887415644e-8	4.996335937040571e-6	5.12609843318751e-6	2.05016949263738e-6	1180	XUT_9R-175	NA	chrIX:398411-399599(-)	XUTs	1	1	2	1	NA	NA	46	38	41	93	NA	NA	46	38	41	93	NA	NA	46	46	46	46	46	46	46	46	46	46	46	38	38	38	38	38	38	38	38	38
XUT	1.1368727745004895e-7	3.7833230363891363e-7	4.7309719774831285e-6	4.9963359370405715e-8	2.5630492165937546e-8	2.05016949263738e-6	1181	XUT_9R-35	NA	chrIX:92956-93491(-)	XUTs	NA	NA	NA	1	NA	2	NA	NA	NA	42	NA	26.5	NA	NA	NA	42	NA	26.5	NA	NA	NA	NA	NA	NA	NA	NA	NA	NA	NA	NA	NA	NA	NA	NA	NA	NA	NA	NA
XUT	1.1368727745004895e-7	3.7833230363891363e-7	2.3654859887415644e-8	4.9963359370405715e-8	2.5630492165937546e-8	2.05016949263738e-6	1182	XUT_9R-51	NA	chrIX:125889-127044(-)	XUTs	NA	NA	NA	1	NA	NA	NA	NA	NA	76	NA	NA	NA	NA	NA	76	NA	NA	NA	NA	NA	NA	NA	NA	NA	NA	NA	NA	NA	NA	NA	NA	NA	NA	NA	NA	NA	NA
XUT	1.1368727745004895e-7	3.7833230363891363e-7	2.3654859887415643e-6	4.9963359370405715e-8	2.5630492165937546e-8	2.05016949263738e-6	1183	XUT_9R-53	NA	chrIX:127138-127465(-)	XUTs	NA	NA	NA	1	NA	1	NA	NA	NA	13	NA	13	NA	NA	NA	13	NA	13	NA	NA	NA	NA	NA	NA	NA	NA	NA	NA	NA	NA	NA	NA	NA	NA	NA	NA	NA	NA
XUT	1.1368727745004895e-7	3.7833230363891363e-7	2.3654859887415643e-6	4.996335937040571e-6	5.12609843318751e-6	8.20067797054952e-6	1184	XUT_9R-55,SUT606	NA	chrIX:132063-135312(-)	XUTs	NA	1	2	4	NA	1	NA	35	86.5	62	NA	74	NA	35	86.5	62.5	NA	74	NA	NA	NA	NA	NA	NA	NA	NA	NA	NA	NA	35	35	35	35	35	35	35	35	35
XUT	1.1368727745004895e-7	3.7833230363891363e-7	7.096457966224693e-6	1.4989007811121716e-5	1.025219686637502e-5	4.10033898527476e-6	1185	XUT_9R-77,SUT610	NA	chrIX:195275-196339(-)	XUTs	NA	3	4	2	NA	3	NA	50.3333333333333	70.75	56.5	NA	50.3333333333333	NA	61	51.5	56.5	NA	44	NA	NA	NA	NA	NA	NA	NA	NA	NA	NA	NA	46.2801118737159	NA	28.6	32.2	35.8	61	63	63.4	63.8
XUT	1.1368727745004895e-7	3.7833230363891363e-7	2.3654859887415643e-6	4.9963359370405715e-8	2.563049216593755e-6	2.05016949263738e-8	1186	XUT_9R-84	NA	chrIX:205731-206581(-)	XUTs	NA	NA	1	NA	NA	1	NA	NA	47	NA	NA	164	NA	NA	47	NA	NA	164	NA	NA	NA	NA	NA	NA	NA	NA	NA	NA	NA	NA	NA	NA	NA	NA	NA	NA	NA	NA
YAL001C	4.5474910980019574e-5	3.783323036389136e-5	2.8385831864898773e-5	2.498167968520286e-5	3.075659059912506e-5	2.2551864419011178e-5	1187	YAL001C_TFC3	TFC3	chrI:147523-151211(-)	ORFS	4	5	12	11	1	12	40	47.2	32.0833333333333	50.9090909090909	67	31.3333333333333	42	46	28	38	67	37	33.3978922045649	NA	14.7	17.4	20.1	42	56.5	58	59.5	61	62.5	40.5788906525916	NA	18	22	26	46	67	68.6	70.2
YAL002W	1.1368727745004894e-5	3.7833230363891363e-7	2.3654859887415643e-5	2.498167968520286e-5	4.100878746550008e-5	3.8953220360110216e-5	1188	YAL002W_VPS8	VPS8	chrI:143599-147599(+)	ORFS	1	5	16	19	NA	10	55	55.4	33.625	43.9473684210526	NA	48.8	55	63	30.5	44	NA	51	55	55	55	55	55	55	55	55	55	55	55	48.6668485627233	NA	22.2	27.4	32.6	63	76	76.4	76.8
YAL003W,snR18	0.003092293946641331	0.0033293242720224396	0.003105883103217674	0.0037172739371581854	0.0032781399480234126	0.003598047459578602	1189	YAL003W,snR18_EFB1,SNR18	EFB1,SNR18	chrI:142127-143439(+)	snRNA	272	744	1279	1755	88	1313	30.2022058823529	32.5295698924731	31.931196247068	29.3173789173789	28.8522727272727	34.7844630616908	25	29	28	25	23	29	25.1278304331283	NA	9	11	14	25	38	41	44.35	50	64	28.4816073949743	NA	12	15	17	29	41	44	50
YAL005C	1.4779346068506362e-4	0.0017781618271028939	0.0033802794779116954	0.005261141741703722	0.004249535601112446	0.003983479324194429	1190	YAL005C_SSA1	SSA1	chrI:139371-141683(-)	ORFS	13	1053	1658	1943	47	1429	28.0769230769231	34.2317188983856	26.7014475271411	22.2254246011323	49.0425531914894	39.8306508047586	26	31	24	19	49	37	23.834150775265	26	8.6	11.8	14.2	26	33	37.2	42.2	48.8	52.6	28.9434085919237	28	10	13	15	31	44	48	51
YAL007C	2.046370994100881e-4	2.2699938218334817e-4	2.1525922497548234e-4	3.3975084371875886e-4	2.486157740095942e-4	2.9727457643242007e-4	1191	YAL007C_ERP2	ERP2	chrI:137571-138451(-)	ORFS	18	68	97	145	6	91	30.4444444444444	33.25	29.7113402061856	30.7862068965517	24.6666666666667	34.2747252747253	24.5	33	31	28	21.5	33	27.100715014924	NA	13.55	14.7	17.75	24.5	40.25	41	42.35	44	49.5499999999999	28.6692981245905	NA	10.4	14.7	17	33	46.25	48	49.9
YAL008W	1.1368727745004894e-5	3.783323036389136e-5	4.021326180860659e-5	9.493038280377085e-5	1.2815246082968775e-4	1.1685966108033066e-4	1192	YAL008W_FUN14	FUN14	chrI:136863-137639(+)	ORFS	1	19	50	57	1	17	26	47.7894736842105	28.4	24.7368421052632	26	38	26	37	22	22	26	27	26	26	26	26	26	26	26	26	26	26	26	39.9756074274858	27	19.7	21.6	24.1	37	54	58.6	63.4
YAL009W	3.410618323501468e-5	3.7833230363891363e-7	1.8923887909932514e-5	4.4967023433365144e-5	5.382403354846885e-5	4.10033898527476e-5	1193	YAL009W_SPO7	SPO7	chrI:135823-136703(+)	ORFS	3	9	21	20	NA	8	34	45.4444444444444	30.4285714285714	41.8	NA	38.75	22	44	22	44	NA	39	27.7849166836582	NA	15.7	16.4	17.1	22	43.5	47.8	52.1	56.4	60.7	41.9210038000488	NA	22.8	29.6	33.8	44	55	57.4	59.8
YAL010C	1.1368727745004895e-7	3.783323036389136e-5	9.461943954966257e-6	1.4989007811121716e-5	2.563049216593755e-5	8.20067797054952e-6	1194	YAL010C_MDM10	MDM10	chrI:134091-135707(-)	ORFS	NA	3	10	4	1	4	NA	53	40.3	55.75	46	24.5	NA	52	37	60	46	26	NA	NA	NA	NA	NA	NA	NA	NA	NA	NA	NA	52.9195409051835	NA	50.2	50.4	50.6	52	54.5	55	55.5
YAL011W	1.1368727745004895e-7	3.7833230363891363e-7	4.7309719774831285e-6	4.996335937040571e-6	7.689147649781265e-6	1.02508474631869e-5	1195	YAL011W_SWC3	SWC3	chrI:132199-134111(+)	ORFS	NA	1	3	5	NA	2	NA	5	34.6666666666667	14.6	NA	22.5	NA	5	37	11	NA	22.5	NA	NA	NA	NA	NA	NA	NA	NA	NA	NA	NA	5	5	5	5	5	5	5	5	5
YAL012W	8.52654580875367e-4	6.809981465500445e-4	9.201740496204685e-4	8.743587889821e-4	8.893780781580329e-4	8.938738987898978e-4	1196	YAL012W_CYS3	CYS3	chrI:130703-132087(+)	ORFS	75	175	347	436	18	389	34.5466666666667	33.84	31.8040345821326	34.9449541284404	30.1666666666667	26.2827763496144	33	30	29	31	25	22	30.939843756531	20	14.4	16	20	33	43.5	45	46.9	52.6	56	28.7981797880151	18	12	14	15.1	30	43	47	50.9
YAL013W	2.2737455490009787e-5	3.7833230363891363e-7	1.4192915932449386e-5	1.4989007811121716e-5	3.075659059912506e-5	1.2301016955824279e-5	1197	YAL013W_DEP1	DEP1	chrI:129239-130567(+)	ORFS	2	3	12	6	NA	6	24	69.6666666666667	36.3333333333333	64.6666666666667	NA	17.6666666666667	24	71	37	57.5	NA	15.5	22.248595461287	NA	15.9	16.8	17.7	24	28.5	29.4	30.3	31.2	32.1	69.4205222965667	NA	62.9	63.8	64.7	71	73.5	74	74.5
YAL014C	3.410618323501468e-5	3.7833230363891363e-7	6.150263570728068e-5	5.995603124448686e-5	8.714367336418767e-5	5.9454915286484025e-5	1198	YAL014C_SYN8	SYN8	chrI:128171-129075(-)	ORFS	3	12	34	29	NA	26	42.6666666666667	44.4166666666667	38.2352941176471	36.7931034482759	NA	38.1538461538462	41	41	44	38	NA	33.5	34.7332096309547	NA	16.7	19.4	22.1	41	57	60.2	63.4	66.6	69.8	39.204681327714	41	16.1	17.7	21.55	41	58	64.6	68.05
YAL015C	1.1368727745004895e-7	7.566646072778272e-5	9.461943954966257e-6	9.992671874081143e-6	1.025219686637502e-5	1.845152543373642e-5	1199	YAL015C_NTG1	NTG1	chrI:126747-128075(-)	ORFS	NA	2	4	9	2	4	NA	44.5	40	33.2222222222222	41	39.25	NA	44.5	45	34	41	35	NA	NA	NA	NA	NA	NA	NA	NA	NA	NA	NA	43.4741302385683	NA	35.95	36.9	37.85	44.5	49.25	50.2	51.15
YAL016W	1.1368727745004894e-4	1.891661518194568e-4	1.584875612456848e-4	2.3482778904090686e-4	1.9991783889431288e-4	1.9476610180055106e-4	1200	YAL016W_TPD3	TPD3	chrI:124799-126863(+)	ORFS	10	47	78	95	5	67	49.7	39.4468085106383	33.9871794871795	33.2736842105263	39.8	32.4328358208955	45	45	31	32	36	30	39.7399855341059	NA	11.15	14.3	21.3	45	69	76.2	81.15	86.7	94.35	33.2441338125664	51	12	14	15	45	53.5	58.4	62
YAL017W	3.410618323501468e-5	1.1349969109167409e-4	6.859909367350537e-5	7.994137499264914e-5	9.483282101396893e-5	6.15050847791214e-5	1201	YAL017W_PSK1	PSK1	chrI:119863-124447(+)	ORFS	3	16	37	30	3	29	52	37.375	37.8918918918919	39.5	64.6666666666667	43.551724137931	55	38	38	39	69	40	51.6690020912189	NA	45.1	46.2	47.3	55	56	56.2	56.4	56.6	56.8	32.360766554274	45	14.25	17	18	38	45	45	48.75
YAL019W-A,YAL019W	2.2737455490009787e-5	3.7833230363891363e-7	7.096457966224693e-6	9.992671874081143e-6	1.537829529956253e-5	2.05016949263738e-5	1202	YAL019W-A,YAL019W	NA	chrI:114815-118391(+)	ORFS	2	2	6	10	NA	3	17.5	46	25.6666666666667	39.7	NA	13.3333333333333	17.5	46	16.5	44	NA	13	11.13552872566	NA	5.35	6.7	8.05	17.5	24.25	25.6	26.95	28.3	29.65	36.4965751817893	NA	20.8	23.6	26.4	46	60	62.8	65.6
YAL020C	1.1368727745004895e-7	3.783323036389136e-5	3.31168038423819e-5	2.997801562224343e-5	2.8193541382531303e-5	1.4351186448461659e-5	1203	YAL020C_ATS1	ATS1	chrI:113563-114683(-)	ORFS	NA	6	11	7	1	14	NA	28.8333333333333	29.1818181818182	25.8571428571429	27	28.8571428571429	NA	20	28	26	27	20.5	NA	NA	NA	NA	NA	NA	NA	NA	NA	NA	NA	25.0431141265665	NA	15.25	15.5	15.75	20	39.75	46	48.5
YAL021C	5.684363872502447e-5	3.783323036389136e-5	1.655840192119095e-5	4.4967023433365144e-5	4.613488589868759e-5	4.10033898527476e-5	1204	YAL021C_CCR4	CCR4	chrI:110619-113435(-)	ORFS	5	9	18	20	1	7	36	49.5555555555556	36.2222222222222	33	65	35.8571428571429	39	49	34	28.5	65	28	32.5437871776368	39	17.4	22.8	28.2	39	40	42	44	46	48	46.9282990918545	49	26.8	33.6	38.6	49	54	59.2	64.4
YAL022C	7.958109421503426e-5	3.7833230363891363e-7	7.333006565098849e-5	1.4489374217417658e-4	8.201757493100016e-5	1.02508474631869e-4	1205	YAL022C_FUN26	FUN26	chrI:108859-110467(-)	ORFS	7	29	32	50	NA	31	48	44.2068965517241	45.9375	35.28	NA	42.258064516129	52	41	41.5	33.5	NA	39	40.4155515999873	NA	14.5	16	17.5	52	59.5	59.8	62.7	70.8	78.9	39.6814647546489	NA	19.4	22.4	23.4	41	57	58.6	66.6
YAL023C	3.069556491151321e-4	1.891661518194568e-4	3.429954683675268e-4	4.246885546484486e-4	4.357183668209383e-4	4.1208406802011337e-4	1206	YAL023C_PMT2	PMT2	chrI:106163-108667(-)	ORFS	27	85	170	201	5	145	29.8888888888889	39.9882352941176	36.0882352941176	32.8507462686567	34	35.2206896551724	30	38	33	28	33	31	26.3362491592631	35	13.6	15	15.9	30	35	37.4	41.8	49.4	59.8	34.7027037058005	NA	14.2	17	19.6	38	51	53.4	60.2
YAL024C	2.2737455490009787e-5	3.7833230363891363e-7	1.4192915932449386e-5	4.9963359370405715e-8	2.563049216593755e-6	2.05016949263738e-5	1207	YAL024C_LTE1	LTE1	chrI:101483-105987(-)	ORFS	2	NA	1	10	NA	6	30	NA	64	28.8	NA	19.8333333333333	30	NA	64	26	NA	12.5	16.583123951777	NA	7.5	10	12.5	30	42.5	45	47.5	50	52.5	NA	NA	NA	NA	NA	NA	NA	NA	NA
YAL025C	2.2737455490009787e-5	3.7833230363891363e-7	2.3654859887415644e-8	4.9963359370405715e-8	2.563049216593755e-6	1.2301016955824279e-5	1208	YAL025C_MAK16	MAK16	chrI:100059-101171(-)	ORFS	2	NA	1	6	NA	NA	30.5	NA	58	30.8333333333333	NA	NA	30.5	NA	58	29.5	NA	NA	27.3495886623547	NA	18.35	19.7	21.05	30.5	37.25	38.6	39.95	41.3	42.65	NA	NA	NA	NA	NA	NA	NA	NA	NA
YAL026C-A,YAL026C	4.5474910980019574e-5	1.1349969109167409e-4	7.333006565098849e-5	4.4967023433365144e-5	7.94545257144064e-5	1.0865898310978114e-4	1209	YAL026C-A,YAL026C_YAL026C-A,DRS2	YAL026C-A,DRS2	chrI:95499-99787(-)	ORFS	4	9	31	53	3	31	23.75	44.4444444444444	44.3225806451613	31.3396226415094	29	32.2903225806452	25.5	47	41	30	11	22	23.3712268330311	NA	18.2	19.4	20.6	25.5	26.25	26.4	26.55	26.7	26.85	42.1925098200964	52	24.2	29.4	33.2	47	52	53.2	54.4
YAL027W	1.1368727745004894e-5	3.783323036389136e-5	2.3654859887415643e-6	4.9963359370405715e-8	1.025219686637502e-5	1.02508474631869e-5	1210	YAL027W_YAL027W	YAL027W	chrI:94607-95543(+)	ORFS	1	NA	4	5	1	1	84	NA	31.75	41.6	33	12	84	NA	35	41	33	12	84	84	84	84	84	84	84	84	84	84	84	NA	NA	NA	NA	NA	NA	NA	NA	NA
YAL028W	1.1368727745004895e-7	3.7833230363891363e-7	4.7309719774831285e-6	1.9985343748162285e-5	1.025219686637502e-5	6.150508477912139e-6	1211	YAL028W_FRT2	FRT2	chrI:92855-94487(+)	ORFS	NA	4	4	3	NA	2	NA	47	45.75	25	NA	42	NA	48	53	26	NA	42	NA	NA	NA	NA	NA	NA	NA	NA	NA	NA	NA	44.5136622157602	NA	28.7	31.4	34.1	48	55.5	57.6	59.7
YAL029C	3.410618323501468e-5	3.783323036389136e-5	3.548228983112346e-5	5.995603124448686e-5	7.94545257144064e-5	7.585627122758306e-5	1212	YAL029C_MYO4	MYO4	chrI:87699-92515(-)	ORFS	3	12	31	37	1	15	42	35.5	42.4516129032258	36.8378378378378	63	31.8666666666667	43	30.5	37	34	63	24	41.3984549821327	NA	34	35	36	43	46.5	47.2	47.9	48.6	49.3	27.0488865377199	NA	8.3	11.1	11.65	30.5	56.75	60.6	62.35
YAL030W	3.410618323501468e-5	3.783323036389136e-5	1.0408138350462883e-4	8.993404686673029e-5	1.1533721474671897e-4	1.2506033905088017e-4	1213	YAL030W_SNC1	SNC1	chrI:87263-87783(+)	ORFS	3	18	45	61	1	44	28.3333333333333	35.7777777777778	28.1333333333333	27.5573770491803	36	26.7727272727273	21	33.5	29	23	36	23	24.0571554442486	NA	13.8	14.6	15.4	21	36	39	42	45	48	28.8211530807087	NA	11.1	12	13.65	33.5	47.25	50.8	54.7
YAL031C	1.1368727745004895e-7	3.783323036389136e-5	4.7309719774831285e-6	1.9985343748162285e-5	5.12609843318751e-6	2.05016949263738e-6	1214	YAL031C_GIP4	GIP4	chrI:84739-87075(-)	ORFS	NA	4	2	1	1	2	NA	25.25	40.5	5	46	57.5	NA	17	40.5	5	46	57.5	NA	NA	NA	NA	NA	NA	NA	NA	NA	NA	NA	21.1492754257069	NA	13.3	13.6	13.9	17	27.75	33	38.25
YAL032C	1.1368727745004895e-7	3.7833230363891363e-7	1.655840192119095e-5	4.996335937040571e-6	1.025219686637502e-5	6.150508477912139e-6	1215	YAL032C_PRP45	PRP45	chrI:83251-84507(-)	ORFS	NA	1	4	3	NA	7	NA	4	31.75	36.6666666666667	NA	19.1428571428571	NA	4	27.5	28	NA	17	NA	NA	NA	NA	NA	NA	NA	NA	NA	NA	NA	4	4	4	4	4	4	4	4	4
YAL033W	2.2737455490009787e-5	7.566646072778272e-5	2.8385831864898773e-5	4.996335937040572e-5	3.588268903231257e-5	2.8702372896923318e-5	1216	YAL033W_POP5	POP5	chrI:82695-83311(+)	ORFS	2	10	14	14	2	12	55.5	24.3	45.3571428571429	43	26.5	26.5	55.5	23	30	38	26.5	25.5	39.9749921826134	NA	20.85	24.7	28.55	55.5	74.75	78.6	82.45	86.3	90.15	21.1583035592948	13	10.25	12.5	13	23	32	34.4	37.55
YAL034C	1.1368727745004894e-5	3.7833230363891363e-7	2.6020345876157208e-5	4.996335937040572e-5	1.537829529956253e-5	1.2301016955824279e-5	1217	YAL034C_FUN19	FUN19	chrI:80603-82587(-)	ORFS	1	10	6	6	NA	11	41	41.3	42.5	67.6666666666667	NA	51.2727272727273	41	39	41.5	59	NA	57	41	41	41	41	41	41	41	41	41	41	41	36.5783609870915	29	18.2	25.4	27.7	39	47.5	51	57.75
YAL034W-A	2.2737455490009787e-5	3.7833230363891363e-7	2.3654859887415644e-8	1.9985343748162285e-5	5.12609843318751e-6	6.150508477912139e-6	1218	YAL034W-A_MTW1	MTW1	chrI:79695-80647(+)	ORFS	2	4	2	3	NA	NA	46	32	21.5	53.6666666666667	NA	NA	46	29.5	21.5	62	NA	NA	46	46	46	46	46	46	46	46	46	46	46	25.8586604903704	NA	11.1	13.2	15.3	29.5	42	45.6	49.2
YAL035W	1.4779346068506362e-4	2.2699938218334817e-4	1.0408138350462883e-4	7.494503905560858e-5	6.920232884803139e-5	1.2506033905088017e-4	1219	YAL035W_FUN12	FUN12	chrI:76383-79535(+)	ORFS	13	15	27	61	6	44	31.3076923076923	23.8	37.3703703703704	36.0163934426229	17.3333333333333	17	20	15	32	36	17.5	15.5	24.2304231115745	NA	9.8	11	11	20	46	53.8	59	59	65	18.4052137745546	NA	8.7	9	9.2	15	33	39.4	51.3
YAL036C	7.958109421503426e-5	3.783323036389136e-5	5.2040691752314416e-5	1.9985343748162285e-5	4.3571836682093833e-5	8.405694919813258e-5	1220	YAL036C_RBG1	RBG1	chrI:74875-76211(-)	ORFS	7	4	17	41	1	22	21.4285714285714	25.5	43.5294117647059	31.390243902439	20	14.0454545454545	27	19	35	26	20	11	17.1078048067449	31	5.1	7.2	9.3	27	30	30.6	31	31	31	17.8611853699296	NA	6.5	8	9.5	19	32	37.4	42.8
YAL037W	1.1368727745004894e-5	3.7833230363891363e-7	4.7309719774831285e-6	4.996335937040571e-6	5.12609843318751e-6	6.150508477912139e-6	1221	YAL037W_YAL037W	YAL037W	chrI:73935-74959(+)	ORFS	1	1	2	3	NA	2	48	54	60	46	NA	35.5	48	54	60	47	NA	35.5	48	48	48	48	48	48	48	48	48	48	48	54	54	54	54	54	54	54	54	54
YAL038W	0.008515177081008666	0.0068478146958643364	0.008846917597893451	0.01005262790532563	0.009606308463793392	0.009063799326949857	1222	YAL038W_CDC19	CDC19	chrI:71679-73447(+)	ORFS	749	2012	3748	4421	181	3740	27.871829105474	27.2664015904573	28.4260939167556	29.4673150870844	26.6906077348066	25.7454545454545	25	22	23	24	24	22	24.1305282929562	15	9	12	14	25	35	37	41	46	56	22.8908954913918	16	9	11	13	22	34	38	43
YAL039C	1.1368727745004894e-5	3.7833230363891363e-7	1.655840192119095e-5	4.9963359370405715e-8	2.8193541382531303e-5	2.05016949263738e-5	1223	YAL039C_CYC3	CYC3	chrI:68651-69611(-)	ORFS	1	NA	11	10	NA	7	7	NA	63.9090909090909	35	NA	32.2857142857143	7	NA	33	31.5	NA	23	7	7	7	7	7	7	7	7	7	7	7	NA	NA	NA	NA	NA	NA	NA	NA	NA
YAL040C	4.5474910980019574e-5	3.783323036389136e-5	3.784777581986503e-5	4.4967023433365144e-5	5.6387082765062606e-5	6.765559325703353e-5	1224	YAL040C_CLN3	CLN3	chrI:65467-67851(-)	ORFS	4	9	22	33	1	16	44	46	36.4545454545455	46.0909090909091	37	27.125	45	43	31	45	37	30.5	40.1874285255588	NA	22.7	25.4	28.1	45	55.5	57.6	59.7	61.8	63.9	43.735365155738	64	28	32	34.2	43	61	62.2	63.4
YAL041W	1.1368727745004894e-5	3.7833230363891363e-7	2.6020345876157208e-5	3.4974351559284004e-5	5.895013198165636e-5	3.8953220360110216e-5	1225	YAL041W_CDC24	CDC24	chrI:62791-65607(+)	ORFS	1	7	23	19	NA	11	77	35.1428571428571	56.1739130434783	43.6842105263158	NA	51.9090909090909	77	24	39	35	NA	52	77	77	77	77	77	77	77	77	77	77	77	30.3888617848366	24	16.3	16.6	16.9	24	49	55.6	60.7
YAL042W	3.069556491151321e-4	1.891661518194568e-4	1.987008230542914e-4	2.09846109355704e-4	3.1525505364103185e-4	2.6242169505758466e-4	1226	YAL042W_ERV46	ERV46	chrI:61279-62647(+)	ORFS	27	42	123	128	5	84	30.6666666666667	31.3333333333333	33.5121951219512	31.1875	22.2	29.6666666666667	26	26	30	28	20	25	27.8226459314814	30	13.1	19.2	20.9	26	32.5	37.8	45.9	54.4	60.6	25.8014088829529	16	10.05	13	14	26	46.75	52.8	56.7
YAL043C	4.5474910980019574e-5	3.7833230363891363e-7	2.3654859887415643e-5	4.4967023433365144e-5	3.588268903231257e-5	5.12542373159345e-5	1227	YAL043C_PTA1	PTA1	chrI:58611-61091(-)	ORFS	4	9	14	25	NA	10	32	51.1111111111111	44.0714285714286	39.96	NA	47.7	25.5	44	47	47	NA	36.5	28.2221953446148	NA	17.35	18.7	20.05	25.5	34.75	40	45.25	50.5	55.75	34.7826118565204	NA	9.6	11.2	12.6	44	70	70.4	70.8
YAL044C	9.094982196003915e-5	1.1349969109167409e-4	1.703149911893926e-4	1.898607656075417e-4	2.7937236460871926e-4	3.4442847476307985e-4	1228	YAL044C_GCV3	GCV3	chrI:57875-58483(-)	ORFS	8	38	109	168	3	72	21.875	39.8947368421053	27.9724770642202	30.8630952380952	28.3333333333333	33.2222222222222	23.5	25.5	26	26	31	25.5	20.0812647184147	NA	9.4	10.8	12.45	23.5	26.5	27.2	27.9	29.5	31.25	26.4443766970821	NA	8	10.7	12.55	25.5	39.25	40	54.25
YAL044W-A	1.3642473294005872e-4	7.566646072778272e-5	6.386812169602224e-5	8.493771092968971e-5	6.151318119825012e-5	1.0455864412450639e-4	1229	YAL044W-A_YAL044W-A	YAL044W-A	chrI:57503-57959(+)	ORFS	12	17	24	51	2	27	28.25	32.1764705882353	39.25	34.4509803921569	30	30.962962962963	26	32	38.5	31	30	25	25.6394241474841	NA	14.55	15.1	15.65	26	35.5	36.6	40.5	46	51.05	29.7770872189089	20	15.8	18.4	20	32	37	37.8	39.2
YAL046C	2.2737455490009787e-5	3.783323036389136e-5	6.859909367350537e-5	5.495969530744629e-5	8.970672258078142e-5	9.430779666131948e-5	1230	YAL046C_YAL046C	YAL046C	chrI:56923-57419(-)	ORFS	2	11	35	46	1	29	25	38.6363636363636	26.9142857142857	25.6739130434783	76	29.9310344827586	25	38	27	25.5	76	26	17.3493515728975	NA	8.8	10.6	12.4	25	34	35.8	37.6	39.4	41.2	35.3304732175263	NA	17	22	22.5	38	50.5	52	53.5
YAL047C	1.1368727745004895e-7	3.7833230363891363e-7	7.096457966224693e-6	4.996335937040571e-6	5.12609843318751e-6	8.20067797054952e-6	1231	YAL047C_SPC72	SPC72	chrI:54955-56923(-)	ORFS	NA	1	2	4	NA	3	NA	72	37.5	40.25	NA	28.3333333333333	NA	72	37.5	42	NA	26	NA	NA	NA	NA	NA	NA	NA	NA	NA	NA	NA	72	72	72	72	72	72	72	72	72
YAL049C	6.821236647002936e-5	1.1349969109167409e-4	1.1354332745959509e-4	1.5488641404825772e-4	1.307155100462815e-4	2.2141830520483704e-4	1232	YAL049C_YAL049C	YAL049C	chrI:51739-52659(-)	ORFS	6	31	51	108	3	48	27.6666666666667	46.258064516129	37.3529411764706	37.1574074074074	35.3333333333333	37.1041666666667	25	44	35	32	32	35.5	25.2568149698413	NA	15.25	15.5	15.75	25	35	37	39.75	42.5	45.25	41.5792971569232	35	19	22	23.5	44	55.5	70	72
YAL051W	2.2737455490009787e-5	3.783323036389136e-5	1.655840192119095e-5	1.9985343748162285e-5	3.075659059912506e-5	1.4351186448461659e-5	1233	YAL051W_OAF1	OAF1	chrI:48513-51799(+)	ORFS	2	4	12	7	1	7	23	26.25	14.8333333333333	36.8571428571429	55	23.7142857142857	23	24.5	14.5	33	55	20	20.712315177208	NA	14	15	16	23	28	29	30	31	32	24.8725486778858	NA	17.05	18.1	19.15	24.5	29.5	31.6	33.7
YAL053W	2.2737455490009787e-5	3.783323036389136e-5	7.806103762847161e-5	1.0991939061489258e-4	1.537829529956253e-4	1.7221423738153992e-4	1234	YAL053W_FLC2	FLC2	chrI:45761-48305(+)	ORFS	2	22	60	84	1	33	47	40.5909090909091	42.7166666666667	42.6547619047619	36	42.5454545454545	47	41	37	37.5	36	45	46.8294778958724	NA	43.4	43.8	44.2	47	49	49.4	49.8	50.2	50.6	35.4368016215598	NA	15.05	16.3	19.15	41	53.25	56.4	62.95
YAL054C	1.1368727745004894e-5	3.7833230363891363e-7	1.8923887909932514e-5	4.4967023433365144e-5	3.331963981571881e-5	4.10033898527476e-5	1235	YAL054C_ACS1	ACS1	chrI:42741-43549(-)	ORFS	1	9	13	20	NA	8	45	44.5555555555556	41.9230769230769	43.7	NA	44.375	45	49	40	43.5	NA	40.5	45	45	45	45	45	45	45	45	45	45	45	40.5461297063067	NA	19.6	21.2	22.8	49	57	58.6	60.2
YAL055W	1.1368727745004894e-5	3.7833230363891363e-7	1.1827429943707822e-5	4.996335937040571e-6	2.563049216593755e-6	4.10033898527476e-6	1236	YAL055W_PEX22	PEX22	chrI:42161-42833(+)	ORFS	1	1	1	2	NA	5	27	22	78	54.5	NA	27.8	27	22	78	54.5	NA	36	27	27	27	27	27	27	27	27	27	27	27	22	22	22	22	22	22	22	22	22
YAL056W	2.2737455490009787e-5	7.566646072778272e-5	2.6020345876157208e-5	5.495969530744629e-5	3.075659059912506e-5	3.485288137483546e-5	1237	YAL056W_GPB2	GPB2	chrI:39217-41969(+)	ORFS	2	11	12	17	2	11	30	29.9090909090909	29.8333333333333	40.2352941176471	15.5	31.8181818181818	30	17	24	41	15.5	22	28.2842712474619	NA	21	22	23	30	35	36	37	38	39	23.8512725577063	14	10	11	12.5	17	46.5	53	54.5
YAL058W	1.1368727745004894e-5	3.783323036389136e-5	2.3654859887415643e-5	5.495969530744629e-5	5.12609843318751e-5	6.560542376439617e-5	1238	YAL058W_CNE1	CNE1	chrI:37409-39033(+)	ORFS	1	11	20	32	1	10	34	48.5454545454545	40.65	41.53125	25	31.9	34	43	33.5	40	25	28.5	34	34	34	34	34	34	34	34	34	34	34	45.7468361450788	55	30	31	31.5	43	55.5	56	59.5
YAL059W	1.1368727745004894e-5	3.7833230363891363e-7	4.7309719774831285e-6	4.9963359370405715e-8	5.12609843318751e-6	1.845152543373642e-5	1239	YAL059W_ECM1	ECM1	chrI:36545-37329(+)	ORFS	1	NA	2	9	NA	2	66	NA	40.5	43.8888888888889	NA	28.5	66	NA	40.5	43	NA	28.5	66	66	66	66	66	66	66	66	66	66	66	NA	NA	NA	NA	NA	NA	NA	NA	NA
YAL060W	6.821236647002936e-5	3.783323036389136e-4	4.092290760522906e-4	5.296116093263006e-4	5.433664339178761e-4	3.50578983240992e-4	1240	YAL060W_BDH1	BDH1	chrI:35097-36393(+)	ORFS	6	106	212	171	10	173	37.1666666666667	33.5471698113208	32.8349056603774	28.2982456140351	47.9	40.3699421965318	39.5	33	29	24	54	38	30.7513838105239	40	12.25	13.5	14.75	39.5	40	40	49.25	58.5	67.75	30.4112303285279	NA	13.25	16.5	18	33	41	43	48.25
YAL061W	1.1368727745004894e-5	3.7833230363891363e-7	9.698492553840414e-5	5.995603124448686e-5	3.075659059912506e-5	1.02508474631869e-5	1241	YAL061W_BDH2	BDH2	chrI:33361-34897(+)	ORFS	1	12	12	5	NA	41	47	30.8333333333333	23.4166666666667	29.6	NA	38.4390243902439	47	24.5	21	29	NA	41	47	47	47	47	47	47	47	47	47	47	47	25.6520000517516	NA	11.4	15	15	24.5	37.25	37.8	48.85
YAL062W	1.1368727745004894e-5	3.7833230363891363e-7	2.3654859887415644e-8	4.9963359370405715e-8	2.5630492165937546e-8	2.05016949263738e-6	1242	YAL062W_GDH3	GDH3	chrI:31153-32985(+)	ORFS	1	NA	NA	1	NA	NA	30	NA	NA	19	NA	NA	30	NA	NA	19	NA	NA	30	30	30	30	30	30	30	30	30	30	30	NA	NA	NA	NA	NA	NA	NA	NA	NA
YAL063C-A	1.1368727745004895e-7	3.783323036389136e-5	4.7309719774831285e-6	4.9963359370405715e-8	2.563049216593755e-6	4.10033898527476e-6	1243	YAL063C-A	NA	chrI:22394-22685(-)	ORFS	NA	NA	1	2	1	2	NA	NA	41	47	65	50.5	NA	NA	41	47	65	50.5	NA	NA	NA	NA	NA	NA	NA	NA	NA	NA	NA	NA	NA	NA	NA	NA	NA	NA	NA	NA
YAL063C	1.1368727745004894e-5	3.7833230363891363e-7	2.3654859887415643e-5	1.4989007811121716e-5	3.8445738248906324e-5	2.8702372896923318e-5	1244	YAL063C	NA	chrI:23999-27968(-)	ORFS	1	3	15	14	NA	10	69	58.3333333333333	54.0666666666667	45.5	NA	49.9	69	46	53	46.5	NA	57	69	69	69	69	69	69	69	69	69	69	69	51.8937673422057	NA	32.5	34	35.5	46	72	77.2	82.4
YAL067C	1.1368727745004895e-7	3.7833230363891363e-7	2.3654859887415644e-8	4.9963359370405715e-8	2.5630492165937546e-8	2.05016949263738e-6	1245	YAL067C_SEO1	SEO1	chrI:7277-9261(-)	ORFS	NA	NA	NA	1	NA	NA	NA	NA	NA	39	NA	NA	NA	NA	NA	39	NA	NA	NA	NA	NA	NA	NA	NA	NA	NA	NA	NA	NA	NA	NA	NA	NA	NA	NA	NA	NA	NA
YAR002C-A	3.637992878401566e-4	3.026658429111309e-4	3.8557421616487497e-4	4.047032109002863e-4	5.279881386183135e-4	5.350942375783561e-4	1246	YAR002C-A_ERP1	ERP1	chrI:153899-154763(-)	ORFS	32	81	206	261	8	163	35.84375	32.7777777777778	35.0679611650485	35.2107279693487	35.125	31.9631901840491	27	30	32.5	33	36.5	26	29.8242987807704	22	13.1	14.3	18.3	27	43.25	47.2	52	52.9	70.05	28.5440653993147	NA	12	14	16	30	44	47	51
YAR002W	5.684363872502447e-5	3.7833230363891363e-7	1.8923887909932514e-5	1.9985343748162285e-5	3.588268903231257e-5	4.5103728838022356e-5	1247	YAR002W_NUP60	NUP60	chrI:152215-153991(+)	ORFS	5	4	14	22	NA	8	32.8	37.75	42	45.0454545454545	NA	38.625	28	41.5	41.5	44.5	NA	40.5	29.7643903801516	NA	17.8	18.6	19.4	28	41	44.2	47.4	50.6	53.8	32.3610315503852	NA	15	18	21	41.5	52.25	53	53.75
YAR003W	6.821236647002936e-5	7.566646072778272e-5	4.257874779734815e-5	7.994137499264914e-5	4.613488589868759e-5	8.610711869076996e-5	1248	YAR003W_SWD1	SWD1	chrI:154935-156807(+)	ORFS	6	16	18	42	2	18	42.5	42.375	40.6111111111111	39.6904761904762	47.5	50.3888888888889	44	38.5	34	38.5	47.5	54	40.8903224127264	NA	26.25	29.5	32.75	44	51.5	54	54	54	54	36.7548845662196	NA	14.75	20.5	25.25	38.5	49.5	51	64.5
YAR007C	3.410618323501468e-5	7.566646072778272e-5	4.967520576357285e-5	2.997801562224343e-5	8.201757493100016e-5	6.970576274967092e-5	1249	YAR007C_RFA1	RFA1	chrI:156747-158699(-)	ORFS	3	6	32	34	2	21	49.6666666666667	54.5	36.6875	36.3823529411765	30.5	36.6666666666667	46	40.5	34	35	30.5	35	48.7587755405262	NA	40.6	41.2	41.8	46	54.5	56.2	57.9	59.6	61.3	37.6936616095554	NA	14.5	15	15.5	40.5	59.25	60	84
YAR008W	1.1368727745004894e-5	7.566646072778272e-5	4.7309719774831285e-6	4.996335937040571e-6	1.7941344516156285e-5	1.02508474631869e-5	1250	YAR008W_SEN34	SEN34	chrI:158863-159871(+)	ORFS	1	1	7	5	2	2	69	37	41.7142857142857	21.8	12.5	40	69	37	39	18	12.5	40	69	69	69	69	69	69	69	69	69	69	69	37	37	37	37	37	37	37	37	37
[truncated: 5,321 more rows]
[truncated: 46 more columns]
