# Supplementary material for: Modeling of mRNA deadenylation rates reveal a complex relationship between mRNA deadenylation and decay
Source: EMBO J. 2024 Oct 11;43(24):6525–54. doi: 10.1038/s44318-024-00258-3 (PMC11649921; doi:10.1038/s44318-024-00258-3)
Supplement: Supplementary file 12 — Source data Fig. 6 [file 44318_2024_258_MOESM12_ESM.zip › Figure 6/FIGURE 6B and 6C/THL_global_e_model.csv]

transcript	symbol	biotype	RPG	THL_counts_A_0min_raw	THL_counts_B_2min_raw	THL_counts_A_0min_norm	THL_counts_B_2min_norm	THL_e_decay_mean	THL_e_decay_median	THL_e_decay_sd	THL_half_life_mean	THL_half_life_median	THL_terminal_60A_adenosine_half_life_min	THL_terminal_60A_adenosine_half_life_sec	THL_e_deadenylation_q0.95q0.75_mean_mean	THL_e_deadenylation_q0.95q0.75_mean_sd	THL_e_deadenylation_q0.95q0.75_median_median	THL_e_deadenylation_q0.95q0.75_median_sd	THL_pA_tail_mean_mean	THL_pA_tail_median_median	THL_pA_q0.05_mean	THL_pA_q0.10_mean	THL_pA_q0.15_mean	THL_pA_q0.50_mean	THL_pA_q0.75_mean	THL_pA_q0.80_mean	THL_pA_q0.85_mean	THL_pA_q0.90_mean	THL_pA_q0.95_mean	THL_e_deadenylation_q0.05_mean	THL_e_deadenylation_q0.05_median	THL_e_deadenylation_q0.05_sd	THL_e_deadenylation_q0.10_mean	THL_e_deadenylation_q0.10_median	THL_e_deadenylation_q0.10_sd	THL_e_deadenylation_q0.15_mean	THL_e_deadenylation_q0.15_median	THL_e_deadenylation_q0.15_sd	THL_e_deadenylation_q0.50_mean	THL_e_deadenylation_q0.50_median	THL_e_deadenylation_q0.50_sd	THL_e_deadenylation_q0.75_mean	THL_e_deadenylation_q0.75_median	THL_e_deadenylation_q0.75_sd	THL_e_deadenylation_q0.80_mean	THL_e_deadenylation_q0.80_median	THL_e_deadenylation_q0.80_sd	THL_e_deadenylation_q0.85_mean	THL_e_deadenylation_q0.85_median
YAL020C_ATS1	ATS1	ORFS	NO	12	29	2.0614164679690236e-5	4.487182988451801e-5	0.020406189587840955	0.011492673740146824	0.02465879663296071	33.96749685070836	60.31209066160178	0.45508479770723653	27.305087862434192	0.025707509930006655	0.0025974104943713183	0.017217706634021262	0.002471954693047646	34.95833333333335	29.25	13.275	14.399999999999999	17.450000000000003	29.25	45.125	46.3	48.6	49.8	57.150000000000006	0.027707588306204404	0.016247519511357708	0.030671098291025697	0.028996379623238165	0.016615816919421808	0.026330545541310663	0.02556294772578224	0.01741606378860606	0.025298388058431424	0.023700522194371406	0.01740811283566196	0.028740489804969994	0.025455056583600654	0.019268834978407295	0.01911592687099799	0.024038521834858335	0.02034642785889567	0.019525226550911372	0.025196253734983416	0.017217706634021262
YAL025C_MAK16	MAK16	ORFS	NO	22	32	3.779263524609877e-5	4.951374332084746e-5	0.12911444161949998	0.11638549121675287	0.06057747406864541	5.368471348872411	5.95561502824307	0.34713159280548633	20.82789556832918	0.03383881356849639	0.014547637653213926	0.03043585921812013	0.014547637653213926	38.8693181818182	37	14.575	17.45	21.975	37	49	50.6	55.125	57.35	65.675	0.10763226919284516	0.10763226919284516	NA	0.06359371860850306	0.06359371860850306	NA	0.11690872385254626	0.11690872385254626	NA	0.035593151597308914	0.035593151597308914	0.017677417183837533	0.01866292007411669	0.01866292007411669	0.011659831574715953	0.03043585921812013	0.03043585921812013	NA	0.056116794561179545	0.056116794561179545
YAL033W_POP5	POP5	ORFS	NO	31	38	5.3253258755866445e-5	5.879757019350636e-5	0.032822690788724705	0.018319002751329742	0.039864095594212674	21.117926772720782	37.83760447929574	0.460858071402523	27.65148428415138	0.025381344140975173	0.004292271568353122	0.022778941005864247	0.0035902291683920697	33.67572156196945	29.5	12.95	15	16.025	29.5	44.125	46.8	53	60	66.15	0.020785792495955874	0.021736624782592893	0.015136263422798665	0.01689753981649544	0.013102055725272177	0.015491678683130524	0.016840813031359193	0.01621230604422399	0.01259555386562963	0.01834212673311557	0.014207117190560472	0.018762735370883018	0.021539784671930063	0.020813110675573072	0.01906455926473728	0.020577348494116167	0.0162148841748814	0.01994017799544328	0.02729500117206216	0.022778941005864247
YAL035W_FUN12	FUN12	ORFS	NO	90	112	1.546062350976768e-4	1.732981016229661e-4	0.03932198615822934	0.03428688009377968	0.023400863489257084	17.627471251598585	20.21610536345347	0.5181510103049486	31.089060618296916	0.022542993608439223	0.005425592818014814	0.0213127031351244	0.006558377860580923	34.7378968253968	31.75	8.775	11.55	13.175	31.75	48.5	52	55	58.6	66.825	0.02316225577005258	0.01949038536742795	0.02027222488921722	0.023540994922778617	0.014722879457047939	0.026536332639869268	0.016574749337740655	0.014369457765062198	0.013632072992997752	0.026928043310055272	0.024856357343145646	0.006845220741743312	0.026881410653112617	0.026320596138418705	0.01509277000338275	0.027753787119471414	0.02403324365260616	0.020266764593494958	0.02358040348237497	0.0213127031351244
YAL036C_RBG1	RBG1	ORFS	NO	51	60	8.761019988868351e-5	9.283826872658899e-5	0.0576145612640179	0.05486343147492267	0.035956597835978446	12.030763844292908	12.634047159022007	0.2896522300434803	17.379133802608816	0.04069221654768756	0.005914973605079678	0.03435030119851496	0.002894905173097508	31.431862745098	29.75	10.225	13.9	14.75	29.75	42.25	45.6	49.15	53.05	57.575	0.03557940394372393	0.030196555284917943	0.024903307804913784	0.03190663472812077	0.03158560562184819	0.01686450616499248	0.027389066226633035	0.02635296694290488	0.010516961104633207	0.03107315701784288	0.029283157236490717	0.01494772925769968	0.03926732294705439	0.032925193422718144	0.020599464484318875	0.03950634475232714	0.03701382887312405	0.01902220129778245	0.037473722462974195	0.03435030119851496
YBL003C_HTA2	HTA2	ORFS	NO	684	708	0.0011750073867423435	0.0010954915709737501	0.04008914661208151	0.03722946671126482	0.019932900806572056	17.290145566507377	18.618240920174507	1.1708679580466916	70.2520774828015	0.00991345326676247	0.001448633322996115	0.007989585719367805	0.001039637313198702	33.28939934582215	29	10.5	13.15	15.5	29	41	44.5	49	54.15000000000005	64.925	0.009754826664770951	0.00658503222861415	0.012294219204373963	0.0052150167907519624	0.002867272732138048	0.006536331329721837	0.005529121536666715	0.005378210094797598	0.005594679357552299	0.008975384821415246	0.008783955831705506	0.006954817949797517	0.009116286404663011	0.007168933115600851	0.005593983292823154	0.009745698484052517	0.008832095816661098	0.006809783821861853	0.008542826719691513	0.007989585719367805
YBL004W_UTP20	UTP20	ORFS	NO	53	73	9.104589400196522e-5	1.1295322695068328e-4	0.11719495517974017	0.07272400285312369	0.131931209007349	5.914479676167594	9.531202262887717	0.4588166847463363	27.529001084780177	0.02549572376639508	0.005403033046165362	0.02596397669002136	0.004445981551193592	42.738821400878805	37.5	13.3	15.6	19.4	37.5	53	57.8	61.5	66.5	82.19999999999999	0.05034052728862715	0.054055777117408985	0.041635990865648946	0.04410819922636275	0.024046486580932017	0.04366919227459701	0.0324416107860091	0.026755405507223835	0.03474045466743891	0.024177461324902318	0.023244426428948257	0.011278155781298566	0.029422796658893913	0.02596971524760411	0.01774617685803519	0.02957420801743414	0.02596397669002136	0.0197077338460914	0.02009210403955804	0.019880289105936547
YBL024W_NCL1	NCL1	ORFS	NO	45	42	7.73031175488384e-5	6.49867881086123e-5	0.05762311156194041	0.05605452120443822	0.02988917783232736	12.02897868184132	12.365589174010536	0.4659645949240436	27.957875695442613	0.02509966867928914	0.003613994525616857	0.01567359471977063	0.006673686760736865	36.6865079365079	36.75	10.675	14.05	15.6	36.75	50.875	55.1	57	58.1	64.75	0.03928196635056169	0.03668063786594261	0.03364615710146554	0.04056588870215851	0.04231391577907543	0.021437894148084342	0.034691442992372826	0.03145430030381041	0.021544457670648373	0.03660960846762369	0.03274082031821691	0.026691558880872077	0.031228517879548924	0.028089442304833262	0.02452165323419272	0.02502608412007502	0.01567359471977063	0.02466404212496692	0.02381871832657858	0.013736107061265893
YBL027W_RPL19B	RPL19B	ORFS	YES	1067	1160	0.0018329428094357903	0.0017948731953807205	0.035888807707451995	0.026159247437607717	0.026623567245151507	19.313742217633475	26.497214119525683	0.816702836330688	49.00217017984128	0.0142431850808843	0.0022463529691957814	0.013474220242993015	0.002082872196434036	31.52642600911355	26.5	10.5	12.5	14.925	26.5	39.5	43.40000000000005	48	53	63.34999999999995	0.0038004612607296182	0	0.007945925773904215	0.0020070909124966334	0	0.004800327555192002	0.004012544346426925	0.003159829589970224	0.005290511777264475	0.00655775262788691	0.006391668575494244	0.0046163640014560406	0.011451003331009695	0.01134776193264337	0.004761651789233896	0.013067308213470503	0.012362092902633764	0.0051908646731756375	0.014216780332035252	0.013474220242993015
YBL028C_YBL028C	YBL028C	ORFS	NO	43	93	7.386742343555668e-5	1.4389931652621294e-4	0.12853795511471774	0.09607434613886415	0.11089169504024252	5.3925486829265665	7.214695789426271	0.38970412110460506	23.382247266276302	0.030085947047141823	0.0054773643664256895	0.02738986133507377	0.006448429647619742	37.7578144536134	33.5	11.6	13.6	15.65	33.5	49.75	54	57.75	61.9	69.79999999999995	0.034724636815098804	0.025172567491990053	0.030043896251644303	0.020451495010145055	0.015918704561477967	0.018505118666137542	0.013982157411298253	0.008345712039032664	0.014268093215706715	0.030052632265347098	0.021219196269772932	0.028241596190811142	0.0383439651810899	0.0317304275848394	0.02626526751378907	0.026643356983026847	0.02738986133507377	0.02188582693478676	0.027337894443830845	0.02627719628538345
YBL042C_FUI1	FUI1	ORFS	NO	56	72	9.619943517188777e-5	1.1140592247190679e-4	0.06529963163394423	0.07235226899655496	0.0282874806433323	10.614871220799225	9.580171985939367	0.2855054667226772	17.13032800336063	0.04129561383363715	0.0028331116040349715	0.031396824684463476	0.003101954076860038	38.81944444444445	36.25	9.55	11.55	15.5	36.25	53.75	60.4	63.875	69.65	75.85	0.024629028027742632	0.02017407009512913	0.02547527011930767	0.017304994103340562	0.010636069741035887	0.01850890556563376	0.018609745304841566	0.015274534216600842	0.011814653673323737	0.03464543908162329	0.030181375856741	0.022861911020524803	0.038270081098321515	0.032419416831989165	0.030280186090784925	0.04464873575792901	0.035680372726043096	0.03731965365098724	0.043525385237023956	0.031396824684463476
YBL061C_SKT5	SKT5	ORFS	NO	22	27	3.779263524609877e-5	4.177722092696505e-5	0.07522363189508612	0.05580927731722753	0.05457183985355693	9.21448703150458	12.419927543945827	0.37281101720461235	22.36866103227674	0.03147089854842828	0.009905386043893178	0.014496108926953176	0.00894861595379658	34.7020202020202	31	9.575	13.25	15.575	31	50	54.5	57.85	59.55	62.125	0.04786267121727907	0.027066039024436328	0.05003083475377132	0.031555470266941166	0.02236280554408723	0.027815092544869913	0.032235889421542874	0.02257382621192721	0.03292330324493431	0.05149402872075269	0.03596025905647261	0.028263955623490076	0.027994282948863556	0.01138359636564085	0.03781011324700644	0.023334159619815994	0.014496108926953176	0.02117663732390537	0.02195850717979868	0.010041893511360735
YBL068W_PRS4	PRS4	ORFS	NO	68	84	1.1681359985157802e-4	1.299735762172246e-4	0.03774524330933422	0.03493224232593237	0.02536199500239762	18.36382865198098	19.842619150886264	0.4471199250748503	26.82719550449102	0.02617150124126165	0.004109800502754568	0.022771750637696084	0.0021937168387438487	40.06372549019605	35.25	14.25	17	19.5	35.25	51.5	54.8	61.925	68.4	78.45	0.01636163947268631	0.015189155469049413	0.009222054512195698	0.013396095694895064	0.009418156283071907	0.010044123957827833	0.021737510815809852	0.02249983709694045	0.01298101942186662	0.024497881988301398	0.02050712536899243	0.01469072293783559	0.023008027194628987	0.02270224785658666	0.013273582440939765	0.022574263457031347	0.02112016022321439	0.011180703424204573	0.024918800999558743	0.022771750637696084
YBL087C_RPL23A	RPL23A	ORFS	YES	1573	2989	0.002702173420096062	0.004624893087062909	0.0411563294384521	0.037232363888605145	0.026489715118780652	16.841812426361383	18.616792171288402	1.2630012635718604	75.78007581431163	0.00918695510083433	0.002528081137572083	0.008341188501653805	0.0023621297626191732	25.4289724539884	21.5	9.5	11	12.5	21.5	31	34	38	43.5	53	0.0016168691216805115	0	0.0027797243820940213	0.0012673428714976593	-0	0.0022766878408061754	4.94053147691479e-4	-0	0.0019134596131504514	0.003028030858478218	0.0016614291298176005	0.004369610500854669	0.006283510870485225	0.005749405957245953	0.00421467670039435	0.007712394349590844	0.007944774549263508	0.00464168931807044	0.008646591405360381	0.008341188501653805
YBL088C_TEL1	TEL1	ORFS	NO	16	11	2.748555290625365e-5	1.7020349266541317e-5	0.035088957435296234	0.0327780817574374	0.02553094208184635	19.753997588503545	21.14666702247361	0.7913202601195225	47.47921560717135	0.014703427885402477	0.01489487618628349	0.01141750920829708	0.014894876186283492	46.10227272727275	44.75	22.625	25.25	29.5	44.75	55.5	60	63.25	66	69.375	0.07755191781728935	0.07755191781728935	0.07446472068829303	0.02834017158276172	0.028340171582761715	0.011869745411752	0.024603280374604544	0.02460328037460454	0.0043429778738230725	0.018675717722726595	0.018675717722726595	0.020799023322510116	0.01141750920829708	0.01141750920829708	NA	0.007220718537196513	0.007220718537196513	NA	0.0023241041345769854	0.0023241041345769824
YBL092W_RPL32	RPL32	ORFS	YES	1581	1881	0.002715916196549189	0.002910479724578565	0.027447014044516677	0.01762528032712978	0.022592918873444046	25.254010488562457	39.32687410894769	0.8831511282587697	52.98906769552618	0.013164441601709277	0.0015872888830089549	0.013014053932647644	0.002213803555703427	29.068643087218952	25	9.5	12	14	25	36	38.5	43	48.5	57.5	0.0010975053714356905	0	0.0038018701298127362	0.0029208883929485617	0	0.006197941969663221	0.0015359127342928474	-0	0.0039297026418617185	0.007262218581868077	0.007645145784993585	0.003977322944485977	0.01125043573358246	0.010121190063898772	0.005018805407060086	0.012241734907932591	0.012421203622818424	0.004903938879210568	0.012822857072914423	0.013014053932647644
YBR009C_HHF1	HHF1	ORFS	NO	505	481	8.675127636036308e-4	7.442534542914885e-4	0.05018117238927398	0.05030126796517491	0.028907612433069833	13.812893313511	13.779914674115812	1.3285419689141595	79.71251813484957	0.008731752194986604	0.0020974196589245704	0.006423959630184646	0.0025793432925677613	42.3954591301126	39.5	14.5	17.5	20.5	39.5	53.5	57.6	63	69.3	77.9	0.011366790556968716	0.009319019187063696	0.006924590325351588	0.010795437937999627	0.010430261912833838	0.00931739795941584	0.01198996375260974	0.012197541042358014	0.007454241855089649	0.016929105810431246	0.01792616978470314	0.010335047600682603	0.01108915873434157	0.01106840941841033	0.008716650777588462	0.00872457544667763	0.00586179077985375	0.00872108615913768	0.008303599767457084	0.00819745570574771
YBR021W_FUR4	FUR4	ORFS	NO	14	4	2.4049858792971944e-5	6.189217915105932e-6	0.16207527648194914	0.15214278577700047	0.10004336123596763	4.276699047538836	4.555899098468649	NA	NA	NA	NA	NA	NA	67.69642857142856	51.75	20.674999999999997	22.85	25.025	51.75	84.375	97	110.4	122.6	139.7	NA	NA	NA	NA	NA	NA	NA	NA	NA	NA	NA	NA	NA	NA	NA	NA	NA	NA	NA	NA
YBR031W_RPL4A	RPL4A	ORFS	YES	3547	2462	0.006093203509905106	0.0038094636267477014	0.03100843676524525	0.03422082238753335	0.019482641753048233	22.353502880765525	20.255129251728878	0.9595292127426407	57.57175276455844	0.012110186253782507	3.287126360267386e-4	0.011887219756310591	3.126326451537384e-4	36.05879289073245	33	14.5	17.5	19.5	33	44.5	47.5	51	56	65.8499999999999	0.004241644020619245	0.0012320155622669898	0.008258719667919601	0.005126050436125999	0.00374430616579732	0.005025544312737596	0.004129421148774899	0.004170144106540943	0.0038524309993364027	0.009245475877823876	0.009275579917704752	0.0030116356138969198	0.011689361186267311	0.011721350467189605	0.0035524283929575518	0.01230229450818724	0.012236539542152765	0.0038087307114739806	0.011820573218610844	0.011453807737719996
YBR034C_HMT1	HMT1	ORFS	NO	103	118	1.7693824683400787e-4	1.82581928495625e-4	0.11515496396506211	0.11989846957343177	0.05487556716373694	6.019255763652928	5.781117832662806	0.3546241577962868	21.27744946777721	0.03311189092760729	0.003941679458154931	0.029354948884675134	0.003963205442144201	39.500781635675494	37.25	12.05	16.95	21.275	37.25	49.875	54.4	59.925	66.6	75.34999999999995	0.03665915641345004	0.039320014754419756	0.02316049672525356	0.03730157031036551	0.034940485593789684	0.01816113088441265	0.03731925733231769	0.03788572769177559	0.02289027024186505	0.03179376945522162	0.025939690091652413	0.021391080230914784	0.030690422356764554	0.025450262588264584	0.018547470788871034	0.030996241484469413	0.029354948884675134	0.02496732063160318	0.03291318525821603	0.030086011361255986
YBR048W_RPS11B	RPS11B	ORFS	YES	1314	1510	0.002257251032426081	0.00233642976295249	0.03297626409980363	0.021385377971789674	0.025991114865757534	21.019578763140515	32.41220152733817	1.1492416186791081	68.95449712074648	0.010100949178783689	0.001124751255017106	0.009961267549519221	0.0011329430011263193	30.6145821363412	27.5	11.5	14	15.5	27.5	38	40.6	45	50	58.275	0.0012673428714976593	-0	0.0022766878408061754	0.002099242121697287	-0	0.0036477432827524358	0.0025228703344461244	-0	0.0038338089161113332	0.005718233166667573	0.006065289005661117	0.004224868837281753	0.009150431163118119	0.00857859529042453	0.00229604072502119	0.008987252450948661	0.009016050288054097	0.003195349448925339	0.009989691479871918	0.009961267549519221
YBR068C_BAP2	BAP2	ORFS	NO	186	173	3.195195525351987e-4	2.6768367482833157e-4	0.018577457315947288	0.01586843699404022	0.011703281472085521	37.3111975859545	43.680872969421856	1.270793674039408	76.24762044236448	0.00913036342808359	0.0017759751793194713	0.005585527423804287	0.001729561352788238	51.25891913729875	51.25	14	22	27.275	51.25	63.5	66.5	72.1	78.05	87.525	0.009967771613905555	0.00738893066779389	0.009961659736252838	0.019505934631169723	0.010391030370671864	0.021940281530257875	0.021201844760413483	0.016785843901633412	0.02203957360048748	0.014456512763047168	0.012490589919818555	0.012010938062798151	0.00900680881225909	0.005585527423804287	0.007950506942177188	0.008065775353380732	0.0055398738818481785	0.0083427338357352	0.009446013985599399	0.006462049746766063
YBR069C_TAT1	TAT1	ORFS	NO	85	95	1.460169998144725e-4	1.4699392548376592e-4	0.05934480576712438	0.05382682837296422	0.03809307577689072	11.679997458917162	12.877355057168751	0.6188256470756255	37.129538824537526	0.018840762530585954	0.003380292618796987	0.01725731379374896	0.0040053930559048306	40.93529411764705	41	13.95	15.2	17.3	41	55.5	57.8	64.4	68.2	73.4	0.02111966941732039	0.01230796806408959	0.019585342180988525	0.017327112202595415	0.01796624876515249	0.012222383183956808	0.017669066706609195	0.016633145628940377	0.013554440912077768	0.022566123471306432	0.022057712852256845	0.013320454904484143	0.024394725588827916	0.02017333701644069	0.015625828817706227	0.0182706653516039	0.01725731379374896	0.01506537873519062	0.019131982216971394	0.018986858770405835
YBR078W_ECM33	ECM33	ORFS	NO	1119	529	0.0019222708563811147	8.185240692727596e-4	0.023738742143783093	0.026226814423318694	0.01989772479110576	29.198985201558905	26.428950514998753	2.199442211687933	131.96653270127598	0.005265168126172065	6.619826093611996e-4	0.0036234421091565373	6.329930992176958e-4	42.971337154595545	40	13.5	17	20.1	40	53	57.5	61.5	67.1	77	0.009431293984447205	0.007511464936309838	0.010105258403057728	0.006589056746534837	0.006027389863011864	0.007803704674247997	0.006890276326923457	0.004763201153329053	0.006555463703238427	0.006228273417803621	0.0037075211703408123	0.006581754269453712	0.00484288332096806	0.0031164297524878338	0.0042039292928919714	0.00566256936876299	0.004387315770188275	0.004380938084482532	0.004735562531513755	0.0036364266119714036
YBR084C-A_RPL19A	RPL19A	ORFS	YES	765	767	0.0013141529983302527	0.0011867825352215625	0.027982749894890288	0.025067784273312056	0.021086384046922337	24.77051694931939	27.650915334303853	0.7615169958965325	45.691019753791956	0.015283290966507265	0.0021691896894077034	0.013874731694993005	0.0020022509565111118	31.287683104532547	27	10.65	13	15	27	40	43.5	47	53.3	64.24999999999994	0.003973309505089196	0	0.008346145926872623	0.005026243950644524	0.0017248217871737859	0.007033243729924417	0.003841550751932765	7.692914666688414e-4	0.00573002926775564	0.007877675576983888	0.006314259225539745	0.005755486048262777	0.013342787856555847	0.012516246170562616	0.006157047032842523	0.014297316114834778	0.01315702487567914	0.005011854124692709	0.014273113535011742	0.013874731694993005
YBR088C_POL30	POL30	ORFS	NO	79	70	1.357099174746274e-4	1.0831131351435383e-4	0.03808183754979591	0.03640888064616462	0.025902778989709625	18.20151613360527	19.037860221417237	0.5571684973248388	33.43010983949033	0.020947694166905544	0.004147968282497616	0.015154233101764543	0.0033134772773800022	41.874773960217	36.75	13.175	17.8	20.85	36.75	51.375	55.4	61.625	67.65	85.375	0.030883636824673908	0.024046486580932	0.02313117893036929	0.03403602762163547	0.019679139362164397	0.034398862600893185	0.028344610484234273	0.017980129528236306	0.026092769540059995	0.019251201255767226	0.017290229456599398	0.0161381395004209	0.025741741555914115	0.020018462412454075	0.02116979964386713	0.022647914197503623	0.015154233101764543	0.018847325164558035	0.01666914404689824	0.016280018113929297
YBR143C_SUP45	SUP45	ORFS	NO	218	251	3.74490658347706e-4	3.883734241728973e-4	0.03789172083662193	0.03939529712426312	0.02187188118161169	18.292839840887517	17.59466817507625	0.7299101597789468	43.79460958673681	0.01595039920054546	0.0023299209848194466	0.015987016490151412	0.00350900522210561	37.7233177382214	35	15.175	17.5	20.775	35	47.875	50.5	54.25	59	67.75	0.021537686115422	0.014865005680432319	0.025679811531680093	0.017741189462219586	0.01823507289390704	0.01370944267717336	0.019054499181925852	0.016697389095052636	0.012004907412661577	0.018951118174685703	0.015924769481575632	0.0086705625083229685	0.01887802184501285	0.018787723402619843	0.007707363986915553	0.016814868712946945	0.015987016490151412	0.007673106964273891	0.016663829045753233	0.01617966787007979
YBR154C_RPB5	RPB5	ORFS	NO	92	154	1.580419292109585e-4	2.382848897315784e-4	0.09326048600169091	0.09408901833724442	0.04849107958940842	7.43237795852123	7.366929667344273	0.5961938874856448	35.77163324913869	0.019563006201207316	0.002063786272091349	0.015568088802578293	0.003988100623302942	38.6233766233766	35.5	14.775	17	19.475	35.5	47.25	51.8	57	59.45	65.675	0.024004517028796264	0.012308093599037753	0.028110945507178825	0.015025003425070432	0.008449394045885109	0.016362669284768195	0.019979798927841977	0.012197541042357986	0.019302827885115063	0.021217762718358842	0.01619928792281098	0.016733626869040553	0.01614243528697465	0.011426100907696714	0.014081568320154156	0.019291355877374683	0.015568088802578293	0.015964014476217554	0.020103377573714377	0.014639649974084224
YBR158W_AMN1	AMN1	ORFS	NO	110	103	1.8896317623049385e-4	1.5937236131397778e-4	0.04919499696896487	0.046998711858190635	0.02297580140109553	14.08979008571184	14.748216560730015	0.8445168338332896	50.671010029997376	0.013770843492342602	0.004335586796454705	0.008833480397208543	0.002892482545425321	45.549426301853444	45	12.55	14.95	16.825	45	59.875	64.9	68.325	73.44999999999999	82.05000000000001	0.03351741944687018	0.013484594576397956	0.045486220042016995	0.01894576363729967	0.006697150788486631	0.02964412116615092	0.019761827986586992	0.013847176380972449	0.020309273423079883	0.015193889917176767	0.01347615186156787	0.01291787108398031	0.013440492768736798	0.009107378832889118	0.010067152993044186	0.010232141729789387	0.008833480397208543	0.007860077452208606	0.012087840774897976	0.007920112272640072
YBR162W-A_YSY6	YSY6	ORFS	NO	85	132	1.460169998144725e-4	0.00020424419119849578	0.0395045971889134	0.0357925803649459	0.026799749345036723	17.545987806058953	19.365666668692917	0.8045399679638283	48.2723980778297	0.014460074884720283	0.003206306227122733	0.01230299990050538	0.0021880390185357802	27.7583778966132	22.5	10.375	11.6	13.825	22.5	35.625	39.1	42.875	49.650000000000006	55.9	0.010202914725704481	0.0087166672518344	0.007936472783259449	0.004880151083644908	0.004377630749435845	0.004730542915394822	0.00746574138840821	0.006496795122475994	0.0072480759295739565	0.00865964900655702	0.005154821800683926	0.01160565718426647	0.013651670855555685	0.01230299990050538	0.012053986799559414	0.013236701792923482	0.013903204388778047	0.00795716612579432	0.011449965556941482	0.010975053714356905
YBR181C_RPS6B	RPS6B	ORFS	YES	1242	1300	0.0021335660443479398	0.002011495822409428	0.0430770344378862	0.03507274597246366	0.024161944278415226	16.090875093999582	19.763128359101096	0.7750837833498491	46.50502700099094	0.015013759376144518	0.0014108782397008709	0.013922953614319594	0.0018626605591929388	31.479544778892603	27.5	11	13.05	15	27.5	39.5	43	46.5	52.5	61.525	0.004278905183630729	0	0.0077658753729951905	0.0017902909302101619	0	0.0041305320463943035	0.004431284526400024	0.0014373514893114882	0.005894650005631116	0.009817638826931315	0.009099940997082664	0.004897249394016341	0.013451180128288057	0.01195063220094142	0.005526346317536206	0.014327279746563455	0.013185333767907847	0.005515857071261686	0.01426895814809809	0.013922953614319594
YBR189W_RPS9B	RPS9B	ORFS	YES	2113	3612	0.0036298108306821227	0.0055888637773406575	0.06393618089144265	0.057131013986487886	0.028182126128490262	10.841235289559148	12.13259020265039	0.9212189212057205	55.273135272343225	0.012616997012139699	0.0019670558631969363	0.013026354169902648	0.0017215931705312783	27.4395485364817	23	9.5	11.5	13	23	34.5	37.5	42	47.4	56.224999999999895	0	-0	0	0.0018323541866260328	0	0.0025497820565403197	0.004396182353251235	0.003087766753630014	0.0056690003653032525	0.005791213969809762	0.005638595161225977	0.0034370761349440523	0.010115011650863655	0.009776114892848365	0.004330982305838856	0.011180879661296179	0.011363697038370205	0.0038627414146341493	0.012790136823897114	0.013026354169902648
YBR192W_RIM2	RIM2	ORFS	NO	30	9	5.1535411699225594e-5	1.3925740308988348e-5	0.04332151885364266	0.031568728209179234	0.04049927592364809	16.000066454310442	21.956766074548387	0.3902448478663321	23.41469087197993	0.030043627146143125	0.008168272710135935	0.025215139465850384	0.004161399853362342	45.633333333333354	46	14.525	17.9	20.525	46	54	58.400000000000006	63.4	69.4	85.625	0.03321886694021783	0.02775418475985634	0.03494190926864319	0.03327130059510703	0.02905035959087581	0.026850664490737967	0.04236059154198785	0.025915357374921483	0.03554009957526356	0.03503254732511041	0.028453087575293114	0.027185877911489447	0.03092196001728466	0.02567838381389684	0.02232656038877362	0.029028071354089902	0.022790194599244324	0.019775473277492697	0.019610392961221083	0.01854490881775355
YBR238C_YBR238C	YBR238C	ORFS	NO	3	3	5.153541169922559e-6	4.64191343632945e-6	0.0653825711102078	0.05202733401687044	0.060212539752004364	10.601405983126416	13.322750313040924	NA	NA	NA	NA	NA	NA	45.83333333333335	49	27.85	30.200000000000003	32.55	49	56	57.4	58.8	60.2	61.599999999999994	NA	NA	NA	NA	NA	NA	NA	NA	NA	NA	NA	NA	NA	NA	NA	NA	NA	NA	NA	NA
YBR242W_YBR242W	YBR242W	ORFS	NO	22	33	3.779263524609877e-5	5.1061047799623944e-5	0.06509722491098922	0.06402905621298018	0.04394301578025942	10.647876027092106	10.8255098787389	0.3518550908549115	21.11130545129469	0.033376875831846654	0.0036632850237970503	0.01564539286925074	0.0062706901895231305	42.4090909090909	42.5	16.975	20.05	21.275	42.5	57.25	58.7	60.974999999999994	67.5	73.67500000000001	0.023323129065335305	0.023323129065335305	0.018284838114716134	0.028748538095455876	0.01522560923552543	0.029878724259254676	0.032750062503448925	0.02174416339042975	0.03587429883587624	0.0451795280804069	0.03447403405237503	0.03329756332017169	0.03683786958735931	0.020010676918384093	0.04127593039875106	0.030733183526777966	0.01289421109571958	0.04297320863996916	0.02850164728066952	0.008281173192650076
YBR247C_ENP1	ENP1	ORFS	NO	30	40	5.1535411699225594e-5	6.189217915105933e-5	0.11537831281727635	0.08703591335591727	0.12257169019382162	6.007603713686441	7.96392148750652	0.36641488404748984	21.98489304284939	0.0320291456665058	0.00871003374685107	0.028086580785156117	0.0036733496642909614	45.033333333333346	41.5	18.924999999999997	22.8	24.425	41.5	53.75	57.599999999999994	64.125	67.85	76.375	0.041691695701125145	0.03911781939236981	0.026627487747945	0.03817720316953503	0.03783921546709636	0.023242302542751562	0.037862367799520166	0.04558038919848865	0.02115351210874923	0.02384585173485002	0.019537856249635978	0.017681353416150295	0.02723034209064555	0.022406445499022	0.019991992710758633	0.025237654626837757	0.02378888440387374	0.021824785402429787	0.030900884135874575	0.030686456249628104
YBR248C_HIS7	HIS7	ORFS	NO	22	19	3.779263524609877e-5	2.939878509675318e-5	0.04412623977175498	0.02868373139993687	0.05275056184492558	15.7082766205614	24.165167735515432	0.5773125523444906	34.638753140669436	0.02020933366752038	0.005166360366867448	0.007285998667270282	0.006559799591911613	45.2416267942584	43.5	24.3	25.35	27.775	43.5	55.375	57.1	60.6	64.35	65.64999999999995	0.053919206587342006	0.038112050895739887	0.04753619498739924	0.03059250502051662	0.020577747461819198	0.028955011105781775	0.028801624360410737	0.022457690155524786	0.02158217258243795	0.0279805210902807	0.03317419066755303	0.01741713869835925	0.026939097947539077	0.015548829631701016	0.031761201911500954	0.02462754248392092	0.007175596944581732	0.02933905689048287	0.016070642846383654	0.007285998667270282
YBR257W_POP4	POP4	ORFS	NO	6	10	1.0307082339845118e-5	1.547304478776483e-5	0.10339866067388824	0.0599714470997	0.11034810561326608	6.703637900553475	11.557953227435338	NA	NA	NA	NA	NA	NA	40.966666666666654	35.75	30.35	30.7	31.05	35.75	45.625	47.5	50.25	54.1	61.8	NA	NA	NA	NA	NA	NA	NA	NA	NA	NA	NA	NA	NA	NA	NA	NA	NA	NA	NA	NA
YBR267W_REI1	REI1	ORFS	NO	19	41	3.263909407617621e-5	6.34394836298358e-5	0.22313846533855086	0.1304119221005889	0.2927043426891247	3.1063545207604	5.31505992239965	0.2746724121455192	16.48034472873115	0.04295978971624509	0.009854175798753334	0.04578308996434149	0.011483673707593216	43.3658536585366	40.5	11.95	13.8	17.7	40.5	56.75	58.7	64.95	70.2	79.99999999999994	0.04905892668570448	0.04905892668570448	0.05689625931241982	0.012906091351326796	0.012906091351326796	NA	0.03163871520944334	0.03163871520944334	0.016014340865490924	0.04827177648315249	0.03218118432210166	0.061622276459366805	0.03687989808914839	0.03623579507099007	0.017009689066618386	0.03101054277491606	0.02074005044544197	0.021138753584047938	0.04277056710097292	0.04578308996434149
YBR271W_YBR271W	YBR271W	ORFS	NO	13	21	2.233201173633109e-5	3.249339405430615e-5	0.12604455757493452	0.09408021198559154	0.11611527937466527	5.499223400803035	7.36761924671366	0.18098108020332201	10.858864812199322	0.06594625887524437	0.014769861582507966	0.06701938831530366	0.014769861582507966	40.5732600732601	45.5	17.8	18.8	19.7	45.5	52	52.5	55.4	57.6	60	0.05998766740764772	0.05998766740764772	NA	0.05190984119456112	0.05190984119456112	NA	0.04999412300816885	0.04999412300816885	NA	0.04545849742871288	0.04545849742871288	0.012945215366663428	0.07752172480980907	0.07752172480980907	0.042408541676744474	0.08262453464921851	0.08262453464921851	0.05480419694346433	0.06701938831530366	0.06701938831530366
YCL031C_RRP7	RRP7	ORFS	NO	23	26	3.951048230273962e-5	4.022991644818857e-5	0.04379632006724674	0.03893387553976438	0.038945046153283265	15.826607794802337	17.803189920099594	0.371357766983525	22.2814660190115	0.03159602120008662	0.003203609521681515	0.02231581072817537	0.0026581661470416857	49.00585284280935	42.75	16.55	18.2	20	42.75	54.5	57.4	63.425	78	107.8	0.04812841539134296	0.022886211286516	0.07950455487925763	0.041425674335063986	0.04205902957765161	0.028609705919320348	0.03682522990176523	0.03183485559415038	0.0283283431030406	0.0404648861437965	0.030226478540409014	0.0432205416939112	0.03167764293089161	0.021965338947833566	0.028413469258227603	0.03151325610906581	0.027657407084459566	0.019105921463405687	0.02747545233669406	0.02231581072817537
YCL036W_GFD2	GFD2	ORFS	NO	4	18	6.871388226563413e-6	2.7851480617976696e-5	0.1588136284465598	0.11947701101551612	0.11429076898747526	4.364532108106747	5.8015108904082675	NA	NA	NA	NA	NA	NA	49.05555555555555	46.75	19.525	21.9	24.35	46.75	69	69.8	71.05	74.65	81.45	NA	NA	NA	NA	NA	NA	NA	NA	NA	NA	NA	NA	NA	NA	NA	NA	NA	NA	NA	NA
YCL037C_SRO9	SRO9	ORFS	NO	8	7	1.3742776453126825e-5	1.0831131351435381e-5	0.22217211744689772	0.1365106926217679	0.26520180494440077	3.119865753296506	5.077603572640701	NA	NA	NA	NA	NA	NA	56.803571428571445	58.75	40.125	43.25	46.275	58.75	62.5	63.1	63.85	68.65	74.075	0.20372265435810646	0.20372265435810646	NA	0.1399039469838557	0.1399039469838557	NA	0.03865829722091601	0.03865829722091601	NA	0.023827544951081223	0.023827544951081223	NA	NA	NA	NA	NA	NA	NA	NA	NA
YCL054W_SPB1	SPB1	ORFS	NO	28	36	4.809971758594389e-5	5.570296123595339e-5	0.14953106544080538	0.11770705809623441	0.0846731150445801	4.635472759567412	5.8887478097808295	0.2655420785634115	15.932524713804689	0.04447023634788387	0.021375224689790886	0.05125563214435094	0.021822989940469138	36.2777777777778	34.5	14.3	15.6	18.375	34.5	46.125	47.8	54.075	57.65	60.05	0.1235900719653218	0.06609908175019415	0.1326650312096523	0.06498104043347386	0.05400222877328966	0.04780229867554143	0.06317267062966665	0.054416676045544426	0.036039569495556145	0.05035629957208767	0.05147946950150315	0.008586868505432778	0.061867091301793437	0.05812391422112253	0.028998667879411286	0.060773810003688034	0.059443215332542224	0.02545173297178895	0.0384455513866742	0.044387350067579365
YCR016W_YCR016W	YCR016W	ORFS	NO	20	28	3.4356941132817065e-5	4.3324525405741525e-5	0.08160706815305664	0.0674748606137004	0.04429356317979773	8.493715020614706	10.272673026007046	0.21106609061245957	12.663965436747574	0.05627642230607225	0.00408129623535647	0.03911102309030388	0.0022919902246886577	41.86785714285715	39.75	16.05	21.85	24.85	39.75	50.5	53.90000000000005	62.45	67.35	75.35	0.09056912760552491	0.09072945905808125	0.06471951735725656	0.06838525607962706	0.07975279294470877	0.048616032905083664	0.06305995105318626	0.0666472871988495	0.05101332978195315	0.04091319139241608	0.024831056153019847	0.034769271948248436	0.053168218545124435	0.040825059534943337	0.042028393372432554	0.051275996676076845	0.034873983718369084	0.0340649253838203	0.05819281103811608	0.0385918506567344
YCR023C_YCR023C	YCR023C	ORFS	NO	19	9	3.263909407617621e-5	1.3925740308988348e-5	0.03023233437248916	0.013259544456631571	0.04193285672853542	22.9273456696978	52.275338932422954	0.5822094067348382	34.93256440409029	0.020037642293825292	0.002168526306238454	0.009219397030311906	0.0023231677178892495	41.046783625730995	43.5	20.65	22.6	23.8	43.5	51	53.400000000000006	55.5	58.2	62.45	0.029977944727967297	0.023571898834652664	0.029377466409231383	0.02447544956363853	0.005180208848725911	0.039034127126384606	0.033635858803460324	0.03531920747733599	0.025128236031049078	0.014830682188668039	0.006758402658784478	0.016911453310974545	0.018697192348095557	0.012077697597914801	0.023021559053285387	0.01744777594139962	0.00650091435478822	0.025699137125701245	0.020811456673849496	0.0070495417697013195
YCR031C_RPS14A	RPS14A	ORFS	YES	3514	3068	0.006036514557035958	0.00474713014088625	0.032280305285715634	0.029396892565589017	0.025749341286620066	21.472757906867443	23.57892688873243	1.3453513274350553	80.72107964610332	0.00862218248976638	0.002004109391903613	0.007306943868014651	0.0016788734945462494	27.847522278181	24	10.5	12.5	14.5	24	34.5	37.5	41.5	46.35000000000015	55	0	0	0	0.0016806906546242494	0	0.004697194858214726	0.00102845340581452	0	0.0017681189959388387	0.0051399857031654925	0.00481006507100802	0.0038132148612013803	0.0065519923885092686	0.0068531748530810096	0.004336387064155191	0.006893365411689925	0.007102288430802144	0.0036209806826665155	0.008434816758673603	0.007306943868014651
YCR047C_BUD23	BUD23	ORFS	NO	14	26	2.4049858792971944e-5	4.022991644818857e-5	0.08887887390911482	0.08705183445191396	0.036150952605230956	7.798784458821331	7.962464948890063	0.5474284373488787	32.84570624093272	0.021324405751233923	0.002600215720778565	0.022879238596201223	0.003763539852661624	38.335164835164846	34.25	14.125	15.35	19.525	34.25	46.5	50.3	59	66.25	70.8	0.030372278363417937	0.016642754983435468	0.03902784342299912	0.023188263173983557	0.013451351971632702	0.027703387337447496	0.025652323650691235	0.024390598863977764	0.020259788954756365	0.038467435698016014	0.04847069137609543	0.01964573702061864	0.02102929411777733	0.019882603911425337	0.012208476741873888	0.02181518951663121	0.022879238596201223	0.016467703502116692	0.02540897609284139	0.024479789765273072
YCR051W_YCR051W	YCR051W	ORFS	NO	20	32	3.4356941132817065e-5	4.951374332084746e-5	0.04777894264092263	0.041132202284845654	0.03250404705315612	14.507377983837282	16.851691425608923	0.40805935218433154	24.483561131059894	0.028713007221837925	0.005094129569252274	0.023007879218161373	0.004659634203274659	40.4125	35.75	14.425	16.950000000000003	19.625	35.75	45.5	47.2	48.900000000000006	51.25	62.800000000000004	0.03566978501368668	0.026617256585518244	0.031043304203938343	0.025883365155236263	0.021576592833374205	0.019369896855216222	0.024021075227686296	0.019491804037118046	0.022280356457093073	0.026993780698846156	0.02858905293992971	0.014368549580578501	0.034078587843038174	0.02821686932921104	0.0240601296076442	0.02886855046066245	0.025539165526451177	0.02161521232482854	0.027154262833817108	0.02147982922761628
YDL003W_MCD1	MCD1	ORFS	NO	12	8	2.0614164679690236e-5	1.2378435830211865e-5	0.08348643501154407	0.03031953485394236	0.13459354150980676	8.302512623327377	22.86140548986085	0.4258368497510281	25.550210985061685	0.027497683414170672	0.01599372601981677	0.02741042062198474	0.012464154596898905	36.91666666666665	37.5	16.475	18.3	19.5	37.5	51	51.8	52.775000000000006	53.849999999999994	56.275000000000006	0.0219830845575564	0.0219830845575564	0.009852860356116197	0.03556509287800151	0.03556509287800151	0.011699971222990166	0.034131825209156114	0.034131825209156114	0.024226364694135503	0.025572607608606433	0.024874415712999712	0.015166117373677518	0.00851244295759939	0.00959172427892368	0.00701904119923481	0.015403533469322762	0.013979694323586414	0.0054764117644980495	0.02695669827777662	0.02741042062198474
YDL014W_NOP1	NOP1	ORFS	NO	442	773	7.592883990352571e-4	0.0011960663620942215	0.07033367870160907	0.06578332870895398	0.03920859092499685	9.855124790224966	10.536821321807006	0.4929290548186152	29.57574328911691	0.023710243145312265	6.187358257644375e-4	0.02313815031589706	6.370655017466359e-4	36.61438656465675	33	13	16.5	18	33	46	49.4	54	59.5	68.5	0.016330618717249435	0.015072628551055506	0.010569158313149508	0.014788935723170983	0.01456722703099394	0.008286887819186909	0.014263572108460552	0.015156155454108713	0.006909574397576774	0.020406104550937994	0.022133364189023022	0.01190985158622206	0.02290247487720867	0.02200664783656489	0.011262596357584328	0.02325919347051839	0.022068107548814768	0.009029145913679678	0.024371272213451745	0.023150967173035976
YDL031W_DBP10	DBP10	ORFS	NO	25	36	4.294617641602133e-5	5.570296123595339e-5	0.11946592689782244	0.09074416882700041	0.11573417435356455	5.802049157939272	7.638476273680996	0.17135236256550085	10.28114175393005	0.0697842184392224	0.005199927986972072	0.057504107650492964	0.009715277920879239	38.41055555555555	36.5	13.05	18.5	21.025	36.5	44.625	49.1	53.775	61.3	72.775	0.04661253449984682	0.04245642417928577	0.04027855278562628	0.07673218970221417	0.060707054949576116	0.055275330063265356	0.08150223332190062	0.06798523441360643	0.05306792154864318	0.07949492535229018	0.07833393820762259	0.03605548551838454	0.07493714813219378	0.0681421086604332	0.042489324776729565	0.0719826092817429	0.05815557381718837	0.040650429663064036	0.07028303155678503	0.057504107650492964
YDL051W_LHP1	LHP1	ORFS	NO	79	103	1.357099174746274e-4	1.5937236131397778e-4	0.039636905316802584	0.033613542143634885	0.020892911994418662	17.48741923769996	20.62106925827812	0.44435143298216584	26.66108597892995	0.026336726590711936	0.003845960669480852	0.022607454231928455	8.706691259829563e-4	33.6993978124616	30	11.45	13.6	16	30	42.5	46.900000000000006	52	56.4	64.64999999999995	0.017320173213303768	0.009785784590989317	0.022426906864222575	0.011228565341873293	0.00812127801255942	0.009206901555479494	0.007548637668075094	0.005582292094549322	0.009764391119311511	0.015268291238127174	0.011855034624546389	0.01264954082341679	0.022540305478021123	0.022335081960305952	0.012160216404158368	0.02502785077472905	0.023827544951081223	0.012903828965336662	0.02839067850483762	0.02350846424048125
YDL055C_PSA1	PSA1	ORFS	NO	1146	952	0.0019686527269104177	0.001473033863795212	0.007837637876894609	0.007152993715767145	0.006395915934521327	88.43827584881744	96.90308814784224	1.3949503308626094	83.69701985175656	0.008314333172460164	0.002119876849548335	0.008492634437743483	0.0030097974300510107	34.457595472744046	31.5	11	13.5	15.5	31.5	45	47.5	52	58	65.72499999999995	0.01675471733611184	0.01669142407806533	0.007461109844311796	0.012658563922453202	0.011919421389465026	0.006322354290058407	0.010964060534389978	0.01040611507587303	0.005368972982932128	0.01380727371266439	0.01490068896531239	0.00902901916126252	0.00997788050063747	0.010317484397465536	0.0074861879091050266	0.008781906921373726	0.01037367906595605	0.005379900665637639	0.009310429726948262	0.007996000342556757
YDL060W_TSR1	TSR1	ORFS	NO	23	36	3.951048230273962e-5	5.570296123595339e-5	0.08178722087871196	0.0761270346162455	0.04819346122508647	8.475005913061432	9.10513832640511	0.28883176450955395	17.329905870573235	0.04081019929933023	0.0018257879550859603	0.040690999197816165	0.0019878388442943905	42.35386473429955	42	13.075	15.6	18.2	42	55	56.6	60.85	66.65	72.95	0.024871954049948106	0.018928143370309524	0.02338424122989374	0.031963711131065935	0.03000095409266696	0.021619439372686833	0.02588164144106362	0.02564376105052591	0.01786777092988668	0.046769054448243794	0.04908880076722988	0.011973760938591784	0.041440040838725135	0.04426041270350907	0.016997762101667965	0.03940357613795871	0.040690999197816165	0.018491908968649686	0.038785925471731895	0.0400662706478574
YDL061C_RPS29B	RPS29B	ORFS	YES	1519	1436	0.002609409679037456	0.0022219292315230296	0.025977197646295705	0.013653749886206643	0.025526601016960533	26.682908218115152	50.76606692936274	1.0154032306982363	60.92419384189418	0.011439979206127757	0.002146489295538525	0.010567270627745875	0.0016669530390813572	33.041745137267796	29	12	15.5	17.5	29	39.5	42.5	46.5	53.25	64.125	0.002016744160227592	0	0.0029500532882213494	0.003652761677673363	-0	0.005619462958566398	0.0030442503368254626	0.0011264004431307463	0.004082123609377812	0.0065634517168884025	0.005240479704914747	0.005356146422648176	0.009106861673360053	0.008387128252764324	0.004554484586983873	0.0098557618441553	0.009138246731341094	0.005379253439264615	0.01092809985177893	0.010567270627745875
YDL063C_YDL063C	YDL063C	ORFS	NO	25	25	4.294617641602133e-5	3.868261196941208e-5	0.08908933676660526	0.08700881935848188	0.04551605782532276	7.780360767258158	7.96640140241571	0.21903252295849662	13.141951377509798	0.05417311603283594	0.014076611141357064	0.04987870405633378	0.013403227994530946	50.260000000000005	45	18.9	20.9	22.1	45	54.5	58	66	71.4	77.8	0.04608821394440792	0.031045122697677494	0.046232846668514356	0.038992103966856755	0.030570855998365388	0.030210075044984658	0.03256423064122032	0.031753604442301624	0.017778299070712142	0.051876761587059825	0.04651742616759802	0.030511119386761914	0.04099303002148531	0.03743606575901942	0.018960660065481198	0.042221111332021326	0.04148451644853596	0.01631806573173994	0.0496203450883693	0.04987870405633378
YDL075W_RPL31A	RPL31A	ORFS	YES	895	1050	0.0015374731156935636	0.0016246697027153072	0.03412273688957361	0.026352204010030734	0.023757891814356474	20.313352437205594	26.303195751524424	0.8813435440594134	52.8806126435648	0.013191619971972825	0.0021761861810501958	0.01352669808002909	0.0020993842597893304	28.1456291566906	24.5	9.5	11.5	13.5	24.5	35	38.1	42.5	47.3	56.5	0.0019940107226790165	0	0.0037124773256394	0.0027140423641845352	-0	0.004153613111535095	0.00268309687362502	-0	0.005348587092811654	0.005582921289759209	0.005750369046109762	0.003558817194600838	0.009886820218599648	0.010268940705704768	0.00573673278693777	0.012472587462818818	0.012784255508646477	0.005869524090170909	0.013464907474376194	0.01352669808002909
YDL081C_RPP1A	RPP1A	ORFS	YES	4061	7833	0.006976176897018504	0.012120035982256194	0.032846076418164366	0.027845493099816442	0.021637889469967676	21.10289130840068	24.89261648465886	0.8446546896730587	50.67928138038352	0.013768580413138639	8.759200753487377e-4	0.013471280898396089	9.198388545133859e-4	26.37546097803215	22	10	12	13	22	32.5	35.5	39	44	52.5	8.680034232179588e-4	0	0.0020846969106871234	0.002909272865774035	0	0.004971347381571747	0.003314811322526754	0.0013233566456021758	0.004226476209336054	0.0077464043429316	0.008341837877639247	0.005136487993424959	0.012781000994110564	0.012884675416934471	0.004236043784186967	0.013444671071017385	0.013317321980853208	0.00443379797468668	0.013251697879182713	0.013471280898396089
YDL082W_RPL13A	RPL13A	ORFS	YES	600	715	0.0010307082339845119	0.0011063227023251855	0.04019801869507373	0.02526697721384978	0.03413566440216228	17.243317035545598	27.432928549126377	0.6082914411391803	36.49748646835082	0.019170188436709257	0.0010700691747385861	0.018089502230275143	5.969947173343302e-4	32.63875874125875	29	10.35	12.95	15	29	43.5	47	50.5	56	66.5	0.009071415704790604	0.0019279240314168682	0.01429203305754296	0.00439351940760682	0	0.007262748913462645	0.004683632499752627	0.003226926056878559	0.005901319206884346	0.013596008841053725	0.01149258900124419	0.007896387278159637	0.018703879022617474	0.016936349072182444	0.007931689556186443	0.01864296252454474	0.018466513305864744	0.00897353100165524	0.018090341840466925	0.018256615721159625
YDL083C_RPS16B	RPS16B	ORFS	YES	1713	2355	0.0029426720080257813	0.003643902047518618	0.04640643100120615	0.03501777493432858	0.03234404696443018	14.936446643395819	19.794152594214093	0.8551982091249678	51.31189254749807	0.013597671735860982	0.0019093715892430207	0.012258508053412533	0.0016750356311857435	31.002333225503	26	11	13.5	15	26	39	42.5	47	52.5	62.199999999999946	0.004214114706104432	-0	0.007736815710574908	0.0038791720165449635	-0	0.0065599873073458916	0.002878763504397911	-0	0.004646490417129814	0.008356045839471238	0.0076626451307707745	0.004838854458214864	0.011454522723806449	0.010931844352812125	0.004403122499307229	0.012338502085959997	0.010740641057916205	0.005465831671498609	0.013178602423625216	0.012258508053412533
YDL121C_YDL121C	YDL121C	ORFS	NO	53	100	9.104589400196522e-5	1.5473044787764833e-4	0.06072840864844544	0.03867535586302314	0.05691041209180656	11.413886778633525	17.92219270108001	0.49440378195104007	29.664226917062404	0.02363867675046835	0.0073961171637642415	0.019359447523150868	0.005920326123823127	39.231415094339596	33.5	13.274999999999999	17.45	18	33.5	48	49.8	53.1	62.75	89.875	0.015650995842370733	0.005877512567153156	0.026238185707013754	0.016413709428762132	0.007567755572098611	0.020874502345327468	0.014950371210393255	0.006249824508734263	0.02098418921417499	0.012502703977495276	0.010381968238912225	0.0073549706549035174	0.019627106659824298	0.015921269730225767	0.010876842128544763	0.019613450836797552	0.019359447523150868	0.010421105171603495	0.018946001331320086	0.015937515628187997
YDL129W_YDL129W	YDL129W	ORFS	NO	4	2	6.871388226563413e-6	3.094608957552966e-6	0.17699880713511404	0.09058839872683781	0.2635947026413258	3.9161121579244518	7.651610915985788	NA	NA	NA	NA	NA	NA	46	48.25	25.025000000000002	26.549999999999997	28.075000000000003	48.25	63.125	63.300000000000004	63.474999999999994	63.650000000000006	63.824999999999996	NA	NA	NA	NA	NA	NA	NA	NA	NA	NA	NA	NA	NA	NA	NA	NA	NA	NA	NA	NA
YDL130W_RPP1B	RPP1B	ORFS	YES	3364	3647	0.00577883749853983	0.005643019434097834	0.028228989285062907	0.01834415622270156	0.024519942359877103	24.55444555808866	37.785721629548185	1.06271168458638	63.7627010751828	0.010927915654102357	0.0016166731166572174	0.010602729914407718	0.001414928083192488	29.882870394672302	26.5	11	13.5	15.5	26.5	36	39.5	43.5	48.5	57.5	5.800758465975321e-4	-0	0.00224662409340941	0.0024295828918711334	0	0.0045648312134316475	0.003497512918426743	0	0.00544366101188618	0.006913527610307464	0.006314259225539745	0.005587519240372965	0.0084565014223576	0.008106075926174697	0.004166364978751772	0.010359323828278961	0.010161389382228875	0.005065286718816861	0.01144809493904268	0.010602729914407718
YDL133C-A_RPL41B	RPL41B	ORFS	YES	1241	2420	0.0021318481972912987	0.0037444768386390892	0.025213887048698487	0.015335505063584491	0.02549924031842688	27.490691110862446	45.198849185990255	1.9007027214094467	114.04216328456681	0.006095238160386322	0.002122885661365248	0.005958020637675772	0.002130552644750584	29.733604098267847	25.5	11.5	14	15.925	25.5	35	38.5	42	47.049999999999955	58.5	0.0029214933460794306	0	0.005681264602680004	0.00132172287196563	-0	0.002531685445687869	0.0035112526915321517	0.0025977362288157	0.004425465338938156	0.0032674341859740023	0.0034018328766879306	0.003005201750194072	0.0039947525202965765	0.0037603296286186617	0.0027729676781302606	0.005009006123860838	0.005511480560191557	0.002887890627811625	0.005602868030853239	0.006211763805895042
YDL134C_PPH21	PPH21	ORFS	NO	67	61	1.1509575279493717e-4	9.438557320536547e-5	0.01255843739977283	0.009424898248056934	0.013558317618923251	55.19374413352442	73.54426141447699	1.011932135431791	60.71592812590745	0.011479446330010341	0.004554233422588227	0.00740794940159275	0.005482049415249213	42.06239295326645	40	16	19.2	22.45	40	51.5	55.4	61.1	65.6	75.7	0.02331309930536101	0.012736600352453963	0.027678882945442473	0.021695189722903224	0.014190873455184948	0.022261453453068798	0.019973682226845	0.016169587692756414	0.018097678966163926	0.015047739888584745	0.010405911867451548	0.016059116339204916	0.008344872264498333	0.006719506149838427	0.007246731401118477	0.008109107074713375	0.00740794940159275	0.007533921988245519	0.00911514973249588	0.005866453955760543
YDL136W_RPL35B	RPL35B	ORFS	YES	517	788	8.881269282833211e-4	0.0012192759292758688	0.04509098747199738	0.03542523589124062	0.029071831654081986	15.372188976575572	19.566480310476507	0.8713813884774805	52.28288330864883	0.01334344515473524	0.001956068002665051	0.013384174803150236	0.0019006323218511958	30.230215809679052	26.5	10.675	13	15	26.5	38	42	45.5	51	59.825	0.003682978189460843	-0	0.006418152755860971	0.003655071939537135	0	0.005445102865476192	0.004611704169207002	-0	0.005975579797433529	0.007562297160059997	0.006585032228614143	0.0062756880163059294	0.010729358501459361	0.010475820871210049	0.004570140615342671	0.012196674271838508	0.011969849956569327	0.006030780770277865	0.014171463167428766	0.014692393401339605
YDL148C_NOP14	NOP14	ORFS	NO	15	35	2.5767705849612797e-5	5.4155656757176914e-5	0.1011313905291087	0.09770251346386055	0.0452870069498807	6.853927123254934	7.094466211622441	0.2934653938203583	17.6079236292215	0.040152719688589834	0.01822816615466119	0.034006975087466085	0.015560040009178234	43.61904761904765	35	11.5	15.399999999999999	19.85	35	47.5	50.6	52.85	82.4	109.19999999999996	0.03168344386708236	0.03168344386708236	0.032390300171021146	0.03929654718492756	0.03929654718492756	0.028643420132654432	0.026480329843754757	0.02363252986584039	0.017433210429399097	0.03427174780609486	0.030522047994620754	0.02321389111165006	0.032471119200562414	0.034006975087466085	0.011702466526805726	0.02752131640971819	0.029872744500384896	0.013026480280601684	0.025447103582318203	0.025885169735210083
YDL150W_RPC53	RPC53	ORFS	NO	11	18	1.8896317623049386e-5	2.7851480617976696e-5	0.07310063123029013	0.06958369530492939	0.04609264414274672	9.482095693213815	9.961344788063332	0.21210278236613242	12.726166941967945	0.055993513867451473	0.012912492168369033	0.05062991304965485	0.012912492168369033	41.5959595959596	43.25	15.1	16.35	19.775	43.25	52.875	54	57.35	61.3	66.97499999999995	0.03207032449520271	0.03207032449520271	0.036025775279581396	0.015423392251334945	0.015423392251334945	NA	NA	NA	NA	0.055600969378188626	0.055600969378188626	0.04032925512220661	0.048683095845215414	0.048683095845215414	0.038681762191790627	0.04913032351370092	0.04913032351370092	0.02881458249400945	0.05062991304965484	0.05062991304965485
YDL153C_SAS10	SAS10	ORFS	NO	18	28	3.092124701953536e-5	4.3324525405741525e-5	0.07497880466094205	0.06091567721296451	0.05146392330575816	9.244574966143992	11.37879791004646	0.338772022298368	20.32632133790208	0.03468847277915672	0.007617428810049056	0.030500441423948706	0.006329703970254499	37.8769841269841	37.5	15.65	19.950000000000003	22.700000000000003	37.5	45.875	46.900000000000006	48.675	54.05	63.824999999999996	0.03577545212908566	0.026115706120809205	0.03593317699742621	0.03386567522406679	0.028493074680787073	0.026178036798858082	0.03667876676595764	0.03413525985473568	0.02059828448014535	0.03153739399982968	0.02738197984443535	0.023479476734865886	0.027100312041501335	0.022174053142431524	0.020584321544819678	0.028829687234781878	0.026751383468867147	0.017492431097245475	0.03416846561819021	0.030500441423948706
YDL167C_NRP1	NRP1	ORFS	NO	26	25	4.466402347266218e-5	3.868261196941208e-5	0.14449307856670757	0.11801748222836292	0.09730799351226752	4.797096078480622	5.873258499268022	0.1661691694065128	9.970150164390768	0.07204124020373154	0.007473305491868243	0.07626015387492593	0.011110992282446802	46.30384615384615	35.75	14.425	16.65	18.775	35.75	57.875	61.3	68.125	79.15	82.775	0.04947620826572295	0.046773708886653095	0.033528032537631244	0.049621775776592505	0.040107331456125064	0.0352992766416158	0.04137358762329148	0.03310614641233292	0.026812734769602203	0.057327379111680225	0.0344909294103822	0.06712973477628939	0.06364770914217562	0.06042756307294944	0.020297020875921497	0.06570212296713993	0.06652783750181934	0.01670244200266399	0.07279212566153904	0.07626015387492593
YDL171C_GLT1	GLT1	ORFS	NO	47	65	8.07388116621201e-5	1.0057479112047141e-4	0.020658132717773774	0.016131124285442718	0.020858833599667004	33.55323494284542	42.969551799031464	0.8692358908637782	52.15415345182669	0.013376601471079825	0.001333654390325675	0.009926474095415671	0.0027490239405144118	39.131423895253704	36	13.95	16.2	19.25	36	51.75	53.7	57.85	62.8	71.05	0.04138410261865845	0.01710843504356537	0.04414534628517783	0.026307689677727737	0.017980129528236306	0.0263015475982849	0.0259060707839379	0.01682512359825547	0.02693997713208045	0.01296866489776593	0.008505525096963094	0.017943133292310873	0.012621028623703671	0.009179385228772326	0.012317466645189908	0.014600403698192347	0.011362895439835215	0.012549240933256718	0.014187947642075996	0.014926266186393386
YDL182W_LYS20	LYS20	ORFS	NO	144	167	2.4736997615628286e-4	2.5839984795567267e-4	0.011269632609359264	0.010936747475773495	0.010774009699985944	61.50574775474905	63.37781704253191	1.2086007246601647	72.51604347960988	0.0096024623622322	0.001423195434126915	0.007086268180677296	0.0016189545514033842	42.089404524284745	40.5	14.075	18.15	21	40.5	52	55.599999999999994	59.775	63.7	70.275	0.008672022862298014	0.00526362994275107	0.011377462387014611	0.007564472276447912	0.004505601772522985	0.00939779772165813	0.006406736350978883	0.004666936398505326	0.005981294544209689	0.008863957667463918	0.007166810552219682	0.006311673983819615	0.01175251229943708	0.008394367923846844	0.011464111628928823	0.009867722051251318	0.008618154168512322	0.009570578476040547	0.009653063528107015	0.006548970217712592
YDL184C_RPL41A	RPL41A	ORFS	YES	1583	3534	0.0027193518906624705	0.005468174027996092	0.022992199089945372	0.015528028224310061	0.02459324392041497	30.147058915432876	44.63845444811736	1.5784103490477799	94.7046209428668	0.007344392916196362	0.00204699274756823	0.006496795122475984	0.0019713378482897736	27.2936962691815	22.5	9.5	11.5	13.5	22.5	33	36	40	45.5	56.5	9.40071644247688e-4	0	0.0032565037011836207	0	0	0	8.337782049326705e-4	0	0.0026227244358721846	0.0019932866343757073	0	0.0031244186406697424	0.0051305247113473664	0.003969922390584704	0.0035938062964451694	0.005831403424066458	0.004763201153329053	0.004201615270331545	0.0070110818193306335	0.006496795122475984
YDL191W_RPL35A	RPL35A	ORFS	YES	1049	1532	0.0018020215624162548	0.002370470461485572	0.029767712241257956	0.025345295928010426	0.016678162312573828	23.28520159501023	27.348158906044247	1.0153790916813212	60.92274550087927	0.011440252735006439	0.003024974047942747	0.010594136466736521	0.002423942279502712	28.75918660566945	24	10	12	13.5	24	35.5	38.5	43.5	49.6	61.5	0.001742505863194002	-0	0.004610237172083267	0.0025423392616260912	0	0.006489815018891514	4.928062249067959e-4	0	0.0018439120516706934	0.002278908993183671	0.0017733172674498287	0.002864873989395095	0.007976175762375064	0.00755191442273526	0.0029310199245912863	0.009227805695990942	0.00944184499461128	0.0036875770446433928	0.011083268419646332	0.010594136466736521
YDL201W_TRM8	TRM8	ORFS	NO	37	36	6.356034109571157e-5	5.570296123595339e-5	0.10760284562882805	0.06441603930056983	0.13623264446860878	6.441717935145789	10.760475001042384	0.3644835298342833	21.869011790056998	0.032201626338239024	0.009271468351247238	0.025797775661861002	0.005429157544722099	41.85735735735735	37.25	19	20.8	24.2	37.25	50.5	53.2	56.75	61.9	66.825	0.03987238578306228	0.02416892697829009	0.037628391598652104	0.03697880268955385	0.02597052940754246	0.02923265713852926	0.04329614519264467	0.03705715177178713	0.028378347609438522	0.04103395323633505	0.03588600846439087	0.02762274253807499	0.0358718123249472	0.036736666556382434	0.016790614490705968	0.028420011639466704	0.025797775661861002	0.012879550911733312	0.024468882723251012	0.024110212568566648
YDL209C_CWC2	CWC2	ORFS	NO	9	5	1.546062350976768e-5	7.736522393882416e-6	0.2016893711549869	0.1858295722010579	0.18593964559208503	3.4367065383296813	3.730015477891733	NA	NA	NA	NA	NA	NA	42.84444444444445	46.5	18	21	22.799999999999997	46.5	58.5	59.599999999999994	60.7	62.8	65.9	NA	NA	NA	NA	NA	NA	NA	NA	NA	NA	NA	NA	NA	NA	NA	NA	NA	NA	NA	NA
YDL236W_PHO13	PHO13	ORFS	NO	107	115	1.838096350605713e-4	1.7794001505929555e-4	0.013786877466782825	0.014229363273209764	0.01057767136911615	50.27586429414256	48.71245236004083	1.1629617968362815	69.77770781017689	0.009981185336349304	0.0025141587087750467	0.00768843912231393	0.0027474047591173026	40.834620073141	39.5	14.350000000000001	18.2	21.45	39.5	50	54.3	59.55	66.30000000000001	75.75	0.010654009723283599	0.007814783587749903	0.011957154540613909	0.009517489327873122	0.005382116376640468	0.009887322066350136	0.008604986515962218	0.0038766679695744015	0.010143742118295858	0.009428731962852719	0.004114175712446076	0.013008918265929988	0.013717783458421642	0.011491448260621193	0.012249219623146509	0.0098700529206296	0.00768843912231393	0.008995198589069863	0.0071484657783667015	0.005496497315983117
YDR012W_RPL4B	RPL4B	ORFS	YES	2018	1352	0.0034666153603012417	0.0020919556553058052	0.039094296723419374	0.0466419275392281	0.021605376972632147	17.73013556078927	14.86103206127095	0.7656001186674941	45.936007120049645	0.015201158957881648	8.361545170906563e-4	0.01597917143873561	7.166124362160592e-4	35.71084829727715	32.75	13	15	17.5	32.75	45	48	51.225	56.950000000000045	65	0.004916527407500472	0	0.006988521327543575	0.004626805034735162	0.0034496435743475717	0.005686369596141766	0.007938927075887791	0.006648968273948127	0.00727187807708626	0.012043106672006145	0.01048920060741348	0.0078065304982876315	0.014329338097025999	0.014758904289873283	0.005962018969956092	0.014801885879557847	0.015548829631701016	0.006171065613549674	0.01471833445496003	0.01597917143873561
YDR021W_FAL1	FAL1	ORFS	NO	10	18	1.7178470566408533e-5	2.7851480617976696e-5	0.13412490332117583	0.10761834484362451	0.09390271774288872	5.167923058256626	6.440790197685414	0.2616710182833124	15.700261096998744	0.045143185488207456	0.015107761723260118	0.042014777468347586	0.015107761723260118	44.1277777777778	40.25	15.3	16.25	18.675	40.25	61	66.2	68.5	71.69999999999999	81.15	NA	NA	NA	NA	NA	NA	NA	NA	NA	0.02906495152896549	0.02906495152896549	NA	0.062499659654346534	0.062499659654346534	NA	0.056631912324612586	0.056631912324612586	NA	0.042014777468347586	0.042014777468347586
YDR037W_KRS1	KRS1	ORFS	NO	258	272	4.432045406133401e-4	4.2086681822720343e-4	0.014058047102551145	0.009851408746122375	0.010738512309601711	49.306078966982426	70.36020922721086	0.7793185381135818	46.759112286814904	0.014931563669032248	0.002239445856652854	0.013607717740304408	0.0013530073318960177	35.8781634746922	33	13	16.35	18.275	33	44.875	49	53	57.15	67	0.014582742352432232	0.005002669229596023	0.019801265482504434	0.016972859788455846	0.007822696434625378	0.019555508543517706	0.013763920091244093	0.00862410893586893	0.01290677775898783	0.012657689488451118	0.010950309143385182	0.007916790792940024	0.014271211303253808	0.013607717740304408	0.010054682755424421	0.014925374945605207	0.014239264077588017	0.010074009554455404	0.01338990886532549	0.01230299990050538
YDR046C_BAP3	BAP3	ORFS	NO	158	207	2.714198349492548e-4	3.20292027106732e-4	0.059202555823516814	0.04229016769639732	0.049547157758010565	11.708061770613778	16.390267958644067	0.8155797170363933	48.9347830221836	0.014262939643490782	0.0039161111480711325	0.013635308831831233	0.0041767843047644145	43.217880511221196	42	15.5	18	20	42	54	56.8	62.225	66.5	75.475	0.01769486274943992	0.016823611831060646	0.012847332863109706	0.016064282718903852	0.016134630284392795	0.011863250584218924	0.015427408416138244	0.012595036328038904	0.013018522199347134	0.02174602756609105	0.02027325540540822	0.01272993866989162	0.017394522206806973	0.014401163537419149	0.01364771009156148	0.018358093931696722	0.0190502795138746	0.014065595384912874	0.015206634279597809	0.013635308831831233
YDR060W_MAK21	MAK21	ORFS	NO	38	42	6.527818815235242e-5	6.49867881086123e-5	0.1188008851153822	0.07664928857960579	0.12116164352202818	5.834528756976385	9.043099987028087	0.270622643683578	16.237358621014682	0.043616891860112576	0.0031433244362069285	0.04529568939577811	0.005261322334016562	42.11967418546365	35.5	11.45	14.4	15.5	35.5	50.875	54.4	62.175	73.05000000000001	75.375	0.030337432871631338	0.03060271608612617	0.02123238700088034	0.032299734663559586	0.022945570629193966	0.0339855876237395	0.022981196249117278	0.016289229973590107	0.019996232787361796	0.04074326911955332	0.04212904722209559	0.02401470153630778	0.040953368499201503	0.04168695953628781	0.029215385710708055	0.04429483090190882	0.04529568939577811	0.02104527864886472	0.044374112500767664	0.04807905914274202
YDR064W_RPS13	RPS13	ORFS	YES	2709	2914	0.004653647676440071	0.004508845251154673	0.042424129977789535	0.03167077886143383	0.02699134626751561	16.338512561667883	21.886016242057284	0.7736984058094338	46.42190434856603	0.015040846073106347	0.0025615060202763807	0.014837367511831286	0.0027718878431975754	28.71605616703065	24	9	11	12.5	24	37	40	44.5	51	63	0	0	0	0.0013062525210611837	0	0.002431986642943438	0.0017248217871737859	-0	0.004563449504767814	0.006896929798305764	0.007580981517143897	0.005088610669258076	0.01230708695711008	0.012780857225921188	0.005087919057324176	0.013347325505789383	0.013914066456076858	0.003957081229377966	0.014488056312087496	0.014837367511831286
YDR065W_YDR065W	YDR065W	ORFS	NO	6	12	1.0307082339845118e-5	1.85676537453178e-5	0.15477176492463968	0.09688687226575	0.13296922396812844	4.478511832551935	7.154190906882813	NA	NA	NA	NA	NA	NA	50.91666666666665	47.5	21.9	29.7	32.55	47.5	52.75	53.4	59.8	69.7	98.95	NA	NA	NA	NA	NA	NA	NA	NA	NA	NA	NA	NA	NA	NA	NA	NA	NA	NA	NA	NA
YDR101C_ARX1	ARX1	ORFS	NO	95	119	1.6319547038088104e-4	1.841292329744015e-4	0.09164400230562887	0.09513839237139621	0.045688557969782384	7.56347565712297	7.285672621564532	0.30447193500163255	18.26831610009795	0.03867277534409984	0.00355861542836008	0.03826929435531871	0.0028803984621684152	41.24467049977885	38.5	13.85	16	17.85	38.5	52.25	55.2	57.15	61.900000000000006	71.25	0.036049231698677055	0.03876936603797995	0.025636633416171582	0.02257362241580669	0.026068093986632134	0.014202342227246173	0.015014414559798921	0.008473170092529299	0.013901524772988824	0.03745719837002518	0.027828564848648145	0.017448461448078822	0.036236264962985355	0.034377896057454504	0.007318692654540134	0.037037368326458625	0.03826929435531871	0.00731034547366095	0.03634982404732586	0.03853766995681459
YDR127W_ARO1	ARO1	ORFS	NO	85	103	1.460169998144725e-4	1.5937236131397778e-4	0.00817624862492324	0.004027798111070414	0.010073401678424007	84.77569755487379	172.09084503387305	1.6430224566021518	98.5813473961291	0.007054552354833388	0.0017823555065635992	0.00595266217342964	0.002774492292936824	41.9948029697316	40	11.5	16.7	19.5	40	55.75	58.1	60	64.5	70.85	0.02354898955471435	0.021278890984070365	0.016243634218405533	0.0156718083928851	0.009652817181255356	0.016357003338470306	0.013301816067726981	0.009896032954335946	0.015880912089156984	0.013688117951086777	0.010552293317636996	0.012218648186757374	0.009056137771007248	0.010216860174361032	0.004788531499299556	0.007313214049238372	0.00595266217342964	0.0061322413224723146	0.006524554494261275	0.007321779649277855
YDR144C_MKC7	MKC7	ORFS	NO	70	86	1.2024929396485972e-4	1.3306818517477755e-4	0.07009970245316832	0.06723211829882075	0.03676176368685096	9.888018868882044	10.309762626832226	0.484637823732939	29.07826942397634	0.0241208116764544	0.002738275670065768	0.01998838579475065	0.002834011009028971	41.22591362126245	36	15.475	18.9	22	36	52.25	54.6	58.75	64.05	76.25	0.021296273308043498	0.013755425762967257	0.023574264217013488	0.021727385099933123	0.0174362288641991	0.020329222091553092	0.025216146387612364	0.02007207489745022	0.017175634369283835	0.024449433823609482	0.020995713442484465	0.01734070965507631	0.027802828278596377	0.02189391850694324	0.022265358067654093	0.022262915381927463	0.018597697700931837	0.017431367263943877	0.0234575291273982	0.02058921813700111
YDR152W_GIR2	GIR2	ORFS	NO	15	23	2.5767705849612797e-5	3.558800301185911e-5	0.036672563666596686	0.03123294002076949	0.0252900343037616	18.900974223171108	22.192825270339956	0.4092713015375132	24.55627809225079	0.028626752476440583	0.0095782357630419	0.015332957330115433	0.0047264001503136395	34.11449275362315	28.5	12.55	14.8	18.700000000000003	28.5	41.25	44.7	53.3	60.7	73.15	0.033982977663842936	0.02203842114145497	0.02779840995604557	0.026289358799102963	0.016392524520504523	0.0207973038801183	0.022110724130286096	0.022307751787117212	0.011582878642373947	0.031800765985073684	0.017268792310102147	0.044100014512544645	0.023267064099193248	0.011264564864021049	0.02998387343026606	0.0225973008295701	0.010876422123703726	0.025823516957983916	0.024977906331434936	0.015332957330115433
YDR195W_REF2	REF2	ORFS	NO	8	11	1.3742776453126825e-5	1.7020349266541317e-5	0.10405980850256347	0.04488110504175785	0.1368396545965313	6.66104609007492	15.44407562859769	0.4417608006578594	26.505648039471563	0.026493237957265225	0.006675861379889721	0.020062458832373023	0.003329643864942532	42.125	36.75	21.25	24	27.325	36.75	57.875	58.9	59.675	60.9	64.2	0.09516631210668844	0.0761740552314073	0.09022367828220772	0.09622728504764795	0.08114583801020725	0.08607933854628781	0.1025002601872769	0.08734930645697012	0.09296359236521612	0.09557412528114129	0.07138237357268279	0.08820448902312583	0.03515910983134491	0.024805085276048307	0.04220508383119826	0.03004159484108282	0.020062458832373023	0.0397504378298814	0.021940199155736313	0.017322945117847963
YDR225W_HTA1	HTA1	ORFS	NO	932	1200	0.0016010334567892752	0.00185676537453178	0.052005088573123075	0.049078266652797874	0.03207082608170467	13.328449187916066	14.123301979338141	1.3742354978016633	82.4541298680998	0.008440191429656367	8.900508030356361e-4	0.00672691651202284	0.0017245041136296632	36.532625178826905	33.25	11	13	15.5	33.25	48.5	51.5	56	61.95	70.5	0.007088606097743743	0.006585032228614143	0.008450639999603469	0.003979618423007988	0	0.00602062656401174	0.006303120472129832	0.005052051818036238	0.00619794882680962	0.014825304310031257	0.011157177565710486	0.008126577212681485	0.008734918557532634	0.008157928057336474	0.006999662299663923	0.008677917003106073	0.00672691651202284	0.005713590984647868	0.009492418175585797	0.008508260895286253
YDR233C_RTN1	RTN1	ORFS	NO	470	434	8.07388116621201e-4	6.715301437889937e-4	0.011275062023186249	0.01245892109419364	0.005659230126001552	61.476130165363564	55.63460714772324	1.2540532517765979	75.24319510659588	0.009252810731426595	0.0010373725285465713	0.007897362702691445	0.002443688341517203	40.7612462006079	38.5	14.5	17.5	20.5	38.5	51.375	55.7	60	64.5	72	0.009192304548121416	0.008017171767450766	0.00789930823438233	0.007365031940186702	0.006855002426586751	0.0056104527148592	0.006767529662435458	0.007578077727054357	0.005867277582070343	0.009417886590559763	0.009018163236016372	0.008810804626349108	0.01016882395415965	0.009616570206949013	0.008763432822789907	0.00965465669511755	0.008579715822751566	0.009364789305304166	0.009663790125895017	0.007897362702691445
YDR280W_RRP45	RRP45	ORFS	NO	29	45	4.9817564642584744e-5	6.962870154494175e-5	0.04032600626973668	0.03218006341809157	0.041085105775156866	17.1885898128258	21.539646195049425	0.7081896909095906	42.49138145457544	0.016443648463112234	0.0038986595151021485	0.011059995805281933	0.0030562520528446984	38.2777777777778	37.5	11.8	14.4	16.5	37.5	44.5	48.4	53.5	59.4	68.6	0.03489459020070027	0.02454300962601464	0.026133238848406945	0.026763522815828434	0.020668246817150463	0.02074826350153055	0.025663292541591238	0.019359961297815916	0.019207456623467054	0.024003580985182484	0.017326486576452187	0.018996976106312992	0.01575159792086615	0.013353139262452263	0.014160136424600333	0.01301932847080728	0.011059995805281933	0.015218774557887104	0.013334017849333937	0.009481801504519554
YDR297W_SUR2	SUR2	ORFS	NO	77	76	1.3227422336134568e-4	1.1759514038701273e-4	0.03733141812652705	0.03300832112252719	0.035642447991712935	18.567394847167808	20.99916496773576	0.6505028919298819	39.03017351579291	0.017915013535314227	0.002160491617854966	0.011042991185022128	0.002349069317432359	40.2699077238551	38.75	14.875	17.75	18.825	38.75	52.125	55.5	59.65	64.2	74.1	0.016808874919490367	0.014130237013518867	0.018011919449956174	0.010066467275400535	0.008575070094592813	0.010853072110746454	0.014298993256278139	0.01291338769914412	0.01095998150798208	0.009650982612051294	0.006712732214662401	0.01213403664113395	0.019060544185741435	0.011042991185022128	0.022270771105781673	0.02109961954196716	0.012014830490074372	0.024439883930486142	0.015811638420382777	0.009973012326951549
YDR299W_BFR2	BFR2	ORFS	NO	13	23	2.233201173633109e-5	3.558800301185911e-5	0.2280008323929163	0.14289143247117012	0.21456171087087272	3.040108114015291	4.850865923678071	2.359051855160675	141.54311130964052	0.004908059653232878	0.001623542609011057	0.00496346407643019	0.001623542609011057	36.94147157190635	37.5	13.8	16.799999999999997	17.8	37.5	51.25	54.5	57.849999999999994	60	62.4	0.06368272678250746	0.06368272678250746	0.0453472334513782	0.024238298203093502	0.024238298203093502	0.020998553244906255	0.016134630284392795	0.016134630284392795	NA	0.027905205006604466	0.027905205006604466	0.036589438237626316	0.002890205600268993	0.002890205600268993	NA	0.006815104859802139	0.006815104859802139	0.009638013721726976	0.0046528388113260275	0.0046528388113260275
YDR300C_PRO1	PRO1	ORFS	NO	40	27	6.871388226563413e-5	4.177722092696505e-5	0.03664512412678033	0.02606006891878143	0.030986812676095155	18.915127102909494	26.598056310603067	0.5767432847498659	34.60459708499195	0.020229484179147703	0.0020253903043451044	0.01787785835992117	7.1473587831693e-4	43.8402777777778	42.5	13.75	19.6	23.25	42.5	56.25	60.2	61.9	67.75	76.4	0.036815703502036515	0.025625094089382173	0.029264499032157974	0.021641206288722716	0.013896500835597892	0.024041842726335656	0.02293858127978942	0.014315931161079178	0.024120986924467076	0.018973068669529768	0.01545623244565121	0.01266452170434774	0.02202428739627272	0.018837800068542798	0.012507762165096366	0.02280381948582132	0.01854574424823118	0.012611726850971998	0.019092053634852134	0.017323270410768334
YDR309C_GIC2	GIC2	ORFS	NO	14	11	2.4049858792971944e-5	1.7020349266541317e-5	0.05103312519165456	0.021750771390889975	0.06943931371316392	13.582299299853492	31.86770565986735	0.3944414956388414	23.666489738330483	0.029719181420897408	0.005149637328120698	0.01960704696680734	0.011868600962038537	48.0422077922078	48	24.575	25.75	28.875	48	60.625	62.7	65.675	68.95	72.7	0.07352053648035713	0.05565244771463796	0.041543675060381174	0.062104812123767214	0.06137114835351973	0.033393994015508334	0.059675197807574167	0.06038980346731935	0.031404552063552915	0.05215022712988398	0.03563004254441729	0.054253752134890795	0.03017831328096979	0.00911230141923729	0.04689635373149882	0.03012574972218183	0.0052182174608325135	0.049915101704352864	0.034169809614343634	0.01960704696680734
YDR312W_SSF2	SSF2	ORFS	NO	14	12	2.4049858792971944e-5	1.85676537453178e-5	0.10482640230941989	0.05483697434403253	0.13401982996659936	6.612333966341396	12.640142692981655	0.38032456460624964	22.81947387637498	0.03083948423796469	0.017420759251495464	0.018536107983214575	0.01843366592519677	41.7619047619048	43.75	9.45	13.95	19.675	43.75	57.25	59.8	62.775	66.85	70.7	0.020845317273378978	0.020845317273378978	0.02620718700234015	0.06364089995041022	0.06364089995041022	0.06620964381191294	0.10752852415930406	0.10752852415930406	0.1198613137084354	0.08630643864875011	0.08630643864875011	0.09502953180394934	0.05853030895938416	0.05853030895938416	0.057464179001273645	0.03707221596642915	0.018536107983214575	0.049041931998624784	0.02338669362451592	0.016119925470477546
YDR324C_UTP4	UTP4	ORFS	NO	41	65	7.043172932227498e-5	1.0057479112047141e-4	0.12398858365437164	0.07649297281494374	0.12524091213728458	5.5904113115135665	9.06157984259348	0.3934813292184685	23.60887975310811	0.029792792745353524	0.007022805757539498	0.028025806030825426	0.006474207080884076	41.634521575985005	39	14.6	17.9	21.3	39	51.5	53	59.6	65.6	78.7	0.02146507343105	0.015471742387622469	0.024820705649141257	0.014394316506879605	0.003108701196699701	0.028796774057837992	0.01935652787740141	0.010996907102142413	0.022107998011898944	0.028524873308628875	0.025448470795931825	0.01736156582407489	0.024071544629958017	0.022285676723108917	0.007903824756667068	0.025355909961042936	0.02581364346381579	0.007122470900215199	0.027366905271906675	0.028025806030825426
YDR339C_FCF1	FCF1	ORFS	NO	43	51	7.386742343555668e-5	7.891252841760063e-5	0.033087361824462695	0.027188138275836212	0.02732726542150782	20.949001139385985	25.494470181358032	0.44061185970117167	26.436711582070302	0.026563247526534117	0.01227683230071164	0.016283149354737684	0.006659327671436105	39.423392612859104	38	14.3	16.5	19.65	38	51.5	55.6	58.7	63.7	73.6	0.030644334471881515	0.021018868090864312	0.03160921434040291	0.020835442354359916	0.01832138084620444	0.01957425681029363	0.018894741411437554	0.016147311870269177	0.015500699271091963	0.018571786478733723	0.013808696299239656	0.015184609029718861	0.019254787262585914	0.015110236445056218	0.013425161832246329	0.02150746744045279	0.016996961665807105	0.014995228909589639	0.02045495599544224	0.016283149354737684
YDR345C_HXT3	HXT3	ORFS	NO	6	260	1.0307082339845118e-5	4.0229916448188564e-4	0.014992683520793979	0.015235458003671373	0.009143206338364879	46.23236257862647	45.495657589874476	1.2324149251827339	73.94489551096403	0.00941603570833304	6.903465366276643e-4	0.006314579088633372	0.0010278889572830124	36.92564102564105	32	14	16.9	19	32	42.125	44	52.075	61.5	70.525	0.009338899054305448	0.004763201153329053	0.010792288249053452	0.008031129115087814	0.006572394771582836	0.008431580149655593	0.007055399539916457	0.007796308654817468	0.004602407893842469	0.009271962621160338	0.009166741267860705	0.006511657494321892	0.00991309921050708	0.00746034297704106	0.007854109274450056	0.009385554865670272	0.006314579088633372	0.008866198682662418	0.008621394667345138	0.005466440207151102
YDR361C_BCP1	BCP1	ORFS	NO	66	96	1.133779057382963e-4	1.485412299625424e-4	0.05566195600688987	0.05099806313617396	0.02502624854661619	12.452799547219417	13.591637366876428	0.4326041642697708	25.956249856186247	0.02706165798672873	0.0022056680352573444	0.024674923796894205	0.0016533662738524159	41.54545454545455	36.75	13.375	16.5	20.875	36.75	52.375	57	61.625	66.75	85	0.017308939828323565	0.011349391237467194	0.015457637724382354	0.01741405632660395	0.013319498060184377	0.014935325733280732	0.019109812603044334	0.017285472089516876	0.014668135500464235	0.020582999882333083	0.02025384535824712	0.007673671025476838	0.026056785693157364	0.02379847633489466	0.009176627821343373	0.0270031702735989	0.02625893371835713	0.009987077123208876	0.026335382800799435	0.024674923796894205
YDR382W_RPP2B	RPP2B	ORFS	YES	3716	7060	0.00638351966247741	0.01092396962016197	0.02359206981052531	0.01240336113424104	0.02261941222370351	29.380515831243695	55.88381835036837	0.8960232457227301	53.7613947433638	0.012974091293995686	0.0017909892441547591	0.012986643287069305	0.0014957390983545381	27.6998139886625	23.5	11	13	14	23.5	34	37	41.5	46.5	55.5	0.0020613409548733727	0	0.004614302710171005	0.0026222255531436734	0	0.004116455476170198	0.0030831578546001706	0.0012320155622669898	0.003942318608081197	0.007227482165244227	0.00733017370959377	0.0030329478068709345	0.010683346622463612	0.010715828139128766	0.0037234422072760206	0.011824371084421827	0.011846038020589481	0.0037289533908882295	0.013065572216659892	0.012986643287069305
YDR383C_NKP1	NKP1	ORFS	NO	3	2	5.153541169922559e-6	3.094608957552966e-6	0.0630164569474548	0.03312583489992483	0.07654814239540213	10.999462904395186	20.924670507293936	NA	NA	NA	NA	NA	NA	31.91666666666665	36.25	22.975	24.450000000000003	25.924999999999997	36.25	37.125	37.3	37.475	37.65	37.825	NA	NA	NA	NA	NA	NA	NA	NA	NA	NA	NA	NA	NA	NA	NA	NA	NA	NA	NA	NA
YDR385W_EFT2	EFT2	ORFS	NO	1851	1067	0.003179734901842219	0.0016509738788545076	0.029191714197720237	0.031298473902462765	0.022285702137217436	23.74465493410721	22.146357126549994	0.8688288445487867	52.1297306729272	0.013382910531476996	8.053006832721616e-4	0.013470112629701325	9.392616435362577e-4	37.4292476976148	34.5	11	15	17.5	34.5	47.5	51	55	60.5	70.5	0.004323434048503875	-0	0.0077593925170120585	0.004517217432945335	0.003226926056878559	0.005450034509534203	0.004888069681367786	0.003603069414352081	0.005310950817218287	0.011588073273514235	0.011404479536725319	0.004917361228682547	0.01219389340841322	0.011857566171834432	0.0027240690738804755	0.013064628081162958	0.012551325345440605	0.002715856623328412	0.013444714315219751	0.01382064293663951
YDR398W_UTP5	UTP5	ORFS	NO	29	36	4.9817564642584744e-5	5.570296123595339e-5	0.13089874411657362	0.09555115713957835	0.1151972966400651	5.295292825289858	7.254199753409748	0.3548649485993368	21.29189691596021	0.03308904726124629	0.0027059088114356365	0.022586079220414328	0.001988002334307075	40.5507662835249	38.75	15.075	18.95	23.025	38.75	47.75	52.4	59.625	66.6	79.975	0.044725961419846506	0.035513308279249776	0.030980246579649873	0.039079613289540974	0.03460058071477976	0.024802032149352126	0.03828526682966854	0.03394605578180258	0.024436594261751064	0.03065362951797563	0.0248022314128205	0.023014757783126276	0.030343660910578177	0.023093827318751873	0.020898527088119886	0.030148891609174406	0.020831930006194408	0.022653689210158735	0.03375650054648399	0.022586079220414328
YDR399W_HPT1	HPT1	ORFS	NO	94	193	1.614776233242402e-4	2.9862976440386124e-4	0.1170640217951189	0.1019290939471992	0.08181365371316619	5.921094884071775	6.800287864022473	0.4188773670594982	25.13264202356989	0.02796099323132391	0.0049925254773657895	0.02801953433248852	0.003063957710277656	43.7658196450226	41	14.425	19.15	22.5	41	54.875	57.5	62	64.5	70.94999999999996	0.021513294805990176	0.01941423164848398	0.011944747119059766	0.025012270489947593	0.02003828902934161	0.01657196069933597	0.030336612065843607	0.02793099323255915	0.021362587768814553	0.03744215252274821	0.03869213401092482	0.017271398316695465	0.030894691212513918	0.02801953433248852	0.019003282177582178	0.030748972106568313	0.028470810217365593	0.017889591527665186	0.030137130715278217	0.026973411777008148
YDR400W_URH1	URH1	ORFS	NO	29	21	4.9817564642584744e-5	3.249339405430615e-5	0.08253974130585501	0.058966520864032326	0.08653031085726418	8.397738708574998	11.754927548773573	0.35180873792067774	21.108524275240665	0.033381347660129644	0.0068218167687935675	0.03190532898992972	0.01258455305506748	41.0344827586207	42	15.9	19.4	20.2	42	50	53.7	60.7	62.7	73.19999999999996	0.03739351704419129	0.037190591885701625	0.02467949359696007	0.03719628627998461	0.019775415284520047	0.04369714793551466	0.034502748445580995	0.012568574144548638	0.040760806143900055	0.022692775112013206	0.014308631601885568	0.03236792336609711	0.0290956864494366	0.009638417617209107	0.04005940458710468	0.023802339332621818	0.014287364845192767	0.029474506669009918	0.036880722700150234	0.03190532898992972
YDR418W_RPL12B	RPL12B	ORFS	YES	1444	1371	0.002480571149789392	0.0021213544404025584	0.03995183481312362	0.030047765815091786	0.02655005341142534	17.349570646809344	23.068177009413635	0.6850982438917795	41.10589463350677	0.01700262481950829	0.001502381399905289	0.016788554049603957	0.001846653003920279	29.8171058187909	25.5	10.075000000000005	12.5	14.5	25.5	38	41.5	45	50.5	60.5	0.0038467532711819004	5.509767317070532e-4	0.005889082487838351	0.0027194297295495924	0	0.004565850146506305	0.004625606217656808	0.0046317482596076156	0.0046628017583237305	0.009995964430221554	0.009702327693212328	0.004106255265664102	0.015230819433185874	0.014830987975239684	0.006393400304108706	0.0158567490991008	0.0155592660687108	0.005229535005766975	0.01720386657082201	0.016788554049603957
YDR441C_APT2	APT2	ORFS	NO	122	39	2.0957734091018408e-4	6.034487467228285e-5	0.07212167785331133	0.044077906765490595	0.06870047660735136	9.610802205264013	15.725501309481942	0.6652877090589012	39.91726254353407	0.017513377765583107	0.005921395642826772	0.010158254219166168	0.001522245499745467	47.255989911727596	45.5	19.5	22	26.95	45.5	58.125	60.8	65.575	71.5	75.15	0.031211562262684425	0.02755016168394578	0.027135989380566515	0.02367044847732542	0.022128412037492353	0.019517373742429938	0.023913197243362348	0.0234177412965538	0.015269581103755958	0.019715523037073048	0.022102502515223645	0.014737862771928376	0.013207998927106149	0.010158254219166168	0.01300872138380136	0.017897844949179165	0.00993381925936818	0.019491669543042052	0.014613960257614751	0.010164509167895047
YDR447C_RPS17B	RPS17B	ORFS	YES	947	1482	0.001626801162638888	0.002293105237546748	0.04855651662841111	0.044612266810853535	0.023390137739415083	14.275059841388519	15.537143259246184	0.8989963690652251	53.939782143913504	0.012930905302499905	0.0020078459482596065	0.012941301778684688	0.0022397417265010494	30.651718902080148	26.5	11.5	13.5	15.5	26.5	38	41.5	46.5	53	61.975	0.004231180698109983	0	0.006776131865239986	0.004126740719533289	0.0011218861770704153	0.005748552371676109	0.002264177251109524	-0	0.0038330548532663415	0.006794549306362684	0.008003359111563387	0.004034352839548495	0.010022074174335127	0.009701038625768526	0.00497710817449931	0.011920836278876154	0.011396569568918782	0.004591956022356425	0.013342059200903993	0.012941301778684688
YDR449C_UTP6	UTP6	ORFS	NO	30	27	5.1535411699225594e-5	4.177722092696505e-5	0.15626911804417964	0.10047959021587458	0.259475345040982	4.4355992356978815	6.898387812597153	0.21042235697653805	12.625341418592283	0.05645353791582219	0.004230549781257178	0.06369086010698799	0.014848666643018748	47.47222222222225	52.25	16.125	18.3	20.675	52.25	60.125	62	66.8	69.2	74.6	0.07795991315064761	0.06974901806548629	0.05065179674693427	0.06028179137141077	0.060907292378566034	0.047553036042329334	0.05549904453957868	0.05333644627049975	0.049151167034442465	0.0709329218744203	0.07088830745807254	0.026668656483488762	0.0602414496450459	0.06584495387893792	0.024433473954291945	0.05652055037784394	0.06690551888926705	0.02125186880443068	0.05455155749023176	0.06369086010698799
YDR450W_RPS18A	RPS18A	ORFS	YES	1398	2419	0.0024015501851839126	0.003742929534160313	0.042251807708114486	0.03455580615503015	0.021750885071176496	16.40514851691957	20.058776156175615	1.10031184741501	66.0187108449006	0.010552506484039348	0.0011163269358751694	0.009907179390502258	8.592327033168011e-4	29.1955619585293	25	10.5	12.5	14.5	25	36	39.5	43.5	48.5	58	9.029483405171508e-5	-0	3.497103885308548e-4	0.0015632150376175703	0	0.0025648685961602263	0.0019121338488177994	0	0.0041657986713251	0.0061633867000290355	0.005053987678095931	0.0059301571986768754	0.009394996130421183	0.008009124100597065	0.004512306651409331	0.009712847419195118	0.009345733373185231	0.004877919772054269	0.010267259389229517	0.009961573392807375
YDR451C_YHP1	YHP1	ORFS	NO	19	5	3.263909407617621e-5	7.736522393882416e-6	0.09889907903536665	0.09270266972942795	0.06002823812497946	7.008631296880666	7.477100525616357	NA	NA	NA	NA	NA	NA	43.257894736842104	36.5	15.9	17.3	19.05	36.5	58	60.1	65.74999999999994	75.9	79.55	NA	NA	NA	NA	NA	NA	NA	NA	NA	NA	NA	NA	NA	NA	NA	NA	NA	NA	NA	NA
YDR465C_RMT2	RMT2	ORFS	NO	47	63	8.07388116621201e-5	9.748018216291844e-5	0.04495412656197819	0.04568721032718632	0.02134573320394882	15.418988946527618	15.171580308712477	0.47620488738548244	28.572293243128946	0.024553244932805193	0.003148078269163599	0.022550271080046477	0.0018492185343329493	36.1789935832489	33	16.200000000000003	18.6	20.15	33	45.5	47	51.8	54.9	63.8	0.03937222451423206	0.03406542212203059	0.033635092286277125	0.02121348013999467	0.015843963204892987	0.020669177227256794	0.016928292249360124	0.012667866495535316	0.014532511520921004	0.021336512507185507	0.02308500646662801	0.011841431298494071	0.020170707520722947	0.02113454125549175	0.00929008741731296	0.02262591467242759	0.022550271080046477	0.011211662231929624	0.025140266743506782	0.023661290298979502
YDR471W_RPL27B	RPL27B	ORFS	YES	678	1103	0.0011647003044024985	0.0017066768400904608	0.050078175137456875	0.039963820781183365	0.0360113544896728	13.841302696381469	17.34436715536238	0.648230760135617	38.89384560813702	0.017978375813858253	0.0012114446844930576	0.016346119183784237	0.0025365646402176955	32.241736133954845	29.5	10.5	13.35	15.5	29.5	41.5	44.5	49.22499999999995	55	62.075	0.007437013736399559	0.006543501980910195	0.006895980324582706	0.005033873385944528	0.0035434589797840735	0.0055856401461275695	0.006599188145543475	0.006175664346143487	0.00538399555583351	0.01507933677335123	0.014529448928731483	0.006462001184961457	0.016814983115341048	0.014939517455578326	0.006342449554135688	0.01729854680101803	0.0159288014358518	0.005289796076896024	0.017270208608856967	0.016346119183784237
YDR481C_PHO8	PHO8	ORFS	NO	42	77	7.214957637891583e-5	1.191424448657892e-4	0.009208727877463652	0.004968755002047706	0.009457921760853694	75.27067688212087	139.50117892194078	1.6229374586820906	97.37624752092543	0.007142169938241887	0.00235284127047289	0.0044091795846053555	0.0031423346277769625	45.5952380952381	40	14.575	16.5	18.5	40	53	54.4	59.7	67.65	76.85	0.010673250601542655	0.01247152042033808	0.006727244026970117	0.01675827614536741	0.015162956676791654	0.014398480552601095	0.015433938668701427	0.011854262833854837	0.018013631629989136	0.007991517242066605	0.007809469845085272	0.006078374476129742	0.005934242634614813	0.004740699348549186	0.004257878974789575	0.004815398069048079	0.0030933052427100437	0.004824604767107916	0.0062810624024355315	0.0034680334652477246
YDR492W_IZH1	IZH1	ORFS	NO	62	43	1.0650651751173289e-4	6.653409258738878e-5	0.0802762210650889	0.08117629376932169	0.04195126130953215	8.634526779703961	8.538788214816243	0.2689065702844559	16.134394217067356	0.043901440596026124	0.004213871522721629	0.03514548765529736	0.0061212942010221375	46.3728432108027	44.25	22.05	24.650000000000002	27.65	44.25	57.125	59.4	64.175	74.30000000000004	76.5	0.05723710061732596	0.04305102192370017	0.051526087673354044	0.04705012404193828	0.03430460571272004	0.03754438938568848	0.033114856321000447	0.021672257724645587	0.03583866129178354	0.0408155817239061	0.03325828169783327	0.025138156878368553	0.04909063657053784	0.035053325510616636	0.035799519292739404	0.04439925595815323	0.03960434067755304	0.033574124572722554	0.04543357555863604	0.037106720178784344
YDR496C_PUF6	PUF6	ORFS	NO	44	52	7.558527049219754e-5	8.045983289637714e-5	0.1002098986760044	0.10639394923234033	0.039747072473092	6.916953212386809	6.51491166143545	0.23792559780993047	14.275535868595828	0.04976245355854198	0.008251706255398242	0.04327502089641358	0.003187338643111885	44.1162587412587	39.75	13.2	16.25	18.775	39.75	56.125	59.5	63.474999999999994	71.75	93.525	0.030342791611851747	0.01888718182211765	0.0315225541303054	0.03304544080495101	0.023586317977821042	0.03462742166197004	0.03451793854297621	0.021007859812425252	0.03828033089252145	0.04794661283931645	0.03940723605089579	0.03516392606887249	0.04787159072646132	0.044245308754535403	0.027477819014222766	0.045781993142689124	0.04327502089641358	0.03110234168683189	0.04411716527883079	0.03752715303887774
YDR497C_ITR1	ITR1	ORFS	NO	218	151	3.74490658347706e-4	2.3364297629524896e-4	0.036403106097471064	0.027995060014701877	0.02087930026823742	19.040880157424215	24.759624740791136	0.5826465910241828	34.95879546145097	0.020022455676737473	0.0020365918465332575	0.01651730302451027	0.002119715223293662	38.60869433136885	35.5	13	16	18.525	35.5	49	52.5	55.5	60.15	70.75	0.020752265296506013	0.019530342780610936	0.01736691184987463	0.016636630236995915	0.015890011576821773	0.015556124202288808	0.014594074429773767	0.01508069253831281	0.013016326690887611	0.02064375661309481	0.016722557955179258	0.018283671981616664	0.02194781089566831	0.019692182701287607	0.01459661435367434	0.02089179173568114	0.017887605455084162	0.015793113964934196	0.01912808077321149	0.01651730302451027
YDR500C_RPL37B	RPL37B	ORFS	YES	1262	1919	0.0021679229854807565	0.002969277294772071	0.04416643084408203	0.03402519433949125	0.024878042918116773	15.69398222389577	20.37158623236564	1.4467110871685136	86.80266523011082	0.008015665610899341	9.816273453520175e-4	0.007580981517143897	0.001230329553579886	31.419813459367447	28	12.5	14.5	16.5	28	38.5	41.5	45.5	50	58.5	0.0028501049789096144	0	0.005688814418473434	0.003964563049698665	0	0.005874092171298068	0.0018622898816546328	-0	0.0029595069771126145	0.0039478954050154585	0.0037776228435667707	0.0035308929268420665	0.006574967879484568	0.005561281755511219	0.0040792268291340635	0.007442364218871859	0.006493871600815169	0.003994625212003773	0.00861073419478868	0.007580981517143897
YDR514C_YDR514C	YDR514C	ORFS	NO	15	11	2.5767705849612797e-5	1.7020349266541317e-5	0.1190130551255845	0.07327173729565212	0.11569724046747841	5.8241272760246785	9.459952856898836	0.3973280341919351	23.839682051516103	0.02950005899115085	0.010214062327054109	0.03345687104029102	0.010214062327054109	45.536363636363646	40.5	15.7	18	21.65	40.5	54.75	59.4	61.3	80.6	97.55	0.08887127017786034	0.08887127017786034	0.1096945800532977	0.06530073828729546	0.06530073828729546	0.06605147000014826	0.05545468539266765	0.05545468539266765	0.02954394944434351	0.0806763694224398	0.0806763694224398	0.043126564055502165	0.031696964938895775	0.031696964938895775	0.010938906890956827	0.03424926883217572	0.03424926883217572	0.002254572110360053	0.03345687104029102	0.03345687104029102
YEL009C_GCN4	GCN4	ORFS	NO	765	654	0.0013141529983302527	0.00101193712911982	0.019042153080346576	0.017346997768743475	0.011430461385064764	36.40067263587662	39.95776040329503	1.1353404627274921	68.12042776364953	0.0102252600810148	0.0013902222368446992	0.009815252971365292	0.0016842526092318867	44.61135396054445	42.5	16.6	20.15	24	42.5	54.875	58.5	62	67.85	76	0.011244659026801407	0.011925070303389441	0.0061093282732085806	0.014216923453225385	0.013432783255744367	0.008173317021292108	0.01460568907301911	0.01304913690965271	0.00815957794399022	0.014942443446873423	0.014110359283576072	0.008926256500780622	0.011923988358983756	0.011371472275715845	0.006484255999129693	0.011193660843172916	0.009815252971365292	0.007819140765617823	0.009979305622286569	0.008947237160132935
YEL026W_SNU13	SNU13	ORFS	NO	584	662	0.0010032226810782583	0.0010243155649500319	0.08187557190460255	0.06638499393334107	0.04028446736423505	8.465860627728706	10.441323249286619	0.5527349669446757	33.16409801668054	0.021117503877320778	6.34059819942441e-4	0.02202789237123264	8.867729263931313e-4	35.27671439804659	32	11.5	14.5	17.5	32	45	48.40000000000005	52	57	67.5	0.008838198953659707	0.005135347506243669	0.01018707049289245	0.009964057946756904	0.008097375405005616	0.010820866560913456	0.01360472856585266	0.012029910602974644	0.010971446606931185	0.016925116246546877	0.017654391803488354	0.008544263834281083	0.020881575293055715	0.02169025818863887	0.007821103836413757	0.020931933008327352	0.02202789237123264	0.009288897344788367	0.020822491075781113	0.02334056894435159
YEL036C_ANP1	ANP1	ORFS	NO	39	76	6.699603520899327e-5	1.1759514038701273e-4	0.04313297090605923	0.03514782832445945	0.02767214849284974	16.070007838541294	19.720910611071314	0.5522893964789509	33.137363788737055	0.021134722154307888	0.0032652635469048404	0.022026790816080083	0.005323670407937876	44.6848852901484	40.25	16.5	21.75	25	40.25	51.5	53.8	59.475	65.65	78.475	0.03795546998093918	0.018301466997012482	0.06532243162572272	0.04187241433300326	0.027806408777556094	0.05794933269032221	0.02893299594672335	0.013531311541639059	0.035451103522393085	0.025939818815453403	0.026293072620435412	0.017435834477824944	0.024436705099968946	0.023986354395098358	0.013330349047695067	0.019762221795424337	0.020610917302768636	0.011557343402894304	0.0234104999182026	0.022026790816080083
YEL040W_UTR2	UTR2	ORFS	NO	473	419	8.125416577911235e-4	6.483205766073465e-4	0.07922757882551598	0.06474771200253088	0.03996331973358422	8.748811851066067	10.705354044523633	0.4676367976711308	28.05820786026785	0.02500878409358808	0.003180510692904426	0.025897154576742725	0.00562400450176841	39.06908626701045	36	11.3	15	18.5	36	50	53.8	58.5	64	76.5	0.026999056197632286	0.025913256994297227	0.013285323495669734	0.022761384761218435	0.021018694462972352	0.011057619825938449	0.024497027514157936	0.026081222859697953	0.009869245502008612	0.025869791200884944	0.02966617401710021	0.016359275536256077	0.029004233882617216	0.029470003353631525	0.014663861414657897	0.026601984452859866	0.02634012891445657	0.014484310000026392	0.024620493366357122	0.025801273572435293
YEL054C_RPL12A	RPL12A	ORFS	YES	1408	1534	0.0024187286557503214	0.002373565070443125	0.0489605253704745	0.03463687985486813	0.038071813037057395	14.157265987548932	20.011825068086353	0.6243271130783832	37.45962678470299	0.018673181071954197	0.0014303357381785869	0.017989885410890596	0.0011623842419430832	34.32883846820555	29	11.5	14	16.5	29	43	47	52	57	69.17499999999995	0.0018396545978381978	0	0.0028972821619688157	0.004423538181216395	0.002759380956109281	0.005446937121234959	0.005063053163845296	0.004763201153329053	0.004849828363195265	0.012448333364659109	0.012699003676328592	0.004792856387169466	0.01721499466317634	0.017702104578816956	0.0047648565966655594	0.017854713922701416	0.01752327900077419	0.0043342612645413834	0.0195338408434128	0.018804699122484544
YEL065W_SIT1	SIT1	ORFS	NO	238	126	4.0884759948052305e-4	1.9496036432583688e-4	0.02967542064995552	0.02655373588892708	0.02105273974944462	23.3576193825911	26.10356536870535	0.9184172664513062	55.10503598707837	0.012655730054801929	0.0017777782998001303	0.01119051446556159	0.002368356096410757	45.224789915966355	42.5	14.5	17.75	21	42.5	57.75	60	63.5	68.75	78.525	0.011589405132313725	0.009124260359797885	0.010148404346842999	0.014252660581384587	0.010740641057916205	0.012242631409161348	0.01751669258261459	0.013516805317568955	0.013487281325174792	0.0174113659987072	0.014353423046044768	0.011929189906621347	0.015015638805796061	0.01354028199603773	0.008901802901834897	0.01363305141155604	0.01119051446556159	0.009318543566516494	0.01262665040308421	0.011292805882591876
YER006W_NUG1	NUG1	ORFS	NO	67	81	1.1509575279493717e-4	1.2533166278089515e-4	0.04472747036475969	0.03645607292321889	0.03073972662596272	15.497124583778579	19.013215768461983	0.3686044143848571	22.116264863091423	0.03183582983801021	0.002167151917199987	0.029031847304224166	0.0024576802502460347	37.96019900497515	38	11.65	14.5	17.5	38	49.5	53	55.1	59	64.85	0.013992857592013522	0.011948851221643759	0.013692796202875683	0.016736169553583178	0.011913772475540612	0.0176631140169567	0.026164663632801746	0.016823611831060646	0.02837064270346134	0.03312837163505297	0.03465735902799726	0.016270885623635163	0.0298042075042471	0.02760161724917303	0.01863660752112525	0.03337651969597674	0.032696323370333194	0.019050326890204146	0.029308646903801156	0.029031847304224166
YER025W_GCD11	GCD11	ORFS	NO	126	131	2.164487291367475e-4	2.0269688671971928e-4	0.02859329044760325	0.022073419681100322	0.022488761336533304	24.241602477690577	31.401893796883268	0.7765717198276654	46.594303189659925	0.014984775914590338	0.001176988954575715	0.013940845607594711	9.914011529357709e-4	35.660002423361206	31	13.875	15.75	17.5	31	43.875	48	53.125	57.75	66.125	0.023941834700899587	0.01599583588357504	0.022372478399571242	0.013673180420796233	0.007822696434625378	0.014633018365699125	0.010756780237592755	0.008783850703764301	0.011067741315494551	0.014038747869736568	0.013268905463272274	0.005872071617596621	0.01471730013338796	0.013516805317568955	0.009758868145275365	0.015928413044650182	0.014722879457047939	0.011610277072014752	0.01466986849388421	0.0142880355770709
YER036C_ARB1	ARB1	ORFS	NO	167	157	2.8688045845902247e-4	2.4292680316790786e-4	0.04767154568985712	0.04537553191190741	0.02145384083939641	14.54006096360797	15.275791849793174	0.6561711528316126	39.37026916989676	0.017758874340008522	0.002951652532112152	0.017695219721904742	0.003671556136281297	37.39671612189635	33.5	11.55	16.3	19	33.5	46.75	50.9	55.5	59.4	68.64999999999995	0.03778760004216451	0.021505666139719153	0.03914619468881628	0.01737779078033138	0.011157177565710486	0.019934546423426472	0.018595279243373498	0.011329660982256153	0.02118058153170772	0.012392773104402191	0.010139003947497319	0.010407481283691357	0.017619063013008814	0.019490873645816954	0.012794315030485072	0.021065870272367036	0.017695219721904742	0.015340271619213544	0.02035578428086713	0.0204345414940977
YER049W_TPA1	TPA1	ORFS	NO	79	104	1.357099174746274e-4	1.6091966579275427e-4	0.040215303645034964	0.03811441638885325	0.021172915696390376	17.235905681033497	18.185958129025938	0.4798217180838112	28.78930308502867	0.0243658926152495	0.0035448608635355824	0.0212885961367998	0.0052441195159423	39.8842502434275	36.75	14.975000000000001	17.8	21.075	36.75	49.5	53.099999999999994	60.925	67.4	71.1	0.024008173773004505	0.00740963347884702	0.049372386505233706	0.016728677324220825	0.012107002600243243	0.01470576010088968	0.015912803261235488	0.01416566231827552	0.011783989844932844	0.013928949801876813	0.009634417489203647	0.01300268773599836	0.0193665846957084	0.016490942880318507	0.01563190130521904	0.021951964732365128	0.02186368870562425	0.01514077003512604	0.02721878004561491	0.025966574465171734
YER055C_HIS1	HIS1	ORFS	NO	355	591	6.098357051075029e-4	9.144569469569016e-4	0.01692512579373623	0.014359730774631149	0.012788690680842055	40.95373877909198	48.27020725099561	2.410578535766389	144.63471214598334	0.004802896382585967	0.001029073557181361	0.0035078108591554804	0.0011922112042120317	33.9522771144634	31	11.85	15.5	17.05	31	43.5	46.5	51.5	55.5	62.15	0.003959331448465224	0.0028586681311977276	0.004888845835354197	0.004352386296662389	0.003500579757666632	0.004717575415077094	0.00459675412926571	0.0039840173537766905	0.004877536501796325	0.00534970821393104	0.005073594201408132	0.005925903843387171	0.004403043659703034	0.004065847014119338	0.0031942394269833326	0.005636822119806945	0.0035078108591554804	0.00486283592010318	0.005334712619894452	0.0037890388635271784
YER056C_FCY2	FCY2	ORFS	NO	279	323	4.79279328802798e-4	4.997793466448041e-4	0.06138503607850992	0.05523162420498548	0.028786234146660344	11.291793975219424	12.54982431781136	0.9220184493421154	55.321106960526926	0.012605986934625061	0.0010882512443727934	0.008063339995946259	0.0022466965696911994	42.2170678118446	40.5	14.5	18.5	21.65	40.5	53	56	60	64.1	73.95	0.018521208143819547	0.01435072157128902	0.01751602614547154	0.015057506785711886	0.012436570878757287	0.015465618046450337	0.017483615988667496	0.01250452879878462	0.01712270530516995	0.019473923898934677	0.014772870082881397	0.017093927611757233	0.013244996064772736	0.010119432486600615	0.012606190066261768	0.01109502440671503	0.00560075991810544	0.01438737603741098	0.011897759226706762	0.004712456954413102
YER056C-A_RPL34A	RPL34A	ORFS	YES	558	643	9.58558657605596e-4	9.949167798532787e-4	0.027404216264465743	0.022202715815356135	0.022024743773523207	25.2934502439586	31.219026821959396	0.8552283968096417	51.3137038085785	0.013597188489955838	0.0021570528304868226	0.014031657113104662	0.0028061151249340103	29.8871859618611	26	11	13	15	26	37.5	40.8	45	50	60.525	0.0075578266823857695	-0	0.013575288790660582	0.003418490640223949	0	0.006324114320121196	0.0036958147233866006	-0	0.005401513496199458	0.0066027955312355615	0.005159890322935602	0.008026049871181155	0.01069518773306879	0.008774631767100725	0.006833748446036345	0.012645758155279014	0.012580440722460942	0.006156500888440832	0.013694065245806098	0.014031657113104662
YER072W_VTC1	VTC1	ORFS	NO	440	488	7.558527049219754e-4	7.550845856429237e-4	0.015072238756076965	0.012548085353922253	0.008639940103192077	45.98833602476446	55.23927842451939	1.8664652704512574	111.98791622707544	0.006207393713071691	0.0013774606853075469	0.004580061462911792	7.429622816998746e-4	31.6565760059613	27	11	13.5	15.5	27	40.25	44	47.475	52.55	61.074999999999946	0.002921712845981384	-0	0.004762162807493143	0.005793308011976935	0.00493793124697812	0.005845709548171566	0.005095622838148905	0.004470112248357359	0.005093019726924268	0.00510400099692406	0.005268025782891314	0.004487329349652727	0.005781373271864421	0.00588262435254854	0.005160436574905026	0.00589869443468984	0.004580061462911792	0.005700309700184728	0.005509660971450038	0.00448271711166406
YER074W_RPS24A	RPS24A	ORFS	YES	1421	2146	0.0024410606674866524	0.0033205154114543333	0.038729167817689036	0.03081873627775233	0.02183290632435216	17.897290843501146	22.491096789725272	1.0347220065863054	62.083320395178326	0.011225185753423777	0.002541355917103906	0.010440880291447888	0.0027558400255652976	26.76953801091735	23.5	8.5	11	13	23.5	33	36	39.5	45.5	54.5	0	-0	0	4.99408690314857e-4	0	0.0019517613960978216	8.171919154797974e-4	0	0.002084659828964534	0.004504363345191282	0.004548588910286338	0.0035855732063594524	0.007924333734064088	0.008420331939401268	0.004456083975666944	0.010205383063433698	0.009941543414355462	0.00449863136636343	0.010406017357317684	0.010440880291447888
YER086W_ILV1	ILV1	ORFS	NO	191	150	3.2810878781840293e-4	2.320956718164725e-4	0.01392791385440743	0.008245322724629927	0.01498346236921672	49.76676247466894	84.06550037021816	0.7569696685768366	45.418180114610195	0.015375811400496002	0.0029465479922128907	0.010016393333068339	0.004201553566481552	37.22497382198955	34.5	13.725	16	18.175	34.5	45.625	51	55.325	60.55	66.525	0.013085235979379866	0.008641466431086275	0.012750584420922475	0.009039398615434914	0.007822696434625378	0.008088809682055118	0.0067524306086339395	0.007524507789319882	0.005702653231915571	0.012044257304612943	0.008948946337133152	0.012356436581567544	0.01205494226192045	0.009640448071058199	0.013272001560894508	0.01442061901476531	0.011124250780375922	0.012854444028248571	0.01613444965055329	0.010016393333068339
YER091C_MET6	MET6	ORFS	NO	130	132	2.233201173633109e-4	0.00020424419119849578	0.005099337642734802	0.005148564969560414	0.0017629437116028419	135.9288654963837	134.629199526082	1.377559802351721	82.65358814110326	0.008419737712250635	7.792603253457704e-4	0.0066728370671849686	0.0011506117587400649	44.176631701631706	42.25	12.5	21	23.5	42.25	54.625	57.5	60.849999999999994	65.80000000000005	78.05000000000001	0.017880618614143497	0.00973120622090928	0.019060530016689933	0.017478331545546223	0.01297746029864028	0.01599114579032621	0.015148142151841727	0.012113095846486685	0.01129460008637532	0.009979560279420699	0.008037652755187148	0.00658024026690462	0.008216439310696575	0.0066728370671849686	0.006307807217813296	0.008272066311320311	0.008066174268541117	0.005662234983047798	0.008629484252461126	0.008744823575863793
YER102W_RPS8B	RPS8B	ORFS	YES	1318	1739	0.0022641224206526446	0.0026907624885923044	0.028447972385034558	0.014429626765657795	0.029603173705845327	24.365433542271884	48.03639011714571	0.8791911081133044	52.751466486798265	0.013224130184829975	0.001737011426616336	0.0125352810416244	0.0014383772259904926	31.84141178759875	27.5	11	13.5	15.5	27.5	40	43.5	47.5	52.6	63	0.003087820443932269	0	0.005611312580730965	7.696414199378497e-4	0	0.003924416618732354	0.0020052434734136905	-0	0.003729431754680552	0.0064481614464195185	0.005889151782819175	0.003988982203677317	0.011309065298209964	0.010218597686616225	0.005506017039353854	0.012112000350055874	0.011824852355315888	0.005480986599126122	0.013016169370405511	0.0125352810416244
YER110C_KAP123	KAP123	ORFS	NO	121	137	2.0785949385354323e-4	2.119807135923782e-4	0.05013193533885755	0.0447496472149401	0.03659279024502134	13.82645963844693	15.489444581107927	0.4867216180709403	29.203297084256416	0.024016293521323506	0.0010737352036273102	0.023824029166479507	0.001020398483798081	39.5422875067865	36	12.5	16.5	19.5	36	49	53.8	57	64.2	71.3	0.018469400399479852	0.009355713515908087	0.02304081886903761	0.013349569188380104	0.010383324837326695	0.010932898215665602	0.016158840909426177	0.015457237673404926	0.011390347123647445	0.021699797550318863	0.02017333701644069	0.01053073765068542	0.023261128236712385	0.022189231903231438	0.00958103668225937	0.02472252625183185	0.024959710841565324	0.00964311060425263	0.022660928676177278	0.023824029166479507
YER117W_RPL23B	RPL23B	ORFS	YES	2272	3799	0.003902948512688018	0.00587820971487186	0.04322184370451549	0.03874624493736901	0.025550893738201158	16.036964672275897	17.889402745488663	0.9869764379808046	59.21858627884828	0.011771419122185961	0.0020587107072556387	0.011490045904583657	0.002311462417428775	27.076546563866	23.5	9.5	11.5	13.5	23.5	34	37	41	46.5	54.5	0.002126786582609196	0	0.005652437040767043	0.002509882441261044	-0	0.004899043196645069	0.0024029345562360483	0	0.004468806694077917	0.004673225499729084	0.005440071972202035	0.003430535869723315	0.00929542327165686	0.008788368892291388	0.004249729655097636	0.01010703386548232	0.00967472445142199	0.00320090280916463	0.012002572849210566	0.011490045904583657
YER124C_DSE1	DSE1	ORFS	NO	120	66	2.0614164679690238e-4	1.0212209559924789e-4	0.02821426927664372	0.020549747789262215	0.02030471476414246	24.567256155513657	33.73020378002561	1.2775293240409225	76.65175944245534	0.009082005204357434	0.0031178142047832186	0.005685484068272769	0.002692769587953822	52.16780303030305	49	24.5	27.75	30	49	65.5	69.5	73.575	78.25	83.6	0.010954510950048473	0.007869665970470043	0.008154997865323158	0.011622638618576995	0.008932370497768122	0.009070739749698215	0.007320959141479477	0.0066765696312261315	0.00616241127482925	0.011324767509483654	0.0052892755960200905	0.015061209884396333	0.009707127080907938	0.005685484068272769	0.011025170615953274	0.005840601397004383	0.004507115960250248	0.005412345122460989	0.006081524557234958	0.004802426069719702
YER126C_NSA2	NSA2	ORFS	NO	61	71	1.0478867045509204e-4	1.098586179931303e-4	0.09451357980484204	0.0905862156401931	0.038762645863715424	7.333836915194641	7.651795316332829	0.31747191807614206	19.04831508456852	0.03705946771155535	0.005462448408171739	0.030359646846807677	0.006044777967903549	43.3108981759409	42	13	19	21.25	42	54	59	62	68.5	76	0.017862774881057114	0.008780042971485524	0.025518762172467808	0.030676734467244424	0.028071007074108645	0.027573881734534587	0.03132840016016795	0.03042463388682394	0.02069493880058818	0.03766008093078336	0.02937189829787651	0.023618523372284525	0.03204563449555938	0.026055482552353487	0.015162360717248115	0.03345179377957	0.030359646846807677	0.015555958406872425	0.03380127291984026	0.028616511166593
YER127W_LCP5	LCP5	ORFS	NO	15	39	2.5767705849612797e-5	6.034487467228285e-5	0.13834273631217836	0.11347615474075677	0.0964667627159923	5.010361939031036	6.108306913848839	0.4224136182127463	25.344817092764778	0.027723641696658228	0.0062417840154908345	0.022364951230645864	0.0066535991365946155	43.5179487179487	36.5	17.35	19.5	21.6	36.5	55.75	57	57.65	60.7	83.04999999999995	0.03472824104164387	0.028390954517349767	0.025522235412766364	0.034871129550640916	0.031328510796865	0.01725660800269829	0.028686772221468898	0.030373695127285938	0.010528376855665135	0.042999310278164414	0.03855196016234275	0.03282234793309386	0.032696241204902804	0.030765023189306812	0.01617214321653676	0.024335191335215764	0.022364951230645864	0.01420918659511246	0.0200146654821033	0.01910568723738961
YER131W_RPS26B	RPS26B	ORFS	YES	632	698	0.0010856793397970193	0.0010800185261859853	0.031244772142330082	0.018292557812983917	0.02606683788363009	22.18442104178052	37.89230503718593	0.6935292199929108	41.61175319957465	0.01679418479876708	0.0020537568668246822	0.016996285218602136	8.640073805055011e-4	33.6174513075333	29.5	11.775	14	16	29.5	42.5	46	49.675	55.95	67.29999999999995	0.010733613158118431	0.007213655742068266	0.00960206361108993	0.0052891878786919	0.0037053986076860924	0.006670337984640907	0.005852884683949267	0.005335818338603151	0.005377979151731396	0.00986236063776367	0.009720210227451908	0.006494860868355095	0.014809831687921875	0.016316075853447354	0.006708648555480476	0.015568040646065397	0.018107401629151428	0.0055092682228389854	0.01620631302764946	0.016996285218602136
YER145C_FTR1	FTR1	ORFS	NO	161	210	2.7657337611917737e-4	3.249339405430615e-4	0.025016472966849602	0.025125171124774383	0.015651061636094046	27.70763014748179	27.587759586499914	0.8484056603726677	50.90433962236006	0.013707287648653968	0.0013872259306772587	0.010687690548218541	0.0023806209487704038	38.59140786749485	36.25	12	15.5	17.5	36.25	51	54	56.825	63.1	71.55	0.017800664191781102	0.013921173721930517	0.01888756380080044	0.014477051970775883	0.015586160398107028	0.010726848389580743	0.01626569160569272	0.011548841663654195	0.013913418551639838	0.017598360150690842	0.017641068731137115	0.008437448319385994	0.014728066370210619	0.014699980757146801	0.00617932247042256	0.013062475708655125	0.010687690548218541	0.007511927182021951	0.01192965933344796	0.010024652043966166
YER148W_SPT15	SPT15	ORFS	NO	70	99	1.2024929396485972e-4	1.5318314339887184e-4	0.048071717366157556	0.04711134355461505	0.024688107718958675	14.419022629882582	14.712957183154762	0.4500211781687603	27.00127069012562	0.026000562837596917	0.007531014314309111	0.0180690640406196	0.011645967334026697	40.5220057720058	35	16.675	17.9	19.675	35	52	56	58.474999999999994	65.75	81.475	0.026088413890483362	0.018526993038430462	0.025486671837445664	0.025448465412961658	0.020482997170580067	0.022648197647652822	0.01578465173281565	0.015512424811374853	0.01221340327080046	0.017290044833204062	0.015244241912987106	0.016100360419376118	0.023655455936009196	0.02287279665048145	0.02159355684919798	0.02794864225308421	0.0180690640406196	0.024940333949665848	0.020343522354239685	0.011703157429925672
YER165W_PAB1	PAB1	ORFS	NO	185	155	3.1780170547855783e-4	2.398321942103549e-4	0.021324835376033083	0.016248601237192704	0.016571026593620582	32.50422187732203	42.65888309040079	0.6846096639400888	41.07657983640533	0.01701486276601152	0.003645073963104597	0.012860839406618411	7.206538974564544e-4	40.14498692240625	36.5	11.85	16.4	20	36.5	50	53.6	56.65	61.3	70.44999999999999	0.008980737614770563	0.00561746761703964	0.009828909429178736	0.010479985603786449	0.008576468845813605	0.006991844705480172	0.013326073329234871	0.007166810552219682	0.014536157328996992	0.016616969287321044	0.014821782705565029	0.007885729824914756	0.014771308755579686	0.014092726223278663	0.010826091519003647	0.015156049111467824	0.013153734197283362	0.011534121682774146	0.015020217686491727	0.01279000498435313
YER168C_CCA1	CCA1	ORFS	NO	22	26	3.779263524609877e-5	4.022991644818857e-5	0.028160191623275606	0.020826374549752058	0.028908631691088656	24.614434085989295	33.28218163483463	0.5537873947133651	33.227243682801905	0.021076945862895626	0.004967776273587963	0.01816975429752822	0.0023314100962485407	41.21153846153845	41.75	11.775	16.5	18.425	41.75	51.75	54.8	57.225	63.2	78.5	0.0361945523437387	0.026406409528243743	0.03448617286465847	0.039046934577381856	0.027503760960023913	0.034592187060354516	0.0323640593507603	0.019564450964538505	0.035332556747554984	0.023017824220422572	0.01878527538116725	0.020443555143640945	0.01787507056880078	0.018025823475335986	0.006069308202867863	0.016493130389823835	0.013403326223456118	0.014002810331820556	0.019979059228474073	0.01816975429752822
YFL001W_DEG1	DEG1	ORFS	NO	13	24	2.233201173633109e-5	3.71353074906356e-5	0.07560080980736426	0.0568202009816483	0.07261298598479136	9.168515288740014	12.198956860145865	0.24028088815543658	14.416853289326195	0.04926245469244768	0.029610897909015218	0.025807920942298824	0.0401798869670255	47.6730769230769	46.25	22.950000000000003	26.15	27.4	46.25	60.375	63.8	65.57499999999999	70.2	72.82499999999999	0.08513222159155427	0.09269924479057187	0.04732818611196571	0.044449454650686324	0.04687090093895678	0.020743505080286537	0.059275967729893395	0.051586600700518626	0.029158902635695982	0.053520837098051756	0.050683138513520555	0.044777139877083504	0.04393004720925586	0.03461097841511257	0.040470089885016665	0.037455504823002916	0.025807920942298824	0.04390997041738303	0.029948198956124623	0.003698790452615327
YFL034C-A_RPL22B	RPL22B	ORFS	YES	142	228	2.4393428204300114e-4	3.5278542116103816e-4	0.08557349304696207	0.07663394455132053	0.041484860833641314	8.100022049813386	9.044910641338	0.36908217381197805	22.144930428718684	0.031793957743991394	0.003601668755588597	0.03621799138046399	0.003914779697276197	40.973591549295804	36.75	11.675	13.399999999999999	16	36.75	55	58.5	63.425	67.5	78.425	0.02058675052611005	0.014055235577904258	0.01514947138522535	0.020578689345657486	0.018592485994075814	0.01863651555548478	0.02002519840366695	0.016134630284392795	0.017050450624764898	0.030494323027307334	0.03316426569138565	0.013348099243680292	0.03258979209791986	0.03621799138046399	0.017687878914098155	0.03480722054777584	0.037581372492070955	0.016060512117910458	0.034627193512064176	0.0380317393373277
YFR001W_LOC1	LOC1	ORFS	NO	32	57	5.49711058125073e-5	8.819635529025954e-5	0.060316622558209944	0.04431233227553705	0.04831458721824039	11.491810236738765	15.642308697495535	0.4744697048977906	28.468182293867436	0.024644154142722367	0.0058288201752621106	0.01986530727637746	0.0022808100651241715	35.31990131578945	33.5	12.325	14.6	17.15	33.5	43.75	50.3	53.5	54.65	60.575	0.027562134847043056	0.01411790474100854	0.03010007035454296	0.007923728861437775	0.0034883140270986135	0.009438340173859245	0.008036029158661456	0.004763201153329053	0.009798291764657631	0.022566033885313114	0.01706620105383444	0.020365025890138364	0.018724554873062255	0.019168035883497653	0.009157825213975233	0.022584766428799377	0.02426950180511969	0.01377731283467573	0.02197973392812691	0.02160491245543151
YFR005C_SAD1	SAD1	ORFS	NO	33	24	5.668895286914815e-5	3.71353074906356e-5	0.04017037886373725	0.022239975309961912	0.043027701339424976	17.255181558311506	31.16672437354124	0.3990871081035966	23.945226486215795	0.02936810205507294	0.010895298613994703	0.012517357844144131	0.002859212370310009	43.93560606060605	40.75	14.475	18.6	22.625	40.75	61.125	62	65.575	72.3	79.6	0.03257888719450338	0.029384015272435445	0.034151402909712796	0.04373450961814065	0.039380786342487026	0.035956905920685525	0.03401712188261876	0.026389919793426003	0.03147439537818842	0.02191569338222736	0.013328017724632837	0.026706258187693812	0.021888722319137396	0.011819182953268142	0.027185978106975667	0.020261235927699017	0.011512528206734764	0.024658472397080345	0.022444591550555355	0.012517357844144131
YFR031C_SMC2	SMC2	ORFS	NO	21	17	3.6074788189457915e-5	2.6304176139200214e-5	0.060963572339046326	0.03903438930491307	0.05715969543729456	11.369858326297491	17.757346609050245	0.46288529034210896	27.77311742052654	0.025268769494065407	0.0037840456222339824	0.024290937113411935	0.0037840456222339824	40.26330532212885	35.5	11.4	14.5	20.1	35.5	45.5	51.7	59	65.1	69.1	0.021184266264096002	0.021184266264096002	0.007470884505979816	0.02811480307247894	0.027207379453615343	0.002833429341751278	0.040547440796161904	0.03413086016271554	0.020035766606217222	0.05173510482389416	0.05173510482389416	0.0616693057803918	0.022069612454688407	0.022069612454688407	0.024519102429076275	0.029445758914095878	0.029445758914095878	NA	0.024290937113411935	0.024290937113411935
YFR031C-A_RPL2A	RPL2A	ORFS	YES	1060	1395	0.0018209178800393043	0.002158489747893194	0.03675241144756217	0.022936766816538404	0.030655714736928488	18.859910227902137	30.21991661266557	0.7812346657701008	46.87407994620605	0.014894667048130866	0.0025541245000460172	0.012868911616063293	0.002982181655632353	28.059420436870198	24	7.5	10.5	12.5	24	34.5	38.5	43	48.5	58.525	0.004121874855660438	-0	0.0075011367277886985	0.003252392967913671	-0	0.006430262804523569	0.004009197415755826	-0	0.005995210598269782	0.007906665891753518	0.007264724464365741	0.004698692680158589	0.011469339224155073	0.010463185614450407	0.006005654960219304	0.013358924298096916	0.012532856149648015	0.007429682391702078	0.015103334070227459	0.012868911616063293
YGL028C_SCW11	SCW11	ORFS	NO	114	63	1.9583456445705725e-4	9.748018216291844e-5	0.04738470156204931	0.038776264517456	0.022936104193599944	14.628079479455685	17.87555323303279	1.2690034942344206	76.14020965406523	0.009143302670568803	0.004823319578503423	0.003229500659020058	0.0024930385126452365	55.51796157059315	56	12.7	18	25.45	56	69.625	71.6	77.85	81.55000000000001	88.32499999999999	0.03622287421285644	0.026786483126637232	0.03565529977114656	0.04414293111120038	0.030455945397237293	0.05340274133363203	0.040060077944607315	0.03500640096933491	0.03258659885900021	0.011229051914310548	0.0061388714841218855	0.01508580200674886	0.0061639458910512195	0.003229500659020058	0.007119675503289924	0.005242335589120223	0.0028248888134833204	0.005692753333503798	0.006056878243361832	0.002893069841879951
YGL030W_RPL30	RPL30	ORFS	YES	3693	6329	0.006344009180174671	0.009792890046176363	0.03389587810012992	0.025191786608567957	0.024469157874491554	20.449305915968836	27.51480835123459	1.0996514403886422	65.97908642331853	0.01055887747680116	0.002641508512743987	0.009784982961558377	0.00249923162603624	28.747494705107798	24.5	11	13	15	24.5	35.5	38.5	42.5	47.5	57.79999999999975	0	0	0	0.0029645374467049445	0	0.005855480184955931	8.014929978935382e-4	0	0.001603865181233402	0.0034796532910312938	0.002336941350310885	0.0038260041548566176	0.007630189472018378	0.007882605709159558	0.0030494320129216333	0.008532122093956835	0.008181737697002506	0.0035125697343745157	0.010569777661821792	0.009784982961558377
YGL031C_RPL24A	RPL24A	ORFS	YES	1019	1418	0.0017504861507170295	0.002194077750905053	0.03194277301241619	0.02175786136467886	0.023309751776399087	21.699655827955773	31.857321312157186	0.905238483874457	54.31430903246742	0.012841164670454085	0.00259793639288741	0.012363694251139548	0.002991651583163811	29.67446236596345	25.5	10	12.5	14.5	25.5	37	41	45	51	62	0.002465060543108337	0	0.005557727561419877	0.003931332711268873	0	0.00622166212144312	0.00380149580356318	-0	0.006818378088067675	0.005443719014714855	0.0051988796520805285	0.0033694542876191195	0.009823811141379268	0.010018370901420978	0.0037277423405931505	0.011182708238296835	0.011039906520526907	0.003287084134817173	0.012638337382728914	0.012363694251139548
YGL076C_mRNA	mRNA	ORFS	NO	1249	1239	0.0021455909737444255	0.0019171102492040626	0.03645311087263019	0.02400938089784505	0.026920191747127956	19.01476071498676	28.86984814432089	0.8995659593777887	53.97395756266732	0.012922664535038217	8.681001684524222e-4	0.01241062763610959	7.330433532076519e-4	31.595241003133403	27	11	13.5	15	27	39.25	42.700000000000045	47	52.5	62	4.5210371400517674e-4	0	0.001691617201095403	0.0011922380058154902	-0	0.004383098646876781	0.0013872138606771491	0	0.002172409306290338	0.007634759426279754	0.0076626451307707745	0.003558205871841015	0.012103484464419082	0.01241062763610959	0.0025230031087078984	0.012026449565787191	0.011870316012829759	0.004932022794908467	0.013718710524448785	0.013697157095857638
YGL101W_YGL101W	YGL101W	ORFS	NO	34	34	5.840679992578901e-5	5.260835227840043e-5	0.05061428306352855	0.04600997253007488	0.03408242551786611	13.694695224467392	15.065150932373685	0.3834721099071371	23.008326594428226	0.03058244263872715	0.003591718233756591	0.024069011591203084	0.003655314325186165	42.4411764705882	37.5	11.625	15.3	17.425	37.5	56.25	57.4	60.75	69	77.99999999999994	0.026223135716152417	0.015569232380378675	0.02744507589375517	0.02931936357825516	0.024016431278597587	0.028387043549277142	0.03465808852731317	0.03070198636898461	0.03669230845683338	0.026155751008542616	0.019626078789223653	0.023861304714030224	0.027440990568601345	0.022116338519884777	0.02320124682224219	0.025956673439391696	0.020553999005397432	0.02103352075404204	0.03342009761309436	0.030183022979152437
YGL103W_RPL28	RPL28	ORFS	YES	2973	4995	0.005107159299393257	0.007728785871488533	0.04088265556472551	0.03159266402488838	0.022514047774820356	16.954553733980248	21.940130785232007	0.9248380699922952	55.49028419953771	0.012567311636587492	0.002613751740519241	0.011643560007744138	0.0028030509267034393	28.12018264480425	23.5	9.5	11.5	12.5	23.5	36	39.10000000000015	44	50	61	0	-0	0	4.446817092974243e-4	-0	0.001722244854471972	0	0	0	0.005132993922853961	0.004603660161395814	0.0047873885482031635	0.01014118244180841	0.009072585021815596	0.005289179021999014	0.010339309823266495	0.009747242576069726	0.005271864410070976	0.012067114272391738	0.011643560007744138
YGL111W_NSA1	NSA1	ORFS	NO	20	50	3.4356941132817065e-5	7.7365223938824165e-05	0.04793765749805061	0.03897505863808673	0.04509222087942664	14.459346091079485	17.784378132598793	0.3584045105883136	21.504270635298816	0.03275685218658686	0.0032862228273559686	0.025406674104373764	0.0022475201158507485	40.754999999999995	37	15.125	18.3	22.85	37	51.375	54.6	58.3	62.65	67.35	0.03297770940537418	0.014158253066283122	0.03215096574962224	0.0320789898448733	0.021804074692256713	0.028265014949870833	0.026011632558453745	0.01708083343748008	0.020553370306910127	0.024919127464032985	0.019543258798836748	0.015334001418298387	0.029692983163904927	0.023267502750700955	0.019564925938952142	0.029942102029292657	0.025341569256760278	0.01830840661477443	0.03226760199398041	0.025406674104373764
YGL120C_PRP43	PRP43	ORFS	NO	52	58	8.932804694532436e-5	8.974365976903602e-5	0.0708404736348845	0.05826665850451536	0.03671708994682357	9.784620923519824	11.896120325936145	0.277280732614883	16.63684395689298	0.042546955437985194	0.01352398401098189	0.03788550315401992	0.006141471455350858	42.62002652519895	38.75	10	14.399999999999999	17.425	38.75	54.75	56.2	60.875	67.4	82.64999999999995	0.033507800549895765	0.029853301947683975	0.022018224593311417	0.02778108162594294	0.028052997651732	0.01709118361866836	0.032808536375133375	0.028333060513289668	0.021453748065016015	0.03619456834457196	0.03341340535812533	0.02367228352652625	0.03427192945914503	0.03788550315401992	0.023851634193819363	0.03350251952954423	0.03292143536889561	0.022551225152312622	0.03799644895147855	0.03730890290708984
YGL123W_RPS2	RPS2	ORFS	YES	3481	4144	0.00597982560416681	0.006412029760049747	0.04063105457186308	0.03255645341795272	0.030712178935680012	17.05954196522254	21.29062314194582	0.7656463942729269	45.93878365637561	0.015200233182903642	0.0014712869822718214	0.013935670123451024	0.0011443062302152964	28.110142594270698	24	10.5	12.5	13.5	24	35.5	38.5	42	47.5	57	8.680034232179588e-4	0	0.0020846969106871234	0.0024154803181709004	0	0.0032762233141010004	0.003837786909215309	4.290025607727932e-4	0.005475244766916028	0.008234026991174346	0.007989585719367805	0.005289186073532586	0.013464465570912203	0.013107533186379314	0.004718262567276571	0.014524104965547274	0.013935670123451024	0.0045518244309891995	0.014666634107157428	0.013678294723432351
YGL135W_RPL1B	RPL1B	ORFS	YES	3395	5124	0.0058320907572956965	0.0079283881492507	0.041025459048764076	0.03126781642777302	0.030698420981012758	16.89553746945403	22.16807119106248	0.8321221650053648	49.927329900321894	0.013977403844348861	0.0011508896312896289	0.014485375442760894	0.0012806614485730955	34.112689224751946	30.5	14	16.5	18.5	30.5	42	45.5	49	55	64.5	0.0044544181860728645	0.0045730099281236156	0.0050004896193190825	0.004726018845715983	0.004259295727831224	0.004802828316275404	0.00647232167347516	0.006411661798443822	0.003982248834525184	0.010490376522652868	0.010703773947349745	0.0032357590874365033	0.012339121761841368	0.012088302317343268	0.0037764178095965046	0.013487858829305102	0.01376062213818083	0.0032894267941345205	0.013930033979875482	0.01484773928777478
YGL147C_RPL9A	RPL9A	ORFS	YES	1584	2626	0.0027210697377191115	0.004063221561267045	0.03514065397836134	0.02740260953977967	0.021702314716046882	19.72493684911973	25.294933300192493	0.9975418092818293	59.85250855690976	0.011646014400913632	0.002132525336339141	0.010290462638443118	0.001964103821618677	29.96807445167595	25.5	10.5	13.5	15.5	25.5	37	39.5	44	50	59	0.0031722897860802534	0	0.006379794900387509	0.0011347511757722275	-0	0.00402512449150443	0.0028155466445892417	7.389700560386098e-4	0.004268122974051193	0.004081277301704918	0.004169080446952551	0.0031672745390147515	0.009614302455405335	0.009041585900757973	0.0027759219834398315	0.010163818537822366	0.009584306710341165	0.0038324842420513813	0.010881458326252475	0.010290462638443118
YGL162W_SUT1	SUT1	SUTs	NO	2	8	3.4356941132817063e-6	1.2378435830211865e-5	0.03886525140705383	0.020404146531998204	0.0337881077105309	17.834624901825357	33.97089799727411	1.388437796210914	83.30626777265483	0.008353495295942313	0.005636506609201581	0.006266823925818003	0.005636506609201581	53.0625	49.75	19.3	21.6	23.9	49.75	69.75	73.8	77.85	87.6	98.3	0.023202173365426904	0.023202173365426904	0.014557453096442732	0.018382632946260153	0.018382632946260153	0.016907668187976736	0.021603857431906237	0.021603857431906237	0.011389608550737302	0.015363145122810649	0.014877219100524575	0.00480328115381464	0.006266823925818003	0.006266823925818003	0.007125748148659949	0.0016048180503678872	0.0016048180503678872	NA	0.005528315208934269	0.005528315208934269
YGL209W_MIG2	MIG2	ORFS	NO	2	10	3.4356941132817063e-6	1.547304478776483e-5	0.1612182905696903	0.07622286513308617	0.19209930194139666	4.299432639501387	9.093690972514622	0.16286488526891682	9.77189311613501	0.07355793389507088	0.016228321652578714	0.03773693116641183	0.01797834303762276	30.45	21.5	11.675	13.85	14.8	21.5	44.875	47.5	51.25	55	58.75	0.10036363799481156	0.07424256630956218	0.10897161303535693	0.09220638254261851	0.07913040706128	0.09138142141678443	0.11106718234657087	0.11106718234657087	0.061790695433110415	0.0852837596641984	0.09402889973865824	0.07450526430882902	0.09746276085093714	0.05566760060736692	0.10173970362619042	0.07420518484626233	0.03773693116641183	0.08454331893744206	0.0679227010776789	0.027237183912826413
YGL210W_YPT32	YPT32	ORFS	NO	19	28	3.263909407617621e-5	4.3324525405741525e-5	0.03496391213188701	0.021899772852002206	0.04777627610025891	19.824645993426937	31.650884474656717	0.4241107421558233	25.446644529349395	0.027611156813981616	0.011826539796328537	0.015428754870720362	0.007330809799193151	41.57706766917295	40.75	16.375	21.950000000000003	27.724999999999998	40.75	50.625	52.6	59.3	64.65	65.5	0.030258949067239815	0.024620184714783742	0.021527676070010524	0.02466108244151161	0.01861285256659024	0.01479611897396421	0.03219476790848905	0.029599144252424433	0.02142050964782816	0.022076135571675943	0.010740641057916205	0.028085501793645065	0.01534585303642711	0.00838093864770726	0.02134248096512746	0.017006454843172533	0.0095690480246254	0.024099464175198464	0.027376246962049284	0.015428754870720362
YGL225W_VRG4	VRG4	ORFS	NO	301	162	5.170719640488968e-4	2.506633255617903e-4	0.028575557591926346	0.023311389709877	0.015736833679156213	24.25664585302038	29.734271066055744	1.475445439574946	88.52672637449675	0.007858945200112858	0.0011267335545730329	0.005059263490971806	0.0016081696231124115	52.16200114843525	49.5	27.025	31.5	34.5	49.5	61.875	64.9	67.925	73.4	82.5	0.01698599700697904	0.012205486052554719	0.015328485734562337	0.01193627032113279	0.0076626451307707745	0.01210094677391611	0.011772230031101847	0.008794533323183208	0.008326781058854725	0.011338762948118902	0.0093497250407155	0.00798723749788247	0.008395845038550823	0.007031145451435364	0.006243386007212124	0.009540522482491681	0.0072509480824691505	0.007523913368385054	0.00749039235274395	0.005059263490971806
YGR027C_RPS25A	RPS25A	ORFS	YES	2531	3972	0.004347870900357999	0.006145893389700192	0.03446300253487362	0.02604189410278556	0.02180646391549145	20.112791387185126	26.616619276007388	1.541809702887272	92.50858217323632	0.007519396794399572	0.0011525466864685291	0.006670225639461364	8.059726938721276e-4	29.150902474969953	25	11	13	15	25	36	39	43.25	49	59	0.0011606665313255318	0	0.002657779545494943	3.832937304830635e-4	-0	0.001484490234866619	3.226926056878559e-4	0	0.0014431252043091622	0.0034206070608259983	0.0035104341203467245	0.002943106154512203	0.006125181958706431	0.0061934983565187975	0.0030476853908823725	0.006969987808470941	0.006581928446508154	0.0038340089814560326	0.007206524236088253	0.006670225639461364
YGR034W_RPL26B	RPL26B	ORFS	YES	1841	3055	0.0031625564312758106	0.0047270151826621564	0.04356917783788177	0.03174962320940547	0.029137309525854662	15.90911775152387	21.831666347290955	1.2426738530916832	74.56043118550099	0.009337937292277972	5.637056911075916e-4	0.00870113769896298	3.930840373986871e-4	29.196294442552848	25	10	12.5	14.5	25	36.5	40	44	49.5	58	0.0030184343754436193	0	0.006028975745181423	0.0011023790977404773	0	0.0020598589086155993	0.004595457377646797	0.0024640311245339797	0.005406039070858566	0.006394234201560594	0.006463402085182026	0.004812129572778507	0.008532983374808335	0.00819745570574771	0.004305692945826446	0.009123345566414398	0.008345712039032664	0.00470150420040306	0.009286190141948904	0.00870113769896298
YGR054W_YGR054W	YGR054W	ORFS	NO	78	64	1.3399207041798653e-4	9.902748664169492e-5	0.025742361871625364	0.02287358612334226	0.019569304435382923	26.926324166236274	30.30338910664278	1.1285812222817497	67.71487333690499	0.010286816746303445	0.0022607445862014076	0.00819037362369652	0.002203368325823777	45.6798878205128	42.5	18.075	21.55	23.275	42.5	55.5	58.7	62.775000000000006	69.2	80.87499999999994	0.04587510733505758	0.03627203604591833	0.03958158797667518	0.038735720113613266	0.028388674886715558	0.03458444173698481	0.025603759918531626	0.018535679989154633	0.027854531961991107	0.011182744786952052	0.010567270627745875	0.008564528929738111	0.013732707485871453	0.010226838986362627	0.013479502226436213	0.010348433784786079	0.010714189784253732	0.006892249886614396	0.007442001835862433	0.005404312599399884
YGR055W_MUP1	MUP1	ORFS	NO	195	190	3.349801760449664e-4	2.9398785096753185e-4	0.027150945483434958	0.025562845281291446	0.015239774855423893	25.52939384681247	27.115415867545682	1.5757367807851623	94.54420684710973	0.007356900171485441	0.0016812484266720816	0.004161600297456006	0.0018065757785798843	44.97523616734145	45.75	11	14.5	20	45.75	58	62.1	67	74.4	80.59999999999995	0.018514001078006874	0.016156395753087326	0.016125990192281656	0.022721933716246753	0.02033890002716425	0.017529580367779508	0.018385301444254955	0.012015635231813367	0.020330492361038743	0.016278936367592773	0.011700721380509154	0.011887684428616091	0.008732508293473263	0.006227416901116458	0.007196470241209012	0.00713406054085781	0.004161600297456006	0.0069420426896091144	0.005635891547274803	0.001858847959998823
YGR060W_ERG25	ERG25	ORFS	NO	225	303	3.8651558774419195e-4	4.688332570692744e-4	0.03334668035695292	0.02566991315579955	0.02775242976327862	20.78609244279457	27.002318876304575	0.5389802846585452	32.33881707951271	0.021662297780753483	0.001333710674158692	0.019756799415816515	0.0014740131656135287	42.68910891089105	38.5	13.5	18.1	20.5	38.5	52.5	57.3	61.2	68.69999999999999	82.64999999999995	0.009944193105626484	0.00911607783969773	0.008007319312820246	0.011665508992517908	0.009856569590619962	0.010090283498782677	0.013332740605514202	0.012363694251139548	0.007438126218612108	0.018719056111574303	0.017925948301412132	0.01036806819731656	0.02000238310705529	0.018887290331023893	0.008905843993833517	0.02146675918033749	0.022116338519884777	0.009052067876423297	0.02160110490964969	0.021651619592205608
YGR079W_YGR079W	YGR079W	ORFS	NO	16	20	2.748555290625365e-5	3.094608957552966e-5	0.2993131373361319	0.15543727007198874	0.3149802225966353	2.3157927070255306	4.459337070439562	0.36983747692509517	22.19024861550571	0.03172798525245879	0.0072864722363276645	0.03075545362816573	0.0072864722363276645	38.31875	38.5	10.55	13.55	15.85	38.5	50.875	57.1	62.95	66.15	73.5	0.024509407832379808	0.024509407832379808	NA	0.057296466442543124	0.057296466442543124	NA	0.04212839595690494	0.04212839595690494	NA	0.047916854803048074	0.047916854803048074	NA	0.04282962086240593	0.04282962086240593	NA	0.03075545362816573	0.03075545362816573	NA	0.023808930603133244	0.023808930603133244
YGR082W_TOM20	TOM20	ORFS	NO	171	149	2.937518466855859e-4	2.30548367337696e-4	0.018147770520112603	0.01593772435994466	0.01584090895485414	38.19461899144868	43.4909755562087	1.0253289233221408	61.51973539932845	0.01132860485371889	0.0030581519307614283	0.009443515840085947	0.0014280315622654418	35.46730640919975	32	11.5	15	17	32	46.25	49	53.5	57.6	66.75	0.011283164799195857	0.004116062944131363	0.016476119561257493	0.010394928654522129	0.007297695631153985	0.011442118200216359	0.014058552529045391	0.0114737797335247	0.012497664258198206	0.012380536936363911	0.012206797020047858	0.006903533454874507	0.01036710186784974	0.009240359086149516	0.006613930008686221	0.009889370521380059	0.010652780959157074	0.0058821825289829995	0.009464003655044403	0.009443515840085947
YGR085C_RPL11B	RPL11B	ORFS	YES	697	574	0.0011973393984786747	8.881527708177015e-4	0.0323890269174779	0.02392875851567737	0.021882512595671914	21.400679382124515	28.967118377905692	0.6421377128599485	38.52826277159691	0.018150524618005114	0.0017991314135023418	0.018539377516226262	0.0014710472132891167	29.25573888091825	25	9.5	12.5	14.5	25	37.5	40.5	45.3	50.85	60	0.012847665667748573	0.006978340972729131	0.015920863064557245	0.005303539850371325	0.0014246642953980421	0.007780770828517768	0.006487123999724155	0.004205391160404167	0.00783361802114948	0.01077324526434188	0.010052332315717895	0.005952333007436265	0.016497655803978373	0.016724205603501494	0.006337766510031396	0.016008985675930298	0.017107398737587244	0.00762643225911871	0.01875547358642501	0.018539377516226262
YGR118W_RPS23A	RPS23A	ORFS	YES	1234	2118	0.002119823267894813	0.0032771908860485914	0.03501364580885756	0.027748182942491897	0.022003930545745922	19.79648689953323	24.979912450357297	0.7588053093312501	45.528318559875004	0.015338328747067385	6.818502475790343e-4	0.014558926834486445	6.580760980920015e-4	27.3733740891915	23	9	10.65	12.5	23	35.5	39.5	43	49	57.5	0.004736315364527519	-0	0.008130548322435933	0.0026034382931692927	0	0.0049884661254285	0.002037447402075003	0	0.0027642741319141065	0.008706590874513266	0.008681243626400641	0.0060459862724179065	0.014336902730702102	0.014083670341553518	0.006521478376267382	0.015213387610104443	0.014558926834486445	0.0058186958898938605	0.01577590928532768	0.015129254632842388
YGR121C_MEP1	MEP1	ORFS	NO	4	6	6.871388226563413e-6	9.2838268726589e-6	0.019841616053701272	0.016991204615532014	0.020125764341236394	34.93400833298783	40.79446962379142	0.3818079624301331	22.908477745807986	0.030717807583630817	0.002028567910963616	0.02336623554330208	0.007844138620681122	39.08333333333335	39	20.1	24.2	28.3	39	48.875	51	52.375	53.75	55.125	0.05013074312835977	0.03287368248267617	0.03926678146935873	0.05624034522960164	0.05000324481817775	0.03684637741772042	0.05256307050940929	0.048366432143398246	0.03483168262108679	0.03594845703704524	0.035971494286734754	0.021025073697180013	0.029271947971933703	0.02336623554330208	0.010117750627151308	0.03330974318233838	0.03715644043349145	0.01494399186930726	0.02997143840473564	0.0255872131904323
YGR123C_PPT1	PPT1	ORFS	NO	44	40	7.558527049219754e-5	6.189217915105933e-5	0.03451486362453619	0.02891843399641184	0.026251027933102623	20.0825704571869	23.969042744359882	0.46627526275123726	27.976515765074236	0.02508273388444623	0.005184735998841574	0.01881589432312491	0.003403927587782349	40.5931818181818	37.5	17.125	21.15	23.875	37.5	48.625	51.2	54.724999999999994	59.849999999999994	71.05000000000001	0.039821215240210615	0.02275769587257187	0.04397650038915283	0.029839472689734154	0.019547687261486046	0.032330037287599554	0.029932676577792486	0.02006566794115987	0.029318361344474183	0.02195836985878915	0.018995403223310198	0.015800023760150942	0.02269101300996216	0.01881589432312491	0.012945248362851608	0.020930969233352185	0.017456722141609864	0.014628752434221137	0.02199921652796592	0.01747088171777069
YGR128C_UTP8	UTP8	ORFS	NO	41	59	7.043172932227498e-5	9.12909642478125e-5	0.07875814904176312	0.07053151279461028	0.03792773209902506	8.800958237253516	9.827482115383077	0.2909634922351811	17.457809534110865	0.04050506737491417	0.0029819664761540176	0.04090434961393994	0.0018118697311629533	46.20669698222405	41	16.85	18.5	20.85	41	59.25	62.5	64.15	70.1	79.85	0.023687376326098537	0.016371047994954126	0.022118657697399225	0.029516435922228156	0.027806408777556094	0.02734429293543129	0.0327565472681893	0.028240884790457874	0.029333910695122596	0.04383739389553787	0.047763809190677305	0.021851246858540237	0.03712488351256928	0.04107576282281907	0.01982497263904289	0.04047106592990011	0.042390886295824014	0.016772969561442794	0.03952093353947147	0.039121630012538336
YGR145W_ENP2	ENP2	ORFS	NO	20	28	3.4356941132817065e-5	4.3324525405741525e-5	0.0699871215313177	0.050829213236473735	0.05188374322305537	9.903924684911884	13.636787516958076	0.27769875086757234	16.66192505205434	0.0424815298986167	0.006063193895035806	0.042009643097460664	0.007301818442636977	40.2107142857143	39.75	14.3	16.1	19.875	39.75	51.875	57.099999999999994	59.125	61.95	67.1	0.03189886772345984	0.02298279875783233	0.02708945080391308	0.033743613101282315	0.0337887590090137	0.02479293001060367	0.031070650866538176	0.02833424805824499	0.024533266177183533	0.037287157901633415	0.03829044890951072	0.018236402986964967	0.03648087827471199	0.04014619578905958	0.014866988023351669	0.03988583742957066	0.042009643097460664	0.01801839223795183	0.04093553422855833	0.04291540645914502
YGR148C_RPL24B	RPL24B	ORFS	YES	749	889	0.001286667445423999	0.0013755536816322936	0.03081300698165611	0.028501945626816842	0.0179706073586356	22.495278729940125	24.319293483872855	0.9573934197451958	57.44360518471174	0.012137366775728287	0.002078518986778462	0.012914830790079974	0.0023126549997953584	28.5299717208246	24.5	9.5	12.5	13.6	24.5	35.5	38.200000000000045	42.9	48	58.5	0.0055911048628601665	0.0034039349930116035	0.00784391458099374	0.006393533134390997	0.0026467132912043516	0.010406424365786936	0.005083624661144058	8.278266718762854e-4	0.008813633765018127	0.005541660274015897	0.004961819940483127	0.00491392459440984	0.009718484668803479	0.008942132886489314	0.004438000603965511	0.010832050332687618	0.010156684876961818	0.004920512320754765	0.012128725614284	0.012914830790079974
YGR155W_CYS4	CYS4	ORFS	NO	214	201	3.676192701211426e-4	3.110082002340731e-4	0.0059899861172850125	0.005182820298974948	0.006329208825821322	115.7176606068859	133.73938137446808	1.5678846931098562	94.07308158659137	0.007393880641201296	0.001075793505143412	0.0060641878674725135	0.0011342387566381335	39.84831682707954	36.75	13.325	15.15	17.5	36.75	51	56.5	62	69	80.675	0.006329416423527331	0.0066765696312261315	0.005751550129367884	0.00900549656386329	0.0033004378826966257	0.01550827302344747	0.009408086365518457	0.0074279275588500955	0.010265306948036982	0.010128455487029682	0.011049772369442414	0.005345152608903443	0.00877287756402448	0.006951602194389023	0.006576158974995039	0.00745463775713217	0.005510829904506515	0.006164717419995727	0.0068787946209914064	0.006890239610308266
YGR159C_NSR1	NSR1	ORFS	NO	337	489	5.789144580879675e-4	7.566318901217003e-4	0.11026347065582205	0.094665028286737	0.05330689823401674	6.286281181222244	7.322103981846677	0.37948865825642136	22.769319495385282	0.030908475617658998	0.002797271800839765	0.03305275807929181	0.0024332078717404	36.4027871329486	34.5	10	13	15.5	34.5	48.5	52.4	55.8	59.50000000000005	67.9	0.012488226098380038	0.012403183670239895	0.010197794627771524	0.01578366089264199	0.012845889985604863	0.013575524506448744	0.019647975501121264	0.016413027181229063	0.01814490675555647	0.0327277435740179	0.03596025905647261	0.012668820106737512	0.03399000854448085	0.03497598674596392	0.012346264505774519	0.03329563550398798	0.03412671978560573	0.012918892856284676	0.031105935600953198	0.03305275807929181
YGR187C_HGH1	HGH1	ORFS	NO	31	41	5.3253258755866445e-5	6.34394836298358e-5	0.09132239452877029	0.08124071876395764	0.09321933796790624	7.590111758858618	8.5320168396572509	0.3099991337600624	18.599948025603744	0.0379699910049767	0.00530931099352336	0.035247031507416815	0.006258463253301101	39.66955153422505	39.5	14.25	18	19.5	39.5	48.25	50	53.5	58	63.25	0.07113559564142798	0.04980864339445887	0.09189534132974411	0.06893272224043367	0.05398666061467905	0.07782117226785866	0.06315094217034249	0.050118045964788444	0.06603949248409645	0.045184815053434725	0.03605898645396427	0.03360429421379911	0.03807043883533871	0.030241576378547415	0.02073315007249289	0.03649278185097632	0.030612218883336345	0.017228085050156397	0.03460679329494672	0.03584957659013868
YGR214W_RPS0A	RPS0A	ORFS	YES	1172	1336	0.0020133167503830797	0.0020671987836453814	0.05512683656433711	0.04788744447149112	0.029873955189983436	12.573679604324676	14.474507633678328	0.9482744897959454	56.896469387756724	0.012254801910346183	0.0022458821577659043	0.009831585654460302	0.002854583348699595	29.09170566716395	25	10	12	14	25	35.5	38.5	43	49.5	59	0.002282932409669633	0	0.006037965046821981	0.001618313920498966	-0	0.0047620063778478685	0.0014862988110233954	0	0.0023290018552605232	0.006669760990885831	0.00674221980862467	0.004271808173599556	0.010422630529931401	0.008852600225292818	0.005631808641498102	0.009982904655511146	0.009066938279858562	0.004742150953376889	0.011669271671814953	0.009831585654460302
YGR233C_PHO81	PHO81	ORFS	NO	49	64	8.417450577540181e-5	9.902748664169492e-5	0.04238540971447284	0.036833764727796744	0.02821618601217673	16.35343825220273	18.818255089653082	1.1642594722313215	69.85556833387929	0.009970004734765604	0.0018581960265911738	0.006926989345260695	8.67540768749113e-4	41.98038903061225	40.25	17.2	18.450000000000003	19.6	40.25	53.5	56.5	59.075	64.05	75.725	0.03495729902619831	0.03562196385675476	0.02071223905289546	0.02350898364119426	0.024468072140761903	0.010788185844443646	0.020476770239035328	0.01594958213808852	0.015662099428956505	0.024487547199731712	0.017833747196936624	0.018157696639692827	0.012149777170615432	0.007392660247967285	0.011310959202395552	0.008677120919764438	0.006926989345260695	0.009236753783188452	0.008199307130936957	0.006825611108185602
YGR245C_SDA1	SDA1	ORFS	NO	37	50	6.356034109571157e-5	7.7365223938824165e-05	0.11633187590521159	0.06228170571226225	0.12811563408141302	5.958359866256509	11.129226032476435	0.33988287383896093	20.392972430337657	0.03457311652364862	0.006456794109787703	0.031460187049981256	0.0030608819812191503	38.536486486486496	36.5	14.4	16.8	20.049999999999997	36.5	47.875	52.4	55.425	58.650000000000006	73.425	0.03077644976755225	0.019869005601438505	0.02517608188390175	0.025967317710319068	0.02063200314527875	0.020988210358482577	0.023434412841779773	0.023976922044914757	0.019845605705848483	0.03492963182335152	0.03465735902799726	0.020335574085963877	0.031698321265934276	0.030017640960347602	0.012870977226079541	0.02897089954020859	0.02789294391427623	0.01466422616678689	0.030655394580263704	0.031460187049981256
YGR264C_MES1	MES1	ORFS	NO	134	132	2.3019150558987433e-4	0.00020424419119849578	0.02990864524285448	0.022081467887290342	0.02417243590376717	23.175479027273767	31.390448501791276	0.5497339368601224	32.984036211607346	0.021234018212492562	0.0032564713805116534	0.018280025477211834	9.07371294904003e-4	39.98032564450475	34.5	11.775	15.5	17	34.5	48.625	52.2	57.025	62.3	73.44999999999999	0.02357738266918454	0.02143584746926361	0.019369025734468717	0.0109450764083607	0.007256110549972848	0.01269433346811076	0.009544127958096974	0.006734155026907841	0.010896647649785639	0.01824546826349723	0.01689437950450685	0.010967619876006198	0.01977422130932664	0.019062363149825852	0.010023073595115036	0.020193526726977263	0.02020808819887615	0.009915801384118428	0.0178032382982728	0.018165439442052924
YGR279C_SCW4	SCW4	ORFS	NO	345	126	5.926572345410944e-4	1.9496036432583688e-4	0.01463241626630623	0.01744117246146973	0.007760347376739378	47.3706575827836	39.74200599708624	1.4397873999403323	86.38724399641994	0.008054367201087627	0.002803998534720758	0.006215429419053813	0.0020770580350446786	52.455417529330546	50.5	22.1	29	34.375	50.5	59.5	62.5	66.325	73.3	84.25	0.010362547162298789	0.007132081672963812	0.010268221228640677	0.013036257710498659	0.01154666501637688	0.010502592806008543	0.011601008458448303	0.01097265519905608	0.007461550574931748	0.009032591267473383	0.007867515368062676	0.00461808956548866	0.00644536858418821	0.006184166879928055	0.0033881907766721777	0.005919530968080954	0.006135864061293269	0.0027707851127530938	0.007389449972575552	0.006215429419053813
YGR285C_ZUO1	ZUO1	ORFS	NO	201	200	3.452872583848115e-4	3.0946089575529666e-4	0.018188168271885585	0.01478660886896679	0.018009065109137575	38.109784899636075	46.876683268107485	0.6679716560090383	40.078299360542296	0.017442390748746525	0.0023504414744999176	0.01720491497736646	0.002808181801504194	36.340485074626855	33.25	12	15	18.925	33.25	46	50	53.5	58.05	67.5	0.009661036887230686	0.006077385226465153	0.01582191704407126	0.008324574210767795	0.006631046656451696	0.006887786473009655	0.01293224289560972	0.007822696434625378	0.012871353870874224	0.014690980338521452	0.014384103622589045	0.007608454962593023	0.017781298683580405	0.014722879457047939	0.01170142518339699	0.018741310632623576	0.017789582160679433	0.01164893617933541	0.020168238409005262	0.020715136096246735
YHL001W_RPL14B	RPL14B	ORFS	YES	3089	3526	0.005306429557963595	0.005455795592165879	0.03519978968633167	0.026139432713695565	0.022352149139643524	19.691798920863988	26.517300055895088	0.8962063735536994	53.77238241322196	0.012971422942561511	0.001788033759077509	0.012784363387173828	0.0018143935646110622	28.6037066920166	24	9.5	12	13.5	24	36	40	44	49.5	58.875	0	0	0	7.204941737167402e-4	-0	0.0019236357733879413	0.0024436275354499013	-0	0.004286498184616219	0.00447624345166363	0.003665776146320188	0.004314122344855092	0.010465105971664904	0.010200205051169142	0.0039256065948905	0.012330210402273606	0.012784363387173828	0.003955971330820892	0.012737493071890359	0.012744749850010601
YHL011C_PRS3	PRS3	ORFS	NO	132	168	2.267558114765926e-4	2.599471524344492e-4	0.04425112604787827	0.03970070420696944	0.02079480267088037	15.663944456689817	17.45931701731033	0.7021696492853722	42.13017895712233	0.0165858034430359	0.0015234885270579567	0.013365062159462798	0.001859609403734829	40.2835497835498	35.25	14.5	18.5	21	35.25	49	52.5	56.675	60	66.65	0.018690462289459617	0.014146669105257555	0.023724410231843428	0.015588653096173532	0.01196971422546058	0.015015256524706576	0.013834212790247227	0.010033534773107556	0.016122307667279765	0.01390761914979132	0.011721600602691921	0.00893903933399473	0.01693147376879388	0.014510602375261517	0.01274752076260622	0.015875128664949726	0.013365062159462798	0.009940006263621915	0.016944678142650566	0.016597501854633573
YHL015W_RPS20	RPS20	ORFS	YES	1882	2380	0.0032329881605980856	0.00368258465948803	0.018186833577767642	0.011746702164927963	0.01752104739278706	38.11258169796406	59.00781094369358	0.7324808385582042	43.94885031349225	0.015893973230059234	0.0019550247465880757	0.01571337407827908	0.002281841370174568	29.455425124353702	25	11	13.5	14.5	25	36.5	39.5	43.5	50	59	0.002663516135757254	0	0.004916977192108008	0.00498989292768756	0.005002669229596023	0.005024069765458425	0.0037617864044881136	0.004008726537810279	0.003897986908967902	0.00847631537920203	0.008072454087106903	0.004223793127346943	0.013757122204364541	0.012992700317004221	0.005030021812557463	0.01475462040660353	0.014305229101937716	0.005068508702691944	0.01518983420268877	0.01571337407827908
YHL033C	NA	ORFS	NO	282	302	4.8443286997272057e-4	4.672859525904979e-4	0.04362427892187432	0.033029421448929105	0.02737110667734014	15.889023215748413	20.98574998147353	0.682840593682495	40.970435620949694	0.01705932218919351	0.0033007120221343793	0.015526353168287977	0.0034951416120443638	30.809532196702797	28	9.525	13	15.075	28	39	44.3	47.5	53.95	61.975	0.012488173622435707	0.007219655053084862	0.01369835408405407	0.004740012940275025	0	0.007708908327607282	0.00721456726035654	0.004312054467934465	0.009671031679952632	0.010470869426264134	0.008305887428121255	0.011061678848894781	0.013174596901916382	0.01181943890321152	0.008570824521024333	0.015739853987807667	0.0133752906454504	0.010447557031504162	0.016405328838096	0.015526353168287977
YHL033C_RPL8A	RPL8A	ORFS	YES	120	193	2.0614164679690238e-4	2.9862976440386124e-4	0.08692286031022704	0.06678900277458819	0.043193173201696446	7.974279471316385	10.378163346730986	0.6217023625597087	37.30214175358252	0.01875276076155217	0.003430550286298836	0.01746016599820479	0.0043073270975172604	38.880397236614854	35.25	12.95	15.45	17.9	35.25	50	54.900000000000006	59.5	63	71.05	0.01277554567713656	0.005618213963014657	0.018104023540781167	0.011981305591067746	0.008372932359476998	0.012785483898147995	0.014092178733464722	0.006558287850691217	0.016668702265085412	0.021925877504390547	0.018526993038430462	0.017606429561501626	0.021037836694134428	0.01746016599820479	0.013572983090663595	0.022397683518340195	0.023057026520186638	0.010459752254857436	0.019893126114528804	0.019850167932367605
YHR005C-A_MRS11	MRS11	ORFS	NO	308	328	5.290968934453827e-4	5.075158690386864e-4	0.03392879314507084	0.029903065977827728	0.021220326357583173	20.429467608712905	23.17980307015656	1.0840185360402648	65.04111216241589	0.010711968175095852	0.0022165584724811987	0.007817011700215804	0.0023444080916148902	32.9359756097561	29.5	10.5	12.85	15.025	29.5	44	46.8	50.975	56	63.825	0.0072245841054906085	0.002082646540499967	0.010098658981678107	0.004600367246119822	-0	0.006835458410461205	0.005977642086318492	0.002616398652785113	0.007958345809994936	0.008672499535488504	0.006977242903894201	0.008803010616279874	0.0090404651156421	0.007800480920339436	0.0048615976028775825	0.009219492768919257	0.007817011700215804	0.007428867037168563	0.009473329438996321	0.006805356502058735
YHR007C_ERG11	ERG11	ORFS	NO	335	547	5.754787639746858e-4	8.463755498907364e-4	0.0562341286112067	0.04994231543110729	0.03894642217700035	12.326094449729064	13.878955642657461	0.5040588017220786	30.243528103324717	0.023180599380072237	0.001978285717034759	0.022440646943396477	0.00223623910259684	38.6483069115119	35.5	12	16	18.5	35.5	49	52.5	57	61.2	72.14999999999995	0.022066153430841333	0.021029514788825806	0.011184247871478576	0.02420903546747709	0.02241535089965692	0.00925026123015177	0.02244955142137639	0.021399341590294642	0.01024742866147478	0.022494124860270307	0.021886733056001594	0.009150820420701842	0.024434216493845827	0.02399435874276631	0.009299860154930764	0.024577546260888525	0.02389203933776044	0.008953084946442924	0.024685136532420028	0.022440646943396477
YHR010W_RPL27A	RPL27A	ORFS	YES	1323	2009	0.0022727116559358488	0.003108534697861955	0.03790589290597265	0.030293840792866775	0.02099080694748002	18.286000603635152	22.880795647515225	1.0402653821962966	62.4159229317778	0.011165033703389724	0.0019196453232632172	0.009760476249988617	0.001268518415827833	28.08654572940285	23.5	9.5	12	14	23.5	34	37	41	45.5	57.449999999999946	0.0036425875883871373	7.022767453768321e-4	0.005702821452311366	0.0023673379993550034	0	0.005459493895673339	0.0018719372470759402	-0	0.0031710109486121174	0.0038726677393702046	0.0035466345348996575	0.0030293257735066943	0.009266585938876144	0.008372544196969542	0.00476396355455507	0.009786435602221146	0.00870078866634823	0.004385919386795678	0.011337799297254812	0.010279762279621515
YHR019C_DED81	DED81	ORFS	NO	362	364	6.218606345039889e-4	5.632188302746399e-4	0.016173189396554433	0.009774818291612322	0.016666794879515147	42.85779159351307	70.91151568052454	0.9535437786162138	57.21262671697283	0.012186667471855907	8.823998426615668e-4	0.01124387452209778	4.56751641330074e-4	33.771370894299096	29	11.575	14.5	16.5	29	43	45.2	50.925	56.35	69.9	0.00419226347825326	-0	0.006569089938643677	0.008037054913590828	0.005749405957245953	0.01022603394498099	0.006074948917139683	0.0037890388635271784	0.007827071057717577	0.007876028290578202	0.007885083318272017	0.008461800049174842	0.011922710393368369	0.01124387452209778	0.0075549459048417636	0.010963467615907463	0.011636302883251497	0.00690913018642811	0.01242627855944818	0.011118435752062021
YHR020W_YHR020W	YHR020W	ORFS	NO	207	241	3.555943407246566e-4	3.729003793851325e-4	0.03018952171905427	0.025920204309412297	0.021023557897793293	22.959859616539134	26.741578588107256	0.5686018181630212	34.116109089781276	0.02052213041175113	0.0014433048757618978	0.022408048168925648	0.001621354156275787	33.96809790125685	31	9.5	13.5	15.45	31	44	48	52.55	57.9	66.2	0.009053724227656927	0.007927153376717008	0.006745807639207225	0.008489252073976205	0.005855970554470336	0.009822532119396068	0.009179376091423235	0.006805356502058735	0.009782269451297803	0.01592204370679091	0.015704024201943105	0.005881637456929018	0.019503588808765453	0.02123176078223319	0.00494120588461031	0.021315611488046268	0.022408048168925648	0.005848098734061862	0.020631251797048968	0.02263900153308549
YHR021C_RPS27B	RPS27B	ORFS	YES	2049	2570	0.0035198686190571083	0.003976572510455562	0.04171156166987065	0.02954168506862523	0.03177853756047349	16.6176271712364	23.46335962047415	0.9510516846411085	57.06310107846651	0.012218796768810497	0.0012743154960811855	0.012180796871065599	0.0015043838587078726	30.1937075692233	26	10.5	13.5	15	26	36.5	39.5	44	50	59.5	0.0017019674965058017	-0	0.005695872683146713	0.003293759781491764	0	0.0055502310287424686	0.004232051591697065	-0	0.0061676624086454464	0.007202006883789997	0.007025367651644796	0.004309059110409231	0.010609931597229831	0.010249489991598686	0.00459697865308846	0.011211320979162345	0.010740641057916205	0.004161097690260119	0.0125599890300457	0.012180796871065599
YHR046C_INM1	INM1	ORFS	NO	7	27	1.2024929396485972e-5	4.177722092696505e-5	0.024287966897039593	0.02369259976611697	0.017751655192954865	28.538707397712713	29.2558515064785	0.5387809385576531	32.32685631345918	0.02167040019052862	0.015908801259649764	0.013610252954892349	0.009369905410480004	56.36507936507935	52.5	24.049999999999997	29	35	52.5	57.25	59.8	68.8	84.4	117	0.05766879579356827	0.03644416222154999	0.06062991966763143	0.04836641432997744	0.0339134539109865	0.054506802820540205	0.04681062530936013	0.03253695160044848	0.05681485610727572	0.014517452441807757	0.01151027148675916	0.011538732838886677	0.014054851222082016	0.012118220883865778	0.01155481990336697	0.011796529131921484	0.009158533294945096	0.009570663728603879	0.013155232410172607	0.014106436176076433
YHR064C_SSZ1	SSZ1	ORFS	NO	266	244	4.569473170664669e-4	3.775422928214619e-4	0.01972238168007026	0.015591921419757087	0.01567688999341139	35.14520668973667	44.45553321488867	0.7723536776563341	46.34122065938005	0.015067231641049499	0.0023621073528016794	0.012000091134380235	0.0023242377514652935	35.71068038949835	30.75	13.5	16	18	30.75	43.5	46.2	50.125	56.7	68.25	0.011744853917039203	0.007490890057967157	0.014034851378741704	0.007475611275642137	0.004770028121355777	0.01043343616674242	0.006120452831574697	0.00471489602567207	0.006176081006039631	0.007933071271849798	0.007536068970267519	0.004858598898189655	0.01356623574133104	0.012000091134380235	0.007530181913682124	0.013161551860480056	0.011925070303389441	0.009387274083586472	0.0134463464504602	0.011690441477009832
YHR065C_RRP3	RRP3	ORFS	NO	19	23	3.263909407617621e-5	3.558800301185911e-5	0.04509910133989923	0.03730266646833968	0.03334605148966659	15.36942333586406	18.581705979336572	0.3214887041538496	19.289322249230977	0.036587858843343875	0.0036027441183135406	0.031086341100687857	0.0021949673799537524	43.0938215102975	43.5	15.149999999999999	20.200000000000003	22.700000000000003	43.5	55.25	57.6	61.599999999999994	66.4	68.85	0.039199108583075605	0.01357773932418884	0.06020158393202693	0.06963722476765702	0.053325222170094416	0.06546046278031536	0.030452024091515633	0.016993245896551466	0.03549383897243188	0.039338853009549854	0.03175663924159393	0.029866795986853854	0.032607521771427186	0.03054071682348528	0.02553842190882366	0.03331988201924489	0.031086341100687857	0.024636627797680218	0.03716912002858051	0.0346148284705754
YHR069C_RRP4	RRP4	ORFS	NO	35	34	6.012464698242986e-5	5.260835227840043e-5	0.06947452405599998	0.05629237619922388	0.04327433775808485	9.976997899276483	12.313340231132434	0.3819489375267749	22.916936251606494	0.030706293956202224	0.01130974764988619	0.021421369619907246	0.010644725105204967	41.859243697479	39.75	15.9	19.85	23.049999999999997	39.75	50.75	52.3	56.925	63.35	73.8249999999999	0.02739171146054335	0.019138086453564185	0.027500795603033496	0.025147741123758838	0.018902168606820813	0.022753734068934304	0.02938373276887648	0.028327872391328036	0.022493278448989167	0.03266798299907061	0.03091851511475669	0.020408811125095277	0.021094941801433273	0.017432878177499715	0.007411726388401263	0.019832300819596943	0.01179696369348224	0.015012672790599172	0.02745313770422671	0.021421369619907246
YHR072W-A_NOP10	NOP10	ORFS	NO	346	798	5.943750815977351e-4	0.0012347489740636335	0.06373764418592345	0.056698838255011236	0.03272646823668682	10.875004707391238	12.225068482751189	0.5491225503023661	32.94735301814197	0.021257912993173277	9.544349797879021e-4	0.017112458976194286	0.0012278659231690586	31.474777985426	27.25	11	13	15	27.25	39.5	43.5	48.5	53	62.375	0.008105813085895155	-0	0.018389217753722403	0.013445484751024465	0.006815406250213311	0.01529257176833077	0.011396363293190704	0.008471971148041671	0.015971278949023737	0.01506543396326904	0.011202055673394344	0.01016783747371766	0.02061675424943826	0.015401494929059196	0.013887392219228042	0.02209039673206192	0.01720378394665229	0.015417104729398567	0.022024764543646616	0.01859529594285081
YHR089C_GAR1	GAR1	ORFS	NO	185	288	3.1780170547855783e-4	4.4562368988762714e-4	0.04886800577700956	0.044069330054032026	0.032992581650443456	14.184069301351423	15.728561784581233	0.3801881201564687	22.811287209388123	0.030850724612910014	0.0031406061587005455	0.02664022652423829	0.0015731056494923154	32.18292980480485	28.5	9.5	11.5	13.8	28.5	41.5	45	50.175	54.5	66.9	0.018014945370788925	0.018243772277356813	0.01404827047440326	0.0152898472614261	0.011728612356891627	0.011844702650764009	0.015831611842675803	0.013921173721930517	0.011629962514556854	0.02243995368255213	0.020601425902633246	0.008627782956160424	0.027796658930375903	0.024947633362209794	0.008740058144982106	0.028758791907020062	0.02890754557382058	0.012940726495830321	0.030078469663062102	0.025341569256760278
YHR100C_YHR100C	YHR100C	ORFS	NO	22	31	3.779263524609877e-5	4.796643884207098e-5	0.034205625726133	0.02487402018110142	0.034653857823520214	20.264128073832687	27.86631093459428	0.36245006871835345	21.747004123101206	0.032385244917163034	0.010632476782971434	0.01869964603641075	0.005389364746678454	28.54032258064515	23.5	10.05	12.1	13.825	23.5	32.375	36.3	46.275	51.9	56.2	0.023970177962314838	0.017570210498955324	0.022621132768924107	0.02989181359015047	0.017283255966199153	0.030556174048237787	0.023160728555645493	0.010010375800714542	0.025154988751814124	0.025421787192048302	0.01679290179128609	0.02953376403342149	0.01975765458794728	0.01449681441258735	0.024631606207995912	0.026780647841072414	0.01852920707029547	0.031059751188096438	0.029478048175171613	0.01869964603641075
YHR128W_FUR1	FUR1	ORFS	NO	286	324	4.91304258199284e-4	5.013266511235806e-4	0.052214759279293387	0.04284636971011415	0.035564570060958	13.274928202816097	16.177500806942895	0.5416715960810926	32.500295764865555	0.021553499711704602	0.0021114646756335395	0.01980892991701795	0.0024464695676748778	35.57685832685835	33	12	15.5	17.225	33	47	50	53.125	57.5	64.425	0.017008480384956434	0.012256655261498356	0.02026450178019036	0.012209700028548076	0.010381968238912225	0.00787849039868755	0.011453720763172673	0.012134750902559844	0.00880259704338172	0.018593668448171494	0.020124961985152394	0.007137520323172863	0.020496078202475756	0.019495342182411113	0.011101383361496521	0.021983138988985525	0.02041950775356681	0.012404295111637993	0.02503717300597368	0.025064629099900048
YHR136C_SPL2	SPL2	ORFS	NO	107	191	1.838096350605713e-4	2.9553515544630826e-4	0.03128169504199474	0.0250430012678287	0.02780363640069682	22.15823597888209	27.678279178558025	1.096995178648336	65.81971071890017	0.010584580507115882	7.791736278683815e-4	0.00955276183813546	0.0017374212336246676	37.1494593139893	33	12.15	14.6	16.95	33	49	53	58.55	64.2	71.35	0.016522396271058098	0.015008007688788069	0.016055459703414942	0.015077782841545803	0.008730029819152295	0.018844990503122567	0.010859913030747043	0.005044129696182316	0.016576635608962	0.01238951475352512	0.01099316665397901	0.007754129669147121	0.010654004588668286	0.00955276183813546	0.0054599320409740235	0.011076351939988533	0.00990280770158054	0.007062528483135712	0.010860322679605905	0.010445724076962681
YHR141C_RPL42B	RPL42B	ORFS	YES	1788	4164	0.0030715105372738456	0.0064429758496252765	0.05180296925699383	0.043704477320031396	0.024677947364737027	13.380452713458402	15.85986661010244	1.0293277064604087	61.75966238762452	0.011284345679688739	0.0022936346340344167	0.010201254703114459	0.0016738080576998444	27.56075646803215	23	10	12.5	14	23	34	37	41.5	47	55.5	8.459439429547342e-4	-0	0.002258572088867907	0.002528204821670457	0	0.005807844673767781	8.337406246923118e-4	0	0.0017719466880043368	0.004090599432706233	0.0037904907585719484	0.00346937315883291	0.008715637042485647	0.008634396155051073	0.005258432529645154	0.00989888035693582	0.009009486922115943	0.005416815971434442	0.0113036511348285	0.010201254703114459
YHR144C_DCD1	DCD1	ORFS	NO	14	22	2.4049858792971944e-5	3.4040698533082634e-5	0.0664977034781405	0.05250024333895814	0.050650104541764135	10.423625844278975	13.202742244160056	0.5396408914841487	32.37845348904892	0.021635490713390694	0.002809049279912732	0.019135838378651376	0.002015594070980995	40.45454545454545	37.75	12.775	16.3	23.175	37.75	46.5	48.900000000000006	51.474999999999994	55.650000000000006	59	0.022784208103856493	0.02117335835059326	0.020008188417769197	0.026859701174261816	0.019225579601918272	0.01794147892782301	0.0475113191325045	0.03862023495764736	0.03487934417189685	0.027203321867202614	0.029522458933637162	0.01718209960987745	0.022622750584891525	0.01800705828700656	0.02464764074491133	0.019719033767496084	0.02009658567830449	0.006365159035289695	0.024381796906596927	0.02273750695803753
YHR149C_SKG6	SKG6	ORFS	NO	34	39	5.840679992578901e-5	6.034487467228285e-5	0.08515902215281988	0.08712019692080578	0.04965973284058334	8.139445041020743	7.956216871158266	0.3480663849236257	20.88398309541754	0.033746382762262044	0.012726216965718344	0.02996144855661416	0.014922339631644958	45.2918552036199	49.5	14.025	19.1	23.325	49.5	58.375	60	62.65	66.95	70.225	0.06196641736778785	0.045285875774354736	0.04951705854250012	0.06320839123325693	0.06632725413535667	0.036910789722264976	0.06945738049683618	0.058338591668610364	0.043804877043016645	0.06522301496915137	0.06385320297074884	0.03634996350215012	0.05109328910415166	0.0531749153761227	0.02528910566954669	0.04187448317175733	0.04177841049809837	0.021742441956744112	0.03145153022606582	0.02996144855661416
YHR170W_NMD3	NMD3	ORFS	NO	63	96	1.0822436456837375e-4	1.485412299625424e-4	0.07072651740321609	0.04360209920927983	0.05664306840830638	9.800386135348244	15.897105715782208	0.43273317401956596	25.96399044117396	0.027053480034218882	9.790399958151256e-4	0.02289027468468019	0.001127369900306644	44.21825396825395	42.25	13.925	17.35	20.8	42.25	57.375	61.1	64.725	67.45	72.375	0.02782439350089175	0.021744163390429765	0.023741811888708796	0.016746598139053666	0.01155079752960745	0.015025152515794208	0.02382052874767817	0.016240445378933092	0.01894459845220603	0.02723682650286468	0.026942903012076153	0.008948122447223206	0.027863965309198994	0.02289027468468019	0.014783308661709607	0.025931263633160152	0.02259051391821188	0.012600203229618358	0.026116250120186944	0.023188570877940767
YHR196W_UTP9	UTP9	ORFS	NO	28	61	4.809971758594389e-5	9.438557320536547e-5	0.07991947033760073	0.07889109287989185	0.04240074392894334	8.673070249739023	8.786127245254807	0.443233777925467	26.594026675528017	0.026404021598040048	0.002476674484845529	0.02664346291042451	0.0031752732644601558	41.4502341920375	38	11.85	17.8	22.05	38	52.125	54.6	56	61.2	71.525	0.013981979938371481	0.015460129960385455	0.008295044227743234	0.021465908765518932	0.019888157925488443	0.010755897784153543	0.026069157423966365	0.0154525689308294	0.027484092923320595	0.033357764149101604	0.02801525326806173	0.027450910215192626	0.028844685669919205	0.027290266830125753	0.022596619379068143	0.027534760371536328	0.02664346291042451	0.011706327532622095	0.025337568003752847	0.02351937230701803
YHR197W_RIX1	RIX1	ORFS	NO	30	67	5.1535411699225594e-5	1.0366940007802438e-4	0.0712505652762482	0.06721770108341843	0.04337184309899217	9.728304300078443	10.311973920377559	0.3265118972896363	19.59071383737818	0.03601471639427976	0.0038480552226186973	0.033929335795844506	0.0024341826780580997	46.88955223880595	44.5	19.125	23.95	26.475	44.5	56.5	59.099999999999994	61.75	65.9	79.47499999999994	0.03416173306749226	0.02563056060538641	0.030831350033224767	0.0398078130153332	0.032786443367309195	0.029752969550355158	0.027768540244476066	0.021323714209875395	0.019280326819095323	0.02688404856913583	0.02768503127177835	0.008357515852893557	0.0332413162458767	0.03451656567307659	0.011764141454111315	0.03335356707441905	0.03348083415748755	0.01356573958100665	0.03594482441185263	0.033929335795844506
YHR203C_RPS4B	RPS4B	ORFS	YES	1214	1446	0.0020854663267619957	0.002237402276310795	0.033539261644425576	0.022979102416183797	0.02572603910244912	20.66673941449604	30.164240883132727	0.7361425544670522	44.16855326802313	0.015814285069935336	5.236828996260646e-4	0.01589055348645288	0.0011041681284240275	29.813803231547148	26	10.5	12.5	14.5	26	38	41	44.5	49	58.875	0.002395586789724634	0	0.005184290255562334	8.123022820584082e-4	0	0.00172697365429172	0.0038118706455191336	0.0034496435743475717	0.004638779377851173	0.010775218042519217	0.00971265421516818	0.005730427607609874	0.01542666457938369	0.013645821187892974	0.006022189428377978	0.01552266177319546	0.015082487967141261	0.004966818054151255	0.015831165650219043	0.01592089102597471
YHR205W_SCH9	SCH9	ORFS	NO	22	20	3.779263524609877e-5	3.094608957552966e-5	0.05093295135069889	0.04499653148906955	0.04578544994544321	13.609012676043053	15.404458024244	0.17738777495610247	10.643266497366149	0.06732810396358171	0.019765890814918325	0.05029458515585485	0.008229317149241433	55	55.75	12.125	16.6	26.575	55.75	67.75	68.3	73.37499999999994	96.5	124.4	0.10667413700780888	0.06385320297074884	0.12333057070465908	0.10686567563650341	0.08626164984429216	0.0806221435916992	0.10512217727123856	0.08800438952077615	0.05799461107398488	0.06868841224567356	0.061993292161114044	0.0460787869733761	0.05585917251021152	0.0597543917844583	0.028013762139317954	0.05058638672540431	0.05029458515585485	0.02158404001550966	0.054624533449977294	0.04376790525943967
YHR208W_BAT1	BAT1	ORFS	NO	223	382	3.8307989363091025e-4	5.910703108926165e-4	0.007746592164025264	0.0018065328942075075	0.016675477803944072	89.47769107800481	383.6892108538196	1.9241931948215294	115.45159168929176	0.0060206032863600965	0.0017726820471641767	0.004686582642778763	0.0012375712801267584	36.220634846101504	33.75	13.05	16.5	18.075	33.75	46	50	53.5	59.849999999999994	67	0.009813985350083777	0.005453605790120018	0.012220781225691825	0.007288450754402597	0.004470112248357359	0.011808154159491898	0.0056053159099358945	0.004212648303467461	0.0068101215119778435	0.007281450303946612	0.005556470321354226	0.007496603040550277	0.005530844560246276	0.004686582642778763	0.004944615376735537	0.006095035087025468	0.0049506568240449385	0.006245357302926748	0.004052859776111849	0.00239287156420089
YIL009W_FAA3	FAA3	ORFS	NO	24	38	4.122832935938047e-5	5.879757019350636e-5	0.06719560428342482	0.05408248475682286	0.04403615114570358	10.31536494018738	12.816481781053897	0.5873184890415537	35.23910934249322	0.019861592305473127	0.006894847745525925	0.01851065059953118	0.007100392638795061	40.83333333333335	39	13.575	16.55	22	39	50.625	54.2	57	59.849999999999994	66.05	0.0683595941548567	0.06054960127013896	0.048224595570303834	0.0223301719031849	0.024964162438227973	0.01735608339414884	0.031902356467216564	0.028513162657528936	0.02312787689084198	0.032991736569535045	0.020399786539529462	0.033025161660356614	0.013089777633518965	0.006329451996072474	0.012549271191983189	0.019711359525430242	0.024854889529414868	0.009235386737315098	0.014276775033109583	0.012596735675268391
YIL018W_RPL2B	RPL2B	ORFS	YES	4337	5278	0.0074503026846513805	0.008166673038982279	0.03739719881364086	0.024239565765811714	0.031193125558682082	18.534735288973447	28.59569297803111	0.9478502713461681	56.871016280770085	0.01226032041129799	0.0016989682633909695	0.01188447238498595	0.0012972518776240137	28.62004126918695	25	9	11.5	13.5	25	36.5	39.5	43	49.5	58	0.0012575648724181755	0	0.002527292792090522	0.0025951465511797043	-0	0.005267271357813604	0.003217593801165166	0	0.005830042040746125	0.006371909111373263	0.006137217433661247	0.005090826268175149	0.010441944864974618	0.010510901148280594	0.005804911037876606	0.010970636851102456	0.010704221314694484	0.005025938593058705	0.01182258815296858	0.01188447238498595
YIL019W_FAF1	FAF1	ORFS	NO	6	19	1.0307082339845118e-5	2.939878509675318e-5	0.06504134011347044	0.05637757413039804	0.0367407039739789	10.657024891410416	12.29473228054716	0.3502016622460894	21.012099734765364	0.033537132305325866	0.006444864713005376	0.02765521681483063	0.0037766481287392706	31.9342105263158	29.5	11.4	14.9	16.5	29.5	43.375	47	49.175	50.35	51.825	0.018447458557097098	0.014369573768069566	0.0164033371925605	0.01221080220591627	0.012294507437216036	0.003713726401487431	0.009538355964545943	0.009771629399418374	0.006039362814867838	0.05417131111325027	0.03686294430136598	0.051582022450625806	0.03970689492951286	0.030258264653733886	0.03205629214910147	0.040529220521204425	0.03377495707153099	0.033009764146643944	0.032809286191735246	0.02765521681483063
YIL035C_CKA1	CKA1	ORFS	NO	41	33	7.043172932227498e-5	5.1061047799623944e-5	0.03380703317138464	0.02413574099830611	0.03515895975487513	20.50304671948106	28.718703130290947	0.5132097091277144	30.79258254766286	0.022762531791371585	0.001160829684912397	0.01653631621492132	0.003114683876512473	40.85033259423505	41.5	13	16	18.5	41.5	55	57	64.5	64.9	71.3	0.03273526654435047	0.01637597565159242	0.0457000451533896	0.03262477631685335	0.016489699782719934	0.03692179321265111	0.030642263636793253	0.020691667888934052	0.03163151133082357	0.02400210704424636	0.01788760545508416	0.024825071933408382	0.02309710013190582	0.014667390499372915	0.024368154568842358	0.02394526026273349	0.012399235284843015	0.026944657095619218	0.02336344491166912	0.019638095623402553
YIL052C_RPL34B	RPL34B	ORFS	YES	921	1174	0.0015821371391662258	0.0018165354580835914	0.03444301944480692	0.025096690208040888	0.021255876031310916	20.124460390897966	27.6190674871487	0.9171420712167697	55.028524273006184	0.012673438570815375	0.0020142729582899276	0.012356557588225514	0.0020700817549666	28.97697025860715	24.5	9.5	11.5	13.5	24.5	36	40	43.5	50.5	59	0.0026697945905596247	-0	0.005791625472465748	0.005355987649922873	0.00252544579127741	0.00812060408095321	0.0035417076686251538	0	0.006048372775089231	0.006369274366829401	0.005556470321354226	0.004847266388125583	0.00976802810724104	0.009608932273256137	0.004378887266557148	0.01157734765495211	0.01161812082298359	0.0046675729410963155	0.013260880473445242	0.012356557588225514
YIL053W_RHR2	RHR2	ORFS	NO	320	762	5.49711058125073e-4	0.0011790460128276803	0.025465431462656257	0.017761059606725558	0.022127782041719668	27.2191414300759	39.026229059975236	1.3794137409779879	82.76482445867927	0.008408373835735691	0.0010914496205358861	0.009798988078120581	0.001469779682025461	35.52968339895015	31.5	12.475	15	17	31.5	44.5	48	52	56.5	67.5	0.006556188080594467	0.0037053986076860924	0.00790672369154287	0.009693582566796572	0.00974324279192703	0.008747664807304495	0.007807520433915379	0.0030037345150153234	0.009018146406402406	0.00889213714871784	0.004411968264411405	0.009559022555742947	0.009698104209788488	0.008477824542345132	0.007480432794463247	0.009200123021536439	0.012002304796590152	0.008302337757015561	0.007413719984525563	0.010148349241313389
YIL064W_YIL064W	YIL064W	ORFS	NO	39	51	6.699603520899327e-5	7.891252841760063e-5	0.06402695521121975	0.0518377932100542	0.03978440821059777	10.825865110613316	13.371463899923615	0.36455410986685327	21.873246592011196	0.03219529044946812	0.007343124387327349	0.027745711808497532	0.004265482378346237	38.42458521870285	30.5	12.75	13.9	14.6	30.5	45	47.7	51.5	59	79.95	0.013845687920877906	0.010205498630063791	0.013977227114687732	0.009531547177421327	0.004976602891801859	0.01260764591570392	0.012005755153351377	0.008468959372720025	0.010662017726810833	0.021093457010635468	0.016459623973722765	0.014287790599664098	0.02778493584903103	0.02468881801193103	0.015535223737923662	0.02802408296766956	0.025523335206461033	0.014208323193274338	0.02787615013715136	0.027745711808497532
YIL069C_RPS24B	RPS24B	ORFS	YES	609	604	0.0010461688574942797	9.345719051809958e-4	0.05415039873202987	0.04282742483007569	0.035110025219232184	12.80040769395018	16.184656988135803	0.6587188766669011	39.523132600014065	0.01768957730945084	9.463842082852663e-4	0.017268792310102147	4.479545804565289e-4	34.72129155384465	30.5	10.7	13.5	15.5	30.5	45	48.5	52	58	69	0.0032431193536564987	0	0.00640196992038024	0.005403047647713935	0.004176116359253865	0.006186809769849046	0.004375341422801585	0.004537627810631759	0.004929777504562609	0.011678499786690014	0.012022427929834305	0.0045405472688093956	0.017768703094332892	0.017154337850345727	0.00770439889449519	0.01784925411041489	0.017950625333487118	0.007321130473818196	0.016224681156621314	0.016777910406927637
YIL070C_MAM33	MAM33	ORFS	NO	91	32	1.5632408215431764e-4	4.951374332084746e-5	0.04005624861200268	0.024529770436579324	0.04725480959230639	17.30434587806724	28.257385545129655	0.8457321630409811	50.743929782458864	0.01375091790938857	0.005615820263773171	0.008439204598297764	0.0028029738549337196	47.117960164835154	45.25	15.1	19.55	23.8	45.25	62.25	64	68.025	72.75	83.425	0.01960181078703005	0.013569072632767559	0.0176839983539752	0.017918032513832192	0.010113404750355612	0.020339060613618298	0.020222924818404996	0.013422126278376344	0.02223906459425306	0.014058279887676538	0.015735030736125352	0.00883428938228845	0.020898163303973108	0.00943753258441772	0.023584094680195365	0.01747395221517158	0.006010979136534052	0.023583983515532512	0.01308871311439224	0.009513530504631718
YIL078W_THS1	THS1	ORFS	NO	273	359	4.689722464629529e-4	5.554823078807574e-4	0.015546422979718243	0.015310738220143753	0.010649758801201501	44.58563757490841	45.27196341506238	0.9761073859678362	58.56644315807017	0.011903278238919303	0.0011446263831695889	0.011519559989388615	0.0010838767464186323	35.81836501474385	30.5	13	16	18	30.5	45.5	49.7	54.5	58	67.7	0.0046122126663205015	0.002274345190667293	0.0062021151913068595	0.006731741733588741	0.0037506836279205535	0.009631161008293507	0.005290005450857806	0.00357240086499679	0.0068367918443508775	0.008048940783047034	0.008057284759731654	0.005113075888846671	0.012837629476279384	0.012197541042358014	0.004868923180451405	0.01270767031477309	0.011519559989388615	0.006326414773163539	0.012409107605061054	0.011726028420299385
YIL090W_ICE2	ICE2	ORFS	NO	54	52	9.276374105860607e-5	8.045983289637714e-5	0.04528495147504444	0.033312520666968895	0.04274885237964441	15.306346986855528	20.807407145483197	0.7078519138958163	42.47111483374898	0.016451560042107048	0.007701085400172534	0.010853026940442495	0.004782697597661862	45.8547008547009	45.75	16.65	18.6	22.924999999999997	45.75	59	60.599999999999994	64.4	70.95	78.975	0.0360224761874639	0.01895946258211068	0.03508127847663154	0.01748672060829487	0.0070985130635193615	0.017942592359181428	0.017815999836304133	0.014617250676351244	0.014038529520805521	0.018593829363555928	0.014191853079421808	0.015402379497917073	0.01094555084838119	0.009761054621429573	0.010274178291504269	0.01064089851508205	0.0080010182572421	0.011642222041146441	0.01328868307205192	0.010853026940442495
YIL091C_YIL091C	YIL091C	ORFS	NO	28	27	4.809971758594389e-5	4.177722092696505e-5	0.1505951271418566	0.09353870569726482	0.2679242564362427	4.602719847017488	7.410271238980953	0.18186253851817438	10.911752311090464	0.06561590782052237	0.00482709252346769	0.05875045365571695	0.003214626032730084	39.51785714285715	39	14.825	16.85	19.4	39	50.75	53.7	57.25	63	72.875	0.049427762060357185	0.044131958403045644	0.035077216487612396	0.057110794908398634	0.05441893223087666	0.02302184865055804	0.05034184309269455	0.0476394139984051	0.03425453488747926	0.059468814037082963	0.05515710144452418	0.04056908446471874	0.0698328869003912	0.05875045365571695	0.03859855329246795	0.06974258238780968	0.059302666269504034	0.03153928919764502	0.06086117856071156	0.053750425379432025
YIL094C_LYS12	LYS12	ORFS	NO	132	148	2.267558114765926e-4	2.290010628589195e-4	0.020942525182278186	0.015526556050495325	0.01927792991230652	33.09759327144057	44.64268691045833	1.0950432896994664	65.70259738196799	0.010603547654807725	0.0010973506910953148	0.010313963988462712	0.0010276638700804726	35.507063882063846	32	11.85	16.5	18.025	32	44.625	48.4	52.475	57.55	65.65	0.015512142539966354	0.011392149890432555	0.012595839445194134	0.0103586589324488	0.005378210094797598	0.012009677347185922	0.010355253435889201	0.006986993130116937	0.011948597043476943	0.00845178656374178	0.007198692080155815	0.0066203166350738505	0.009299662372968092	0.00937188121983918	0.005800005988904819	0.009712185306943384	0.009596075800753452	0.006813071924685844	0.011648810791437552	0.01195902751120134
YIL103W_DPH1	DPH1	ORFS	NO	13	12	2.233201173633109e-5	1.85676537453178e-5	0.14912986037800674	0.053334849191491084	0.27667653208018156	4.647943602998026	12.996140254776016	0.2599889754053628	15.59933852432177	0.045441984259875154	0.03329224517824677	0.03520605357246578	0.03591368167800733	44.769230769230745	39.25	15.325	17.25	18.625	39.25	47.5	52	57.675	62.45	101.17499999999995	0.03371071705558333	0.03371071705558333	NA	0.005353523625954118	0.005353523625954118	NA	NA	NA	NA	0.024581593558382464	0.021867681187041514	0.013507495158881243	0.028030822812470026	0.024271680801961137	0.012007501579213002	0.023602238653061026	0.023449826736849814	0.01333013177868701	0.036364978737405185	0.03520605357246578
YIL104C_SHQ1	SHQ1	ORFS	NO	10	13	1.7178470566408533e-5	2.0114958224094284e-5	0.22690834025819884	0.1765539321602475	0.22654127275477617	3.054745276313835	3.925979852608532	0.32513935593834803	19.50836135630088	0.036169531552154605	0.005154530236318677	0.035775210910168324	0.005154530236318677	39.0153846153846	39.75	17.625	22.95	24.525	39.75	47.25	49.5	51.725	54	59.849999999999994	0.1738204132721445	0.1738204132721445	NA	0.20656111279734282	0.20656111279734282	NA	0.18139180377063047	0.18139180377063047	NA	0.07333296251968692	0.07333296251968692	0.018444807294280576	0.03665086854796885	0.03665086854796885	NA	0.035775210910168324	0.035775210910168324	NA	0.0317450322843252	0.0317450322843252
YIL121W_QDR2	QDR2	ORFS	NO	1	NA	1.7178470566408532e-6	1.547304478776483e-8	0.19066674694580152	0.07621663755278313	0.3168303567001886	3.63538577997021	9.094434008321512	NA	NA	NA	NA	NA	NA	45	45	45	45	45	45	45	45	45	45	45	NA	NA	NA	NA	NA	NA	NA	NA	NA	NA	NA	NA	NA	NA	NA	NA	NA	NA	NA	NA
YIL133C_RPL16A	RPL16A	ORFS	YES	1024	1337	0.0017590753860002336	0.002068746088124158	0.03521601447988961	0.020031395530274738	0.029151022051300365	19.68272647535889	34.60303998851939	0.6424901320660047	38.54940792396028	0.018140477826143617	0.0013013313824778632	0.018390464856443793	0.0015941011584885637	32.4021830590875	29	11	13.5	15.5	29	41.5	44.4	48.5	54.200000000000045	62.5	0.006534891764612374	0.004416319352739813	0.008003609985015767	0.00693652069812542	0.00691011877751073	0.0059911310656422315	0.0071597934359959635	0.006258157147700302	0.005521417264216838	0.013396921408156792	0.01160849496412678	0.008065348132492038	0.016474103619452386	0.01614545301927133	0.0075991243322993856	0.017719442082588174	0.016936349072182444	0.006981294706365023	0.017845358882475636	0.018390464856443793
YIL148W_RPL40A	RPL40A	ORFS	YES	2052	3822	0.0035250221602270305	0.00591379771788372	0.029733020774965906	0.02081127613422401	0.022625206547734176	23.312369967586655	33.30632759324495	0.9424448120173929	56.54668872104358	0.012331075694755032	0.0015634219616523198	0.011157177565710486	9.868963923223212e-4	27.731635254191602	23.5	9.5	11.5	13.325	23.5	35	38.5	42.5	48	57.5	0.002581317369700466	0	0.006173695880599364	0.0013164919025252693	-0	0.0046697848064493844	0.003142608315269105	0	0.005144477128528592	0.006403396860498306	0.006439996031651486	0.003457783344889537	0.010720452564042774	0.010033534773107556	0.0036248955674416565	0.01141142650669726	0.010767644290000518	0.004320514647035081	0.011698410202056466	0.011157177565710486
YIR012W_SQT1	SQT1	ORFS	NO	73	133	1.2540283513478228e-4	2.0579149567727227e-4	0.04950688238178137	0.0496613710068598	0.026059405739709038	14.00102666967825	13.957471702990233	0.4462022339843964	26.772134039063783	0.02622603943077633	0.0025346186613726305	0.021094338072665145	0.004173233748811614	30.1064476259141	26.5	9	12.2	14.4	26.5	40	42.5	46	52.2	60.4	0.04609393462516299	0.041476168851369954	0.0276863869175331	0.035724157819837996	0.03615634783412697	0.022399056467474913	0.029091990522217896	0.02624124184761435	0.023044300513686305	0.02554542784778546	0.024000909305105525	0.019532302425305664	0.025955017640931836	0.022982798757832337	0.01630576425301147	0.025365541717096957	0.018591337447966726	0.016184795256073033	0.025774322699423882	0.018272386080417542
YJL011C_RPC17	RPC17	ORFS	NO	19	30	3.263909407617621e-5	4.6419134363294495e-5	0.12109362906135993	0.08485490995099329	0.11168691123462007	5.724059852964828	8.16861606429448	0.4077373189551804	24.464239137310823	0.02873601389213941	0.007874292495595002	0.02638007150559538	0.010121247436927555	36.3885964912281	31.75	15.75	16.85	19.549999999999997	31.75	51.25	55.8	56.974999999999994	58.25	61.2	0.028069328628684626	0.019738388362641496	0.026980200322827073	0.027640481613780125	0.019731194504229627	0.022258502433080442	0.02839290376228291	0.026108185592070315	0.015768234211157837	0.03520596529459425	0.026604238464105236	0.035652272801442265	0.04064560350939335	0.036336199189467025	0.029196293480901483	0.027777395663948004	0.02797947905099633	0.023499566084541932	0.030403777945304643	0.02638007150559538
YJL012C_VTC4	VTC4	ORFS	NO	242	162	4.1571898770708645e-4	2.506633255617903e-4	0.016968102797758625	0.010797435025829003	0.016784732654507258	40.85001068307445	64.19554078369895	1.2125490463270372	72.75294277962223	0.009571044558614714	0.0027625194446638055	0.006736061993598312	0.0025050784244825277	39.6071064177125	37	14.025	16.55	19	37	50	54.9	58.925	63.349999999999994	72.4	0.01546750210520073	0.009199397205484506	0.020442622289168474	0.007969434644838843	0.005406827681830158	0.010621905608294712	0.005920548733011221	0.0035744092341779476	0.009304151501067354	0.011060866329370232	0.00714480172999358	0.012167389603698422	0.011382128907587497	0.010012025986838601	0.009125731283249698	0.01287248274432501	0.007856054661222295	0.011297730098015813	0.008902505156672779	0.006736061993598312
YJL035C_TAD2	TAD2	ORFS	NO	9	13	1.546062350976768e-5	2.0114958224094284e-5	0.06413749888828753	0.06352155237708898	0.031110258462919926	10.807206276740617	10.912000016075652	0.3672635537210811	22.035813223264867	0.03195393776367558	0.010924664169986652	0.018528722392062772	0.01613855481934042	34.034188034188	29	15.4	16	17.5	29	50.5	50.7	51.099999999999994	53.2	58.4	0.03212130902215966	0.01728823027683765	0.03940956737476253	0.02211848582198067	0.018996476744480496	0.019169918099626843	0.017961264758621556	0.01444563250571363	0.012449017507019704	0.03140333492846736	0.02162593295709038	0.03218775104695655	0.028783406514632695	0.0036234421091565373	0.037735875629400104	0.03147956514621771	0.023896312412687155	0.03199607360804574	0.02658406772662052	0.018528722392062772
YJL069C_UTP18	UTP18	ORFS	NO	20	45	3.4356941132817065e-5	6.962870154494175e-5	0.09485216101614168	0.07997204424522976	0.06974061942064441	7.307658287743043	8.667368542367738	0.18230463461852672	10.938278077111603	0.06545146359512884	0.011818009266568239	0.0544189176125207	0.005043880503398104	40.0611111111111	39.5	10.05	13.55	15.725000000000001	39.5	50.25	55	59.15	62.65	65.45	0.04756983168745078	0.04756983168745078	0.025485874140793525	0.030209779715576163	0.01428960345998716	0.031812685767068326	0.01968996641097974	0.016805460260693763	0.01781096564020603	0.04288676454788891	0.044532423450209725	0.018793643562881338	0.05886673673398984	0.04934239309364859	0.04112630827280363	0.055964739597792544	0.05265048648255607	0.04099876844004916	0.06107723813884624	0.0544189176125207
YJL098W_SAP185	SAP185	ORFS	NO	18	19	3.092124701953536e-5	2.939878509675318e-5	0.1754093116660588	0.1674218843962136	0.09978489594673413	3.9515985438649164	4.1401229179787045	0.4270726027770782	25.624356166624693	0.027417016900005767	0.00973671190805186	0.026447402033459272	0.00973671190805186	38.0043859649123	38.25	8.95	10.649999999999999	17.65	38.25	49.75	51.599999999999994	54.95	58.7	63.849999999999994	0.15883190241777978	0.15883190241777978	NA	0.170722670098189	0.170722670098189	NA	0.0644805982912912	0.0644805982912912	0.06659698169885062	0.06807582670293172	0.06807582670293172	0.058129249066403176	0.028528326691855246	0.028528326691855246	NA	0.026447402033459272	0.026447402033459272	NA	0.015460495200400513	0.015460495200400513
YJL117W_PHO86	PHO86	ORFS	NO	113	178	1.941167174004164e-4	2.75420197222214e-4	0.031119814290503586	0.027787095846266485	0.01683399125072132	22.273499902326336	24.94493071153665	1.0397863863323187	62.38718317993912	0.011170205905771231	0.00244066042941089	0.010942026409264812	0.003186515002837979	34.140747737894	32	13.5	16	18.4	32	42	44	46.825	52.05	60.7	0.03371193352126593	0.02967251037831596	0.030503694829621952	0.02075561880580643	0.015904389588507338	0.02138651766490752	0.014661219860366101	0.008214123394398098	0.017258142868791845	0.009099578138452153	0.005610863434725921	0.010243928225679865	0.010573573235173587	0.007147304350979359	0.011455553071573997	0.00882462158967403	0.00952975827489801	0.005831204607564085	0.01068600662122576	0.010942026409264812
YJL122W_ALB1	ALB1	ORFS	NO	44	87	7.558527049219754e-5	1.3461548965355404e-4	0.11433388124957439	0.11801748222836292	0.0371029974310044	6.062482730267023	5.873258499268022	0.27660526380291023	16.596315828174614	0.04265310253215006	0.00427811767920328	0.03871388947881589	0.004884164586097262	39.03382967607105	36	16.725	18.8	20.4	36	49.625	52.9	55.6	60.65	66.2	0.042464447273442445	0.04049332877322622	0.019606630250374395	0.041193805917580276	0.03937273077068514	0.015265656274831176	0.03762122058465996	0.03125961545554086	0.022262730936221	0.04408351546249498	0.03743942124105287	0.022176469415832904	0.044282471815236764	0.03871388947881589	0.03347818540050963	0.047083678070273374	0.03984858308782091	0.02822375876947942	0.039165812706208544	0.03404988326343176
YJL125C_GCD14	GCD14	ORFS	NO	29	21	4.9817564642584744e-5	3.249339405430615e-5	0.09910820796664883	0.05855610393649194	0.12720771688629826	6.993842334362438	11.837317272879192	0.24839361362526463	14.903616817515879	0.04761457447389951	0.003942081894301958	0.04329423654749605	0.0048854927337576995	42.8152709359606	43.5	14.2	17.1	18.3	43.5	58	59.1	63.1	69.2	74.8	0.03293292336004919	0.03140792630945598	0.014581167882320762	0.032177503281554644	0.032880818493548694	0.015497910437630729	0.026660437553290624	0.02869710082635436	0.018498007430441644	0.05970642008316012	0.04655528140543944	0.04478350743359173	0.04614690174821845	0.038153466544676995	0.027121370322420277	0.04578618897859246	0.039873780505792836	0.03506161089711108	0.04499073093906921	0.04329423654749605
YJL130C_URA2	URA2	ORFS	NO	164	127	2.817269172890999e-4	1.9650766880461337e-4	0.0214357891180163	0.02149267404855391	0.015396429734159289	32.33597684432203	32.250392807989485	1.205804994736262	72.34829968417571	0.009624833724194981	0.00339127805876106	0.003955591735133521	0.004180960152388299	38.3426877280584	36.5	12.65	16.25	19.225	36.5	48.5	51.5	54.825	58.7	67.775	0.020453169099672628	0.01052725988550214	0.021669975623573312	0.014965872177669811	0.008067315142196397	0.01600731179653273	0.016704155031410244	0.012937385685626725	0.017594793807062366	0.014963645763112581	0.013697966330168265	0.016078375924545866	0.00807472351118567	0.0042783273386859284	0.01251535920106448	0.008249801188526152	0.003145027331903924	0.01336990424866566	0.007911571952858909	0.003955591735133521
YJL136C_RPS21B	RPS21B	ORFS	YES	900	1297	0.0015460623509767678	0.002006853908973099	0.02966696648811175	0.020438822412857802	0.018668045425432066	23.36427557693523	33.913264010939066	0.9148751255959431	54.892507535756586	0.012705042095254955	0.003437428014859212	0.012364108958119995	0.002573223338348095	27.374519832091153	23	8.5	10.95	12.5	23	33.5	37	40.5	46.5	58.025	0.002605067694836364	-0	0.007428640583891581	0.0030383883429690173	0	0.006520720876575134	0.0027148030273831366	0	0.004775883862825772	0.004665861699208099	0.004212628439930369	0.0042896804614919876	0.008897897339931158	0.008139536309302383	0.00495929892334431	0.01082253816693053	0.010113404750355623	0.004743636188473208	0.012214052512943371	0.012364108958119995
YJL145W_SFH5	SFH5	ORFS	NO	35	44	6.012464698242986e-5	6.808139706616527e-5	0.013475356588733502	0.009880401048701653	0.015552156104418383	51.43813271253043	70.15374954349947	0.5412547717017229	32.47528630210337	0.02157027853517674	0.005669577787523719	0.013674494129409045	0.0036362659943461944	38.69675324675325	35.75	14.5	16.35	20.55	35.75	49.125	51.3	54.575	62.8	75.325	0.02298896811991442	0.016053198373037817	0.027241794800959576	0.019359699546292013	0.015583235094556846	0.013453055574671748	0.02026262437173165	0.016369820791152012	0.01753760362739247	0.01813982546606293	0.015833480466251663	0.013422960329483565	0.01821091059319199	0.013674494129409045	0.017787143474606675	0.015599279391896247	0.012913409362274383	0.014145271119577807	0.020686679833260172	0.013513944279352255
YJL148W_RPA34	RPA34	ORFS	NO	56	78	9.619943517188777e-5	1.206897493445657e-4	0.11710840018894315	0.10090795341814873	0.07204971135695352	5.9188510767939695	6.869103545164952	0.3456072507806272	20.73643504683763	0.03399062916723377	0.003355348137781228	0.03011123415942779	0.0025190543807899844	39.99542124542125	38.25	14.3	18.2	21.4	38.25	51.125	53.8	58.25	63.8	72.775	0.026430264929412677	0.020461247263936187	0.025175522216405486	0.026053859909207184	0.0192114942635567	0.022860973103671193	0.029642107208434184	0.024778067306467658	0.021657949610564508	0.030672691311318067	0.028630379509765932	0.008594342665320942	0.033305578294195	0.03379369459206315	0.011620817238954856	0.03189058171680265	0.03011123415942779	0.015208005966174493	0.031414123137128845	0.027295323203451592
YJL168C_SET2	SET2	ORFS	NO	9	15	1.546062350976768e-5	2.3209567181647247e-5	0.14070397441570723	0.11610478398998175	0.12176531527989443	4.926280038913863	5.970013954117122	0.22604636411667997	13.562781847000798	0.052447341471044726	0.029437077381466534	0.05262310844016272	0.029437077381466534	53.04444444444445	53.5	23.85	33.4	41.1	53.5	65.25	66.9	67.8	71.19999999999999	77.3	0.09231551486105095	0.09231551486105095	NA	0.12895329131925745	0.12895329131925745	NA	0.16603991092167328	0.16603991092167328	NA	0.05443087096121763	0.05443087096121763	NA	0.08247060673553933	0.08247060673553933	NA	0.0802056162385213	0.0802056162385213	NA	0.05262310844016272	0.05262310844016272
YJL177W_RPL17B	RPL17B	ORFS	YES	701	722	0.0012042107867052381	0.0011171538336766209	0.03442970778147648	0.02944061524893909	0.01912974744044235	20.13224117263247	23.543909483512685	0.9215498421120183	55.2929905267211	0.012612437661293245	0.0019942592713622803	0.01141860095675867	0.0011322242678852828	32.62364607742795	28.5	12	14.5	16.5	28.5	40	43.5	47.5	53.95	63.5	0.005614517243870482	0	0.012163909008843324	0.0029852533652231237	-0	0.004957160341041996	0.00243747129253963	0	0.004609783374121199	0.006836702745326439	0.007222241280105832	0.005078658667764787	0.01049298623784466	0.010970558609001497	0.004422992279808795	0.011065921850701927	0.011414132937610063	0.0036995102175831594	0.012120695816677199	0.01141860095675867
YJL189W_RPL39	RPL39	ORFS	YES	865	1359	0.001485937703994338	0.0021027867866572404	0.04104078071170451	0.032002835852720034	0.024236478984395914	16.889229896210654	21.658929969514944	1.2058462784233883	72.3507767054033	0.009624502614896944	0.0016962990104501393	0.008023869695535523	0.0013488664291505166	30.58855499836245	25.5	11.5	13	15	25.5	37.5	40.5	44.2	50	59.949999999999946	0.004383459294526402	-0	0.007798612857873226	0.0031799870313159177	2.76706489463453e-4	0.005663956737636534	0.0015396444585106849	-0	0.0041422784717542824	0.002904622836167553	0.0017009164383439653	0.004451012734522951	0.007766676670832759	0.007355062502866683	0.0043155080774154855	0.00837849782583731	0.007201951111109236	0.004648842173737866	0.009572368916118616	0.008023869695535523
YJL190C_RPS22A	RPS22A	ORFS	YES	2782	4914	0.004779050511574854	0.007603454208707639	0.04891730428467824	0.03750840820857159	0.033115643948453836	14.169774698256445	18.47978129878474	0.9569100031936913	57.41460019162148	0.012143535771866942	0.002032048106443262	0.013168480605551688	0.0016158779497400248	29.92666099909095	26	11	13	15	26	37	40	44.5	50	59	0.00376131732384742	-0	0.005425761880379214	0.003233079857855214	-0	0.004669932443280138	0.0025139460745314327	-0	0.0038499640841294447	0.005290871646584756	0.004799971599727643	0.004600497949491907	0.009733761962590565	0.010250625555549089	0.0031108294762849454	0.01027123130103109	0.010740641057916205	0.004483023618652907	0.012759893383679537	0.013168480605551688
YJL191W_RPS14B	RPS14B	ORFS	YES	394	481	6.768317403164962e-4	7.442534542914885e-4	0.042783609178277136	0.03568185138683909	0.02481139771212892	16.201232057623656	19.42576277910305	0.7030750026407785	42.18450015844671	0.016564267949176825	7.502908637298957e-4	0.015387471518203381	8.145077927273221e-4	33.1740504659286	28.75	12.5	14.5	16.5	28.75	43	45.5	50	55.35	64.175	0.010526527996145332	0.007400117444072686	0.010680265323671818	0.006982489988761981	0.005403706302875551	0.008374115887433822	0.007294832806405828	0.0073614397285239695	0.0070353970347780724	0.010491060571463939	0.009455716647519336	0.00939257650769451	0.01684277022281694	0.01569166642085163	0.008714205356763708	0.016575170826978444	0.015387471518203381	0.007960480429933385	0.015400118598997134	0.014546152538469689
YJL200C_ACO2	ACO2	ORFS	NO	47	87	8.07388116621201e-5	1.3461548965355404e-4	0.06966112814821333	0.04948677725412123	0.04883111880962728	9.950272109937442	14.006714904883413	0.4332870610697956	25.997223664187736	0.02701842512470894	0.0029663591798689604	0.026937408620543623	0.004380435818740715	42.7218146246026	41	14.95	19.6	22.45	41	56.25	59.3	61.7	66.9	71.1	0.03466863830292575	0.017596811685764806	0.043975845946357485	0.027572567310423072	0.018900685185737794	0.029859661089305642	0.020621496100802238	0.020278854885977433	0.00798027178837689	0.02204711252558576	0.021752844247407453	0.014024019679822546	0.028180601013183735	0.0285172002572378	0.013332902605251091	0.03107279194807653	0.031979618707698845	0.013413454697483446	0.026210936886420122	0.026937408620543623
YJL212C_OPT1	OPT1	ORFS	NO	11	24	1.8896317623049386e-5	3.71353074906356e-5	0.03990006381343275	0.0335721647272261	0.02516350310324094	17.372082004705728	20.646484556231847	0.7499993722475362	44.99996233485217	0.01551982474950694	0.0034733444400565196	0.009544046388131621	0.003823746662709612	33.95833333333335	31.75	14.575	16.45	18.85	31.75	44.375	47.7	49.275	51.55	56.5	0.025084031136652158	0.018122983408330483	0.02428509762088834	0.02799716329383261	0.023625558420108352	0.026717199913566237	0.030334508223945473	0.022464107313963873	0.03196221211196075	0.02306668862243201	0.019975162501381725	0.015185067166086596	0.019883459501007297	0.014033412733885147	0.01924578017547221	0.015981049958607337	0.009544046388131621	0.015337194992550226	0.012181097372711653	0.006202910773489327
YJR002W_MPP10	MPP10	ORFS	NO	50	47	8.589235283204266e-5	7.272331050249472e-5	0.05696964830439037	0.050690586830563544	0.028909191790471685	12.166955584075948	13.674080808668345	0.4431772008791953	26.59063205275172	0.0264074372991232	0.0016987651057603467	0.022903054590124136	0.0016058835351119081	39.6887234042553	36.75	13.65	15.5	17.625	36.75	49.75	51.2	53.7	59.8	70.775	0.01394505648020748	0.01157554413324845	0.007156371021331553	0.014867428233344877	0.008131134907764192	0.014349137736076406	0.02460128803282597	0.016722557955179258	0.019113014218541863	0.019339956963082005	0.0213805433595405	0.010774995584653356	0.025822433246408823	0.023761122820418604	0.01194582639804492	0.025310954620340526	0.020736087019812825	0.014441854633433407	0.024760392107176316	0.022543293618211863
YJR007W_SUI2	SUI2	ORFS	NO	149	143	2.559592114394871e-4	2.212645404650371e-4	0.019670219723726408	0.015408157304687531	0.01566586203706875	35.23840558445133	44.98572845885168	0.8528399178141397	51.17039506884838	0.013635529830035667	0.0017311708418840531	0.010176379335072393	0.003101262902303771	38.5670906274933	35	14.05	17	19.65	35	50	51.7	54.650000000000006	61.6	68.9	0.009485869159678946	0.004370539614378536	0.014670428647605326	0.006154175863585679	0.0037890388635271784	0.007583400322664642	0.00598705672701512	0.006373822720499154	0.0037616475658606083	0.012891854422015231	0.011108105665080085	0.008670529408108738	0.01627245636194271	0.015255949734462074	0.01110737377867811	0.01412119512985933	0.010176379335072393	0.01234173912424154	0.01217611184115548	0.008502064659732453
YJR009C_TDH2	TDH2	ORFS	NO	1958	3570	0.0033635445369027905	0.005523876989232045	NA	NA	NA	NA	NA	2.7080336223790114	162.48201734274068	0.004274208800046293	8.757625585432337e-4	8.681262084473452e-4	0.0010488768867148095	35.7613966117601	32.5	13.5	16.5	19	32.5	43.5	47	51.225	56.65	65.77499999999985	0	0	0	0	0	0	0.0069948697627490895	0.006411661798443822	0.008132934366478042	0.004466185248884061	0	0.008932370497768122	0.004398673950682309	0.0017699577099400975	0.0067873666443454515	0.003937621448138083	8.403559158190645e-4	0.006385551103742877	0.0035728543780547623	8.681262084473452e-4
YJR016C_ILV3	ILV3	ORFS	NO	284	313	4.8786856408600227e-4	4.8430630185703925e-4	0.02358760786175194	0.020847933737627906	0.0117926016693227	29.38607359519087	33.24776398866337	1.1254419145249568	67.52651487149741	0.010315659302181427	0.0030881529348227204	0.00571274139470135	0.003510787836005863	37.1566563920263	34	12.3	15.5	17.9	34	46	49.5	54.375	60.25	71.125	0.017602515848904224	0.011590715612680146	0.016142216830825135	0.015308686926498517	0.011214356931331031	0.014590684972730215	0.014238301249308008	0.012048435734258975	0.011986401987212944	0.012919580600957145	0.011260934638008799	0.011994053801661438	0.007047787900377881	0.00287368977808734	0.008987817548138675	0.00892154750695331	0.007024160388460109	0.010300418200579543	0.008507800161498033	0.00571274139470135
YJR041C_URB2	URB2	ORFS	NO	30	27	5.1535411699225594e-5	4.177722092696505e-5	0.06800373003735068	0.062466219269798784	0.03341272369667554	10.19278178092934	11.096352375131955	0.22837326766047567	13.70239605962854	0.0518988422012403	0.00632911979814244	0.04639490121015613	0.006071933610821862	38.3111111111111	30	12.524999999999999	15.45	17.8	30	51.75	56.1	62.625	70.35	78.2	0.0302759919856681	0.02186368870562425	0.02468597939339831	0.026153262725568033	0.018906782229295198	0.021702429508968633	0.02918016842235774	0.021710923615485836	0.023502179830104653	0.05352912461732392	0.039236826987077644	0.04681457988799755	0.04650798903733939	0.03476026210887305	0.02527623468885338	0.04991684681711028	0.04978216877758397	0.027365912449634384	0.051755131545220906	0.04583608718421895
YJR070C_LIA1	LIA1	ORFS	NO	98	147	1.6834901155080362e-4	2.2745375838014305e-4	0.06161896553948717	0.06107715878378471	0.03122958506641972	11.248925951471175	11.348713567599152	0.4913752477270972	29.48251486362583	0.02378611751453584	0.0030718669894239116	0.025341569256760278	0.0032385006992427714	34.6343537414966	32.5	12.925	14.3	17.5	32.5	45.125	47.4	48.725	54.349999999999994	63.225	0.0260223354561769	0.021509843461740927	0.025352439309704804	0.019606750288332083	0.0160005718773682	0.012471859835446327	0.024298849607699118	0.021239255168870923	0.015440345970009536	0.027987156373848795	0.02742138447545528	0.010709639038533237	0.0269010015859169	0.02814104108553686	0.01154302013859547	0.026867940791830094	0.025541281188299535	0.012564227302824403	0.02363581459676747	0.025341569256760278
YJR094W-A_RPL43B	RPL43B	ORFS	YES	1137	2157	0.00195319210340065	0.0033375357607208743	0.038212112258666706	0.02967602265316792	0.02489419407807818	18.13946258369258	23.35714555353164	0.8809044607058013	52.85426764234808	0.013198238865653559	0.0018713361720553699	0.011473483947935868	0.0019047290841530313	28.058421803956648	23	9.5	11.5	13.5	23	34.5	38.5	43	49	58.5	0.002355847605776309	-0	0.006776432780869151	0.0040090077965174685	-0	0.006544128787021593	0.0015035494882357277	0	0.002928047195664131	0.006190249696583764	0.004548588910286338	0.006705141540183072	0.010453584495452119	0.008494951839769874	0.006721340217014036	0.012782180043538436	0.011473483947935868	0.007650044819451135	0.012969956865943936	0.010795512309428015
YJR123W_RPS5	RPS5	ORFS	YES	3211	3702	0.00551600689887378	0.005728121180430541	0.04056343311488351	0.026633784515540496	0.029681947890192004	17.08798115279883	26.025110331410175	0.8778932261492803	52.67359356895682	0.013243810843841288	0.0015346755272020213	0.012453533824282936	0.0016082782671748034	30.025219477010502	26	10.5	12.5	14.5	26	38	41	45.5	51	60	0.0031124044052171507	-0	0.006713049287805296	9.778135214727189e-4	0	0.0019650843618705207	0.00331240989848998	0	0.0055690200796136	0.006800507106156028	0.0068637531303032025	0.006328057498258482	0.011488258135853935	0.011404381044436609	0.0036189133709523535	0.012050303109257395	0.012453533824282936	0.003470993783330709	0.013172481566370776	0.012207248612507148
YJR145C_RPS4A	RPS4A	ORFS	YES	1843	2672	0.003165992125389092	0.004134397567290763	0.02950310049993341	0.018722654185249262	0.02752981937853518	23.494045331320677	37.021843895725254	0.920893649754012	55.25361898524072	0.012621481739751864	0.0015494957038938789	0.012012394914979775	0.0013589663827700718	29.52507312423445	26	10.5	12.5	14	26	37.5	40.5	44.5	50	59.5	0.0010130818813252527	0	0.005165724281744753	0.0027499854770549267	0	0.006180541877413685	0.0017036690712141512	0	0.004116210994435214	0.006035592514859889	0.006059095896232467	0.005049522514319659	0.010795277958737633	0.010811155423481798	0.004183435974255343	0.011391166864609613	0.010947964973646102	0.004784361216307006	0.012678390123231634	0.012012394914979775
YKL006C-A_mRNA_snR87	snR87	snRNA	NO	23	21	3.951048230273962e-5	3.249339405430615e-5	0.026419431356839197	0.017112002779418756	0.025184785231115073	26.236264179868893	40.50649064840144	0.3656649263493417	21.939895580960503	0.03209590114541632	0.00609275532007319	0.02522571084138806	0.0037005230582527644	35.39648033126295	31.5	14.05	16.1	17.3	31.5	47.75	50.6	53.7	57	59.95	0.025641445995751633	0.025242667957950844	0.016305313966892727	0.023026287424526	0.014334965953322832	0.020404747172595994	0.02605587833585041	0.020426871502748748	0.020957657541557352	0.02211889192633353	0.015842183605929747	0.02021165315900135	0.03034570663588739	0.027934596698223752	0.020292385279886065	0.028233176547131974	0.021904856352919687	0.02274234748028152	0.03241958355917256	0.02522571084138806
YKL006C-A_SFT1	SFT1	ORFS	NO	7	5	1.2024929396485972e-5	7.736522393882416e-6	0.08255684371264861	0.05362472119867401	0.10313428803931149	8.395999040037761	12.925888751792428	NA	NA	NA	NA	NA	NA	48.25714285714285	40	28.9	30.3	31.7	40	62	65.6	69.15	72.6	76.05	NA	NA	NA	NA	NA	NA	NA	NA	NA	NA	NA	NA	NA	NA	NA	NA	NA	NA	NA	NA
YKL014C_URB1	URB1	ORFS	NO	28	47	4.809971758594389e-5	7.272331050249472e-5	0.11861200530991106	0.06364872616708521	0.1278837725386233	5.843819761320795	10.890197216835956	0.42687529567507776	25.612517740504664	0.027429864790235983	0.004021762979661114	0.023973506037648407	0.002798853614607701	38.2070668693009	36	13.025	15.2	17.525	36	46.375	50.6	54.5	58.599999999999994	69.69999999999996	0.04270538979366987	0.02141532542371096	0.05179716431769762	0.026898351217669658	0.016596592140349066	0.029039153615210207	0.03115759221858167	0.022292183996170778	0.02785385485160563	0.040240862876337706	0.030586366200052055	0.03447743621257169	0.025685776911500088	0.023062229527068764	0.014169249445146047	0.025552274973640283	0.023973506037648407	0.013159836882113031	0.023885147062843795	0.023273817389091567
YKL029C_MAE1	MAE1	ORFS	NO	9	38	1.546062350976768e-5	5.879757019350636e-5	0.046960399804762826	0.028891185416862395	0.07426077672544691	14.760248708309438	23.991649029236047	0.4664921795453007	27.98953077271804	0.025070923089035344	0.007438215970397502	0.021997128819538737	0.0056200024470973164	34.133040935672554	29	14.625	17.55	19.75	29	44.75	47.6	50.6	54.95	62.65	0.0894753813664086	0.04612687662365773	0.08301160698655595	0.05762218635195125	0.04743620271311296	0.05399797930535761	0.03725350600301052	0.0277909673735896	0.02991000773881694	0.019841148766355163	0.021625225253797946	0.013369888918730945	0.03415476718451795	0.029354948884675134	0.027774337022803724	0.02820715242558175	0.0268012339181819	0.02212370284970853	0.02114859587056551	0.021997128819538737
YKL056C_TMA19	TMA19	ORFS	NO	4427	5327	0.007604908919749057	0.008242490958442327	0.021139786313732284	0.01339827609075004	0.019043085907818568	32.78875057075108	51.73405711787677	1.204895730638261	72.29374383829567	0.009632132114427965	0.0011428909981527824	0.009833799305995105	0.001180811931501659	31.189259454490852	27	11	13.5	15.5	27	38.5	42.5	46	52	61.5	0.0017904289874343662	-0	0.005031257810607356	9.92096742246576e-4	-0	0.0018132847268319018	0.00384399197535839	0	0.006119937641767758	0.005457485981812146	0.005749405957245953	0.004562035679092213	0.007750743763183135	0.007249556831591222	0.0046355367307632945	0.00946548204930702	0.009713118009731483	0.004618701404405717	0.009899217787039026	0.010000065881723965
YKL060C_FBA1	FBA1	ORFS	NO	4230	7463	0.007266493049590809	0.011547533325108895	NA	NA	NA	NA	NA	1.9615907232822076	117.69544339693246	0.0059054814977698745	0.0017857127345137999	-0	0.0036078130107729052	28.379117008764098	24.5	9.5	12	13.5	24.5	35.5	39	43	48	57	0	-0	0	0	-0	0	0	0	0	0.006611814524750293	0.001852156773784742	0.010894939199607118	0.005052051818036238	-0	0.008750410431309481	0.0068531748530810096	-0	0.011870047038689685	0.006175664346143487	-0
YKL082C_RRP14	RRP14	ORFS	NO	8	10	1.3742776453126825e-5	1.547304478776483e-5	0.17090791913582862	0.08926405136548426	0.25923874681864273	4.055676203096642	7.765132435250015	NA	NA	NA	NA	NA	NA	39.6125	38.75	16.975	17.95	20.475	38.75	48	50.8	56.6	63.15	68.325	NA	NA	NA	NA	NA	NA	NA	NA	NA	NA	NA	NA	NA	NA	NA	NA	NA	NA	NA	NA
YKL125W_RRN3	RRN3	ORFS	NO	9	8	1.546062350976768e-5	1.2378435830211865e-5	0.06414471331873958	0.040150032582110404	0.06527341547120538	10.805990777691191	17.263925730132282	0.34906512495763287	20.94390749745797	0.03364818525939252	0.00884962467937622	0.03196083593682573	0.00884962467937622	42.0625	35	21.1	23.700000000000003	26.225	35	53.375	60.5	67.625	71.2	72.1	0.003645379080238079	0.003645379080238079	NA	NA	NA	NA	NA	NA	NA	0.0033337778844749273	0.0033337778844749273	NA	0.027400780322970317	0.027400780322970317	NA	0.03196083593682573	0.03196083593682573	NA	0.04063156450560359	0.04063156450560359
YKL155C_RSM22	RSM22	ORFS	NO	14	9	2.4049858792971944e-5	1.3925740308988348e-5	0.07875111292528239	0.04986308407809041	0.08838277982159667	8.8017445698525	13.90100900045432	0.4237741242034129	25.426447452204776	0.02763339512257367	0.005535590852002637	0.02588671183397408	0.005535590852002637	45.40873015873015	42.75	14.15	14.65	16.575	42.75	59.25	66.1	73.975	79.35	89.725	0.08601976831026975	0.08601976831026975	NA	0.08468439640842024	0.08468439640842024	NA	0.08654236371653369	0.08654236371653369	NA	NA	NA	NA	0.02279479708880136	0.02279479708880136	NA	0.025298388209964936	0.025298388209964936	NA	0.027050221755485743	0.027050221755485743
YKL156W_RPS27A	RPS27A	ORFS	YES	509	818	8.743841518301942e-4	0.0012656950636391632	0.0922842797247006	0.08335822912076817	0.05118040627640662	7.51099951831145	8.315281980807486	0.573274687391974	34.39648124351844	0.02035313669708018	9.604909290452211e-4	0.01986632550042236	0.001691590898165723	35.0547432282485	31	12.5	15.5	17.5	31	44.5	48.5	53	58.5	70.5	0.008487204526144985	0.006670225639461364	0.008172519042186329	0.01139729292818961	0.011827624977408026	0.003835844538587428	0.011732694460888675	0.011395097299622162	0.008511575691484958	0.017811303080350633	0.01688015110763335	0.010918506406164024	0.01995196294905443	0.018371523586706517	0.01045922418941061	0.020054611166658708	0.020370868844985308	0.01041528786271481	0.020034186934094513	0.01986632550042236
YKL172W_EBP2	EBP2	ORFS	NO	22	44	3.779263524609877e-5	6.808139706616527e-5	0.12157513074500842	0.06517159167154198	0.1209855873613595	5.701389554856837	10.635725824425691	0.27899217389681635	16.73953043380898	0.04228036025979506	0.004295748287558608	0.04108799924372694	0.0043133992604131345	39.806818181818144	37.75	13.399999999999999	18.25	21.15	37.75	51.125	53.3	58.85	63.900000000000006	67.3	0.0703797174340532	0.059918213316355086	0.06901477885734324	0.05309546213246368	0.04128846415717327	0.04798798881654497	0.03786989264103127	0.02675398052463177	0.03217426120199314	0.04543027662293297	0.03527905846052704	0.020775299885565385	0.03636030111085503	0.03555281008098746	0.0102149379889376	0.039409974046188706	0.04001736721943679	0.012227891363158057	0.04347284010001867	0.04108799924372694
YKL180W_RPL17A	RPL17A	ORFS	YES	1002	883	0.0017212827507541348	0.0013662698547596346	0.032985090174957425	0.019132710112907014	0.028459904422513057	21.013954392223816	36.22838460780028	0.7706524855020769	46.239149130124616	0.015100744497467303	0.0022799496522833726	0.014735224125825851	0.002603119125948958	32.8165079806412	29	10.55	14	16	29	41.5	45	48.84999999999995	55.5	65.45	2.8280735999743523e-4	0	7.999000080946063e-4	0.003921690311482822	0.0024640311245339797	0.004873714587705727	0.0030674968532607714	0.002110328371337436	0.004130730910519717	0.00800729233892182	0.007969412546936061	0.005687160718174479	0.012832311626627502	0.012983586495706434	0.004404190206381059	0.013526055412313368	0.013769792609698312	0.004933468952015591	0.01428914570959471	0.014735224125825851
YKL216W_URA1	URA1	ORFS	NO	166	176	2.851626114023816e-4	2.7232558826466107e-4	0.06222187109194033	0.05317341402736029	0.04698514400337028	11.139928266312285	13.035596702579367	0.4491471886710935	26.948831320265608	0.026051821774152918	0.0017469344732239604	0.02634012891445657	0.0015467866803697346	36.7719400328587	34	13	15.75	17.375	34	46.375	50.5	55.5	60.75	70	0.01668870584818105	0.015675158317659053	0.010316594932688864	0.011951649905799968	0.011827624977408026	0.009484596824451163	0.01563545973797445	0.015990917317508783	0.010895800493523391	0.020081959988257552	0.02022840981860005	0.008310419770413222	0.024088250138539873	0.024643237969377448	0.006897724695251562	0.02481859981572033	0.024955083820552726	0.004091908123779475	0.026631181387900216	0.02634012891445657
YKR024C_DBP7	DBP7	ORFS	NO	17	24	2.9203399962894504e-5	3.71353074906356e-5	0.24873453197169948	0.15864672244676906	0.22866547943319282	2.78669461399437	4.36912386130459	0.27368884474802063	16.421330684881237	0.0431175528149971	0.020241213626561793	0.03789526838016104	0.019751365106767216	39.94607843137255	41.25	8.3	12.55	18.825	41.25	53.625	57.4	59.8	62.4	65.75	NA	NA	NA	0.028055687487242298	0.013277456328487102	0.026136066398552732	0.06681724562973106	0.052682516790463166	0.0425285816888796	0.0945523815298917	0.08007528586412373	0.07078265099731815	0.0720068404135427	0.0725245163588568	0.03838445717657252	0.05422116081442007	0.04881189680855843	0.029444214018602678	0.03794540779965708	0.03789526838016104
YKR026C_GCN3	GCN3	ORFS	NO	41	69	7.043172932227498e-5	1.0676400903557734e-4	0.04095822503073208	0.03256391629139446	0.030785735118846785	16.923271944520497	21.285743838591078	0.594752752218278	35.685165133096675	0.019610876843178096	0.0040471487417014975	0.015193463066162883	0.0033968739020796297	40.06892895015905	38.5	12.4	16.8	19	38.5	51	54	57.9	61.1	76.8	0.01817037090766749	0.012629158177266744	0.01415450086297981	0.017629469129525527	0.012120224990962897	0.015505075187632679	0.01931751276162375	0.012875601221971195	0.016581383231288476	0.024265580455806145	0.01746825761641013	0.019378640710320576	0.024506401002252647	0.02068930480969668	0.016011575791625085	0.021676361266865403	0.016652706037146896	0.016747077401008205	0.017207096545775527	0.015193463066162883
YKR043C_YKR043C	YKR043C	ORFS	NO	104	158	1.7865609389064872e-4	2.444741076466843e-4	0.02190806946161593	0.017690522168896217	0.0177211339819347	31.638898250454016	39.18183838454745	0.8989450744173078	53.93670446503847	0.01293164794350415	0.0018532279127508164	0.009395625776412906	0.0029680708305133696	36.563960564751696	32	12.075	16.2	18	32	44.875	49	52.5	60.25	70.475	0.01601741635663945	0.018196568817177867	0.009479345894515446	0.0182271183173142	0.01724821787173786	0.011801793709362848	0.014205954119501207	0.013170064457228285	0.011986900680672645	0.01070838359960788	0.009815252971365292	0.007387009263312897	0.01313590202671155	0.010426262103004236	0.009729903597630615	0.011552581739848833	0.007212038584414598	0.011850906192126361	0.012296892455930263	0.009395625776412906
YKR056W_TRM2	TRM2	ORFS	NO	3	NA	5.153541169922559e-6	1.547304478776483e-8	0.09548789403396182	0.026122162361584926	0.12738847048018725	7.259005841236966	26.534831648519376	NA	NA	NA	NA	NA	NA	31.3333333333333	25	23.2	23.4	23.6	25	35.5	37.6	39.7	41.8	43.9	NA	NA	NA	NA	NA	NA	NA	NA	NA	NA	NA	NA	NA	NA	NA	NA	NA	NA	NA	NA
YKR057W_RPS21A	RPS21A	ORFS	YES	5	14	8.589235283204266e-6	2.1662262702870762e-5	0.13217425156841428	0.09325588604195914	0.10207133620545415	5.244192210925194	7.432744569582168	0.35312035585913976	21.187221351548384	0.033255272387934215	0.012434423690882058	0.02926956323548926	0.011923425593473386	44.94285714285715	33.25	9.3	10.75	12.375	33.25	42.75	61.7	83.05	97.2	111.525	3.3266843912813007e-4	3.3266843912813007e-4	NA	0.00190122314718095	0.00190122314718095	NA	0.005471164185119732	0.005471164185119732	NA	0	-0	NA	0.028177431618419315	0.028177431618419315	0.02012561615856831	0.037742060694774	0.037742060694774	0.008088423706490119	0.03915639865503561	0.02926956323548926
YKR079C_TRZ1	TRZ1	ORFS	NO	30	17	5.1535411699225594e-5	2.6304176139200214e-5	0.13477235084619313	0.08452816205457424	0.14015689452594965	5.143096311727833	8.200192263880362	0.4111249139746693	24.66749483848016	0.028495828302844396	0.006552399166586515	0.02527168488447684	0.010217924356184115	41.17254901960785	41	21.725	23.35	25.875	41	53	53.6	54.9	56.55	59.45	0.057781803785515805	0.04520781068122144	0.048256209337791844	0.05815064540942774	0.04452996748506364	0.043897342980729	0.06102388725455944	0.04271866171525707	0.047078935426021706	0.03682821429270339	0.03703876147746	0.02333348583364738	0.0369334649791475	0.039254268615341675	0.023421971633342788	0.02927161081620304	0.02527168488447684	0.01943896841410391	0.031231315254528394	0.029329714846453865
YKR081C_RPF2	RPF2	ORFS	NO	34	54	5.840679992578901e-5	8.35544418539301e-5	0.09286667800751557	0.08076044319184143	0.04190291896391698	7.463895505165479	8.582756027148305	0.34588160700739196	20.752896420443516	0.03396320442971633	0.0017505497569886132	0.03236418818833821	0.003827979455102613	38.4858387799564	36.25	11.475000000000001	15.55	19.45	36.25	46.875	49.4	59.05	60.7	72.97499999999991	0.02785562988377243	0.020404530302942776	0.02957306644604482	0.02414852700346564	0.022812141992329664	0.010039371598111163	0.03077864658421704	0.0270633324633613	0.015052951066719507	0.03414349949726607	0.033043996336520984	0.021121831713185282	0.03263621172274118	0.028602587794436054	0.017379558098555563	0.03261608270938627	0.033575740673870896	0.015346103335887304	0.03676741417645471	0.03692266893981004
YKR094C_RPL40B	RPL40B	ORFS	YES	1122	1993	0.0019274243975510373	0.003083777826201531	0.029626397430528268	0.017990734188193448	0.02528138930769104	23.396269566197667	38.52800965815104	1.0404210151343272	62.42526090805963	0.011163354208115935	0.0017485555580452339	0.010639903604698972	0.0018612627238539501	33.15755523118795	29	13.5	15.5	17	29	40.5	44	48	54	63.975	0.005728172331017651	0	0.010273603027407483	0.003783356401325416	-0	0.008371168092495941	0.0017747452447637374	-0	0.0037831595725922266	0.005567300741013061	0.005563199431799877	0.00269556417030428	0.008691146155282563	0.00815340829841706	0.0045610710149009805	0.010250404830587069	0.009250414266158375	0.005420286477830929	0.011325739360267602	0.010639903604698972
YLL008W_DRS1	DRS1	ORFS	NO	13	33	2.233201173633109e-5	5.1061047799623944e-5	0.1539922126191255	0.10143593807450302	0.1480417151179347	4.501183331096952	6.833349143484434	0.2409066353113249	14.454398118679494	0.04913130151689942	0.004541313513075025	0.045237795010487414	0.0024381142477047325	43.287878787878796	45	16.5	20.2	24	45	54	55.1	57.099999999999994	60.7	70.6	0.04710107449359909	0.05053104602253359	0.03253947860024597	0.04883245535576328	0.03976617365742185	0.03709995588899518	0.05099670955544746	0.03782236188655651	0.04085113467427399	0.058861450867137115	0.04184099531643634	0.04005533643523818	0.04479157772388926	0.04332169878499658	0.02525749487967564	0.053838023916169736	0.04934684132948068	0.03562616542966555	0.053589936626631335	0.04570731970548029
YLL011W_SOF1	SOF1	ORFS	NO	23	30	3.951048230273962e-5	4.6419134363294495e-5	0.1909981234919186	0.12239491105428828	0.22866837006705726	3.6290784845814117	5.663202616753402	0.19058899917345687	11.435339950407412	0.06251561814359934	0.013373686827839328	0.05089905848065503	0.022479185667328816	49.77246376811595	45.5	16.65	19.6	29.799999999999997	45.5	59.25	65.19999999999999	72.575	78.85	97.525	0.012513922526103666	0.012513922526103666	0.009442819252350427	0.04971271468629129	0.04971271468629129	NA	0.04675257006273685	0.037650305797655374	0.047459913915270026	0.05877071857405384	0.06438840488702934	0.02761389762285814	0.05452231830847279	0.05084830781223502	0.02670406882332587	0.05200121641033966	0.05089905848065503	0.03966656315731199	0.07560591737154367	0.08946482311445059
YLL033W_IRC19	IRC19	ORFS	NO	8	9	1.3742776453126825e-5	1.3925740308988348e-5	0.065519027648049	0.041068865938226985	0.06412449468955145	10.57932642534547	16.877680080149535	NA	NA	NA	NA	NA	NA	46.4236111111111	47	24.725	32.45	38.724999999999994	47	53.125	54.7	56.275000000000006	60.65	65.325	NA	NA	NA	NA	NA	NA	NA	NA	NA	NA	NA	NA	NA	NA	NA	NA	NA	NA	NA	NA
YLL034C_RIX7	RIX7	ORFS	NO	23	33	3.951048230273962e-5	5.1061047799623944e-5	0.13143689361694183	0.10211751636694807	0.11486700788149067	5.273612008665127	6.787740293929565	0.2703331854279343	16.219991125676056	0.0436646291073735	0.00780416875399223	0.03616967381729613	0.009133510029868333	35.0329380764163	30.5	10.149999999999999	12.3	14.65	30.5	47.25	49.2	50.6	56.2	59.849999999999994	0.06586638861931879	0.0714270714505366	0.04412425943649064	0.03958860170032038	0.019492974336152664	0.041061016909298656	0.03893138798287224	0.020837321379166343	0.036908814677652835	0.06062763689047738	0.04587307344251253	0.061351693149784885	0.050849600379052125	0.04472864573093352	0.035440089406470865	0.03934159957435263	0.03616967381729613	0.01791208216762606	0.03425785732099745	0.02327943201438637
YLL045C_RPL8B	RPL8B	ORFS	YES	1248	1271	0.0021438731266877845	0.00196662399252491	0.036396431413813594	0.026738063770296815	0.0251245753213799	19.04437203414602	25.92361161655838	0.8508493948929156	51.050963693574936	0.013667648515544792	0.0014889193162322188	0.013022968342425329	0.0012315183773673095	31.40177675311185	27.5	10.5	13.5	15	27.5	39.5	42.5	47.5	52.5	62	0.0019688047277545335	0	0.00449495674247096	0.00244908732367143	0	0.005855637702722355	0.003117953496420707	-0	0.006733716597521572	0.009054718211814717	0.00892270823966618	0.0038679319803051923	0.01272026487772563	0.013022968342425329	0.004588952592762763	0.012083805559910052	0.012065364329098447	0.003816407326032701	0.013269955922985594	0.012958944077709384
YLR002C_NOC3	NOC3	ORFS	NO	38	29	6.527818815235242e-5	4.487182988451801e-5	0.053374633935393934	0.04002288622715855	0.045642528785598185	12.986453104277004	17.31877048111519	0.3668214505087132	22.009287030522792	0.03199307219392983	0.0010776343235675016	0.029976505803877673	0.002005161689439044	41.33847549909255	39.25	14.3	19.35	23.3	39.25	52	52.900000000000006	54.9	63.5	72.6	0.007563098574972625	0.0065702912613569454	0.005881935045877078	0.019919929115282755	0.016981898402728304	0.015681229156707437	0.024867805538001744	0.017036471496585076	0.02247053919346452	0.027039499680615205	0.02696357160333646	0.02057569717747071	0.03332097443131468	0.029976505803877673	0.023285149066006608	0.032567842991530906	0.028370934801698347	0.02361612716379382	0.030924997936806	0.028776994407615192
YLR007W_NSE1	NSE1	ORFS	NO	19	22	3.263909407617621e-5	3.4040698533082634e-5	0.061050658318210875	0.04505496700623268	0.060744524049001034	11.35363974204985	15.384478707176918	0.18401610974369642	11.040966584621785	0.06482255481566666	0.02519235281066595	0.04881924660478192	0.013504100017403268	47.48803827751195	40.25	21.950000000000003	23.55	26.549999999999997	40.25	56.25	65	72.375	75.15	100.775	0.08644325982156467	0.06859481656806816	0.07370648382222199	0.09903465367051309	0.07673329721064637	0.07654118655799433	0.05660410670171804	0.040567949422869676	0.06600450645545153	0.02588383203233581	0.020143099756685264	0.028258911397222888	0.03629158538448595	0.029902764601067736	0.030640574951959446	0.0599499126074811	0.04963710730470598	0.04568921831882803	0.06522731832298843	0.04881924660478192
YLR008C_PAM18	PAM18	ORFS	NO	84	72	1.4429915275783166e-4	1.1140592247190679e-4	0.04704529028683615	0.045135198633513396	0.028625707149786954	14.733614700511188	15.357131497041328	0.655166139002421	39.30996834014526	0.017786359862312938	0.004646183273519356	0.01272992315740593	0.003536344353773526	40.51289682539685	37.5	15.350000000000001	19.3	22	37.5	49.625	57.3	61.900000000000006	68	78.55000000000001	0.03393913994032053	0.03112786856997449	0.030637119920324096	0.03105080653679888	0.022991265711574404	0.030398437113237413	0.02961796117427094	0.016770114072952473	0.030394828677869662	0.020491121132095322	0.01567101929191163	0.015816353609398322	0.012988170433202308	0.009336087567162536	0.013880056377701564	0.017982555071556324	0.017007320126907557	0.009952124230239487	0.016453737234634596	0.017039912792293624
YLR009W_RLP24	RLP24	ORFS	NO	52	67	8.932804694532436e-5	1.0366940007802438e-4	0.1022298649581845	0.10180324897920892	0.042213404057084826	6.780280702155541	6.808694098765997	0.31355666667835563	18.81340000070134	0.037531006468538075	0.006775694617654506	0.03417545730538887	0.006909177981019927	47.9484787600459	44	16.15	19.35	21.924999999999997	44	58.25	59.4	62.2	67.35	82.275	0.03451112513068913	0.036643151645208365	0.01524100773603768	0.03670922954357248	0.02758995071291128	0.025884621333957365	0.040386768820620964	0.02991063081023327	0.03830508427154956	0.03135043392679884	0.028267568669895885	0.016497006950641657	0.03323749745446635	0.03363075848167208	0.01297405335421806	0.034288464929280366	0.033138895250655664	0.013212293621907461	0.03261303568089901	0.03417545730538887
YLR029C_RPL15A	RPL15A	ORFS	YES	1862	1825	0.0031986312194652684	0.002823830673767082	0.03208393850522989	0.027799871639059625	0.023365453055050424	21.604179937165686	24.933466944000326	0.7347232735948788	44.083396415692725	0.015845077173316756	0.0016597673982278475	0.015547834757349777	0.0020818430057021175	32.3553070052823	29	11	13.5	15.5	29	40.5	44	48.5	54.300000000000054	63.5	0.005534980566908497	-0	0.008204577108662932	0.005266908884564601	0.005110744415738332	0.005127451687414192	0.006856296595399095	0.006805356502058735	0.005136890801424143	0.010528530338186763	0.011249544163879698	0.0069277135538864795	0.013978690002065272	0.013356654291021432	0.004571088759621118	0.01457592785852674	0.01431554352477022	0.004979260387384337	0.015711180015183242	0.015547834757349777
YLR040C_YLR040C	YLR040C	ORFS	NO	10	10	1.7178470566408533e-5	1.547304478776483e-5	0.13077206682437892	0.0599714470997	0.23546282795566242	5.300422310299731	11.557953227435338	NA	NA	NA	NA	NA	NA	41.650000000000006	41.5	23.525	25.549999999999997	27.225	41.5	48.875	50	52.25	55.85	64.175	NA	NA	NA	NA	NA	NA	NA	NA	NA	NA	NA	NA	NA	NA	NA	NA	NA	NA	NA	NA
YLR044C_PDC1	PDC1	ORFS	NO	4876	6678	0.0083762222481808	0.010332899309269354	0.0062255961734469095	0.004932194836083249	0.005602766584187898	111.33828170807493	140.53523909659393	2.5890751453389975	155.34450872033986	0.004471032629071683	6.999607852072366e-4	0.004032607777277679	8.76414413510169e-4	30.57383751969475	26.5	10	12	14.5	26.5	38.5	42.5	46.5	52	61.5	0.00446766467832773	0	0.008864130378512908	0	0	0	0.004598636442890306	0	0.007371292271060367	0.0041627444180908375	0.0024640311245339797	0.005133463087302103	0.00429945460442284	0.003731620393710145	0.004511310004426767	0.0056998776760700046	0.005749405957245953	0.0037913685443095716	0.004254773937108049	0.004065847014119338
YLR048W_RPS0B	RPS0B	ORFS	YES	1106	1035	0.0018999388446447837	0.0016014601355336601	0.03848398229061547	0.02895227948037553	0.030209198306068476	18.01131637899576	23.94102271048382	0.8152079930654244	48.91247958392546	0.014269489977483136	0.0010911314048576263	0.01415241997251446	0.0013270980869258093	31.33314070812695	28	10.5	13.5	15.5	28	39	42.5	47.5	52.5	60.65	0.002992865815672216	0	0.005938916572006048	0.004043835229141094	-0	0.006231101068335571	0.0048533308071762845	0.0037890388635271784	0.005173767595086349	0.009102039376296778	0.009144186252241254	0.004484041400143356	0.012903882753102856	0.013007977221416573	0.003733009068247291	0.013310108331914476	0.012440177564341307	0.004609431623659807	0.01474839337953168	0.01415241997251446
YLR052W_IES3	IES3	ORFS	NO	13	7	2.233201173633109e-5	1.0831131351435381e-5	0.0490809693185347	0.04042842251427016	0.04665315230023941	14.12252427333762	17.145046416670912	0.6643402439223698	39.86041463534219	0.017538575215796656	0.005376671927463679	0.016797361121950197	0.005376671927463679	38.527472527472554	38.5	23.15	23.4	23.85	38.5	46	48.1	50.7	54.3	59.9	NA	NA	NA	NA	NA	NA	NA	NA	NA	0.03178879387131166	0.03178879387131166	NA	0.010310739633512284	0.010310739633512284	NA	0.016797361121950197	0.016797361121950197	NA	0.02208300549174249	0.02208300549174249
YLR056W_ERG3	ERG3	ORFS	NO	500	622	8.589235283204266e-4	9.624233857989725e-4	0.04719916693968487	0.042403601309428635	0.03366809403681503	14.685580816409493	16.346422453647136	0.5685675621341898	34.11405372805139	0.02052337963942402	7.142306967650468e-4	0.019868152301782904	0.0012802407869265315	41.84100964630225	39.25	15.5	18.5	20.925	39.25	52	56	59	62.5	72.97499999999995	0.014875646575881451	0.012490320444082353	0.013199039004281562	0.013043286583649229	0.012294670933249104	0.010951118266994563	0.01370969709984276	0.012905411964828358	0.010076777583995907	0.02100181300611942	0.019973094727152918	0.0076887121243135285	0.02152679002633993	0.021728257036405026	0.00559805823358557	0.020895648128333732	0.01980997648732091	0.006980858026348835	0.020404227131349418	0.019947654992863016
YLR060W_FRS1	FRS1	ORFS	NO	132	152	2.267558114765926e-4	2.3519028077402545e-4	0.02571577776250835	0.023073633168655613	0.017183906157041493	26.954159697650724	30.04066050168256	0.7045985129268321	42.27591077560992	0.016528154420664087	0.0014521370848263456	0.014637228081467035	0.001409147401693328	39.90948963317385	36.25	15	15.600000000000001	20.325	36.25	50.125	53.5	58.5	62.95	70.84999999999995	0.011926885537075065	0.00833738257313864	0.011406523702520734	0.00951031398195165	0.008421974673755456	0.008853158029963431	0.01416318272618342	0.013292143083068357	0.010597818061752199	0.01479382504271116	0.01245288624052011	0.009116085024083922	0.01801215267941865	0.01597917143873561	0.008036671546620845	0.016474828672744052	0.01450438410834072	0.007577323728240121	0.016616771447176673	0.01655522590565852
YLR061W_RPL22A	RPL22A	ORFS	YES	1491	1846	0.002561309961451512	0.0028563240678213878	0.055747702742524954	0.04479914090406417	0.026766969310231557	12.433645629512283	15.472331981639922	0.8673122178719708	52.038733072318244	0.013406470148148518	0.0022428898344043166	0.013197780541354807	0.0019221068506827437	30.67520507661355	26	10.75	13.5	15	26	38	41	45.5	51.5	62	0.0015890496757779168	0	0.00268324281554268	7.111107368172626e-4	-0	0.001731114481504895	0.0017503739801837997	-0	0.0022100641672050604	0.0048369772702629935	0.0037854566618202405	0.004192964357139399	0.010464821886895913	0.010494364051883316	0.004130190130568431	0.012756086659561702	0.01239686396190054	0.004131030796134317	0.01285419904161383	0.013197780541354807
YLR073C_YLR073C	YLR073C	ORFS	NO	15	25	2.5767705849612797e-5	3.868261196941208e-5	0.2208394867578477	0.17817664257746718	0.22970788272124104	3.138692227264533	3.890224726052858	0.6110341344460233	36.6620480667614	0.01908331466134595	0.008972119916679453	0.01686032019888316	0.008972119916679453	52.106666666666655	48.5	20.099999999999998	26.9	33.6	48.5	65.75	66.5	68.35	71.2	82.34999999999995	NA	NA	NA	NA	NA	NA	0.020457504561908032	0.020457504561908032	NA	0.040629732374443735	0.040629732374443735	NA	0.028957953881280425	0.028957953881280425	NA	0.01686032019888316	0.01686032019888316	NA	0.011431669903874269	0.011431669903874269
YLR074C_BUD20	BUD20	ORFS	NO	17	29	2.9203399962894504e-5	4.487182988451801e-5	0.057626657580319186	0.056902368921389695	0.03934065911962229	12.028238486569292	12.181341369416874	0.27983615748144625	16.790169448886775	0.04215011738330888	0.007012426264429156	0.03185887557879608	0.008162600310047997	37.498985801217046	39.5	11.2	15.5	20.5	39.5	50	51.3	53.8	56.3	58.5	0.031545063673348445	0.02953112057920444	0.020490529411206486	0.025426190190170096	0.016571265957109844	0.024772526296980128	0.034105949891617506	0.030087251819857656	0.02434356205249273	0.036537959360364816	0.028039353051767742	0.028234303014465525	0.038407601830768065	0.028950108929450265	0.021131999395417985	0.0375257350725052	0.02986156991542248	0.01799075439272001	0.0381557143941378	0.03185887557879608
YLR075W_RPL10	RPL10	ORFS	YES	2596	3383	0.004459530959039655	0.005234531051700843	0.021179651039404192	0.016362594333199816	0.01526525169899429	32.72703498609882	42.361691944751385	0.9737495008430826	58.42497005058496	0.011932274072881865	2.129489810704685e-4	0.01184750679438313	4.036370468644138e-4	36.0287469592137	32.5	12.5	15.5	18.5	32.5	45.25	48.5	52.5	58	67	0.0037092898775859355	0	0.005858720881014747	0.003648833804144846	0.003911348217312689	0.003596163726351983	0.005578579319715376	0.004763201153329053	0.004741091063011915	0.00900075440992201	0.007879935506635226	0.003833222189333138	0.012118388928271094	0.011283556677700108	0.003831488032351696	0.011851576940720412	0.01184750679438313	0.003750723076871188	0.0118019549945972	0.011857586147278642
YLR083C_EMP70	EMP70	ORFS	NO	161	108	2.7657337611917737e-4	1.671088837078602e-4	0.03145203708772378	0.025253877535765645	0.023806256965292958	22.038228513678416	27.447158543407046	0.8044529909864013	48.26717945918408	0.014461649658857016	0.001226180568582686	0.013453701623095414	0.0015585029588889364	44.7777777777778	44	17.675	21	22.5	44	54.125	57	59.5	67.65	80.625	0.01716097061549409	0.011689909167005847	0.014715499714460201	0.018341079963207305	0.012891455465104989	0.013187160556649574	0.01483847732859224	0.00886175521961748	0.012421754406914473	0.017585011311161577	0.01755647943363705	0.00864803939238987	0.016644399010177995	0.015351025447891768	0.012302104593949575	0.014043124783755266	0.0128581712127925	0.012826165016535523	0.013952177945846415	0.011636147317546135
YLR100W_ERG27	ERG27	ORFS	NO	153	217	2.628305996660505e-4	3.3576507189449683e-4	0.015194655630735791	0.01127744476871062	0.016087243432510532	45.61782757075753	61.463141232408326	0.7488340127730556	44.930040766383335	0.01554416588833345	9.213939562504675e-4	0.01443180244682879	0.001391339064026448	39.37635914580885	35.5	13	17.1	19.5	35.5	49	52	57.400000000000006	62.8	76.2	0.00734531111369079	0.006175664346143487	0.008057153419454422	0.006877583271822017	0.004154540106126906	0.008422270530793053	0.011291486145989783	0.008125946474888747	0.012756333605344734	0.013787957928717284	0.012179209096169813	0.009390261831107503	0.014915039027353343	0.013312173033792351	0.008549677555634445	0.014840562722101321	0.01430977601010992	0.0084228395877821	0.016530947485851804	0.014876219196364258
YLR129W_DIP2	DIP2	ORFS	NO	38	47	6.527818815235242e-5	7.272331050249472e-5	0.09645713079680662	0.0953682508365873	0.06323015941335615	7.186064677997794	7.26811254772458	0.3682122724693173	22.09273634815904	0.031870280697787495	0.00491780272615575	0.026106260130307042	0.0054578863317612195	39.19456886898095	36.75	9.649999999999999	13	16.5	36.75	53.625	54.7	57.925	64.69999999999999	71.85	0.06007244839746045	0.004098727852873855	0.0991452619419773	0.048493700250791465	0.024727658997641577	0.056613142755111874	0.03873542118266361	0.027165213231610322	0.04442477579877627	0.04205919248312503	0.03111200592707805	0.034355317016311296	0.0374081905715933	0.03697516173638256	0.027956242743880432	0.03639637761992473	0.033245475031559404	0.022048181613516443	0.031232638979924243	0.026106260130307042
YLR167W_RPS31	RPS31	ORFS	YES	5116	9269	0.008788505541774605	0.014341965213779223	0.025889297664228834	0.018932073454048202	0.01661875080146105	26.773502686311367	36.612322588032804	1.2556581376937275	75.33948826162364	0.009240929686972413	0.0024183362124113343	0.00798843373716396	0.0025968741570000695	29.636925359916198	25.5	11.5	14	15.5	25.5	36	39.5	43	49	58.5	9.063685103086438e-4	0	0.003139752620470174	0.0011876277588737476	-0	0.0029666931908035716	0	-0	0	0.0032108451800026685	0.0027793869646350338	0.0031192481848092593	0.0067334877342186865	0.006669137449867228	0.003221451680478978	0.007483962946130563	0.006897987470689971	0.003586564346569812	0.008628153976935867	0.00798843373716396
YLR172C_DPH5	DPH5	ORFS	NO	61	95	1.0478867045509204e-4	1.4699392548376592e-4	0.03217420659894732	0.023721467448736724	0.023692399917212174	21.54356715614003	29.220248791853663	0.6969276205755103	41.81565723453062	0.016711603862430424	0.0013294953451601854	0.013741674732640458	0.001387549607372391	43.70897325280415	40	15	21	25	40	55	57	62.45	66	80.15	0.013112784369407006	0.004644096393233855	0.01855180061580584	0.01643491422745041	0.007522994314273496	0.017590717496327186	0.013778046881000372	0.007278506762220013	0.01769093078299004	0.015287013079505007	0.012954144763266576	0.010999985879421678	0.0175786491232534	0.015231242324023727	0.012200730493108549	0.01808192167477517	0.015795309219747755	0.011648301623985042	0.016962540892846874	0.012846049836619659
YLR185W_RPL37A	RPL37A	ORFS	YES	1031	1149	0.0017711003153967197	0.0017778528461141793	0.02413349114927291	0.022949843634384556	0.02059235300078788	28.721380436532005	30.202697308204705	1.0449343613585458	62.696061681512745	0.011114867783301532	0.002015203770817351	0.011500948201220409	0.002196473292321856	30.741800950347752	28	10.5	13.5	15.5	28	38	41	45.5	51.1	59.5	0.0023161558038625315	-0	0.006948467411587595	0.0033293824249270455	0	0.0071906853047935	0.0015801379990329984	-0	0.004642203028561242	0.005428860544195127	0.006065289005661117	0.0032730546386322873	0.00869623717036474	0.0077428629217793825	0.004500428851920267	0.009403383327949601	0.009258018546129822	0.005618495954768333	0.011405559994761331	0.011500948201220409
YLR186W_EMG1	EMG1	ORFS	NO	92	129	1.580419292109585e-4	1.9960227776216633e-4	0.07489646306076045	0.06884876545766778	0.04163912897083242	9.254738504775895	10.067677698391446	0.4213077453095693	25.27846471857416	0.027797433155258813	0.002893049504519781	0.026705991272897647	0.0016953265466135288	40.661231884057955	36.75	15.05	17.5	19.325	36.75	50.125	54.4	59.025	66.05000000000001	73.275	0.020630620323739586	0.017751153629773392	0.017802636782169978	0.019449529737507135	0.015254521603190848	0.014374519454665582	0.017210708803381818	0.012654344667561787	0.014462358010074233	0.02422782890744635	0.02430582416889123	0.011872109646608894	0.025521843463143484	0.026480676881581195	0.01300798686455421	0.02573066316123925	0.026705991272897647	0.013977743616904296	0.026299564648336125	0.0264285531762521
YLR188W_MDL1	MDL1	ORFS	NO	24	20	4.122832935938047e-5	3.094608957552966e-5	0.027637650240238558	0.01725656425521976	0.0301200493078581	25.079815922656465	40.167160177917935	0.35607638182527257	21.364582909516354	0.0329745959612744	0.002939376511264926	0.02061334679005994	0.0037208558349043773	43.116666666666646	39.5	15.9	19.3	23.025	39.5	46.5	50.8	60.949999999999996	66.85	77.25000000000006	0.023129269320180355	0.0241444645638055	0.01538285561739046	0.022902292310614376	0.01531396251876006	0.025792257160559048	0.017255158558964798	0.01379196013555129	0.014166586474212208	0.010858139472352495	0.003942401550957612	0.012921535386792986	0.03061661708157843	0.02239476016047634	0.03043056837686788	0.030460708503914254	0.017154337850345727	0.03572884323807969	0.032812882432491974	0.01887108218463141
YLR196W_PWP1	PWP1	ORFS	NO	46	69	7.902096460547925e-5	1.0676400903557734e-4	0.10087662934555748	0.09852754788469949	0.0478527552257502	6.871236529776764	7.035059690829729	0.3525734606295446	21.154407637772675	0.03330772507227096	0.003474731492763201	0.029877237558937488	0.0030572124987257336	38.34057971014495	37	11.625	16.5	19	37	48.75	51.2	55.6	59.1	61.925	0.02915857234045542	0.023175402916420333	0.019867268282935596	0.030898219625487455	0.027056820395426652	0.01723234351508636	0.031464335609731595	0.02922154785275734	0.016414490500727734	0.03555900901360697	0.03268853259492791	0.015271016470919082	0.03156812187770439	0.029877237558937488	0.009186911200378909	0.030954305250774007	0.028881132523331052	0.013448280319755371	0.03128317045937759	0.02893968499560264
YLR197W_SIK1	SIK1	ORFS	NO	207	124	3.555943407246566e-4	1.9186575536828392e-4	0.05243946801758367	0.049815758309511085	0.03450596036435475	13.218043713325308	13.9142151817371	0.44202122005901945	26.521273203541167	0.026477420835530476	0.0028587490386400194	0.025341569256760278	0.0034405353807586605	36.133142434159254	32.25	13.075	16.3	18.174999999999997	32.25	47.5	50.4	53.775	59.2	65.275	0.016612316039541872	0.014427157325421162	0.015054264988525476	0.01954061517311352	0.017162596180329587	0.014856456418167727	0.017338126381492906	0.01383236951585237	0.013640021939616647	0.021646485255711105	0.021120741734128225	0.011465110682711771	0.028553961216576874	0.026537810926544548	0.010775910703173018	0.027105004703526548	0.025341569256760278	0.012642368835939782	0.024129753864871498	0.024846190177233975
YLR214W_FRE1	FRE1	ORFS	NO	552	399	9.482515752657509e-4	6.173744870318167e-4	0.034791903589650786	0.03351756298556707	0.018388943553941283	19.922657545134413	20.680118684595893	1.0889583461944583	65.3375007716675	0.010663115786061002	0.0010272269811927232	0.008587558076299483	0.0018965038604620876	42.66136809414845	40.5	12.5	15.5	18.5	40.5	54.5	59.2	63.5	70.95	80.05	0.007846776761903837	0.004149472852259457	0.010577853230752521	0.008459123460257165	0.005656606991633864	0.011898462493463508	0.010949154094843792	0.006497171348241548	0.01371077363845903	0.012935167056894884	0.011679248548089933	0.008750180091802678	0.0112584090377733	0.010829482579627292	0.006093761724297214	0.011664568550944165	0.009276250319892083	0.00668559687598072	0.01127328012146143	0.008587558076299483
YLR221C_RSA3	RSA3	ORFS	NO	36	52	6.184249403907072e-5	8.045983289637714e-5	0.051401523296702924	0.04210227247280075	0.02822564906300914	13.48495406563965	16.46341491442624	0.37645708961145663	22.5874253766874	0.03116129675946156	0.002468004370901385	0.0261862816897269	0.003830256555058873	43.327991452991455	39.25	15.425	20	22.9	39.25	51.5	55.8	63.4	68.3	83.925	0.01428249587891547	0.006585032228614143	0.017498833126084957	0.02021826566565247	0.01872532704327943	0.021256101402385704	0.02016668131934853	0.013027131273341099	0.020956367290045404	0.02950918486207113	0.027073210964128413	0.023359837073485185	0.0334623103384394	0.0261862816897269	0.022175122678818774	0.028474787591277112	0.025155350892027306	0.018542127093435494	0.031000616908829482	0.029872744500384896
YLR222C_UTP13	UTP13	ORFS	NO	35	42	6.012464698242986e-5	6.49867881086123e-5	0.12516981166022892	0.09431055910489844	0.11843540299737755	5.537654577938331	7.3496243383413855	0.3523124236116558	21.13874541669935	0.033332819501236975	0.003942571326550906	0.028814684953935948	0.0040806743058905085	44.32380952380955	42	15.05	19.25	25.3	42	57	60.6	63.375	67.3	76.325	0.04729277911394216	0.04252757027100624	0.03506967473456148	0.05270946761863768	0.05189719864984548	0.03941540681885086	0.05334792123551574	0.03933884310496253	0.04574326247096965	0.041454543855740635	0.04277128221698133	0.02206127775844009	0.03285516576355528	0.028814684953935948	0.019147093874479	0.037075742826723886	0.030795670166925755	0.015991318021466822	0.03221582599493307	0.027305341856116147
YLR229C_CDC42	CDC42	ORFS	NO	192	275	3.298266348750438e-4	4.255087316635328e-4	0.013635501239579432	0.007499225729673126	0.01372028819921969	50.83400810730478	92.42916609607883	2.0462780704663617	122.7766842279817	0.005660383954135597	5.927491717665383e-4	0.0045833706339303525	2.6244666788492185e-4	32.6966287878788	29.5	11	13.5	15	29.5	41	44	49.5	54.95	64	0.004346218360410228	8.625663476502595e-4	0.0057059668451131165	0.002866377683795403	-0	0.007393491265388453	0.002331356719273097	0.0010825825324363367	0.0032338178152816195	0.006141948335416314	0.005102749315031896	0.006580851502363306	0.005079031351123317	0.004457013772876582	0.004165646838507668	0.006065881909621136	0.0045833706339303525	0.0065908059106064764	0.006376662864699988	0.004878555304217783
YLR242C_ARV1	ARV1	ORFS	NO	7	20	1.2024929396485972e-5	3.094608957552966e-5	0.03317715970830207	0.019309637016017702	0.028389154598290774	20.89230020454391	35.89643761739109	0.28532370572742055	17.119422343645233	0.04132247164884366	0.0017618609074041725	0.0358205941938841	0.0016123408989016713	41.1357142857143	42.75	18.775	22.85	25.325000000000003	42.75	51.125	54.9	57.6	60.5	64.275	0.10078659051576726	0.08067866859048813	0.08600160102597497	0.053681454380353835	0.03524800641714291	0.047906119185003544	0.056807305895367324	0.036317970684765444	0.0463656220281072	0.025802072249859764	0.02010911219106514	0.019170871130938627	0.03829997542707211	0.0330558392094131	0.028595931372026255	0.04122789814636823	0.03447391338154927	0.029729006319027158	0.042216096387882526	0.0358205941938841
YLR243W_YLR243W	YLR243W	ORFS	NO	17	36	2.9203399962894504e-5	5.570296123595339e-5	0.09836571278195422	0.047025969500553585	0.13634952820427815	7.046634045101001	14.739668058343499	0.3557325314986445	21.343951889918667	0.0330070009888897	0.004299416672926764	0.03178028102991105	0.0060073144610638726	39.2606209150327	32	15.675	17.3	18.025	32	50.875	56.1	58.825	66.55	75	0.05269323238701455	0.05416942011907245	0.03418305347251335	0.0382548123153811	0.034860810924256164	0.02462790117873489	0.04530692733888666	0.03713556142838825	0.03691355701241624	0.03488571773535431	0.030857509741440723	0.020649055994565353	0.029238224985535546	0.026388826940265744	0.02213144560014386	0.03331839011638412	0.031836868671294205	0.01650082690401896	0.030764413774697522	0.028944338220197444
YLR249W_YEF3	YEF3	ORFS	NO	1661	1761	0.002853343961080457	0.002724803187125387	0.04570634771899855	0.03569557033372009	0.031949592596567114	15.165227920231043	19.418296838506	0.7015608931195862	42.093653587175176	0.016600315340646772	7.772423730248272e-4	0.01573991311167632	5.077946830985731e-4	34.592313525270455	32	10	13	15.5	32	45	49	52.5	58.5	66.5	0.003203273710285452	-0	0.0053584768414768	0.004718346699990002	0.0046317482596076156	0.004573520700462111	0.0060401702317073765	0.005928872301048398	0.0048782205680300604	0.01626930525312088	0.0166821338513667	0.005415372343108251	0.017527146851260902	0.016773084893119954	0.0043069550072122025	0.017015264068977985	0.01602576559778167	0.0036181193837777586	0.015524714384565902	0.015450307416859755
YLR264W_RPS28B	RPS28B	ORFS	YES	1801	2625	0.0030938425490101766	0.004061674256788269	0.08230871659290848	0.07925841824553506	0.03711078011580377	8.421309543534605	8.745407691743747	1.232374368971631	73.94246213829787	0.009416347044197774	7.037434551585668e-4	0.009140647619617312	0.0011806890085557516	34.462176568573	30.5	14.5	17	19	30.5	42	45	49	54.5	63	0.007723365237502858	0.006175664346143487	0.008430560106018593	0.005471542676687486	0.0038008759376710246	0.0054364299041530515	0.004455979566753791	0.004018658379085315	0.004451358723735536	0.007768008422515569	0.007306872104935603	0.005473415418933084	0.009129539224841957	0.009140647619617312	0.004541815239426062	0.008837606840467246	0.008702075953677228	0.004112816565215967	0.008781311257639389	0.008391197225034269
YLR274W_CDC46	CDC46	ORFS	NO	21	24	3.6074788189457915e-5	3.71353074906356e-5	0.050132767006592104	0.04536536447132241	0.04064392206724579	13.82623026709859	15.27921551248897	0.4624719403881503	27.74831642328902	0.025291642337854348	0.00546576569691191	0.023742223119328158	0.006305768590929683	42.6339285714286	39	15.225	18.45	21.95	39	60.25	61.7	62.825	68.2	71.975	0.040411884164405554	0.02984490160926387	0.03912003100447107	0.04109444693955164	0.034995003294733824	0.04029873792133184	0.037845399375076215	0.029894998700226088	0.03559421854190615	0.021594008191721307	0.015193463066162883	0.01655119457674203	0.030641428673546273	0.030906571780294302	0.022171044715874524	0.03164039539463981	0.02701516396011008	0.02150014291565601	0.023179939335337865	0.023742223119328158
YLR275W_SMD2	SMD2	ORFS	NO	6	13	1.0307082339845118e-5	2.0114958224094284e-5	0.06222876325047033	0.015553363220786345	0.09184544471465643	11.138694461434703	44.565742516292964	0.562219979664988	33.73319877989928	0.020757514463680286	0.012401467582648063	0.023783722689218335	0.012401467582648063	36.83333333333335	30.5	17.775	19.05	20.325	30.5	40	44.7	54.475	61.65	68.825	0.04128403932953282	0.04828211957289257	0.023684698036409067	0.044889138752223855	0.0568069140360333	0.025931261471456236	0.04408180812291162	0.05183724370635903	0.02579062462747748	0.0544147589072307	0.05441475890723069	0.003216155745727388	0.0014577300776983024	0.0014577300776983024	NA	0.017473203247956273	0.017473203247956273	0.02330225431321693	0.026567591829184868	0.026567591829184868
YLR276C_DBP9	DBP9	ORFS	NO	41	56	7.043172932227498e-5	8.664905081148305e-5	0.05693660138833981	0.04939437474213939	0.03470438147824334	12.174017480114236	14.03291739552291	0.36209744434693314	21.72584666081599	0.03241729966441929	0.007578529006786031	0.02850209178369007	0.0025761033782679414	42.9812717770035	41.25	16.375	19	20.5	41.25	52.125	54.5	58.75	65.5	75.625	0.02793166831355917	0.026081222859697953	0.023014167956089862	0.02561714866090654	0.02113934700701575	0.01970628138335147	0.020814647958030643	0.016951890440713446	0.015142261296080529	0.027947153646086246	0.02620777749186981	0.015228240283319153	0.02904024343399963	0.026976503787020455	0.016030679462163636	0.0285234461344971	0.029547154083460307	0.01226832053367167	0.028007609917193903	0.02850209178369007
YLR287C-A_RPS30A	RPS30A	ORFS	YES	1154	1736	0.0019823955033635445	0.0026861205751559747	0.021101731950871276	0.018426505834889695	0.011125461680305376	32.84788102577171	37.61685404551875	1.6146225446380924	96.87735267828555	0.007179082719775831	0.001300447799317049	0.006742374677659287	9.503070056099835e-4	31.342787858700248	27.5	12.875	15	17	27.5	38.5	41.5	45.5	51	59.5	0.0016429715325415337	-0	0.0035950976456789138	0.00331214638862182	0	0.005778435725901631	0.002916014446103952	0	0.004811113107082926	0.0025345467673245814	0.002358770498927943	0.002335740860082237	0.005354999998736834	0.005966041331333516	0.0035753772503377967	0.006609243068388549	0.006493871600815169	0.0038948979020260064	0.00719004393082307	0.006742374677659287
YLR293C_GSP1	GSP1	ORFS	NO	555	839	9.534051164356735e-4	0.0012981884576934695	0.015182749240040544	0.016134704620844584	0.007441782404839487	45.653601307722994	42.96001673711842	1.1794067509857564	70.76440505914539	0.009841326472222802	0.0010397243885306897	0.008019758094487657	0.0015412360751015197	35.07149437876495	31.5	12.95	15.7	18	31.5	43	47	51.45	57.5	65.79999999999995	0.004947811489441968	-0	0.0107620757781352	0.004361348219924079	0.002958015552138679	0.006320254498303901	0.004305604394631442	0.0026197606343309793	0.006821279819972112	0.009348181201273528	0.006067822742692767	0.01028858718544903	0.009237836268425635	0.0072509480824691505	0.008851612799049181	0.010279150573936116	0.008703879208344053	0.008519422618761418	0.010264154951124387	0.008019758094487657
YLR300W_EXG1	EXG1	ORFS	NO	412	230	7.077529873360315e-4	3.558800301185911e-4	0.036139372867462466	0.032476012832308214	0.02681778682109755	19.17983422407448	21.343358377737168	1.3541004000506014	81.24602400303608	0.008566233809789792	0.0018958401983575745	0.0068401129039854965	0.0021822435242843884	42.2955149852258	41.5	13.225	17	21.5	41.5	53.375	56	60	65.5	75	0.022616761403123707	0.016322648019373415	0.019851661908113428	0.01591786132851763	0.009417193313320213	0.014694808486968157	0.017180981042115233	0.009144444954432594	0.01793866550644107	0.009144100534419764	0.006231545519113146	0.01082497139275918	0.01038872564091434	0.006054873481592423	0.01361104512352703	0.009508038842792764	0.0068401129039854965	0.013085186533271637	0.005516625598060021	0.0023820015629136457
YLR325C_RPL38	RPL38	ORFS	YES	1540	2751	0.002645484467226914	0.004256634621114105	0.05474026421516186	0.04570277510973453	0.028292932818673008	12.662474149475491	15.166413393840223	0.8276576058199678	49.65945634919807	0.014053333173924336	0.0019571664253183185	0.01370958043436589	0.0020018928327125455	29.55408859588245	25.5	11	13	15	25.5	36.5	39.5	43.75	49.5	60	0.003369732796995351	-0	0.007438557378400848	0.002616499575263756	-0	0.005166966880199515	0.006137124906428945	0.005749405957245953	0.006283766872247277	0.008465736303567043	0.008245174747068425	0.0040031167516072766	0.011908706730303994	0.010975779165206326	0.0050498998421138535	0.012968590671755303	0.013334345403520567	0.005319470901734224	0.013644485940460117	0.01370958043436589
YLR333C_RPS25B	RPS25B	ORFS	YES	570	600	9.791728222852862e-4	9.2838268726589e-4	0.030122458200107286	0.02493019736098779	0.02134140638192227	23.01097659278938	27.803517578429684	0.7527674204036418	45.16604522421851	0.01546231233554992	0.002280484531786981	0.015119108827905719	0.0028576536841145813	31.5846052631579	27.5	11	13.95	15.425	27.5	39	43	46.5	51	61.025	0.0055103319020468776	0.00412284934540471	0.006569303019764413	0.005515145819269649	0.004370539614378536	0.006286820455519047	0.004438474196325872	0.0027641374794451696	0.0063512786102999114	0.008366453068258001	0.00821438847300227	0.005460140460715133	0.012412992710141742	0.011391643124068557	0.007132350644860245	0.014938824313869727	0.014473494604725655	0.006537085208392568	0.015162420659366673	0.015119108827905719
YLR340W_RPP0	RPP0	ORFS	YES	5115	4299	0.008786787694717964	0.006651861954260102	0.02708617893054723	0.014685199729701674	0.024343800233518204	25.590437925455344	47.20039177662764	1.0362816150665801	62.17689690399481	0.011208196768137736	0.0019412116914302407	0.010659603998535917	0.0021670933425880995	31.79470660502785	28.5	12	14.5	16.5	28.5	39	42.5	46	51.5	60.5	0	0	0	0.0028567429180899467	0	0.005444346859293719	0.0033834105401288387	0	0.0048428824682041635	0.006360206636671644	0.005776937220470542	0.005162239486968246	0.009142187744669506	0.009392637690583626	0.004040406566913366	0.009831329556243731	0.009655200715113416	0.004053503224661927	0.010798742453918991	0.010659603998535917
YLR344W_RPL26A	RPL26A	ORFS	YES	771	1424	0.0013244600806700977	0.002203361577777712	0.04514671527293603	0.03346872725153977	0.03018749847509787	15.3532139906414	20.710293981318223	0.7493240461216613	44.95944276729968	0.015533921149070935	9.407843066560147e-4	0.014895931025176622	7.074288024773876e-4	30.8411158899139	26.5	10.5	13.5	14.5	26.5	39	42.5	46.25	51.35	61.25	0.004720591881314158	-0	0.007241665542681854	0.0019533718034872045	0	0.004019235864370808	0.003185937906504947	0.0020878523663828354	0.0042995213885615976	0.009110265154092499	0.00905369325993885	0.0048933383576878755	0.01514170319301655	0.015246491427875573	0.005740492814659681	0.01524903314807835	0.013921173721930517	0.006625027558704789	0.014937771678271755	0.014553272840073172
YLR355C_ILV5	ILV5	ORFS	NO	548	668	9.413801870391875e-4	0.0010335993918226907	0.060149881138443335	0.05320113763376299	0.03237400222382355	11.52366667133673	13.028803732197899	0.8595129108902336	51.57077465341402	0.01352894842885386	0.0027647912461712756	0.009847609731639293	0.002729757780668946	47.59247016915075	46	16.5	21	25	46	59.25	62.5	67	71.65000000000005	80.65	0.028719259014215966	0.01660644785831285	0.0348440633918148	0.02400441587458426	0.01194766595908711	0.028859675240196263	0.02215773224776205	0.010302759602234923	0.02577766659069425	0.017690485181579983	0.009815252971365292	0.0206025735679688	0.016294125260366808	0.011811314364379794	0.015631519891420816	0.0165621158056746	0.012722836788742795	0.012565473343472255	0.012883664685241212	0.009847609731639293
YLR364W_YLR364W	YLR364W	ORFS	NO	2	9	3.4356941132817063e-6	1.3925740308988348e-5	0.08001534224193776	0.06267732932959832	0.08193434539022694	8.66267844564254	11.058977591641227	0.6583807360218843	39.50284416131306	0.0176987434521284	0.0029222235608183642	0.015375989992661942	6.859490456318139e-4	32.3611111111111	27.75	22.075000000000003	22.650000000000002	23.325	27.75	39.125	39.5	39.875	42.15	46.325	0.019256709050042578	0.016650356858407354	0.011654022560533562	0.023190324449581006	0.01815554118444716	0.022639892205890168	0.028771714843913887	0.02344357672668182	0.029510200011098303	0.031361452875738376	0.026285215098184232	0.019186709556776052	0.018593152448931095	0.015818856870668526	0.013041086719304432	0.015481566947841956	0.015375989992661942	0.009941184405430802	0.015256198545007532	0.014502773725088845
YLR384C_IKI3	IKI3	ORFS	NO	42	53	7.214957637891583e-5	8.20071373751536e-5	0.034462574275564824	0.025416271467549812	0.03156688020593718	20.113041324699036	27.271788525115493	0.6624872208562376	39.74923325137426	0.01758806577896639	0.002140369916723981	0.016154184019452497	0.0032022716546644065	53.1889038634322	43.25	14.625	19.4	23.775	43.25	54.5	57.2	61.775	67.7	77.375	0.04040836071922838	0.027557074900179977	0.039006083980442294	0.036836305071315786	0.01930315615890904	0.04618524181665408	0.035683158291293905	0.022851735672699408	0.030920476785283615	0.020976227577047514	0.014929808675405578	0.02190961814015856	0.019135791763943255	0.017265346519662682	0.014883078381470613	0.02024361689315271	0.017494732865518583	0.014644222516929987	0.01681337194914888	0.014377870966166816
YLR388W_RPS29A	RPS29A	ORFS	YES	698	1742	0.0011990572455353155	0.0026954044020286337	0.051293086837279435	0.04576968017918261	0.026425577244827834	13.513462014069527	15.144243478354232	1.1608743040748148	69.65245824448888	0.009999223611467654	0.001646177037835338	0.007830729047739984	0.0015518541394944632	27.45734244799805	23.5	10	11.5	13	23.5	33.5	36.5	40.5	46	54.15	0	0	0	6.737088377611077e-4	-0	0.0022344394328000137	0.0029741329356776243	-0	0.00544101967877322	0.00542406042827588	0.0037904907585719428	0.006112058967228347	0.007677072409483005	0.006500318512327622	0.006004316019652779	0.009101403441785788	0.007652481388150009	0.006018381030281669	0.010189076939878507	0.007830729047739984
YLR401C_DUS3	DUS3	ORFS	NO	23	40	3.951048230273962e-5	6.189217915105933e-5	0.0579955380528431	0.04189496494828466	0.042930168562863295	11.95173290621735	16.544880307587544	0.3418696516410503	20.51217909846302	0.034368701892755135	0.004817529996405043	0.031247758908342863	0.0052202302116488315	44.28858695652175	40.5	16.950000000000003	23.5	24.95	40.5	59.25	60.900000000000006	63.349999999999994	69.2	76.275	0.018750346005966145	0.008237872701704937	0.020261353457207032	0.01984435471311475	0.02223991206850147	0.01792194451984382	0.02162227452504168	0.025190072656077808	0.015149353350372076	0.025547668169629306	0.019825628772079815	0.019919170571031125	0.03253127546565894	0.025481234119348797	0.021037091677724266	0.02753970406818056	0.027750026374003686	0.017602509474655977	0.03397448719472873	0.031247758908342863
YLR406C_RPL31B	RPL31B	ORFS	YES	465	508	7.987988813379967e-4	7.860306752184535e-4	0.04702208910883483	0.03724567770281005	0.025299811196920808	14.740884416164999	18.610137425628043	0.6418971236546244	38.51382741927746	0.018157389746634223	9.089434012566053e-4	0.017641057867617722	0.001396108360053766	31.90796079925495	26.5	11	13	14.8	26.5	43	46	50.975	56.15	62.724999999999994	0.003938832912019066	-0	0.006831170553947972	0.004353655045094716	0.003096890475464205	0.0053843678152043425	0.0032168017593666295	0.0023705660734398945	0.003955981433056718	0.013911919753298219	0.011535520265458028	0.009775355619123061	0.017183729293393728	0.017100151940663364	0.008864714377154045	0.017515419454668765	0.016397766529218188	0.008302843515787073	0.01866197075073756	0.017641057867617722
YLR409C_UTP21	UTP21	ORFS	NO	54	84	9.276374105860607e-5	1.299735762172246e-4	0.13492290453895742	0.10316824665724116	0.11454695902559377	5.137357388862075	6.718609679030489	0.3131904291525676	18.791425749154058	0.03757572932405958	0.0037284681579975954	0.03392524877289793	0.003032153326174458	39.65013227513225	39.5	11.325	13.65	16.975	39.5	50	51.9	61.075	65	70.65	0.030290631580175722	0.025330922296204983	0.027181146375057412	0.031281372803881526	0.025587752311270376	0.022548261679357712	0.03892715234318128	0.03200327711189937	0.0283170507200498	0.03942126703359048	0.039498327302644826	0.018037388777324047	0.04376777590404396	0.0392949185610124	0.017045365893419404	0.03735769481336914	0.036341462567881386	0.01869705165984897	0.03746076326127907	0.03392524877289793
YLR420W_URA4	URA4	ORFS	NO	42	65	7.214957637891583e-5	1.0057479112047141e-4	0.027018903491149996	0.02367068486352568	0.018779448036890453	25.65415657178629	29.28293729380093	0.5770334917834742	34.62200950700845	0.020219206627394352	0.002104943256024295	0.017745259696974425	0.0021804401501604605	38.2624542124542	35.25	11.625	16.05	17.5	35.25	46.375	49.8	55.525000000000006	58.5	70.69999999999996	0.017171087419885062	0.012600067046609122	0.014542128958996285	0.013998918366290499	0.011925070303389441	0.012084373732114106	0.016574667555246246	0.014138484396948748	0.011408031551775987	0.021057978406239207	0.02112076023410335	0.01253957620293304	0.0171784346102814	0.015358961451965672	0.011216086569844583	0.01899837731368037	0.017919725984296996	0.012164618474819724	0.022250241908777908	0.02142522132472225
YLR432W_IMD3	IMD3	ORFS	NO	218	195	3.74490658347706e-4	3.0172437336141423e-4	0.022929829878627274	0.018542388651425525	0.01725237875213702	30.229059013037975	37.38176313690074	0.7484234015957482	44.90540409574489	0.015552760622378611	9.668154981502888e-4	0.013777379362806081	0.0017309383142901185	34.82362973418015	30.5	8.85	13.05	16.275	30.5	44.75	49	52.725	58.65	68.94999999999995	0.008082041653454893	0.0032432546425489994	0.010915843909480473	0.007394533536057052	0.003198031299730009	0.012450479900414542	0.007191572299331579	0.006052268323595943	0.007718744704230762	0.013102905353157335	0.012197541042358014	0.007658416724592059	0.016470506478949126	0.015277931694607795	0.011000042025163912	0.016397089392715343	0.013980804192658933	0.010679586757708548	0.015434117154197636	0.012573901479255653
YLR435W_TSR2	TSR2	ORFS	NO	51	61	8.761019988868351e-5	9.438557320536547e-5	0.12509122789468424	0.07931763544592892	0.12164858185689253	5.541133397007774	8.738878518793792	0.39988438740008603	23.99306324400516	0.02930868216754994	0.005176395136668825	0.02674086202616071	0.005830730600618935	41.60864673738345	38.5	15	17	19.75	38.5	53.25	57	61.5	69	81.75	0.031533127563147356	0.02426950180511969	0.028663377920478676	0.017694624160075882	0.01175146121426673	0.016207533186632976	0.0218741758920404	0.015482739432622567	0.013392572417403683	0.027553553031739977	0.01949038536742795	0.026776914569345497	0.023864433904926256	0.02340144276101831	0.010942730965550507	0.02430028247327905	0.020403677661391104	0.01138124612280191	0.029960327682798084	0.02674086202616071
YLR440C_SEC39	SEC39	ORFS	NO	9	12	1.546062350976768e-5	1.85676537453178e-5	0.05887531527842445	0.04534340373472152	0.05191787615198877	11.773137473353918	15.286615548650813	0.5631885808201316	33.79131484920789	0.020721442158858298	0.006455088240482958	0.015089218425558017	0.006750973833922336	40.8888888888889	34.25	19.125	21.05	22.375	34.25	62.625	63.3	65.9	69.6	70.825	0.048917272148737645	0.022504480189137335	0.038437583024017	0.04524888326250713	0.02629743869863901	0.040961081251550374	0.040664404147149995	0.02368243292927938	0.05218220153313814	0.03344929502434614	0.01299933147140828	0.04770341231806933	0.03056376353562259	0.025025247758975383	0.02503529743746948	0.01935592617841583	0.015089218425558017	0.014880666247877256	0.01256691519335032	0.005982889823171532
YLR441C_RPS1A	RPS1A	ORFS	YES	1286	1327	0.002209151314840137	0.0020532730433363935	0.03459667022834095	0.02651140328249959	0.02356839494376202	20.035083607327387	26.145246751894792	0.7233553784218258	43.40132270530955	0.016096105349564165	0.001732173134919128	0.015352785694568664	0.0017599741048624669	32.40433232035685	27.5	10.5	13.5	15	27.5	40.5	44	49	54.75	64.85	8.459439429547342e-4	-0	0.002258572088867907	0.0030858514189585195	0	0.005170521872353425	0.004424688426140819	0.0043519396041721125	0.004773696499475577	0.008895122850015586	0.00917770378096697	0.004305754877968535	0.013847291472222927	0.013180696794605172	0.004939827554111958	0.015045513229736006	0.015352785694568664	0.004101316154468067	0.016228091646139427	0.014345311184585954
YLR448W_RPL6B	RPL6B	ORFS	YES	671	530	0.0011526753750060125	8.200713737515361e-4	0.04460440299759781	0.03335021574658993	0.02967897669238571	15.53988247746024	20.783888950727995	0.7821919484025464	46.93151690415278	0.01487630200297188	0.001399217959919636	0.015322603781029981	0.0013478067687252774	33.44240643365295	30	11.225	13.5	17	30	41.5	45.1	49.5	54.5	65.25	0.009068896246815703	0.00627017010174183	0.009988208665904596	0.006041715029762559	0.0044831454380576926	0.0060070074811740875	0.008603188573477763	0.0066765696312261315	0.007503099928138488	0.012336285263430575	0.011940430983295437	0.0057418570376386174	0.01334453205324579	0.013183283860851111	0.005623425282649106	0.013865877861906082	0.012802489139962209	0.005394400392790874	0.014804977241915103	0.015322603781029981
YML018C_YML018C	YML018C	ORFS	NO	71	83	1.2196714102150057e-4	1.284262717384481e-4	0.028810604755163043	0.01852582990159357	0.026132940641694944	24.05875150662115	37.41517568939363	0.6191193911391184	37.1471634683471	0.018831738743262383	0.0035189259559433414	0.013449028927290739	0.0017695406727119133	41.63269981333785	37.5	10.5	13.1	15.75	37.5	56	61.1	66.8	70.5	80.24999999999994	0.04126504431389683	0.03141430353511326	0.048048865232997694	0.03498581843224904	0.028829684962434245	0.035622479384437924	0.03895562357868371	0.03192660148537442	0.027916714651119355	0.018894680362509828	0.010742879554254159	0.023314579600456138	0.02079075626738354	0.013449028927290739	0.019164463299981692	0.019214992125665565	0.016295391403953294	0.017753823418036704	0.014406480722713595	0.012029812086049614
YML024W_RPS17A	RPS17A	ORFS	YES	1598	2223	0.0027451195965120835	0.0034396578563201225	0.03712727972525422	0.028156863253931547	0.026343847997756072	18.669484693985325	24.61734371150739	1.2249920616676186	73.49952370005713	0.0094733634741506	0.0013042143760860253	0.0077370740432323405	0.0015481812859085863	28.47275707882715	24.5	10	12	14	24.5	35.5	38.5	41.5	47.5	56	0.001387637414642638	-0	0.0031327853668681595	7.877741729720624e-4	0	0.0023141075522377843	0.0017420807356262726	0	0.0025456250973620114	0.003898888338526852	0.004027441198525487	0.00287724146655505	0.00830694286943302	0.007641415120175657	0.004898066694781215	0.008664035794278603	0.00770688063859663	0.0043780681814004135	0.008727341474519609	0.0077370740432323405
YML026C_RPS18B	RPS18B	ORFS	YES	1446	2317	0.002484006843902674	0.0035851044773251117	0.04586005061492392	0.03616743169652055	0.027644933708866615	15.114400687869699	19.164954436801462	0.813158066828803	48.78948400972818	0.014305721104405344	0.002479703731080837	0.013181347651586909	0.0019877177644930482	30.8945997799654	26.5	11.4	13.5	15	26.5	38	41.5	46	52	61.5	0.003727414703979302	0.0028421504730467588	0.00475284936113107	0.002226669369582631	0	0.0030173452780864734	0.003437643340332818	0.002657168872915487	0.004287868399376109	0.007150807587216503	0.007877069036771645	0.0037602549412161985	0.011410607747188039	0.011023772624271375	0.004958297819267101	0.012498809162944548	0.011473527477627535	0.005808373187039048	0.014216496655479381	0.013181347651586909
YML027W_YOX1	YOX1	ORFS	NO	5	7	8.589235283204266e-6	1.0831131351435381e-5	0.11388183537058288	0.0817117814142431	0.1054443896431977	6.086547326045238	8.482830365011765	NA	NA	NA	NA	NA	NA	57.1	53	34.35	37.2	40.05	53	66.75	69.9	73.85	79.4	84.94999999999999	NA	NA	NA	NA	NA	NA	NA	NA	NA	NA	NA	NA	NA	NA	NA	NA	NA	NA	NA	NA
YML052W_SUR7	SUR7	ORFS	NO	17	8	2.9203399962894504e-5	1.2378435830211865e-5	0.04134159727870913	0.020262046384300996	0.06038922919367575	16.766337688575838	34.20913995621857	0.3163241918300324	18.979451509801944	0.03719646344587581	0.011817396289085031	0.03181216580322794	0.013461369029837997	46.0441176470588	44.5	27.35	29.1	30.05	44.5	51.375	53.8	55.925	63.35	74.075	0.0262866265966815	0.0287721972464487	0.015473192375595315	0.03873509031567188	0.03428657635720704	0.02868225206268719	0.035573974258898584	0.02700111438664483	0.027542407330070715	0.025601800081272465	0.01602684555922978	0.024285673968796877	0.0233058639870831	0.01577363959788276	0.021312217817114194	0.026817318134781776	0.024551770443135685	0.021543957316542187	0.03958917333462523	0.03427130096421779
YML063W_RPS1B	RPS1B	ORFS	YES	1531	1794	0.002630023843717146	0.0027758642349250107	0.0389437480926206	0.03230674501062752	0.026776907524279716	17.79867666849686	21.455184678367626	0.8052150871008462	48.31290522605077	0.01444786307146162	0.0023273799406885835	0.014111233809574273	0.0027036051724602835	28.10381054636725	24	9	11.5	13	24	34.5	37.5	42.75	47.5	57	0.00154941934790921	-0	0.006388419629805311	0	-0	0	0.001982584307948445	0	0.004555700588623362	0.007962787228535061	0.007969412546936061	0.0043396077959708635	0.011646276873688806	0.011343461840625133	0.0042782052325032825	0.0125827498968867	0.012513349622479472	0.003825509176530445	0.014931045273403791	0.014111233809574273
YML073C_RPL6A	RPL6A	ORFS	YES	1172	1502	0.0020133167503830797	0.0023240513271222778	0.03957859055508184	0.028453635334129278	0.025584982917245418	17.51318505380546	24.360584242412642	1.0039465470068225	60.23679282040935	0.011571286426633505	0.0014452567218360387	0.011286563311028102	0.001246088222746273	33.1439048276928	29	12.5	15	17	29	41.125	45	49	55	65	0.0017643206723880085	0	0.002754970872817556	0.0010756420189595196	-0	0.0041659436259111424	0.0014044865153878007	-0	0.00396899745432309	0.0049407114076722635	0.004545955521359354	0.003920616319443378	0.010076011262432141	0.009930122119904608	0.0038267303101713114	0.010363767894110705	0.009824738287959751	0.004066677429848301	0.01138189676627482	0.011286563311028102
YML082W_YML082W	YML082W	ORFS	NO	5	9	8.589235283204266e-6	1.3925740308988348e-5	0.11666664260067247	0.09242634857129646	0.10436708478884141	5.941262773220063	7.499454336068039	NA	NA	NA	NA	NA	NA	35.56666666666665	28.5	13.4	14.8	16	28.5	46.5	48.2	49.900000000000006	59.39999999999995	76.7	NA	NA	NA	NA	NA	NA	NA	NA	NA	NA	NA	NA	NA	NA	NA	NA	NA	NA	NA	NA
YML106W_URA5	URA5	ORFS	NO	380	393	6.527818815235242e-4	6.08090660159158e-4	0.024474610933272332	0.019472256649936667	0.017318281967751058	28.321070453366726	35.59665389692775	0.9337987687073791	56.02792612244274	0.012445962573634239	0.0015563576550524896	0.010567270627745875	0.0014068077120785328	35.187297442078446	32.5	13.5	16.5	18.5	32.5	44	47.5	51.5	57.5	64.525	0.00855458434361632	0.0038537669956814555	0.011627018562093788	0.008541788413992765	0.005052051818036238	0.00841195673803513	0.00617770128145823	0.003972344111079442	0.006436574353475021	0.009882559556655355	0.008494951839769874	0.007580991845143391	0.010853673032801176	0.009238492700463511	0.00801278627110194	0.012516925051863746	0.010567270627745875	0.00789358852758396	0.01267777280972859	0.011395097299622162
YML113W_DAT1	DAT1	ORFS	NO	17	21	2.9203399962894504e-5	3.249339405430615e-5	0.14645110891129845	0.11770705809623441	0.10799976925809765	4.732959591175005	5.8887478097808295	0.3117356488653369	18.704138931920212	0.03775443657647651	0.01682649883465726	0.041446127850957	0.01682649883465726	40.00140056022405	37.5	17.2	19.7	24.1	37.5	44.5	53	58.2	63.8	67.6	0.016929746361888032	0.016929746361888032	0.016929746361888032	0.01404114812173995	0.01404114812173995	0.01404114812173995	0.040197953015932784	0.04019795301593279	0.0031199773025763836	0.032438899435635576	0.03243889943563557	0.02519201521732251	0.00862410893586893	0.00862410893586893	0.0030058949728542735	0.04034667403288138	0.04034667403288138	0.02309845616114352	0.041446127850957	0.041446127850957
YML126C_ERG13	ERG13	ORFS	NO	261	187	4.4835808178326266e-4	2.8934593753120235e-4	0.033433443966930335	0.0240373821043881	0.02537736950558161	20.73215015615952	28.83621758599948	0.7620628143045403	45.723768858272415	0.015272260475485583	0.00133273542281126	0.012870488958785833	0.001486542734786205	40.31654270903765	37	14	18.3	20.45	37	49.5	52.4	59.05	63.2	77.49999999999994	0.013468928660507768	0.00968484914444373	0.013644487858977653	0.016278806843386423	0.013898336739309007	0.012317366815504983	0.014559283173940712	0.01208571206128372	0.009254478859372842	0.019603478151537113	0.018263754193632326	0.009876589228025383	0.014829477494530445	0.013626303442313973	0.009787129940319021	0.013590842923038016	0.012870488958785833	0.007826688807041429	0.01709159644326379	0.014246321800068781
YMR015C_ERG5	ERG5	ORFS	NO	150	132	2.5767705849612796e-4	0.00020424419119849578	0.10160643535641434	0.08981194368914068	0.04659066184225978	6.821882670408901	7.717761715068582	0.4707286642297078	28.24371985378247	0.02484246256651103	0.0021873532022701685	0.01914877599410285	0.004378658166435592	45.312727272727244	43.25	12.275	16.55	20.475	43.25	56.625	59.9	62.675	68.55	77.5	0.023151512411344582	0.014605607303325326	0.027248048820702066	0.025331134611426144	0.022042552942653754	0.02550249817083066	0.03339744191815207	0.025488658685762854	0.024949085253767676	0.02663006186855837	0.0260400720560431	0.01550278574802933	0.02705618212979866	0.023892692322026895	0.018229473097849502	0.027057961180032952	0.027080970728808832	0.025751743126190267	0.02442495766725453	0.01914877599410285
YMR016C_SOK2	SOK2	ORFS	NO	5	11	8.589235283204266e-6	1.7020349266541317e-5	0.037173491066700606	0.028558015001976644	0.029115336350172095	18.646276168042096	24.271546202072138	0.2514768112205809	15.088608673234855	0.04701685979598309	0.026496644352699154	0.02939551574217395	0.03434567537601128	41.790909090909096	43	15.9	16.8	20.2	43	57.25	62.8	65.6	68.4	71.2	0.052882742181272376	0.06940793414956987	0.03633330120481205	0.0677831801051144	0.06906334415703956	0.04904109071339047	0.0577377373225887	0.03292733633864446	0.05229473891444143	0.04599856900476303	0.02634012891445657	0.04057085145508077	0.036811153754048385	0.032452902880497646	0.02204189227635431	0.03199003235626981	0.02800375760605335	0.022930179590685985	0.02993371881900611	0.024514359865786314
YMR058W_FET3	FET3	ORFS	NO	327	185	5.617359875215589e-4	2.862513285736494e-4	0.011481863019714005	0.007391948540722395	0.012383984623283894	60.368877365095976	93.77056357216007	0.9898122373606524	59.38873424163914	0.011737495456111347	0.0012172049137240246	0.010956439100494809	0.002091107817067865	42.5624679725597	39.5	15.5	19	21.8	39.5	52.5	55.5	59.55	65	77.9	0.007102425949734016	0.0015925505341749058	0.009281736469973144	0.005654735097616544	0.0031072815300818213	0.006218800404820368	0.010426245619007199	0.009203493280679079	0.004375213091873178	0.012024495469816127	0.01345383302404568	0.009901204912275027	0.013375014443145709	0.013951980870592127	0.008139974901715486	0.01209230690446106	0.012405038307855925	0.006511767520708811	0.011158682919093426	0.010956439100494809
YMR079W_SEC14	SEC14	ORFS	NO	104	82	1.7865609389064872e-4	1.268789672596716e-4	0.008355152767636168	0.00788929077823303	0.004936481637080687	82.96044367313823	87.85925123616624	1.3106360986909906	78.63816592145943	0.008851574641716936	8.991588084989343e-4	0.007930251508831926	0.002183365195692038	49.528494371482154	46.75	23.1	26.7	31.5	46.75	58.125	61.6	65.525	71.85	83.5	0.02542842192998194	0.015861282548506224	0.025510282063817752	0.013231354600827264	0.009907693683259512	0.014651870771208914	0.014986925679600336	0.014271598408433839	0.012991420967647938	0.01053068070969898	0.010154075349104001	0.007298586703733671	0.008181679668970196	0.007930251508831926	0.004872200627387543	0.009029966338227271	0.009625866415039708	0.005853631422011303	0.008973693334276316	0.007590811165396319
YMR121C_RPL15B	RPL15B	ORFS	YES	17	22	2.9203399962894504e-5	3.4040698533082634e-5	0.06715047109283045	0.046065056423409266	0.06501064563930499	10.322298105723215	15.04713625418904	0.8458464257901918	50.7507855474115	0.013749047512249766	0.004663707302706137	0.009085924731508712	0.004676327012244179	38.5133689839572	36.75	16.6	20.1	20.9	36.75	46	47.2	49.25	53.85	66.82499999999995	0.021684567180987952	0.014382013789393938	0.018456165990416176	0.015947918346318892	0.011420370964402907	0.015758760298821776	0.013289755902028683	0.010160751237099832	0.013824369836696635	0.010246433710818643	0.006945983474262774	0.012573086374664784	0.009402826421941008	0.005947680410237867	0.010454928013532589	0.010016855274133504	0.005734335358904654	0.012829649967767509	0.013056588879907937	0.009085924731508712
YMR131C_RRB1	RRB1	ORFS	NO	81	118	1.391456115879091e-4	1.82581928495625e-4	0.0674585503258404	0.04446504152281472	0.05338100757971035	10.275156777189608	15.588587277137615	0.5134386913779454	30.806321482676722	0.022752263841054117	0.0011609827763316425	0.020634968794931072	8.664097746395143e-4	39.59018623142915	34	12.425	14.5	17.775	34	48	50.3	53.725	58.3	70	0.021452727935245476	0.015387037924353048	0.01854259083856597	0.018306504250090692	0.006152504550828283	0.027295836709043363	0.015819463607992083	0.008846133861025923	0.018814177619952	0.02400673811371123	0.02027325540540822	0.017932275825874353	0.022285292410672876	0.020634968794931072	0.01566562030648638	0.022545945841885743	0.020386848678241788	0.014877398754831725	0.02142986299446558	0.020634968794931072
YMR142C_RPL13B	RPL13B	ORFS	YES	1237	1317	0.0021249768090647356	0.002037799998548628	0.044588692704354484	0.032838891269307204	0.028950489921169817	15.545357769420615	21.107508620663868	0.8507094631315644	51.04256778789386	0.013669912120326264	0.0016519166997122261	0.012934457881872634	9.6654784685962e-4	31.654640301658148	27	10.5	13	15	27	39.5	43	47.5	53.5	63.5	0.0031266682684975146	0	0.0070431877367208295	0.0016315313687414454	-0	0.0027496189038235183	8.396593311265638e-4	-0	0.001633203490636057	0.005607653968006655	0.005211350558690688	0.004709835714035346	0.011494234965018377	0.011756549854992124	0.003966676745650041	0.013035426076951625	0.012831769257510417	0.0046393884299601095	0.013486111070174578	0.012934457881872634
YMR143W_RPS16A	RPS16A	ORFS	YES	1492	2284	0.002563027808508153	0.003534043429525488	0.027898264313774315	0.013887161099313601	0.024786264799779367	24.845530631011876	49.91280619580379	0.8781219128311213	52.68731476986728	0.013240338863123502	0.001604074281114626	0.012104967978668894	0.002072122787428305	31.017298328974597	27	11	13	15	27	38.5	42	46	51.85000000000015	62.924999999999955	0	-0	0	8.444439999704993e-4	0	0.0018644061195692225	0.0013610313091949981	0	0.0036083664007166777	0.006532788947972689	0.006714434241847261	0.00300896331891961	0.01142374077907702	0.010931844352812125	0.0033759089754195545	0.012326423399629203	0.011745448059660843	0.003948170407395279	0.012618915160972808	0.012104967978668894
YMR146C_TIF34	TIF34	ORFS	NO	209	223	3.590300348379383e-4	3.450488987671558e-4	0.01917307696387108	0.016844622335625184	0.01093481991829553	36.15210964135188	41.149464009886884	0.7054032891873822	42.32419735124293	0.01650914136602745	7.66650154942423e-4	0.01628432080808585	7.158379355885877e-4	36.2373355933658	34	14.5	16	18.1	34	45.5	48.5	52.599999999999994	57.1	64.95	0.005596821318674448	0.0019456136664159315	0.00902483142454624	0.006014172927907992	0.004924161171577479	0.00663201965291625	0.006564020164097784	0.00470146382734922	0.0067304674451928595	0.011608729577331538	0.01130541926016463	0.006371480607986599	0.015827158785389966	0.015184120689911101	0.007662709622644569	0.01649041085191439	0.01628432080808585	0.006700164478441102	0.01619841489235371	0.016579971916102842
YMR185W_YMR185W	YMR185W	ORFS	NO	15	18	2.5767705849612797e-5	2.7851480617976696e-5	0.06089350517154485	0.04534281530759235	0.053619034085163046	11.382941064194949	15.286813927583417	0.69482177167686765	41.68930630061206	0.016762679870093927	0.00797987045790771	0.017351491758127845	0.0072214901196391715	37.9722222222222	42.75	11.725	14.45	15.825000000000001	42.75	52.625	57.1	60.125	62.35	66.75	0.019812342913535154	0.019812342913535154	NA	0.04247475919884937	0.04247475919884937	NA	0.031047595057845948	0.031047595057845948	NA	0.03646186872926929	0.03646186872926929	0.03605844679369494	0.014978140614870811	0.012020800737045567	0.013552233845845658	0.020721774140352953	0.01859529594285082	0.009744747303726813	0.026006819805809083	0.023470772272478152
YMR194W_RPL36A	RPL36A	ORFS	YES	434	434	7.455456225821303e-4	6.715301437889937e-4	0.055228347141746105	0.043722278111763484	0.029516863323405664	12.550568981920662	15.85340953159195	0.6657477867333895	39.94486720400337	0.017501168283994607	0.0015006551346410755	0.01556330820578918	0.0011198238794505738	27.7638248847926	23.5	8.5	10.5	12.5	23.5	36	39.5	44	50.35	58.35	0.015847550704435744	0.013364904554063292	0.015371074280491122	0.013519254729823835	0.00494089956108734	0.018224821910604583	0.010142077795376146	0.006577058402444001	0.013589191661673612	0.010472533106656247	0.008345712039032664	0.009072132795224805	0.01605252085806246	0.015511925926198641	0.008214855841308854	0.016172955081018917	0.01556330820578918	0.009479245069634231	0.01713030384408041	0.01513148544436406
YMR208W_ERG12	ERG12	ORFS	NO	49	105	8.417450577540181e-5	1.6246697027153076e-4	0.018991003812980682	0.022393042967350757	0.008215402778247206	36.498712094732305	30.953684212126046	0.9656735766633734	57.9404145998024	0.012032666404645892	0.0015204538941437612	0.009795338206463873	0.0015148696983848923	36.48571428571425	32.5	14.1	17.1	19	32.5	46.5	50	54.4	63.300000000000004	69.9	0.013359309666726339	0.007709717261240896	0.01661041902420469	0.012328470061348415	0.006125380024633532	0.016269045536299806	0.009399809708348096	0.005378210094797598	0.011485310893565992	0.00953747401295457	0.006422944992802431	0.009254524000257183	0.01217378966027544	0.011341106673720285	0.007517198962311671	0.009867621868723891	0.007828518237674678	0.009261843992229096	0.011266507957575072	0.009795338206463873
YMR217W_GUA1	GUA1	ORFS	NO	289	315	4.964577993692065e-4	4.874009108145922e-4	0.03699011660643892	0.03466611233411441	0.022394315627460006	18.73871304421052	19.99494993494928	0.5766803085258885	34.60081851155331	0.020231715833707118	0.00257203664304968	0.020583236490341664	0.002579143846621557	33.6702257373538	30.5	11.5	13.9	16	30.5	41.5	45	49.9	57.6	67	0.009501650004046104	0.007024034377188422	0.008644920846118192	0.005746695373405848	0.004833965388312767	0.00607630301188345	0.00774149990656715	0.006774587331842973	0.005566150010311861	0.013935298879275516	0.012761243789559312	0.007486983098015715	0.01763063271020012	0.017230829350213313	0.006815249132927884	0.01796766693813889	0.018471028162274764	0.007516082854561136	0.01974403673231795	0.020583236490341664
YMR229C_RRP5	RRP5	ORFS	NO	72	99	1.2368498807814143e-4	1.5318314339887184e-4	0.0856269716703936	0.07665534816157787	0.04402999515113329	8.09496315282639	9.042385132722845	0.2998124387854374	17.988746327126243	0.039285764099782225	0.003536279303044189	0.028388154077476274	0.004766103355833945	38.43118686868685	34.5	9	13.45	15.85	34.5	47.375	50.9	57.325	61.95	74.025	0.02380060815024909	0.01692353670125903	0.034121195933179166	0.026134253004016526	0.016380201473872584	0.02799865463486168	0.03319179772589099	0.024534433920296774	0.0296534441120238	0.04166283165920723	0.03394356727494157	0.030673098832262213	0.034225591371829026	0.028388154077476274	0.021512624808041905	0.039931514193075265	0.02971080595333577	0.028500655354591387	0.04045221594154596	0.025669653999644257
YMR230W_RPS10B	RPS10B	ORFS	YES	829	1738	0.0014240952099552674	0.002689215184113528	0.042689682471436514	0.033192858093752026	0.024228332330914332	16.236878337610666	20.882419302434766	0.9031867151574389	54.19120290944633	0.012870524468296769	0.0018660189901786486	0.012891455465104989	0.002660277102349216	27.827085886888	23	10	12.5	13.5	23	36	39	43	49	58.5	0.0030453981946370434	0	0.007119234731574398	7.54803420084204e-4	0	0.002206989403078605	0.002718271189073301	0	0.005924191952182035	0.0044011640093275396	0.003704313547569484	0.005047910645276059	0.010323888406044198	0.008245555839904073	0.00622250193398585	0.011935368865197488	0.010569673503507874	0.0051842814628778365	0.012802166358887333	0.012891455465104989
YMR241W_YHM2	YHM2	ORFS	NO	205	299	3.521586466113749e-4	4.6264403915416847e-4	0.07833874756769967	0.08031930915609192	0.03604275457451971	8.84807585110974	8.629894702068322	0.7294872731291924	43.76923638775154	0.015959719889718692	0.0022451825815751757	0.014847941998745872	0.002970806138701893	37.559254425320205	34.5	14.05	17.5	19.5	34.5	45.75	49.5	53.349999999999994	58.3	65.8	0.013041358729983412	0.008206047176444143	0.010752923126641866	0.013062569634975126	0.014825717800980874	0.010298438351088676	0.011525904493092678	0.009815252971365292	0.009811222445375665	0.015589187343104579	0.017567911663411012	0.007914478913507715	0.016845227477232567	0.016023539414983315	0.009437330031220575	0.01542401362014574	0.014847941998745872	0.008147934725159376	0.018164377855209832	0.017148037205484537
YMR242C_RPL20A	RPL20A	ORFS	YES	946	978	0.001625083315582247	0.0015132637802434006	0.03161022167499827	0.01968320949384283	0.025201953924230892	21.927944311386522	35.215150292271744	0.8947594129308712	53.68556477585228	0.012992536547681616	0.002095477520797485	0.013011261310936977	0.0019650027240217544	31.79754601226995	27.5	11.5	13.5	15.5	27.5	40.5	44.5	48.5	54	64.5	0	-0	0	0.0017832368433289586	0	0.0047504698239040875	0.0015454573085766326	-0	0.0037608092394130726	0.006458165265458629	0.00621509835640213	0.0038769444116644406	0.0101141556127337	0.010733155446996615	0.005083330262240821	0.012024131583934707	0.012131455768166956	0.005042993166820484	0.013249017334248743	0.013011261310936977
YMR243C_ZRC1	ZRC1	ORFS	NO	313	273	5.37686128728587e-4	4.2241412270597995e-4	0.022613829682239885	0.020052206534915615	0.013300050077890292	30.6514725855709	34.56712753047964	0.8876586723210589	53.25952033926353	0.013097152679966534	4.580292666178941e-4	0.013378737782461476	0.0011666303820537017	38.424176994464545	36	14.3	18.1	20.5	36	47.5	50.5	56.1	61.4	70	0.007320830689292486	0.004287267631776366	0.01006436739228448	0.0074559951622234985	0.004065847014119329	0.011096384541468307	0.010189861712493515	0.008081492323853627	0.010591380953102551	0.013359007150469296	0.011830855105865602	0.00742748187416749	0.013677531255448704	0.011700721380509154	0.007543557813235104	0.012573288406480934	0.011981104104899786	0.007255765877692599	0.012807301376589905	0.013378737782461476
YMR246W_FAA4	FAA4	ORFS	NO	76	123	1.3055637630470483e-4	1.9031845088950743e-4	0.034388422301277276	0.030129375724878917	0.0204823633795602	20.156411203959188	23.005693409956336	0.7432395897869883	44.5943753872193	0.015662089083648842	0.006838793259377815	0.01206099160792041	0.004258802779439051	43.56028027385535	38.5	16.25	19	21.275	38.5	53.5	58.8	62.95	71.35	84.94999999999996	0.020391023905330267	0.014106921722888178	0.020243330909196878	0.018526023580322078	0.011470895621323791	0.020719466521435668	0.01913584879229151	0.015060475073635355	0.01563287341313348	0.015882135081699097	0.009625167483538533	0.016495233757433923	0.01078885506833893	0.008413525669953273	0.007591052050350309	0.011565770470066591	0.010414925028582492	0.007813298691879038	0.012564646324888558	0.01206099160792041
YMR259C_YMR259C	YMR259C	ORFS	NO	13	21	2.233201173633109e-5	3.249339405430615e-5	0.05576578626915801	0.0364646776218428	0.060517662841558476	12.42961369206587	19.008729152859463	0.5800374715895996	34.802248295375975	0.02011343235599648	0.003267823782651004	0.010406191330093222	0.0028111170199507664	50.25641025641025	50	18.4	27.8	32.7	50	60.5	63	66	72.5	83.3	0.0383790008577499	0.032133814595597186	0.0324731299990327	0.04904080773964067	0.052827273416801726	0.03559884153966425	0.0584098353299857	0.03784418823613325	0.04660101210965598	0.030716361715006812	0.01828212879104258	0.031546036955826556	0.024766140256008602	0.012056479132780722	0.03197850557379706	0.02068489615095723	0.009543143376257428	0.03101639776455548	0.01600674800936712	0.004988680691902551
YMR269W_TMA23	TMA23	ORFS	NO	3	2	5.153541169922559e-6	3.094608957552966e-6	0.3329240523837744	0.20657719187601598	0.36932586170665704	2.081997907922038	3.355390661791744	NA	NA	NA	NA	NA	NA	29.08333333333335	26.75	22.025	22.55	23.075	26.75	32.875	34.099999999999994	35.325	36.55	37.775000000000006	NA	NA	NA	NA	NA	NA	NA	NA	NA	NA	NA	NA	NA	NA	NA	NA	NA	NA	NA	NA
YMR283C_RIT1	RIT1	ORFS	NO	7	10	1.2024929396485972e-5	1.547304478776483e-5	0.07830462368964798	0.06930955503760121	0.06264291492832408	8.8519316982757	10.00074492158989	NA	NA	NA	NA	NA	NA	41.2	39	24.975	25.950000000000003	27.275	39	49.25	53.9	57.7	60.1	63.55	NA	NA	NA	NA	NA	NA	NA	NA	NA	NA	NA	NA	NA	NA	NA	NA	NA	NA	NA	NA
YMR309C_NIP1	NIP1	ORFS	NO	101	72	1.7350255272072617e-4	1.1140592247190679e-4	0.06848692912038543	0.06391162845112652	0.04017507952905031	10.120868163639521	10.845400083804744	0.4937208000449467	29.6232480026968	0.023671767096336657	0.002232485635079497	0.021088692307504417	0.0013133693277878429	42.955239273927404	41.75	12.375	19	22	41.75	53.625	57.4	62.675	66.85	82.225	0.031864408393487906	0.01893969156947973	0.037260421337198556	0.03199430881455224	0.02816632408363629	0.021421239208399872	0.026548662951752188	0.02786280562677054	0.016530633625382034	0.026951871657311773	0.026847666230451553	0.010980982391021549	0.026938411117795068	0.02113454125549175	0.010975080922855722	0.024529275136552398	0.020985516194963666	0.009182568180230544	0.023671776885365522	0.02109861374556016
YMR310C_YMR310C	YMR310C	ORFS	NO	19	31	3.263909407617621e-5	4.796643884207098e-5	0.11299197521203447	0.06037151549539844	0.12555055823040742	6.1344814909131715	11.48136128225533	0.4267069705993879	25.602418235963274	0.027440835003347312	0.0023557900273124053	0.01883659194811516	0.0021450101937374746	44.23684210526315	44.5	19.95	25.9	28.85	44.5	52	54	55.55	63.5	74.75	0.03772981625366501	0.019716536970699406	0.038931413341526916	0.051430893818111195	0.046243498114068055	0.03835509603763029	0.04139557269953253	0.029602956902286256	0.035733315842822584	0.03350143640667666	0.028772327285236987	0.015762887391765013	0.025242419661835505	0.01883659194811516	0.019487070332579112	0.027993312871530725	0.0204943349904849	0.021609292712075734	0.02703408923853265	0.01830803396324737
YNL001W_DOM34	DOM34	ORFS	NO	27	37	4.638187052930304e-5	5.725026571472988e-5	0.04609000925645791	0.03405086246265441	0.040023620603919084	15.038989831897783	20.356229781849454	0.7004282850228246	42.025697101369474	0.016627382825425252	0.004095342156083845	0.009805178288320317	0.0030979556644232754	33.031031031031	32	12.95	15.1	16.15	32	45.25	49.599999999999994	52.400000000000006	53.9	57	0.025068077638418357	0.022276230802278942	0.02109273338508003	0.025978564674119718	0.027114125195446703	0.015782259713455003	0.025656332578992185	0.020010676918384093	0.021905033640392292	0.02282714042814459	0.015870439116225515	0.026323700767711122	0.01349847290245666	0.008572268369658019	0.015440523344469026	0.013961235153280745	0.009805178288320317	0.01338573168759356	0.015682331457380246	0.011966262379300454
YNL002C_RLP7	RLP7	ORFS	NO	92	145	1.580419292109585e-4	2.2435914942259006e-4	0.10300987885282904	0.10107007657306324	0.04200630373236925	6.728938896727077	6.8580850441809185	0.5072058221377158	30.432349328262948	0.023035103155644023	0.0011120141247146413	0.020366476951146302	0.003752755341069877	41.876799100449745	42.5	15.55	17.55	20.5	42.5	52	57.8	62.375	65.5	71.3	0.024762446988439494	0.017670437307605567	0.024956913875695843	0.020979003770846803	0.01808020961367216	0.01608327261401275	0.02019013848376141	0.018969028014867266	0.011167034774642183	0.02935600626586536	0.027118533369552333	0.020331421828974773	0.02200466720206081	0.02076967972345861	0.014383122827881317	0.02468037094078706	0.022869737141813357	0.01596777829736603	0.022107904997989744	0.020366476951146302
YNL030W_HHF2	HHF2	ORFS	NO	646	590	0.001109729198589991	9.12909642478125e-4	0.029507153481964074	0.026477294348856546	0.016446809956521494	23.490818285254928	26.178927930749076	1.3411490229447818	80.4689413766869	0.008649316076786033	0.004309975947566782	0.006072734278352984	0.001891432417334633	40.83671091987195	38	15	19	21	38	51.5	54.5	59	63.75	74.04999999999995	0.007641408412627337	0.0047768759501351215	0.008797143243816313	0.008464944864512634	0.0070560147831665795	0.008070252236986989	0.009562433983614694	0.007707533991362918	0.006858861849110436	0.00918083542292825	0.00826484371248902	0.006186216036358671	0.008038529206967931	0.00794605689549991	0.004774154219920002	0.006560703855545348	0.006072734278352984	0.004904722992306225	0.0060017834932525275	0.005030131169152979
YNL061W_NOP2	NOP2	ORFS	NO	46	68	7.902096460547925e-5	1.0521670455680086e-4	0.05086281062731682	0.03982525191253994	0.03410977955249222	13.627779747344078	17.40471553280222	0.3987999821220314	23.927998927321884	0.02938956012777358	0.0017250368141639072	0.025857033418442647	0.0024595129325163502	37.346547314578004	35	14.475	16.6	19	35	47.625	50.8	52.1	56	61.7	0.03855413739983246	0.0206229709978117	0.03942421918517087	0.02645356583710011	0.02367535425865808	0.018636292619233195	0.026580553578276527	0.02832966568274742	0.010695682673638763	0.02696657400300129	0.025038764395624462	0.013769886718222185	0.028542318208228893	0.025857033418442647	0.017994924785394786	0.02968290996457624	0.026778414145803946	0.019774496723249817	0.031314261184386606	0.025942535425475383
YNL062C_GCD10	GCD10	ORFS	NO	32	44	5.49711058125073e-5	6.808139706616527e-5	0.06870788479614386	0.05227549555875182	0.04398973907241101	10.088320759931868	13.259504728767713	0.4341315027230495	26.04789016338297	0.026965155824024954	0.003454563430792187	0.023973506037648407	0.0025851865066044734	42.3849431818182	42	17.075	19.6	23.15	42	53.75	55.7	58.2	60.35	68.825	0.018778852654189906	0.015193463066162883	0.016201800851579757	0.012158026929266496	0.008372732272681056	0.01074765688864843	0.011104182454870926	0.009076666292676902	0.01400241368849747	0.02497712414676604	0.022563334096083156	0.014476350245660505	0.02635639446105534	0.025658458349665878	0.012699553582642697	0.024944944741372186	0.023028972712118703	0.011206652313861145	0.02351195316589677	0.02076786913500958
YNL066W_SUN4	SUN4	ORFS	NO	183	103	3.1436601136527613e-4	1.5937236131397778e-4	0.050135677883382884	0.04502283399230315	0.021249505433848324	13.82542751635326	15.395458683885645	0.6479637415621317	38.8778244937279	0.017985851527345546	0.007258486236052629	0.012279197972457528	0.003467589183464479	46.3548464109502	43	17.5	19.1	23.8	43	56.75	61.3	66.2	70.9	79.25	0.03517151453260782	0.027806408777556094	0.030936190518165308	0.03295510621553829	0.01803092019991805	0.03471416227838508	0.022546830382676734	0.019044556263854553	0.01807550174138908	0.01617627538572315	0.014806764769787697	0.010629811042982697	0.012190282177651807	0.011550440717806306	0.00820787005377616	0.014190907812249789	0.014046392042369179	0.011188490903922063	0.017568334898656533	0.012279197972457528
YNL067W_RPL9B	RPL9B	ORFS	YES	773	1020	0.0013278957747833795	0.001578250568352013	0.06015191437550166	0.05421676927781578	0.029162270438031275	11.523277151794964	12.78473781807513	0.7027000704479043	42.16200422687426	0.016573179612427227	0.001341729298347708	0.015188799614656114	0.0014315686084434049	35.8231666793496	32	12.5	14.95	17	32	45.5	49.5	53.5	59.5	70.725	0.006499939346817665	0.005966217309398793	0.006236417981657843	0.007453832772448583	0.0066465099869235985	0.006815669680335192	0.009608496232301304	0.00993454415559779	0.004579199603614125	0.015042076469220195	0.015042222730722104	0.007789915091282126	0.017562013892614022	0.01691108478274851	0.008892412287364504	0.017290043994199655	0.015188799614656114	0.008583113976473412	0.015860186746744775	0.014226733470322788
YNL069C_RPL16B	RPL16B	ORFS	YES	2223	2393	0.0038187740069126164	0.0037026996177121243	0.03717417483983667	0.02508661827039332	0.028426561042546136	18.64593319276998	27.630156168875995	0.9068976546398666	54.413859278391996	0.012817520531857415	0.0015117836453562789	0.012502491745257749	0.0017210250539446024	32.40446926943725	28.5	11.5	14.5	16.5	28.5	40	43.5	48.5	53.5	63	8.977364292580853e-4	0	0.0023901981476966037	0.0017110692214564514	0	0.004387043552891091	0.002287352474476687	0	0.004155065739287786	0.006372068314711343	0.006361418394371397	0.0040087672856299284	0.010666160923813324	0.010519159933370223	0.004382754920121108	0.011817993807689532	0.01110461648153283	0.005203588884014806	0.013573129459454533	0.012502491745257749
YNL096C_RPS7B	RPS7B	ORFS	YES	375	400	6.4419264624032e-4	6.189217915105933e-4	0.04482560202537994	0.032714839278071346	0.03586948274254542	15.463198467864196	21.18754656467347	0.5888384909300513	35.330309455803075	0.019809811263700287	0.0010122089628575451	0.01908635309694887	9.523177174354633e-4	35.17133333333335	31	12.475	14.5	16.5	31	45.25	49.5	53.075	60	67.675	0.005788138141371431	0.0030522397841830167	0.006891610916934058	0.0052907402748751525	0.0029568373494407757	0.006523965598350433	0.006212340710411292	0.004033657571098199	0.006191282825120643	0.016845558237870376	0.015770166636544035	0.009019267599039434	0.01941575137961702	0.01908635309694887	0.009886814585569195	0.018860844945530232	0.019338636958834463	0.009871648581274794	0.019227436286370796	0.01773228870860883
YNL104C_LEU4	LEU4	ORFS	NO	244	112	4.1915468182036816e-4	1.732981016229661e-4	0.01507560047957079	0.014976296178861584	0.010215992819675083	45.978081038910595	46.282950889973286	1.0948977900881225	65.69386740528735	0.010604964245291169	0.0010118404232064358	0.009352605801082348	0.002024621543674541	38.6610802107728	37	13	17.15	20.15	37	48.5	52.2	56.275	59.7	65.30000000000001	0.009612818001507265	0.001987147848792393	0.018872672440039037	0.013610621808713908	0.006411661798443822	0.01716432862251218	0.012672110136233143	0.008166014267194587	0.013557988067897608	0.008583448278572284	0.007671118297036516	0.00684189453988697	0.010724559116489162	0.01226023220923324	0.00821478335581681	0.010207379223419643	0.009352605801082348	0.008164017152822533	0.009381496911472366	0.007987457522438995
YNL110C_NOP15	NOP15	ORFS	NO	52	76	8.932804694532436e-5	1.1759514038701273e-4	0.09134279533610176	0.07895535036833541	0.043396218763638014	7.588416557753297	8.778976691590087	0.3377208522723104	20.263251136338624	0.034798342598284716	0.0013925773964059223	0.033875784446380966	0.001651626403680046	39.0435222672065	35.25	16.4	18.3	21.5	35.25	47.25	51.4	58.35	63	67.25	0.024248512453276614	0.014149797550743089	0.032216003683575044	0.01740547739827842	0.013876287357418441	0.010969910407133297	0.020635666216317163	0.019010924402104074	0.015710445149749994	0.02810857290332206	0.025878026057838767	0.020329837167496968	0.03416135587211029	0.0346425407205505	0.02097870503954891	0.03468551417381792	0.033875784446380966	0.01751920699465028	0.03618969376771019	0.03519688442415764
YNL112W_DBP2	DBP2	ORFS	NO	67	106	1.1509575279493717e-4	1.640142747503072e-4	0.06548616121942122	0.057139754729229324	0.036755381771301304	10.584636015500307	12.130734264516752	0.3145997173894439	18.875983043366634	0.03740421646404527	0.0014324324372229074	0.032706371722123546	0.0012199913108620496	34.93353984793015	33	11.3	13.55	15	33	46.375	48.8	52.8	55.9	65.85	0.034393909700918227	0.028554333462454968	0.0322603174211474	0.024377026312189812	0.018478854320725154	0.020482760655204126	0.02265088563122535	0.01859529594285082	0.0162523246696557	0.041176018518325516	0.03368728129579293	0.019207318293345172	0.037121120151997644	0.032728100729511336	0.018083702301026697	0.039852490777838534	0.030834256090550485	0.020526495010846173	0.03663174203845888	0.032706371722123546
YNL113W_RPC19	RPC19	ORFS	NO	49	50	8.417450577540181e-5	7.7365223938824165e-05	0.08112541937659208	0.08836123352212741	0.036530802048930756	8.544142956504036	7.844471528188518	0.34386042097391145	20.63162525843469	0.034166287043575	0.005343267364959069	0.02923387735185493	0.004734989367723446	41.954693877550994	42	16.45	18.45	21.8	42	50.5	53.2	57.724999999999994	62.05	73.79999999999995	0.03701591118190889	0.03902356032995042	0.01948841075429525	0.020259617597432982	0.020283817606390635	0.012514374667262648	0.026291313591844903	0.025975073913654605	0.015278998186419812	0.04021433951318518	0.04008566251879484	0.012462343418607686	0.032996196350869186	0.03137313093624267	0.008042202045247122	0.03114036223352664	0.02923387735185493	0.015182093543686243	0.032424157711264404	0.02650835307748619
YNL132W_KRE33	KRE33	ORFS	NO	44	52	7.558527049219754e-5	8.045983289637714e-5	0.11638946475951274	0.06376292015416457	0.1327928963846518	5.955411703216832	10.870693796395608	0.4424419342305979	26.546516053835873	0.026451907738430327	0.004345817862830246	0.02072825820859778	0.0046462149087712476	42.2666083916084	39.75	16.9	19.3	21	39.75	53.5	56.099999999999994	57.95	64.25	77.425	0.029176936010291147	0.023525060947765804	0.024006309073726265	0.024446574399042437	0.019070131035737296	0.023820289214118103	0.028319644729219648	0.025070419156847885	0.02083953387355539	0.037445240084611156	0.02879874292534134	0.03299587732771326	0.02799098965255648	0.026343333981026205	0.018466720929741814	0.025339148501097346	0.02072825820859778	0.01765913958850631	0.022004124048678263	0.019740491305683342
YNL142W_MEP2	MEP2	ORFS	NO	22	28	3.779263524609877e-5	4.3324525405741525e-5	0.038287398360410375	0.01977570290371924	0.051212511756178504	18.103794204953548	35.050444676208414	0.5825013716654884	34.950082299929306	0.020027497656212947	0.003060638861901691	0.015930516542114002	0.0011856153970177944	46.4935064935065	39.5	15	16.9	21.674999999999997	39.5	58.75	62.8	67.425	72.69999999999999	78.725	0.01878287520925851	0.009435081995711742	0.017788561303648465	0.016832629890106393	0.016134630284392795	0.012575888287495353	0.024930069011275372	0.01859867513429046	0.020026782669759022	0.01109169568922316	0.010410708643374539	0.010799901410103726	0.018551135056857758	0.015986948401985453	0.012714995145713344	0.01879022917433816	0.016037100649147623	0.014222886274681584	0.01733227862789958	0.013913451825648907
YNL149C_PGA2	PGA2	ORFS	NO	55	128	9.448158811524692e-5	1.9805497328338983e-4	0.023194401604099354	0.022414366149658527	0.015517464758599227	29.88424501701476	30.92423742575942	0.698611658657338	41.91669951944028	0.016670982047522317	0.007125270874862092	0.008943802727542081	0.00447053740528659	33.044602272727246	29.75	10.55	14.35	16.5	29.75	43.75	47.8	51.5	57.9	65.475	0.02361869087652037	0.022679419404733992	0.01771051415032841	0.023870868841921758	0.01309601029963997	0.032988835927457286	0.011511248419705222	-0	0.022301315894698293	0.015276937257185907	0.010582190357528325	0.017642936318891404	0.010136908380158093	0.006255216159811408	0.015490483577173312	0.014721100736830592	0.008943802727542081	0.01568092786939529	0.012704639828259808	0.005621007317812836
YNL151C_RPC31	RPC31	ORFS	NO	21	31	3.6074788189457915e-5	4.796643884207098e-5	0.10071104502648251	0.10406794845059571	0.042407851045602046	6.882533890673844	6.660525078852725	0.2240658621944026	13.443951731664157	0.052923405091619635	0.004732792473846693	0.04910051280610005	0.007780555689033686	32.494623655914	33.5	11.25	13.5	15.75	33.5	41.5	43	46.75	56	60	0.06549388596372682	0.04894413988018337	0.06405119082159412	0.05157889976170683	0.044176093269013915	0.043499300443535775	0.05996655043884668	0.048448481939970846	0.04368293852249624	0.05919003178574556	0.05947789660575016	0.026231750032031383	0.05688581946909146	0.05381957834183629	0.03330665537561007	0.05686866765297336	0.044379637284692915	0.03202515478214325	0.05487749666078434	0.05492793451330574
YNL161W_CBK1	CBK1	ORFS	NO	20	23	3.4356941132817065e-5	3.558800301185911e-5	0.03156351511372406	0.023933543871951672	0.026543990957129737	21.96039249945769	28.96132659118076	0.5095584541488571	30.573507248931428	0.022927521455920828	0.0027144079061399698	0.011349795231718446	0.008865510907356999	38.2923913043478	34.75	14.075	15.55	17.875	34.75	43.875	49.2	54.35	59.099999999999994	66.075	0.040622728154369965	0.027895459288433257	0.037742665473588795	0.05281039281666013	0.04128021085882209	0.05570916219249837	0.05481986469340601	0.04062206261841465	0.05003594494644826	0.026499186544100398	0.009898057672625228	0.035255221727691556	0.019710487708164193	0.021224860946621567	0.01507585813549415	0.02625328661783412	0.02705339616005818	0.01767572247813065	0.022646765973138305	0.011349795231718446
YNL162W_RPL42A	RPL42A	ORFS	YES	921	1956	0.0015821371391662258	0.0030265275604868013	0.04946256777795993	0.03544051873659672	0.029729219465317865	14.013570497826143	19.558042750773428	1.0052824098678665	60.31694459207199	0.011555820812372245	0.0014548425046744314	0.01051555853307355	0.0011622942516391506	28.56480019717165	24	9.5	12	14	24	35.5	38.5	42	48.25	56.5	0.003060601520268006	-0	0.007156005234251729	0.0011918882394777353	0	0.002895611578902445	8.084816791862986e-4	0	0.001657974327124885	0.005272313018178381	0.004822789419305326	0.0037810583739719505	0.009696029713376618	0.009081032775953131	0.006100819044306666	0.010904236961296023	0.010585787005149006	0.005738551922281886	0.011266965549194876	0.010471939170165399
YNL178W_RPS3	RPS3	ORFS	YES	2492	3677	0.004280874865149006	0.005689438568461129	0.044406755781495805	0.03796413080559071	0.021709693268803933	15.60904795591436	18.257949434150362	0.9268172551589442	55.60903530953665	0.012540305612420066	0.0017664644871667934	0.012520139889771964	0.001946358457496501	31.41121346262895	27.5	11.5	14	16	27.5	39	42.5	47	52.5	61	7.276609788503305e-4	-0	0.0024133784414292828	0.0015092190637770626	0	0.0045362047866147415	0.0019847346427999506	-0	0.00406769572198407	0.005473498211232433	0.004812583741769266	0.005763948245159859	0.010260436597040408	0.009584306710341165	0.004547166381133213	0.011159077396744594	0.01042120220810842	0.005391821825535288	0.012987916219651358	0.012520139889771964
YNL186W_UBP10	UBP10	ORFS	NO	25	24	4.294617641602133e-5	3.71353074906356e-5	0.11476149984391268	0.0659453246166967	0.12744857911343382	6.039893008567298	10.510937425644993	0.2822789548629338	16.93673729177603	0.0417776298202514	0.007667107739766274	0.03341294709325246	0.011617036428464903	40.42583333333335	40.25	8.625	13.05	17.975	40.25	53	55.4	61.45	65.95	75.125	0.0685872064821698	0.015394508599944878	0.10292339946621056	0.0645177737423569	0.0414062637355042	0.07777788865604102	0.05318562490851689	0.014380961034546622	0.05895121920435801	0.035492968792646726	0.03549296879264673	0.010649850339345788	0.033315186044256685	0.01837952341626122	0.03359148361484185	0.03461893296436125	0.023020500209796325	0.03295886821362792	0.04244567198765717	0.039345011835291585
YNL209W_SSB2	SSB2	ORFS	NO	1641	971	0.00281898701994764	0.001502432648891965	0.04665841210325539	0.040543348976028286	0.034040293502554005	14.855781611813232	17.096446101918627	0.8881867330835028	53.29120398501017	0.013089314740237555	7.38093203262514e-4	0.012175853542608063	0.001059656327752518	32.854203654926394	29.5	11	13.5	15.5	29.5	42	45.5	49.5	55	63.5	0.0053193782306513214	0.004765508990216245	0.005713738634130082	0.004046288848298652	0.0030878321730717436	0.005168337164346776	0.004352661305420229	0.004420545340781708	0.004311269427904234	0.008872817096165879	0.008475387918920335	0.004997350121323653	0.012356304011809689	0.012114025992977758	0.004289936659628323	0.01268683080925613	0.01153604126508279	0.004062085434418341	0.01264622507565712	0.012175853542608063
YNL244C_SUI1	SUI1	ORFS	NO	413	583	7.094708343926724e-4	9.020785111266898e-4	0.03670742709582545	0.03008479996372665	0.01996682697268136	18.883022739525465	23.03978026763267	1.24985732067594	74.9914392405564	0.009284018242750039	0.001593903236423975	0.007718305969739933	0.0020955913529679612	33.1686193563392	30	11.05	14.5	16	30	43.25	45.8	49.5	54.4	61.7	0.0033889789373640006	5.591337394395654e-4	0.006045240445065763	0.004411389650072578	0.0034496435743475717	0.005723661794963976	0.0034174713563261453	-0	0.005535690573726128	0.007221305899390047	0.005666434265350156	0.0066603969160777135	0.011284240076097306	0.009923262038689165	0.005668429614289441	0.010630633697702088	0.008884058861872619	0.00533232945919097	0.008189308103774424	0.007718305969739933
YNL247W_YNL247W	YNL247W	ORFS	NO	72	69	1.2368498807814143e-4	1.0676400903557734e-4	0.031027388440966974	0.02599687922472843	0.02226099874874558	22.339849255400086	26.662707264517287	0.4768252922477335	28.60951753486401	0.02452090341773709	0.0033116539262427525	0.021159011264329793	0.004470898184245791	37.82155797101445	34.25	11.675	14.05	17.5	34.25	46.25	50.9	57.4	66.15000000000005	78.725	0.017288740173059966	0.013425290425083022	0.016477073358112226	0.01910561943716226	0.019830838328448536	0.017370533969566317	0.016835657029122517	0.013516805317568955	0.013874971890358348	0.021411084138854727	0.016096315098892436	0.016366674235624355	0.02166179088773276	0.017150140189185627	0.016918295516460673	0.020902708167115095	0.01964058062577552	0.015506203673022483	0.024479924496952542	0.021159011264329793
YNL248C_RPA49	RPA49	ORFS	NO	56	69	9.619943517188777e-5	1.0676400903557734e-4	0.07757995306665064	0.058963544726786145	0.043205724193454025	8.934617167974404	11.755520869237365	0.41160742235849723	24.696445341509833	0.028461944037195007	0.0019243247757281061	0.02644361788852464	0.002977421024240693	39.86684782608695	37.75	15.25	17.9	20.625	37.75	50	52.2	56	61.2	71.775	0.023358304119404365	0.01727364374520748	0.022385996895979105	0.02379397850020475	0.017980129528236306	0.014522659456613149	0.02789849292452838	0.023712272162081938	0.014594173592150197	0.029644472603719225	0.023681001436029428	0.02378916580532567	0.02555204600041133	0.02340144276101831	0.011399689545487495	0.029687561366868755	0.02477272566105772	0.013341274057631273	0.028655598347542634	0.02644361788852464
YNL255C_GIS2	GIS2	ORFS	NO	303	250	5.205076581621785e-4	3.8682611969412077e-4	0.01868736578999465	0.0158647856508614	0.013494105778279981	37.091754308735226	43.69092629513781	0.6449753138708446	38.69851883225068	0.018069944626018446	0.002624461949701222	0.01636064556042081	0.002438500917543627	32.6158217821782	29	9.55	13	15.5	29	41.5	45	49	55.55	64.45	0.010662062229393624	0.0087454754822497	0.010432632983904226	0.008562302658202129	0.00688603980611637	0.008452852973789851	0.010780759640186247	0.010185243368852369	0.00827638506893594	0.01421739892391728	0.014263682198319857	0.005009984075721314	0.016056760040866702	0.01582978715133091	0.007326191590385476	0.01700100133914279	0.01636064556042081	0.009451811260131464	0.016643431389033486	0.015468850929521882
YNL289W_PCL1	PCL1	ORFS	NO	23	12	3.951048230273962e-5	1.85676537453178e-5	0.14210977555466878	0.11682421790586167	0.11243922861341732	4.877547500546827	5.933249055589582	0.13871415629190006	8.322849377514004	0.0869365651837709	0.02587098688189317	0.0901500849682651	0.02587098688189317	43.56521739130435	45.5	7.699999999999999	9.8	12.350000000000001	45.5	58.25	59.7	63.125	66.45	70.825	0.14725173032683708	0.14725173032683708	NA	0.15871956810899238	0.15871956810899238	NA	0.13233946797372959	0.13233946797372959	NA	0.33171773516227243	0.33171773516227243	NA	0.11623868888908044	0.11623868888908044	0.13866201389547458	0.09981033815962329	0.09981033815962329	0.11542881748645435	0.0901500849682651	0.0901500849682651
YNL290W_RFC3	RFC3	ORFS	NO	20	26	3.4356941132817065e-5	4.022991644818857e-5	0.03223368892223725	0.02781300874275045	0.022730408169621442	21.503811811057087	24.921689953468853	0.5291879004571314	31.751274027427883	0.022067604186951115	0.007643775773720209	0.02144507614255243	0.007202886135315446	38.03653846153845	35	11.2	12.75	16.275	35	44.5	49.2	53.975	60.2	76.725	0.037749104044026933	0.04051493358177648	0.02803509223788454	0.025671605523949356	0.019080965324990897	0.025952448715958098	0.020031069831410456	0.021825263968279666	0.013247744285214887	0.029218242253113782	0.026628331637069565	0.02384956186298523	0.01504086194055945	0.008798284617567634	0.01250562715093306	0.016810411271870114	0.01407289449471913	0.011697633902075861	0.017806785322261952	0.02144507614255243
YNL299W_TRF5	TRF5	ORFS	NO	6	11	1.0307082339845118e-5	1.7020349266541317e-5	0.23488242715016694	0.20123155853748842	0.1649470907546578	2.9510389047401864	3.444525230523499	NA	NA	NA	NA	NA	NA	59.66666666666665	54	23.5	29.5	30.75	54	66	66.5	81.25	96	111.25	NA	NA	NA	NA	NA	NA	NA	NA	NA	NA	NA	NA	NA	NA	NA	NA	NA	NA	NA	NA
YNL300W_YNL300W	YNL300W	ORFS	NO	151	130	2.593949055527688e-4	2.0114958224094282e-4	0.08609071904016127	0.07146644435993775	0.06194221914955686	8.051357780350196	9.698917957481395	0.7044887140807606	42.26932284484564	0.016530751843462053	0.002620468324442169	0.011812680454584107	0.0019572273899296218	39.826668364747846	36	17.225	20	23	36	50.375	52.5	54.9	61.5	68.25	0.022830274919528493	0.016841560465318012	0.023067524589365604	0.014731682320193902	0.01439004933493579	0.014055432699777784	0.01833449521949503	0.01889791400841888	0.015440556588756135	0.017511620588653992	0.01701336581125391	0.013561918523529946	0.01601432705393342	0.011381294583812561	0.014043519707433191	0.014656448444024911	0.010906487483970783	0.016404020498375017	0.013629099335821054	0.011812680454584107
YNL301C_RPL18B	RPL18B	ORFS	YES	213	384	3.6590142306450174e-4	5.941649198501696e-4	0.056494952433408345	0.05428209743524426	0.0355127374417329	12.26918778942191	12.769351467799012	0.46007073815105093	27.604244289063054	0.025425336909988674	0.0034192690990975006	0.023140500259076546	0.002802883873017799	40.3338835093897	37	14	16.6	18.5	37	51.5	55.8	60.775	68.3	75	0.012037628482065386	0.01300658786591253	0.007742964801974299	0.012786460528055862	0.012987449377268938	0.007083688213447937	0.011344668142273744	0.010768064803001843	0.006111227034982272	0.021417067398565408	0.020010676918384093	0.007183447664586249	0.023167338229465293	0.02186368870562425	0.011402048527599027	0.02467829234455013	0.023140500259076546	0.013081521930149954	0.027628266265997715	0.02380762134378876
YNL302C_RPS19B	RPS19B	ORFS	YES	1354	2156	0.002325964914691715	0.0033359884562420977	0.04474475581990445	0.03537943029936097	0.027946252840492503	15.491137851993882	19.59181294596666	0.992372771735503	59.54236630413018	0.011707032233041866	0.00190367607100807	0.011956931804960423	0.0014797429130616266	28.9373103948173	24.5	10.5	12.5	14.5	24.5	35.5	39	43.5	49.5	58	0	-0	0	0	0	0	0.0029221714598771753	-0	0.004165314852925918	0.006043400831220865	0.0057869412712241355	0.003278524150678157	0.009587485983128998	0.009799245870491979	0.003967931509236576	0.009937482339852347	0.00950228489580702	0.003736264814447513	0.012042483767654648	0.011956931804960423
YNL308C_KRI1	KRI1	ORFS	NO	14	26	2.4049858792971944e-5	4.022991644818857e-5	0.05931802653215494	0.039349107943683966	0.051485317789341276	11.68527041580195	17.61532133211178	0.34936595623331973	20.961957373999184	0.03361871901758791	0.0024666856017096467	0.028812156117211853	0.0022174976797247397	39.846153846153854	37.75	17.75	20.55	22.45	37.75	48.875	52	56.575	63.3	69.4	0.03416734521350395	0.018812827913606694	0.047080680882669444	0.02553546247603174	0.021403438180747962	0.023063579747293082	0.022525998770766664	0.021210986712643324	0.01396004106791954	0.03328734798252831	0.028793280157308837	0.023767330108388548	0.029854710795377264	0.028605196553605942	0.011272823581034234	0.032899417561114634	0.028812156117211853	0.012767584155904451	0.0337740739986084	0.027946429884708603
YNL313C_YNL313C	YNL313C	ORFS	NO	43	49	7.386742343555668e-5	7.581791946004769e-5	0.12434694952639982	0.0886651025197181	0.11878763870399207	5.574299837671408	7.817587312954354	0.26002326614499033	15.60139596869942	0.045435853341036885	0.0021610237896716126	0.04187481898028661	0.003342045352460192	38.46796392975795	35	11.75	13.3	19.1	35	53.5	58.4	62	66.7	73.4	0.036669046055615336	0.0287660370225616	0.0351382810190395	0.03859956318043072	0.030145257102111012	0.02735730505320271	0.05050352906578354	0.04708629587354421	0.030236889759059377	0.04259823227213037	0.03710500127956833	0.024677098163228103	0.04343533785147873	0.04271866171525709	0.019306715957732225	0.04611846234240446	0.04199109306265106	0.018783131326935997	0.04489994690448542	0.04187481898028661
YNR003C_RPC34	RPC34	ORFS	NO	22	27	3.779263524609877e-5	4.177722092696505e-5	0.03994795968173155	0.02815498343745075	0.035879258711436705	17.351253633034123	24.618987331313637	0.4508421533819326	27.050529202915957	0.025952596556661902	0.005463080950576043	0.017400455773529007	0.003940001254379072	36.782828282828305	36.5	14.975	18.55	21.325	36.5	45.125	49.5	52.4	58.7	61.525000000000006	0.047808843456161064	0.03169152440954867	0.045372156613537704	0.03744437445545385	0.031216691894651864	0.03393639080469106	0.038225311485585105	0.023901313026400084	0.03249846488672927	0.028784181926101094	0.027127209712263185	0.015501449207964332	0.01876008345211653	0.010295637843309639	0.017182515989683324	0.022514032123052148	0.01253546189666141	0.0202627763781356	0.027290855158258596	0.019739170036012298
YNR012W_URK1	URK1	ORFS	NO	25	32	4.294617641602133e-5	4.951374332084746e-5	0.07620643012145782	0.06354652518245753	0.04414215453475445	9.09565215763561	10.907711768184825	0.3671309684833672	22.027858109002032	0.03196566398991081	0.005023173500254999	0.03318638739291277	0.005240407345428626	40.302499999999995	38.75	14.275	16.8	19.925	38.75	55	56.2	60.775000000000006	64.25	73.125	0.012636520080391643	0.014521428970255233	0.0074095240883604524	0.027041858821609848	0.022790194599244324	0.02118932736600514	0.027374359552597684	0.023357498683328537	0.02156346467133746	0.026915078237825688	0.025108735655046226	0.009365199502103402	0.028427997296402586	0.02692393225577839	0.007909903629889513	0.02714368063357239	0.025341569256760267	0.007141142597964022	0.031601025366253234	0.03318638739291277
YNR050C_LYS9	LYS9	ORFS	NO	134	186	2.3019150558987433e-4	2.877986330524259e-4	0.019732208471190543	0.016929077596910543	0.015922714951775913	35.12770410732055	40.944178830300864	0.8012301113381287	48.073806680287724	0.014520244782837533	0.00112276337202643	0.012542848532828409	0.0021673674569960616	36.53799550633925	31.5	12.45	15.65	18	31.5	46	49.2	55.05	62.5	79.225	0.010220856362855532	0.004463918979030618	0.012226785082712173	0.010306667314333636	0.005749405957245953	0.01701994573548498	0.013372056876693019	0.005857713291301301	0.01826596812597691	0.010053887842296858	0.008336421812334035	0.0103656893734555	0.013003308874335472	0.012714217477851524	0.0052696762154278605	0.013946833737024602	0.01309771782427515	0.006216985832730445	0.01597170002275658	0.012542848532828409
YOL006C_TOP1	TOP1	ORFS	NO	12	14	2.0614164679690236e-5	2.1662262702870762e-5	0.11737210808728654	0.06993656582006941	0.1284170829999858	5.905552791507076	9.911084029250915	0.2404001928010259	14.424011568061553	0.0492373950846558	0.004367451526067645	0.04401166003304467	0.018587476962283717	34.184523809523796	32.75	10.475000000000001	11.85	12.775	32.75	46.5	53	59.775000000000006	62.349999999999994	63.625	0.002358508058339632	0.002358508058339632	NA	NA	NA	NA	NA	NA	NA	0.07612081840604594	0.04822591653112289	0.0932517415681514	0.05412194660402673	0.009361862335779562	0.09385374382308216	0.047907758155813475	0.020657808607003898	0.05633394008307878	0.04432537214978578	0.04401166003304467
YOL019W_YOL019W	YOL019W	ORFS	NO	27	17	4.638187052930304e-5	2.6304176139200214e-5	0.03388221122846855	0.02637409842904783	0.02596958796095242	20.457554434273415	26.28136019226078	0.6455575990291229	38.73345594174737	0.018053497738567636	0.0022779834554231	0.010140693101546066	0.0031952709044632635	46.4281045751634	44.5	17.549999999999997	22.9	26.35	44.5	56.5	63.9	65.55	68.8	77.6	0.029435092047235063	0.01659768216342663	0.029213085427429505	0.03674317947103456	0.02336623554330208	0.02962841386766695	0.03626313016044272	0.02372969186046096	0.03355180214007739	0.02170726146801851	0.012445417447340599	0.024493172164908157	0.014387936487738024	0.010140693101546066	0.013348268836359275	0.018244290493816425	0.00928330903285903	0.020867930060329762	0.019918717198576828	0.014131055155886921
YOL021C_DIS3	DIS3	ORFS	NO	25	51	4.294617641602133e-5	7.891252841760063e-5	0.03837191210075018	0.03540186032036606	0.017685901489341953	18.063920785078473	19.579399904055045	0.43867655910520065	26.32059354631204	0.026682013454092126	0.0030808504881842604	0.023977788420418894	0.0025391432329984575	41.78117647058825	40	12.95	16.7	19.6	40	56	61.1	62.8	68.4	75.45	0.03639266051230991	0.015136223099155747	0.05354750393700705	0.03654221778579166	0.017653440064813574	0.05567544511910634	0.03885976435382584	0.021029514788825806	0.05048062888592856	0.04115945557720088	0.028863627791206013	0.037575302177529996	0.024603676202866697	0.02482184431569455	0.013282356704140413	0.02584136442832004	0.021289452085076706	0.01560520552397224	0.025126800095034617	0.02037961559971745
YOL039W_RPP2A	RPP2A	ORFS	YES	2949	2676	0.005065930970033876	0.004140586785205869	0.029289285670798595	0.01705206689122766	0.027071194154325743	23.665554303736833	40.648865910591226	0.934042827404446	56.04256964426676	0.012442690216551868	9.209774845415233e-4	0.012595036328038904	7.58936711280295e-4	31.9658010924126	28	11	13.5	16	28	39.5	43	47.5	52.5	61.5	0.0012057715579026312	-0	0.002356466130376558	9.92096742246576e-4	-0	0.0018132847268319018	0.004638710586173754	0.003301815977909266	0.005842711541518948	0.010006538664017928	0.010100627872352254	0.006043683981163927	0.011158329925974096	0.012175949534664042	0.005675852810461585	0.012007374873620422	0.012595036328038904	0.005179014900479879	0.01268209499441777	0.013602237387368564
YOL040C_RPS15	RPS15	ORFS	YES	1802	1823	0.003095560396066817	0.0028207360648095287	0.034178304681528104	0.02126799055708705	0.026609194188371703	20.28032657028075	32.591098754695025	0.820020952802502	49.20125716815012	0.014185141027891052	0.001465159621619835	0.012758104738019763	0.001279312234824802	31.30379422388605	27.5	11.5	14	15.5	27.5	39.5	42.5	46.5	51.950000000000045	61	0.0021964177637779792	0	0.004925818861751414	0.0023093858685313165	0	0.0041294754800990955	0.0032719124976398426	0.0011498811914491907	0.004527877319244514	0.008293205760202297	0.008549089857704004	0.005225152817347134	0.012519552837979816	0.011764924101091003	0.005938563536599544	0.013649421534994429	0.012541918466384444	0.005126402279437228	0.013414421288535296	0.012758104738019763
YOL041C_NOP12	NOP12	ORFS	NO	37	42	6.356034109571157e-5	6.49867881086123e-5	0.13612711625511162	0.07352386099415985	0.1268089767811225	5.09191114620352	9.427513343117324	0.2644926161433997	15.869556968603982	0.04465068528768503	0.005398958830942939	0.04577651784188403	0.009522840591972804	41.44948519948525	36	14.425	16.8	18.674999999999997	36	52	56	59.025000000000006	63	85.3749999999999	0.04369904798474643	0.030887986968070325	0.05321791641882015	0.0366193035134168	0.021794173393097208	0.03150648710088465	0.030724471330508814	0.01683764835782601	0.02715637791619028	0.035392691538411285	0.036819396023253265	0.015185235071213481	0.04009987462559727	0.03862136159871814	0.02358739573474495	0.04901204605012149	0.05275942032885072	0.017961681970592915	0.04314137378835062	0.045906842330555676
YOL052C_SPE2	SPE2	ORFS	NO	30	30	5.1535411699225594e-5	4.6419134363294495e-5	0.026973483203687778	0.015345609288531969	0.030038446225783805	25.697355262785607	45.16908827321348	0.5763872880894515	34.58323728536709	0.020242105920073097	0.0029119267924575375	0.01888003217660851	0.002185303632620567	51.6666666666667	46.75	15.75	21.200000000000003	25.175	46.75	56.75	65.8	69.975	74.1	82.25	0.024830108834119888	0.016639955426564636	0.022677374366037083	0.028257440886771356	0.016194293750482806	0.03243510297784268	0.027845752874689288	0.015074758507338193	0.037273478158056324	0.023903276487758376	0.023881904595338652	0.014177357817927309	0.017526109908093154	0.01917064171390472	0.012169089427561045	0.021200988193847983	0.01737190370733947	0.017832648715535748	0.01886527308203496	0.020159258002481216
YOL077C_BRX1	BRX1	ORFS	NO	85	103	1.460169998144725e-4	1.5937236131397778e-4	0.06156334807290485	0.05339057804789699	0.03523814664590885	11.25908843910021	12.982574939310808	0.4101627886757529	24.609767320545174	0.0285636351999054	0.0032424057070105723	0.02673632575961645	0.005097919912196938	39.71901770416905	36.5	10.6	14.7	17.65	36.5	50.5	54.5	58.4	64.1	75.1	0.019173536739190793	0.016570904895430432	0.01498811682530805	0.020443343053052298	0.015345671718983423	0.014528449200277722	0.01704132537675894	0.012964978275045797	0.012887531825865634	0.024410048180000452	0.024533675610088825	0.011813192969824844	0.026080494473945576	0.023973506037648407	0.014587742122853423	0.026010728714664838	0.02559930158075166	0.013468160134571314	0.02785669638675304	0.02673632575961645
YOL086C_ADH1	ADH1	ORFS	NO	5616	8914	0.009647429070095031	0.013792672123813573	0.003214894085171071	0.003214894085171071	NA	215.60498174951897	215.60498174951897	2.966962898969207	178.01777393815243	0.003900466649598756	8.739818861384138e-4	0.0012225837107226506	9.41366130712933e-4	33.8753207285572	30	13.5	16.5	18	30	40.5	43.5	48	53	63.5	0.0031621732764852742	-0	0.006198968869994648	0.004038901956193039	0	0.006452897902225378	7.938668588881755e-4	0	0.0033680918356745575	0.0025730913975619578	-0	0.00508500777742566	0.0035573699360709485	0.0023624500834494443	0.0044104828983136295	0.0033217872539278966	6.579190374322619e-4	0.005728605668828554	0.003957142161998732	0.0012225837107226506
YOL093W_TRM10	TRM10	ORFS	NO	11	29	1.8896317623049386e-5	4.487182988451801e-5	0.08201707164294535	0.06703618658708174	0.05709967216244631	8.451254923822509	10.339895746598431	0.3253650378061704	19.521902268370223	0.03614398449337342	0.004726127750697752	0.02551558089921927	0.0050890251172645345	40.2131661442006	38	23	27.5	28.5	38	50.5	54	56	57.7	58.5	0.0840837265212564	0.0840837265212564	0.1041244402452804	0.0670196048764717	0.00827498710658621	0.10793713472155414	0.10128647913371193	0.10128647913371193	0.12832725981268608	0.05152365351499014	0.025190072656077808	0.0510394589290208	0.034198974821952964	0.0250197954503817	0.03425202070875775	0.04428484554621075	0.025650996694918146	0.04784604937516433	0.03212409388578162	0.017033919828006058
YOL109W_ZEO1	ZEO1	ORFS	NO	407	552	6.991637520528273e-4	8.541120722846187e-4	0.01881720118444329	0.010248661324822257	0.019449028313914065	36.835827696468996	67.63294820574691	1.533943900424556	92.03663402547336	0.007558101057708393	4.783607656917321e-4	0.007610062703777187	5.875642703989858e-4	35.241413844674696	31.5	9.5	13	15.5	31.5	43.5	48	53.5	59.5	69.94999999999996	0.0044802768030503546	0.002968931470262587	0.006163250647370628	0.005206636772519627	0.0046317482596076156	0.005465979761760922	0.00571861050854169	0.004346692660505143	0.0057582562966699835	0.0072439307354248165	0.006661353861363314	0.0050345479144876205	0.007734263667134546	0.007583387111959581	0.0040475367300323575	0.007718684476317848	0.00833745303670812	0.005156438538882405	0.008184787353588857	0.007888881314890829
YOL120C_RPL18A	RPL18A	ORFS	YES	3225	3856	0.005540056757666751	0.00596640607016212	0.03601949651282798	0.021949380857037768	0.030241980574042843	19.243666560222128	31.579350008758773	0.8838574426590716	53.0314465595443	0.013153852046025394	0.002020308564695201	0.013400579644359163	0.0018602600542557601	28.6669523384477	24	9	11.5	13.5	24	36.5	40	44	50	59	0	0	0	0.0029574627762307456	-0	0.005381113604452005	0.002313935479307635	0	0.004160486757983843	0.005483732486998339	0.00481006507100802	0.004982974599724642	0.010583107020105459	0.0108868744110741	0.004580222929861947	0.012038162971494773	0.012353986680990414	0.005114163971366178	0.013091356415832187	0.013400579644359163
YOL121C_RPS19A	RPS19A	ORFS	YES	843	1254	0.0014481450687482392	0.0019403198163857101	0.04444807180817249	0.03446579659057672	0.026829583568466306	15.594538803649499	20.11116089362224	0.9008626721315364	54.05176032789218	0.012903942961926403	0.0017455053295451343	0.011544453576352802	0.0017500205393043901	30.175071089240397	26.5	10.5	13	15	26.5	37	40.700000000000045	45	49.90000000000005	60	0.0021180039956516642	-0	0.006344549566236529	0.004800745079284956	0.003597184363024889	0.006446721009273043	0.0017257759147650345	0	0.0035628032359936008	0.008879319629511186	0.006670225639461364	0.006764208052948677	0.010947656326321659	0.010610050923013887	0.00409360230964321	0.011508542976503762	0.010569673503507874	0.0061361780095443045	0.013427922106782538	0.012876471202755521
YOL125W_TRM13	TRM13	ORFS	NO	15	25	2.5767705849612797e-5	3.868261196941208e-5	0.08271199468019355	0.07247081032084908	0.06259834175313954	8.38024984453589	9.564501590242799	0.5356083955518331	32.13650373310999	0.021800168730262193	0.003077420451943165	0.021308980651605566	0.002567200175820005	38.58	35.5	16.299999999999997	19.8	21.75	35.5	47.75	52.9	56.25	59.1	66.35	0.07539627724560587	0.04203631880560165	0.07255758628096703	0.07143141120287724	0.03767410607488897	0.07103854777228936	0.057963012283239836	0.05133047294832697	0.04363997213785395	0.04297720905261262	0.03199167176715008	0.03911064927572319	0.021222903843523856	0.0171657776486502	0.013862264162922931	0.017482070029910216	0.017575719387329835	0.008816261326134231	0.02510276991796039	0.022919973253050372
YOL126C_MDH2	MDH2	ORFS	NO	14	10	2.4049858792971944e-5	1.547304478776483e-5	0.02931414996113177	0.015027193168292048	0.031011421484490445	23.645481157700406	46.126190885900925	0.8848967914709831	53.09380748825899	0.01313830035093521	0.0026025187337942175	0.01138616773837125	0.0014051496697221517	47.19285714285715	41	27.775	30	30.65	41	61.75	65.7	67.175	69.25	73.94999999999999	0.05087114244031067	0.0362326782246295	0.05886677876108162	0.041171176179798846	0.029238714214430896	0.04630802433450895	0.03926566151017059	0.036244793943726275	0.027914476451227407	0.02353565461642931	0.012128081858565568	0.02274238201419321	0.015490887743182163	0.01138616773837125	0.0203311082635127	0.014885496961593227	0.010539680814723054	0.017743529235003837	0.0097161114935828009	0.009080522299350647
YOL127W_RPL25	RPL25	ORFS	YES	1606	2223	0.0027588623729652103	0.0034396578563201225	0.0397684247737338	0.02970260582136904	0.024179480254368186	17.42958602216888	23.33624143041592	0.8669642984135809	52.01785790481485	0.013411886508583267	0.001886673087406132	0.014528250280743652	0.002369347458101539	29.47278704632705	25.5	10.5	13	14.5	25.5	36.5	39.5	43.5	49	57.5	0.0015162983150688052	0	0.005380788884332822	0.0016160956364539136	0	0.003915663778208849	0.0035425816097018224	0.001814810744869469	0.005259580842158649	0.0074332439674083175	0.007012367568998253	0.004046592586112414	0.011402119581693805	0.010499967708170856	0.005538420382152012	0.011785206389672448	0.01257072825692028	0.005298223108045876	0.013461708338533248	0.014528250280743652
YOL139C_CDC33	CDC33	ORFS	NO	308	428	5.290968934453827e-4	6.622463169163349e-4	0.03001234503076233	0.029902243859214785	0.01672215491383305	23.095402236962055	23.180440365057837	0.8550403744238045	51.30242246542827	0.013600198920738273	0.0016831615418817067	0.014370954191486346	0.002378505970064491	35.30830501274425	31	12.5	15.35	17.025	31	46	49.5	54	59.15	68.65	0.004656167306755628	0.0037564952543565826	0.005014449520320639	0.0058873019846208035	0.005378210094797598	0.004731450791707871	0.005156228194518977	0.004763201153329053	0.005088544158628222	0.010942362591047815	0.009099940997082664	0.0070893874944633235	0.01435692246300506	0.014370954191486346	0.009145654174277033	0.015152816708427217	0.01604538600400507	0.009917597589811252	0.012921585302664282	0.012144250104645152
YOR001W_RRP6	RRP6	ORFS	NO	20	28	3.4356941132817065e-5	4.3324525405741525e-5	0.06582759905613003	0.052053747179991325	0.05405327802202493	10.529735103492245	13.315990070093948	0.46817455734059354	28.090473440435613	0.024979696446885843	0.006141863851914854	0.012682651278493782	0.005383866933557919	38.32857142857145	39.25	14.25	17.450000000000003	19.424999999999997	39.25	48	49.6	52.525	55.45	59.724999999999994	0.03145743344300716	0.017194590059076892	0.03727216130898248	0.02453964270370995	0.010374406698841541	0.03288423527727214	0.02761637287998606	0.019110179086661072	0.03178294742945218	0.027986813824062012	0.01938827655043817	0.025398805672510606	0.024084475941200896	0.018780607247924165	0.02003744734252249	0.02133777942557478	0.012682651278493782	0.022009256020320757	0.02135523344570265	0.012112336692744145
YOR021C_YOR021C	YOR021C	ORFS	NO	84	137	1.4429915275783166e-4	2.119807135923782e-4	0.04149627620425874	0.03981945275766406	0.019752795728953047	16.70384053614931	17.407250289911005	0.591189370129083	35.47136220774498	0.01973025479348176	0.003053743344608625	0.017458040789296754	0.0030768026045919434	35.4461678832117	32	15.024999999999999	18.15	20.5	32	43	46.9	54.075	56.6	67.625	0.023048776871304952	0.011395097299622162	0.02614206544609918	0.014317816429408431	0.011548846940512223	0.014748780468704781	0.012771571889150984	0.007546753345257389	0.013055538584305	0.011785920120632608	0.01173586765988317	0.007444451439968436	0.01597187818268742	0.01600022546829944	0.009446763859380683	0.01771096344385737	0.018084723564537598	0.0091746733908362	0.02350260787903117	0.023339054448365093
YOR056C_NOB1	NOB1	ORFS	NO	22	36	3.779263524609877e-5	5.570296123595339e-5	0.11860914587129454	0.06572877639077673	0.1301983124366566	5.84396064458718	10.545566472118441	0.3541303092717582	21.247818556305493	0.033158840845296786	0.004674729646448294	0.029933780266210977	0.006522449592350847	38.378787878787904	36.5	12.575	15.3	19.65	36.5	49.75	51.7	58.25	60.95	66.425	0.03504381550375849	0.030344238486356298	0.021777499529816776	0.04404998576316199	0.0326022837418879	0.03462492020456641	0.05083862061511789	0.045534319225678827	0.02527573875959729	0.040622517506365856	0.03680465016451831	0.027015854421467304	0.037763011468921026	0.031016475132869266	0.02564968877534693	0.03143281986114608	0.027799306200050538	0.02228534720474303	0.029581940258215908	0.029933780266210977
YOR063W_RPL3	RPL3	ORFS	YES	2920	4146	0.005016113405391291	0.006415124369007299	0.029099357003136147	0.01690894519893987	0.026758177580922363	23.820017070660434	40.99292844141473	0.7851807984764546	47.110847908587274	0.014819252559663071	0.0017714698880221663	0.013918040543000436	0.0013007126203725783	31.867921383211446	28.5	11	13	15.5	28.5	40.5	43.5	47.5	53.5	62	0.0024736091458480475	-0	0.004966416952635569	0.0016684663862559202	-0	0.0029901927886576314	0.004433360731382693	0.003848519152617959	0.004844309354906643	0.009390748473058125	0.00954674129071681	0.004925757516723045	0.01330451870982143	0.013007977221416573	0.005114621296347603	0.013245077091800875	0.012337558914348245	0.005482378918582749	0.01441979495758558	0.014002389845426018
YOR078W_BUD21	BUD21	ORFS	NO	20	23	3.4356941132817065e-5	3.558800301185911e-5	0.11402984000070815	0.10410958146705933	0.0831703173480452	6.0786473133316745	6.657861560794572	0.1676787076221921	10.060722457331527	0.07136897775313375	0.06998764528022323	0.047463845924376843	0.06998764528022323	39.5173913043478	40	14.575	16.2	20.325000000000003	40	50.25	52.6	53.849999999999994	57.5	60.8	0.10534092354399065	0.10534092354399065	NA	0.046467636032048204	0.046467636032048204	0.06305681482315971	0.029708956484639962	0.029708956484639965	0.007080454599431997	0.07131810730845162	0.07131810730845163	0.01003749280020538	0.011973883080209451	0.011973883080209451	0.016933627846301938	0.01052725988550214	0.01052725988550214	0.014887793704703361	0.047463845924376843	0.047463845924376843
YOR096W_RPS7A	RPS7A	ORFS	YES	1659	3041	0.0028499082669671753	0.004705352919959285	0.04458110053819031	0.0379014943859183	0.025111213816539447	15.548005145502456	18.288122718915094	0.9188475349872022	55.13085209923213	0.012649766117115971	0.0021616903151775047	0.012858625336911624	0.002828596222399303	29.0070650873664	25	11	13.4	14.5	25	35.5	38.200000000000045	43.5	48.5	57.549999999999955	0.0027238926599077594	0	0.0056260507468205104	0.003103850882549273	-0	0.005117772915104133	7.380635240543645e-4	0	0.0018361804358909028	0.006459978564904659	0.006391668575494244	0.0036931623198247147	0.010068183059398238	0.009203623721010582	0.004687192182453535	0.010760547645491588	0.008774631767100725	0.004456215663129943	0.013385993613779323	0.012858625336911624
YOR098C_NUP1	NUP1	ORFS	NO	23	23	3.951048230273962e-5	3.558800301185911e-5	0.05166353279151642	0.04673591153645146	0.033610547930690834	13.41656567229111	14.831147136593845	0.4620415181474995	27.72249108884997	0.02531550393450998	0.01250493110203956	0.013130174690757003	0.016439288817319778	32.2173913043478	27.5	11.55	12.399999999999999	14.450000000000001	27.5	42	45.5	50.35	57.2	72.45	0.02862112239958018	0.02143059820851266	0.027472387622625816	0.04143330781204981	0.027819727624437053	0.04235353337436963	0.024909516624506415	0.017857921472453808	0.02509588196673205	0.0240855149047772	0.013770598992998326	0.021952667222879793	0.01791420868747892	0.014043087019489427	0.015619895486720685	0.02035328132192692	0.013130174690757003	0.021590480213819038	0.017778133138737714	0.006944976937091971
YOR108W_LEU9	LEU9	ORFS	NO	93	104	1.5975977626759934e-4	1.6091966579275427e-4	0.050629977646247354	0.040745261712054344	0.03628676209884746	13.690450061087883	17.01172483461752	0.503846724697809	30.23080348186854	0.02319047047464321	0.004751748174977736	0.021415040091040064	0.0026316612870571567	39.907878411910644	39.25	13.5	16.05	19.125	39.25	51.5	54	56.775	59.8	69.625	0.011148982441054748	0.008670975740283283	0.010386391199979734	0.005888913686149757	0.003045167733119236	0.00791609876031711	0.015289745595410104	0.011095401229243955	0.011790837866642746	0.024502130970774725	0.022051335913921395	0.010076746455171662	0.021677892289369536	0.021415040091040064	0.011499184942499003	0.021793400285448607	0.02160455704281316	0.010272095474442309	0.01909651726403234	0.019784330139680964
YOR116C_RPO31	RPO31	ORFS	NO	29	47	4.9817564642584744e-5	7.272331050249472e-5	0.05126313888965715	0.052782041627195	0.03238087762355267	13.521356584346703	13.132254062010622	0.41338163026601926	24.802897815961156	0.028338039821503735	0.0029213218890460912	0.02355221991626156	0.0029530821578966993	40.464783565664	38	10.95	14.1	21.85	38	54	55.2	58.150000000000006	63.7	68.4	0.06910376463553429	0.05346423562860404	0.0500932773740489	0.07752981724864134	0.06663883356942822	0.0561075459057325	0.05919788109129225	0.043815142909970066	0.056749663686205876	0.02966240340204264	0.021753446410219094	0.026896628393434256	0.02562461006326488	0.023451038286515454	0.020196419496589832	0.02597224748272837	0.02355221991626156	0.019871952970182953	0.032918985723602134	0.026176506205609167
YOR133W_EFT1	EFT1	ORFS	NO	925	605	0.0015890085273927892	9.361192096597723e-4	0.023970143462544842	0.0221498626842191	0.01861289828681449	28.91710605082694	31.29352043585287	1.419195986102937	85.15175916617622	0.00817170849037913	0.001300663148674819	0.007700987370792823	7.519631578204782e-4	34.208840741568	30	11.5	14.2	16.5	30	42.5	46	50.7	56.8	65.4	0.010364940802966743	0.002978443118885153	0.01398622210789611	0.00396276479219389	4.69951934238811e-4	0.006650076317564571	0.0031214942373844947	-0	0.0048122568051110585	0.004093863420955113	0.003938054800327954	0.004260394886716565	0.006526709154818315	0.006577780113890366	0.003998046374133779	0.007228781067729259	0.007423839807775296	0.003062793764405491	0.008762572629394805	0.008514423226188731
YOR145C_PNO1	PNO1	ORFS	NO	78	120	1.3399207041798653e-4	1.8567653745317798e-4	0.0905588245212523	0.08557204024210943	0.04802098202744853	7.654109737226965	8.100159568462084	0.40916407727132925	24.549844636279754	0.028634362751781158	0.0025166919023330214	0.026166003247724	0.003274265341823991	35.4644230769231	33	10.825	14.65	16.775	33	45.125	47	51.675	56.400000000000006	62.025	0.02022683846217662	0.011727304957926463	0.017125580385179744	0.010864692490798565	0.00795386122568295	0.01057079257255091	0.013777974410559581	0.015587850573662587	0.009132129134075042	0.027368206058143364	0.022292183996170778	0.01705795031417926	0.030055532598749254	0.02625675388665795	0.018228446414737833	0.028667235899216985	0.026166003247724	0.016762481704028727	0.03192518808539038	0.02989626053884389
YOR153W_PDR5	PDR5	ORFS	NO	401	473	6.888566697129821e-4	7.318750184612766e-4	0.020610241841412587	0.016894092221372337	0.016195915527773278	33.63120073473326	41.02896867598842	0.8340725109766112	50.04435065859667	0.013944490962881516	0.0033366406132468262	0.012600766936224184	0.003990801443521595	42.273789627411404	37.5	18	20	22	37.5	55.5	58.8	63.5	67.5	76.5	0.008851878487677526	0.006137509175952118	0.008512570766166	0.0052989639940802516	0.004505601772522985	0.00447149608653555	0.006750711938241861	0.006255216159811408	0.005068739963155192	0.016461406676269903	0.015999595435320306	0.008217681478764243	0.018502836762096173	0.019820763629412326	0.0065905532102192394	0.015563330223524213	0.015269082477559096	0.006631924645921853	0.013652450257231117	0.012600766936224184
YOR167C_RPS28A	RPS28A	ORFS	YES	2029	3912	0.003485511677924291	0.0060530551209736026	0.03160285091131702	0.02271838265497675	0.02179163714584594	21.933058587183616	30.51041049386069	1.8753578489942513	112.52147093965507	0.006177868362998982	0.0018308270782197904	0.006493871600815169	0.0015857003347066654	26.585792688027702	23.5	10	12.5	14	23.5	32	34.5	38	42.5	51.5	0.0013107483072155772	-0	0.002561624522620675	0.0011248531487618495	0	0.001986519225419068	8.515499316762864e-4	0	0.001711335972904797	0.0028198635924328833	0.0017892313705728006	0.0033637650032931387	0.004614406322081441	0.0052100297484444945	0.002546778436798116	0.00467429619021936	0.0052100297484444945	0.003330847822745763	0.006167884252076504	0.006493871600815169
YOR182C_RPS30B	RPS30B	ORFS	YES	913	1759	0.001568394362713099	0.0027217085781678337	0.037702869700450926	0.0345900595881832	0.02405176819667114	18.38446744417588	20.03891258969502	1.248660261784994	74.91961570709964	0.00929296007898025	0.0018926544217139133	0.008248525848519653	0.0020938229577170736	29.4056599544075	25.5	11	13	15	25.5	36	39	43	48.5	58.2	0.002623283603232472	-0	0.005196047092723339	0.0016275663895521967	-0	0.002746270814021153	0.0024293663449654153	0	0.004677271731201255	0.004260148363060466	0.004002135383676818	0.003502095380485727	0.007780500615476442	0.0072468842183130745	0.003785535002827436	0.00780505376584762	0.007048201962191301	0.004522292264444225	0.008771568553516115	0.008248525848519653
YOR206W_NOC2	NOC2	ORFS	NO	53	66	9.104589400196522e-5	1.0212209559924789e-4	0.08436566507392794	0.07654103027792204	0.04293542677724662	8.215986680749264	9.055890390332005	0.36320669588240817	21.79240175294449	0.032316678457697416	0.005200497652959192	0.028775932107368115	0.003079881178529229	40.149799885648946	38	10.85	13.7	15.875	38	52	53.3	56.975	63.95	77.975	0.011278267492617988	0.005471076458642792	0.016197483526286683	0.015255755578325095	0.01080396401047274	0.016606858805869273	0.020857043869457317	0.013419814790062408	0.02330909422378158	0.02850943583074132	0.024941414555453623	0.023340150184515546	0.02955166555378571	0.028736707190977456	0.0144773694362022	0.02958175324076863	0.028775932107368115	0.011897728286104962	0.02864322084296885	0.026376632227577686
YOR207C_RET1	RET1	ORFS	NO	45	40	7.73031175488384e-5	6.189217915105933e-5	0.04248687490633118	0.03400547752146774	0.03054718167320271	16.31438372645892	20.38339794294492	0.434103678983467	26.04622073900802	0.026966907661913266	0.0025429819728961744	0.02256104696403671	0.002646899879248356	37.331944444444446	37.75	12.9	15.2	17.225	37.75	49.625	50.8	54.8	59.7	66.44999999999995	0.027530658827366633	0.019778253913628134	0.028503943191002665	0.018390806288392063	0.014547477088956848	0.0176863366316002	0.01663616415732778	0.009849532419342933	0.015059741719319846	0.028318653250836493	0.02568034588311375	0.012973231901372196	0.02941082582326913	0.02818025716034211	0.014475042627785765	0.02747762427446877	0.023162879846219918	0.01668291314895104	0.029149737031838818	0.021742327077200196
YOR234C_RPL33B	RPL33B	ORFS	YES	574	936	9.860442105118496e-4	0.0014482769921347882	0.04922057502593636	0.03573028495458655	0.03673533856661152	14.0824681587872	19.39943052346043	0.6500401758826204	39.00241055295722	0.017927880920459997	0.0025098789687495538	0.015859493142970298	0.0029913964366591163	26.686904389648298	21	8	10	11	21	33.5	37.5	42	47.85	56.5	0.007556344101049892	0	0.011935539613732027	0.00800956194324486	0	0.011418534288584187	0.0087044705295501509	0.006098770521179007	0.011069896725751456	0.0070607294584274435	0.006176993340495207	0.00561842439377457	0.015636128776527876	0.013488539613794986	0.007925048212423623	0.015836691953165942	0.01336592500519895	0.008959587684746969	0.01780812304628611	0.015859493142970298
YOR243C_PUS7	PUS7	ORFS	NO	59	62	1.0135297634181034e-4	9.593287768414196e-5	0.047240285596470866	0.04344327668164956	0.02723859381198728	14.672798265464499	15.955223305076586	0.4478414367107567	26.870486202645402	0.026128780981242983	0.005235479084091265	0.021647707270368414	0.0030956734967736814	42.493439037725494	35.5	11.475000000000001	16.9	17.575	35.5	52	55.7	58.425	63.45	82.99999999999994	0.020897268177320186	0.01878281007046502	0.016343717675033367	0.027397264044895665	0.02339774636953897	0.022276416116848836	0.027694972284900806	0.02346743324086581	0.02130875896319576	0.02094261030494746	0.020559328820085487	0.01832629728018366	0.022197976155563893	0.01594629974513652	0.022118723688691957	0.02508854239143461	0.021647707270368414	0.02132944883380419	0.024860189790827245	0.02219145821157148
YOR246C_YOR246C	YOR246C	ORFS	NO	53	98	9.104589400196522e-5	1.5163583892009537e-4	0.02720165344568501	0.02203317871685862	0.027974665398669208	25.481803227292385	31.459245598075494	0.8865923349287793	53.195540095726756	0.013113008843426126	0.0030633530970471624	0.011243529582867652	0.003057930426711234	36.20533307662685	34.25	12.925	15.1	17.3	34.25	44.875	49.400000000000006	53.05	60.849999999999994	68.05	0.018891322847648835	0.010342680892335912	0.02247455131533961	0.012718197468852603	0.006828142950603122	0.012883856164610371	0.010020987505532755	0.006758402658784478	0.010171444040642762	0.019759232361786977	0.018667696771956684	0.01017924308509082	0.015703540846003717	0.012845889985604856	0.010185667071845948	0.015516873361105337	0.01505376338368513	0.008178901808637546	0.0114935108742278	0.007435653303147865
YOR260W_GCD1	GCD1	ORFS	NO	47	53	8.07388116621201e-5	8.20071373751536e-5	0.037397468986841854	0.03000988310055481	0.02645703425112672	18.534601387164095	23.097296921730784	0.4800934734853887	28.805608409123323	0.024351931072617176	0.007107604867966797	0.017114791601857995	0.0026156527472478816	36.92974708952225	35	13.8	16.2	18.5	35	47	49.5	53.9	61.3	65.6	0.03714403918797999	0.02228206171904119	0.034774568472184304	0.033722955231891935	0.019128052949144894	0.030378170105261677	0.025050107084737035	0.015613237399773185	0.024594587612776185	0.023743920454776888	0.0130293618919767	0.020087839227900025	0.020724864632531325	0.01711756979606478	0.014806945871855293	0.02029858495698012	0.017114791601857995	0.015846157110803692	0.018764852287089923	0.013075144079556572
YOR271C_FSF1	FSF1	ORFS	NO	65	106	1.1166005868165545e-4	1.640142747503072e-4	0.02740181208850638	0.026653777074673528	0.018068300833849048	25.295669436791886	26.005589324845637	0.7939209371395852	47.63525622837511	0.014654908650279547	0.0036099015707650923	0.011907012247313647	0.002066251170110241	34.350145137881	31.75	12.5	14.95	18.975	31.75	42.5	45.1	48.025	53	60.025	0.02065659305603192	0.01730328039818704	0.016661783029784938	0.016319062428015747	0.012834357366141282	0.012646614324659742	0.0165656080516955	0.01472582818387047	0.011669857258072583	0.014222607278412435	0.013444461226059098	0.006875716105131334	0.011212264461772476	0.010562642136595324	0.006615233126309524	0.01238765476545401	0.011907012247313647	0.005359372795546104	0.013952942477967628	0.011993187988131588
YOR272W_YTM1	YTM1	ORFS	NO	63	103	1.0822436456837375e-4	1.5937236131397778e-4	0.07743734241324891	0.0696035914901946	0.04105754793514762	8.95107139474034	9.958497337850623	0.41175572663748006	24.705343598248803	0.02845154551968082	0.0017776936163115525	0.028812156117211853	0.0029758351557955935	42.123362613653896	40	14.649999999999999	18.1	20.3	40	54.5	57	60.2	63.2	72.6	0.017702414200632042	0.015213078048362047	0.013101005076032523	0.01887042740961666	0.014355538438183657	0.0178507254734175	0.015698299113661655	0.013695466591598603	0.01278428043085862	0.02701294250208449	0.02757894321066004	0.009333764572913255	0.02962661091722784	0.027396260183827698	0.012374272134819305	0.027878150763001246	0.027113689305424557	0.014947010611009089	0.02800399503134758	0.028812156117211853
YOR293W_RPS10A	RPS10A	ORFS	YES	1158	1660	0.001989266891590108	0.002568525434768962	0.05151331551565337	0.04506909200563396	0.029248125090261753	13.455689536219396	15.379657093453247	1.065826467313407	63.94958803880442	0.010895805177903846	0.0019665592940393195	0.010418174100142018	0.0022950652126222664	33.2513036602368	29	11.5	14.95	16.5	29	40.5	43.6	48	53	64.57499999999996	0.0058691258805016345	0.003396615390378918	0.00716770006725222	0.005443866067118019	0.0034343664073135218	0.006868807543830107	0.004681939427857764	0.004686547760149212	0.005531303745816978	0.004381538472592498	0.004386414976408758	0.0031186559758521336	0.009128303876590946	0.008345712039032664	0.00423974612324095	0.008918118475693754	0.00845313312463488	0.004656517073532559	0.011374357899545936	0.011127616052043552
YOR294W_RRS1	RRS1	ORFS	NO	38	59	6.527818815235242e-5	9.12909642478125e-5	0.12935307721041073	0.09269392569714126	0.10373224505816415	5.358567384001582	7.477805857793359	0.23750503316484278	14.250301989890566	0.04985280434485267	0.005145720478334952	0.04689496982660443	0.004585705738192632	39.97323818019625	33.25	10.4	13.4	16.4	33.25	50	52.5	58.35	63.15	74.9499999999999	0.052023548849978236	0.030419023468755427	0.05343326581856702	0.026926547890223633	0.022485371254314546	0.01791548536677785	0.021049141280364014	0.023234074980941186	0.011864078686775949	0.04053785290592101	0.03094337896868624	0.024078720047879226	0.049620493358525954	0.04781885607316106	0.03509696177928643	0.049232214030720776	0.04689496982660443	0.037524836109237826	0.04366473455302336	0.04311896647315351
YOR311C_HSD1	HSD1	ORFS	NO	81	80	1.391456115879091e-4	1.2378435830211865e-4	0.01621557176360594	0.012023434057424147	0.020081812848373373	42.74577490481326	57.64968454515252	0.6974379394459946	41.84627636675968	0.01669927322731151	0.001346816949815646	0.008858667895378845	9.949947721360722e-4	49.0635802469136	45.5	15	18.35	21.35	45.5	62	63.5	68.075	72.80000000000004	87.925	0.02145259171523851	0.009246116924700596	0.022334407487047566	0.011455339547825735	0.005721052306947591	0.011435121708057397	0.010394476469147526	0.005721820420517892	0.012324139000253378	0.016199714051724528	0.010698838143774104	0.018619473288037786	0.017674699847217343	0.008488636987682943	0.024176266559109497	0.015399671514065195	0.008858667895378845	0.019435623627274145	0.01788073006958857	0.00923666511853766
YOR312C_RPL20B	RPL20B	ORFS	YES	1040	1327	0.0017865609389064873	0.0020532730433363935	0.03694176114288173	0.026485326667920226	0.02562746690057318	18.76324135925791	26.17098853454976	0.7529311277838575	45.175867667031454	0.015458924294706137	0.0020180771583097135	0.015103619764795498	0.0020432183833072105	30.02927438989045	25.5	10	12	13.5	25.5	37.5	41	45	51.5	62	0.004871745927046794	0	0.007217762288082944	0.006288879974375934	0.005002669229596023	0.006271987880399781	0.0059803365651680635	0.005110744415738332	0.00548024640618545	0.010686554070737863	0.009815252971365292	0.003795790289324096	0.013871125604850728	0.013892462788702691	0.0053547833223332305	0.013567325168645785	0.012783968039163573	0.006612858613815155	0.014804015184831744	0.015103619764795498
YOR315W_SFG1	SFG1	ORFS	NO	50	42	8.589235283204266e-5	6.49867881086123e-5	0.14218775478031334	0.11668184978156122	0.11952306357038074	4.8748725347755135	5.940488446639973	0.6540263978375129	39.24158387025078	0.017817633097145687	0.0074952330628522065	0.01822577554920561	0.00810853572990884	47.905714285714296	47.5	16.275	26.15	32.75	47.5	60.875	62.5	64.65	67.85	72.275	0.04045039746494636	0.04452139209395467	0.024977228976320525	0.05586772702142979	0.04960088067063123	0.04395514589362732	0.043694837040667255	0.04642675914753483	0.019004102614965365	0.018539644160509985	0.020023319463099754	0.004511752763974386	0.029097974142889275	0.03226176440828561	0.013707093234376227	0.02072150714798879	0.01822577554920561	0.015033317361647916	0.016609346018631534	0.01848132726549913
YOR335C_ALA1	ALA1	ORFS	NO	154	164	2.6454844672269137e-4	2.537579345193432e-4	0.027514520215500004	0.022339605847974474	0.020940022460197678	25.192050420325643	31.027726508558466	0.795691538103786	47.741492286227164	0.014622058444192346	0.002200183838408707	0.012373832012273135	9.751367438171063e-4	35.7142857142857	32	13	15.5	16.725	32	45.625	48.7	52	55.5	67.175	0.010460111115584822	0.004274441198962548	0.013121454406782865	0.013177004642691193	0.013946471957138107	0.011098181874842917	0.011038364163201595	0.00714480172999358	0.012061394518821114	0.01508710917966795	0.009652651293760141	0.012112331080150616	0.014925315714261408	0.012373832012273135	0.010877981119936422	0.0147705286406837	0.01131876382711754	0.010822350289335	0.015897089790362834	0.01306823736615996
YOR340C_RPA43	RPA43	ORFS	NO	46	47	7.902096460547925e-5	7.272331050249472e-5	0.0668435959335596	0.050872791923326124	0.05095500408680872	10.3696871911097	13.625105962429485	0.39784306453052426	23.870583871831457	0.02946130137177687	0.0019234268481661161	0.0275418892046694	0.0020240158874587494	36.74028677150785	33	14.075	17.25	20.075	33	47.625	50	52.375	57.4	63.95	0.024454388496316024	0.0163342115127525	0.02241721484183233	0.02459186118857505	0.02046390006883094	0.02184432324819671	0.027129919311165877	0.022881624965272247	0.023448276707858345	0.021319081128095062	0.02064515830186317	0.018168363924904996	0.026418902906419	0.024105593687545498	0.01850697454146379	0.029522160689589117	0.025282838884151546	0.019086151242146375	0.031236108820399112	0.0275418892046694
YOR342C_YOR342C	YOR342C	ORFS	NO	42	42	7.214957637891583e-5	6.49867881086123e-5	0.08459933091876295	0.08251736070970885	0.033252244960209204	8.193293883441516	8.400016367445339	0.45351756628453355	27.211053977072012	0.025797503782756828	0.004289169509678473	0.0232854436259344	0.0036705662448716903	47.928571428571445	46.25	15.5	17.9	24.15	46.25	62.625	66.8	69.85	73.30000000000001	84.65	0.03203575837507103	0.026445002709180317	0.025611362417582505	0.02324197757268346	0.018594154405976823	0.01758445222424632	0.031947417740521455	0.027433384573112632	0.01775109005169929	0.04104467770193664	0.033763365953784166	0.021392346024193976	0.025009702692829757	0.018155445211211846	0.01970872406463007	0.025449514004847733	0.0232854436259344	0.01813678200450616	0.022082200733823026	0.018219382995608453
YOR355W_GDS1	GDS1	ORFS	NO	88	50	1.511705409843951e-4	7.7365223938824165e-05	0.05284945367074806	0.05241000444481376	0.027569821125740822	13.115503234494158	13.22547456163278	0.41738994570224536	25.04339674213472	0.028062046965721454	0.00186451421747228	0.025585982493121065	0.002205193747832744	42.463409090909096	41.75	14	18.2	23.05	41.75	55.25	58.900000000000006	61.95	64.9	76.80000000000001	0.03186427652456627	0.016938142299886612	0.03321450545992358	0.027567426593466275	0.019607731302830965	0.02294661933469012	0.025556680392139427	0.023285832929808625	0.015675311979541993	0.02970752739031757	0.030360191569029974	0.00999913816745834	0.02777253621527528	0.02574007035690265	0.01449948950659058	0.027695793993029523	0.026898777159998596	0.01581343705828827	0.025434085482475787	0.021444867614679952
YOR359W_VTS1	VTS1	ORFS	NO	24	18	4.122832935938047e-5	2.7851480617976696e-5	0.3112348962986121	0.27604747119961703	0.24653601295940034	2.2270869648720564	2.510970948394281	0.8699440871282572	52.196645227695434	0.013365638869543225	0.012935539847969668	0.01270477891322045	0.012935539847969668	41.64583333333335	43.5	14.925	16.35	17.225	43.5	54.125	56.4	60.475	70.2	76.775	NA	NA	NA	NA	NA	NA	NA	NA	NA	NA	NA	NA	0	-0	NA	NA	NA	NA	0.005398880908056777	0.005398880908056777
YOR361C_PRT1	PRT1	ORFS	NO	202	204	3.4700510544145234e-4	3.156501136704025e-4	0.028170066420572005	0.02812313166134501	0.012744966838407451	24.60580568790404	24.64687037370983	0.6046417346629944	36.278504079779665	0.01928702559182114	0.0011228932754114797	0.016887427466809598	0.002145504335510566	39.14511745292175	37.5	13.075	15.65	19.725	37.5	50.375	54	57.925	63.85	70.925	0.014535328860659226	0.006873846954639917	0.021452251020916864	0.009805949708886964	0.00718218030150794	0.009622765142334514	0.012443197354036876	0.011535520265458028	0.01224059465523207	0.015313014057724408	0.013824466051439594	0.010776696688403932	0.018535388004642456	0.016887427466809598	0.011333756727608967	0.019726753337533376	0.017037618191838095	0.012133016648207014	0.019647252817913918	0.015605801034277006
YOR369C_RPS12	RPS12	ORFS	YES	5303	11132	0.009109742941366444	0.01722459345773981	0.03918642664675411	0.03190990840043377	0.024595556618714143	17.68845082018623	21.72200470968832	0.8356683718429466	50.1401023105768	0.013917675244977166	0.001769120224111823	0.012181104132887522	0.002007524445050235	26.5807707862227	22.5	9.5	11.5	13	22.5	32.5	36	40	45	54.449999999999804	0.004822852500493475	0.003926101188546117	0.005728848496504396	0.0050549820854335625	0.005853361980990349	0.0047478616800512635	0.004406603274062444	0.004817208744601819	0.004361608291151253	0.008763767368463259	0.009634417489203647	0.0035899971672447577	0.011689608421852463	0.010285836580480242	0.005926501296501853	0.013178963377146568	0.011526182930591619	0.005468435313590669	0.013921565727846525	0.012181104132887522
YOR375C_GDH1	GDH1	ORFS	NO	603	495	0.0010358617751544345	7.659157169943592e-4	0.01639269960809395	0.0169536338567871	0.008932030552969462	42.28389448542701	40.88487379255602	2.6892743191919903	161.35645915151943	0.004304088228333754	0.001255737650240688	0.0021188990264819764	0.002112412583957849	35.1944972109151	31.5	11.5	14	16.5	31.5	44	47.5	52	58.90000000000005	68.45	0.005542818552901316	0	0.009329799566719423	0.0016635554555921807	-0	0.003330806871139751	0.003517842069152693	-0	0.005578143497050061	0.0031697600307552974	0.0011697106603756687	0.004597360296213346	0.004668142108050297	0.0021188990264819764	0.0061005507745418895	0.004026704391024296	0.0018962252495492958	0.005251111610049286	0.002617319751582895	7.93674790445603e-4
YPL012W_RRP12	RRP12	ORFS	NO	65	59	1.1166005868165545e-4	9.12909642478125e-5	0.1368295205216417	0.11030953976897853	0.11435241759071209	5.065772195337871	6.283655810835624	0.3233629722481393	19.40177833488836	0.03637188522888974	0.006200672611782381	0.033572737634795194	0.004717838709979913	37.6215123859192	36	12.35	16	19	36	51.25	53.3	57	61.900000000000006	64.65	0.10134831229876418	0.09006370380057106	0.043812677751706434	0.08919455854972262	0.08132103454872398	0.048819838949484384	0.07451226773869557	0.06997441127805415	0.043001985799520435	0.05732270076162239	0.04652752968421849	0.048357860608929694	0.042811858293156896	0.038730750024452386	0.020697355139540453	0.03632423678234968	0.033572737634795194	0.020364177477203167	0.041766915730375255	0.03507820637089373
YPL018W_CTF19	CTF19	ORFS	NO	14	11	2.4049858792971944e-5	1.7020349266541317e-5	0.05182235895082769	0.026837825548637225	0.07883967217263514	13.37544632458061	25.827248161509196	0.29497980608829627	17.698788365297776	0.03994240512044321	0.002120888628596104	0.029768019223388138	0.003001946574076374	45.10714285714285	51.5	17.5	21.4	23.6	51.5	57	57.5	62.525	67.85	68.675	0.03996431692872182	0.03579495358864891	0.029019737699664764	0.025684485717255897	0.020859753870298	0.016743701634333617	0.018747579315839376	0.014820499520677845	0.011301327180278037	0.05534687558408485	0.03524596556749619	0.07121029607624693	0.03899137047037662	0.0298876393295043	0.032413243062178444	0.03771227546019432	0.02618266159344137	0.031046957919026334	0.03995565833836857	0.028272293291909067
YPL037C_EGD1	EGD1	ORFS	NO	562	799	9.654300458321594e-4	0.00123629627854241	0.01985304494807116	0.01680807340687485	0.012233023533966804	34.91389771055188	41.23894296394694	1.1332278892844747	67.99367335706849	0.010244420074829765	8.095440887508046e-4	0.009720881082033173	8.170492291490421e-4	30.30864871124495	26	10	12.4	14.5	26	37.5	41.4	45.65	52	62	0.004252047669902416	2.506270911772199e-4	0.0066507433562912575	0.004443925826812428	0.004002135383676818	0.005034222413532573	0.005551618317508192	0.005378210094797598	0.0057418978756702465	0.006118404340952564	0.006391668575494244	0.003612411222211199	0.008851322933612394	0.008442456359436799	0.004567561074095112	0.010223283644175981	0.00980160278831303	0.005260280595033412	0.010642479139289531	0.009720881082033173
YPL043W_NOP4	NOP4	ORFS	NO	28	30	4.809971758594389e-5	4.6419134363294495e-5	0.1267610158191296	0.0804317459658798	0.11700009460424651	5.4681415739754735	8.617830835774562	0.2644923449811594	15.869540698869566	0.04465073210172208	0.0035069422193751724	0.04021677689971203	0.002643698749009881	44.06785714285715	43.75	15.375	18.4	19.15	43.75	53.375	58.1	61.05	65	83.84999999999995	0.03546489314990792	0.020718126576022216	0.033588318202878414	0.04204536875456413	0.0343678808342939	0.026595998184777325	0.03467233900570812	0.04009048495663422	0.017761463952261886	0.048796658450506535	0.04735535635609478	0.017252771788097178	0.039803811992394245	0.038798222351425514	0.012275697613799116	0.04265535409168297	0.04021677689971203	0.019697142681520775	0.04608285727806034	0.04113615512791395
YPL067C_YPL067C	YPL067C	ORFS	NO	24	34	4.122832935938047e-5	5.260835227840043e-5	0.02735394433156476	0.017206082553363006	0.024516707766864376	25.339935336495376	40.285008421307765	0.815627590507975	48.9376554304785	0.0142620964782123	0.0046220695705787625	0.009247646068801055	0.003343647040021334	50.73774509803925	47.25	31.7	35.8	37.2	47.25	53.875	56.9	62.075	65.45	80.3999999999998	0.02162167362441148	0.01554019387290106	0.026822007325641734	0.023242294388313958	0.01956558039563775	0.019021380347073638	0.01891967929802839	0.010535246927645018	0.01679970929117461	0.014268912125265687	0.009373165285557527	0.014520881117497551	0.009825502051345126	0.005647777849154114	0.010808030663224562	0.012639459214962684	0.008021424741961616	0.012711822416382329	0.011671104574552104	0.010141975382981209
YPL079W_RPL21B	RPL21B	ORFS	YES	1196	1659	0.0020545450797424605	0.0025669781302901855	0.05753472790291969	0.0471787888010874	0.038467762741056	12.047457350098469	14.691924022940778	0.9212871812825144	55.27723087695087	0.012616056270934876	0.0014581569906555946	0.012091005642765138	0.0012806132281434914	31.5982426351854	27	11.5	13.5	15.5	27	39.5	43	47.5	52.5	62	0.006296792742906591	0.006670225639461364	0.006614533230868024	0.003932434371865547	0.001842300072858597	0.0055960464398906945	0.002283102707708346	-0	0.0038165087561678377	0.006874628096501196	0.007101089754144831	0.0033027082751518667	0.01109902411327367	0.011303169067134283	0.0035617330241515385	0.011913978565878598	0.012055910471401577	0.003725511201982265	0.01292725984751515	0.012176520941541515
YPL081W_RPS9A	RPS9A	ORFS	YES	240	319	4.1228329359380475e-4	4.935901287296981e-4	0.1188355273698314	0.11966760150626973	0.05891855498574682	5.832827908465306	5.79227102269305	0.39489212277356234	23.69352736641374	0.029684759297435002	0.005376023131622226	0.023088681201595875	0.008925409121068144	38.694977795193296	36	12.5	15.9	18.35	36	51	54.6	58.075	62.55	72.55	0.027853066114248426	0.022790194599244324	0.02249858935960217	0.01888544780575652	0.018526993038430462	0.014736379466940864	0.026117228425629264	0.02464843141289569	0.01637697431236624	0.03613765383448366	0.03553960390208075	0.02083549239929354	0.036961397651133016	0.03857624879699232	0.016727262532788237	0.033379067954145046	0.03453758462020432	0.017306097379802845	0.025401640278901336	0.019090135877208
YPL086C_ELP3	ELP3	ORFS	NO	32	31	5.49711058125073e-5	4.796643884207098e-5	0.04059799940708259	0.03089580963472506	0.034900458496088346	17.073431959285685	22.434990011748678	0.4853602287641734	29.121613725850402	0.024084474690694267	0.0016369084631649795	0.020802270372943445	0.0020176765044462295	46.609375	46.5	17.775	19.75	24.15	46.5	59.375	62.6	64.85	71.35	73.975	0.04513039195345552	0.028039353051767756	0.057060922304307815	0.030967971014801265	0.015998061601380467	0.04563552517937964	0.03281606109324173	0.018847560847535062	0.05861687355395457	0.03331630616417524	0.023846203604515465	0.02641795998757282	0.02545625957211028	0.02354898576093955	0.010824782793024908	0.024609456256540485	0.021675119129086054	0.010784031303591101	0.02241284506798388	0.020802270372943445
YPL090C_RPS6A	RPS6A	ORFS	YES	1200	1543	0.0020614164679690237	0.002387490810752114	0.04014897969960792	0.03076321993762746	0.027010927103321668	17.264378466053877	22.531684978532926	0.9089969233362786	54.539815400176714	0.012787729233476623	0.001153251606880091	0.013175931276724763	9.61790840868351e-4	29.91825367249945	25.5	10	12	14.5	25.5	37.5	41.5	45	50.5	60.025	0.0020944673817640007	0	0.005838444902105454	0.0014382373239886295	0	0.002544495507116875	0.003763046085462835	0.002771396617203761	0.0050824430304805875	0.0067528499868031175	0.006318221474430079	0.00612788308063381	0.010935750715297248	0.011347423987554537	0.0042863843670049384	0.012456133969713361	0.011918183432947344	0.004439464371425417	0.013163959468318274	0.013383413717008293
YPL092W_SSU1	SSU1	ORFS	NO	20	5	3.4356941132817065e-5	7.736522393882416e-6	0.06748998101810973	0.047609690168714774	0.06434295725470796	10.270371544095585	14.55895171977879	NA	NA	NA	NA	NA	NA	38.725	34	20.25	20.6	22.175	34	50.25	52.9	56.6	61.5	63.225	NA	NA	NA	NA	NA	NA	NA	NA	NA	NA	NA	NA	NA	NA	NA	NA	NA	NA	NA	NA
YPL126W_NAN1	NAN1	ORFS	NO	61	61	1.0478867045509204e-4	9.438557320536547e-5	0.088489430193722185	0.07748685506744905	0.04909807656314638	7.833107061967725	8.945351827178813	0.3402394581470819	20.414367488824915	0.03453624957786696	0.0013168351515480026	0.03061924347971571	0.002499780191361905	44.319672131147556	41	15	16.5	20	41	56	61.5	65.5	71	86.5	0.029972550193437808	0.012498530752042212	0.026568948587732764	0.02237135381315423	0.01564647190509908	0.021908789270583706	0.016951681414946882	0.006968946967376277	0.018277436365659223	0.02825287379991903	0.026070102300357736	0.020663432372207555	0.03331896164460632	0.03457616784429507	0.020429798210303794	0.03367860470702869	0.03061924347971571	0.023067531465631126	0.034553290653767714	0.028941856037944955
YPL131W_RPL5	RPL5	ORFS	YES	1653	1636	0.00283960118462733	0.0025313901272783264	0.025038028263689078	0.009987949088129602	0.026230393299925648	27.683776584163727	69.39834939524584	0.7435422985192637	44.61253791115582	0.01565566260628306	0.0011985106597000826	0.01651353508746794	0.0014175897176785348	32.25151499015645	28	11	13.5	15.5	28	41.5	45	48.5	54.5	63.625	0.0011031270810685752	0	0.0032820143602885544	0.0035224602241351118	-0	0.006184566385227887	0.003097213902184213	-0	0.004777888272388379	0.008111433111629967	0.008549748427394633	0.0037250153337290044	0.014046026426353688	0.014096403924382602	0.005006667835112317	0.015333639075431733	0.01644362923858377	0.004430601240296092	0.015251834147570033	0.01651353508746794
YPL143W_RPL33A	RPL33A	ORFS	YES	1766	2840	0.0030337179020277468	0.004394344719725212	0.04185491865463903	0.03025867666434663	0.02573701254244802	16.560710254375795	22.90738581362584	1.3015867239282652	78.09520343569591	0.00891339093159481	0.0018189466848946107	0.008481099173678569	0.0021969990018555095	28.0532495653422	23.75	9.5	12	13.5	23.75	34.5	38	42.5	48	57	0.0022659212757716097	0	0.006332797612927353	0.0023158741298038078	0	0.005758018622174795	0.0018285914322311834	-0	0.004517147649344336	0.0031699195659816793	0.002905313883767336	0.003192081628045197	0.006575929424358471	0.006340551070251367	0.005038012825914619	0.008004330619405602	0.0070560147831665795	0.0051460465636104765	0.009019925385791607	0.008481099173678569
YPL144W_POC4	POC4	ORFS	NO	24	40	4.122832935938047e-5	6.189217915105933e-5	0.0491340382245347	0.03156199334352699	0.05582301084266475	14.107270755812365	21.96145132582705	0.5069858788749894	30.419152732499363	0.023045212401710532	0.0027826530251817364	0.019583484551905648	0.002240758616586206	36.92083333333335	32.25	13.55	14.3	17.6	32.25	51.125	55.5	57.775	59.15	65.59999999999995	0.022634704452088324	0.020478615269287553	0.019951644985413863	0.023477007851484162	0.021625932957090394	0.019381767220283255	0.025391743281581777	0.017717050779142436	0.028514129826190095	0.015134127957618185	0.011913772475540612	0.010309324234853237	0.020350533519945712	0.019583484551905648	0.008252983190146695	0.022373821131830368	0.02196692744093625	0.008342156727822915	0.020977515048428548	0.02164537220256335
YPL157W_TGS1	TGS1	ORFS	NO	16	35	2.748555290625365e-5	5.4155656757176914e-5	0.05618380534384245	0.05081374297375926	0.04076291495806999	12.337134808116229	13.640939241927004	0.46673149743469605	28.003889846081762	0.025057905486495093	0.0028472111688438878	0.017318366338150183	0.004268973743807958	40.915178571428555	40.25	17.45	22	26.55	40.25	50.375	51.3	56.7	60	64.5	0.04815905337359037	0.06162100079574801	0.025911212269287213	0.04447281445711225	0.050559216623724014	0.02270997672378911	0.05513228303267183	0.05416095171343295	0.03026944800337352	0.030197772012857265	0.025414773825506033	0.012649617496621673	0.027237020487583943	0.023425798512588414	0.014822684415443469	0.020510535699333258	0.017318366338150183	0.016981563379148856	0.027577789222693088	0.024382843426265736
YPL160W_CDC60	CDC60	ORFS	NO	115	156	1.975524115136981e-4	2.413794986891314e-4	0.02584639317745959	0.02235764855537883	0.022322178237754176	26.817946156001092	31.002687015275903	0.7324460004457697	43.94676002674618	0.01589473525213137	0.0010547719888461685	0.012419631596707318	0.0022484459681027247	37.3986622073579	35	12	15.5	17.125	35	49	51	54.45	59.5	68.425	0.014538029667959411	0.007656645547061785	0.015970928446099042	0.010943783710372159	0.0071550421820336645	0.01133733220974664	0.01135195987685146	0.006808334439012748	0.010346724449836914	0.016435303168304154	0.015264667862183574	0.009590648249909269	0.016486439426328443	0.014872440076290558	0.010764070897077871	0.014380577306808948	0.012813247943405317	0.009211598616834831	0.016027189342380194	0.012419631596707318
YPL183C_YPL183C	YPL183C	ORFS	NO	42	51	7.214957637891583e-5	7.891252841760063e-5	0.07716326566665443	0.0778985556856052	0.03804052010515463	8.98286476824793	8.898074867491173	0.40054914480489623	24.032948688293775	0.029259322435750926	0.003780826264596533	0.02728498487509084	0.003044424306944291	44.87885154061625	41.5	12.275	15.55	18.575	41.5	58.25	60.9	62.425	68.9	84.74999999999994	0.051167181305718595	0.05273055579758648	0.04497209290544928	0.046778989065299335	0.03207190658375892	0.03775367852820176	0.03306422969133356	0.024023250220608583	0.037710197857701605	0.049156794841585964	0.0470130578757349	0.02012582632410343	0.03446249268575327	0.02911292879198373	0.014834785956336704	0.02925957876188569	0.025276769095665237	0.02133879194974146	0.02485683459246148	0.02115146320825206
YPL207W_TYW1	TYW1	ORFS	NO	65	91	1.1166005868165545e-4	1.4080470756865998e-4	0.0359853798242124	0.03121285482073603	0.023341570920273037	19.2619109189885	22.20710615997413	0.5598624794920662	33.591748769523974	0.020845838749081694	0.0014178929686522149	0.020492555707037875	0.0018477903786861508	41.8747252747253	41	13.1	17.2	21.55	41	54.5	58.1	59.7	62.3	75.3	0.011076645588266994	0.006339116334362735	0.013350887308459824	0.014391127993266148	0.004065847014119338	0.01884796157833131	0.01218288275821429	0.00756469655017866	0.013682803100473723	0.021221230958726817	0.01859529594285081	0.012880332036677803	0.021655149920338974	0.0223422615269706	0.010123804186670433	0.022139297475184377	0.020942869023408837	0.010031909824836977	0.018878082325123457	0.01772306805221561
YPL211W_NIP7	NIP7	ORFS	NO	136	275	2.3362719970315603e-4	4.255087316635328e-4	0.07102796589301129	0.0684323296543582	0.044463113864387	9.758792495958929	10.128943206536025	0.5749409705171635	34.49645823102981	0.020293547014560216	0.0020116893281332707	0.01937193323258667	0.003195373970647977	37.27860962566845	33.75	14.375	16.75	19.125	33.75	45.125	49	52.5	57	67.15	0.01490869525737444	0.011925070303389441	0.013000236893107399	0.009212451876128123	0.0073614397285239695	0.008382545025163654	0.010325761121599136	0.006498347013528982	0.009616660020965109	0.017805134556160902	0.01667284362466807	0.008546551648234103	0.01973266209624496	0.01937193323258667	0.011188927478991985	0.018822258335692663	0.0188190682989951	0.009697724682089117	0.018970356952996117	0.01728390217401244
YPL212C_PUS1	PUS1	ORFS	NO	35	22	6.012464698242986e-5	3.4040698533082634e-5	0.062476849288531734	0.055649191839117526	0.04132984670730588	11.094464404868438	12.45565582630278	0.46152490257265594	27.691494154359358	0.025344203409593286	0.002842998318435517	0.022657230782676865	0.0021145482660240023	41.3012987012987	41.75	15.3	17.6	21	41.75	51.75	53.2	55.325	58.75	63.900000000000006	0.04659361087441576	0.04145516070901431	0.0299148534787888	0.027428550481855614	0.0295485972580288	0.006048305689650281	0.03204397695706464	0.0333869169678781	0.015775876438159187	0.041573303822072125	0.033587040696919535	0.02960419652582973	0.023178249428148917	0.022208795057849735	0.008730234486197447	0.022030536276827713	0.021962367927368037	0.014617601384571926	0.02791613311733316	0.027098802499450222
YPL217C_BMS1	BMS1	ORFS	NO	22	37	3.779263524609877e-5	5.725026571472988e-5	0.09668304326863612	0.05405683816518469	0.12661197776623367	7.169273505737913	12.82256240074298	0.2691172067335901	16.147032404015405	0.04386631439722818	0.006214994491099224	0.03823396803846677	0.005981066880982635	37.3544226044226	37.5	11.05	12.85	14.775	37.5	49	54.099999999999994	58.150000000000006	62.3	67.05	0.03255610163259389	0.02770523242733635	0.02861295747475574	0.02949529518181116	0.018444815683706185	0.024619941043192907	0.025987820678594353	0.023103425472737978	0.01801530609902436	0.038473513763186036	0.0229660140425242	0.03597033519810295	0.038636661601796116	0.028275686991615846	0.028772471137050466	0.04045619507299367	0.031030042550060512	0.026935138598177675	0.038992287774206005	0.03823396803846677
YPL220W_RPL1A	RPL1A	ORFS	YES	2989	4075	0.00513464485229951	0.006305265751014169	0.03693400579887403	0.027198382230374924	0.026833461124706585	18.7671812349441	25.484867985487913	1.4308134499636136	85.84880699781681	0.008105088834075482	0.0018139458866886706	0.008128320515512362	0.0014885262078521773	29.0295161604821	25.5	11	13.5	14.5	25.5	35.5	38.5	43	48.5	57.5	0.001425002750248564	-0	0.002513935876488836	9.92096742246576e-4	-0	0.0018132847268319018	0.002597925743063693	0.0010470240880168	0.003821828668666999	0.00532651712613495	0.00506856484100485	0.005076793087101815	0.005989352652803266	0.006712732214662401	0.004167947359536666	0.006754481032124513	0.0072509480824691505	0.004151395586133386	0.00801920577735852	0.008128320515512362
YPL226W_NEW1	NEW1	ORFS	NO	85	107	1.460169998144725e-4	1.6556157922908372e-4	0.11242897383317788	0.06781649579607951	0.14665037317085403	6.165200632253721	10.22092298375606	0.40411752451575406	24.247051470945244	0.028997178515396287	0.002960472356232667	0.021121494202041822	0.002558942562769603	42.2082462891699	37	11	15.5	18.45	37	54.75	58.3	64.9	70.5	78.94999999999996	0.031377285545314444	0.01992625458219733	0.030190726304331405	0.028691976473208387	0.0262408653475165	0.016104254382565308	0.03082307014149697	0.028230066920624984	0.014529652552770975	0.03221405133326583	0.029375226827858474	0.01578004435943664	0.029031331657927043	0.020765035230678332	0.024810574838117962	0.02654156633180873	0.022007675292071947	0.02845231394923763	0.031050932516487263	0.021121494202041822
YPL243W_SRP68	SRP68	ORFS	NO	55	46	9.448158811524692e-5	7.117600602371822e-5	0.02739179315015082	0.02978927275543992	0.013573927580090695	25.304921688054176	23.268348517617547	0.7328733563517674	43.972401381106046	0.01588539264435674	0.006051851903411018	0.010616519585467915	0.0022239358367394406	44.4701581027668	42	15.675	21	22.975	42	54	56.8	61.65	67.2	72.025	0.01715660731435499	0.01724821787173786	0.015352558086657003	0.01974027495165735	0.011805321669816838	0.02229472526993902	0.015133704561811899	0.012095682699810009	0.012924563676889678	0.021218304506009505	0.02023669231836857	0.01163400030562613	0.013244586941149217	0.012044912175781484	0.010315855311752668	0.012710128050096147	0.00962013014201604	0.010561585386667672	0.010533309877931168	0.010616519585467915
YPL246C_RBD2	RBD2	ORFS	NO	6	4	1.0307082339845118e-5	6.189217915105932e-6	0.0463734364615623	0.027770291950474098	0.056303260294726536	14.947073873519734	24.96002497186969	0.25427923634267013	15.256754180560208	0.04648645048494237	0.06356320279622985	0.022338150952757596	0.06356320279622985	42.08333333333335	43.25	26.425	28.85	31.275	43.25	49.875	51.1	52.825	54.55	56.275	NA	NA	NA	NA	NA	NA	NA	NA	NA	0.01405974792833629	0.01405974792833629	NA	0.0031382401413845447	0.0031382401413845447	NA	0.003943544716865751	0.003943544716865751	NA	NA	NA
YPL249C-A_RPL36B	RPL36B	ORFS	YES	951	1126	0.0016336725508654514	0.00174226484310232	0.029698623577297523	0.021658468991271485	0.024436518757336406	23.339370552169523	32.00351700017617	1.0425720389015611	62.55432233409367	0.011140193322697457	0.0017462897465784996	0.009268802925852032	0.0011618433034488345	30.65340494160585	27	11.5	14	15.5	27	37.5	40	44.5	49.5	59	0.002897849419391766	0	0.005700882987374955	0.0010292773910239145	0	0.004366854137490046	0.003383515146256306	-0	0.005130377962193194	0.005939371681617327	0.0054126666123757855	0.0047103882110039914	0.009354776700433462	0.008712545257946274	0.004324140883259416	0.009756747646577283	0.009181766046602313	0.0036097945392340163	0.01084324684942826	0.009268802925852032
YPL263C_KEL3	KEL3	ORFS	NO	10	8	1.7178470566408533e-5	1.2378435830211865e-5	0.04746407009925013	0.029956803916094784	0.04895017175085859	14.603618676412161	23.138222038017233	0.5359589329384657	32.15753597630795	0.021785754149956996	0.006156839353666911	0.02447741126593529	0.006156839353666911	38.2125	39	19.975	21.45	23.825	39	47	49.2	50.9	52.7	55.349999999999994	0.021054903752478718	0.021054903752478718	0.008223268337632978	0.019911347582772815	0.021289452085076738	0.012520902506386553	0.02597000514002715	0.03492450124852204	0.01680814253255726	0.0333239466738892	0.0333239466738892	NA	0.02447741126593529	0.02447741126593529	NA	0.02743595983556048	0.02743595983556048	NA	0.01717974806492644	0.01717974806492644
YPL273W_SAM4	SAM4	ORFS	NO	158	180	2.714198349492548e-4	2.78514806179767e-4	0.02232255525011789	0.020863235606826094	0.014726202391521335	31.051426361965646	33.223378847965435	1.047698730762249	62.861923845734935	0.011085377879531249	0.0022675374555249732	0.008784912480618016	0.0015056467535069997	33.308263009845305	30	12.5	15	17.275	30	40.375	44.5	48.575	53.5	62.87499999999995	0.004903718496315015	0.003592189802983477	0.0052193006093441624	0.004270506805115648	-0	0.006283160754455221	0.003921909384311162	0.0020658987704391357	0.005322875759421409	0.01029112739195587	0.008780042971485524	0.007210238057174618	0.007953716332466087	0.006134318111937163	0.007611575120602105	0.00976053999436406	0.009438444063518146	0.006613334811360853	0.011932008557676777	0.009860407853712776
YPR010C_RPA135	RPA135	ORFS	NO	132	184	2.267558114765926e-4	2.847040240948729e-4	0.06263496757422918	0.05048697695382623	0.04127786715187279	11.066457083074104	13.729227265753611	0.4054597886690965	24.32758732014579	0.028899783514039896	9.716089186627782e-4	0.028999535448208692	0.0022470628755827376	38.9337944664032	39	13.350000000000001	16	18.5	39	51	53.5	56.775	61.35	70.1	0.0257978394241813	0.023973506037648407	0.01527029393753187	0.017995037449874483	0.013559266684776167	0.017694428457118338	0.016499252610614405	0.013384897777012876	0.00977887174751968	0.027946377940093102	0.025569712280104545	0.014007481293695782	0.0290399283710401	0.03044121586411858	0.013043574241263655	0.029089439129409925	0.031027620567476606	0.013366218429620371	0.029190078918852655	0.028999535448208692
YPR016C_TIF6	TIF6	ORFS	NO	235	158	4.036940583106005e-4	2.444741076466843e-4	0.04270235968566946	0.04529919673874712	0.024805963153097837	16.232058032909116	15.301533591368408	1.0204330351732087	61.22598211039252	0.011383268371153983	0.0010269209860411521	0.008887364356397351	0.0015405778368755892	53.865620791812546	50.25	22.85	28.5	31.275	50.25	62.5	66	71.5	77.5	91.8	0.01588570221353566	0.011004221354193553	0.016745390196355858	0.014334592318341015	0.012170438540190306	0.009608109461621337	0.016738294258046328	0.014042551914568512	0.009742889300127037	0.013057047309946876	0.011155472896356818	0.01049790375723067	0.010835869971000535	0.011813221212636374	0.006588536027027526	0.011215774392790732	0.01018320456539161	0.008989815450052665	0.010054213947646967	0.008887364356397351
YPR033C_HTS1	HTS1	ORFS	NO	142	131	2.4393428204300114e-4	2.0269688671971928e-4	0.01785335088167488	0.011961903527606038	0.01564651326607008	38.824486515380634	57.94622728400037	0.8800913212183616	52.805479273101696	0.013210513966710035	5.50866488825136e-4	0.011407804656887706	8.367114819899966e-4	36.4542522309429	30.25	12.775	15	16.575	30.25	44.875	48.8	53.775	59.95	67.62499999999994	0.017102151174007256	0.008943802727542081	0.019317038322939746	0.014334566946566695	0.010670703276979394	0.010752714476367699	0.010366853897271627	0.010374071092141323	0.007335770255801389	0.011185800879984577	0.01089854058520473	0.007229622383160966	0.013480125904472671	0.011232892731439395	0.010825499938833158	0.01343976817179416	0.011542462838066281	0.009444905134057288	0.013246334721710728	0.011407804656887706
YPR043W_RPL43A	RPL43A	ORFS	YES	1810	2336	0.0031093031725199444	0.003614503262421865	0.030327211666544632	0.02282771812704611	0.01900585924490729	22.85561851782729	30.36427805452485	1.324437843159342	79.46627058956052	0.008758928714567512	0.002085437042825616	0.008554669460781407	0.0017198054336098221	27.90656171951865	24	10	12.5	13.5	24	34	37	41	45.5	55.5	0	-0	0	0	0	0	0.003146252905456595	0	0.005303062424927017	0.0035695209266768508	0.0029779146049661075	0.0035470056230278196	0.006429918729621261	0.006658359395821005	0.0028722508182086152	0.007303421278539172	0.007415824600707434	0.0037930808571974345	0.008651067989097311	0.008554669460781407
YPR074C_TKL1	TKL1	ORFS	NO	737	551	0.0012660532807443087	8.525647678058422e-4	0.023107387497765444	0.01885725850625595	0.016389626903224184	29.996778330175783	36.75757959885801	0.8619961946478863	51.71977167887318	0.01348970945822036	8.132931683616251e-4	0.013335022309142207	7.495881876161044e-4	34.51076370334435	30	10.5	13.5	15.5	30	42.5	46.5	51	57.5	70.34999999999995	0.005330427051843515	0	0.00772763164587066	0.008389928020110255	0.005749405957245953	0.010530912525859379	0.00726740968049494	0.002526025909018119	0.009989847210282617	0.008543112647196285	0.007989585719367805	0.007530266776610374	0.012560423448728255	0.012831769257510417	0.007842615648285188	0.014170416901992777	0.014507718250872312	0.0076256420917083295	0.01340944937975251	0.013516805317568955
YPR080W_TEF1	TEF1	ORFS	NO	4838	4387	0.008310944060028448	0.006788024748392432	0.02006905691462109	0.00958318982738592	0.019785985263283828	34.53810428206821	72.3294845500332	0.9018243695880707	54.10946217528424	0.01289009324182311	7.809004779841665e-4	0.013261410438810227	0.0010401666919677797	30.95282189674425	27	10	13	14.5	27	39	42.5	47	52	62	0.001401620291240072	-0	0.0057790285077918046	0.004087981779722783	-0	0.0073122959121098225	0.0034454000482888867	-0	0.006029853843509729	0.0072461303184088765	0.007131537062476161	0.00642062176042617	0.011987092527264511	0.011433426792790418	0.0037301768194981616	0.012098098564116137	0.011923480045689744	0.005048601593215608	0.013321650636220496	0.013541017590484851
YPR102C_RPL11A	RPL11A	ORFS	YES	1160	1762	0.0019927025857033897	0.0027263504916041634	0.0337106541512523	0.02614585851614088	0.01950248389562573	20.561665088133445	26.51078296518884	1.0539161622015114	63.23496973209068	0.011019619584273185	0.0026179545928214113	0.010658651207575807	0.00299260686321984	28.6073843398959	24.5	10	12.5	14	24.5	35	38.5	42.5	47.5	57.5	0	-0	0	0.0013340451278922728	-0	0.0051667345634159164	0.0034153322958490194	-0	0.006852537940736635	0.0044863566939746915	0.003704313547569484	0.003571945754412844	0.007848938205594872	0.007782329464305623	0.002753008107404423	0.009358723575183537	0.008777883924415152	0.004163138775074669	0.010867652881649103	0.010658651207575807
YPR110C_RPC40	RPC40	ORFS	NO	166	171	2.851626114023816e-4	2.6458906587077864e-4	0.060820940779859216	0.0438810854606036	0.054228663552037135	11.396521850406499	15.79603542811748	0.43615890558007375	26.169534334804425	0.026838116192849315	0.002812962339736628	0.025124836815235325	0.003592671182577134	39.458042697104204	36.5	15	17.5	20	36.5	49.25	51	55	60.75	73.125	0.02201800275782108	0.016820541534752074	0.02076553389291201	0.016658137701202932	0.014792095914564905	0.012583326931165291	0.018375002339713887	0.015750894906660852	0.01257133541541646	0.023521093022911947	0.02461001820331313	0.008822082102495436	0.02543862075226498	0.02482184431569455	0.011182693483729883	0.02432651982846093	0.024290937113411935	0.011092050764270178	0.024687734198786823	0.025124836815235325
YPR112C_MRD1	MRD1	ORFS	NO	17	30	2.9203399962894504e-5	4.6419134363294495e-5	0.08162732996964989	0.062396244942116263	0.05589278462911033	8.491606681459096	11.108796389958465	0.2955259278485837	17.731555670915025	0.03986710182116925	0.015160860535646796	0.034153708892625506	0.009875664070694689	51.883333333333354	42.75	13.850000000000001	18.700000000000003	22.1	42.75	60.5	65.9	71.725	76.8	98.925	0.06331746975012016	0.04677243481709472	0.05393643054080416	0.04851604571333332	0.04624973683992734	0.029909658890069066	0.044929247366787196	0.04397266661591604	0.020499533354905557	0.032114468644292585	0.019268834978407295	0.027912075242379132	0.02916201907538366	0.03190584958732838	0.015345364859921919	0.027415608605450437	0.02904955096369926	0.02125245205037814	0.03377885839783554	0.034153708892625506
YPR120C_CLB5	CLB5	ORFS	NO	18	12	3.092124701953536e-5	1.85676537453178e-5	0.060078018444397044	0.05701348718276378	0.05040803673749754	11.537450776634081	12.157600154117505	NA	NA	NA	NA	NA	NA	37.69444444444445	37	14.4	15.850000000000001	17.25	37	54.25	57	58	58.75	64.775	NA	NA	NA	NA	NA	NA	NA	NA	NA	NA	NA	NA	NA	NA	NA	NA	NA	NA	NA	NA
YPR132W_RPS23B	RPS23B	ORFS	YES	2021	3254	0.0034717689014711643	0.005034928773938676	0.04421760451923012	0.04206130781476249	0.013979809875593125	15.675819350604971	16.479449084478244	1.2953768300868622	77.72260980521173	0.008956312667897483	0.0023023787560593916	0.009835144841438452	0.002253459698202286	26.70650008044	22.5	9	11.5	12.5	22.5	32.5	36	40	45.5	54.5	0.0030212283676954795	-0	0.007250948082469151	0.0023158741298038078	0	0.005879057304775274	0.001696074757387556	0	0.0027984708111817506	0.0020860781378788246	0	0.002771223748711181	0.006194500870602919	0.006152504550828283	0.0032082409078667985	0.007083506599226923	0.007389925214943169	0.0034264994133497836	0.009185034301286447	0.009835144841438452
YPR143W_RRP15	RRP15	ORFS	NO	28	29	4.809971758594389e-5	4.487182988451801e-5	0.07770829469619252	0.06155941821070586	0.046756755145951415	8.919860914074434	11.259807202651558	0.23677089645539875	14.206253787323925	0.05001130935905734	0.0020778371864716184	0.03373515286492741	0.004480652651420821	38.7253694581281	39	14	17.1	20.525	39	49.75	53.2	56.75	59.25	65.275	0.07006127269738756	0.07146978384256197	0.044678457589108045	0.07897454591039765	0.08392422263801395	0.035701886905240586	0.06968559154883719	0.07760331487253991	0.025947538351625495	0.06298385183469188	0.053110399245658246	0.05331297585951217	0.05034724729169048	0.02721537742041038	0.04061089701585147	0.053337214080933365	0.03944064203724378	0.04834924032174822	0.047841892355785974	0.03373515286492741
YPR145W_ASN1	ASN1	ORFS	NO	296	398	5.084827287656925e-4	6.158271825530403e-4	0.017856265142781023	0.017104662883699388	0.012864341877269326	38.818150101236185	40.52387265816909	1.1191647041755384	67.1498822505323	0.010373819280903814	7.34943104551304e-4	0.007042719241674084	0.0013167951608362043	36.7946743854407	34	11.8	16	18	34	47	51	55	59.75	68.825	0.015739597405522342	0.010572487488738017	0.017392095558709266	0.013685661901635159	0.009103649623378656	0.015727248687538428	0.009406658287867601	0.005378210094797598	0.01353497613701527	0.010960807296178375	0.00819745570574771	0.010242514714052745	0.010583380534423438	0.007279347911466897	0.009860844055758522	0.01106318604114974	0.007042719241674084	0.009239421386591342	0.010880130478017806	0.009248757743091845
YPR163C_TIF3	TIF3	ORFS	NO	106	153	1.8209178800393045e-4	2.3673758525280194e-4	0.037196037152010315	0.030162938440386432	0.022126529165724537	18.634973874427455	22.980094659208046	0.5828934409079647	34.97360645447788	0.020013890934139907	0.0013863790966029098	0.01954897883124835	0.0034281437060607566	35.94441361450245	31	11.8	14.5	16.9	31	43	45.8	51.85	57.9	65.2	0.017895607082715374	0.013542640015883133	0.01847255134637894	0.019855039675938404	0.014469487561545398	0.01862596646244035	0.02020865390895004	0.017997471266671346	0.015665972790596002	0.021717602446345196	0.021912746546557765	0.013220651460718665	0.020697269903072562	0.019586528247196575	0.011150423961764664	0.01983038099650673	0.019642142658569672	0.01121289460104548	0.02120303772627024	0.019068569628341192
YPR187W_RPO26	RPO26	ORFS	NO	171	241	2.937518466855859e-4	3.729003793851325e-4	0.06341291302694221	0.06221047407526051	0.029925907920132482	10.930694514308911	11.141969111526059	0.5212212333275097	31.27327399965058	0.022408706415184176	0.002024247450852588	0.023253236044713417	0.0012242770700545624	37.09714639295335	32.5	12.25	15.5	18	32.5	48	52	56	60	70.25	0.018842340227980307	0.011587701458210167	0.024981455250252756	0.011205470646810135	0.009342822169428711	0.009656463615469832	0.012062730852754024	0.009923128656820707	0.011019426414618526	0.019473822143083342	0.015350604740677433	0.012536384589316107	0.020317638737896264	0.022393727479108394	0.008977977286549034	0.02197932047824589	0.02334657151043827	0.006187445555294621	0.023920243611680617	0.024044035928074067
[truncated: 7 more columns]
