# Supplementary material for: Modeling of mRNA deadenylation rates reveal a complex relationship between mRNA deadenylation and decay
Source: EMBO J. 2024 Oct 11;43(24):6525–54. doi: 10.1038/s44318-024-00258-3 (PMC11649921; doi:10.1038/s44318-024-00258-3)
Supplement: Supplementary file 12 — Source data Fig. 6 [file 44318_2024_258_MOESM12_ESM.zip › Figure 6/FIGURE 6B and 6C/THLrepA.csv]

THLmin0_counts_norm	THLmin4_counts_norm	THLmin8_counts_norm	THLmin12_counts_norm	THLmin16_counts_norm	THLmin20_counts_norm	THLmin30_counts_norm	THLmin60_counts_norm	X1	transcript	symbol	genomic_position	biotype	THL_0min_counts	THL_12min_counts	THL_16min_counts	THL_20min_counts	THL_30min_counts	THL_4min_counts	THL_60min_counts	THL_8min_counts	THL_0min_polya_mean	THL_12min_polya_mean	THL_16min_polya_mean	THL_20min_polya_mean	THL_30min_polya_mean	THL_4min_polya_mean	THL_60min_polya_mean	THL_8min_polya_mean	THL_0min_polya_median	THL_12min_polya_median	THL_16min_polya_median	THL_20min_polya_median	THL_30min_polya_median	THL_4min_polya_median	THL_60min_polya_median	THL_8min_polya_median	THL_0min_polya_gm_mean	THL_0min_polya_mode	THL_0min_q0.05	THL_0min_q0.10	THL_0min_q0.15	THL_0min_q0.50	THL_0min_q0.75	THL_0min_q0.80	THL_0min_q0.85	THL_0min_q0.90	THL_0min_q0.95	THL_12min_polya_gm_mean	THL_12min_polya_mode
1.7178470566408532e-6	2.255062649474009e-8	1.3018732028616838e-6	1.380173057691427e-6	2.1409932705798213e-8	1.5002368198832028e-6	2.5291454293271152e-6	3.5689917148712533e-6	1	15S_rRNA	rRNA	chrM:6546-8194(+)	rRNA	1	1	NA	1	1	NA	1	1	1	6	NA	4	4	NA	4	3	1	6	NA	4	4	NA	4	3	1	1	1	1	1	1	1	1	1	1	1	6	6
6.871388226563413e-6	2.2550626494740087e-6	2.6037464057233677e-6	1.380173057691427e-6	2.1409932705798214e-6	1.5002368198832027e-8	2.5291454293271156e-8	3.5689917148712536e-8	2	21S_rRNA	rRNA	chrM:58009-62447(+)	rRNA	4	1	1	NA	NA	1	NA	2	5.25	3	4	NA	NA	3	NA	7.5	4.5	3	4	NA	NA	3	NA	7.5	4.82057051366791	NA	3.15	3.3	3.45	4.5	6	6.6	7.2	7.8	8.4	3	3
5.153541169922559e-6	2.255062649474009e-8	2.6037464057233677e-6	1.380173057691427e-6	2.1409932705798213e-8	1.5002368198832028e-6	2.5291454293271156e-8	3.5689917148712533e-6	3	CUT004,XUT_1F-72	NA	chrI:170495-172447(+)	CUTs	3	1	NA	1	NA	NA	1	2	29	39	NA	13	NA	NA	57	43.5	34	39	NA	13	NA	NA	57	43.5	27.7719572989967	NA	19.6	21.2	22.8	34	34.5	34.6	34.7	34.8	34.9	39	39
1.0307082339845118e-5	9.020250597896035e-6	1.1716858825755154e-5	5.520692230765708e-6	2.1409932705798214e-6	4.500710459649608e-6	2.5291454293271152e-6	3.5689917148712536e-8	9	CUT017,XUT_2F-136	NA	chrII:341016-342576(+)	CUTs	6	4	1	3	1	4	NA	9	42.8333333333333	61	17	37.6666666666667	38	46	NA	48.5555555555556	54.5	64	17	33	38	46.5	NA	36	34.1400042454204	NA	11	12	13	54.5	55.75	56	59	62	65	46.34326599232	NA
1.546062350976768e-5	2.029556384526608e-5	1.5622478434340208e-5	1.2421557519222842e-5	4.281986541159643e-6	3.0004736397664057e-6	7.5874362879813465e-6	7.1379834297425066e-6	10	CUT020,XUT_2F-149,SUT015	NA	chrII:370071-370953(+)	CUTs	9	9	2	2	3	9	2	12	33.3333333333333	30.2222222222222	23	16	43.6666666666667	43.5555555555556	31	45.5	25	26	23	16	39	37	31	42.5	26.5398815803068	NA	14.6	16.2	17.2	25	30	31.6	33.2	50.1999999999999	82.6	28.3987414214333	26
6.871388226563413e-6	4.510125298948017e-6	5.207492811446735e-6	6.900865288457135e-6	2.1409932705798213e-8	3.0004736397664057e-6	2.5291454293271156e-8	3.5689917148712533e-6	11	CUT021,XUT_2F-154	NA	chrII:376375-378633(+)	CUTs	4	5	NA	2	NA	2	1	4	61.5	32.6	NA	66	NA	131.5	43	24	59.5	23	NA	66	NA	131.5	43	10.5	61.2960771222232	NA	57.15	57.3	57.45	59.5	63.25	64.6	65.95	67.3	68.65	25.5266601644333	NA
1.7178470566408532e-6	4.510125298948017e-6	1.3018732028616838e-6	1.380173057691427e-8	2.1409932705798213e-8	1.5002368198832028e-6	2.5291454293271156e-8	3.5689917148712533e-6	16	CUT038	NA	chrII:734824-736184(+)	CUTs	1	NA	NA	1	NA	2	1	1	15	NA	NA	18	NA	29	13	53	15	NA	NA	18	NA	29	13	53	15	15	15	15	15	15	15	15	15	15	15	NA	NA
6.871388226563413e-6	2.255062649474009e-8	1.3018732028616839e-8	6.900865288457135e-6	1.0704966352899107e-5	1.0501657739182418e-5	7.5874362879813465e-6	7.1379834297425066e-6	17	CUT040	NA	chrIII:39049-39425(+)	CUTs	4	5	5	7	3	NA	2	NA	26	16.8	22.6	35.2857142857143	26	NA	23	NA	26	16	17	39	29	NA	23	NA	23.5426476510617	NA	13.2	14.4	15.6	26	34	35.2	36.4	37.6	38.8	14.0543862981548	NA
1.7178470566408532e-6	2.255062649474009e-8	1.3018732028616839e-8	1.380173057691427e-6	2.1409932705798214e-6	4.500710459649608e-6	5.0582908586542305e-6	7.1379834297425066e-6	19	CUT043	NA	chrIII:120474-121082(+)	CUTs	1	1	1	3	2	NA	2	NA	53	17	81	55.3333333333333	38.5	NA	38.5	NA	53	17	81	38	38.5	NA	38.5	NA	53	53	53	53	53	53	53	53	53	53	53	17	17
3.4356941132817063e-6	4.510125298948017e-6	1.3018732028616839e-8	1.380173057691427e-8	2.1409932705798213e-8	1.5002368198832027e-8	2.5291454293271156e-8	3.5689917148712536e-8	20	CUT046	NA	chrIII:155914-156042(+)	CUTs	2	NA	NA	NA	NA	2	NA	NA	60.5	NA	NA	NA	NA	43.5	NA	NA	60.5	NA	NA	NA	NA	43.5	NA	NA	60.398675482166	NA	57.35	57.7	58.05	60.5	62.25	62.6	62.95	63.3	63.65	NA	NA
1.7178470566408532e-6	2.2550626494740087e-6	2.6037464057233677e-6	1.380173057691427e-8	4.281986541159643e-6	1.5002368198832028e-6	2.5291454293271156e-8	3.5689917148712536e-8	21	CUT048	NA	chrIII:179034-179410(+)	CUTs	1	NA	2	1	NA	1	NA	2	14	NA	16.5	21	NA	15	NA	26.5	14	NA	16.5	21	NA	15	NA	26.5	14	14	14	14	14	14	14	14	14	14	14	NA	NA
1.7178470566408532e-6	2.2550626494740087e-6	1.3018732028616838e-6	1.380173057691427e-6	2.1409932705798214e-6	1.5002368198832027e-8	2.5291454293271152e-6	3.5689917148712536e-8	27	CUT059	NA	chrIV:423721-424097(+)	CUTs	1	1	1	NA	1	1	NA	1	14	41	45	NA	49	17	NA	32	14	41	45	NA	49	17	NA	32	14	14	14	14	14	14	14	14	14	14	14	41	41
4.809971758594389e-5	5.412150358737621e-5	4.6867435303020616e-5	6.486813371149708e-5	8.135774428203321e-5	8.701373555322575e-5	1.0369496260241172e-4	1.4632866030972138e-4	29	CUT061,YDR003W,YDR003W-A	NA	chrIV:453825-455017(+)	CUTs	28	47	38	58	41	24	41	36	40.4285714285714	50	45.6052631578947	48.2586206896552	44.8780487804878	49	39.4146341463415	42.7222222222222	37	37	43.5	48.5	46	41.5	37	42	34.2198175372293	37	13.7	16.4	19.05	37	53.75	59.6	63.8	65.3	73.15	37.670808574215	NA
1.8896317623049386e-5	1.578543854631806e-5	9.113112420031787e-6	2.760346115382854e-5	1.926893943521839e-5	1.0501657739182418e-5	1.0116581717308461e-5	3.5689917148712533e-6	35	CUT084,SUT068,XUT_4F-521,XUT_4F-522,XUT_4F-523	NA	chrIV:1156637-1158994(+)	CUTs	11	20	9	7	4	7	1	7	60	56.5	57.7777777777778	36.4285714285714	46.5	44.5714285714286	42	58.2857142857143	52	50.5	53	42	45	45	42	57	54.8241069018341	52	33	43	43.5	52	67.5	71	73	75	106	48.4472557454418	NA
3.4356941132817063e-6	6.7651879484220265e-6	7.811239217170104e-6	2.760346115382854e-6	2.1409932705798214e-6	1.5002368198832028e-6	2.5291454293271156e-8	3.5689917148712536e-8	39	CUT089	NA	chrIV:1242725-1243149(+)	CUTs	2	2	1	1	NA	3	NA	6	32	44.5	12	11	NA	44	NA	42.3333333333333	32	44.5	12	11	NA	41	NA	40.5	27.1108834234519	NA	16.7	18.4	20.1	32	40.5	42.2	43.9	45.6	47.3	44.3621460256377	NA
5.153541169922559e-6	1.3530375896844053e-5	6.509366014308419e-6	4.140519173074281e-6	2.1409932705798214e-6	1.5002368198832028e-6	2.5291454293271156e-8	3.5689917148712536e-8	40	CUT091	NA	chrIV:1302221-1302709(+)	CUTs	3	3	1	1	NA	6	NA	5	21.6666666666667	20.6666666666667	19	21	NA	36	NA	43.6	23	22	19	21	NA	30.5	NA	55	21.2295304616003	NA	16.7	17.4	18.1	23	24.5	24.8	25.1	25.4	25.7	19.4799267467558	NA
1.7178470566408532e-6	2.2550626494740087e-6	1.3018732028616838e-6	1.380173057691427e-6	2.1409932705798214e-6	1.5002368198832027e-8	2.5291454293271152e-6	1.070697514461376e-5	41	CUT093,XUT_4F-609	NA	chrIV:1323461-1324421(+)	CUTs	1	1	1	NA	1	1	3	1	18	32	100	NA	67	23	49.6666666666667	45	18	32	100	NA	67	23	46	45	18	18	18	18	18	18	18	18	18	18	18	32	32
1.7178470566408532e-6	4.510125298948017e-6	2.6037464057233677e-6	2.760346115382854e-6	2.1409932705798213e-8	3.0004736397664057e-6	2.5291454293271156e-8	3.5689917148712536e-8	45	CUT103	NA	chrV:9969-10497(+)	CUTs	1	2	NA	2	NA	2	NA	2	42	18	NA	44	NA	22.5	NA	32.5	42	18	NA	44	NA	22.5	NA	32.5	42	42	42	42	42	42	42	42	42	42	42	17.7482393492988	NA
1.7178470566408532e-6	2.255062649474009e-8	1.3018732028616839e-8	1.380173057691427e-8	2.1409932705798213e-8	1.5002368198832027e-8	2.5291454293271156e-8	3.5689917148712536e-8	51	CUT123	NA	chrVI:261473-262257(+)	CUTs	1	NA	NA	NA	NA	NA	NA	NA	20	NA	NA	NA	NA	NA	NA	NA	20	NA	NA	NA	NA	NA	NA	NA	20	20	20	20	20	20	20	20	20	20	20	NA	NA
1.7178470566408532e-6	2.2550626494740087e-6	5.207492811446735e-6	1.380173057691427e-6	2.1409932705798213e-8	1.5002368198832027e-8	2.5291454293271156e-8	3.5689917148712536e-8	53	CUT128	NA	chrVII:147843-148235(+)	CUTs	1	1	NA	NA	NA	1	NA	4	41	56	NA	NA	NA	49	NA	31.5	41	56	NA	NA	NA	49	NA	31.5	41	41	41	41	41	41	41	41	41	41	41	56	56
2.0614164679690236e-5	1.1275313247370044e-5	2.082997124578694e-5	1.5181903634605698e-5	1.498695289405875e-5	7.501184099416014e-6	1.5174872575962693e-5	1.7844958574356265e-5	63	CUT146,snR46,CUT147	NA	chrVII:545139-546059(+)	CUTs	12	11	7	5	6	5	5	16	32.0833333333333	35.5454545454545	17.8571428571429	34.6	14	36.8	35.8	27.625	34	31	17	31	13	37	44	26	24.319510558904	7	6.55	7	7	34	48.25	51	54.1	57.4	61.15	31.0300003592143	NA
1.7178470566408532e-6	2.255062649474009e-8	2.6037464057233677e-6	1.380173057691427e-6	2.1409932705798213e-8	1.5002368198832027e-8	2.5291454293271156e-8	7.1379834297425066e-6	65	CUT153,tL(GAG)G	NA	chrVII:700099-700763(+)	CUTs	1	1	NA	NA	NA	NA	2	2	54	29	NA	NA	NA	NA	54	56.5	54	29	NA	NA	NA	NA	54	56.5	54	54	54	54	54	54	54	54	54	54	54	29	29
5.153541169922559e-6	2.2550626494740087e-6	2.6037464057233677e-6	1.380173057691427e-8	2.1409932705798214e-6	1.5002368198832027e-8	2.5291454293271152e-6	3.5689917148712536e-8	66	CUT155	NA	chrVII:739403-739899(+)	CUTs	3	NA	1	NA	1	1	NA	2	43.3333333333333	NA	17	NA	33	26	NA	29.5	40	NA	17	NA	33	26	NA	29.5	42.9156449731114	NA	38.2	38.4	38.6	40	46	47.2	48.4	49.6	50.8	NA	NA
1.7178470566408532e-6	2.255062649474009e-8	1.3018732028616839e-8	1.380173057691427e-8	2.1409932705798213e-8	1.5002368198832027e-8	2.5291454293271156e-8	3.5689917148712536e-8	68	CUT159	NA	chrVII:859827-860107(+)	CUTs	1	NA	NA	NA	NA	NA	NA	NA	39	NA	NA	NA	NA	NA	NA	NA	39	NA	NA	NA	NA	NA	NA	NA	39	39	39	39	39	39	39	39	39	39	39	NA	NA
1.7178470566408532e-6	2.255062649474009e-8	2.6037464057233677e-6	1.380173057691427e-8	2.1409932705798213e-8	1.5002368198832027e-8	2.5291454293271156e-8	3.5689917148712536e-8	76	CUT183,XUT_8F-229,CUT184	NA	chrVIII:501324-502356(+)	CUTs	1	NA	NA	NA	NA	NA	NA	2	57	NA	NA	NA	NA	NA	NA	31.5	57	NA	NA	NA	NA	NA	NA	31.5	57	57	57	57	57	57	57	57	57	57	57	NA	NA
3.4356941132817063e-6	2.255062649474009e-8	1.3018732028616839e-8	1.380173057691427e-8	2.1409932705798213e-8	1.5002368198832027e-8	2.5291454293271156e-8	3.5689917148712533e-6	77	CUT186,CUT187	NA	chrIX:100001-100897(+)	CUTs	2	NA	NA	NA	NA	NA	1	NA	35.5	NA	NA	NA	NA	NA	24	NA	35.5	NA	NA	NA	NA	NA	24	NA	33.2264954516723	NA	24.25	25.5	26.75	35.5	41.75	43	44.25	45.5	46.75	NA	NA
1.7178470566408532e-6	2.255062649474009e-8	1.3018732028616839e-8	2.760346115382854e-6	2.1409932705798213e-8	1.5002368198832027e-8	2.5291454293271156e-8	3.5689917148712536e-8	85	CUT213	NA	chrX:413672-414088(+)	CUTs	1	2	NA	NA	NA	NA	NA	NA	18	53.5	NA	NA	NA	NA	NA	NA	18	53.5	NA	NA	NA	NA	NA	NA	18	18	18	18	18	18	18	18	18	18	18	53.3104117410473	NA
1.7178470566408532e-6	2.255062649474009e-8	1.3018732028616839e-8	1.380173057691427e-8	2.1409932705798214e-6	1.5002368198832027e-8	2.5291454293271156e-8	3.5689917148712533e-6	94	CUT234	NA	chrXI:364244-364388(+)	CUTs	1	NA	1	NA	NA	NA	1	NA	43	NA	43	NA	NA	NA	20	NA	43	NA	43	NA	NA	NA	20	NA	43	43	43	43	43	43	43	43	43	43	43	NA	NA
1.7178470566408532e-6	2.2550626494740087e-6	1.3018732028616839e-8	1.380173057691427e-8	2.1409932705798213e-8	3.0004736397664057e-6	2.5291454293271152e-6	3.5689917148712536e-8	95	CUT235,CUT236,XUT_11F-176	NA	chrXI:388740-390496(+)	CUTs	1	NA	NA	2	1	1	NA	NA	14	NA	NA	19	125	40	NA	NA	14	NA	NA	19	125	40	NA	NA	14	14	14	14	14	14	14	14	14	14	14	NA	NA
5.153541169922559e-6	2.255062649474009e-8	5.207492811446735e-6	1.380173057691427e-6	4.281986541159643e-6	1.5002368198832027e-8	5.0582908586542305e-6	3.5689917148712536e-8	96	CUT237,XUT_11F-183	NA	chrXI:419844-421068(+)	CUTs	3	1	2	NA	2	NA	NA	4	66	43	46.5	NA	33.5	NA	NA	37.75	69	43	46.5	NA	33.5	NA	NA	29	65.5823023843912	NA	57.3	58.6	59.9	69	71	71.4	71.8	72.2	72.6	43	43
1.7178470566408532e-6	2.255062649474009e-8	1.3018732028616839e-8	1.380173057691427e-8	2.1409932705798213e-8	1.5002368198832027e-8	2.5291454293271156e-8	3.5689917148712536e-8	97	CUT238	NA	chrXI:439436-439756(+)	CUTs	1	NA	NA	NA	NA	NA	NA	NA	21	NA	NA	NA	NA	NA	NA	NA	21	NA	NA	NA	NA	NA	NA	NA	21	21	21	21	21	21	21	21	21	21	21	NA	NA
5.153541169922559e-6	6.7651879484220265e-6	5.207492811446735e-6	2.760346115382854e-6	1.0704966352899107e-5	7.501184099416014e-6	1.2645727146635578e-5	2.141395028922752e-5	98	CUT239,SUT236,XUT_11F-204,XUT_11F-205	NA	chrXI:454532-457137(+)	CUTs	3	2	5	5	5	3	6	4	57.6666666666667	43	50.4	47.4	48.6	63.3333333333333	54.3333333333333	48.75	62	43	51	48	46	69	60	46.5	57.133369853507	NA	48.5	50	51.5	62	63	63.2	63.4	63.6	63.8	40.9878030638384	NA
3.4356941132817063e-6	1.3530375896844053e-5	5.207492811446735e-6	1.1041384461531416e-5	6.422979811739464e-6	4.500710459649608e-6	2.5291454293271152e-6	3.5689917148712536e-8	100	CUT246	NA	chrXII:97825-99153(+)	CUTs	2	8	3	3	1	6	NA	4	57	15.25	18.6666666666667	18.6666666666667	14	10.3333333333333	NA	21	57	14	24	20	14	10.5	NA	20	36.2353418639869	NA	17.4	21.8	26.2	57	79	83.4	87.8	92.2	96.6	14.5150861313028	14
1.7178470566408532e-6	2.255062649474009e-8	1.3018732028616839e-8	1.380173057691427e-8	2.1409932705798213e-8	1.5002368198832028e-6	2.5291454293271156e-8	3.5689917148712533e-6	103	CUT250,XUT_12F-68	NA	chrXII:187721-188793(+)	CUTs	1	NA	NA	1	NA	NA	1	NA	4	NA	NA	20	NA	NA	13	NA	4	NA	NA	20	NA	NA	13	NA	4	4	4	4	4	4	4	4	4	4	4	NA	NA
1.7178470566408532e-6	2.255062649474009e-8	1.3018732028616838e-6	1.380173057691427e-8	2.1409932705798213e-8	1.5002368198832027e-8	2.5291454293271156e-8	3.5689917148712536e-8	104	CUT252	NA	chrXII:196841-197345(+)	CUTs	1	NA	NA	NA	NA	NA	NA	1	11	NA	NA	NA	NA	NA	NA	60	11	NA	NA	NA	NA	NA	NA	60	11	11	11	11	11	11	11	11	11	11	11	NA	NA
1.7178470566408532e-6	2.255062649474009e-8	1.3018732028616839e-8	1.380173057691427e-8	2.1409932705798213e-8	1.5002368198832027e-8	2.5291454293271156e-8	3.5689917148712536e-8	105	CUT253	NA	chrXII:243609-243745(+)	CUTs	1	NA	NA	NA	NA	NA	NA	NA	22	NA	NA	NA	NA	NA	NA	NA	22	NA	NA	NA	NA	NA	NA	NA	22	22	22	22	22	22	22	22	22	22	22	NA	NA
1.7178470566408532e-6	2.2550626494740087e-6	1.3018732028616839e-8	1.380173057691427e-8	2.1409932705798213e-8	1.5002368198832027e-8	2.5291454293271156e-8	3.5689917148712536e-8	107	CUT265,XUT_12F-209	NA	chrXII:542017-543575(+)	CUTs	1	NA	NA	NA	NA	1	NA	NA	45	NA	NA	NA	NA	20	NA	NA	45	NA	NA	NA	NA	20	NA	NA	45	45	45	45	45	45	45	45	45	45	45	NA	NA
1.7178470566408532e-6	2.255062649474009e-8	1.3018732028616839e-8	1.380173057691427e-8	2.1409932705798213e-8	1.5002368198832027e-8	2.5291454293271156e-8	3.5689917148712536e-8	112	CUT275	NA	chrXII:906703-907039(+)	CUTs	1	NA	NA	NA	NA	NA	NA	NA	50	NA	NA	NA	NA	NA	NA	NA	50	NA	NA	NA	NA	NA	NA	NA	50	50	50	50	50	50	50	50	50	50	50	NA	NA
1.7178470566408532e-6	2.255062649474009e-8	1.3018732028616838e-6	2.760346115382854e-6	4.281986541159643e-6	4.500710459649608e-6	2.5291454293271156e-8	3.5689917148712536e-8	113	CUT278,XUT_12F-404,CUT279	NA	chrXII:1041760-1043064(+)	CUTs	1	2	2	3	NA	NA	NA	1	53	28.5	41	42.3333333333333	NA	NA	NA	227	53	28.5	41	26	NA	NA	NA	227	53	53	53	53	53	53	53	53	53	53	53	27.9642629082191	NA
1.7178470566408532e-6	2.2550626494740087e-6	1.3018732028616838e-6	1.380173057691427e-8	2.1409932705798213e-8	1.5002368198832027e-8	2.5291454293271152e-6	7.1379834297425066e-6	115	CUT281,XUT_13F-10,XUT_13F-12,XUT_13F-14	NA	chrXIII:23945-26686(+)	CUTs	1	NA	NA	NA	1	1	2	1	80	NA	NA	NA	78	43	36.5	85	80	NA	NA	NA	78	43	36.5	85	80	80	80	80	80	80	80	80	80	80	80	NA	NA
5.153541169922559e-6	2.255062649474009e-8	6.509366014308419e-6	4.140519173074281e-6	2.1409932705798213e-8	3.0004736397664057e-6	2.5291454293271152e-6	3.5689917148712533e-6	119	CUT291	NA	chrXIII:246937-247641(+)	CUTs	3	3	NA	2	1	NA	1	5	57	29.3333333333333	NA	45.5	40	NA	53	47.8	57	35	NA	45.5	40	NA	53	48	55.0385404801028	NA	40.8	42.6	44.4	57	66	67.8	69.6	71.4	73.2	27.1215371427973	NA
1.7178470566408532e-6	2.255062649474009e-8	1.3018732028616838e-6	1.380173057691427e-6	2.1409932705798213e-8	1.5002368198832027e-8	2.5291454293271156e-8	3.5689917148712536e-8	121	CUT296,XUT_13F-171,SUT301	NA	chrXIII:370761-371993(+)	CUTs	1	1	NA	NA	NA	NA	NA	1	25	10	NA	NA	NA	NA	NA	44	25	10	NA	NA	NA	NA	NA	44	25	25	25	25	25	25	25	25	25	25	25	10	10
3.4356941132817063e-6	2.255062649474009e-8	6.509366014308419e-6	2.760346115382854e-6	2.1409932705798213e-8	4.500710459649608e-6	2.5291454293271156e-8	3.5689917148712533e-6	122	CUT301,CUT302	NA	chrXIII:534929-535977(+)	CUTs	2	2	NA	3	NA	NA	1	5	45	30	NA	25.3333333333333	NA	NA	66	33.6	45	30	NA	24	NA	NA	66	33	44.5982062419555	NA	39.6	40.2	40.8	45	48	48.6	49.2	49.8	50.4	25.377155080899	NA
3.4356941132817063e-6	4.510125298948017e-6	2.6037464057233677e-6	2.760346115382854e-6	8.563973082319286e-6	1.5002368198832028e-6	5.0582908586542305e-6	3.5689917148712536e-8	128	CUT324,CUT325	NA	chrXIV:234043-234323(+)	CUTs	2	2	4	1	2	2	NA	2	19	29	20.75	23	52.5	28.5	NA	19	19	29	11.5	23	52.5	28.5	NA	19	17.2336879396141	NA	11.8	12.6	13.4	19	23	23.8	24.6	25.4	26.2	27.8747197295327	NA
3.4356941132817063e-6	2.255062649474009e-8	1.3018732028616839e-8	1.380173057691427e-8	2.1409932705798213e-8	1.5002368198832027e-8	2.5291454293271156e-8	3.5689917148712536e-8	131	CUT339	NA	chrXIV:533940-534092(+)	CUTs	2	NA	NA	NA	NA	NA	NA	NA	35	NA	NA	NA	NA	NA	NA	NA	35	NA	NA	NA	NA	NA	NA	NA	21	NA	9.8	12.6	15.4	35	49	51.8	54.6	57.4	60.2	NA	NA
1.8896317623049386e-5	1.1275313247370044e-5	1.952809804292526e-5	1.2421557519222842e-5	8.563973082319286e-6	9.001420919299216e-6	5.0582908586542305e-6	1.070697514461376e-5	134	CUT343,SUT335,XUT_14F-231,CUT344,CUT345	NA	chrXIV:587108-588978(+)	CUTs	11	9	4	6	2	5	3	15	33	18.7777777777778	24.5	37.6666666666667	48	40.2	72	38.4666666666667	33	16	26	22	48	34	37	32	29.2837726448193	35	14	17	19	33	36	37	44	51	62	17.990794848194	NA
1.7178470566408532e-6	2.255062649474009e-8	5.207492811446735e-6	5.520692230765708e-6	1.0704966352899107e-5	1.3502131378948824e-5	1.0116581717308461e-5	7.1379834297425066e-6	136	CUT353,XUT_14F-319	NA	chrXIV:763076-764044(+)	CUTs	1	4	5	9	4	NA	2	4	42	57	30.4	42.7777777777778	45.25	NA	38.5	51.5	42	55	24	34	45.5	NA	38.5	38	42	42	42	42	42	42	42	42	42	42	42	51.4933546710459	NA
1.7178470566408532e-6	2.2550626494740087e-6	1.3018732028616839e-8	1.380173057691427e-8	2.1409932705798213e-8	1.5002368198832027e-8	2.5291454293271156e-8	3.5689917148712536e-8	137	CUT359	NA	chrXV:143802-144178(+)	CUTs	1	NA	NA	NA	NA	1	NA	NA	63	NA	NA	NA	NA	15	NA	NA	63	NA	NA	NA	NA	15	NA	NA	63	63	63	63	63	63	63	63	63	63	63	NA	NA
1.7178470566408532e-6	2.255062649474009e-8	1.3018732028616839e-8	1.380173057691427e-6	2.1409932705798214e-6	1.5002368198832027e-8	2.5291454293271156e-8	3.5689917148712536e-8	138	CUT360	NA	chrXV:154898-155266(+)	CUTs	1	1	1	NA	NA	NA	NA	NA	58	33	104	NA	NA	NA	NA	NA	58	33	104	NA	NA	NA	NA	NA	58	58	58	58	58	58	58	58	58	58	58	33	33
8.589235283204266e-6	4.510125298948017e-6	3.905619608585052e-6	4.140519173074281e-6	4.281986541159643e-6	1.5002368198832028e-6	1.0116581717308461e-5	2.498294200409877e-5	139	CUT369,XUT_15F-156,SUT359,SUT360,XUT_15F-157	NA	chrXV:335354-338609(+)	CUTs	5	3	2	1	4	2	7	3	62.4	32	58	85	32	46.5	51.7142857142857	42.6666666666667	54	41	58	85	34	46.5	51	54	57.2083272723532	NA	36.4	36.8	37.2	54	79	84.2	89.4	94.6	99.8	28.1833209554018	NA
3.4356941132817063e-6	9.020250597896035e-6	3.905619608585052e-6	2.760346115382854e-6	2.1409932705798214e-6	6.000947279532811e-6	1.0116581717308461e-5	1.7844958574356265e-5	142	CUT376,XUT_15F-203,tK(UUU)O,XUT_15F-206	NA	chrXV:435778-438802(+)	CUTs	2	2	1	4	4	4	5	3	86.5	61	42	36.75	81.25	30.5	56.6	34.6666666666667	86.5	61	42	36	61.5	27.5	54	30	86.4869932417586	NA	85.15	85.3	85.45	86.5	87.25	87.4	87.55	87.7	87.85	60	NA
1.7178470566408532e-6	2.2550626494740087e-6	6.509366014308419e-6	1.380173057691427e-6	4.281986541159643e-6	1.5002368198832028e-6	5.0582908586542305e-6	3.5689917148712533e-6	143	CUT377	NA	chrXV:446082-447098(+)	CUTs	1	1	2	1	2	1	1	5	74	40	30	51	43	24	23	45.6	74	40	30	51	43	24	23	42	74	74	74	74	74	74	74	74	74	74	74	40	40
8.761019988868351e-5	8.343731803053833e-5	7.160302615739262e-5	3.726467255766853e-5	2.99739057881175e-5	1.9503078658481634e-5	1.5174872575962693e-5	1.070697514461376e-5	144	CUT380,YOR101W,YOR102W	NA	chrXV:515050-516450(+)	CUTs	51	27	14	13	6	37	3	55	44.156862745098	28.7037037037037	20.8571428571429	27.8461538461538	52.8333333333333	39.8108108108108	34.3333333333333	43.0727272727273	43	26	17	22	30.5	39	27	44	38.7546861134762	NA	13.5	17	21	43	57.5	61	62	69	80.5	24.261097064557	NA
3.4356941132817063e-6	2.2550626494740087e-6	1.3018732028616839e-8	1.380173057691427e-6	2.1409932705798213e-8	1.5002368198832027e-8	2.5291454293271156e-8	3.5689917148712536e-8	151	CUT406	NA	chrXVI:182953-183177(+)	CUTs	2	1	NA	NA	NA	1	NA	NA	41.5	27	NA	NA	NA	43	NA	NA	41.5	27	NA	NA	NA	43	NA	NA	39.5727178748188	NA	30.25	31.5	32.75	41.5	47.75	49	50.25	51.5	52.75	27	27
3.4356941132817063e-6	2.2550626494740087e-6	2.6037464057233677e-6	1.380173057691427e-8	2.1409932705798213e-8	1.5002368198832028e-6	2.5291454293271156e-8	3.5689917148712536e-8	154	CUT410	NA	chrXVI:250425-250705(+)	CUTs	2	NA	NA	1	NA	1	NA	2	16.5	NA	NA	12	NA	6	NA	45.5	16.5	NA	NA	12	NA	6	NA	45.5	13.490737563232	NA	7.95	8.9	9.85	16.5	21.25	22.2	23.15	24.1	25.05	NA	NA
1.7178470566408532e-6	2.255062649474009e-8	1.3018732028616839e-8	1.380173057691427e-8	2.1409932705798213e-8	1.5002368198832027e-8	2.5291454293271156e-8	3.5689917148712536e-8	156	CUT421	NA	chrXVI:472107-472363(+)	CUTs	1	NA	NA	NA	NA	NA	NA	NA	11	NA	NA	NA	NA	NA	NA	NA	11	NA	NA	NA	NA	NA	NA	NA	11	11	11	11	11	11	11	11	11	11	11	NA	NA
1.7178470566408532e-6	2.2550626494740087e-6	1.3018732028616839e-8	1.380173057691427e-6	2.1409932705798213e-8	1.5002368198832027e-8	2.5291454293271156e-8	3.5689917148712536e-8	157	CUT423,XUT_16F-226,SUT415	NA	chrXVI:565283-566834(+)	CUTs	1	1	NA	NA	NA	1	NA	NA	49	88	NA	NA	NA	49	NA	NA	49	88	NA	NA	NA	49	NA	NA	49	49	49	49	49	49	49	49	49	49	49	88	88
1.8896317623049386e-5	1.1275313247370044e-5	9.113112420031787e-6	1.7942249749988552e-05	1.2845959623478928e-5	2.1003315478364835e-5	5.058290858654231e-5	1.4989765202459265e-4	159	CUT431,XUT_16F-280	NA	chrXVI:697123-698489(+)	CUTs	11	13	6	14	20	5	42	7	61.7272727272727	45.3076923076923	56.3333333333333	40.3571428571429	69.15	37.8	52.2142857142857	55.1428571428571	58	37	54.5	35.5	59	50	51.5	51	60.5624095307144	52	51.5	52	52	58	62.5	63	74.5	86	87.5	40.5826062481867	NA
1.546062350976768e-5	1.578543854631806e-5	1.952809804292526e-5	4.140519173074281e-6	1.2845959623478928e-5	1.5002368198832028e-6	1.0116581717308461e-5	3.5689917148712533e-6	165	CUT451,YBR063C,YBR065C	NA	chrII:366603-369747(-)	CUTs	9	3	6	1	4	7	1	15	41.8888888888889	59.3333333333333	52.8333333333333	33	89.75	46	40	45.8	41	36	50.5	33	78.5	46	40	50	40.203032356538	NA	27	31	33	41	43	48.6	54.2	58.6	61.8	45.6354295291367	NA
1.546062350976768e-5	6.7651879484220265e-6	1.4320605231478523e-5	6.900865288457135e-6	1.2845959623478928e-5	1.5002368198832028e-6	5.0582908586542305e-6	3.5689917148712536e-8	168	CUT455,SUT447	NA	chrII:539340-541020(-)	CUTs	9	5	6	1	2	3	NA	11	60	44.8	60.6666666666667	42	54	40.3333333333333	NA	58.2727272727273	58	43	59	42	54	51	NA	63	54.8507421130324	NA	30.4	34.8	38.4	58	71	75.8	80.6	89.8	103.4	44.0330895794256	NA
1.7178470566408532e-6	2.255062649474009e-8	1.3018732028616839e-8	1.380173057691427e-6	2.1409932705798213e-8	1.5002368198832027e-8	2.5291454293271156e-8	3.5689917148712536e-8	170	CUT458	NA	chrII:720644-721180(-)	CUTs	1	1	NA	NA	NA	NA	NA	NA	21	26	NA	NA	NA	NA	NA	NA	21	26	NA	NA	NA	NA	NA	NA	21	21	21	21	21	21	21	21	21	21	21	26	26
8.589235283204266e-6	2.2550626494740087e-6	9.113112420031787e-6	1.1041384461531416e-5	4.281986541159643e-6	7.501184099416014e-6	2.5291454293271156e-8	3.5689917148712533e-6	172	CUT460	NA	chrIII:28613-29109(-)	CUTs	5	8	2	5	NA	1	1	7	63.4	25.125	13	35.6	NA	21	21	25.5714285714286	31	22	13	28	NA	21	21	24	42.5931647522881	NA	23.6	24.2	24.8	31	38	70.2	102.4	134.6	166.8	23.7458082006716	NA
1.7178470566408532e-6	2.255062649474009e-8	1.3018732028616838e-6	4.140519173074281e-6	4.281986541159643e-6	1.5002368198832027e-8	2.5291454293271156e-8	3.5689917148712536e-8	176	CUT465	NA	chrIII:147782-148078(-)	CUTs	1	3	2	NA	NA	NA	NA	1	40	33	67.5	NA	NA	NA	NA	24	40	21	67.5	NA	NA	NA	NA	24	40	40	40	40	40	40	40	40	40	40	40	28.9885011883266	NA
1.0307082339845118e-5	9.020250597896035e-6	1.8226224840063574e-5	2.346294198075426e-5	1.712794616463857e-5	2.700426275789765e-5	4.552461772788808e-5	4.282790057845504e-5	181	CUT475,XUT_4R-56,XUT_4R-57,SUT460	NA	chrIV:134341-135576(-)	CUTs	6	17	8	18	18	4	12	14	61.1666666666667	67.2352941176471	34.5	59.8333333333333	68.1666666666667	65.25	25.4166666666667	45	57.5	46	29	55.5	50.5	50	25	48.5	60.1919107198211	NA	50.25	51.5	52.75	57.5	62.75	64	69.25	74.5	79.75	42.7578449454487	14
1.7178470566408532e-6	2.255062649474009e-8	1.3018732028616838e-6	1.380173057691427e-8	4.281986541159643e-6	1.5002368198832028e-6	2.5291454293271156e-8	3.5689917148712533e-6	183	CUT482,XUT_4R-120	NA	chrIV:292261-292806(-)	CUTs	1	NA	2	1	NA	NA	1	1	59	NA	32.5	19	NA	NA	23	28	59	NA	32.5	19	NA	NA	23	28	59	59	59	59	59	59	59	59	59	59	59	NA	NA
1.7178470566408532e-6	2.255062649474009e-8	1.3018732028616839e-8	1.380173057691427e-8	2.1409932705798213e-8	1.5002368198832027e-8	2.5291454293271156e-8	3.5689917148712536e-8	184	CUT484	NA	chrIV:309525-309717(-)	CUTs	1	NA	NA	NA	NA	NA	NA	NA	56	NA	NA	NA	NA	NA	NA	NA	56	NA	NA	NA	NA	NA	NA	NA	56	56	56	56	56	56	56	56	56	56	56	NA	NA
1.7178470566408532e-6	2.2550626494740087e-6	1.3018732028616839e-8	1.380173057691427e-6	2.1409932705798213e-8	1.5002368198832028e-6	2.5291454293271156e-8	3.5689917148712536e-8	189	CUT493,SUT466,XUT_4R-203	NA	chrIV:470533-471533(-)	CUTs	1	1	NA	1	NA	1	NA	NA	69	28	NA	47	NA	38	NA	NA	69	28	NA	47	NA	38	NA	NA	69	69	69	69	69	69	69	69	69	69	69	28	28
1.7178470566408532e-6	2.255062649474009e-8	1.3018732028616839e-8	1.380173057691427e-8	2.1409932705798213e-8	1.5002368198832028e-6	2.5291454293271156e-8	3.5689917148712533e-6	191	CUT495	NA	chrIV:547663-547799(-)	CUTs	1	NA	NA	1	NA	NA	1	NA	56	NA	NA	28	NA	NA	26	NA	56	NA	NA	28	NA	NA	26	NA	56	56	56	56	56	56	56	56	56	56	56	NA	NA
5.153541169922559e-6	2.2550626494740087e-6	5.207492811446735e-6	1.380173057691427e-6	4.281986541159643e-6	1.5002368198832027e-8	2.5291454293271152e-6	3.5689917148712536e-8	194	CUT500,XUT_4R-265,SUT472	NA	chrIV:598423-600356(-)	CUTs	3	1	2	NA	1	1	NA	4	44	62	55.5	NA	65	61	NA	88.25	38	62	55.5	NA	65	61	NA	64	42.9705946425717	NA	36.2	36.4	36.6	38	48	50	52	54	56	62	62
1.7178470566408532e-6	2.255062649474009e-8	1.3018732028616838e-6	1.380173057691427e-8	2.1409932705798213e-8	1.5002368198832028e-6	2.5291454293271156e-8	3.5689917148712536e-8	195	CUT503	NA	chrIV:629440-630688(-)	CUTs	1	NA	NA	1	NA	NA	NA	1	27	NA	NA	53	NA	NA	NA	61	27	NA	NA	53	NA	NA	NA	61	27	27	27	27	27	27	27	27	27	27	27	NA	NA
3.4356941132817063e-6	2.2550626494740087e-6	1.3018732028616839e-8	1.380173057691427e-6	2.1409932705798213e-8	1.5002368198832028e-6	2.5291454293271152e-6	3.5689917148712536e-8	196	CUT504,XUT_4R-298	NA	chrIV:687248-687876(-)	CUTs	2	1	NA	1	1	1	NA	NA	40	23	NA	106	58	39	NA	NA	40	23	NA	106	58	39	NA	NA	39.3827373350304	NA	33.7	34.4	35.1	40	43.5	44.2	44.9	45.6	46.3	23	23
1.7178470566408532e-6	2.255062649474009e-8	1.3018732028616838e-6	2.760346115382854e-6	2.1409932705798214e-6	4.500710459649608e-6	2.5291454293271152e-6	3.5689917148712533e-6	198	CUT506,XUT_4R-303,CUT507	NA	chrIV:703360-704184(-)	CUTs	1	2	1	3	1	NA	1	1	57	50	22	34.6666666666667	89	NA	63	16	57	50	22	18	89	NA	63	16	57	57	57	57	57	57	57	57	57	57	57	45.3762052181537	NA
1.7178470566408532e-6	2.2550626494740087e-6	1.3018732028616838e-6	5.520692230765708e-6	2.1409932705798213e-8	3.0004736397664057e-6	2.5291454293271156e-8	7.1379834297425066e-6	200	CUT516	NA	chrIV:1004457-1005321(-)	CUTs	1	4	NA	2	NA	1	2	1	42	26	NA	37.5	NA	18	44	64	42	26.5	NA	37.5	NA	18	44	64	42	42	42	42	42	42	42	42	42	42	42	24.7064707815842	NA
1.7178470566408533e-5	2.2550626494740088e-5	1.692435163720189e-5	2.6223288096137112e-5	3.211489905869732e-5	1.5002368198832028e-5	2.5291454293271152e-6	3.5689917148712533e-6	205	CUT524,XUT_4R-486,SUT484,XUT_4R-488	NA	chrIV:1182385-1183548(-)	CUTs	10	19	15	10	1	10	1	13	35.7	26.4210526315789	33.6666666666667	25.2	21	21.7	45	28.0769230769231	36.5	24	33	22	21	24.5	45	26	32.3187952149891	NA	16.15	19.3	20.7	36.5	46.5	47.6	48.95	51.2	56.6	23.7860389216755	NA
1.7178470566408532e-6	2.2550626494740087e-6	1.3018732028616838e-6	1.380173057691427e-8	4.281986541159643e-6	1.5002368198832028e-6	2.5291454293271152e-6	3.5689917148712536e-8	206	CUT527,XUT_4R-515,SUT488	NA	chrIV:1260361-1261398(-)	CUTs	1	NA	2	1	1	1	NA	1	86	NA	74.5	44	58	56	NA	99	86	NA	74.5	44	58	56	NA	99	86	86	86	86	86	86	86	86	86	86	86	NA	NA
1.7178470566408532e-6	2.255062649474009e-8	1.3018732028616838e-6	1.380173057691427e-6	2.1409932705798213e-8	1.5002368198832027e-8	2.5291454293271156e-8	3.5689917148712536e-8	207	CUT528	NA	chrIV:1268921-1269745(-)	CUTs	1	1	NA	NA	NA	NA	NA	1	49	43	NA	NA	NA	NA	NA	53	49	43	NA	NA	NA	NA	NA	53	49	49	49	49	49	49	49	49	49	49	49	43	43
1.7178470566408532e-6	9.020250597896035e-6	1.3018732028616838e-6	2.760346115382854e-6	4.281986541159643e-6	1.5002368198832027e-8	5.0582908586542305e-6	1.070697514461376e-5	208	CUT530,XUT_4R-527,SUT489	NA	chrIV:1279065-1279960(-)	CUTs	1	2	2	NA	2	4	3	1	58	52	43.5	NA	46.5	70	32	15	58	52	43.5	NA	46.5	54.5	30	15	58	58	58	58	58	58	58	58	58	58	58	51.6526862805798	NA
3.4356941132817063e-6	2.255062649474009e-8	1.3018732028616838e-6	2.760346115382854e-6	2.1409932705798213e-8	1.5002368198832028e-6	2.5291454293271156e-8	3.5689917148712536e-8	212	CUT537	NA	chrIV:1476513-1476633(-)	CUTs	2	2	NA	1	NA	NA	NA	1	38	8	NA	21	NA	NA	NA	39	38	8	NA	21	NA	NA	NA	39	37.9868398264452	NA	37.1	37.2	37.3	38	38.5	38.6	38.7	38.8	38.9	7.41619848709566	NA
6.871388226563413e-6	4.510125298948017e-6	5.207492811446735e-6	1.380173057691427e-8	4.281986541159643e-6	6.000947279532811e-6	2.5291454293271152e-6	3.5689917148712533e-6	215	CUT548,XUT_5R-76,SUT506	NA	chrV:155957-156526(-)	CUTs	4	NA	2	4	1	2	1	4	44.75	NA	19	15.5	10	81.5	16	43.25	41.5	NA	19	15	10	81.5	16	40	42.2476193311783	NA	28.65	30.3	31.95	41.5	51	54.6	58.2	61.8	65.4	NA	NA
8.589235283204266e-6	9.020250597896035e-6	1.692435163720189e-5	9.661211403839988e-6	2.1409932705798214e-6	1.5002368198832028e-6	2.5291454293271156e-8	3.5689917148712536e-8	218	CUT554,XUT_5R-126	NA	chrV:268229-269293(-)	CUTs	5	7	1	1	NA	4	NA	13	49.2	33.7142857142857	37	16	NA	38	NA	57.2307692307692	49	24	37	16	NA	32.5	NA	56	47.4266367526076	61	31.8	35.6	39.4	49	61	61	61	61	61	27.0173609076435	NA
1.0307082339845118e-5	6.7651879484220265e-6	3.905619608585052e-6	2.760346115382854e-6	6.422979811739464e-6	1.5002368198832027e-8	5.0582908586542305e-6	3.5689917148712533e-6	220	CUT556,XUT_5R-129,SUT514	NA	chrV:273797-278261(-)	CUTs	6	2	3	NA	2	3	1	3	34.3333333333333	46.5	45	NA	64	48	113	69.3333333333333	34.5	46.5	46	NA	64	46	113	62	32.7151831773377	NA	21	22	23	34.5	41.25	43	44.75	46.5	48.25	42.2137418384109	NA
1.7178470566408532e-6	2.2550626494740087e-6	1.041498562289347e-5	4.140519173074281e-6	4.281986541159643e-6	1.5002368198832028e-6	2.5291454293271156e-8	7.1379834297425066e-6	223	CUT560,CUT561,XUT_5R-144	NA	chrV:302365-303357(-)	CUTs	1	3	2	1	NA	1	2	8	37	20	16	2	NA	27	13	31.875	37	22	16	2	NA	27	13	27.5	37	37	37	37	37	37	37	37	37	37	37	19.0046156837886	NA
1.7178470566408532e-6	2.255062649474009e-8	1.3018732028616839e-8	1.380173057691427e-8	2.1409932705798213e-8	1.5002368198832027e-8	2.5291454293271156e-8	3.5689917148712536e-8	225	CUT570,SUT517	NA	chrV:509637-510213(-)	CUTs	1	NA	NA	NA	NA	NA	NA	NA	81	NA	NA	NA	NA	NA	NA	NA	81	NA	NA	NA	NA	NA	NA	NA	81	81	81	81	81	81	81	81	81	81	81	NA	NA
2.233201173633109e-5	4.5101252989480175e-5	1.4320605231478523e-5	1.6562076692297124e-5	1.2845959623478928e-5	1.2001894559065623e-5	1.2645727146635578e-5	1.070697514461376e-5	238	CUT599,YGL072C	NA	chrVII:370247-371247(-)	CUTs	13	12	6	8	5	20	3	11	39.1538461538462	28	20.1666666666667	30.25	19.8	37.25	35	31.3636363636364	30	24.5	18	24.5	22	27	38	26	31.9478595734174	26	15.8	18.4	22.6	30	36	36.6	39.4	46.6	91.7999999999998	25.5944848970062	18
1.7178470566408532e-6	2.255062649474009e-8	1.3018732028616839e-8	1.380173057691427e-6	2.1409932705798213e-8	1.5002368198832027e-8	2.5291454293271156e-8	3.5689917148712536e-8	240	CUT601	NA	chrVII:439767-440607(-)	CUTs	1	1	NA	NA	NA	NA	NA	NA	39	27	NA	NA	NA	NA	NA	NA	39	27	NA	NA	NA	NA	NA	NA	39	39	39	39	39	39	39	39	39	39	39	27	27
1.7178470566408532e-6	2.2550626494740087e-6	1.3018732028616839e-8	1.380173057691427e-8	2.1409932705798213e-8	1.5002368198832028e-6	2.5291454293271156e-8	3.5689917148712536e-8	241	CUT603,CUT604	NA	chrVII:515679-516271(-)	CUTs	1	NA	NA	1	NA	1	NA	NA	9	NA	NA	50	NA	11	NA	NA	9	NA	NA	50	NA	11	NA	NA	9	9	9	9	9	9	9	9	9	9	9	NA	NA
1.7178470566408532e-6	4.510125298948017e-6	2.6037464057233677e-6	1.380173057691427e-6	2.1409932705798214e-6	1.5002368198832028e-6	7.5874362879813465e-6	3.5689917148712536e-8	243	CUT610	NA	chrVII:656167-656455(-)	CUTs	1	1	1	1	3	2	NA	2	46	10	18	48	23.3333333333333	53	NA	41.5	46	10	18	48	21	53	NA	41.5	46	46	46	46	46	46	46	46	46	46	46	10	10
1.7178470566408532e-6	2.255062649474009e-8	1.3018732028616839e-8	1.380173057691427e-6	2.1409932705798214e-6	1.5002368198832027e-8	2.5291454293271156e-8	3.5689917148712536e-8	244	CUT611,CUT612	NA	chrVII:666951-667807(-)	CUTs	1	1	1	NA	NA	NA	NA	NA	15	13	15	NA	NA	NA	NA	NA	15	13	15	NA	NA	NA	NA	NA	15	15	15	15	15	15	15	15	15	15	15	13	13
3.4356941132817063e-6	2.2550626494740087e-6	1.3018732028616838e-6	1.380173057691427e-8	2.1409932705798213e-8	1.5002368198832028e-6	2.5291454293271156e-8	3.5689917148712536e-8	250	CUT626,XUT_7R-404,SUT566	NA	chrVII:879031-879938(-)	CUTs	2	NA	NA	1	NA	1	NA	1	22.5	NA	NA	15	NA	33	NA	39	22.5	NA	NA	15	NA	33	NA	39	19.3390796058137	NA	12.15	13.3	14.45	22.5	28.25	29.4	30.55	31.7	32.85	NA	NA
2.233201173633109e-5	1.1275313247370044e-5	1.8226224840063574e-5	2.346294198075426e-5	2.1409932705798214e-05	9.001420919299216e-6	5.0582908586542305e-6	1.4275966859485013e-5	252	CUT629,XUT_7R-418,SUT567	NA	chrVII:904799-905456(-)	CUTs	13	17	10	6	2	5	4	14	39	26.8823529411765	24.8	28.6666666666667	42	24	40.5	32.1428571428571	32	25	26.5	29.5	42	27	44	34	34.3123883214234	21	17.8	21	21	32	52	57.4	61.8	64.2	69.8	24.9708991089632	NA
5.153541169922559e-6	2.2550626494740087e-6	6.509366014308419e-6	2.760346115382854e-6	2.1409932705798213e-8	1.5002368198832027e-8	2.5291454293271156e-8	3.5689917148712533e-6	253	CUT630	NA	chrVII:974014-974438(-)	CUTs	3	2	NA	NA	NA	1	1	5	43	49.5	NA	NA	NA	50	39	51	47	49.5	NA	NA	NA	50	39	46	42.3580500599979	NA	34.4	35.8	37.2	47	48	48.2	48.4	48.6	48.8	48.9285192909003	NA
1.7178470566408532e-6	2.2550626494740087e-6	2.6037464057233677e-6	1.380173057691427e-8	2.1409932705798213e-8	6.000947279532811e-6	2.5291454293271156e-8	3.5689917148712536e-8	254	CUT632	NA	chrVII:993734-994078(-)	CUTs	1	NA	NA	4	NA	1	NA	2	41	NA	NA	33.5	NA	60	NA	32	41	NA	NA	27.5	NA	60	NA	32	41	41	41	41	41	41	41	41	41	41	41	NA	NA
1.7178470566408532e-6	2.255062649474009e-8	1.3018732028616839e-8	1.380173057691427e-6	2.1409932705798213e-8	1.5002368198832027e-8	2.5291454293271156e-8	3.5689917148712536e-8	257	CUT635	NA	chrVII:1039406-1039830(-)	CUTs	1	1	NA	NA	NA	NA	NA	NA	13	58	NA	NA	NA	NA	NA	NA	13	58	NA	NA	NA	NA	NA	NA	13	13	13	13	13	13	13	13	13	13	13	58	58
1.7178470566408532e-6	2.2550626494740087e-6	3.905619608585052e-6	1.380173057691427e-8	2.1409932705798213e-8	4.500710459649608e-6	2.5291454293271156e-8	3.5689917148712536e-8	260	CUT647,SUT583,XUT_8R-135,XUT_8R-137	NA	chrVIII:279293-281245(-)	CUTs	1	NA	NA	3	NA	1	NA	3	61	NA	NA	23	NA	59	NA	61	61	NA	NA	25	NA	59	NA	44	61	61	61	61	61	61	61	61	61	61	61	NA	NA
1.7178470566408532e-6	2.255062649474009e-8	1.3018732028616838e-6	1.380173057691427e-6	2.1409932705798213e-8	1.5002368198832027e-8	2.5291454293271156e-8	3.5689917148712536e-8	264	CUT664	NA	chrIX:259613-259909(-)	CUTs	1	1	NA	NA	NA	NA	NA	1	44	13	NA	NA	NA	NA	NA	73	44	13	NA	NA	NA	NA	NA	73	44	44	44	44	44	44	44	44	44	44	44	13	13
3.4356941132817063e-6	2.2550626494740087e-6	1.3018732028616838e-6	1.380173057691427e-8	2.1409932705798213e-8	1.5002368198832027e-8	2.5291454293271156e-8	3.5689917148712536e-8	265	CUT665	NA	chrIX:263533-265053(-)	CUTs	2	NA	NA	NA	NA	1	NA	1	31.5	NA	NA	NA	NA	52	NA	31	31.5	NA	NA	NA	NA	52	NA	31	30.3315017762062	NA	23.85	24.7	25.55	31.5	35.75	36.6	37.45	38.3	39.15	NA	NA
5.153541169922559e-6	2.255062649474009e-8	1.3018732028616838e-6	1.380173057691427e-8	2.1409932705798213e-8	1.5002368198832028e-6	2.5291454293271156e-8	3.5689917148712536e-8	266	CUT666	NA	chrIX:342013-342293(-)	CUTs	3	NA	NA	1	NA	NA	NA	1	30.6666666666667	NA	NA	21	NA	NA	NA	42	29	NA	NA	21	NA	NA	NA	42	27.536590411112	NA	16.4	17.8	19.2	29	38.5	40.4	42.3	44.2	46.1	NA	NA
5.153541169922559e-6	2.2550626494740087e-6	1.3018732028616838e-6	1.380173057691427e-8	2.1409932705798213e-8	1.5002368198832027e-8	2.5291454293271156e-8	3.5689917148712536e-8	273	CUT682,SUT630	NA	chrX:259500-260988(-)	CUTs	3	NA	NA	NA	NA	1	NA	1	44	NA	NA	NA	NA	40	NA	51	37	NA	NA	NA	NA	40	NA	51	40.1556435913008	NA	26.2	27.4	28.6	37	53.5	56.8	60.1	63.4	66.7	NA	NA
1.7178470566408532e-6	2.255062649474009e-8	1.3018732028616838e-6	1.380173057691427e-8	2.1409932705798214e-6	1.5002368198832027e-8	2.5291454293271156e-8	3.5689917148712536e-8	275	CUT689	NA	chrX:337052-337748(-)	CUTs	1	NA	1	NA	NA	NA	NA	1	47	NA	20	NA	NA	NA	NA	16	47	NA	20	NA	NA	NA	NA	16	47	47	47	47	47	47	47	47	47	47	47	NA	NA
6.871388226563413e-6	6.7651879484220265e-6	1.3018732028616838e-6	1.380173057691427e-8	2.1409932705798214e-6	1.5002368198832027e-8	1.5174872575962693e-5	1.7844958574356265e-5	285	CUT724,CUT725,snR42	NA	chrXI:556304-559016(-)	CUTs	4	NA	1	NA	6	3	5	1	41.75	NA	13	NA	28.6666666666667	17.3333333333333	35.2	27	44.5	NA	13	NA	23.5	20	28	27	39.809772300529	NA	26.1	28.2	30.3	44.5	51.75	52.2	52.65	53.1	53.55	NA	NA
1.7178470566408532e-6	2.255062649474009e-8	2.6037464057233677e-6	1.380173057691427e-8	2.1409932705798213e-8	1.5002368198832027e-8	2.5291454293271152e-6	3.5689917148712536e-8	287	CUT729,XUT_11R-262	NA	chrXI:613730-614669(-)	CUTs	1	NA	NA	NA	1	NA	NA	2	27	NA	NA	NA	51	NA	NA	27	27	NA	NA	NA	51	NA	NA	27	27	27	27	27	27	27	27	27	27	27	27	NA	NA
1.7178470566408532e-6	2.255062649474009e-8	2.6037464057233677e-6	1.380173057691427e-8	2.1409932705798214e-6	1.5002368198832027e-8	2.5291454293271156e-8	7.1379834297425066e-6	289	CUT731	NA	chrXII:150317-150677(-)	CUTs	1	NA	1	NA	NA	NA	2	2	38	NA	18	NA	NA	NA	62	35.5	38	NA	18	NA	NA	NA	62	35.5	38	38	38	38	38	38	38	38	38	38	38	NA	NA
5.153541169922559e-6	2.255062649474009e-8	2.6037464057233677e-6	1.380173057691427e-8	4.281986541159643e-6	1.5002368198832028e-6	7.5874362879813465e-6	3.5689917148712536e-8	294	CUT747,SUT706	NA	chrXII:789411-789875(-)	CUTs	3	NA	2	1	3	NA	NA	2	34	NA	35	32	18.3333333333333	NA	NA	20	28	NA	35	32	25	NA	NA	20	29.1541533623739	NA	16.3	17.6	18.9	28	43.5	46.6	49.7	52.8	55.9	NA	NA
1.7178470566408532e-6	2.2550626494740087e-6	1.3018732028616838e-6	1.380173057691427e-8	2.1409932705798213e-8	1.5002368198832027e-8	2.5291454293271156e-8	3.5689917148712533e-6	295	CUT748	NA	chrXII:793131-794227(-)	CUTs	1	NA	NA	NA	NA	1	1	1	18	NA	NA	NA	NA	37	40	44	18	NA	NA	NA	NA	37	40	44	18	18	18	18	18	18	18	18	18	18	18	NA	NA
3.4356941132817063e-6	2.2550626494740087e-6	2.6037464057233677e-6	1.380173057691427e-8	2.1409932705798213e-8	1.5002368198832027e-8	2.5291454293271156e-8	3.5689917148712536e-8	298	CUT754,XUT_12R-361	NA	chrXII:963124-964273(-)	CUTs	2	NA	NA	NA	NA	1	NA	2	49.5	NA	NA	NA	NA	66	NA	43	49.5	NA	NA	NA	NA	66	NA	43	37.3363094051889	NA	20.25	23.5	26.75	49.5	65.75	69	72.25	75.5	78.75	NA	NA
1.7178470566408532e-6	2.2550626494740087e-6	1.3018732028616838e-6	4.140519173074281e-6	2.1409932705798214e-6	1.5002368198832028e-6	7.5874362879813465e-6	3.5689917148712533e-6	301	CUT759	NA	chrXIII:53781-55213(-)	CUTs	1	3	1	1	3	1	1	1	66	21.3333333333333	26	99	65.6666666666667	84	77	19	66	19	26	99	64	84	77	19	66	66	66	66	66	66	66	66	66	66	66	20.6581072197009	NA
5.153541169922559e-6	6.7651879484220265e-6	3.905619608585052e-6	1.380173057691427e-5	8.563973082319286e-6	7.501184099416014e-6	1.770401800528981e-5	3.5689917148712533e-6	302	CUT762,XUT_13R-87,SUT720	NA	chrXIII:218973-220744(-)	CUTs	3	10	4	5	7	3	1	3	77.3333333333333	21.3	35.75	14	48.7142857142857	21.3333333333333	39	44	49	15.5	30.5	12	42	20	39	48	49.7965062628609	NA	18.4	21.8	25.2	49	108.5	120.4	132.3	144.2	156.1	11.9492378932832	7
8.589235283204266e-6	2.255062649474009e-8	6.509366014308419e-6	5.520692230765708e-6	1.0704966352899107e-5	7.501184099416014e-6	2.5291454293271152e-6	3.5689917148712536e-8	304	CUT766,XUT_13R-132,SUT728,XUT_13R-134	NA	chrXIII:311269-312047(-)	CUTs	5	4	5	5	1	NA	NA	5	54.6	34.75	54.4	34.6	36	NA	NA	54.2	55	22.5	52	31	36	NA	NA	34	54.2829272752072	61	47.4	47.8	48.2	55	61	61	61	61	61	29.0533500788929	NA
1.0307082339845118e-5	1.1275313247370044e-5	1.041498562289347e-5	2.0702595865371404e-5	2.1409932705798214e-6	4.500710459649608e-6	2.5291454293271152e-6	3.5689917148712533e-6	308	CUT773,XUT_13R-196,SUT729	NA	chrXIII:433053-434284(-)	CUTs	6	15	1	3	1	5	1	8	44.3333333333333	31	23	34	74	45.8	17	48.25	37.5	32	23	20	74	48	17	57	38.8066690944142	NA	20.5	22	23.5	37.5	64	70	71.75	73.5	75.25	27.7678194740976	30
1.7178470566408532e-6	2.255062649474009e-8	1.3018732028616838e-6	1.380173057691427e-8	2.1409932705798213e-8	1.5002368198832027e-8	2.5291454293271156e-8	3.5689917148712533e-6	309	CUT777	NA	chrXIII:559701-560637(-)	CUTs	1	NA	NA	NA	NA	NA	1	1	59	NA	NA	NA	NA	NA	36	16	59	NA	NA	NA	NA	NA	36	16	59	59	59	59	59	59	59	59	59	59	59	NA	NA
1.7178470566408532e-6	2.2550626494740087e-6	1.3018732028616839e-8	5.520692230765708e-6	4.281986541159643e-6	7.501184099416014e-6	2.5291454293271152e-6	3.5689917148712533e-6	324	CUT827,XUT_15R-99	NA	chrXV:167502-168419(-)	CUTs	1	4	2	5	1	1	1	NA	37	37.25	47	45	49	125	51	NA	37	30.5	47	46	49	125	51	NA	37	37	37	37	37	37	37	37	37	37	37	32.9013238815723	NA
1.7178470566408532e-6	2.2550626494740087e-6	1.3018732028616839e-8	1.380173057691427e-8	2.1409932705798213e-8	1.5002368198832027e-8	2.5291454293271156e-8	3.5689917148712536e-8	325	CUT830	NA	chrXV:226981-227364(-)	CUTs	1	NA	NA	NA	NA	1	NA	NA	33	NA	NA	NA	NA	51	NA	NA	33	NA	NA	NA	NA	51	NA	NA	33	33	33	33	33	33	33	33	33	33	33	NA	NA
1.7178470566408532e-6	4.510125298948017e-6	3.905619608585052e-6	4.140519173074281e-6	1.0704966352899107e-5	3.0004736397664057e-6	2.5291454293271156e-8	3.5689917148712536e-8	327	CUT835,XUT_15R-185,CUT836	NA	chrXV:379086-380734(-)	CUTs	1	3	5	2	NA	2	NA	3	27	11.3333333333333	18.2	30	NA	19	NA	17.3333333333333	27	13	14	30	NA	19	NA	19	27	27	27	27	27	27	27	27	27	27	27	11.0575496273577	13
6.871388226563413e-6	1.804050119579207e-5	9.113112420031787e-6	1.2421557519222842e-5	1.712794616463857e-5	1.5002368198832028e-5	3.0349745151925386e-5	2.498294200409877e-5	328	CUT839,CUT840,snR9	NA	chrXV:406766-408126(-)	CUTs	4	9	8	10	12	8	7	7	35	20.8888888888889	39.125	20.5	44.5833333333333	22.875	36	33	29	15	29.5	16.5	34.5	23.5	34	28	32.3040497129317	NA	22.45	22.9	23.35	29	39.75	43.8	47.85	51.9	55.95	17.5176012997402	14
1.7178470566408532e-6	2.2550626494740087e-6	1.3018732028616839e-8	4.140519173074281e-6	2.1409932705798213e-8	3.0004736397664057e-6	5.0582908586542305e-6	3.5689917148712533e-6	332	CUT853,snR36	NA	chrXV:680286-680998(-)	CUTs	1	3	NA	2	2	1	1	NA	25	33	NA	18	21.5	22	40	NA	25	21	NA	18	21.5	22	40	NA	25	25	25	25	25	25	25	25	25	25	25	24.2610393638942	NA
3.4356941132817063e-6	2.255062649474009e-8	1.3018732028616838e-6	1.380173057691427e-6	6.422979811739464e-6	1.5002368198832027e-8	2.5291454293271156e-8	3.5689917148712533e-6	339	CUT865,XUT_15R-372,SUT792	NA	chrXV:848831-850123(-)	CUTs	2	1	3	NA	NA	NA	1	1	51.5	65	46	NA	NA	NA	28	42	51.5	65	43	NA	NA	NA	28	42	51.3030213535226	NA	47.45	47.9	48.35	51.5	53.75	54.2	54.65	55.1	55.55	65	65
3.4356941132817063e-6	2.255062649474009e-8	1.3018732028616839e-8	1.380173057691427e-8	2.1409932705798213e-8	3.0004736397664057e-6	2.5291454293271156e-8	3.5689917148712536e-8	340	CUT866	NA	chrXV:876351-877007(-)	CUTs	2	NA	NA	2	NA	NA	NA	NA	33	NA	NA	116.5	NA	NA	NA	NA	33	NA	NA	116.5	NA	NA	NA	NA	32.86335345031	NA	30.3	30.6	30.9	33	34.5	34.8	35.1	35.4	35.7	NA	NA
1.7178470566408532e-6	2.2550626494740087e-6	1.3018732028616839e-8	1.380173057691427e-6	2.1409932705798213e-8	1.5002368198832027e-8	2.5291454293271156e-8	3.5689917148712536e-8	342	CUT869,CUT870	NA	chrXV:953559-954079(-)	CUTs	1	1	NA	NA	NA	1	NA	NA	4	21	NA	NA	NA	17	NA	NA	4	21	NA	NA	NA	17	NA	NA	4	4	4	4	4	4	4	4	4	4	4	21	21
1.7178470566408532e-6	4.510125298948017e-6	1.3018732028616839e-8	2.760346115382854e-6	2.1409932705798213e-8	3.0004736397664057e-6	2.5291454293271156e-8	3.5689917148712536e-8	343	CUT872,XUT_15R-433,SUT797	NA	chrXV:982303-984799(-)	CUTs	1	2	NA	2	NA	2	NA	NA	23	61	NA	44	NA	75	NA	NA	23	61	NA	44	NA	75	NA	NA	23	23	23	23	23	23	23	23	23	23	23	57.2712842531054	NA
1.7178470566408532e-6	4.510125298948017e-6	2.6037464057233677e-6	2.760346115382854e-6	2.1409932705798213e-8	4.500710459649608e-6	5.0582908586542305e-6	7.1379834297425066e-6	346	CUT875,XUT_15R-466	NA	chrXV:1037631-1039407(-)	CUTs	1	2	NA	3	2	2	2	2	62	17.5	NA	13	24.5	56	25.5	12	62	17.5	NA	8	24.5	56	25.5	12	62	62	62	62	62	62	62	62	62	62	62	16.6132477258361	NA
3.4356941132817063e-6	2.2550626494740087e-6	3.905619608585052e-6	2.760346115382854e-6	6.422979811739464e-6	4.500710459649608e-6	2.5291454293271156e-8	3.5689917148712536e-8	350	CUT883,SUT809	NA	chrXVI:132197-132733(-)	CUTs	2	2	3	3	NA	1	NA	3	36.5	42.5	40	33.6666666666667	NA	27	NA	44.6666666666667	36.5	42.5	38	35	NA	27	NA	41	36.4965751817893	NA	36.05	36.1	36.15	36.5	36.75	36.8	36.85	36.9	36.95	42.4735211631906	NA
3.4356941132817063e-6	2.2550626494740087e-6	2.6037464057233677e-6	5.520692230765708e-6	2.1409932705798214e-6	3.0004736397664057e-6	2.5291454293271152e-6	3.5689917148712533e-6	351	CUT886	NA	chrXVI:163669-163917(-)	CUTs	2	4	1	2	1	1	1	2	35	24	24	21.5	22	35	33	45	35	21	24	21.5	22	35	33	45	31.1287648325468	NA	20.6	22.2	23.8	35	43	44.6	46.2	47.8	49.4	22.9364304513393	NA
5.153541169922559e-6	4.510125298948017e-6	2.6037464057233677e-6	2.760346115382854e-6	2.1409932705798214e-6	1.5002368198832027e-8	2.5291454293271156e-8	3.5689917148712536e-8	352	CUT888	NA	chrXVI:190893-191205(-)	CUTs	3	2	1	NA	NA	2	NA	2	44.3333333333333	41	18	NA	NA	8	NA	46	35	41	18	NA	NA	8	NA	46	39.9739413607028	NA	26	27	28	35	54	57.8	61.6	65.4	69.2	37.7491721763537	NA
1.7178470566408532e-6	2.2550626494740087e-6	1.3018732028616839e-8	1.380173057691427e-8	2.1409932705798213e-8	3.0004736397664057e-6	2.5291454293271156e-8	3.5689917148712536e-8	354	CUT894	NA	chrXVI:349943-350119(-)	CUTs	1	NA	NA	2	NA	1	NA	NA	30	NA	NA	52	NA	34	NA	NA	30	NA	NA	52	NA	34	NA	NA	30	30	30	30	30	30	30	30	30	30	30	NA	NA
3.4356941132817063e-6	2.2550626494740087e-6	1.3018732028616838e-6	2.760346115382854e-6	2.1409932705798214e-6	3.0004736397664057e-6	2.5291454293271152e-6	3.5689917148712533e-6	357	CUT898,SUT814	NA	chrXVI:431095-431631(-)	CUTs	2	2	1	2	1	1	1	1	19.5	14.5	17	11	22	10	52	17	19.5	14.5	17	11	22	10	52	17	18.9736659610103	NA	15.45	15.9	16.35	19.5	21.75	22.2	22.65	23.1	23.55	14.0712472794703	NA
1.7178470566408532e-6	2.2550626494740087e-6	1.3018732028616839e-8	1.380173057691427e-8	2.1409932705798213e-8	1.5002368198832027e-8	2.5291454293271156e-8	3.5689917148712536e-8	363	CUT911	NA	chrXVI:706287-706719(-)	CUTs	1	NA	NA	NA	NA	1	NA	NA	19	NA	NA	NA	NA	21	NA	NA	19	NA	NA	NA	NA	21	NA	NA	19	19	19	19	19	19	19	19	19	19	19	NA	NA
5.153541169922559e-6	2.2550626494740087e-6	1.3018732028616838e-6	2.760346115382854e-6	4.281986541159643e-6	7.501184099416014e-6	2.5291454293271152e-6	3.5689917148712533e-6	372	ETS1-2	NA	chrXII:466870-467569(-)	rRNA	3	2	2	5	1	1	1	1	47.3333333333333	19	33	19.8	14	16	20	12	45	19	33	19	14	16	20	12	43.6329661180525	NA	27.9	29.8	31.7	45	58	60.6	63.2	65.8	68.4	18.5741756210067	NA
1.7178470566408532e-6	2.2550626494740087e-6	3.905619608585052e-6	6.900865288457135e-6	2.1409932705798213e-8	1.5002368198832028e-6	2.5291454293271156e-8	3.5689917148712533e-6	374	HML	NA	chrIII:11146-14849(+)	other	1	5	NA	1	NA	1	1	3	26	21.8	NA	18	NA	24	31	49	26	15	NA	18	NA	24	31	47	26	26	26	26	26	26	26	26	26	26	26	19.1765607003102	NA
4.122832935938047e-5	3.8336065041058145e-5	3.515057647726547e-5	3.864484561535995e-5	2.5691919246957856e-5	2.4003789118131245e-5	5.564119944519654e-5	6.067285915281131e-5	375	HMR	NA	chrIII:292388-295034(+)	other	24	28	12	16	22	17	17	27	40.0416666666667	35.2857142857143	38.9166666666667	39.4375	54.0909090909091	30.9411764705882	48.8235294117647	58.6296296296296	34	26	28.5	27	45	32	43	32	31.1315150451646	17	9.45	13.2	16.45	34	51.75	54.4	57.2	69.5	79.1	28.7602562395148	NA
8.589235283204266e-6	4.510125298948017e-6	9.113112420031787e-6	4.140519173074281e-6	2.1409932705798213e-8	1.5002368198832028e-6	5.0582908586542305e-6	7.1379834297425066e-6	376	HMRA1_XUT_3F-130,YCR097W	3F-130,YCR097W	chrIII:293835-294321(+)	XUTs	5	3	NA	1	2	2	2	7	24.2	40	NA	14	27.5	41	39.5	36.2857142857143	24	36	NA	14	27.5	41	39.5	34	22.7757570893921	NA	15.2	15.4	15.6	24	28	30	32	34	36	34.9708600995087	NA
1.7178470566408532e-6	2.255062649474009e-8	1.3018732028616839e-8	4.140519173074281e-6	2.1409932705798214e-6	1.5002368198832028e-6	2.5291454293271152e-6	7.1379834297425066e-6	377	ICR1_YIR019C,YIR020C	YIR019C,YIR020C	chrIX:393884-397082(-)	other	1	3	1	1	1	NA	2	NA	22	47.6666666666667	26	94	45	NA	114.5	NA	22	50	26	94	45	NA	114.5	NA	22	22	22	22	22	22	22	22	22	22	22	43.5856418226564	NA
1.7178470566408532e-6	2.255062649474009e-8	1.3018732028616839e-8	1.380173057691427e-6	2.1409932705798214e-6	1.5002368198832027e-8	2.5291454293271156e-8	3.5689917148712536e-8	379	ITS1-2	NA	chrXII:464709-465069(-)	rRNA	1	1	1	NA	NA	NA	NA	NA	38	9	16	NA	NA	NA	NA	NA	38	9	16	NA	NA	NA	NA	NA	38	38	38	38	38	38	38	38	38	38	38	9	9
1.7178470566408532e-6	2.2550626494740087e-6	1.3018732028616838e-6	1.380173057691427e-6	2.1409932705798213e-8	4.500710459649608e-6	2.5291454293271156e-8	7.1379834297425066e-6	380	LSR1_LSR1	LSR1	chrII:680688-681862(-)	other	1	1	NA	3	NA	1	2	1	36	14	NA	17	NA	59	38	33	36	14	NA	18	NA	59	38	33	36	36	36	36	36	36	36	36	36	36	36	14	14
3.4356941132817063e-6	1.1275313247370044e-5	2.6037464057233677e-6	4.140519173074281e-6	2.1409932705798214e-6	7.501184099416014e-6	1.5174872575962693e-5	3.5689917148712533e-6	382	NME1_NME1	NME1	chrXIV:585587-585926(+)	other	2	3	1	5	6	5	1	2	15.5	16.3333333333333	66	16	29.6666666666667	16.2	11	17	15.5	18	66	14	18	20	11	17	13.5646599662505	NA	8.75	9.5	10.25	15.5	19.25	20	20.75	21.5	22.25	15.8209197869304	NA
4.638187052930304e-5	3.382593974211013e-5	2.4735590854371993e-5	2.8983634211519968e-5	3.211489905869732e-5	1.9503078658481634e-5	3.793718143990673e-5	1.4275966859485013e-5	384	NTS2-1	NA	chrXII:458433-459675(-)	other	27	21	15	13	15	15	4	19	31.8518518518519	15.5714285714286	17.2666666666667	11.4615384615385	13.8	21.5333333333333	30.75	25.5789473684211	33	12	12	10	10	16	29	17	25.5082632578854	19	10.3	11	11.9	33	48.5	50.6	54.5	59.8	61.7	11.3501531685906	3
3.092124701953536e-5	4.735631563895418e-5	3.1244956868680415e-5	3.174398032690282e-5	2.7832912517537678e-5	1.0501657739182418e-5	3.0349745151925386e-5	7.1379834297425066e-6	385	NTS2-2	NA	chrXII:467570-468812(-)	other	18	23	13	7	12	21	2	24	30.2222222222222	20	12.6153846153846	17.8571428571429	16.5833333333333	19.8095238095238	28	26.875	27	16	9	14	14	16	28	22.5	22.7147906933348	45	7.1	9.4	10.55	27	45	45	45.9	50.3	60.7	15.5425653057064	15
3.4356941132817063e-6	1.1275313247370044e-5	1.5622478434340208e-5	1.380173057691427e-5	2.3550925976378036e-5	2.700426275789765e-5	4.931833587187875e-4	6.781084258255381e-4	390	RDN18-1	NA	chrXII:455933-457732(-)	rRNA	2	10	11	18	195	5	190	12	26.5	24.2	19	18.5555555555556	31.3692307692308	26	28.7736842105263	26.9166666666667	26.5	13	15	15	15	27	12	22.5	14	NA	6.25	8.5	10.75	26.5	37.75	40	42.25	44.5	46.75	13.5750666928906	15
1.7178470566408532e-6	1.1275313247370044e-5	1.041498562289347e-5	6.900865288457135e-6	1.0704966352899107e-5	1.8002841838598432e-5	5.058290858654231e-4	7.387812849783495e-4	391	RDN18-2	NA	chrXII:465070-466869(-)	rRNA	1	5	5	12	200	5	207	8	32	11.6	15.6	26.3333333333333	32.005	91.4	26.6086956521739	40.25	32	11	16	11	14	43	12	20.5	32	32	32	32	32	32	32	32	32	32	32	9.79344113748546	NA
4.294617641602133e-5	4.5101252989480175e-5	1.1065922224324314e-4	2.2496820840370258e-4	2.7832912517537675e-4	2.745433380386261e-4	3.464929238178148e-4	2.3912244489637398e-4	392	RDN25-1	NA	chrXII:451786-455181(-)	rRNA	25	163	130	183	137	20	67	85	14.92	18.0920245398773	20.4	20.1748633879781	20.2773722627737	12.1	24.1044776119403	31.1411764705882	8	16	18	16	16	10	16	17	9.09706064939194	3	2.2	3	3	8	16	17	21	26.4	54.7999999999999	14.7966874893363	NA
3.4356941132817065e-5	4.735631563895418e-5	8.722550459173282e-5	1.946044011344912e-4	2.8261111171653646e-4	2.5203978574037805e-4	3.085557423779081e-4	2.8551933718970024e-4	393	RDN25-2	NA	chrXII:460923-464318(-)	rRNA	20	141	132	168	122	21	80	67	11.9	19.7446808510638	22.4166666666667	20.3630952380952	22.8688524590164	37.4761904761905	21.6875	21.7910447761194	6	16	17	17	15	16	16	16	7.77938157847105	NA	2.95	3	3	6	14.75	17.4	19.6	25	43.2	15.3302613522759	14
3.126481643086353e-4	4.239517781011137e-4	4.53051874595866e-4	6.33499433480365e-4	7.42924664891198e-4	7.651207781404333e-4	0.0015048415304496337	0.001648874172270519	394	RDN37-1	NA	chrXII:451575-458432(-)	rRNA	182	459	347	510	595	188	462	348	15.0769230769231	16.6884531590414	17.2737752161383	17.0294117647059	21.1159663865546	20.5691489361702	20.5562770562771	17.8793103448276	10	13	14	14	12	16	11.5	15	9.4383038040348	4	2.05	3	3.15	10	19	21	23	28	37.7499999999999	11.2047394435139	3
3.951048230273962e-5	6.539681683474625e-5	1.0675360263465808e-4	1.9184405501910837e-4	2.719061453636373e-4	2.4753907528072844e-4	3.06026596948581e-4	3.140712709086703e-4	395	RDN37-1	NA	chrXII:451786-455413(-)	rRNA	23	139	127	165	121	29	88	82	19.2173913043478	18.5323741007194	20	23.3454545454545	22.0743801652893	17.3448275862069	25.3636363636364	17.5	7	15	15	17	15	15	15	15	9.07704219528618	NA	3	3	3.3	7	17.5	21	23	25.4	31.4	13.7220631977624	15
1.8896317623049386e-5	1.804050119579207e-5	1.952809804292526e-5	4.140519173074281e-5	6.208880484681482e-5	6.751065689474412e-5	1.2392812603702864e-4	6.781084258255381e-5	396	RDN37-1	NA	chrXII:455414-455932(-)	rRNA	11	30	29	45	49	8	19	15	16.4545454545455	11.7666666666667	12.2413793103448	13.1777777777778	9.93877551020408	16.25	7.73684210526316	18.7333333333333	17	6.5	8	7	7	11	7	15	13.4862260944316	17	5	7	7.5	17	22.5	25	26	27	31	7.92366977785128	5
2.233201173633109e-5	2.4805689144214097e-5	3.1244956868680415e-5	3.5884499499977103e-05	4.0678872141016604e-5	4.200663095672967e-5	4.906542132894604e-4	7.245053181188644e-4	397	RDN37-1	NA	chrXII:455933-458432(-)	rRNA	13	26	19	28	194	11	203	24	65.4615384615385	38.2307692307692	18.1578947368421	21.9285714285714	24.0824742268041	27.6363636363636	26.5221674876847	31.4583333333333	31	22.5	19	16	11	23	14	25	32.9018903581338	60	10.6	17.6	19.4	31	60	60	66.8	87.2	214.4	24.1392846927624	NA
2.6111275260940967e-4	3.5404483596741934e-4	4.048825660899837e-4	5.962347609226964e-4	6.872588398561226e-4	7.876243304386814e-4	0.0014997832395909794	0.001577494337973094	398	RDN37-2	NA	chrXII:460712-467569(-)	rRNA	152	432	321	525	593	157	442	311	15.5592105263158	16.2592592592593	16.9781931464174	17.3295238095238	19.0151770657673	16.1337579617834	20.131221719457	20.588424437299	7	13	14	14	13	13	12	14	8.44459107735872	3	2	3	3	7	17	18	25	33.7	51.2499999999999	11.2332696825781	NA
2.748555290625365e-5	1.014778192263304e-4	6.118804053449915e-5	1.0213280626916559e-4	1.1561363661131036e-4	1.4102226106902106e-4	6.499903753370686e-4	7.744712021270619e-4	399	RDN37-2	NA	chrXII:464551-466869(-)	rRNA	16	74	54	94	257	45	217	47	20.4375	19.2702702702703	15.2037037037037	15.4574468085106	28.2217898832685	24.2666666666667	24.4516129032258	22.1914893617021	20	12	10	10.5	12	17	13	15	16.2911501034156	NA	5.25	6.5	7	20	28.25	29	29	30.5	37	11.8730013337087	5
5.153541169922559e-6	2.255062649474009e-8	6.509366014308419e-6	2.760346115382854e-6	6.422979811739464e-6	1.5002368198832027e-8	7.5874362879813465e-6	3.5689917148712536e-8	400	RDN37-2	NA	chrXII:466870-467569(-)	rRNA	3	2	3	NA	3	NA	NA	5	18.3333333333333	43.5	13	NA	17.3333333333333	NA	NA	24	18	43.5	13	NA	17	NA	NA	15	18.2915485475417	NA	17.1	17.2	17.3	18	19	19.2	19.4	19.6	19.8	28.9136645896019	NA
1.7178470566408532e-6	2.255062649474009e-8	1.3018732028616839e-8	1.380173057691427e-8	2.1409932705798213e-8	1.5002368198832027e-8	2.5291454293271156e-8	3.5689917148712536e-8	402	RDN5-3	NA	chrXII:472465-472583(+)	rRNA	1	NA	NA	NA	NA	NA	NA	NA	50	NA	NA	NA	NA	NA	NA	NA	50	NA	NA	NA	NA	NA	NA	NA	50	50	50	50	50	50	50	50	50	50	50	NA	NA
3.4356941132817063e-6	2.4805689144214097e-5	1.952809804292526e-5	3.864484561535995e-5	5.9947811576235e-5	4.200663095672967e-5	1.0875325346106596e-4	9.636277630152383e-5	405	RDN58-1	NA	chrXII:455414-455571(-)	rRNA	2	28	28	28	43	11	27	15	13.5	8.96428571428571	11.8571428571429	8.5	7.97674418604651	8.72727272727273	8.92592592592593	13.9333333333333	13.5	6	6.5	7	4	7	6	9	13.2664991614216	NA	11.25	11.5	11.75	13.5	14.75	15	15.25	15.5	15.75	6.21556926325849	2
1.0307082339845118e-5	2.7060751793688106e-5	1.3018732028616837e-5	4.4165537846125664e-5	5.138383849391571e-5	6.150970961521132e-5	9.104923545577616e-5	8.922479287178133e-5	406	RDN58-2	NA	chrXII:464551-464708(-)	rRNA	6	32	24	41	36	12	25	10	12.6666666666667	9.6875	15.5833333333333	11.0487804878049	8.94444444444444	11.9166666666667	7.2	11	14	7	6.5	6	5	11	5	8.5	10.5268649191899	18	4	5	6	14	18	18	18.5	19	19.5	6.52625691333068	8
1.0307082339845118e-5	1.3530375896844053e-5	1.4320605231478523e-5	1.1041384461531416e-5	1.2845959623478928e-5	2.4003789118131245e-5	2.5291454293271152e-6	1.070697514461376e-5	408	RPR1_RPR1	RPR1	chrV:117667-118035(-)	other	6	8	6	16	1	6	3	11	9.16666666666667	32.875	19.5	12.8125	13	28.6666666666667	27.6666666666667	17.1818181818182	6	22.5	17	8	13	21.5	37	16	6.07188619032259	NA	2.25	2.5	2.75	6	8.75	9	14	19	24	26.1437182499444	16
1.0307082339845118e-5	6.7651879484220265e-6	1.1716858825755154e-5	8.281038346148562e-6	8.563973082319286e-6	3.0004736397664057e-6	2.5291454293271152e-6	3.5689917148712536e-8	409	RUF20_SUT527	SUT527	chrVI:131061-131503(-)	SUTs	6	6	4	2	1	3	NA	9	34.5	22.1666666666667	37.75	20.5	79	21	NA	22.1111111111111	29.5	17.5	39	20.5	79	22	NA	23	31.9860255032576	NA	19.5	22	24.5	29.5	43.75	48	50	52	54	20.3265717152336	14
1.7178470566408532e-6	2.255062649474009e-8	1.3018732028616839e-8	1.380173057691427e-8	2.1409932705798213e-8	1.5002368198832027e-8	2.5291454293271156e-8	3.5689917148712536e-8	410	RUF22	NA	chrVI:199299-199813(-)	other	1	NA	NA	NA	NA	NA	NA	NA	49	NA	NA	NA	NA	NA	NA	NA	49	NA	NA	NA	NA	NA	NA	NA	49	49	49	49	49	49	49	49	49	49	49	NA	NA
1.7178470566408532e-6	2.255062649474009e-8	1.3018732028616839e-8	1.380173057691427e-8	2.1409932705798214e-6	1.5002368198832027e-8	2.5291454293271152e-6	3.5689917148712533e-6	411	RUF5-1	NA	chrVIII:212409-213118(+)	other	1	NA	1	NA	1	NA	1	NA	60	NA	29	NA	47	NA	33	NA	60	NA	29	NA	47	NA	33	NA	60	60	60	60	60	60	60	60	60	60	60	NA	NA
5.153541169922559e-6	2.255062649474009e-8	1.3018732028616838e-6	1.380173057691427e-8	4.281986541159643e-6	3.0004736397664057e-6	7.5874362879813465e-6	3.5689917148712536e-8	412	RUF5-2	NA	chrVIII:214407-215116(+)	other	3	NA	2	2	3	NA	NA	1	58	NA	20.5	10.5	51	NA	NA	51	47	NA	20.5	10.5	64	NA	NA	51	49.3036811501353	NA	27.2	29.4	31.6	47	74.5	80	85.5	91	96.5	NA	NA
1.7178470566408532e-6	4.059112769053216e-5	2.6037464057233675e-5	5.2446576192274224e-5	7.493476447029375e-5	8.101278827369295e-5	6.322863573317789e-5	4.996588400819754e-5	413	SCR1_SCR1	SCR1	chrV:441987-442508(+)	other	1	38	35	54	25	18	14	20	6	16.6842105263158	21.0285714285714	26.6851851851852	25.56	21.4444444444444	23.1428571428571	23.35	6	13.5	17	17.5	23	17.5	17	14	6	6	6	6	6	6	6	6	6	6	6	13.8930627386582	11
1.7178470566408532e-6	2.7060751793688106e-5	2.6037464057233677e-6	1.5181903634605698e-5	1.2845959623478928e-5	1.3502131378948824e-5	7.5874362879813465e-6	1.4275966859485013e-5	414	snR10_YGL088W,snR10	NA	chrVII:345986-346230(+)	snRNA	1	11	6	9	3	12	4	2	64	27.0909090909091	22.5	26.3333333333333	33.3333333333333	19.3333333333333	27.5	25	64	20	25	17	34	16	25	25	64	64	64	64	64	64	64	64	64	64	64	22.2210756183053	19
1.546062350976768e-5	4.9611378288428194e-5	4.03580692887122e-5	6.762847982687993e-5	1.0276767698783142e-4	8.851397237310895e-5	1.3404470775433712e-4	8.922479287178133e-5	416	snR11,CUT306,CUT307,CUT308,XUT_13F-286,SUT312	NA	chrXIII:652289-653877(+)	CUTs	9	49	48	59	53	22	25	31	37	31.2448979591837	43.7083333333333	34.3389830508475	51.5849056603774	35.7727272727273	37.44	38.5161290322581	32	25	33	32	42	29.5	32	33	32.1156396991923	25	14.4	16.8	19.4	32	47	51.8	56.6	62	68	25.810886387956	21
1.7178470566408532e-6	9.020250597896035e-6	1.3018732028616838e-6	1.380173057691427e-8	2.1409932705798214e-6	1.5002368198832028e-6	2.5291454293271156e-8	3.5689917148712536e-8	418	snR13_snR13	NA	chrIV:1402919-1403042(+)	snRNA	1	NA	1	1	NA	4	NA	1	6	NA	17	37	NA	26.25	NA	24	6	NA	17	37	NA	27.5	NA	24	6	6	6	6	6	6	6	6	6	6	6	NA	NA
3.4356941132817063e-6	4.510125298948017e-6	1.3018732028616838e-6	2.760346115382854e-6	4.281986541159643e-6	3.0004736397664057e-6	1.0116581717308461e-5	7.1379834297425066e-6	420	snR17a	NA	chrXV:780107-780596(+)	snRNA	2	2	2	2	4	2	2	1	19	40.5	10.5	22	12.75	25	6.5	18	19	40.5	10.5	22	12.5	25	6.5	18	18.9736659610103	NA	18.1	18.2	18.3	19	19.5	19.6	19.7	19.8	19.9	40.2492235949962	NA
5.153541169922559e-6	2.2550626494740087e-6	7.811239217170104e-6	2.760346115382854e-6	4.281986541159643e-6	1.5002368198832027e-8	2.5291454293271156e-8	3.5689917148712536e-8	421	snR17b	NA	chrXVI:281056-281517(-)	snRNA	3	2	2	NA	NA	1	NA	6	24.3333333333333	27	12	NA	NA	35	NA	24.1666666666667	11	27	12	NA	NA	35	NA	26	14.6356668474321	NA	5.6	6.2	6.8	11	34	38.6	43.2	47.8	52.4	24.1867732448956	NA
3.4356941132817063e-6	4.510125298948017e-6	7.811239217170104e-6	6.900865288457135e-6	8.563973082319286e-6	9.001420919299216e-6	1.0116581717308461e-5	3.5689917148712536e-8	423	snR19_snR19	NA	chrXIV:230105-230672(-)	snRNA	2	5	4	6	4	2	NA	6	40.5	38.6	35.75	42.6666666666667	28.75	7	NA	56.6666666666667	40.5	18	39.5	25.5	19.5	7	NA	52.5	39.370039370059	NA	31.95	32.9	33.85	40.5	45.25	46.2	47.15	48.1	49.05	23.0133043059412	NA
1.7178470566408532e-6	4.510125298948017e-6	6.509366014308419e-6	6.900865288457135e-6	6.422979811739464e-6	7.501184099416014e-6	1.2645727146635578e-5	3.5689917148712533e-6	425	snR3,CUT221,CUT222,CUT223	NA	chrX:663344-664896(+)	CUTs	1	5	3	5	5	2	1	5	22	17.2	24.6666666666667	28.2	9.2	21.5	40	30.2	22	19	18	22	9	21.5	40	35	22	22	22	22	22	22	22	22	22	22	22	15.1060454979011	NA
6.871388226563413e-6	4.059112769053216e-5	2.082997124578694e-5	1.380173057691427e-5	1.498695289405875e-5	1.6502605018715227e-5	1.770401800528981e-5	2.498294200409877e-5	426	snR30_snR30	NA	chrXII:198784-199389(+)	snRNA	4	10	7	11	7	18	7	16	29.25	21.5	17.1428571428571	17.2727272727273	45.1428571428571	21.9444444444444	21.5714285714286	22.375	18.5	23	15	16	30	21	15	17	22.3711818933958	NA	11.6	12.2	12.8	18.5	33.75	40.8	47.85	54.9	61.95	20.5423870741875	NA
2.0614164679690236e-5	1.804050119579207e-5	1.692435163720189e-5	9.661211403839988e-6	1.498695289405875e-5	6.000947279532811e-6	7.5874362879813465e-6	3.5689917148712536e-8	427	snR31_snR31	NA	chrXV:841958-842182(-)	snRNA	12	7	7	4	3	8	NA	13	34.1666666666667	21.2857142857143	27	16.25	47.3333333333333	36.5	NA	50.4615384615385	27	24	25	16.5	48	37	NA	42	30.3635352986427	27	17.65	19.3	20.95	27	32.75	36.6	45.7	57.8	72.6	18.5586968875016	NA
3.092124701953536e-5	2.4805689144214097e-5	1.4320605231478523e-5	2.346294198075426e-5	1.926893943521839e-5	7.501184099416014e-6	5.0582908586542305e-6	3.5689917148712533e-6	429	snR33_snR33	NA	chrIII:142364-142546(-)	snRNA	18	17	9	5	2	11	1	11	39.6666666666667	27.1176470588235	30.1111111111111	18	34.5	34.4545454545455	30	36.0909090909091	39	23	20	15	34.5	30	30	34	34.0645142854989	16	14.25	15.7	16	39	48.25	50.8	56.5	66.8	79.65	22.7451564487189	NA
1.7178470566408532e-6	2.2550626494740088e-5	1.1716858825755154e-5	1.1041384461531416e-5	1.498695289405875e-5	2.8504499577780853e-5	7.5874362879813465e-6	3.5689917148712533e-6	433	snR37_CUT681,snR37	NA	chrX:228094-228479(-)	CUTs	1	8	7	19	3	10	1	9	23	17	17	19.1578947368421	41.3333333333333	23	54	26	23	16	16	16	51	22	54	26	23	23	23	23	23	23	23	23	23	23	23	16.347666441048	NA
1.7178470566408532e-6	4.510125298948017e-6	6.509366014308419e-6	1.380173057691427e-6	2.1409932705798213e-8	1.5002368198832028e-6	5.0582908586542305e-6	3.5689917148712536e-8	434	snR39B_snR39B	NA	chrVII:366374-366469(-)	snRNA	1	1	NA	1	2	2	NA	5	7	21	NA	10	17	27.5	NA	39.4	7	21	NA	10	17	27.5	NA	47	7	7	7	7	7	7	7	7	7	7	7	21	21
1.7178470566408532e-6	2.7060751793688106e-5	3.905619608585052e-6	8.281038346148562e-6	1.0704966352899107e-5	3.0004736397664057e-6	1.0116581717308461e-5	2.141395028922752e-5	437	snR42	NA	chrXI:559016-559366(-)	snRNA	1	6	5	2	4	12	6	3	60	26	21.6	21	45.75	22.4166666666667	33	17.6666666666667	60	17	16	21	37.5	18	17.5	19	60	60	60	60	60	60	60	60	60	60	60	16.5553016965557	NA
1.0307082339845118e-5	1.1275313247370044e-5	1.4320605231478523e-5	6.900865288457135e-6	8.563973082319286e-6	7.501184099416014e-6	5.0582908586542305e-6	3.5689917148712533e-6	438	snR43_snR43	NA	chrIII:107504-107712(-)	snRNA	6	5	4	5	2	5	1	11	53.5	38	13.5	30	49.5	21.8	52	56.4545454545455	41	36	15.5	26	49.5	21	52	38	42.1147874220052	41	19	21	23	41	51.5	55	76.75	98.5	120.25	31.5358244148097	NA
1.7178470566408532e-6	2.029556384526608e-5	1.3018732028616838e-6	1.380173057691427e-6	2.1409932705798213e-8	6.000947279532811e-6	2.5291454293271156e-8	3.5689917148712536e-8	439	snR45,CUT433	NA	chrXVI:821739-822163(+)	CUTs	1	1	NA	4	NA	9	NA	1	37	13	NA	22.25	NA	23.2222222222222	NA	21	37	13	NA	23.5	NA	18	NA	21	37	37	37	37	37	37	37	37	37	37	37	13	13
1.7178470566408532e-6	2.255062649474009e-8	1.3018732028616839e-8	1.380173057691427e-8	2.1409932705798213e-8	1.5002368198832027e-8	2.5291454293271156e-8	3.5689917148712536e-8	440	snR46_CUT146,snR46,CUT147	NA	chrVII:545370-545566(+)	CUTs	1	NA	NA	NA	NA	NA	NA	NA	6	NA	NA	NA	NA	NA	NA	NA	6	NA	NA	NA	NA	NA	NA	NA	6	6	6	6	6	6	6	6	6	6	6	NA	NA
6.871388226563413e-6	6.7651879484220265e-6	3.905619608585052e-6	5.520692230765708e-6	8.563973082319286e-6	4.500710459649608e-6	2.5291454293271152e-6	3.5689917148712533e-6	443	snR49_snR49	NA	chrXIV:716120-716284(+)	snRNA	4	4	4	3	1	3	1	3	38.25	57.25	14.25	16.3333333333333	45	14.3333333333333	108	14.3333333333333	33.5	29.5	15	13	45	16	108	15	35.7031383156914	NA	24.6	25.2	25.8	33.5	44.75	48.2	51.65	55.1	58.55	28.7488893496315	NA
1.7178470566408532e-6	6.7651879484220265e-6	6.509366014308419e-6	1.380173057691427e-6	2.1409932705798214e-6	4.500710459649608e-6	2.5291454293271152e-6	3.5689917148712536e-8	444	snR5_snR5	NA	chrXV:842403-842606(+)	snRNA	1	1	1	3	1	3	NA	5	48	11	15	17.3333333333333	12	21.3333333333333	NA	39.8	48	11	15	16	12	23	NA	47	48	48	48	48	48	48	48	48	48	48	48	11	11
7.214957637891583e-5	9.471263127790836e-5	7.811239217170104e-5	7.590951817302849e-5	8.563973082319285e-5	6.000947279532811e-5	4.299547229856096e-5	5.3534875723068794e-5	446	snR51,snR70,snR70,snR41	NA	chrXVI:718607-719359(-)	snRNA	42	55	40	40	17	42	15	60	37.8571428571429	32.8545454545455	31.525	33.475	40.2941176470588	30.2619047619048	34.6	50.6166666666667	35.5	31	30	28	43	27	38	42	33.9840593376971	24	16.15	19.1	20.3	35.5	50	51.8	56.7	63.4	66.95	30.0567214272831	27
1.7178470566408532e-6	2.255062649474009e-8	1.3018732028616839e-8	1.380173057691427e-8	2.1409932705798213e-8	1.5002368198832027e-8	2.5291454293271156e-8	3.5689917148712536e-8	447	snR52,CUT567	NA	chrV:431117-431365(-)	CUTs	1	NA	NA	NA	NA	NA	NA	NA	7	NA	NA	NA	NA	NA	NA	NA	7	NA	NA	NA	NA	NA	NA	NA	7	7	7	7	7	7	7	7	7	7	7	NA	NA
1.2024929396485972e-5	1.578543854631806e-5	1.3018732028616837e-5	1.5181903634605698e-5	6.422979811739464e-6	7.501184099416014e-6	1.2645727146635578e-5	3.5689917148712533e-6	449	snR55,snR57	NA	chrXII:794707-795219(-)	snRNA	7	11	3	5	5	7	1	10	37.4285714285714	27	55	13.4	43.8	26.4285714285714	32	31.7	30	17	32	11	47	26	32	25	30.0168272487134	NA	10.7	13.4	16.1	30	52	54.4	58.1	64.4	70.7	17.6280102892771	9
1.7178470566408532e-6	6.7651879484220265e-6	3.905619608585052e-6	2.760346115382854e-6	2.1409932705798214e-6	1.5002368198832027e-8	2.5291454293271152e-6	7.1379834297425066e-6	453	snR62	NA	chrXV:409774-409974(-)	snRNA	1	2	1	NA	1	3	2	3	45	33.5	15	NA	2	35	95	25	45	33.5	15	NA	2	24	95	28	45	45	45	45	45	45	45	45	45	45	45	33.3166624979154	NA
4.294617641602133e-5	4.059112769053216e-5	3.515057647726547e-5	2.2082768923062832e-5	3.425589232927714e-5	2.4003789118131245e-5	2.0233163434616922e-5	3.5689917148712533e-6	454	snR63	NA	chrIV:323045-323653(-)	snRNA	25	16	16	16	8	18	1	27	25.32	28.1875	23.125	21.6875	17.25	36.6666666666667	20	32.4814814814815	20	17	18.5	19	9	25	20	28	18.6274362427941	NA	4.2	5	7.4	20	30	35.2	46.4	51.8	61	19.7530384232351	17
1.7178470566408532e-6	2.255062649474009e-8	1.3018732028616839e-8	1.380173057691427e-8	2.1409932705798213e-8	1.5002368198832027e-8	2.5291454293271156e-8	3.5689917148712536e-8	456	snR65_snR65	NA	chrIII:177183-177282(+)	snRNA	1	NA	NA	NA	NA	NA	NA	NA	14	NA	NA	NA	NA	NA	NA	NA	14	NA	NA	NA	NA	NA	NA	NA	14	14	14	14	14	14	14	14	14	14	14	NA	NA
1.8896317623049386e-5	2.2550626494740088e-5	6.509366014308419e-6	8.281038346148562e-6	6.422979811739464e-6	3.0004736397664057e-6	2.5291454293271156e-8	3.5689917148712533e-6	458	snR68	NA	chrIX:96857-97217(+)	snRNA	11	6	3	2	NA	10	1	5	61.4545454545455	38	18.3333333333333	27.5	NA	52.2	53	43.4	62	33.5	18	27.5	NA	50	53	35	60.6567895765672	71	47	53	54.5	62	68.5	71	71	71	74	33.9928475735856	NA
5.153541169922559e-6	4.510125298948017e-6	1.3018732028616838e-6	2.760346115382854e-6	8.563973082319286e-6	1.5002368198832028e-6	2.5291454293271156e-8	3.5689917148712533e-6	461	snR71,CUT180,CUT181	NA	chrVIII:411090-412330(+)	CUTs	3	2	4	1	NA	2	1	1	22	59	23.75	34	NA	33.5	73	17	7	59	26.5	34	NA	33.5	73	17	12.3638558994257	NA	5.2	5.4	5.6	7	30.5	35.2	39.9	44.6	49.3	34.3074335968169	NA
1.7178470566408532e-6	2.255062649474009e-8	1.3018732028616838e-6	2.760346115382854e-6	2.1409932705798214e-6	1.5002368198832027e-8	2.5291454293271156e-8	3.5689917148712536e-8	462	snR72_snR72	NA	chrXIII:298554-298651(+)	snRNA	1	2	1	NA	NA	NA	NA	1	47	17	5	NA	NA	NA	NA	38	47	17	5	NA	NA	NA	NA	38	47	47	47	47	47	47	47	47	47	47	47	14.422205101856	NA
1.7178470566408532e-6	2.255062649474009e-8	1.3018732028616838e-6	1.380173057691427e-6	2.1409932705798214e-6	1.5002368198832027e-8	2.5291454293271156e-8	3.5689917148712536e-8	463	snR73_snR73,YMR013W-A	NA	chrXIII:298307-298412(+)	snRNA	1	1	1	NA	NA	NA	NA	1	38	24	19	NA	NA	NA	NA	30	38	24	19	NA	NA	NA	NA	30	38	38	38	38	38	38	38	38	38	38	38	24	24
1.8896317623049386e-5	3.157087709263612e-5	2.9943083665818727e-5	9.661211403839988e-6	1.926893943521839e-5	1.3502131378948824e-5	5.0582908586542305e-6	7.1379834297425066e-6	465	snR76,snR75	NA	chrXIII:297729-297993(+)	snRNA	11	7	9	9	2	14	2	23	24.3636363636364	18.8571428571429	24.5555555555556	21.6666666666667	14	22.4285714285714	16	31.9565217391304	21	16	23	20	14	22.5	16	30	22.3526993746902	15	15	15	15	21	29.5	32	34.5	37	43.5	16.6787409037389	10
3.4356941132817063e-6	2.255062649474009e-8	1.3018732028616838e-6	1.380173057691427e-6	2.1409932705798213e-8	1.5002368198832028e-6	2.5291454293271156e-8	3.5689917148712536e-8	466	snR77_snR77	NA	chrXIII:297506-297593(+)	snRNA	2	1	NA	1	NA	NA	NA	1	27.5	23	NA	17	NA	NA	NA	23	27.5	23	NA	17	NA	NA	NA	23	17.1464281994822	NA	8.15	10.3	12.45	27.5	38.25	40.4	42.55	44.7	46.85	23	23
1.7178470566408532e-6	2.2550626494740088e-5	1.041498562289347e-5	1.2421557519222842e-5	2.1409932705798214e-05	6.000947279532811e-6	1.5174872575962693e-5	3.5689917148712536e-8	469	snR8_snR8	NA	chrXV:832332-832521(+)	snRNA	1	9	10	4	6	10	NA	8	30	32	32.1	38.5	31	18.2	NA	24.875	30	22	15.5	37	30	17	NA	26	30	30	30	30	30	30	30	30	30	30	30	24.8675406852853	NA
1.7178470566408532e-6	2.255062649474009e-8	2.6037464057233677e-6	4.140519173074281e-6	6.422979811739464e-6	1.5002368198832028e-6	2.5291454293271152e-6	3.5689917148712536e-8	471	snR81	NA	chrXV:234346-234546(+)	snRNA	1	3	3	1	1	NA	NA	2	50	12	30.3333333333333	14	88	NA	NA	13.5	50	11	25	14	88	NA	NA	13.5	50	50	50	50	50	50	50	50	50	50	50	11.816657504675	NA
3.4356941132817063e-6	1.1275313247370044e-5	7.811239217170104e-6	8.281038346148562e-6	6.422979811739464e-6	1.0501657739182418e-5	1.770401800528981e-5	2.141395028922752e-5	472	snR82_snR82	NA	chrVII:316788-317055(+)	snRNA	2	6	3	7	7	5	6	6	44.5	25.5	21.6666666666667	65.7142857142857	62.8571428571429	25.2	29	37	44.5	20	18	63	52	25	30	36.5	32.4037034920393	NA	17.05	20.1	23.15	44.5	59.75	62.8	65.85	68.9	71.95	21.0291512287382	NA
1.7178470566408532e-6	9.020250597896035e-6	5.207492811446735e-6	6.900865288457135e-6	8.563973082319286e-6	3.0004736397664057e-6	2.5291454293271152e-6	3.5689917148712536e-8	473	snR83_snR83	NA	chrXIII:626349-626654(+)	snRNA	1	5	4	2	1	4	NA	4	33	35.2	13.75	51	9	34.5	NA	46.25	33	25	13	51	9	25	NA	49	33	33	33	33	33	33	33	33	33	33	33	26.7733195747198	13
2.4049858792971944e-5	1.578543854631806e-5	1.5622478434340208e-5	5.520692230765708e-6	2.1409932705798213e-8	1.5002368198832028e-6	2.5291454293271152e-6	3.5689917148712536e-8	474	snR84_CUT539,snR84	NA	chrIV:1492477-1493026(-)	CUTs	14	4	NA	1	1	7	NA	12	41.2142857142857	29.25	NA	24	102	64	NA	47.0833333333333	42.5	28.5	NA	24	102	47	NA	49.5	37.8878771499456	NA	16.85	22.4	27.6	42.5	51.75	53.4	54.2	56.8	60.45	24.5546906329522	NA
1.7178470566408532e-6	1.3530375896844053e-5	3.905619608585052e-6	5.520692230765708e-6	2.1409932705798214e-6	1.5002368198832027e-8	2.5291454293271152e-6	3.5689917148712536e-8	475	snR85_snR85	NA	chrXIII:67768-67938(-)	snRNA	1	4	1	NA	1	6	NA	3	42	25.5	36	NA	27	35.5	NA	59	42	19	36	NA	27	32.5	NA	54	42	42	42	42	42	42	42	42	42	42	42	23.1586009836967	NA
1.7178470566408533e-5	1.578543854631806e-5	1.692435163720189e-5	1.1041384461531416e-5	2.5691919246957856e-5	6.000947279532811e-6	1.2645727146635578e-5	1.070697514461376e-5	476	snR86_snR86	NA	chrXIII:762110-763113(-)	snRNA	10	8	12	4	5	7	3	13	43.2	17.875	26	26	39.4	21.5714285714286	30.3333333333333	49.3846153846154	28	15.5	16.5	25.5	44	20	32	40	33.0228268955489	28	12.7	15.4	18.1	28	51.75	56.8	60.85	71.6	105.8	13.7299129771518	NA
5.1535411699225594e-5	4.059112769053216e-5	3.384870327440378e-5	5.3826749249965655e-5	5.5665825035075356e-5	7.501184099416013e-5	6.069949030385077e-5	8.565580115691008e-5	477	SRG1,YER081W_SRG1,SER3	SRG1,SER3	chrV:322217-324201(+)	other	30	39	26	50	24	18	24	26	49.7333333333333	36.1025641025641	32.6923076923077	32.88	38.9583333333333	32.2777777777778	50.2083333333333	42.6153846153846	45	28	25	28.5	35	32.5	40	37.5	43.9813075896672	41	17.25	21.8	25.4	45	61.75	66	74.65	86.1	87.55	30.6912365293688	NA
3.4356941132817063e-6	2.255062649474009e-8	1.3018732028616838e-6	1.380173057691427e-8	2.1409932705798213e-8	1.5002368198832027e-8	2.5291454293271156e-8	3.5689917148712536e-8	479	SUT007	NA	chrII:196311-196735(+)	SUTs	2	NA	NA	NA	NA	NA	NA	1	37	NA	NA	NA	NA	NA	NA	52	37	NA	NA	NA	NA	NA	NA	52	28.9827534923789	NA	16.3	18.6	20.9	37	48.5	50.8	53.1	55.4	57.7	NA	NA
5.153541169922559e-6	2.255062649474009e-8	1.3018732028616839e-8	2.760346115382854e-6	6.422979811739464e-6	1.5002368198832027e-8	2.5291454293271152e-6	3.5689917148712536e-8	480	SUT008,XUT_2F-78	NA	chrII:238400-238951(+)	XUTs	3	2	3	NA	1	NA	NA	NA	62	34.5	40	NA	20	NA	NA	NA	57	34.5	39	NA	20	NA	NA	NA	61.535903419303	NA	56.1	56.2	56.3	57	65	66.6	68.2	69.8	71.4	33.8821486921948	NA
1.7178470566408532e-6	2.255062649474009e-8	1.3018732028616838e-6	2.760346115382854e-6	2.1409932705798213e-8	1.5002368198832027e-8	2.5291454293271152e-6	3.5689917148712536e-8	481	SUT013	NA	chrII:276760-278816(+)	SUTs	1	2	NA	NA	1	NA	NA	1	59	42.5	NA	NA	48	NA	NA	48	59	42.5	NA	NA	48	NA	NA	48	59	59	59	59	59	59	59	59	59	59	59	40.9145450909576	NA
1.2024929396485972e-5	2.2550626494740087e-6	3.905619608585052e-6	2.760346115382854e-6	2.1409932705798214e-6	1.5002368198832028e-6	5.0582908586542305e-6	3.5689917148712533e-6	482	SUT016,XUT_2F-150	NA	chrII:371271-373727(+)	XUTs	7	2	1	1	2	1	1	3	48.1428571428571	43	31	39	53.5	20	34	52.3333333333333	43	43	31	39	53.5	20	34	50	44.4716762003096	NA	30.4	32.8	35.2	43	45.5	46.4	52.4	68.6	84.8	40.2988833592198	NA
1.546062350976768e-5	1.3530375896844053e-5	1.952809804292526e-5	8.281038346148562e-6	2.3550925976378036e-5	1.9503078658481634e-5	3.0349745151925386e-5	8.565580115691008e-5	483	SUT017	NA	chrII:453551-454695(+)	SUTs	9	6	11	13	12	6	24	15	56.7777777777778	32.5	47.5454545454545	42.6153846153846	49.8333333333333	47.6666666666667	52	60.3333333333333	56	23.5	48	42	52	46.5	47.5	47	45.798908422319	69	16.4	18.8	21.6	56	69	69	69	84.1999999999999	114.6	29.631900662424	23
1.2024929396485972e-5	1.804050119579207e-5	9.113112420031787e-6	1.380173057691427e-5	1.498695289405875e-5	1.3502131378948824e-5	1.770401800528981e-5	1.070697514461376e-5	484	SUT020	NA	chrII:553472-556200(+)	SUTs	7	10	7	9	7	8	3	7	58.8571428571429	45.4	32.2857142857143	41.6666666666667	47.2857142857143	41.25	28.3333333333333	63.2857142857143	62	41	35	38	40	37.5	27	75	57.2967276579382	NA	40.7	43.4	46.1	62	67.5	69.6	71.8	74.2	76.6	39.4661320634683	NA
1.3742776453126825e-5	2.2550626494740087e-6	2.6037464057233677e-6	1.380173057691427e-8	8.563973082319286e-6	4.500710459649608e-6	5.0582908586542305e-6	1.070697514461376e-5	485	SUT021,XUT_2F-282,CUT035	NA	chrII:697840-698768(+)	CUTs	8	NA	4	3	2	1	3	2	32.875	NA	22.5	20.3333333333333	8	49	47	27.5	37.5	NA	22.5	21	8	49	44	27.5	30.3057589334278	39	15.05	16.1	17.45	37.5	39.75	40.8	41.85	44.4	47.2	NA	NA
1.546062350976768e-5	6.7651879484220265e-6	1.1716858825755154e-5	1.2421557519222842e-5	1.0704966352899107e-5	3.0004736397664057e-6	1.0116581717308461e-5	3.5689917148712536e-8	486	SUT023	NA	chrII:785448-786472(+)	SUTs	9	9	5	2	4	3	NA	9	63.8888888888889	40.1111111111111	19.4	74	42	39.6666666666667	NA	53.1111111111111	69	39	15	74	36.5	35	NA	52	61.1464396279129	NA	38.4	44.8	48.8	69	78	80	82	84.2	86.6	34.2755080410515	26
1.7178470566408532e-6	2.2550626494740087e-6	5.207492811446735e-6	1.380173057691427e-6	2.1409932705798214e-6	1.5002368198832028e-6	5.0582908586542305e-6	3.5689917148712536e-8	487	SUT024	NA	chrII:798992-800424(+)	SUTs	1	1	1	1	2	1	NA	4	36	62	28	100	11	28	NA	33.5	36	62	28	100	11	28	NA	19	36	36	36	36	36	36	36	36	36	36	36	62	62
1.3742776453126825e-5	1.3530375896844053e-5	1.4320605231478523e-5	1.6562076692297124e-5	1.712794616463857e-5	1.8002841838598432e-5	4.299547229856096e-5	3.2120925433841285e-5	488	SUT025,XUT_3F-11,XUT_3F-12	NA	chrIII:39569-41322(+)	XUTs	8	12	8	12	17	6	9	11	44.5	28	40.5	34.5833333333333	36.1764705882353	31.1666666666667	32.2222222222222	38.9090909090909	49.5	24	38	27.5	36	27	29	31	39.8308606201429	NA	17.7	25.4	32.55	49.5	55	56.4	57.8	58.6	59.3	24.8000647575915	20
1.7178470566408532e-6	2.255062649474009e-8	1.3018732028616838e-6	1.380173057691427e-8	2.1409932705798213e-8	1.5002368198832027e-8	2.5291454293271156e-8	3.5689917148712536e-8	489	SUT028	NA	chrIII:114562-115010(+)	SUTs	1	NA	NA	NA	NA	NA	NA	1	22	NA	NA	NA	NA	NA	NA	59	22	NA	NA	NA	NA	NA	NA	59	22	22	22	22	22	22	22	22	22	22	22	NA	NA
1.7178470566408532e-6	2.255062649474009e-8	1.3018732028616838e-6	2.760346115382854e-6	4.281986541159643e-6	1.5002368198832028e-6	2.5291454293271156e-8	3.5689917148712533e-6	490	SUT034,XUT_3F-92,XUT_3F-94	NA	chrIII:202698-205144(+)	XUTs	1	2	2	1	NA	NA	1	1	54	34	16.5	25	NA	NA	63	56	54	34	16.5	25	NA	NA	63	56	54	54	54	54	54	54	54	54	54	54	54	28.1957443597434	NA
5.153541169922559e-6	2.2550626494740087e-6	1.3018732028616838e-6	1.380173057691427e-5	2.1409932705798214e-6	6.000947279532811e-6	5.0582908586542305e-6	3.5689917148712536e-8	495	SUT044,XUT_4F-161	NA	chrIV:314921-316961(+)	XUTs	3	10	1	4	2	1	NA	1	52.6666666666667	28.2	59	52.75	51.5	19	NA	30	48	26	59	46	51.5	19	NA	30	50.1329793496458	NA	36.3	37.6	38.9	48	61.5	64.2	66.9	69.6	72.3	25.2286149405015	NA
3.4356941132817063e-6	2.255062649474009e-8	1.3018732028616839e-8	1.380173057691427e-6	6.422979811739464e-6	3.0004736397664057e-6	2.5291454293271152e-6	3.5689917148712536e-8	497	SUT048	NA	chrIV:381593-386505(+)	SUTs	2	1	3	2	1	NA	NA	NA	40.5	8	46.3333333333333	49	25	NA	NA	NA	40.5	8	29	49	25	NA	NA	NA	37.8153408023781	NA	27.45	28.9	30.35	40.5	47.75	49.2	50.65	52.1	53.55	8	8
2.4049858792971944e-5	3.382593974211013e-5	2.2131844448648626e-5	4.278536478843424e-5	4.9242845223335895e-5	3.0004736397664055e-5	2.5291454293271156e-5	4.282790057845504e-5	499	SUT054,XUT_4F-267,CUT065,SUT055	NA	chrIV:542179-544730(+)	CUTs	14	31	23	20	10	15	12	17	40.7142857142857	28.6451612903226	28.0434782608696	32.4	39.3	37.7333333333333	34.25	48.0588235294118	35.5	22	28	33.5	29	39	35	33	36.6493233066164	NA	20.6	22.6	23.9	35.5	47.75	49.6	53.5	73	82.7	24.3542565866262	NA
1.7178470566408532e-6	2.255062649474009e-8	1.3018732028616838e-6	1.380173057691427e-8	2.1409932705798213e-8	1.5002368198832027e-8	2.5291454293271152e-6	3.5689917148712536e-8	500	SUT057,XUT_4F-300,XUT_4F-303	NA	chrIV:614196-616916(+)	XUTs	1	NA	NA	NA	1	NA	NA	1	90	NA	NA	NA	72	NA	NA	22	90	NA	NA	NA	72	NA	NA	22	90	90	90	90	90	90	90	90	90	90	90	NA	NA
1.7178470566408532e-6	4.510125298948017e-6	1.3018732028616838e-6	1.380173057691427e-8	2.1409932705798213e-8	1.5002368198832027e-8	5.0582908586542305e-6	3.5689917148712536e-8	501	SUT058,XUT_4F-328	NA	chrIV:680212-680570(+)	XUTs	1	NA	NA	NA	2	2	NA	1	14	NA	NA	NA	32	22.5	NA	48	14	NA	NA	NA	32	22.5	NA	48	14	14	14	14	14	14	14	14	14	14	14	NA	NA
1.7178470566408532e-6	2.2550626494740087e-6	1.3018732028616838e-6	2.760346115382854e-6	4.281986541159643e-6	1.5002368198832027e-8	2.5291454293271152e-6	7.1379834297425066e-6	502	SUT059,XUT_4F-339	NA	chrIV:718644-719854(+)	XUTs	1	2	2	NA	1	1	2	1	55	75	129	NA	118	26	61.5	50	55	75	129	NA	118	26	61.5	50	55	55	55	55	55	55	55	55	55	55	55	72	NA
6.871388226563413e-6	9.020250597896035e-6	1.4320605231478523e-5	1.380173057691427e-8	2.1409932705798213e-8	1.5002368198832027e-8	5.0582908586542305e-6	3.5689917148712536e-8	503	SUT061,XUT_4F-395	NA	chrIV:831709-832749(+)	XUTs	4	NA	NA	NA	2	4	NA	11	57.75	NA	NA	NA	36.5	57	NA	60.3636363636364	56	NA	NA	NA	36.5	46	NA	52	55.6563075829341	NA	42.15	42.3	42.45	56	71	72.2	73.4	74.6	75.8	NA	NA
8.589235283204266e-6	1.578543854631806e-5	5.207492811446735e-6	5.520692230765708e-6	1.712794616463857e-5	3.0004736397664057e-6	7.5874362879813465e-6	3.5689917148712533e-6	505	SUT071,XUT_4F-532	NA	chrIV:1174461-1175687(+)	XUTs	5	4	8	2	3	7	1	4	28.6	29	23.5	10.5	43.6666666666667	34.7142857142857	61	54.75	33	33.5	17.5	10.5	35	32	61	47.5	25.5281522317306	NA	12.4	15.8	19.2	33	36	36.6	37.2	37.8	38.4	25.7196092372637	NA
1.7178470566408532e-6	2.255062649474009e-8	1.3018732028616839e-8	1.380173057691427e-8	2.1409932705798213e-8	1.5002368198832028e-6	2.5291454293271156e-8	3.5689917148712536e-8	506	SUT072,XUT_4F-546	NA	chrIV:1196541-1197761(+)	XUTs	1	NA	NA	1	NA	NA	NA	NA	56	NA	NA	60	NA	NA	NA	NA	56	NA	NA	60	NA	NA	NA	NA	56	56	56	56	56	56	56	56	56	56	56	NA	NA
1.7178470566408532e-6	2.2550626494740087e-6	1.3018732028616838e-6	4.140519173074281e-6	4.281986541159643e-6	1.5002368198832027e-8	2.5291454293271156e-8	3.5689917148712536e-8	507	SUT073	NA	chrIV:1266965-1267341(+)	SUTs	1	3	2	NA	NA	1	NA	1	64	33.6666666666667	49.5	NA	NA	28	NA	70	64	27	49.5	NA	NA	28	NA	70	64	64	64	64	64	64	64	64	64	64	64	32.0996244169524	NA
3.4356941132817063e-6	4.510125298948017e-6	1.3018732028616838e-6	1.380173057691427e-8	6.422979811739464e-6	1.5002368198832028e-6	2.5291454293271156e-8	1.070697514461376e-5	508	SUT074,XUT_4F-597	NA	chrIV:1295757-1296835(+)	XUTs	2	NA	3	1	NA	2	3	1	44.5	NA	43.3333333333333	59	NA	35.5	31.6666666666667	38	44.5	NA	56	59	NA	35.5	31	38	42.7083130081252	NA	33.25	34.5	35.75	44.5	50.75	52	53.25	54.5	55.75	NA	NA
1.7178470566408532e-6	2.2550626494740087e-6	2.6037464057233677e-6	1.380173057691427e-8	2.1409932705798213e-8	1.5002368198832027e-8	2.5291454293271156e-8	3.5689917148712536e-8	510	SUT084,XUT_4F-705	NA	chrIV:1514341-1515357(+)	XUTs	1	NA	NA	NA	NA	1	NA	2	26	NA	NA	NA	NA	25	NA	57.5	26	NA	NA	NA	NA	25	NA	57.5	26	26	26	26	26	26	26	26	26	26	26	NA	NA
3.4356941132817063e-6	4.510125298948017e-6	6.509366014308419e-6	1.380173057691427e-6	4.281986541159643e-6	3.0004736397664057e-6	1.0116581717308461e-5	7.1379834297425066e-6	511	SUT085,XUT_4F-711	NA	chrIV:1521093-1522502(+)	XUTs	2	1	2	2	4	2	2	5	52	57	57	68.5	61	53	78.5	55.8	52	57	57	68.5	66.5	53	78.5	54	51.9615242270663	NA	50.2	50.4	50.6	52	53	53.2	53.4	53.6	53.8	57	57
1.7178470566408532e-6	2.2550626494740087e-6	3.905619608585052e-6	1.380173057691427e-8	2.1409932705798213e-8	1.5002368198832027e-8	2.5291454293271156e-8	3.5689917148712533e-6	512	SUT086,CUT102	NA	chrV:7713-8297(+)	CUTs	1	NA	NA	NA	NA	1	1	3	19	NA	NA	NA	NA	62	14	36.3333333333333	19	NA	NA	NA	NA	62	14	45	19	19	19	19	19	19	19	19	19	19	19	NA	NA
5.153541169922559e-6	2.255062649474009e-8	2.6037464057233677e-6	1.380173057691427e-6	2.1409932705798213e-8	1.5002368198832028e-6	2.5291454293271152e-6	3.5689917148712533e-6	513	SUT087	NA	chrV:11545-11929(+)	SUTs	3	1	NA	1	1	NA	1	2	34.6666666666667	12	NA	4	60	NA	22	38	26	12	NA	4	60	NA	22	38	32.2992756725237	NA	24.2	24.4	24.6	26	40	42.8	45.6	48.4	51.2	12	12
1.7178470566408532e-6	6.7651879484220265e-6	2.6037464057233677e-6	2.760346115382854e-6	2.1409932705798214e-6	6.000947279532811e-6	1.0116581717308461e-5	1.070697514461376e-5	514	SUT088,XUT_5F-52	NA	chrV:118097-118673(+)	XUTs	1	2	1	4	4	3	3	2	50	16.5	41	55.25	72	31.6666666666667	118	35	50	16.5	41	58	54	29	52	35	50	50	50	50	50	50	50	50	50	50	50	16.431676725155	NA
1.2024929396485972e-5	2.2550626494740087e-6	3.905619608585052e-6	4.140519173074281e-6	2.1409932705798213e-8	3.0004736397664057e-6	2.5291454293271152e-6	3.5689917148712533e-6	515	SUT089	NA	chrV:173473-173769(+)	SUTs	7	3	NA	2	1	1	1	3	40	31.3333333333333	NA	23	58	23	32	21.3333333333333	39	22	NA	23	58	23	32	21	37.7994599594326	NA	23.9	24.8	25.7	39	44.5	47.2	50.8	56.2	61.6	26.5947716182995	NA
1.7178470566408532e-6	2.2550626494740087e-6	3.905619608585052e-6	1.380173057691427e-6	2.1409932705798213e-8	3.0004736397664057e-6	2.5291454293271156e-8	7.1379834297425066e-6	517	SUT096,XUT_5F-191	NA	chrV:377945-378797(+)	XUTs	1	1	NA	2	NA	1	2	3	50	32	NA	33	NA	40	64	32	50	32	NA	33	NA	40	64	30	50	50	50	50	50	50	50	50	50	50	50	32	32
3.4356941132817063e-6	2.255062649474009e-8	2.6037464057233677e-6	1.380173057691427e-6	2.1409932705798214e-6	3.0004736397664057e-6	2.5291454293271156e-8	7.1379834297425066e-6	520	SUT101,XUT_6F-22	NA	chrVI:54577-55430(+)	XUTs	2	1	1	2	NA	NA	2	2	49.5	13	21	84	NA	NA	58.5	28	49.5	13	21	84	NA	NA	58.5	28	47.8957200593122	NA	38.25	39.5	40.75	49.5	55.75	57	58.25	59.5	60.75	13	13
8.589235283204266e-6	1.1275313247370044e-5	5.207492811446735e-6	1.380173057691427e-6	6.422979811739464e-6	3.0004736397664057e-6	5.0582908586542305e-6	1.070697514461376e-5	521	SUT102,XUT_6F-34	NA	chrVI:78049-79339(+)	XUTs	5	1	3	2	2	5	3	4	40.4	23	49.6666666666667	20	45	31.2	45	32.25	39	23	41	20	45	30	35	33	40.1475911908465	NA	34.8	35.6	36.4	39	45	45.2	45.4	45.6	45.8	23	23
3.951048230273962e-5	2.4805689144214097e-5	3.775432288298883e-5	2.6223288096137112e-5	1.498695289405875e-5	1.3502131378948824e-5	3.28788905812525e-5	3.2120925433841285e-5	522	SUT103	NA	chrVI:89577-90769(+)	SUTs	23	19	7	9	13	11	9	29	60.3913043478261	46.0526315789474	48.4285714285714	60.3333333333333	59.5384615384615	60.8181818181818	64.8888888888889	51.3103448275862	57	43	38	63	46	61	65	54	53.8268012161494	49	18.6	26.6	37	57	75.5	79	83.8	93.8	101.4	41.6358328585195	NA
1.0307082339845118e-5	1.3530375896844053e-5	7.811239217170104e-6	4.140519173074281e-6	2.1409932705798214e-6	3.0004736397664057e-6	7.5874362879813465e-6	7.1379834297425066e-6	523	SUT105	NA	chrVI:110185-110553(+)	SUTs	6	3	1	2	3	6	2	6	34.8333333333333	29	25	28.5	25.3333333333333	38.3333333333333	58.5	32.5	29	26	25	28.5	22	36.5	58.5	29	29.4992034114265	NA	13.75	16.5	19.25	29	43.75	47	53	59	65	28.1505496224084	NA
1.3742776453126825e-5	9.020250597896035e-6	1.3018732028616838e-6	1.380173057691427e-8	2.1409932705798214e-6	6.000947279532811e-6	2.5291454293271152e-6	3.5689917148712533e-6	525	SUT111	NA	chrVII:74442-76698(+)	SUTs	8	NA	1	4	1	4	1	1	45.875	NA	16	39.5	36	40.75	32	4	44	NA	16	40.5	36	36.5	32	4	38.9664772835164	NA	17.05	18.1	19.25	44	63.5	65.6	67.7	74.6	82.3	NA	NA
6.871388226563413e-6	1.578543854631806e-5	7.811239217170104e-6	6.900865288457135e-6	4.281986541159643e-6	4.500710459649608e-6	1.770401800528981e-5	1.4275966859485013e-5	527	SUT114	NA	chrVII:320027-320531(+)	SUTs	4	5	2	3	7	7	4	6	39	37.2	31.5	52	57.4285714285714	39.8571428571429	24.5	40.3333333333333	34.5	39	31.5	59	62	39	24	35	32.6272214491205	NA	15.7	18.4	21.1	34.5	47	52.4	57.8	63.2	68.6	35.8638227625196	39
1.0307082339845118e-5	2.2550626494740087e-6	1.3018732028616839e-8	1.380173057691427e-6	4.281986541159643e-6	3.0004736397664057e-6	2.5291454293271156e-8	3.5689917148712536e-8	528	SUT117	NA	chrVII:388931-389467(+)	SUTs	6	1	2	2	NA	1	NA	NA	37	32	61.5	16	NA	29	NA	NA	24.5	32	61.5	16	NA	29	NA	NA	29.6030227652032	NA	16.75	18.5	20.25	24.5	31	33	50.5	68	85.5	32	32
1.7178470566408532e-6	2.255062649474009e-8	1.3018732028616839e-8	1.380173057691427e-8	2.1409932705798213e-8	1.5002368198832028e-6	2.5291454293271156e-8	3.5689917148712536e-8	529	SUT118,XUT_7F-206	NA	chrVII:422139-422947(+)	XUTs	1	NA	NA	1	NA	NA	NA	NA	46	NA	NA	59	NA	NA	NA	NA	46	NA	NA	59	NA	NA	NA	NA	46	46	46	46	46	46	46	46	46	46	46	NA	NA
6.871388226563413e-6	2.2550626494740087e-6	2.6037464057233677e-6	5.520692230765708e-6	2.1409932705798214e-6	1.5002368198832028e-6	5.0582908586542305e-6	3.5689917148712533e-6	530	SUT119,XUT_7F-213	NA	chrVII:433507-435087(+)	XUTs	4	4	1	1	2	1	1	2	48.5	28.5	16	45	43.5	45	28	31	52.5	29	16	45	43.5	45	28	31	44.9276363366478	NA	26.15	29.3	32.45	52.5	62.25	63	63.75	64.5	65.25	27.1297205811153	NA
6.871388226563413e-6	4.510125298948017e-6	5.207492811446735e-6	2.760346115382854e-6	2.1409932705798213e-8	4.500710459649608e-6	2.5291454293271156e-8	3.5689917148712536e-8	531	SUT120,CUT144	NA	chrVII:483971-484987(+)	CUTs	4	2	NA	3	NA	2	NA	4	46.25	18	NA	19	NA	31.5	NA	42.25	41.5	18	NA	16	NA	31.5	NA	39	44.9356398350212	NA	36.45	36.9	37.35	41.5	49.5	52.8	56.1	59.4	62.7	17.5499287747842	NA
1.7178470566408532e-6	2.2550626494740087e-6	1.3018732028616838e-6	1.380173057691427e-8	2.1409932705798213e-8	3.0004736397664057e-6	2.5291454293271156e-8	7.1379834297425066e-6	532	SUT121	NA	chrVII:524907-525091(+)	SUTs	1	NA	NA	2	NA	1	2	1	48	NA	NA	37	NA	38	60.5	41	48	NA	NA	37	NA	38	60.5	41	48	48	48	48	48	48	48	48	48	48	48	NA	NA
1.7178470566408532e-6	2.255062649474009e-8	1.3018732028616839e-8	1.380173057691427e-8	2.1409932705798213e-8	1.5002368198832027e-8	2.5291454293271156e-8	3.5689917148712536e-8	533	SUT125	NA	chrVII:650859-651163(+)	SUTs	1	NA	NA	NA	NA	NA	NA	NA	46	NA	NA	NA	NA	NA	NA	NA	46	NA	NA	NA	NA	NA	NA	NA	46	46	46	46	46	46	46	46	46	46	46	NA	NA
1.7178470566408532e-6	2.2550626494740087e-6	1.3018732028616838e-6	1.380173057691427e-6	4.281986541159643e-6	1.5002368198832027e-8	2.5291454293271156e-8	7.1379834297425066e-6	534	SUT132,XUT_7F-353,CUT156	NA	chrVII:784195-786331(+)	CUTs	1	1	2	NA	NA	1	2	1	63	23	14	NA	NA	62	34.5	47	63	23	14	NA	NA	62	34.5	47	63	63	63	63	63	63	63	63	63	63	63	23	23
1.0307082339845118e-5	2.029556384526608e-5	2.3433717651510308e-5	6.900865288457135e-6	6.422979811739464e-6	3.0004736397664057e-6	5.0582908586542305e-6	2.141395028922752e-5	537	SUT139,XUT_7F-437,SUT140	NA	chrVII:968794-970682(+)	XUTs	6	5	3	2	2	9	6	18	32.8333333333333	27.6	43.6666666666667	36.5	90	29.3333333333333	33.8333333333333	40.7777777777778	27.5	22	44	36.5	90	29	26.5	39	29.8068416644467	NA	19.25	19.5	19.75	27.5	39	41	46.25	51.5	56.75	23.8502255986575	NA
2.4049858792971944e-5	1.1275313247370044e-5	2.6037464057233675e-5	2.0702595865371404e-5	2.1409932705798214e-05	1.6502605018715227e-5	2.276230886394404e-5	2.141395028922752e-5	538	SUT147,XUT_8F-2	NA	chrVIII:10697-11569(+)	XUTs	14	15	10	11	9	5	6	20	38.2142857142857	32	29.8	31.5454545454545	32.6666666666667	27.8	27.8333333333333	33.1	29	24	28.5	28	35	19	24.5	27.5	32.3823623562148	29	14.95	17.8	21.7	29	45.5	47.4	48.25	51.5	78.2	26.6591845946424	NA
1.7178470566408532e-6	2.2550626494740087e-6	3.905619608585052e-6	1.380173057691427e-8	2.1409932705798214e-6	1.5002368198832027e-8	2.5291454293271156e-8	3.5689917148712536e-8	541	SUT153,XUT_8F-48	NA	chrVIII:121890-124018(+)	XUTs	1	NA	1	NA	NA	1	NA	3	52	NA	13	NA	NA	24	NA	49	52	NA	13	NA	NA	24	NA	32	52	52	52	52	52	52	52	52	52	52	52	NA	NA
1.7178470566408532e-6	6.7651879484220265e-6	2.6037464057233677e-6	1.380173057691427e-8	2.1409932705798214e-6	1.5002368198832028e-6	2.5291454293271156e-8	3.5689917148712536e-8	542	SUT156,XUT_8F-87	NA	chrVIII:189138-190320(+)	XUTs	1	NA	1	1	NA	3	NA	2	32	NA	8	18	NA	21.3333333333333	NA	21	32	NA	8	18	NA	28	NA	21	32	32	32	32	32	32	32	32	32	32	32	NA	NA
6.871388226563413e-6	4.510125298948017e-6	3.905619608585052e-6	5.520692230765708e-6	8.563973082319286e-6	6.000947279532811e-6	2.5291454293271156e-8	3.5689917148712533e-6	544	SUT162,XUT_8F-130	NA	chrVIII:286401-286995(+)	XUTs	4	4	4	4	NA	2	1	3	20	33.25	23	22.5	NA	14	17	37.6666666666667	19	23	19.5	22	NA	14	17	34	18.9340133598493	NA	12.75	13.5	14.25	19	23.25	24.6	25.95	27.3	28.65	27.4798539057709	NA
5.153541169922559e-6	6.7651879484220265e-6	5.207492811446735e-6	1.380173057691427e-6	8.563973082319286e-6	3.0004736397664057e-6	7.5874362879813465e-6	3.5689917148712533e-6	546	SUT167,XUT_8F-158	NA	chrVIII:364369-365036(+)	XUTs	3	1	4	2	3	3	1	4	54	31	50	38	35	35	65	50.25	42	31	40.5	38	28	24	65	49.5	49.4038537755273	NA	33.9	34.8	35.7	42	64.5	69	73.5	78	82.5	31	31
1.7178470566408532e-6	2.2550626494740087e-6	1.3018732028616838e-6	1.380173057691427e-6	2.1409932705798213e-8	1.5002368198832027e-8	5.0582908586542305e-6	3.5689917148712536e-8	547	SUT169,XUT_8F-168	NA	chrVIII:377986-380533(+)	XUTs	1	1	NA	NA	2	1	NA	1	27	50	NA	NA	50	65	NA	38	27	50	NA	NA	50	65	NA	38	27	27	27	27	27	27	27	27	27	27	27	50	50
1.7178470566408532e-6	2.2550626494740087e-6	1.3018732028616839e-8	1.380173057691427e-8	2.1409932705798213e-8	1.5002368198832027e-8	2.5291454293271156e-8	3.5689917148712536e-8	548	SUT170	NA	chrVIII:392250-392514(+)	SUTs	1	NA	NA	NA	NA	1	NA	NA	39	NA	NA	NA	NA	33	NA	NA	39	NA	NA	NA	NA	33	NA	NA	39	39	39	39	39	39	39	39	39	39	39	NA	NA
1.3742776453126825e-5	4.510125298948017e-6	1.041498562289347e-5	5.520692230765708e-6	1.0704966352899107e-5	1.5002368198832028e-6	5.0582908586542305e-6	3.5689917148712533e-6	550	SUT173,XUT_8F-237	NA	chrVIII:516596-517265(+)	XUTs	8	4	5	1	2	2	1	8	48.125	32.75	20.8	26	29	57.5	22	27.625	48.5	33	18	26	29	57.5	22	27	44.2165762732428	NA	22.85	26.7	30.45	48.5	54.75	61.4	68.05	72.6	76.8	31.6905474004648	41
1.2024929396485972e-5	1.3530375896844053e-5	1.4320605231478523e-5	1.5181903634605698e-5	6.422979811739464e-6	1.5002368198832028e-5	5.0582908586542305e-6	2.8551933718970026e-5	553	SUT187,XUT_9F-138,XUT_9F-139,SUT188	NA	chrIX:289257-292265(+)	XUTs	7	11	3	10	2	6	8	11	37.1428571428571	39.2727272727273	37	30.8	68.5	28.1666666666667	37.5	26	42	35	46	27	68.5	23.5	34.5	25	31.9101130845585	53	13.7	16.4	19.1	42	53	53	53.6	55.4	57.2	33.8391176513438	44
3.4356941132817063e-6	6.7651879484220265e-6	5.207492811446735e-6	5.520692230765708e-6	4.281986541159643e-6	3.0004736397664057e-6	2.5291454293271156e-8	3.5689917148712533e-6	554	SUT189	NA	chrIX:328057-331585(+)	SUTs	2	4	2	2	NA	3	1	4	67	37.25	55	28	NA	32.6666666666667	18	56.25	67	37	55	28	NA	30	18	64	66.8804904288239	NA	63.4	63.8	64.2	67	69	69.4	69.8	70.2	70.6	36.7207150883225	31
1.7178470566408532e-6	2.255062649474009e-8	1.3018732028616839e-8	1.380173057691427e-8	2.1409932705798213e-8	1.5002368198832028e-6	2.5291454293271152e-6	3.5689917148712536e-8	555	SUT190	NA	chrIX:337185-339337(+)	SUTs	1	NA	NA	1	1	NA	NA	NA	28	NA	NA	6	30	NA	NA	NA	28	NA	NA	6	30	NA	NA	NA	28	28	28	28	28	28	28	28	28	28	28	NA	NA
1.7178470566408532e-6	2.2550626494740087e-6	1.3018732028616838e-6	1.380173057691427e-6	2.1409932705798213e-8	3.0004736397664057e-6	2.5291454293271156e-8	3.5689917148712536e-8	558	SUT200,XUT_10F-25	NA	chrX:67809-69206(+)	XUTs	1	1	NA	2	NA	1	NA	1	88	48	NA	49.5	NA	33	NA	58	88	48	NA	49.5	NA	33	NA	58	88	88	88	88	88	88	88	88	88	88	88	48	48
6.871388226563413e-6	4.510125298948017e-6	1.3018732028616838e-6	2.760346115382854e-6	4.281986541159643e-6	3.0004736397664057e-6	2.5291454293271156e-8	3.5689917148712533e-6	559	SUT201,XUT_10F-32	NA	chrX:76761-80081(+)	XUTs	4	2	2	2	NA	2	1	1	62.25	36.5	46	47.5	NA	75	30	43	60.5	36.5	46	47.5	NA	75	30	43	60.9472123478129	NA	47.95	49.9	51.85	60.5	67	70	73	76	79	35.4964786985977	NA
1.7178470566408532e-6	9.020250597896035e-6	5.207492811446735e-6	8.281038346148562e-6	1.2845959623478928e-5	3.0004736397664057e-6	2.5291454293271152e-6	1.070697514461376e-5	562	SUT205,XUT_10F-86,CUT205	NA	chrX:180488-180981(+)	CUTs	1	6	6	2	1	4	3	4	66	46.6666666666667	43.5	35	33	38.25	27	32.75	66	32.5	30	35	33	35.5	23	30.5	66	66	66	66	66	66	66	66	66	66	66	38.9524147133817	NA
1.7178470566408532e-6	2.255062649474009e-8	2.6037464057233677e-6	4.140519173074281e-6	2.1409932705798213e-8	3.0004736397664057e-6	2.5291454293271156e-8	3.5689917148712533e-6	563	SUT206	NA	chrX:193744-195184(+)	SUTs	1	3	NA	2	NA	NA	1	2	84	68.6666666666667	NA	71.5	NA	NA	19	44.5	84	80	NA	71.5	NA	NA	19	44.5	84	84	84	84	84	84	84	84	84	84	84	61.3047545914842	NA
1.7178470566408532e-6	2.255062649474009e-8	1.3018732028616839e-8	1.380173057691427e-8	2.1409932705798213e-8	1.5002368198832027e-8	2.5291454293271152e-6	3.5689917148712533e-6	565	SUT211	NA	chrX:415136-415384(+)	SUTs	1	NA	NA	NA	1	NA	1	NA	47	NA	NA	NA	33	NA	41	NA	47	NA	NA	NA	33	NA	41	NA	47	47	47	47	47	47	47	47	47	47	47	NA	NA
3.092124701953536e-5	2.029556384526608e-5	2.6037464057233675e-5	1.5181903634605698e-5	6.422979811739464e-6	1.0501657739182418e-5	2.5291454293271152e-6	3.5689917148712533e-6	568	SUT221,XUT_11F-25	NA	chrXI:66460-67776(+)	XUTs	18	11	3	7	1	9	1	20	44.4444444444444	30.5454545454545	34.3333333333333	29	17	31.3333333333333	43	35.55	46.5	25	18	16	17	33	43	34	36.4361602138883	NA	8.55	14.6	21.95	46.5	59	59.6	63.6	68.9	75.8	22.615046376241	NA
5.153541169922559e-6	2.2550626494740087e-6	2.6037464057233677e-6	6.900865288457135e-6	2.1409932705798214e-6	9.001420919299216e-6	7.5874362879813465e-6	1.7844958574356265e-5	569	SUT223,XUT_11F-35,XUT_11F-36,SUT224,SUT225	NA	chrXI:88716-93364(+)	XUTs	3	5	1	6	3	1	5	2	43.3333333333333	29.8	45	25.3333333333333	53.6666666666667	12	60.2	47	32	26	45	20	52	12	59	47	39.4388307086546	NA	27.5	28	28.5	32	51.5	55.4	59.3	63.2	67.1	26.5905995295436	NA
1.7178470566408532e-6	2.255062649474009e-8	1.3018732028616839e-8	1.380173057691427e-6	2.1409932705798213e-8	1.5002368198832027e-8	2.5291454293271152e-6	3.5689917148712533e-6	571	SUT227	NA	chrXI:141266-142828(+)	SUTs	1	1	NA	NA	1	NA	1	NA	52	18	NA	NA	67	NA	23	NA	52	18	NA	NA	67	NA	23	NA	52	52	52	52	52	52	52	52	52	52	52	18	18
1.0307082339845118e-5	1.1275313247370044e-5	7.811239217170104e-6	8.281038346148562e-6	1.0704966352899107e-5	6.000947279532811e-6	2.5291454293271156e-8	1.070697514461376e-5	572	SUT228	NA	chrXI:143188-144324(+)	SUTs	6	6	5	4	NA	5	3	6	40.3333333333333	34.3333333333333	24.2	37	NA	33	43.3333333333333	17.5	43	28	20	37	NA	23	46	17	36.2072770902707	NA	17	21	25	43	53.5	56	56.5	57	57.5	30.1569260742265	NA
1.7178470566408532e-6	4.510125298948017e-6	1.3018732028616838e-6	5.520692230765708e-6	4.281986541159643e-6	3.0004736397664057e-6	7.5874362879813465e-6	1.070697514461376e-5	573	SUT229,XUT_11F-64	NA	chrXI:151140-152943(+)	XUTs	1	4	2	2	3	2	3	1	45	49	50.5	31	69.3333333333333	55.5	45.6666666666667	70	45	42.5	50.5	31	70	55.5	39	70	45	45	45	45	45	45	45	45	45	45	45	43.0827691286315	NA
3.779263524609877e-5	3.382593974211013e-5	4.6867435303020616e-5	3.312415338459425e-5	2.1409932705798214e-05	2.4003789118131245e-5	3.540803601057962e-5	4.996588400819754e-5	575	SUT232,XUT_11F-90,tK(CUU)K	NA	chrXI:200314-202826(+)	XUTs	22	24	10	16	14	15	14	36	50.1363636363636	51.0833333333333	30.8	39.75	50.7142857142857	51.1333333333333	48.7142857142857	53.0555555555556	49	37.5	24.5	34	49	50	44.5	48.5	43.9698605723987	NA	17.15	20.1	21.3	49	71	74.2	75.85	80.5	85.75	36.9785779418901	55
1.0307082339845118e-5	6.7651879484220265e-6	5.207492811446735e-6	6.900865288457135e-6	4.281986541159643e-6	4.500710459649608e-6	2.5291454293271152e-6	7.1379834297425066e-6	576	SUT233,XUT_11F-102,XUT_11F-103	NA	chrXI:229946-231733(+)	XUTs	6	5	2	3	1	3	2	4	37.6666666666667	27.6	39.5	28	38	33.3333333333333	18	30	37	25	39.5	28	38	37	18	32	32.0158355098457	NA	13.5	15	16.5	37	51.5	55	58	61	64	23.7045326867576	NA
1.7178470566408532e-6	9.020250597896035e-6	5.207492811446735e-6	6.900865288457135e-6	6.422979811739464e-6	4.500710459649608e-6	7.5874362879813465e-6	3.5689917148712533e-6	577	SUT235,XUT_11F-200	NA	chrXI:446452-447747(+)	XUTs	1	5	3	3	3	4	1	4	31	38.4	32.3333333333333	20	17.3333333333333	40.5	68	24.25	31	38	31	15	17	41	68	20.5	31	31	31	31	31	31	31	31	31	31	31	34.9681640443048	NA
1.7178470566408532e-6	4.510125298948017e-6	2.6037464057233677e-6	1.380173057691427e-8	2.1409932705798213e-8	1.5002368198832027e-8	2.5291454293271156e-8	3.5689917148712536e-8	578	SUT237,XUT_11F-207	NA	chrXI:461252-462869(+)	XUTs	1	NA	NA	NA	NA	2	NA	2	60	NA	NA	NA	NA	97.5	NA	54.5	60	NA	NA	NA	NA	97.5	NA	54.5	60	60	60	60	60	60	60	60	60	60	60	NA	NA
6.871388226563413e-6	2.2550626494740087e-6	5.207492811446735e-6	8.281038346148562e-6	2.1409932705798213e-8	3.0004736397664057e-6	5.0582908586542305e-6	1.7844958574356265e-5	579	SUT238,XUT_11F-209,XUT_11F-210	NA	chrXI:466060-469260(+)	XUTs	4	6	NA	2	2	1	5	4	52.5	63.6666666666667	NA	46	94.5	56	64.2	72.25	58.5	61	NA	46	94.5	56	60	70.5	48.1911922376208	NA	27.05	31.1	35.15	58.5	67.75	68.2	68.65	69.1	69.55	53.3493560627311	NA
6.871388226563413e-6	6.7651879484220265e-6	1.041498562289347e-5	8.281038346148562e-6	1.2845959623478928e-5	7.501184099416014e-6	1.2645727146635578e-5	2.8551933718970026e-5	580	SUT240,XUT_11F-230	NA	chrXI:533580-535668(+)	XUTs	4	6	6	5	5	3	8	8	95.75	35.8333333333333	63	33	43.4	40.3333333333333	41.875	49	47.5	33.5	60.5	36	38	34	40	56.5	67.5051351656358	NA	37.9	38.8	39.7	47.5	101.75	131.6	161.45	191.3	221.15	32.6872268532562	NA
5.153541169922559e-6	2.2550626494740087e-6	1.3018732028616838e-6	1.380173057691427e-6	4.281986541159643e-6	1.5002368198832027e-8	2.5291454293271152e-6	3.5689917148712533e-6	581	SUT241,XUT_11F-265	NA	chrXI:605237-608013(+)	XUTs	3	1	2	NA	1	1	1	1	36	35	29.5	NA	45	64	19	67	30	35	29.5	NA	45	64	19	67	30.9892435799831	NA	17.4	18.8	20.2	30	46	49.2	52.4	55.6	58.8	35	35
5.153541169922559e-6	2.2550626494740087e-6	2.6037464057233677e-6	4.140519173074281e-6	4.281986541159643e-6	4.500710459649608e-6	2.5291454293271152e-6	3.5689917148712533e-6	582	SUT243	NA	chrXI:630182-630654(+)	SUTs	3	3	2	3	1	1	1	2	27.3333333333333	29.6666666666667	35	37	36	66	57	37.5	21	30	35	26	36	66	57	37.5	25.823258876633	NA	20.1	20.2	20.3	21	31	33	35	37	39	29.0122817578004	NA
3.4356941132817063e-6	2.255062649474009e-8	1.3018732028616839e-8	1.380173057691427e-8	2.1409932705798213e-8	1.5002368198832027e-8	2.5291454293271156e-8	3.5689917148712536e-8	583	SUT247	NA	chrXII:158073-159785(+)	SUTs	2	NA	NA	NA	NA	NA	NA	NA	63	NA	NA	NA	NA	NA	NA	NA	63	NA	NA	NA	NA	NA	NA	NA	62.9682459657247	NA	61.2	61.4	61.6	63	64	64.2	64.4	64.6	64.8	NA	NA
3.4356941132817063e-6	2.255062649474009e-8	5.207492811446735e-6	9.661211403839988e-6	2.1409932705798214e-6	4.500710459649608e-6	1.2645727146635578e-5	1.070697514461376e-5	584	SUT248,XUT_12F-77	NA	chrXII:201593-201926(+)	XUTs	2	7	1	3	5	NA	3	4	35.5	33	48	22	35.8	NA	22.6666666666667	36.75	35.5	32	48	18	39	NA	25	27	35.0713558335004	NA	30.55	31.1	31.65	35.5	38.25	38.8	39.35	39.9	40.45	25.7820270239804	NA
5.153541169922559e-6	1.1275313247370044e-5	1.3018732028616838e-6	1.380173057691427e-8	2.1409932705798213e-8	1.5002368198832028e-6	2.5291454293271156e-8	3.5689917148712533e-6	586	SUT252,XUT_12F-94	NA	chrXII:234553-235905(+)	XUTs	3	NA	NA	1	NA	5	1	1	58.3333333333333	NA	NA	88	NA	49.8	69	85	55	NA	NA	88	NA	51	69	85	57.7400175145773	NA	50.5	51	51.5	55	62.5	64	65.5	67	68.5	NA	NA
1.0307082339845118e-5	6.7651879484220265e-6	1.041498562289347e-5	1.380173057691427e-8	8.563973082319286e-6	3.0004736397664057e-6	2.5291454293271156e-8	3.5689917148712536e-8	587	SUT254,CUT254	NA	chrXII:248009-249329(+)	CUTs	6	NA	4	2	NA	3	NA	8	34.6666666666667	NA	44.5	38	NA	48	NA	51.125	34.5	NA	46.5	38	NA	47	NA	57.5	31.4685800515044	44	17.5	19	20.5	34.5	44	44	47.25	50.5	53.75	NA	NA
5.153541169922559e-6	4.510125298948017e-6	2.6037464057233677e-6	2.760346115382854e-6	4.281986541159643e-6	4.500710459649608e-6	5.0582908586542305e-6	1.070697514461376e-5	588	SUT255	NA	chrXII:259761-260945(+)	SUTs	3	2	2	3	2	2	3	2	47	39	20.5	24	21.5	27.5	47.6666666666667	59	37	39	20.5	25	21.5	27.5	53	59	44.7067349180194	NA	35.2	35.4	35.6	37	53	56.2	59.4	62.6	65.8	36.7695526217005	NA
1.0307082339845118e-5	4.510125298948017e-6	1.3018732028616837e-5	1.380173057691427e-5	6.422979811739464e-6	2.250355229824804e-5	2.276230886394404e-5	2.141395028922752e-5	589	SUT256,XUT_12F-109	NA	chrXII:274033-275353(+)	XUTs	6	10	3	15	9	2	6	10	56.6666666666667	40.4	40.3333333333333	39.4666666666667	48.8888888888889	28	41.1666666666667	46.9	53	41	36	34	34	28	38.5	48	52.4918067994625	53	31.5	38	44.5	53	57.5	59	69	79	89	37.0337557052835	NA
3.4356941132817063e-6	2.255062649474009e-8	2.6037464057233677e-6	2.760346115382854e-6	4.281986541159643e-6	1.5002368198832027e-8	2.5291454293271156e-8	3.5689917148712536e-8	590	SUT257,XUT_12F-113	NA	chrXII:281169-282193(+)	XUTs	2	2	2	NA	NA	NA	NA	2	37.5	31	26.5	NA	NA	NA	NA	78.5	37.5	31	26.5	NA	NA	NA	NA	78.5	36.7423461417477	NA	30.75	31.5	32.25	37.5	41.25	42	42.75	43.5	44.25	29.9499582637439	NA
1.7178470566408532e-6	6.7651879484220265e-6	1.3018732028616838e-6	2.760346115382854e-6	4.281986541159643e-6	1.5002368198832028e-6	2.5291454293271156e-8	3.5689917148712533e-6	592	SUT261,XUT_12F-142	NA	chrXII:339409-341225(+)	XUTs	1	2	2	1	NA	3	1	1	36	41.5	32.5	6	NA	39.3333333333333	54	35	36	41.5	32.5	6	NA	36	54	35	36	36	36	36	36	36	36	36	36	36	36	41.1339276024063	NA
3.4356941132817063e-6	4.510125298948017e-6	1.3018732028616838e-6	2.760346115382854e-6	2.1409932705798214e-6	1.5002368198832028e-6	2.5291454293271152e-6	3.5689917148712533e-6	593	SUT264,XUT_12F-185	NA	chrXII:449689-450729(+)	XUTs	2	2	1	1	1	2	1	1	50	55.5	28	82	27	21	14	41	50	55.5	28	82	27	21	14	41	36.6606055596467	NA	19.4	22.8	26.2	50	67	70.4	73.8	77.2	80.6	54.0740233383831	NA
1.2024929396485972e-5	1.3530375896844053e-5	6.509366014308419e-6	2.760346115382854e-6	6.422979811739464e-6	4.500710459649608e-6	1.2645727146635578e-5	3.5689917148712533e-6	595	SUT274,SUT275	NA	chrXII:603433-604201(+)	SUTs	7	2	3	3	5	6	1	5	38.7142857142857	23	24.3333333333333	37	30.6	26.6666666666667	99	27	38	23	24	44	28	30.5	99	28	34.1090589091887	NA	14.7	17.4	20.1	38	49	50.8	53.5	58	62.5	22.8035085019828	NA
3.4356941132817063e-6	2.255062649474009e-8	1.3018732028616839e-8	1.380173057691427e-8	2.1409932705798213e-8	1.5002368198832027e-8	2.5291454293271156e-8	3.5689917148712536e-8	596	SUT276,XUT_12F-239	NA	chrXII:607273-609233(+)	XUTs	2	NA	NA	NA	NA	NA	NA	NA	69.5	NA	NA	NA	NA	NA	NA	NA	69.5	NA	NA	NA	NA	NA	NA	NA	66.407830863536	NA	51.05	53.1	55.15	69.5	79.75	81.8	83.85	85.9	87.95	NA	NA
5.153541169922559e-6	2.255062649474009e-8	3.905619608585052e-6	2.760346115382854e-6	4.281986541159643e-6	4.500710459649608e-6	2.5291454293271152e-6	7.1379834297425066e-6	597	SUT278	NA	chrXII:658233-658617(+)	SUTs	3	2	2	3	1	NA	2	3	31.3333333333333	16	39.5	25	20	NA	39.5	36.6666666666667	24	16	39.5	18	20	NA	39.5	29	24.9738393009284	NA	12.3	13.6	14.9	24	41.5	45	48.5	52	55.5	15.1986841535707	NA
5.153541169922559e-6	1.3530375896844053e-5	3.905619608585052e-6	1.1041384461531416e-5	1.2845959623478928e-5	7.501184099416014e-6	1.0116581717308461e-5	3.5689917148712533e-6	599	SUT280	NA	chrXII:699849-701297(+)	SUTs	3	8	6	5	4	6	1	3	43.3333333333333	28.125	21	37	51.5	26.1666666666667	12	39.6666666666667	40	27.5	18	32	54	24.5	12	36	42.6827196538808	NA	36.4	36.8	37.2	40	47	48.4	49.8	51.2	52.6	23.0697373590097	29
5.153541169922559e-6	2.2550626494740087e-6	5.207492811446735e-6	1.380173057691427e-8	2.1409932705798213e-8	3.0004736397664057e-6	2.5291454293271152e-6	3.5689917148712536e-8	603	SUT287	NA	chrXIII:97681-97945(+)	SUTs	3	NA	NA	2	1	1	NA	4	43	NA	NA	52.5	84	33	NA	39.75	32	NA	NA	52.5	84	33	NA	40.5	38.2731928204719	NA	24.8	25.6	26.4	32	52.5	56.6	60.7	64.8	68.9	NA	NA
1.7178470566408532e-6	6.7651879484220265e-6	5.207492811446735e-6	1.380173057691427e-6	2.1409932705798213e-8	1.5002368198832028e-6	5.0582908586542305e-6	3.5689917148712536e-8	605	SUT293	NA	chrXIII:148777-149025(+)	SUTs	1	1	NA	1	2	3	NA	4	88	23	NA	42	53.5	25.6666666666667	NA	35.5	88	23	NA	42	53.5	26	NA	39.5	88	88	88	88	88	88	88	88	88	88	88	23	23
3.4356941132817063e-6	2.2550626494740087e-6	1.3018732028616839e-8	1.380173057691427e-6	4.281986541159643e-6	1.5002368198832027e-8	2.5291454293271152e-6	3.5689917148712536e-8	606	SUT297,XUT_13F-129	NA	chrXIII:289913-290679(+)	XUTs	2	1	2	NA	1	1	NA	NA	51	19	20	NA	83	86	NA	NA	51	19	20	NA	83	86	NA	NA	42.6262829718942	NA	25.8	28.6	31.4	51	65	67.8	70.6	73.4	76.2	19	19
1.7178470566408532e-6	2.255062649474009e-8	1.3018732028616838e-6	2.760346115382854e-6	2.1409932705798214e-6	3.0004736397664057e-6	2.5291454293271156e-8	7.1379834297425066e-6	607	SUT299,XUT_13F-160	NA	chrXIII:343665-344281(+)	XUTs	1	2	1	2	NA	NA	2	1	74	43	54	62.5	NA	NA	33.5	56	74	43	54	62.5	NA	NA	33.5	56	74	74	74	74	74	74	74	74	74	74	74	40.9878030638384	NA
5.153541169922559e-6	4.510125298948017e-6	7.811239217170104e-6	1.1041384461531416e-5	8.563973082319286e-6	4.500710459649608e-6	7.5874362879813465e-6	3.5689917148712533e-6	608	SUT303	NA	chrXIII:432137-433041(+)	SUTs	3	8	4	3	3	2	1	6	70.6666666666667	32.625	43	47	38	111	4	42.6666666666667	63	20	48.5	35	23	111	4	37.5	67.8133578505026	NA	51.3	52.6	53.9	63	81	84.6	88.2	91.8	95.4	23.6400851851483	NA
1.7178470566408532e-6	2.2550626494740087e-6	6.509366014308419e-6	1.380173057691427e-6	2.1409932705798214e-6	1.5002368198832027e-8	2.5291454293271156e-8	3.5689917148712536e-8	609	SUT304	NA	chrXIII:465025-465281(+)	SUTs	1	1	1	NA	NA	1	NA	5	27	15	50	NA	NA	23	NA	33.2	27	15	50	NA	NA	23	NA	37	27	27	27	27	27	27	27	27	27	27	27	15	15
8.589235283204266e-6	1.578543854631806e-5	5.207492811446735e-6	2.760346115382854e-6	2.1409932705798214e-6	1.2001894559065623e-5	2.5291454293271156e-5	3.2120925433841285e-5	611	SUT307	NA	chrXIII:511801-512193(+)	SUTs	5	2	1	8	10	7	9	4	49.4	52	54	64.5	57.9	51.7142857142857	44.5555555555556	47.75	37	52	54	69	58.5	39	34	46	42.6796560728519	29	29	29	29	37	41	55	69	83	97	45.0333209967908	NA
5.153541169922559e-6	2.255062649474009e-8	1.3018732028616839e-8	1.380173057691427e-6	4.281986541159643e-6	3.0004736397664057e-6	2.5291454293271152e-6	3.5689917148712533e-6	612	SUT308,XUT_13F-229	NA	chrXIII:522177-523007(+)	XUTs	3	1	2	2	1	NA	1	NA	121	49	51	96	67	NA	64	NA	73	49	51	96	67	NA	64	NA	98.0809063928968	NA	56.8	58.6	60.4	73	154	170.2	186.4	202.6	218.8	49	49
5.153541169922559e-6	2.255062649474009e-8	5.207492811446735e-6	1.380173057691427e-6	2.1409932705798213e-8	1.5002368198832027e-8	2.5291454293271156e-8	3.5689917148712536e-8	613	SUT309,XUT_13F-239	NA	chrXIII:556665-557465(+)	XUTs	3	1	NA	NA	NA	NA	NA	4	46.6666666666667	17	NA	NA	NA	NA	NA	25.5	58	17	NA	NA	NA	NA	NA	25	38.0792436824577	NA	18.4	22.8	27.2	58	63	64	65	66	67	17	17
3.4356941132817063e-6	2.255062649474009e-8	1.3018732028616839e-8	1.380173057691427e-6	2.1409932705798213e-8	1.5002368198832028e-6	2.5291454293271156e-8	7.1379834297425066e-6	614	SUT310,XUT_13F-247	NA	chrXIII:570585-571246(+)	XUTs	2	1	NA	1	NA	NA	2	NA	53	58	NA	51	NA	NA	67	NA	53	58	NA	51	NA	NA	67	NA	52.5357021462548	NA	46.7	47.4	48.1	53	56.5	57.2	57.9	58.6	59.3	58	58
1.546062350976768e-5	4.510125298948017e-6	6.509366014308419e-6	1.380173057691427e-5	2.1409932705798214e-6	9.001420919299216e-6	1.0116581717308461e-5	7.1379834297425066e-6	618	SUT329	NA	chrXIV:355779-356387(+)	SUTs	9	10	1	6	4	2	2	5	30.8888888888889	44.1	55	38.1666666666667	58.25	36	43.5	41.2	27	43	55	39.5	59.5	36	43.5	31	27.2251358484181	22	13	15	17.2	27	44	46.4	48.8	51.6	54.8	38.7083889408209	NA
3.4356941132817063e-6	2.2550626494740087e-6	6.509366014308419e-6	2.760346115382854e-6	4.281986541159643e-6	3.0004736397664057e-6	2.5291454293271156e-8	3.5689917148712533e-6	619	SUT331	NA	chrXIV:416603-416795(+)	SUTs	2	2	2	2	NA	1	1	5	80.5	20	25.5	12	NA	14	31	36.8	80.5	20	25.5	12	NA	14	31	37	69.5701085237043	NA	44.05	48.1	52.15	80.5	100.75	104.8	108.85	112.9	116.95	19.9749843554382	NA
1.7178470566408532e-6	2.2550626494740087e-6	1.3018732028616839e-8	1.380173057691427e-8	2.1409932705798213e-8	3.0004736397664057e-6	2.5291454293271152e-6	3.5689917148712536e-8	620	SUT334,XUT_14F-171	NA	chrXIV:444771-447045(+)	XUTs	1	NA	NA	2	1	1	NA	NA	57	NA	NA	41	45	28	NA	NA	57	NA	NA	41	45	28	NA	NA	57	57	57	57	57	57	57	57	57	57	57	NA	NA
6.871388226563413e-6	6.7651879484220265e-6	6.509366014308419e-6	6.900865288457135e-6	1.0704966352899107e-5	4.500710459649608e-6	2.5291454293271152e-6	1.070697514461376e-5	621	SUT336	NA	chrXIV:595403-596859(+)	SUTs	4	5	5	3	1	3	3	5	33.25	29.2	53.8	50.3333333333333	81	30.3333333333333	38	44.8	31	24	65	26	81	25	34	46	28.6774774693418	NA	14.5	16	17.5	31	43.75	46.6	49.45	52.3	55.15	25.7280197456314	NA
5.153541169922559e-6	2.255062649474009e-8	5.207492811446735e-6	1.380173057691427e-8	2.1409932705798214e-6	1.5002368198832027e-8	2.5291454293271152e-6	3.5689917148712533e-6	622	SUT346	NA	chrXIV:764324-764740(+)	SUTs	3	NA	1	NA	1	NA	1	4	43.3333333333333	NA	37	NA	48	NA	45	40.75	33	NA	37	NA	48	NA	45	33	39.9491019287956	NA	28.5	29	29.5	33	51	54.6	58.2	61.8	65.4	NA	NA
5.153541169922559e-6	2.255062649474009e-8	1.3018732028616838e-6	1.380173057691427e-6	2.1409932705798214e-6	4.500710459649608e-6	2.5291454293271156e-8	3.5689917148712533e-6	624	SUT348,XUT_15F-6	NA	chrXV:15689-16880(+)	XUTs	3	1	1	3	NA	NA	1	1	42.6666666666667	34	22	41.6666666666667	NA	NA	50	14	33	34	22	27	NA	NA	50	14	37.1525235477859	NA	22.2	23.4	24.6	33	53.5	57.6	61.7	65.8	69.9	34	34
1.8896317623049386e-5	2.2550626494740088e-5	2.2131844448648626e-5	2.346294198075426e-5	8.563973082319286e-6	3.0004736397664057e-6	1.0116581717308461e-5	1.4275966859485013e-5	625	SUT350	NA	chrXV:31665-33257(+)	SUTs	11	17	4	2	4	10	4	17	48.7272727272727	38.0588235294118	28.25	41.5	51.5	66	29	44.7058823529412	47	34	28.5	41.5	41	55	24	38	43.4222334816629	NA	20.5	21	24.5	47	61.5	67	73.5	80	85	33.5604762999387	19
5.153541169922559e-6	9.020250597896035e-6	6.509366014308419e-6	1.9322422807679976e-5	1.498695289405875e-5	9.001420919299216e-6	7.5874362879813465e-6	2.141395028922752e-5	627	SUT355	NA	chrXV:96658-97058(+)	SUTs	3	14	7	6	3	4	6	5	40.3333333333333	32.6428571428571	27.8571428571429	36.3333333333333	39	38.5	22.6666666666667	53.4	43	27	22	34.5	34	39	18	48	40.0682169284645	NA	34.9	35.8	36.7	43	43.5	43.6	43.7	43.8	43.9	28.0017136682078	NA
1.7178470566408532e-6	2.255062649474009e-8	1.3018732028616839e-8	1.380173057691427e-8	2.1409932705798213e-8	1.5002368198832027e-8	2.5291454293271156e-8	3.5689917148712536e-8	632	SUT376	NA	chrXV:681050-681322(+)	SUTs	1	NA	NA	NA	NA	NA	NA	NA	41	NA	NA	NA	NA	NA	NA	NA	41	NA	NA	NA	NA	NA	NA	NA	41	41	41	41	41	41	41	41	41	41	41	NA	NA
3.4356941132817063e-6	2.2550626494740087e-6	6.509366014308419e-6	1.380173057691427e-8	2.1409932705798213e-8	1.5002368198832028e-6	2.5291454293271156e-8	3.5689917148712533e-6	634	SUT379	NA	chrXV:889851-891675(+)	SUTs	2	NA	NA	1	NA	1	1	5	41.5	NA	NA	21	NA	20	60	65	41.5	NA	NA	21	NA	20	60	65	40.3980197534483	NA	32.95	33.9	34.85	41.5	46.25	47.2	48.15	49.1	50.05	NA	NA
5.153541169922559e-6	2.2550626494740087e-6	1.3018732028616838e-6	2.760346115382854e-6	6.422979811739464e-6	1.5002368198832027e-8	2.5291454293271156e-8	3.5689917148712536e-8	636	SUT381	NA	chrXV:898595-898963(+)	SUTs	3	2	3	NA	NA	1	NA	1	35	29.5	28.3333333333333	NA	NA	10	NA	27	31	29.5	30	NA	NA	10	NA	27	33.6123796974815	NA	25.6	26.2	26.8	31	40	41.8	43.6	45.4	47.2	27.1661554144122	NA
3.4356941132817063e-6	2.255062649474009e-8	1.3018732028616839e-8	2.760346115382854e-6	4.281986541159643e-6	1.5002368198832028e-6	2.5291454293271152e-6	3.5689917148712533e-6	637	SUT382	NA	chrXV:907771-908267(+)	SUTs	2	2	2	1	1	NA	1	NA	63	40	33.5	49	41	NA	9	NA	63	40	33.5	49	41	NA	9	NA	60.0666296707248	NA	45.9	47.8	49.7	63	72.5	74.4	76.3	78.2	80.1	25.2784493195291	NA
5.153541169922559e-6	2.2550626494740087e-6	7.811239217170104e-6	1.2421557519222842e-5	2.1409932705798214e-6	3.0004736397664057e-6	2.5291454293271156e-8	3.5689917148712533e-6	640	SUT386,XUT_15F-444,CUT394	NA	chrXV:978171-980139(+)	CUTs	3	9	1	2	NA	1	1	6	43	27.4444444444444	55	46	NA	17	86	41	41	21	55	46	NA	17	86	37	42.909671569667	41	41	41	41	41	44	44.6	45.2	45.8	46.4	24.6776021220717	NA
2.9203399962894504e-5	2.029556384526608e-5	2.082997124578694e-5	6.900865288457135e-6	2.1409932705798214e-6	1.5002368198832028e-6	2.5291454293271156e-8	7.1379834297425066e-6	641	SUT388	NA	chrXV:1003955-1004467(+)	SUTs	17	5	1	1	NA	9	2	16	58.7647058823529	38.8	23	32	NA	41.8888888888889	34	57.75	46	33	23	32	NA	43	34	58.5	51.5359087637923	NA	34.8	35.6	36.8	46	60	60.8	62.2	63.8	97.7999999999999	34.49215908944	NA
1.7178470566408532e-6	4.510125298948017e-6	1.3018732028616839e-8	1.380173057691427e-8	2.1409932705798213e-8	1.5002368198832027e-8	2.5291454293271156e-8	3.5689917148712536e-8	646	SUT413	NA	chrXVI:511843-512267(+)	SUTs	1	NA	NA	NA	NA	2	NA	NA	37	NA	NA	NA	NA	40	NA	NA	37	NA	NA	NA	NA	40	NA	NA	37	37	37	37	37	37	37	37	37	37	37	NA	NA
1.7178470566408532e-6	2.2550626494740087e-6	1.3018732028616839e-8	1.380173057691427e-6	2.1409932705798213e-8	1.5002368198832027e-8	2.5291454293271152e-6	3.5689917148712536e-8	647	SUT416,XUT_16F-236	NA	chrXVI:583019-584243(+)	XUTs	1	1	NA	NA	1	1	NA	NA	16	20	NA	NA	33	9	NA	NA	16	20	NA	NA	33	9	NA	NA	16	16	16	16	16	16	16	16	16	16	16	20	20
1.7178470566408532e-6	6.7651879484220265e-6	1.3018732028616839e-8	8.281038346148562e-6	8.563973082319286e-6	4.500710459649608e-6	1.0116581717308461e-5	1.4275966859485013e-5	648	SUT426	NA	chrXVI:860683-861147(+)	SUTs	1	6	4	3	4	3	4	NA	15	32.6666666666667	39.25	61	32.5	33.3333333333333	32.5	NA	15	27	30.5	58	30.5	37	25.5	NA	15	15	15	15	15	15	15	15	15	15	15	26.0488832720143	NA
1.0307082339845118e-5	1.578543854631806e-5	9.113112420031787e-6	1.2421557519222842e-5	6.422979811739464e-6	3.0004736397664057e-6	7.5874362879813465e-6	3.5689917148712536e-8	649	SUT430,XUT_16F-377	NA	chrXVI:928707-931115(+)	XUTs	6	9	3	2	3	7	NA	7	36.6666666666667	46.5555555555556	51.3333333333333	43	22.6666666666667	52	NA	41.2857142857143	30	42	43	43	20	58	NA	46	30.9381249795516	NA	16.25	16.5	16.75	30	56.5	62	62.75	63.5	64.25	42.3838880140059	NA
1.3742776453126825e-5	9.020250597896035e-6	9.113112420031787e-6	1.7942249749988552e-05	1.926893943521839e-5	7.501184099416014e-6	1.0116581717308461e-5	3.568991714871253e-5	651	SUT434,XUT_1R-18,SUT435,CUT438	NA	chrI:31485-34749(-)	CUTs	8	13	9	5	4	4	10	7	51.5	32.5384615384615	27	45	31	51.25	38.3	38.8571428571429	52	33	24	34	32	43	35	27	46.8223973751295	NA	24.55	36.1	46.05	52	65.75	66.8	67.85	68.3	68.65	30.0305068933417	NA
1.7178470566408532e-6	2.2550626494740087e-6	1.3018732028616839e-8	1.380173057691427e-8	2.1409932705798213e-8	1.5002368198832027e-8	2.5291454293271156e-8	3.5689917148712536e-8	652	SUT444	NA	chrII:255772-256276(-)	SUTs	1	NA	NA	NA	NA	1	NA	NA	93	NA	NA	NA	NA	40	NA	NA	93	NA	NA	NA	NA	40	NA	NA	93	93	93	93	93	93	93	93	93	93	93	NA	NA
1.7178470566408532e-6	2.255062649474009e-8	1.3018732028616839e-8	1.380173057691427e-8	2.1409932705798213e-8	1.5002368198832027e-8	2.5291454293271156e-8	3.5689917148712536e-8	654	SUT453	NA	chrII:792812-796564(-)	SUTs	1	NA	NA	NA	NA	NA	NA	NA	56	NA	NA	NA	NA	NA	NA	NA	56	NA	NA	NA	NA	NA	NA	NA	56	56	56	56	56	56	56	56	56	56	56	NA	NA
2.233201173633109e-5	1.578543854631806e-5	1.1716858825755154e-5	3.174398032690282e-5	2.5691919246957856e-5	2.250355229824804e-5	2.5291454293271156e-5	1.070697514461376e-5	655	SUT454	NA	chrII:799300-800060(-)	SUTs	13	23	12	15	10	7	3	9	64.7692307692308	47.1739130434783	44.3333333333333	42.8666666666667	59.1	64.7142857142857	38.3333333333333	46.3333333333333	60	44	41.5	46	64.5	37	33	42	58.065668112952	NA	33.8	37.2	37.8	60	70	85.6	97	100	121	42.9365462102615	NA
2.5767705849612797e-5	2.2550626494740088e-5	2.2131844448648626e-5	2.760346115382854e-5	1.2845959623478928e-5	1.3502131378948824e-5	7.5874362879813465e-6	1.4275966859485013e-5	656	SUT457	NA	chrIII:176598-176942(-)	SUTs	15	20	6	9	3	10	4	17	39	42.55	45.1666666666667	40.1111111111111	59.6666666666667	39.1	31.25	37.1764705882353	39	42	27.5	41	53	37.5	32.5	38	35.6102138909675	NA	19.7	20	20.6	39	45	50.2	57.9	62.6	69.2	38.8126417200884	42
3.4356941132817063e-6	2.2550626494740087e-6	9.113112420031787e-6	4.140519173074281e-6	2.1409932705798213e-8	1.5002368198832027e-8	2.5291454293271156e-8	3.5689917148712533e-6	658	SUT464	NA	chrIV:433309-434069(-)	SUTs	2	3	NA	NA	NA	1	1	7	58.5	39.6666666666667	NA	NA	NA	24	33	55.4285714285714	58.5	48	NA	NA	NA	24	33	55	58.3266662856707	NA	54.45	54.9	55.35	58.5	60.75	61.2	61.65	62.1	62.55	37.2637593119912	NA
1.7178470566408532e-6	2.255062649474009e-8	2.6037464057233677e-6	1.380173057691427e-8	2.1409932705798213e-8	1.5002368198832027e-8	2.5291454293271156e-8	3.5689917148712536e-8	659	SUT476	NA	chrIV:916057-916337(-)	SUTs	1	NA	NA	NA	NA	NA	NA	2	49	NA	NA	NA	NA	NA	NA	20.5	49	NA	NA	NA	NA	NA	NA	20.5	49	49	49	49	49	49	49	49	49	49	49	NA	NA
6.871388226563413e-6	2.2550626494740087e-6	1.1716858825755154e-5	6.900865288457135e-6	8.563973082319286e-6	1.5002368198832027e-8	2.5291454293271152e-6	1.070697514461376e-5	660	SUT477	NA	chrIV:924281-924537(-)	SUTs	4	5	4	NA	1	1	3	9	46	28.8	47.75	NA	25	16	36	42.4444444444444	42.5	24	44	NA	25	16	48	40	45.3276389256349	NA	39.3	39.6	39.9	42.5	48	50.4	52.8	55.2	57.6	26.3888880668361	17
5.153541169922559e-6	6.7651879484220265e-6	3.905619608585052e-6	4.140519173074281e-6	2.1409932705798213e-8	3.0004736397664057e-6	2.5291454293271152e-6	3.5689917148712533e-6	661	SUT479	NA	chrIV:980065-980921(-)	SUTs	3	3	NA	2	1	3	1	3	48.6666666666667	17.6666666666667	NA	7.5	77	94.6666666666667	52	41.6666666666667	61	17	NA	7.5	77	85	52	36	40.6848734503789	NA	20.5	25	29.5	61	65	65.8	66.6	67.4	68.2	17.193859354745	NA
3.4356941132817063e-6	4.510125298948017e-6	2.6037464057233677e-6	1.380173057691427e-6	2.1409932705798213e-8	9.001420919299216e-6	5.0582908586542305e-6	3.5689917148712533e-6	663	SUT485,XUT_4R-506	NA	chrIV:1234033-1236198(-)	XUTs	2	1	NA	6	2	2	1	2	81.5	80	NA	49.1666666666667	31.5	22	78	54	81.5	80	NA	44.5	31.5	22	78	54	78.6129760281342	NA	62.15	64.3	66.45	81.5	92.25	94.4	96.55	98.7	100.85	80	80
8.589235283204266e-6	1.3530375896844053e-5	1.041498562289347e-5	8.281038346148562e-6	1.926893943521839e-5	4.500710459649608e-6	5.0582908586542305e-6	3.5689917148712533e-6	664	SUT487,XUT_4R-514	NA	chrIV:1259729-1260137(-)	XUTs	5	6	9	3	2	6	1	8	32.4	42.1666666666667	40.8888888888889	32.3333333333333	61.5	41	49	41	24	31	36	32	61.5	40.5	49	44.5	29.7423377889538	NA	20.4	20.8	21.2	24	38	42	46	50	54	33.9961764084796	19
6.871388226563413e-6	4.510125298948017e-6	5.207492811446735e-6	2.760346115382854e-6	2.1409932705798213e-8	3.0004736397664057e-6	2.5291454293271152e-6	1.070697514461376e-5	665	SUT492,XUT_4R-549	NA	chrIV:1340729-1342211(-)	XUTs	4	2	NA	2	1	2	3	4	60.5	77	NA	83	47	48	64.3333333333333	54	61.5	77	NA	83	47	48	56	50	59.130010191348	NA	44.7	47.4	50.1	61.5	66.5	68.6	70.7	72.8	74.9	76.5832879941832	NA
5.153541169922559e-6	2.2550626494740087e-6	6.509366014308419e-6	4.140519173074281e-6	2.1409932705798213e-8	1.5002368198832027e-8	5.0582908586542305e-6	1.070697514461376e-5	666	SUT494,XUT_4R-585	NA	chrIV:1451113-1452939(-)	XUTs	3	3	NA	NA	2	1	3	5	55.3333333333333	53	NA	NA	41.5	96	59.6666666666667	66.8	57	56	NA	NA	41.5	96	67	70	47.2272082906374	NA	24.6	28.2	31.8	57	72.5	75.6	78.7	81.8	84.9	52.8231915261254	56
3.4356941132817063e-6	2.255062649474009e-8	1.3018732028616839e-8	1.380173057691427e-6	2.1409932705798214e-6	1.5002368198832028e-6	5.0582908586542305e-6	3.5689917148712536e-8	667	SUT495	NA	chrIV:1476649-1476993(-)	SUTs	2	1	1	1	2	NA	NA	NA	31	21	14	25	37	NA	NA	NA	31	21	14	25	37	NA	NA	NA	30.7408522978788	NA	27.4	27.8	28.2	31	33	33.4	33.8	34.2	34.6	21	21
6.871388226563413e-6	2.2550626494740087e-6	1.3018732028616838e-6	1.380173057691427e-8	2.1409932705798213e-8	4.500710459649608e-6	7.5874362879813465e-6	2.141395028922752e-5	668	SUT499,XUT_4R-617,XUT_4R-618,XUT_4R-619	NA	chrIV:1514041-1516616(-)	XUTs	4	NA	NA	3	3	1	6	1	64.25	NA	NA	39	57.3333333333333	54	89.1666666666667	55	64	NA	NA	25	69	54	75.5	55	63.1426151024292	NA	51.45	51.9	52.35	64	75	75.6	76.2	76.8	77.4	NA	NA
1.7178470566408532e-6	4.510125298948017e-6	1.3018732028616839e-8	2.760346115382854e-6	2.1409932705798214e-6	4.500710459649608e-6	5.0582908586542305e-6	3.5689917148712536e-8	669	SUT502	NA	chrV:14693-15029(-)	SUTs	1	2	1	3	2	2	NA	NA	50	106	30	51.3333333333333	73.5	57	NA	NA	50	106	30	54	73.5	57	NA	NA	50	50	50	50	50	50	50	50	50	50	50	103.009708280336	NA
3.4356941132817063e-6	2.2550626494740087e-6	2.6037464057233677e-6	6.900865288457135e-6	6.422979811739464e-6	3.0004736397664057e-6	5.0582908586542305e-6	1.7844958574356265e-5	672	SUT513,XUT_5R-111	NA	chrV:241757-242661(-)	XUTs	2	5	3	2	2	1	5	2	35	32.2	25	33	65.5	72	41.6	42.5	35	17	20	33	65.5	72	40	42.5	30.5941170815567	NA	19.7	21.4	23.1	35	43.5	45.2	46.9	48.6	50.3	23.8622368114471	NA
3.4356941132817063e-6	2.2550626494740087e-6	1.3018732028616838e-6	1.380173057691427e-6	2.1409932705798213e-8	1.5002368198832028e-6	2.5291454293271152e-6	3.5689917148712533e-6	673	SUT516,XUT_5R-182	NA	chrV:401885-402600(-)	XUTs	2	1	NA	1	1	1	1	1	36.5	15	NA	54	38	18	38	31	36.5	15	NA	54	38	18	38	31	36.3318042491699	NA	33.35	33.7	34.05	36.5	38.25	38.6	38.95	39.3	39.65	15	15
1.0307082339845118e-5	2.255062649474009e-8	5.207492811446735e-6	1.1041384461531416e-5	2.1409932705798213e-8	7.501184099416014e-6	2.5291454293271152e-6	3.5689917148712533e-6	674	SUT520	NA	chrV:540653-541453(-)	SUTs	6	8	NA	5	1	NA	1	4	52.8333333333333	28.125	NA	27	47	NA	53	37.25	49.5	28	NA	25	47	NA	53	37.5	52.4030036151889	NA	46.5	47	47.5	49.5	56	58	60	62	64	24.2459448837635	NA
1.3742776453126825e-5	6.7651879484220265e-6	1.3018732028616839e-8	4.140519173074281e-6	6.422979811739464e-6	9.001420919299216e-6	2.0233163434616922e-5	1.070697514461376e-5	675	SUT521,XUT_5R-239	NA	chrV:548573-549335(-)	XUTs	8	3	3	6	8	3	3	NA	60.125	35.3333333333333	45.6666666666667	31.6666666666667	49.25	40	28.6666666666667	NA	58.5	27	40	27.5	49	35	19	NA	53.4508438858929	NA	24.6	30.2	35.85	58.5	66.5	68.6	70.7	86.3	104.15	33.1562834877635	NA
1.7178470566408532e-6	2.2550626494740087e-6	1.3018732028616839e-8	1.380173057691427e-8	2.1409932705798213e-8	1.5002368198832027e-8	2.5291454293271152e-6	3.5689917148712536e-8	676	SUT522,XUT_5R-245	NA	chrV:559421-561101(-)	XUTs	1	NA	NA	NA	1	1	NA	NA	76	NA	NA	NA	29	37	NA	NA	76	NA	NA	NA	29	37	NA	NA	76	76	76	76	76	76	76	76	76	76	76	NA	NA
5.153541169922559e-6	2.2550626494740087e-6	2.6037464057233677e-6	9.661211403839988e-6	4.281986541159643e-6	1.5002368198832028e-6	2.5291454293271152e-6	3.5689917148712536e-8	678	SUT530,XUT_6R-94	NA	chrVI:213013-213462(-)	XUTs	3	7	2	1	1	1	NA	2	58	23.1428571428571	16	16	53	19	NA	24	54	21	16	16	53	19	NA	24	48.2409756986883	NA	24.3	27.6	30.9	54	76.5	81	85.5	90	94.5	21.0251043167505	NA
3.4356941132817063e-6	2.255062649474009e-8	2.6037464057233677e-6	1.380173057691427e-6	2.1409932705798213e-8	1.5002368198832027e-8	2.5291454293271152e-6	3.5689917148712536e-8	679	SUT532,XUT_7R-5	NA	chrVII:17213-17726(-)	XUTs	2	1	NA	NA	1	NA	NA	2	45	34	NA	NA	42	NA	NA	85.5	45	34	NA	NA	42	NA	NA	85.5	44.988887516808	NA	44.1	44.2	44.3	45	45.5	45.6	45.7	45.8	45.9	34	34
1.0307082339845118e-5	1.1275313247370044e-5	1.3018732028616838e-6	2.760346115382854e-6	8.563973082319286e-6	1.5002368198832028e-6	2.5291454293271156e-8	7.1379834297425066e-6	685	SUT545	NA	chrVII:359295-359935(-)	SUTs	6	2	4	1	NA	5	2	1	21.1666666666667	35.5	39	19	NA	20.6	33	26	16	35.5	34.5	19	NA	18	33	26	17.2410834668602	NA	8.25	8.5	8.75	16	33.5	38	38.5	39	39.5	32.4037034920393	NA
6.871388226563413e-6	6.7651879484220265e-6	1.041498562289347e-5	2.6223288096137112e-5	4.496085868217625e-5	4.050639413684647e-5	5.817034487452366e-5	2.498294200409877e-5	689	SUT554	NA	chrVII:676415-677287(-)	SUTs	4	19	21	27	23	3	7	8	50.25	51.4210526315789	50.5238095238095	45.0740740740741	40.5217391304348	58.3333333333333	44.5714285714286	43.375	49	48	48	48	33	57	45	38.5	47.9882769560192	NA	32.95	34.9	36.85	49	58.5	61.2	63.9	66.6	69.3	45.7617381857399	NA
1.7178470566408532e-6	2.2550626494740087e-6	9.113112420031787e-6	1.380173057691427e-6	8.563973082319286e-6	1.0501657739182418e-5	1.770401800528981e-5	2.8551933718970026e-5	690	SUT560	NA	chrVII:756535-757455(-)	SUTs	1	1	4	7	7	1	8	7	49	52	36	47.1428571428571	43.2857142857143	144	47.375	35	49	52	35	50	42	144	39.5	36	49	49	49	49	49	49	49	49	49	49	49	52	52
3.4356941132817063e-6	6.7651879484220265e-6	1.041498562289347e-5	8.281038346148562e-6	2.1409932705798214e-6	6.000947279532811e-6	7.5874362879813465e-6	3.5689917148712536e-8	693	SUT571,XUT_7R-459	NA	chrVII:999582-1000392(-)	XUTs	2	6	1	4	3	3	NA	8	48	27.8333333333333	21	41.5	33	53.6666666666667	NA	36	48	21.5	21	35.5	37	45	NA	38.5	46.475800154489	NA	37.2	38.4	39.6	48	54	55.2	56.4	57.6	58.8	24.8149406511484	20
1.2024929396485972e-5	4.510125298948017e-6	7.811239217170104e-6	1.380173057691427e-8	2.1409932705798213e-8	1.5002368198832027e-8	2.5291454293271156e-8	3.5689917148712536e-8	694	SUT575	NA	chrVIII:78958-80438(-)	SUTs	7	NA	NA	NA	NA	2	NA	6	61.2857142857143	NA	NA	NA	NA	42	NA	62.5	71	NA	NA	NA	NA	42	NA	64.5	57.1186823224317	NA	29.3	32.6	35.9	71	73.5	73.8	75	78	81	NA	NA
1.7178470566408532e-6	2.2550626494740087e-6	1.3018732028616839e-8	1.380173057691427e-8	2.1409932705798213e-8	1.5002368198832027e-8	2.5291454293271156e-8	3.5689917148712533e-6	696	SUT584,XUT_8R-142,CUT648	NA	chrVIII:289053-290821(-)	CUTs	1	NA	NA	NA	NA	1	1	NA	33	NA	NA	NA	NA	56	15	NA	33	NA	NA	NA	NA	56	15	NA	33	33	33	33	33	33	33	33	33	33	33	NA	NA
1.7178470566408532e-6	2.255062649474009e-8	1.3018732028616839e-8	1.380173057691427e-8	2.1409932705798213e-8	1.5002368198832027e-8	2.5291454293271156e-8	3.5689917148712536e-8	698	SUT596	NA	chrVIII:490536-491664(-)	SUTs	1	NA	NA	NA	NA	NA	NA	NA	136	NA	NA	NA	NA	NA	NA	NA	136	NA	NA	NA	NA	NA	NA	NA	136	136	136	136	136	136	136	136	136	136	136	NA	NA
1.7178470566408532e-6	2.255062649474009e-8	1.3018732028616839e-8	1.380173057691427e-8	2.1409932705798213e-8	1.5002368198832028e-6	2.5291454293271156e-8	3.5689917148712536e-8	699	SUT597,XUT_8R-241,XUT_8R-242	NA	chrVIII:507712-509099(-)	XUTs	1	NA	NA	1	NA	NA	NA	NA	39	NA	NA	29	NA	NA	NA	NA	39	NA	NA	29	NA	NA	NA	NA	39	39	39	39	39	39	39	39	39	39	39	NA	NA
5.153541169922559e-6	4.510125298948017e-6	2.6037464057233677e-6	1.380173057691427e-6	2.1409932705798213e-8	4.500710459649608e-6	1.5174872575962693e-5	1.070697514461376e-5	700	SUT601	NA	chrIX:28493-28789(-)	SUTs	3	1	NA	3	6	2	3	2	47	47	NA	47.3333333333333	43.1666666666667	23.5	50	47.5	45	47	NA	58	46.5	23.5	38	47.5	44.3842042667414	NA	30.6	32.2	33.8	45	56	58.2	60.4	62.6	64.8	47	47
1.7178470566408532e-6	2.255062649474009e-8	2.6037464057233677e-6	2.760346115382854e-6	2.1409932705798214e-6	1.5002368198832028e-6	2.5291454293271156e-8	3.5689917148712533e-6	701	SUT605	NA	chrIX:51429-51613(-)	SUTs	1	2	1	1	NA	NA	1	2	50	46	52	95	NA	NA	8	28	50	46	52	95	NA	NA	8	28	50	50	50	50	50	50	50	50	50	50	50	44.8998886412873	NA
1.2024929396485972e-5	4.510125298948017e-6	1.3018732028616837e-5	1.5181903634605698e-5	1.498695289405875e-5	1.2001894559065623e-5	2.276230886394404e-5	1.070697514461376e-5	703	SUT608,XUT_9R-63,SUT609	NA	chrIX:154189-155934(-)	XUTs	7	11	7	8	9	2	3	10	58.1428571428571	65.5454545454545	46.8571428571429	48.375	86.8888888888889	42	48	47.8	54	64	43	48.5	48	42	56	47.5	54.8511288593596	54	32.8	40.6	48.4	54	68.5	71.2	74.3	78.2	82.1	60.4072312249399	42
5.153541169922559e-6	2.255062649474009e-8	1.3018732028616838e-6	2.760346115382854e-6	6.422979811739464e-6	3.0004736397664057e-6	2.5291454293271156e-8	3.5689917148712536e-8	710	SUT625,SUT626,XUT_10R-78	NA	chrX:195068-196020(-)	XUTs	3	2	3	2	NA	NA	NA	1	44.3333333333333	25	32	66	NA	NA	NA	25	46	25	27	66	NA	NA	NA	25	42.8467593892489	NA	31.6	33.2	34.8	46	51.5	52.6	53.7	54.8	55.9	24.8193472919817	NA
1.7178470566408532e-6	4.510125298948017e-6	1.3018732028616838e-6	2.760346115382854e-6	2.1409932705798213e-8	1.5002368198832028e-6	2.5291454293271152e-6	3.5689917148712536e-8	714	SUT640,XUT_10R-197	NA	chrX:524108-524572(-)	XUTs	1	2	NA	1	1	2	NA	1	18	46.5	NA	19	68	22	NA	15	18	46.5	NA	19	68	22	NA	15	18	18	18	18	18	18	18	18	18	18	18	24.5356882927706	NA
5.153541169922559e-6	2.255062649474009e-8	1.3018732028616838e-6	1.380173057691427e-8	2.1409932705798213e-8	1.5002368198832027e-8	2.5291454293271156e-8	3.5689917148712536e-8	715	SUT641	NA	chrX:525964-526660(-)	SUTs	3	NA	NA	NA	NA	NA	NA	1	40.3333333333333	NA	NA	NA	NA	NA	NA	25	27	NA	NA	NA	NA	NA	NA	25	35.6635317165788	NA	24.3	24.6	24.9	27	48.5	52.8	57.1	61.4	65.7	NA	NA
1.7178470566408532e-6	2.255062649474009e-8	3.905619608585052e-6	1.380173057691427e-8	2.1409932705798213e-8	1.5002368198832027e-8	2.5291454293271152e-6	3.5689917148712536e-8	716	SUT643,XUT_10R-233	NA	chrX:605932-607438(-)	XUTs	1	NA	NA	NA	1	NA	NA	3	23	NA	NA	NA	14	NA	NA	58.3333333333333	23	NA	NA	NA	14	NA	NA	62	23	23	23	23	23	23	23	23	23	23	23	NA	NA
3.4356941132817063e-6	2.255062649474009e-8	1.3018732028616838e-6	1.380173057691427e-8	2.1409932705798214e-6	1.5002368198832028e-6	2.5291454293271156e-8	3.5689917148712536e-8	717	SUT645	NA	chrX:623052-623324(-)	SUTs	2	NA	1	1	NA	NA	NA	1	31	NA	22	18	NA	NA	NA	43	31	NA	22	18	NA	NA	NA	43	26.5518360947035	NA	16.6	18.2	19.8	31	39	40.6	42.2	43.8	45.4	NA	NA
1.7178470566408533e-5	6.7651879484220265e-6	2.2131844448648626e-5	9.661211403839988e-6	1.0704966352899107e-5	3.0004736397664057e-6	5.0582908586542305e-6	3.5689917148712536e-8	718	SUT646,XUT_10R-249	NA	chrX:626836-628792(-)	XUTs	10	7	5	2	2	3	NA	17	38.4	40.4285714285714	39.6	41.5	51.5	51.3333333333333	NA	42.9411764705882	35.5	33	39	41.5	51.5	57	NA	40	33.4704258183401	NA	14.45	14.9	19.2	35.5	40	42	46.5	54.4	74.2	35.0356882320308	NA
2.233201173633109e-5	3.157087709263612e-5	1.8226224840063574e-5	1.5181903634605698e-5	1.712794616463857e-5	1.5002368198832028e-5	2.276230886394404e-5	1.7844958574356265e-5	721	SUT650,XUT_10R-276	NA	chrX:703396-705452(-)	XUTs	13	11	8	10	9	14	5	14	40.3846153846154	30.3636363636364	27.375	28.4	32.6666666666667	33.2142857142857	43.2	29.9285714285714	37	23	21.5	19	30	32	48	26.5	34.3048620621951	67	13.6	18.8	21.2	37	57	63	67	67	67.8	21.971217099409	NA
1.7178470566408532e-6	2.255062649474009e-8	1.3018732028616838e-6	1.380173057691427e-8	2.1409932705798213e-8	1.5002368198832027e-8	2.5291454293271156e-8	3.5689917148712536e-8	722	SUT653	NA	chrXI:13677-14349(-)	SUTs	1	NA	NA	NA	NA	NA	NA	1	46	NA	NA	NA	NA	NA	NA	67	46	NA	NA	NA	NA	NA	NA	67	46	46	46	46	46	46	46	46	46	46	46	NA	NA
1.7178470566408532e-6	4.510125298948017e-6	1.3018732028616838e-6	2.760346115382854e-6	2.1409932705798214e-6	3.0004736397664057e-6	2.5291454293271156e-8	3.5689917148712533e-6	724	SUT656,XUT_11R-12,SUT657,SUT658,CUT701,XUT_11R-13	NA	chrXI:19757-24917(-)	CUTs	1	2	1	2	NA	2	1	1	50	45	31	44.5	NA	35	39	64	50	45	31	44.5	NA	35	39	64	50	50	50	50	50	50	50	50	50	50	50	42.0594816896262	NA
1.7178470566408532e-6	4.510125298948017e-6	1.3018732028616839e-8	1.380173057691427e-6	2.1409932705798213e-8	1.5002368198832027e-8	2.5291454293271156e-8	3.5689917148712533e-6	725	SUT659	NA	chrXI:126720-130296(-)	SUTs	1	1	NA	NA	NA	2	1	NA	48	138	NA	NA	NA	62	62	NA	48	138	NA	NA	NA	62	62	NA	48	48	48	48	48	48	48	48	48	48	48	138	138
2.4049858792971944e-5	2.4805689144214097e-5	1.041498562289347e-5	2.346294198075426e-5	1.2845959623478928e-5	1.3502131378948824e-5	7.5874362879813465e-6	1.070697514461376e-5	727	SUT662	NA	chrXI:179104-179464(-)	SUTs	14	17	6	9	3	11	3	8	36.0714285714286	25.3529411764706	41.3333333333333	33.8888888888889	54.3333333333333	25.0909090909091	24.3333333333333	42.875	30.5	25	37.5	30	41	21	28	30	31.2193049785316	19	15.65	16.6	17.9	30.5	45.25	53	62.25	65.5	71.55	22.0005035451857	32
1.7178470566408532e-6	2.255062649474009e-8	1.3018732028616839e-8	1.380173057691427e-8	4.281986541159643e-6	3.0004736397664057e-6	7.5874362879813465e-6	3.5689917148712536e-8	729	SUT664,CUT709,XUT_11R-109	NA	chrXI:259255-260641(-)	CUTs	1	NA	2	2	3	NA	NA	NA	57	NA	60.5	60.5	39.3333333333333	NA	NA	NA	57	NA	60.5	60.5	46	NA	NA	NA	57	57	57	57	57	57	57	57	57	57	57	NA	NA
1.0307082339845118e-5	6.7651879484220265e-6	1.4320605231478523e-5	5.520692230765708e-6	6.422979811739464e-6	1.0501657739182418e-5	1.0116581717308461e-5	7.1379834297425066e-6	730	SUT665,XUT_11R-114	NA	chrXI:263871-266139(-)	XUTs	6	4	3	7	4	3	2	11	60.3333333333333	68.75	60.3333333333333	32	43.5	46	50	46.4545454545455	62.5	69	39	32	44.5	41	50	48	56.114420581959	NA	31	38	45	62.5	70	72	76.25	80.5	84.75	68.3265632922207	NA
2.0614164679690236e-5	1.3530375896844053e-5	1.1716858825755154e-5	9.661211403839988e-6	4.281986541159643e-6	1.2001894559065623e-5	2.276230886394404e-5	2.8551933718970026e-5	731	SUT666,XUT_11R-117,SUT667	NA	chrXI:270399-273250(-)	XUTs	12	7	2	8	9	6	8	9	57.0833333333333	52.4285714285714	61	53.375	58.3333333333333	46.5	57.75	62	55.5	50	61	50	52	48.5	60	54	50.0054580029619	82	16.65	20.2	32.3	55.5	82	82	83.05	84.7	85.9	45.3229633647996	50
1.7178470566408532e-6	2.255062649474009e-8	1.3018732028616839e-8	1.380173057691427e-8	2.1409932705798213e-8	1.5002368198832027e-8	2.5291454293271156e-8	3.5689917148712536e-8	732	SUT669	NA	chrXI:299207-301791(-)	SUTs	1	NA	NA	NA	NA	NA	NA	NA	98	NA	NA	NA	NA	NA	NA	NA	98	NA	NA	NA	NA	NA	NA	NA	98	98	98	98	98	98	98	98	98	98	98	NA	NA
3.779263524609877e-5	5.863162888632423e-5	3.1244956868680415e-5	3.5884499499977103e-05	2.5691919246957856e-5	3.450544685731366e-5	2.782059972259827e-5	1.7844958574356265e-5	733	SUT670,XUT_11R-124	NA	chrXI:303135-307164(-)	XUTs	22	26	12	23	11	26	5	24	46.3181818181818	37.8461538461538	40.0833333333333	51.3913043478261	49.8181818181818	41.6153846153846	54.2	54.875	43	32.5	44	45	47	36.5	58	54.5	43.7088632615202	NA	26	26.4	30.6	43	56.5	57.8	63.95	67.7	68.95	33.5200564144729	28
1.7178470566408532e-6	4.510125298948017e-6	3.905619608585052e-6	1.380173057691427e-6	2.1409932705798213e-8	3.0004736397664057e-6	2.5291454293271156e-8	3.5689917148712533e-6	734	SUT672,XUT_11R-134	NA	chrXI:315023-315940(-)	XUTs	1	1	NA	2	NA	2	1	3	30	11	NA	31.5	NA	34	19	43.6666666666667	30	11	NA	31.5	NA	34	19	35	30	30	30	30	30	30	30	30	30	30	30	11	11
1.0307082339845118e-5	6.7651879484220265e-6	3.905619608585052e-6	1.380173057691427e-6	6.422979811739464e-6	3.0004736397664057e-6	2.5291454293271152e-6	3.5689917148712536e-8	735	SUT674	NA	chrXI:340775-341759(-)	SUTs	6	1	3	2	1	3	NA	3	88.8333333333333	102	31.6666666666667	55	32	48	NA	42	62.5	102	17	55	32	39	NA	41	79.1493481163628	NA	57.75	58.5	59.25	62.5	85.75	93	119.25	145.5	171.75	102	102
1.7178470566408532e-6	2.2550626494740087e-6	1.3018732028616838e-6	1.380173057691427e-6	6.422979811739464e-6	3.0004736397664057e-6	5.0582908586542305e-6	3.5689917148712533e-6	739	SUT678,XUT_11R-166	NA	chrXI:363928-365254(-)	XUTs	1	1	3	2	2	1	1	1	33	43	60	43	54	69	29	59	33	43	63	43	54	69	29	59	33	33	33	33	33	33	33	33	33	33	33	43	43
1.7178470566408532e-6	2.255062649474009e-8	1.3018732028616838e-6	1.380173057691427e-6	2.1409932705798213e-8	1.5002368198832028e-6	2.5291454293271152e-6	3.5689917148712536e-8	740	SUT681	NA	chrXI:521520-523000(-)	SUTs	1	1	NA	1	1	NA	NA	1	49	43	NA	2	55	NA	NA	42	49	43	NA	2	55	NA	NA	42	49	49	49	49	49	49	49	49	49	49	49	43	43
2.0614164679690236e-5	9.020250597896035e-6	1.041498562289347e-5	1.380173057691427e-5	1.498695289405875e-5	4.500710459649608e-6	1.2645727146635578e-5	7.1379834297425066e-6	741	SUT684,XUT_11R-273	NA	chrXI:649530-650356(-)	XUTs	12	10	7	3	5	4	2	8	39.0833333333333	32.6	32.2857142857143	34.3333333333333	55.6	63.75	46.5	32.5	40.5	28.5	28	32	61	67	46.5	30.5	36.5348004592031	NA	21.55	22.1	22.65	40.5	47	47	52.6	61.4	63	30.4455398430848	NA
1.7178470566408532e-6	2.255062649474009e-8	1.3018732028616839e-8	1.380173057691427e-8	2.1409932705798213e-8	1.5002368198832028e-6	5.0582908586542305e-6	3.5689917148712536e-8	742	SUT685	NA	chrXII:36349-37141(-)	SUTs	1	NA	NA	1	2	NA	NA	NA	21	NA	NA	104	59.5	NA	NA	NA	21	NA	NA	104	59.5	NA	NA	NA	21	21	21	21	21	21	21	21	21	21	21	NA	NA
1.0307082339845118e-5	6.7651879484220265e-6	3.905619608585052e-6	2.760346115382854e-6	4.281986541159643e-6	9.001420919299216e-6	7.5874362879813465e-6	7.1379834297425066e-6	743	SUT686,XUT_12R-44	NA	chrXII:112125-114336(-)	XUTs	6	2	2	6	3	3	2	3	55.1666666666667	37.5	20	60.1666666666667	76.3333333333333	38.3333333333333	29	46.3333333333333	54	37.5	20	54.5	74	37	29	45	53.9989704387143	NA	41.25	42.5	43.75	54	61	63	66	69	72	21.8174242292714	NA
6.871388226563413e-6	6.7651879484220265e-6	7.811239217170104e-6	8.281038346148562e-6	6.422979811739464e-6	1.2001894559065623e-5	5.0582908586542305e-6	7.1379834297425066e-6	744	SUT687,XUT_12R-76	NA	chrXII:203085-204756(-)	XUTs	4	6	3	8	2	3	2	6	49	39.8333333333333	55.3333333333333	52.75	54	43.3333333333333	59	50.5	55	39	47	52	54	48	59	44.5	43.2247743480322	NA	21.65	26.3	30.95	55	63.75	64.8	65.85	66.9	67.95	35.9808729245582	NA
3.4356941132817063e-6	2.255062649474009e-8	3.905619608585052e-6	2.760346115382854e-6	2.1409932705798214e-6	1.5002368198832028e-6	7.5874362879813465e-6	7.1379834297425066e-6	748	SUT693,XUT_12R-113,SUT694	NA	chrXII:322085-326261(-)	XUTs	2	2	1	1	3	NA	2	3	82	25	38	27	89.6666666666667	NA	42.5	45	82	25	38	27	108	NA	42.5	48	76.7007170761786	NA	55.9	58.8	61.7	82	96.5	99.4	102.3	105.2	108.1	24.9198715887542	NA
5.153541169922559e-6	4.510125298948017e-6	5.207492811446735e-6	1.380173057691427e-6	1.498695289405875e-5	1.5002368198832028e-6	5.0582908586542305e-6	3.5689917148712533e-6	751	SUT699	NA	chrXII:614229-614581(-)	SUTs	3	1	7	1	2	2	1	4	26.6666666666667	25	34.2857142857143	47	41.5	36.5	29	22.75	20	25	32	47	41.5	36.5	29	22	24.7277117988513	NA	18.2	18.4	18.6	20	31	33.2	35.4	37.6	39.8	25	25
1.7178470566408532e-6	4.510125298948017e-6	2.6037464057233677e-6	5.520692230765708e-6	6.422979811739464e-6	1.5002368198832028e-6	2.5291454293271152e-6	3.5689917148712536e-8	753	SUT702,XUT_12R-239	NA	chrXII:659837-661453(-)	XUTs	1	4	3	1	1	2	NA	2	18	79.25	45.3333333333333	33	42	59	NA	56	18	47	43	33	42	59	NA	56	18	18	18	18	18	18	18	18	18	18	18	61.5700678115681	NA
1.7178470566408532e-6	4.510125298948017e-6	2.6037464057233677e-6	1.380173057691427e-8	2.1409932705798213e-8	1.5002368198832027e-8	2.5291454293271156e-8	3.5689917148712533e-6	755	SUT707,XUT_12R-297	NA	chrXII:806843-809185(-)	XUTs	1	NA	NA	NA	NA	2	1	2	28	NA	NA	NA	NA	62	34	33	28	NA	NA	NA	NA	62	34	33	28	28	28	28	28	28	28	28	28	28	28	NA	NA
1.7178470566408532e-6	2.255062649474009e-8	1.3018732028616839e-8	1.380173057691427e-6	2.1409932705798213e-8	1.5002368198832027e-8	2.5291454293271152e-6	3.5689917148712536e-8	756	SUT708	NA	chrXII:827915-828275(-)	SUTs	1	1	NA	NA	1	NA	NA	NA	39	93	NA	NA	13	NA	NA	NA	39	93	NA	NA	13	NA	NA	NA	39	39	39	39	39	39	39	39	39	39	39	93	93
2.0614164679690236e-5	1.3530375896844053e-5	1.5622478434340208e-5	1.380173057691427e-5	8.563973082319286e-6	3.0004736397664057e-6	5.0582908586542305e-6	3.5689917148712536e-8	758	SUT710,XUT_12R-336,CUT753,XUT_12R-337	NA	chrXII:928244-929596(-)	CUTs	12	10	4	2	2	6	NA	12	25.0833333333333	24.8	34.25	22	119.5	26.1666666666667	NA	24.5833333333333	19.5	26	24	22	119.5	24.5	NA	23	22.3010339610501	NA	11.55	12.2	13.3	19.5	35.5	36.6	37.35	37.9	44.75	22.7531405785864	25
8.589235283204266e-6	2.2550626494740087e-6	9.113112420031787e-6	4.140519173074281e-6	2.1409932705798214e-6	1.5002368198832027e-8	2.5291454293271156e-8	3.5689917148712536e-8	759	SUT711	NA	chrXII:1025380-1026708(-)	SUTs	5	3	1	NA	NA	1	NA	7	38	41.6666666666667	34	NA	NA	65	NA	48.2857142857143	40	39	34	NA	NA	65	NA	54	36.3161185663245	NA	23	26	29	40	47	47.2	47.4	47.6	47.8	37.2002774866571	NA
3.4356941132817063e-6	4.510125298948017e-6	5.207492811446735e-6	1.380173057691427e-8	2.1409932705798213e-8	1.5002368198832028e-6	2.5291454293271156e-8	3.5689917148712533e-6	760	SUT712,XUT_12R-385	NA	chrXII:1029908-1030701(-)	XUTs	2	NA	NA	1	NA	2	1	4	62.5	NA	NA	35	NA	44	50	41.25	62.5	NA	NA	35	NA	44	50	41.5	62.4019230472908	NA	59.35	59.7	60.05	62.5	64.25	64.6	64.95	65.3	65.65	NA	NA
1.7178470566408532e-6	2.2550626494740087e-6	1.3018732028616839e-8	1.380173057691427e-8	2.1409932705798214e-6	1.5002368198832028e-6	2.5291454293271156e-8	3.5689917148712533e-6	761	SUT713,XUT_12R-387	NA	chrXII:1033420-1035874(-)	XUTs	1	NA	1	1	NA	1	1	NA	60	NA	18	6	NA	22	18	NA	60	NA	18	6	NA	22	18	NA	60	60	60	60	60	60	60	60	60	60	60	NA	NA
3.4356941132817063e-6	2.255062649474009e-8	2.6037464057233677e-6	4.140519173074281e-6	2.1409932705798214e-6	1.5002368198832028e-6	2.5291454293271152e-6	3.5689917148712533e-6	763	SUT717	NA	chrXIII:121365-122981(-)	SUTs	2	3	1	1	1	NA	1	2	65.5	44	23	25	56	NA	70	67	65.5	48	23	25	56	NA	70	67	65.4980915752513	NA	65.05	65.1	65.15	65.5	65.75	65.8	65.85	65.9	65.95	37.3786298268421	NA
3.4356941132817063e-6	2.2550626494740087e-6	1.3018732028616838e-6	1.380173057691427e-8	2.1409932705798213e-8	1.5002368198832027e-8	2.5291454293271156e-8	3.5689917148712536e-8	764	SUT719,XUT_13R-69	NA	chrXIII:169853-171445(-)	XUTs	2	NA	NA	NA	NA	1	NA	1	28	NA	NA	NA	NA	15	NA	36	28	NA	NA	NA	NA	15	NA	36	26.8328157299975	NA	20.8	21.6	22.4	28	32	32.8	33.6	34.4	35.2	NA	NA
1.7178470566408532e-6	4.510125298948017e-6	1.3018732028616838e-6	5.520692230765708e-6	2.1409932705798213e-8	1.5002368198832027e-8	2.5291454293271156e-8	3.5689917148712536e-8	766	SUT726,XUT_13R-124	NA	chrXIII:282781-283839(-)	XUTs	1	4	NA	NA	NA	2	NA	1	23	43	NA	NA	NA	42.5	NA	24	23	51	NA	NA	NA	42.5	NA	24	23	23	23	23	23	23	23	23	23	23	23	33.6727951595602	NA
3.4356941132817063e-6	4.510125298948017e-6	1.3018732028616838e-6	1.380173057691427e-6	2.1409932705798214e-6	1.5002368198832027e-8	2.5291454293271156e-8	3.5689917148712536e-8	769	SUT746	NA	chrXIV:250783-251743(-)	SUTs	2	1	1	NA	NA	2	NA	1	58.5	44	17	NA	NA	39.5	NA	36	58.5	44	17	NA	NA	39.5	NA	36	57.8791845139511	NA	50.85	51.7	52.55	58.5	62.75	63.6	64.45	65.3	66.15	44	44
1.7178470566408532e-6	4.510125298948017e-6	2.6037464057233677e-6	2.760346115382854e-6	6.422979811739464e-6	3.0004736397664057e-6	2.5291454293271152e-6	3.5689917148712536e-8	770	SUT749,XUT_14R-220,XUT_14R-223	NA	chrXIV:529848-532564(-)	XUTs	1	2	3	2	1	2	NA	2	38	18	28	14.5	14	19.5	NA	31.5	38	18	22	14.5	14	19.5	NA	31.5	38	38	38	38	38	38	38	38	38	38	38	17.2916164657906	NA
1.7178470566408532e-6	2.2550626494740087e-6	2.6037464057233677e-6	2.760346115382854e-6	2.1409932705798214e-6	3.0004736397664057e-6	1.0116581717308461e-5	3.5689917148712533e-6	771	SUT750,XUT_14R-229	NA	chrXIV:542120-543180(-)	XUTs	1	2	1	2	4	1	1	2	46	32	28	30.5	30.25	31	26	34	46	32	28	30.5	27.5	31	26	34	46	46	46	46	46	46	46	46	46	46	46	30.9838667696593	NA
1.7178470566408532e-6	2.2550626494740087e-6	1.3018732028616839e-8	4.140519173074281e-6	2.1409932705798213e-8	1.5002368198832027e-8	2.5291454293271156e-8	3.5689917148712533e-6	775	SUT759,XUT_14R-344,SUT760	NA	chrXIV:764728-769444(-)	XUTs	1	3	NA	NA	NA	1	1	NA	101	35	NA	NA	NA	66	53	NA	101	37	NA	NA	NA	66	53	NA	101	101	101	101	101	101	101	101	101	101	101	34.7180061962525	NA
6.871388226563413e-6	2.2550626494740087e-6	3.905619608585052e-6	6.900865288457135e-6	2.1409932705798213e-8	4.500710459649608e-6	1.0116581717308461e-5	1.070697514461376e-5	776	SUT770	NA	chrXV:348990-349750(-)	SUTs	4	5	NA	3	4	1	3	3	48.5	52.2	NA	48	62.5	50	64	61	48.5	48	NA	51	70	50	54	52	47.672443564629	NA	37.8	39.6	41.4	48.5	52	53.8	55.6	57.4	59.2	51.5208887864516	NA
3.4356941132817063e-6	2.255062649474009e-8	2.6037464057233677e-6	5.520692230765708e-6	6.422979811739464e-6	1.5002368198832028e-6	2.5291454293271152e-6	7.1379834297425066e-6	777	SUT774	NA	chrXV:371118-371350(-)	SUTs	2	4	3	1	1	NA	2	2	22.5	38.25	40.6666666666667	299	39	NA	32	81.5	22.5	38.5	34	299	39	NA	32	81.5	22.3606797749979	NA	20.25	20.5	20.75	22.5	23.75	24	24.25	24.5	24.75	38.0680847687539	NA
3.4356941132817063e-6	6.7651879484220265e-6	2.6037464057233677e-6	2.760346115382854e-6	6.422979811739464e-6	7.501184099416014e-6	3.28788905812525e-5	4.282790057845504e-5	780	SUT784,XUT_15R-314,SUT785	NA	chrXV:690094-692225(-)	XUTs	2	2	3	5	13	3	12	2	64	49.5	54.3333333333333	83.6	61.1538461538462	48.3333333333333	56.3333333333333	33	64	49.5	41	57	65	43	62.5	33	63.9687423668779	NA	62.2	62.4	62.6	64	65	65.2	65.4	65.6	65.8	47.8957200593122	NA
6.871388226563413e-6	4.510125298948017e-6	5.207492811446735e-6	2.760346115382854e-6	2.1409932705798214e-6	3.0004736397664057e-6	1.0116581717308461e-5	7.1379834297425066e-6	781	SUT786,XUT_15R-327	NA	chrXV:721742-722630(-)	XUTs	4	2	1	2	4	2	2	4	51.75	41.5	36	27.5	49.75	110	49.5	39.5	52	41.5	36	27.5	51.5	110	49.5	39	51.2380158127914	59	44.15	44.3	44.45	52	59	59	59	59	59	40.9878030638384	NA
8.589235283204266e-6	6.7651879484220265e-6	2.6037464057233677e-6	1.380173057691427e-6	2.1409932705798214e-6	3.0004736397664057e-6	2.5291454293271156e-8	3.5689917148712533e-6	782	SUT788,XUT_15R-355	NA	chrXV:804239-804854(-)	XUTs	5	1	1	2	NA	3	1	2	40.6	16	30	15.5	NA	61.6666666666667	26	49.5	44	16	30	15.5	NA	58	26	49.5	36.8684454323022	NA	19.2	23.4	27.6	44	47	49.8	52.6	55.4	58.2	16	16
1.7178470566408532e-6	6.7651879484220265e-6	5.207492811446735e-6	2.760346115382854e-6	2.1409932705798214e-6	1.5002368198832027e-8	5.0582908586542305e-6	7.1379834297425066e-6	784	SUT791	NA	chrXV:836519-837239(-)	SUTs	1	2	1	NA	2	3	2	4	7	15.5	54	NA	53.5	27	46	35.25	7	15.5	54	NA	53.5	24	46	36	7	7	7	7	7	7	7	7	7	7	7	12.2474487139159	NA
1.0307082339845118e-5	9.020250597896035e-6	6.509366014308419e-6	2.760346115382854e-6	2.1409932705798214e-6	1.5002368198832027e-8	2.5291454293271156e-8	3.5689917148712536e-8	785	SUT800	NA	chrXV:1026631-1028031(-)	SUTs	6	2	1	NA	NA	4	NA	5	49.8333333333333	36	26	NA	NA	45	NA	51.4	44	36	26	NA	NA	53.5	NA	58	45.0381206941864	NA	25.5	28	30.5	44	62.5	66	71.75	77.5	83.25	28.49561369755	NA
6.871388226563413e-6	2.255062649474009e-8	2.6037464057233677e-6	1.380173057691427e-6	8.563973082319286e-6	4.500710459649608e-6	2.5291454293271152e-6	3.5689917148712536e-8	788	SUT804,XUT_16R-18	NA	chrXVI:40165-41271(-)	XUTs	4	1	4	3	1	NA	NA	2	68	62	54.25	35	140	NA	NA	51.5	45.5	62	47.5	37	140	NA	NA	51.5	51.6847587134696	NA	24.7	27.4	30.1	45.5	78	94.2	110.4	126.6	142.8	62	62
6.871388226563413e-6	2.255062649474009e-8	1.3018732028616838e-6	1.380173057691427e-6	2.1409932705798213e-8	1.5002368198832027e-8	2.5291454293271156e-8	3.5689917148712533e-6	790	SUT812,CUT893	NA	chrXVI:347671-348855(-)	CUTs	4	1	NA	NA	NA	NA	1	1	58	64	NA	NA	NA	NA	75	44	56.5	64	NA	NA	NA	NA	75	44	57.4212400694399	NA	49.05	50.1	51.15	56.5	61.25	63.2	65.15	67.1	69.05	64	64
1.7178470566408532e-6	2.255062649474009e-8	1.3018732028616838e-6	1.380173057691427e-8	2.1409932705798214e-6	1.5002368198832027e-8	2.5291454293271156e-8	7.1379834297425066e-6	791	SUT818,XUT_16R-201	NA	chrXVI:482007-483031(-)	XUTs	1	NA	1	NA	NA	NA	2	1	27	NA	43	NA	NA	NA	55	52	27	NA	43	NA	NA	NA	55	52	27	27	27	27	27	27	27	27	27	27	27	NA	NA
1.7178470566408532e-6	2.2550626494740087e-6	1.3018732028616839e-8	2.760346115382854e-6	4.281986541159643e-6	1.0501657739182418e-5	2.0233163434616922e-5	1.070697514461376e-5	792	SUT821	NA	chrXVI:524991-525503(-)	SUTs	1	2	2	7	8	1	3	NA	19	49.5	41	59.7142857142857	43.75	23	26.6666666666667	NA	19	49.5	41	50	35.5	23	31	NA	19	19	19	19	19	19	19	19	19	19	19	45.4972526643093	NA
8.589235283204266e-6	4.510125298948017e-6	2.6037464057233677e-6	5.520692230765708e-6	8.563973082319286e-6	1.5002368198832027e-8	5.0582908586542305e-6	1.070697514461376e-5	796	SUT829,XUT_16R-288,CUT907	NA	chrXVI:643543-645239(-)	CUTs	5	4	4	NA	2	2	3	2	40	17.75	35	NA	31.5	42	55	44	38	16.5	37.5	NA	31.5	42	52	44	38.0522109008394	38	26.8	28.6	30.4	38	38	43.4	48.8	54.2	59.6	12.8422827030363	NA
1.8896317623049386e-5	2.4805689144214097e-5	1.3018732028616837e-5	5.520692230765708e-6	2.1409932705798214e-6	1.0501657739182418e-5	2.5291454293271152e-6	3.5689917148712533e-6	800	SUT836,XUT_16R-349,XUT_16R-351	NA	chrXVI:781967-785375(-)	XUTs	11	4	1	7	1	11	1	10	54.1818181818182	59.75	118	64.7142857142857	57	66	20	57.5	48	55.5	118	34	57	51	20	56.5	49.8718694827555	48	25	26	31.5	48	65	67	77.5	88	89.5	57.5629352273276	NA
1.7178470566408532e-6	2.255062649474009e-8	1.3018732028616839e-8	1.380173057691427e-6	2.1409932705798213e-8	1.5002368198832027e-8	7.5874362879813465e-6	3.5689917148712536e-8	801	SUT838	NA	chrXVI:789447-789607(-)	SUTs	1	1	NA	NA	3	NA	NA	NA	16	20	NA	NA	61.3333333333333	NA	NA	NA	16	20	NA	NA	46	NA	NA	NA	16	16	16	16	16	16	16	16	16	16	16	20	20
1.7178470566408532e-6	6.7651879484220265e-6	3.905619608585052e-6	1.380173057691427e-6	2.1409932705798213e-8	3.0004736397664057e-6	5.0582908586542305e-6	3.5689917148712533e-6	802	SUT840,XUT_16R-363	NA	chrXVI:797791-799057(-)	XUTs	1	1	NA	2	2	3	1	3	51	79	NA	29.5	40.5	41.3333333333333	42	63.6666666666667	51	79	NA	29.5	40.5	49	42	67	51	51	51	51	51	51	51	51	51	51	51	79	79
1.7178470566408532e-6	6.7651879484220265e-6	3.905619608585052e-6	1.380173057691427e-8	4.281986541159643e-6	1.5002368198832027e-8	5.0582908586542305e-6	7.1379834297425066e-6	803	SUT841	NA	chrXVI:825055-825463(-)	SUTs	1	NA	2	NA	2	3	2	3	14	NA	50	NA	40.5	31	52.5	32.3333333333333	14	NA	50	NA	40.5	19	52.5	28	14	14	14	14	14	14	14	14	14	14	14	NA	NA
1.7178470566408533e-5	6.7651879484220265e-6	1.041498562289347e-5	5.520692230765708e-6	8.563973082319286e-6	6.000947279532811e-6	1.0116581717308461e-5	3.5689917148712536e-8	806	tD(GUC)O	NA	chrXV:571962-572098(+)	other	10	4	4	4	4	3	NA	8	31.2	28.5	24.25	18.25	30.25	33.6666666666667	NA	31.5	26.5	30	19.5	19	19	32	NA	27.5	27.0861155326415	24	11.25	13.5	16.8	26.5	40.5	42.8	44.6	48	57	28.071156863413	NA
6.871388226563413e-6	6.7651879484220265e-6	2.6037464057233677e-6	1.380173057691427e-8	2.1409932705798213e-8	4.500710459649608e-6	2.5291454293271156e-8	3.5689917148712536e-8	807	tE(UUC)G1	NA	chrVII:328644-328771(+)	other	4	NA	NA	3	NA	3	NA	2	50.25	NA	NA	26.6666666666667	NA	55.6666666666667	NA	74.5	53	NA	NA	28	NA	15	NA	74.5	45.2606970003799	NA	24.55	27.1	29.65	53	68.5	69.4	70.3	71.2	72.1	NA	NA
8.589235283204266e-6	2.255062649474009e-8	6.509366014308419e-6	5.520692230765708e-6	2.1409932705798214e-6	1.5002368198832027e-8	2.5291454293271152e-6	3.5689917148712536e-8	808	tE(UUC)K	NA	chrXI:140760-141038(-)	other	5	4	1	NA	1	NA	NA	5	44	30.75	9	NA	47	NA	NA	37	39	25	9	NA	47	NA	NA	40	39.938995455853	NA	23.4	25.8	28.2	39	47	53.6	60.2	66.8	73.4	23.450140370469	NA
1.0478867045509204e-4	5.18664409379022e-5	8.462175818600945e-5	4.554571090381709e-5	1.712794616463857e-5	2.8504499577780853e-5	2.276230886394404e-5	3.5689917148712533e-6	809	TLC1_TLC1	TLC1	chrII:307587-308887(+)	other	61	33	8	19	9	23	1	65	62.1475409836066	43.5757575757576	28.875	34.2105263157895	45.6666666666667	61.8260869565217	66	63.1846153846154	64	40	27.5	27	45	52	66	59	56.6867357684122	67	24	32	34	64	74	78	83	93	107	35.3519234049474	NA
1.0307082339845118e-5	6.7651879484220265e-6	1.3018732028616838e-6	1.380173057691427e-8	4.281986541159643e-6	1.5002368198832027e-8	2.5291454293271156e-8	3.5689917148712536e-8	811	tR(UCU)G2	NA	chrVII:828583-828807(-)	other	6	NA	2	NA	NA	3	NA	1	45.6666666666667	NA	20.5	NA	NA	36	NA	0	46.5	NA	20.5	NA	NA	41	NA	0	40.3594213407924	66	18.75	24.5	30.25	46.5	62.75	66	66	66	66	NA	NA
6.871388226563413e-6	2.255062649474009e-8	2.6037464057233677e-6	4.140519173074281e-6	2.1409932705798214e-6	4.500710459649608e-6	1.2645727146635578e-5	3.925890886358379e-5	812	tT(UGU)G2,YGR256W	NA	chrVII:1004290-1006154(+)	other	4	3	1	3	5	NA	11	2	42.75	49.3333333333333	32	46	36.8	NA	42.8181818181818	55	32.5	58	32	40	31	NA	42	55	37.9504059850758	NA	25.05	26.1	27.15	32.5	46	53.2	60.4	67.6	74.8	37.8647081796924	NA
6.871388226563413e-6	1.1275313247370044e-5	2.6037464057233677e-6	1.380173057691427e-6	2.1409932705798214e-6	7.501184099416014e-6	2.5291454293271152e-6	3.5689917148712536e-8	813	tV(AAC)G3	NA	chrVII:73702-74238(-)	other	4	1	1	5	1	5	NA	2	31.25	41	34	23.2	76	34.4	NA	18	26.5	41	34	16	76	34	NA	18	29.210086619318	NA	20.75	21.5	22.25	26.5	34	37.6	41.2	44.8	48.4	41	41
1.7178470566408532e-6	2.2550626494740087e-6	1.3018732028616838e-6	1.380173057691427e-6	2.1409932705798213e-8	1.5002368198832027e-8	2.5291454293271156e-8	3.5689917148712536e-8	814	XUT_10F-149	NA	chrX:327453-328135(+)	XUTs	1	1	NA	NA	NA	1	NA	1	21	35	NA	NA	NA	53	NA	32	21	35	NA	NA	NA	53	NA	32	21	21	21	21	21	21	21	21	21	21	21	35	35
6.871388226563413e-6	2.255062649474009e-8	2.6037464057233677e-6	1.380173057691427e-6	2.1409932705798213e-8	1.5002368198832028e-6	2.5291454293271156e-8	3.5689917148712536e-8	815	XUT_10F-15,SUT199	NA	chrX:50013-50698(+)	XUTs	4	1	NA	1	NA	NA	NA	2	43.25	52	NA	50	NA	NA	NA	64	48.5	52	NA	50	NA	NA	NA	64	38.004846718087	NA	18.75	22.5	26.25	48.5	58	58.6	59.2	59.8	60.4	52	52
1.7178470566408532e-6	6.7651879484220265e-6	5.207492811446735e-6	2.760346115382854e-6	2.1409932705798214e-6	1.5002368198832027e-8	2.5291454293271152e-6	3.5689917148712536e-8	818	XUT_10F-203,SUT213,CUT214	NA	chrX:457926-458856(+)	CUTs	1	2	1	NA	1	3	NA	4	11	33	17	NA	12	44.3333333333333	NA	77	11	33	17	NA	12	46	NA	64	11	11	11	11	11	11	11	11	11	11	11	26.2488094968134	NA
1.7178470566408532e-6	2.2550626494740087e-6	1.3018732028616839e-8	1.380173057691427e-8	2.1409932705798213e-8	1.5002368198832028e-6	2.5291454293271156e-8	3.5689917148712536e-8	820	XUT_10F-253	NA	chrX:569093-569454(+)	XUTs	1	NA	NA	1	NA	1	NA	NA	33	NA	NA	15	NA	35	NA	NA	33	NA	NA	15	NA	35	NA	NA	33	33	33	33	33	33	33	33	33	33	33	NA	NA
1.7178470566408532e-6	2.255062649474009e-8	1.3018732028616839e-8	1.380173057691427e-8	2.1409932705798213e-8	1.5002368198832027e-8	2.5291454293271156e-8	3.5689917148712536e-8	821	XUT_10F-310	NA	chrX:678912-679807(+)	XUTs	1	NA	NA	NA	NA	NA	NA	NA	71	NA	NA	NA	NA	NA	NA	NA	71	NA	NA	NA	NA	NA	NA	NA	71	71	71	71	71	71	71	71	71	71	71	NA	NA
1.7178470566408532e-6	2.2550626494740087e-6	7.811239217170104e-6	2.760346115382854e-6	4.281986541159643e-6	3.0004736397664057e-6	2.5291454293271156e-8	3.5689917148712533e-6	824	XUT_10F-326	NA	chrX:741539-742277(+)	XUTs	1	2	2	2	NA	1	1	6	48	87	33	24.5	NA	28	54	41.6666666666667	48	87	33	24.5	NA	28	54	39.5	48	48	48	48	48	48	48	48	48	48	48	86.9079973305104	NA
1.0307082339845118e-5	1.804050119579207e-5	1.1716858825755154e-5	4.140519173074281e-6	2.1409932705798214e-6	4.500710459649608e-6	1.0116581717308461e-5	1.4275966859485013e-5	827	XUT_10F-55,SUT204	NA	chrX:123792-126477(+)	XUTs	6	3	1	3	4	8	4	9	53.5	33.3333333333333	27	49.3333333333333	50.25	37.125	56	31.7777777777778	60	29	27	39	41.5	36.5	56.5	32	50.0496054845879	71	29.25	29.5	29.75	60	69.25	71	71	71	71	21.2310095621737	NA
1.7178470566408532e-6	2.255062649474009e-8	1.3018732028616838e-6	1.380173057691427e-8	2.1409932705798213e-8	1.5002368198832027e-8	2.5291454293271152e-6	3.5689917148712536e-8	830	XUT_10F-73	NA	chrX:152426-153303(+)	XUTs	1	NA	NA	NA	1	NA	NA	1	26	NA	NA	NA	71	NA	NA	60	26	NA	NA	NA	71	NA	NA	60	26	26	26	26	26	26	26	26	26	26	26	NA	NA
1.7178470566408532e-6	2.255062649474009e-8	1.3018732028616839e-8	1.380173057691427e-8	2.1409932705798213e-8	1.5002368198832027e-8	2.5291454293271156e-8	3.5689917148712536e-8	831	XUT_10F-82	NA	chrX:172744-173508(+)	XUTs	1	NA	NA	NA	NA	NA	NA	NA	19	NA	NA	NA	NA	NA	NA	NA	19	NA	NA	NA	NA	NA	NA	NA	19	19	19	19	19	19	19	19	19	19	19	NA	NA
1.7178470566408532e-6	2.255062649474009e-8	1.3018732028616839e-8	1.380173057691427e-8	2.1409932705798214e-6	1.5002368198832027e-8	2.5291454293271156e-8	3.5689917148712536e-8	832	XUT_10F-85	NA	chrX:177762-178116(+)	XUTs	1	NA	1	NA	NA	NA	NA	NA	27	NA	58	NA	NA	NA	NA	NA	27	NA	58	NA	NA	NA	NA	NA	27	27	27	27	27	27	27	27	27	27	27	NA	NA
3.4356941132817063e-6	2.255062649474009e-8	1.3018732028616839e-8	1.380173057691427e-8	2.1409932705798214e-6	1.5002368198832027e-8	5.0582908586542305e-6	1.4275966859485013e-5	835	XUT_10R-114	NA	chrX:316950-317456(-)	XUTs	2	NA	1	NA	2	NA	4	NA	41	NA	33	NA	43.5	NA	53.5	NA	41	NA	33	NA	43.5	NA	38.5	NA	40.3980197534483	NA	34.7	35.4	36.1	41	44.5	45.2	45.9	46.6	47.3	NA	NA
1.7178470566408532e-6	6.7651879484220265e-6	2.6037464057233677e-6	1.380173057691427e-6	2.1409932705798213e-8	1.5002368198832028e-6	2.5291454293271156e-8	1.070697514461376e-5	837	XUT_10R-128,SUT632	NA	chrX:339407-342271(-)	XUTs	1	1	NA	1	NA	3	3	2	53	41	NA	30	NA	52	41.3333333333333	31	53	41	NA	30	NA	69	43	31	53	53	53	53	53	53	53	53	53	53	53	41	41
1.546062350976768e-5	2.7060751793688106e-5	3.905619608585052e-5	6.900865288457135e-6	1.2845959623478928e-5	1.2001894559065623e-5	2.5291454293271152e-6	7.1379834297425066e-6	840	XUT_10R-186	NA	chrX:472100-472495(-)	XUTs	9	5	6	8	1	12	2	30	54.6666666666667	63.6	35	38.25	23	49.8333333333333	56.5	47.3333333333333	39	50	31	33.5	23	59	56.5	49.5	48.5271690229906	NA	31.8	32.6	33.2	39	68	79.6	91.2	100.2	106.6	55.8428588523571	NA
8.589235283204266e-6	4.510125298948017e-6	2.6037464057233677e-6	1.380173057691427e-8	2.1409932705798214e-6	4.500710459649608e-6	5.0582908586542305e-6	1.070697514461376e-5	842	XUT_10R-206,SUT642	NA	chrX:539438-540524(-)	XUTs	5	NA	1	3	2	2	3	2	52.4	NA	17	81.3333333333333	68.5	56	85.3333333333333	53	58	NA	17	80	68.5	56	80	53	51.9269709888219	58	43.4	43.8	44.2	58	58	58	58	58	58	NA	NA
1.7178470566408532e-6	2.255062649474009e-8	1.3018732028616839e-8	1.380173057691427e-8	2.1409932705798213e-8	1.5002368198832028e-6	2.5291454293271156e-8	3.5689917148712536e-8	844	XUT_10R-242	NA	chrX:619915-620186(-)	XUTs	1	NA	NA	1	NA	NA	NA	NA	34	NA	NA	12	NA	NA	NA	NA	34	NA	NA	12	NA	NA	NA	NA	34	34	34	34	34	34	34	34	34	34	34	NA	NA
8.589235283204266e-6	2.255062649474009e-8	1.3018732028616838e-6	1.380173057691427e-6	4.281986541159643e-6	4.500710459649608e-6	2.5291454293271152e-6	3.5689917148712533e-6	846	XUT_10R-288	NA	chrX:724435-725384(-)	XUTs	5	1	2	3	1	NA	1	1	58.2	55	40.5	69	45	NA	65	39	46	55	40.5	90	45	NA	65	39	51.5163205217241	NA	32.2	34.4	36.6	46	53	66.6	80.2	93.8	107.4	55	55
1.3742776453126825e-5	2.2550626494740087e-6	2.6037464057233677e-6	4.140519173074281e-6	4.281986541159643e-6	1.2001894559065623e-5	2.5291454293271156e-5	4.996588400819754e-5	848	XUT_10R-39,SUT621,SUT622	NA	chrX:116320-117722(-)	XUTs	8	3	2	8	10	1	14	2	56.375	74.3333333333333	40	47	52.9	42	33.9285714285714	32.5	61	86	40	48.5	51	42	30	32.5	50.5021474609975	NA	21.35	21.7	23.5	61	75.75	76.8	77.85	78.9	79.95	62.2136231502927	NA
1.7178470566408532e-6	9.020250597896035e-6	2.6037464057233677e-6	1.380173057691427e-6	8.563973082319286e-6	3.0004736397664057e-6	1.0116581717308461e-5	3.5689917148712536e-8	849	XUT_10R-52,SUT624	NA	chrX:144133-144940(-)	XUTs	1	1	4	2	4	4	NA	2	17	64	29	28	40	38.75	NA	69	17	64	32	28	40	39	NA	69	17	17	17	17	17	17	17	17	17	17	17	64	64
1.0307082339845118e-5	6.7651879484220265e-6	5.207492811446735e-6	2.760346115382854e-6	2.1409932705798213e-8	3.0004736397664057e-6	7.5874362879813465e-6	3.5689917148712533e-6	851	XUT_10R-84,SUT627,SUT628	NA	chrX:224423-227102(-)	XUTs	6	2	NA	2	3	3	1	4	49.8333333333333	35.5	NA	55	80.3333333333333	56.6666666666667	53	47.25	52	35.5	NA	55	55	53	53	45	43.5388272021849	NA	19.5	21	22.5	52	68.25	73	74.75	76.5	78.25	31.9374388453426	NA
6.871388226563413e-6	4.510125298948017e-6	5.207492811446735e-6	1.1041384461531416e-5	2.1409932705798214e-6	1.5002368198832028e-6	1.770401800528981e-5	1.070697514461376e-5	852	XUT_10R-92,SUT629	NA	chrX:238156-239217(-)	XUTs	4	8	1	1	7	2	3	4	56.25	46.875	37	60	53.8571428571429	31	44	62	61	47	37	60	51	31	42	66	49.8181988516203	NA	25.2	29.4	33.6	61	75.25	76.6	77.95	79.3	80.65	43.0298531267813	NA
3.4356941132817063e-6	2.2550626494740087e-6	5.207492811446735e-6	1.380173057691427e-6	6.422979811739464e-6	3.0004736397664057e-6	1.5174872575962693e-5	7.1379834297425066e-6	853	XUT_11F-10,SUT218,SUT219	NA	chrXI:18555-21224(+)	XUTs	2	1	3	2	6	1	2	4	57.5	30	58.3333333333333	67	89.6666666666667	107	38	48.5	57.5	30	65	67	59.5	107	38	53.5	57.323642591866	NA	53.45	53.9	54.35	57.5	59.75	60.2	60.65	61.1	61.55	30	30
3.4356941132817063e-6	2.255062649474009e-8	6.509366014308419e-6	1.380173057691427e-6	2.1409932705798213e-8	1.5002368198832027e-8	5.0582908586542305e-6	7.1379834297425066e-6	857	XUT_11F-191	NA	chrXI:430776-431562(+)	XUTs	2	1	NA	NA	2	NA	2	5	51	32	NA	NA	35.5	NA	22.5	25.2	51	32	NA	NA	35.5	NA	22.5	22	49.5681349255749	NA	40.2	41.4	42.6	51	57	58.2	59.4	60.6	61.8	32	32
1.7178470566408532e-6	2.2550626494740087e-6	1.3018732028616838e-6	1.380173057691427e-6	2.1409932705798213e-8	1.5002368198832027e-8	2.5291454293271156e-8	7.1379834297425066e-6	858	XUT_11F-244	NA	chrXI:561332-562335(+)	XUTs	1	1	NA	NA	NA	1	2	1	56	104	NA	NA	NA	64	65.5	30	56	104	NA	NA	NA	64	65.5	30	56	56	56	56	56	56	56	56	56	56	56	104	104
5.153541169922559e-6	2.2550626494740087e-6	6.509366014308419e-6	4.140519173074281e-6	4.281986541159643e-6	6.000947279532811e-6	2.5291454293271152e-6	3.5689917148712533e-6	859	XUT_11F-26,SUT222	NA	chrXI:69599-70444(+)	XUTs	3	3	2	4	1	1	1	5	73.3333333333333	20.6666666666667	23.5	24.75	16	45	12	38.6	55	21	23.5	23.5	16	45	12	38	47.7217699970704	NA	17.2	21.4	25.6	55	103.5	113.2	122.9	132.6	142.3	20.4625530936799	NA
1.7178470566408532e-6	2.255062649474009e-8	1.3018732028616838e-6	1.380173057691427e-8	2.1409932705798213e-8	1.5002368198832028e-6	2.5291454293271156e-8	3.5689917148712533e-6	860	XUT_11F-27	NA	chrXI:73951-74515(+)	XUTs	1	NA	NA	1	NA	NA	1	1	86	NA	NA	60	NA	NA	8	22	86	NA	NA	60	NA	NA	8	22	86	86	86	86	86	86	86	86	86	86	86	NA	NA
1.7178470566408532e-6	2.255062649474009e-8	1.3018732028616839e-8	1.380173057691427e-8	2.1409932705798214e-6	1.5002368198832028e-6	2.5291454293271156e-8	3.5689917148712536e-8	861	XUT_11F-281	NA	chrXI:642951-644698(+)	XUTs	1	NA	1	1	NA	NA	NA	NA	85	NA	80	41	NA	NA	NA	NA	85	NA	80	41	NA	NA	NA	NA	85	85	85	85	85	85	85	85	85	85	85	NA	NA
1.7178470566408532e-6	2.255062649474009e-8	2.6037464057233677e-6	2.760346115382854e-6	2.1409932705798213e-8	1.5002368198832027e-8	2.5291454293271156e-8	3.5689917148712536e-8	862	XUT_11F-292	NA	chrXI:659993-660556(+)	XUTs	1	2	NA	NA	NA	NA	NA	2	47	69	NA	NA	NA	NA	NA	43	47	69	NA	NA	NA	NA	NA	43	47	47	47	47	47	47	47	47	47	47	47	69	69
1.7178470566408532e-6	2.255062649474009e-8	1.3018732028616839e-8	1.380173057691427e-8	2.1409932705798213e-8	1.5002368198832027e-8	2.5291454293271156e-8	3.5689917148712536e-8	864	XUT_11F-3	NA	chrXI:8124-8866(+)	XUTs	1	NA	NA	NA	NA	NA	NA	NA	42	NA	NA	NA	NA	NA	NA	NA	42	NA	NA	NA	NA	NA	NA	NA	42	42	42	42	42	42	42	42	42	42	42	NA	NA
1.7178470566408532e-6	2.2550626494740087e-6	2.6037464057233677e-6	1.380173057691427e-8	2.1409932705798213e-8	3.0004736397664057e-6	2.5291454293271152e-6	3.5689917148712536e-8	866	XUT_11F-58	NA	chrXI:136868-138005(+)	XUTs	1	NA	NA	2	1	1	NA	2	46	NA	NA	36	52	24	NA	59.5	46	NA	NA	36	52	24	NA	59.5	46	46	46	46	46	46	46	46	46	46	46	NA	NA
3.4356941132817063e-6	2.255062649474009e-8	1.3018732028616838e-6	2.760346115382854e-6	2.1409932705798213e-8	1.5002368198832027e-8	2.5291454293271156e-8	3.5689917148712533e-6	868	XUT_11F-87,SUT231	NA	chrXI:195121-195777(+)	XUTs	2	2	NA	NA	NA	NA	1	1	57.5	40.5	NA	NA	NA	NA	49	45	57.5	40.5	NA	NA	NA	NA	49	45	55.3714727996285	NA	43.55	45.1	46.65	57.5	65.25	66.8	68.35	69.9	71.45	39.370039370059	NA
1.7178470566408532e-6	2.2550626494740087e-6	1.3018732028616839e-8	1.380173057691427e-8	2.1409932705798213e-8	1.5002368198832027e-8	2.5291454293271156e-8	3.5689917148712536e-8	869	XUT_11F-88	NA	chrXI:196040-196828(+)	XUTs	1	NA	NA	NA	NA	1	NA	NA	81	NA	NA	NA	NA	33	NA	NA	81	NA	NA	NA	NA	33	NA	NA	81	81	81	81	81	81	81	81	81	81	81	NA	NA
1.7178470566408532e-6	2.2550626494740087e-6	5.207492811446735e-6	4.140519173074281e-6	6.422979811739464e-6	3.0004736397664057e-6	2.5291454293271156e-8	3.5689917148712536e-8	872	XUT_11R-128,SUT671,XUT_11R-130	NA	chrXI:308285-309577(-)	XUTs	1	3	3	2	NA	1	NA	4	46	24.6666666666667	22.6666666666667	25.5	NA	11	NA	25.25	46	28	21	25.5	NA	11	NA	21	46	46	46	46	46	46	46	46	46	46	46	23.7756878110525	NA
6.871388226563413e-6	4.510125298948017e-6	6.509366014308419e-6	4.140519173074281e-6	1.2845959623478928e-5	4.500710459649608e-6	7.5874362879813465e-6	3.5689917148712533e-6	883	XUT_12F-157,SUT263,CUT257,CUT258	NA	chrXII:395780-397353(+)	CUTs	4	3	6	3	3	2	1	5	49.25	50	60.5	32	71.6666666666667	52	55	57.2	49.5	49	51.5	24	62	52	55	71	48.8866162992509	NA	41.9	42.8	43.7	49.5	53.25	54	54.75	55.5	56.25	49.7965062628609	NA
6.871388226563413e-6	6.7651879484220265e-6	1.1716858825755154e-5	1.6562076692297124e-5	2.1409932705798214e-05	1.9503078658481634e-5	3.793718143990673e-5	2.498294200409877e-5	886	XUT_12F-191,SUT265,SUT266	NA	chrXII:490876-492720(+)	XUTs	4	12	10	13	15	3	7	9	70.75	59	53.5	50.8461538461538	67.5333333333333	68.6666666666667	39.4285714285714	66.6666666666667	62	64	55	54	69	73	32	65	61.6966667471692	NA	33.3	36.6	39.9	62	86.25	94.8	103.35	111.9	120.45	51.1980796491643	NA
1.7178470566408532e-6	2.255062649474009e-8	1.3018732028616838e-6	1.380173057691427e-6	2.1409932705798214e-6	1.5002368198832027e-8	2.5291454293271156e-8	3.5689917148712536e-8	888	XUT_12F-198	NA	chrXII:514045-514959(+)	XUTs	1	1	1	NA	NA	NA	NA	1	24	31	11	NA	NA	NA	NA	26	24	31	11	NA	NA	NA	NA	26	24	24	24	24	24	24	24	24	24	24	24	31	31
6.871388226563413e-6	2.255062649474009e-8	2.6037464057233677e-6	1.380173057691427e-8	2.1409932705798214e-6	3.0004736397664057e-6	2.5291454293271156e-8	1.070697514461376e-5	889	XUT_12F-208,SUT270	NA	chrXII:540657-541793(+)	XUTs	4	NA	1	2	NA	NA	3	2	38.25	NA	11	19	NA	NA	47.6666666666667	26.5	36.5	NA	11	19	NA	NA	46	26.5	34.1615761030411	NA	18.85	21.7	24.55	36.5	44.5	48.4	52.3	56.2	60.1	NA	NA
5.153541169922559e-6	2.2550626494740087e-6	5.207492811446735e-6	6.900865288457135e-6	4.281986541159643e-6	1.5002368198832028e-6	2.5291454293271152e-6	3.5689917148712536e-8	892	XUT_12F-257	NA	chrXII:657107-658054(+)	XUTs	3	5	2	1	1	1	NA	4	54.6666666666667	33.8	85	17	12	49	NA	21.25	50	33	85	17	12	49	NA	19.5	51.9743463204542	NA	37.4	38.8	40.2	50	64	66.8	69.6	72.4	75.2	27.2565327650462	NA
1.7178470566408532e-6	2.2550626494740087e-6	1.3018732028616838e-6	1.380173057691427e-8	2.1409932705798213e-8	1.5002368198832027e-8	2.5291454293271156e-8	3.5689917148712536e-8	893	XUT_12F-270,CUT267	NA	chrXII:674098-675137(+)	CUTs	1	NA	NA	NA	NA	1	NA	1	51	NA	NA	NA	NA	56	NA	47	51	NA	NA	NA	NA	56	NA	47	51	51	51	51	51	51	51	51	51	51	51	NA	NA
6.871388226563413e-6	1.1275313247370044e-5	1.3018732028616839e-8	5.520692230765708e-6	2.1409932705798214e-6	3.0004736397664057e-6	2.5291454293271152e-6	1.070697514461376e-5	896	XUT_12F-359,SUT282,CUT276,XUT_12F-361	NA	chrXII:909636-912471(+)	CUTs	4	4	1	2	1	5	3	NA	65.25	39.5	26	36.5	40	21.2	38	NA	58.5	34	26	36.5	40	14	33	NA	64.0822388120825	NA	56.3	56.6	56.9	58.5	66.25	70.6	74.95	79.3	83.65	35.1631415161657	NA
5.153541169922559e-6	2.2550626494740087e-6	1.3018732028616838e-6	1.380173057691427e-8	2.1409932705798214e-6	7.501184099416014e-6	5.0582908586542305e-6	3.5689917148712536e-8	897	XUT_12F-394	NA	chrXII:1010862-1011377(+)	XUTs	3	NA	1	5	2	1	NA	1	39.3333333333333	NA	30	45	57	81	NA	51	38	NA	30	40	57	81	NA	51	37.1017409208657	NA	25.4	26.8	28.2	38	47	48.8	50.6	52.4	54.2	NA	NA
6.871388226563413e-6	2.2550626494740087e-6	1.3018732028616838e-6	1.380173057691427e-8	2.1409932705798214e-6	1.5002368198832027e-8	5.0582908586542305e-6	3.5689917148712536e-8	899	XUT_12F-54,SUT246,XUT_12F-56	NA	chrXII:151099-153641(+)	XUTs	4	NA	1	NA	2	1	NA	1	59.75	NA	64	NA	135.5	63	NA	61	64	NA	64	NA	135.5	63	NA	61	52.7189328372848	NA	27	33	39	64	72.75	76.2	79.65	83.1	86.55	NA	NA
6.871388226563413e-6	9.020250597896035e-6	1.5622478434340208e-5	2.760346115382854e-6	1.2845959623478928e-5	1.0501657739182418e-5	2.5291454293271152e-6	1.4275966859485013e-5	900	XUT_12F-6,SUT245	NA	chrXII:25683-27314(+)	XUTs	4	2	6	7	1	4	4	12	28.75	24	27.8333333333333	32.5714285714286	47	38.25	30.75	41.5833333333333	29	24	25.5	30	47	26.5	26.5	42.5	28.3410003475993	NA	23.3	23.6	23.9	29	33.25	33.4	33.55	33.7	33.85	20.174241001832	NA
3.4356941132817063e-6	2.255062649474009e-8	2.6037464057233677e-6	1.380173057691427e-8	2.1409932705798214e-6	6.000947279532811e-6	2.5291454293271156e-8	3.5689917148712536e-8	901	XUT_12F-70,CUT251	NA	chrXII:193429-194377(+)	CUTs	2	NA	1	4	NA	NA	NA	2	50.5	NA	15	32.25	NA	NA	NA	56.5	50.5	NA	15	23	NA	NA	NA	56.5	40.9878030638384	NA	23.95	26.9	29.85	50.5	65.25	68.2	71.15	74.1	77.05	NA	NA
1.7178470566408532e-6	2.255062649474009e-8	2.6037464057233677e-6	1.380173057691427e-6	4.281986541159643e-6	1.5002368198832027e-8	5.0582908586542305e-6	1.7844958574356265e-5	902	XUT_12F-84	NA	chrXII:220994-221723(+)	XUTs	1	1	2	NA	2	NA	5	2	58	37	58.5	NA	76.5	NA	78.4	58	58	37	58.5	NA	76.5	NA	85	58	58	58	58	58	58	58	58	58	58	58	58	37	37
8.589235283204266e-6	6.7651879484220265e-6	6.509366014308419e-6	2.760346115382854e-6	6.422979811739464e-6	1.5002368198832027e-8	2.5291454293271156e-8	3.5689917148712533e-6	903	XUT_12F-85,SUT250	NA	chrXII:223863-224697(+)	XUTs	5	2	3	NA	NA	3	1	5	48.8	52	64	NA	NA	25.6666666666667	41	31.6	45	52	52	NA	NA	31	41	28	44.6332813848977	NA	24.8	27.6	30.4	45	70	70.2	70.4	70.6	70.8	52	52
1.2024929396485972e-5	4.510125298948017e-6	1.3018732028616837e-5	8.281038346148562e-6	8.563973082319286e-6	1.5002368198832028e-6	2.5291454293271152e-6	3.5689917148712536e-8	904	XUT_12F-87,YLR041W,XUT_12F-90,SUT251	NA	chrXII:228317-231625(+)	XUTs	7	6	4	1	1	2	NA	10	45.1428571428571	29.6666666666667	29	65	17	35	NA	40.3	34	23.5	28	65	17	35	NA	43.5	39.1460230667701	NA	26.9	27.8	28.7	34	38	38.6	47	71	94.9999999999999	25.34179185737	NA
2.4049858792971944e-5	1.804050119579207e-5	1.5622478434340208e-5	1.5181903634605698e-5	2.5691919246957856e-5	1.2001894559065623e-5	7.5874362879813465e-6	3.5689917148712536e-8	905	XUT_12F-98,SUT253	NA	chrXII:245527-246306(+)	XUTs	14	11	12	8	3	8	NA	12	39.5	32.6363636363636	31	26.125	26.3333333333333	36.625	NA	33.0833333333333	34	33	31.5	27.5	29	35	NA	31.5	33.1933636390402	29	11.95	14.5	17.75	34	54.75	60.4	67.3	71.2	74.75	28.3415176037613	NA
1.7178470566408532e-6	2.255062649474009e-8	1.3018732028616839e-8	1.380173057691427e-6	2.1409932705798213e-8	1.5002368198832027e-8	2.5291454293271156e-8	3.5689917148712536e-8	908	XUT_12R-141	NA	chrXII:414202-415656(-)	XUTs	1	1	NA	NA	NA	NA	NA	NA	66	25	NA	NA	NA	NA	NA	NA	66	25	NA	NA	NA	NA	NA	NA	66	66	66	66	66	66	66	66	66	66	66	25	25
6.871388226563413e-6	1.1275313247370044e-5	9.113112420031787e-6	1.1041384461531416e-5	2.1409932705798213e-8	1.0501657739182418e-5	5.0582908586542305e-6	7.1379834297425066e-6	910	XUT_12R-207,SUT698	NA	chrXII:603345-604074(-)	XUTs	4	8	NA	7	2	5	2	7	44.5	50.25	NA	29.4285714285714	47.5	34.8	40	35.2857142857143	45	47.5	NA	23	47.5	35	40	41	40.7770618763309	NA	24.9	25.8	26.7	45	61	61.6	62.2	62.8	63.4	46.2048196503112	NA
1.7178470566408532e-6	4.510125298948017e-6	3.905619608585052e-6	1.380173057691427e-6	4.281986541159643e-6	1.5002368198832027e-8	2.5291454293271156e-8	3.5689917148712536e-8	911	XUT_12R-229,SUT701	NA	chrXII:641171-642590(-)	XUTs	1	1	2	NA	NA	2	NA	3	33	25	57.5	NA	NA	46.5	NA	38.6666666666667	33	25	57.5	NA	NA	46.5	NA	30	33	33	33	33	33	33	33	33	33	33	33	25	25
1.2024929396485972e-5	9.020250597896035e-6	5.207492811446735e-6	1.380173057691427e-8	2.1409932705798214e-6	4.500710459649608e-6	5.0582908586542305e-6	3.5689917148712536e-8	912	XUT_12R-235	NA	chrXII:649211-650863(-)	XUTs	7	NA	1	3	2	4	NA	4	38.4285714285714	NA	15	41.3333333333333	34	38.75	NA	31	38	NA	15	50	34	36.5	NA	29.5	35.5329752263177	NA	19.5	21	22.5	38	48.5	53	56.4	57.6	58.8	NA	NA
8.589235283204266e-6	1.1275313247370044e-5	3.905619608585052e-6	1.380173057691427e-6	2.1409932705798213e-8	1.5002368198832027e-8	5.0582908586542305e-6	3.5689917148712533e-6	913	XUT_12R-237,CUT742,CUT743	NA	chrXII:657073-658205(-)	CUTs	5	1	NA	NA	2	5	1	3	40.6	62	NA	NA	16	30.6	44	41	41	62	NA	NA	16	27	44	51	39.5653014804605	NA	29.2	30.4	31.6	41	46	47.6	49.2	50.8	52.4	62	62
1.0307082339845118e-5	2.2550626494740087e-6	2.6037464057233677e-6	1.380173057691427e-8	2.1409932705798214e-6	1.5002368198832028e-6	5.0582908586542305e-6	7.1379834297425066e-6	915	XUT_12R-249,SUT703	NA	chrXII:678007-679991(-)	XUTs	6	NA	1	1	2	1	2	2	56.8333333333333	NA	72	15	50	13	39	58.5	59	NA	72	15	50	13	39	58.5	56.1603241774356	NA	44.25	46.5	48.75	59	60.75	61	63	65	67	NA	NA
3.4356941132817063e-6	2.2550626494740087e-6	1.3018732028616839e-8	2.760346115382854e-6	2.1409932705798213e-8	1.5002368198832028e-6	2.5291454293271156e-8	3.5689917148712536e-8	916	XUT_12R-250	NA	chrXII:682376-682646(-)	XUTs	2	2	NA	1	NA	1	NA	NA	19.5	19	NA	17	NA	52	NA	NA	19.5	19	NA	17	NA	52	NA	NA	18.9736659610103	NA	15.45	15.9	16.35	19.5	21.75	22.2	22.65	23.1	23.55	18.9736659610103	NA
1.7178470566408532e-6	2.2550626494740087e-6	1.3018732028616838e-6	1.380173057691427e-6	2.1409932705798213e-8	1.5002368198832027e-8	2.5291454293271156e-8	3.5689917148712533e-6	918	XUT_12R-27	NA	chrXII:84518-86090(-)	XUTs	1	1	NA	NA	NA	1	1	1	125	51	NA	NA	NA	35	36	45	125	51	NA	NA	NA	35	36	45	125	125	125	125	125	125	125	125	125	125	125	51	51
3.4356941132817063e-6	2.255062649474009e-8	1.3018732028616839e-8	1.380173057691427e-8	2.1409932705798213e-8	1.5002368198832027e-8	2.5291454293271156e-8	3.5689917148712536e-8	919	XUT_12R-287,CUT746	NA	chrXII:786472-787464(-)	CUTs	2	NA	NA	NA	NA	NA	NA	NA	68.5	NA	NA	NA	NA	NA	NA	NA	68.5	NA	NA	NA	NA	NA	NA	NA	68.4543643604993	NA	66.25	66.5	66.75	68.5	69.75	70	70.25	70.5	70.75	NA	NA
1.0307082339845118e-5	1.1275313247370044e-5	7.811239217170104e-6	9.661211403839988e-6	6.422979811739464e-6	4.500710459649608e-6	2.5291454293271152e-6	1.4275966859485013e-5	920	XUT_12R-299	NA	chrXII:815757-818469(-)	XUTs	6	7	3	3	1	5	4	6	28.3333333333333	31	39	19	35	33.8	119	25.8333333333333	27.5	28	34	22	35	29	55	23	27.3706002213843	NA	19.25	20.5	21.75	27.5	34	35	36	37	38	26.3033125533784	NA
1.7178470566408532e-6	2.2550626494740087e-6	1.3018732028616839e-8	1.380173057691427e-8	2.1409932705798213e-8	1.5002368198832027e-8	2.5291454293271156e-8	3.5689917148712536e-8	921	XUT_12R-306,CUT751	NA	chrXII:832362-833684(-)	CUTs	1	NA	NA	NA	NA	1	NA	NA	8	NA	NA	NA	NA	59	NA	NA	8	NA	NA	NA	NA	59	NA	NA	8	8	8	8	8	8	8	8	8	8	8	NA	NA
3.4356941132817063e-6	1.1275313247370044e-5	5.207492811446735e-6	6.900865288457135e-6	2.1409932705798214e-6	7.501184099416014e-6	2.5291454293271152e-6	3.5689917148712536e-8	923	XUT_12R-352	NA	chrXII:948988-950218(-)	XUTs	2	5	1	5	1	5	NA	4	94.5	34.4	39	35.4	31	37.6	NA	55.75	94.5	29	39	31	31	35	NA	53	73.4166193719106	NA	40.95	46.9	52.85	94.5	124.25	130.2	136.15	142.1	148.05	26.0088452103633	NA
5.153541169922559e-6	6.7651879484220265e-6	2.6037464057233677e-6	2.760346115382854e-6	2.1409932705798213e-8	1.5002368198832027e-8	2.5291454293271156e-8	1.070697514461376e-5	924	XUT_12R-370	NA	chrXII:981659-982629(-)	XUTs	3	2	NA	NA	NA	3	3	2	30.6666666666667	37	NA	NA	NA	46	23.6666666666667	20	42	37	NA	NA	NA	35	23	20	21.1418961961947	NA	8.7	12.4	16.1	42	43.5	43.8	44.1	44.4	44.7	36.1247837363769	NA
1.3742776453126825e-5	6.7651879484220265e-6	1.5622478434340208e-5	1.1041384461531416e-5	1.498695289405875e-5	1.2001894559065623e-5	1.0116581717308461e-5	2.141395028922752e-5	925	XUT_12R-389,YLRCdelta27	NA	chrXII:1052262-1053178(-)	XUTs	8	8	7	8	4	3	6	12	47.625	30.375	25.7142857142857	33.75	31.5	24.6666666666667	49.3333333333333	42.9166666666667	48.5	29	27	27	29	29	51	41	44.8879695709761	NA	26.25	31.5	36.25	48.5	53.25	53.6	53.95	61.5	70.25	24.2367066640501	12
1.7178470566408532e-6	2.255062649474009e-8	1.3018732028616838e-6	1.380173057691427e-8	2.1409932705798214e-6	3.0004736397664057e-6	5.0582908586542305e-6	3.5689917148712533e-6	929	XUT_13F-116	NA	chrXIII:262783-263303(+)	XUTs	1	NA	1	2	2	NA	1	1	67	NA	78	45.5	50.5	NA	30	24	67	NA	78	45.5	50.5	NA	30	24	67	67	67	67	67	67	67	67	67	67	67	NA	NA
3.4356941132817063e-6	2.255062649474009e-8	2.6037464057233677e-6	2.760346115382854e-6	2.1409932705798213e-8	1.5002368198832027e-8	2.5291454293271152e-6	7.1379834297425066e-6	931	XUT_13F-151	NA	chrXIII:320576-321094(+)	XUTs	2	2	NA	NA	1	NA	2	2	25	24.5	NA	NA	61	NA	35.5	70	25	24.5	NA	NA	61	NA	35.5	70	24.9799919935936	NA	24.1	24.2	24.3	25	25.5	25.6	25.7	25.8	25.9	24.454038521275	NA
8.589235283204266e-6	2.2550626494740087e-6	5.207492811446735e-6	1.1041384461531416e-5	2.1409932705798214e-6	7.501184099416014e-6	2.5291454293271152e-6	3.5689917148712533e-6	932	XUT_13F-161,SUT300	NA	chrXIII:347137-348536(+)	XUTs	5	8	1	5	1	1	1	4	52.4	32.375	24	56	32	51	32	40	43	31	24	42	32	51	32	40	49.3982472914345	NA	33	35	37	43	69	70.8	72.6	74.4	76.2	28.487067451132	NA
6.871388226563413e-6	2.255062649474009e-8	2.6037464057233677e-6	2.760346115382854e-6	2.1409932705798213e-8	1.5002368198832027e-8	2.5291454293271152e-6	3.5689917148712533e-6	935	XUT_13F-195,SUT302	NA	chrXIII:429880-431561(+)	XUTs	4	2	NA	NA	1	NA	1	2	61.25	20.5	NA	NA	23	NA	57	42.5	62	20.5	NA	NA	23	NA	57	42.5	60.283402413224	NA	47.8	49.6	51.4	62	68.25	69.6	70.95	72.3	73.65	20.3469899493758	NA
1.7178470566408532e-6	4.510125298948017e-6	1.3018732028616838e-6	1.380173057691427e-8	2.1409932705798213e-8	3.0004736397664057e-6	7.5874362879813465e-6	3.5689917148712533e-6	937	XUT_13F-206	NA	chrXIII:462789-463392(+)	XUTs	1	NA	NA	2	3	2	1	1	69	NA	NA	41.5	58	53.5	39	28	69	NA	NA	41.5	50	53.5	39	28	69	69	69	69	69	69	69	69	69	69	69	NA	NA
1.0307082339845118e-5	6.7651879484220265e-6	2.6037464057233677e-6	9.661211403839988e-6	6.422979811739464e-6	9.001420919299216e-6	2.5291454293271156e-5	6.067285915281131e-5	938	XUT_13F-209,SUT305	NA	chrXIII:480851-481387(+)	XUTs	6	7	3	6	10	3	17	2	27.6666666666667	36	40.3333333333333	50.1666666666667	57.2	29.3333333333333	33.3529411764706	31.5	27.5	36	35	49	58.5	36	32	31.5	25.4634754656611	NA	14.75	15.5	16.25	27.5	30.5	31	35.5	40	44.5	30.6908213021054	NA
3.4356941132817063e-6	1.1275313247370044e-5	1.3018732028616839e-8	2.760346115382854e-6	2.1409932705798214e-6	4.500710459649608e-6	2.5291454293271156e-8	3.5689917148712533e-6	939	XUT_13F-213,CUT299,XUT_13F-214	NA	chrXIII:493644-494811(+)	CUTs	2	2	1	3	NA	5	1	NA	31.5	25	36	27.3333333333333	NA	55	39	NA	31.5	25	36	28	NA	31	39	NA	31.3049516849971	NA	28.35	28.7	29.05	31.5	33.25	33.6	33.95	34.3	34.65	13.5646599662505	NA
1.7178470566408533e-5	1.578543854631806e-5	1.8226224840063574e-5	4.140519173074281e-6	4.281986541159643e-6	1.3502131378948824e-5	1.0116581717308461e-5	2.498294200409877e-5	940	XUT_13F-218,YMRWdelta16	NA	chrXIII:502096-503550(+)	XUTs	10	3	2	9	4	7	7	14	57.1	32.6666666666667	36.5	44.3333333333333	70.25	59.2857142857143	42.4285714285714	51.2142857142857	57	32	36.5	44	72	57	42	52.5	53.2638559495677	53	27.2	34.4	39.85	57	71	73.2	75.9	78.5	80.75	30.8777705174466	NA
1.7178470566408532e-6	2.255062649474009e-8	1.3018732028616839e-8	1.380173057691427e-8	2.1409932705798213e-8	1.5002368198832028e-6	2.5291454293271156e-8	3.5689917148712536e-8	941	XUT_13F-222	NA	chrXIII:508170-509607(+)	XUTs	1	NA	NA	1	NA	NA	NA	NA	36	NA	NA	74	NA	NA	NA	NA	36	NA	NA	74	NA	NA	NA	NA	36	36	36	36	36	36	36	36	36	36	36	NA	NA
3.4356941132817063e-6	2.2550626494740087e-6	5.207492811446735e-6	2.760346115382854e-6	2.1409932705798214e-6	1.5002368198832027e-8	2.5291454293271156e-8	3.5689917148712536e-8	942	XUT_13F-259	NA	chrXIII:598086-599533(+)	XUTs	2	2	1	NA	NA	1	NA	4	55.5	20.5	17	NA	NA	65	NA	35.5	55.5	20.5	17	NA	NA	65	NA	36	55.2268050859363	NA	50.55	51.1	51.65	55.5	58.25	58.8	59.35	59.9	60.45	20.4450483002609	NA
1.7178470566408532e-6	2.255062649474009e-8	1.3018732028616838e-6	1.380173057691427e-6	2.1409932705798213e-8	1.5002368198832028e-6	2.5291454293271152e-6	3.5689917148712536e-8	943	XUT_13F-261	NA	chrXIII:601353-602032(+)	XUTs	1	1	NA	1	1	NA	NA	1	42	20	NA	12	12	NA	NA	53	42	20	NA	12	12	NA	NA	53	42	42	42	42	42	42	42	42	42	42	42	20	20
1.7178470566408532e-6	2.255062649474009e-8	2.6037464057233677e-6	1.380173057691427e-8	2.1409932705798214e-6	1.5002368198832028e-6	2.5291454293271156e-8	3.5689917148712536e-8	946	XUT_13F-294	NA	chrXIII:675165-675603(+)	XUTs	1	NA	1	1	NA	NA	NA	2	38	NA	37	28	NA	NA	NA	30.5	38	NA	37	28	NA	NA	NA	30.5	38	38	38	38	38	38	38	38	38	38	38	NA	NA
5.153541169922559e-6	6.7651879484220265e-6	9.113112420031787e-6	5.2446576192274224e-5	4.281986541159643e-5	4.650734141637928e-5	4.805376315721519e-5	5.710386743794005e-5	947	XUT_13F-3,SUT285	NA	chrXIII:13421-14355(+)	XUTs	3	38	20	31	19	3	16	7	44.6666666666667	28.1842105263158	31.25	38.8387096774194	35.7894736842105	27.6666666666667	44.5	21.8571428571429	48	19.5	22	28	29	35	36.5	17	41.1247440109958	NA	25.5	28	30.5	48	55.5	57	58.5	60	61.5	19.9649226607218	13
5.153541169922559e-6	2.255062649474009e-8	1.3018732028616838e-6	1.380173057691427e-8	2.1409932705798213e-8	1.5002368198832027e-8	2.5291454293271156e-8	3.5689917148712533e-6	948	XUT_13F-315	NA	chrXIII:720876-722370(+)	XUTs	3	NA	NA	NA	NA	NA	1	1	55	NA	NA	NA	NA	NA	81	76	65	NA	NA	NA	NA	NA	81	76	45.0969104885718	NA	21.8	26.6	31.4	65	74	75.8	77.6	79.4	81.2	NA	NA
1.7178470566408532e-6	2.255062649474009e-8	1.3018732028616839e-8	1.380173057691427e-8	2.1409932705798213e-8	1.5002368198832027e-8	2.5291454293271156e-8	3.5689917148712536e-8	949	XUT_13F-321	NA	chrXIII:731710-732174(+)	XUTs	1	NA	NA	NA	NA	NA	NA	NA	80	NA	NA	NA	NA	NA	NA	NA	80	NA	NA	NA	NA	NA	NA	NA	80	80	80	80	80	80	80	80	80	80	80	NA	NA
5.153541169922559e-6	2.255062649474009e-8	1.3018732028616838e-6	5.520692230765708e-6	2.1409932705798214e-6	4.500710459649608e-6	2.5291454293271156e-8	3.5689917148712533e-6	950	XUT_13F-333,SUT314	NA	chrXIII:763317-764279(+)	XUTs	3	4	1	3	NA	NA	1	1	65	54.75	30	23.6666666666667	NA	NA	35	28	49	43.5	30	20	NA	NA	35	28	56.3313686588443	NA	33.7	35.4	37.1	49	81.5	88	94.5	101	107.5	42.9088474996264	NA
1.7178470566408532e-6	2.2550626494740087e-6	1.3018732028616838e-6	1.2421557519222842e-5	8.563973082319286e-6	7.501184099416014e-6	1.0116581717308461e-5	1.7844958574356265e-5	951	XUT_13F-339,SUT319	NA	chrXIII:784451-785057(+)	XUTs	1	9	4	5	4	1	5	1	70	41.8888888888889	33.25	61.2	40.5	76	36.6	40	70	41	29.5	58	32	76	34	40	70	70	70	70	70	70	70	70	70	70	70	32.0953015417015	NA
5.153541169922559e-6	2.255062649474009e-8	1.692435163720189e-5	6.900865288457135e-6	8.563973082319286e-6	7.501184099416014e-6	5.0582908586542305e-6	3.568991714871253e-5	953	XUT_13F-350	NA	chrXIII:809066-809543(+)	XUTs	3	5	4	5	2	NA	10	13	61.3333333333333	60.6	39.75	27.2	17.5	NA	54.8	50	63	44	43.5	23	17.5	NA	42.5	42	60.9159462234172	NA	53.1	54.2	55.3	63	66	66.6	67.2	67.8	68.4	46.7670210562883	NA
1.7178470566408532e-6	6.7651879484220265e-6	1.3018732028616838e-6	6.900865288457135e-6	2.1409932705798213e-8	1.5002368198832028e-6	2.5291454293271156e-8	7.1379834297425066e-6	955	XUT_13F-359	NA	chrXIII:836914-837716(+)	XUTs	1	5	NA	1	NA	3	2	1	61	23.8	NA	48	NA	42.3333333333333	47	61	61	27	NA	48	NA	49	47	61	61	61	61	61	61	61	61	61	61	61	61	19.6019259810959	NA
1.7178470566408532e-6	2.2550626494740087e-6	3.905619608585052e-6	1.380173057691427e-8	2.1409932705798213e-8	1.5002368198832027e-8	2.5291454293271156e-8	3.5689917148712536e-8	957	XUT_13F-373	NA	chrXIII:869581-870055(+)	XUTs	1	NA	NA	NA	NA	1	NA	3	53	NA	NA	NA	NA	39	NA	253.333333333333	53	NA	NA	NA	NA	39	NA	46	53	53	53	53	53	53	53	53	53	53	53	NA	NA
3.4356941132817063e-6	2.2550626494740087e-6	3.905619608585052e-6	1.380173057691427e-6	2.1409932705798213e-8	1.5002368198832028e-6	2.5291454293271156e-8	3.5689917148712533e-6	959	XUT_13F-390	NA	chrXIII:906262-906959(+)	XUTs	2	1	NA	1	NA	1	1	3	80	32	NA	24	NA	35	15	41.6666666666667	80	32	NA	24	NA	35	15	50	78.9366834874635	NA	68.3	69.6	70.9	80	86.5	87.8	89.1	90.4	91.7	32	32
3.4356941132817063e-6	2.2550626494740087e-6	1.3018732028616838e-6	4.140519173074281e-6	6.422979811739464e-6	7.501184099416014e-6	1.0116581717308461e-5	2.141395028922752e-5	960	XUT_13F-393,SUT321,XUT_13F-398,SUT322	NA	chrXIII:910804-915019(+)	XUTs	2	3	3	5	4	1	6	1	64	20.6666666666667	32.6666666666667	50.2	68.25	165	74.5	54	64	18	31	51	72	165	64	54	64	64	64	64	64	64	64	64	64	64	64	19.8573178440787	NA
1.7178470566408532e-6	2.2550626494740087e-6	1.3018732028616839e-8	1.380173057691427e-8	2.1409932705798213e-8	1.5002368198832027e-8	2.5291454293271156e-8	3.5689917148712536e-8	961	XUT_13F-43	NA	chrXIII:94415-95580(+)	XUTs	1	NA	NA	NA	NA	1	NA	NA	44	NA	NA	NA	NA	58	NA	NA	44	NA	NA	NA	NA	58	NA	NA	44	44	44	44	44	44	44	44	44	44	44	NA	NA
5.153541169922559e-6	2.2550626494740087e-6	6.509366014308419e-6	5.520692230765708e-6	6.422979811739464e-6	6.000947279532811e-6	1.0116581717308461e-5	2.141395028922752e-5	963	XUT_13F-51,SUT288	NA	chrXIII:119375-120177(+)	XUTs	3	4	3	4	4	1	6	5	57.3333333333333	40	58.3333333333333	55.25	51.25	47	57.8333333333333	54.6	53	39.5	55	47.5	55.5	47	57	64	56.6487063419652	NA	49.4	49.8	50.2	53	61.5	63.2	64.9	66.6	68.3	38.0770542768812	NA
1.7178470566408532e-6	2.255062649474009e-8	1.3018732028616839e-8	1.380173057691427e-8	2.1409932705798213e-8	6.000947279532811e-6	5.0582908586542305e-6	3.5689917148712536e-8	964	XUT_13F-52,SUT289	NA	chrXIII:121512-123137(+)	XUTs	1	NA	NA	4	2	NA	NA	NA	64	NA	NA	37.25	49.5	NA	NA	NA	64	NA	NA	31	49.5	NA	NA	NA	64	64	64	64	64	64	64	64	64	64	64	NA	NA
3.4356941132817063e-6	6.7651879484220265e-6	9.113112420031787e-6	4.140519173074281e-6	1.2845959623478928e-5	1.5002368198832028e-6	2.5291454293271156e-8	1.070697514461376e-5	965	XUT_13F-65,SUT292	NA	chrXIII:139957-141691(+)	XUTs	2	3	6	1	NA	3	3	7	31	28.3333333333333	24	32	NA	33.3333333333333	76.6666666666667	36.8571428571429	31	31	22	32	NA	29	77	34	30.199337741083	NA	24.7	25.4	26.1	31	34.5	35.2	35.9	36.6	37.3	26.272769359698	NA
8.761019988868351e-5	7.216200478316828e-5	6.118804053449915e-5	4.8306057019199944e-5	5.138383849391571e-5	5.250828869591209e-5	8.852009002644904e-5	8.208680944203883e-5	966	XUT_13F-80,SUT295	NA	chrXIII:165510-168705(+)	XUTs	51	35	24	35	35	32	23	47	39.3137254901961	34.4857142857143	35.2083333333333	34.4	51.2857142857143	36.9375	43	42	34	30	32.5	32	53	34	27	38	32.3126141503177	NA	13	14	16.5	34	53.5	56	60.5	64	70.5	26.9026105538061	18
1.7178470566408533e-5	2.9315814443162115e-5	1.1716858825755154e-5	1.9322422807679976e-5	1.2845959623478928e-5	7.501184099416014e-6	5.0582908586542305e-6	3.5689917148712533e-6	967	XUT_13R-108,SUT721	NA	chrXIII:258686-258984(-)	XUTs	10	14	6	5	2	13	1	9	21.4	20.8571428571429	23	32	37.5	30.3076923076923	70	34.6666666666667	23	20	23.5	15	37.5	30	70	29	19.7812173679742	NA	8.8	10.6	13.8	23	25.75	26.6	27.95	29.1	29.55	19.8406209151495	18
1.7178470566408532e-6	2.255062649474009e-8	1.3018732028616839e-8	1.380173057691427e-8	2.1409932705798213e-8	1.5002368198832027e-8	2.5291454293271156e-8	3.5689917148712536e-8	968	XUT_13R-110,SUT722	NA	chrXIII:259309-260102(-)	XUTs	1	NA	NA	NA	NA	NA	NA	NA	19	NA	NA	NA	NA	NA	NA	NA	19	NA	NA	NA	NA	NA	NA	NA	19	19	19	19	19	19	19	19	19	19	19	NA	NA
8.589235283204266e-6	9.020250597896035e-6	9.113112420031787e-6	8.281038346148562e-6	6.422979811739464e-6	3.0004736397664057e-6	2.5291454293271152e-6	1.070697514461376e-5	969	XUT_13R-114,SUT724	NA	chrXIII:265512-267500(-)	XUTs	5	6	3	2	1	4	3	7	44.8	39.1666666666667	15.6666666666667	29	87	36.25	38	34.1428571428571	50	37	17	29	87	35.5	37	36	40.5565606345015	NA	22.6	23.2	23.8	50	57	59.6	62.2	64.8	67.4	37.4276399338198	NA
3.4356941132817063e-6	2.255062649474009e-8	1.3018732028616839e-8	2.760346115382854e-6	2.1409932705798214e-6	1.5002368198832027e-8	2.5291454293271156e-8	3.5689917148712536e-8	970	XUT_13R-117	NA	chrXIII:275575-276712(-)	XUTs	2	2	1	NA	NA	NA	NA	NA	37	36.5	36	NA	NA	NA	NA	NA	37	36.5	36	NA	NA	NA	NA	NA	31.1287648325468	NA	19	21	23	37	47	49	51	53	55	35.7211421989835	NA
1.0307082339845118e-5	2.2550626494740087e-6	2.6037464057233677e-6	1.380173057691427e-6	2.1409932705798214e-6	1.5002368198832027e-8	2.5291454293271156e-8	1.070697514461376e-5	971	XUT_13R-127,CUT764	NA	chrXIII:286499-287229(-)	CUTs	6	1	1	NA	NA	1	3	2	32	12	44	NA	NA	13	36	18.5	34.5	12	44	NA	NA	13	29	18.5	28.9532594936731	38	14.5	19	23.5	34.5	38	38	40.25	42.5	44.75	12	12
8.589235283204266e-6	6.7651879484220265e-6	1.1716858825755154e-5	6.900865288457135e-6	1.0704966352899107e-5	6.000947279532811e-6	2.5291454293271152e-6	1.4275966859485013e-5	972	XUT_13R-20,CUT758,SUT716	NA	chrXIII:45878-46633(-)	CUTs	5	5	5	4	1	3	4	9	65.6	38	28.4	35.75	33	95.3333333333333	49.5	35.5555555555556	48	37	31	28	33	96	47.5	39	49.347222146955	NA	21.2	26.4	31.6	48	54	76.8	99.6	122.4	145.2	35.8007318571257	NA
1.7178470566408532e-6	2.255062649474009e-8	1.3018732028616838e-6	1.380173057691427e-6	2.1409932705798213e-8	1.5002368198832028e-6	2.5291454293271156e-8	3.5689917148712536e-8	974	XUT_13R-217	NA	chrXIII:481883-482713(-)	XUTs	1	1	NA	1	NA	NA	NA	1	46	65	NA	14	NA	NA	NA	34	46	65	NA	14	NA	NA	NA	34	46	46	46	46	46	46	46	46	46	46	46	65	65
5.153541169922559e-6	2.2550626494740087e-6	3.905619608585052e-6	1.380173057691427e-8	2.1409932705798213e-8	1.5002368198832028e-6	2.5291454293271156e-8	3.5689917148712533e-6	976	XUT_13R-232	NA	chrXIII:531798-532278(-)	XUTs	3	NA	NA	1	NA	1	1	3	44.6666666666667	NA	NA	46	NA	51	171	58.6666666666667	42	NA	NA	46	NA	51	171	65	44.0491874173431	NA	37.5	38	38.5	42	48.5	49.8	51.1	52.4	53.7	NA	NA
3.4356941132817063e-6	2.255062649474009e-8	1.3018732028616838e-6	1.380173057691427e-8	2.1409932705798214e-6	6.000947279532811e-6	7.5874362879813465e-6	1.4275966859485013e-5	977	XUT_13R-234,SUT732	NA	chrXIII:536051-537233(-)	XUTs	2	NA	1	4	3	NA	4	1	31	NA	11	23.5	57.3333333333333	NA	44.5	20	31	NA	11	20	58	NA	47	20	30.854497241083	NA	28.3	28.6	28.9	31	32.5	32.8	33.1	33.4	33.7	NA	NA
1.7178470566408532e-6	2.255062649474009e-8	1.3018732028616839e-8	1.380173057691427e-6	2.1409932705798213e-8	1.5002368198832027e-8	2.5291454293271156e-8	3.5689917148712533e-6	978	XUT_13R-245	NA	chrXIII:564348-565172(-)	XUTs	1	1	NA	NA	NA	NA	1	NA	53	25	NA	NA	NA	NA	20	NA	53	25	NA	NA	NA	NA	20	NA	53	53	53	53	53	53	53	53	53	53	53	25	25
1.546062350976768e-5	1.804050119579207e-5	6.509366014308419e-6	9.661211403839988e-6	6.422979811739464e-6	4.500710459649608e-6	1.0116581717308461e-5	3.5689917148712533e-6	981	XUT_13R-279,SUT734	NA	chrXIII:618355-619594(-)	XUTs	9	7	3	3	4	8	1	5	44.7777777777778	24.1428571428571	25.3333333333333	36	23.5	33.5	15	57.2	44	20	28	27	23	31	15	51	40.1105509028916	NA	21.2	26.4	29.4	44	46	50	54	64.6	81.8	22.3722128036711	18
8.589235283204266e-6	2.2550626494740087e-6	3.905619608585052e-6	6.900865288457135e-6	1.498695289405875e-5	6.000947279532811e-6	1.5174872575962693e-5	3.2120925433841285e-5	982	XUT_13R-293,SUT735,CUT783,XUT_13R-294,CUT784,XUT_13R-297	NA	chrXIII:654389-658381(-)	CUTs	5	5	7	4	6	1	9	3	32.2	33.6	42.4285714285714	43.75	44	45	43.2222222222222	73.3333333333333	27	33	32	45	51	45	33	60	31.0031338916706	NA	23.4	23.8	24.2	27	41	41.8	42.6	43.4	44.2	33.3255336974615	NA
6.871388226563413e-6	2.2550626494740087e-6	1.3018732028616838e-6	4.140519173074281e-6	2.1409932705798213e-8	3.0004736397664057e-6	5.0582908586542305e-6	7.1379834297425066e-6	984	XUT_13R-316,SUT736	NA	chrXIII:687543-688857(-)	XUTs	4	3	NA	2	2	1	2	1	61	39	NA	42.5	71.5	34	20	61	54.5	37	NA	42.5	71.5	34	20	61	59.9392828979995	NA	53.15	53.3	53.45	54.5	61.75	65.8	69.85	73.9	77.95	38.1444181292656	NA
1.3742776453126825e-5	4.510125298948017e-6	1.1716858825755154e-5	1.380173057691427e-6	2.1409932705798213e-8	4.500710459649608e-6	2.5291454293271156e-8	3.5689917148712536e-8	985	XUT_13R-330,SUT737	NA	chrXIII:731437-732109(-)	XUTs	8	1	NA	3	NA	2	NA	9	66	165	NA	34	NA	61	NA	39	61	165	NA	32	NA	61	NA	34	61.8891458467533	NA	40.7	41.4	42.3	61	74.5	80.8	87.1	97	107.5	165	165
3.4356941132817063e-6	2.255062649474009e-8	1.3018732028616839e-8	1.380173057691427e-8	2.1409932705798214e-6	1.5002368198832027e-8	5.0582908586542305e-6	3.5689917148712533e-6	986	XUT_13R-340	NA	chrXIII:768824-770517(-)	XUTs	2	NA	1	NA	2	NA	1	NA	31	NA	8	NA	91	NA	22	NA	31	NA	8	NA	91	NA	22	NA	24.4948974278318	NA	13.9	15.8	17.7	31	40.5	42.4	44.3	46.2	48.1	NA	NA
5.153541169922559e-6	6.7651879484220265e-6	9.113112420031787e-6	2.760346115382854e-6	4.281986541159643e-6	1.5002368198832028e-6	7.5874362879813465e-6	7.1379834297425066e-6	987	XUT_13R-362	NA	chrXIII:808459-808718(-)	XUTs	3	2	2	1	3	3	2	7	101.333333333333	15	39	162	39.3333333333333	30.6666666666667	45	40.7142857142857	64	15	39	162	21	25	45	34	58.7226279613928	NA	19	24	29	64	145	161.2	177.4	193.6	209.8	14.142135623731	NA
1.7178470566408532e-6	2.2550626494740087e-6	1.3018732028616838e-6	1.380173057691427e-6	2.1409932705798214e-6	1.5002368198832027e-8	2.5291454293271156e-8	3.5689917148712536e-8	992	XUT_13R-73	NA	chrXIII:171531-173499(-)	XUTs	1	1	1	NA	NA	1	NA	1	142	22	43	NA	NA	15	NA	65	142	22	43	NA	NA	15	NA	65	142	142	142	142	142	142	142	142	142	142	142	22	22
1.7178470566408532e-6	2.255062649474009e-8	3.905619608585052e-6	1.380173057691427e-6	2.1409932705798213e-8	1.5002368198832028e-6	2.5291454293271156e-8	1.4275966859485013e-5	993	XUT_13R-88	NA	chrXIII:220815-221973(-)	XUTs	1	1	NA	1	NA	NA	4	3	35	19	NA	11	NA	NA	44.5	24.3333333333333	35	19	NA	11	NA	NA	44	22	35	35	35	35	35	35	35	35	35	35	35	19	19
8.589235283204266e-6	2.255062649474009e-8	3.905619608585052e-6	2.760346115382854e-6	2.1409932705798214e-6	1.5002368198832027e-8	2.5291454293271156e-8	3.5689917148712533e-6	994	XUT_13R-97	NA	chrXIII:233214-233741(-)	XUTs	5	2	1	NA	NA	NA	1	3	47.6	56	29	NA	NA	NA	28	21.6666666666667	54	56	29	NA	NA	NA	28	22	45.843677252871	NA	31.2	32.4	33.6	54	56	57.2	58.4	59.6	60.8	49.0611862881443	NA
1.2024929396485972e-5	2.2550626494740087e-6	5.207492811446735e-6	5.520692230765708e-6	4.281986541159643e-6	6.000947279532811e-6	2.5291454293271152e-6	1.7844958574356265e-5	995	XUT_14F-101,SUT325,CUT328	NA	chrXIV:270144-271219(+)	CUTs	7	4	2	4	1	1	5	4	46	14.5	33.5	34.75	101	34	64.2	30.5	43	13	33.5	34.5	101	34	66	32.5	43.696584578691	NA	28.6	29.2	29.8	43	55.5	56.4	58.5	63	67.5	12.8948391818825	8
1.7178470566408532e-6	1.3530375896844053e-5	3.905619608585052e-6	4.140519173074281e-6	2.1409932705798213e-8	1.5002368198832027e-8	2.5291454293271152e-6	7.1379834297425066e-6	996	XUT_14F-102,SUT326	NA	chrXIV:271873-274241(+)	XUTs	1	3	NA	NA	1	6	2	3	18	23.6666666666667	NA	NA	17	44.1666666666667	19.5	39	18	18	NA	NA	17	35.5	19.5	45	18	18	18	18	18	18	18	18	18	18	18	22.0055082626238	NA
1.7178470566408532e-6	2.255062649474009e-8	5.207492811446735e-6	1.380173057691427e-8	2.1409932705798214e-6	3.0004736397664057e-6	5.0582908586542305e-6	3.5689917148712536e-8	997	XUT_14F-116,SUT327,XUT_14F-118	NA	chrXIV:318615-319917(+)	XUTs	1	NA	1	2	2	NA	NA	4	54	NA	195	49	26.5	NA	NA	56	54	NA	195	49	26.5	NA	NA	42	54	54	54	54	54	54	54	54	54	54	54	NA	NA
1.7178470566408532e-6	2.255062649474009e-8	1.3018732028616839e-8	1.380173057691427e-8	2.1409932705798213e-8	1.5002368198832027e-8	2.5291454293271156e-8	3.5689917148712536e-8	999	XUT_14F-126	NA	chrXIV:345718-346212(+)	XUTs	1	NA	NA	NA	NA	NA	NA	NA	41	NA	NA	NA	NA	NA	NA	NA	41	NA	NA	NA	NA	NA	NA	NA	41	41	41	41	41	41	41	41	41	41	41	NA	NA
6.871388226563413e-6	9.020250597896035e-6	7.811239217170104e-6	5.520692230765708e-6	1.0704966352899107e-5	7.501184099416014e-6	2.5291454293271152e-6	3.5689917148712536e-8	1001	XUT_14F-142,SUT330	NA	chrXIV:372463-374321(+)	XUTs	4	4	5	5	1	4	NA	6	68.5	74	41	32	23	54.5	NA	50.5	69.5	73	33	46	23	31.5	NA	30.5	67.6174361483532	NA	54.8	56.6	58.4	69.5	76	77.2	78.4	79.6	80.8	68.8399958619868	NA
1.7178470566408532e-6	2.255062649474009e-8	2.6037464057233677e-6	1.380173057691427e-8	2.1409932705798214e-6	1.5002368198832027e-8	2.5291454293271156e-8	3.5689917148712536e-8	1004	XUT_14F-219	NA	chrXIV:561385-561815(+)	XUTs	1	NA	1	NA	NA	NA	NA	2	60	NA	46	NA	NA	NA	NA	34.5	60	NA	46	NA	NA	NA	NA	34.5	60	60	60	60	60	60	60	60	60	60	60	NA	NA
3.4356941132817063e-6	2.2550626494740087e-6	2.6037464057233677e-6	6.900865288457135e-6	4.281986541159643e-6	9.001420919299216e-6	7.5874362879813465e-6	7.1379834297425066e-6	1006	XUT_14F-236	NA	chrXIV:599180-600285(+)	XUTs	2	5	2	6	3	1	2	2	41.5	48.6	55.5	53.5	52.6666666666667	56	40	68	41.5	33	55.5	37.5	58	56	40	68	36.6333181680284	NA	23.95	25.9	27.85	41.5	51.25	53.2	55.15	57.1	59.05	39.0660581464003	NA
3.4356941132817063e-6	2.255062649474009e-8	3.905619608585052e-6	1.380173057691427e-6	2.1409932705798213e-8	1.5002368198832027e-8	2.5291454293271156e-8	3.5689917148712536e-8	1007	XUT_14F-257,CUT347,SUT337	NA	chrXIV:629054-629530(+)	CUTs	2	1	NA	NA	NA	NA	NA	3	21.5	18	NA	NA	NA	NA	NA	51.6666666666667	21.5	18	NA	NA	NA	NA	NA	48	21.3541565040626	NA	19.25	19.5	19.75	21.5	22.75	23	23.25	23.5	23.75	18	18
3.4356941132817063e-6	2.2550626494740087e-6	2.6037464057233677e-6	2.760346115382854e-6	4.281986541159643e-6	6.000947279532811e-6	5.0582908586542305e-6	3.5689917148712536e-8	1008	XUT_14F-259,SUT338	NA	chrXIV:632763-634070(+)	XUTs	2	2	2	4	2	1	NA	2	52.5	52	33	39.25	65.5	59	NA	38.5	52.5	52	33	35	65.5	59	NA	38.5	51.4392845984468	NA	43.05	44.1	45.15	52.5	57.75	58.8	59.85	60.9	61.95	45.0333209967908	NA
3.4356941132817063e-6	9.020250597896035e-6	3.905619608585052e-6	4.140519173074281e-6	6.422979811739464e-6	1.5002368198832027e-8	2.5291454293271156e-8	3.5689917148712536e-8	1009	XUT_14F-289,SUT339	NA	chrXIV:724416-726019(+)	XUTs	2	3	3	NA	NA	4	NA	3	34	30.3333333333333	47	NA	NA	44.75	NA	52.3333333333333	34	29	48	NA	NA	44.5	NA	54	33.9411254969543	NA	32.2	32.4	32.6	34	35	35.2	35.4	35.6	35.8	30.2235157398434	NA
1.7178470566408532e-6	2.2550626494740087e-6	3.905619608585052e-6	1.380173057691427e-6	6.422979811739464e-6	1.5002368198832028e-6	5.0582908586542305e-6	3.5689917148712536e-8	1010	XUT_14F-290,SUT340,SUT341,XUT_14F-292	NA	chrXIV:727570-730172(+)	XUTs	1	1	3	1	2	1	NA	3	39	35	45.3333333333333	24	47.5	20	NA	50.3333333333333	39	35	52	24	47.5	20	NA	53	39	39	39	39	39	39	39	39	39	39	39	35	35
5.153541169922559e-6	2.255062649474009e-8	1.3018732028616839e-8	5.520692230765708e-6	2.1409932705798213e-8	3.0004736397664057e-6	2.5291454293271156e-8	3.5689917148712533e-6	1011	XUT_14F-302,SUT343	NA	chrXIV:742294-742589(+)	XUTs	3	4	NA	2	NA	NA	1	NA	38.3333333333333	38.75	NA	53	NA	NA	8	NA	46	40	NA	53	NA	NA	8	NA	36.5102241952686	46	25.3	27.6	29.9	46	46	46	46	46	46	33.0907221197007	NA
6.871388226563413e-6	1.1275313247370044e-5	5.207492811446735e-6	5.520692230765708e-6	4.281986541159643e-6	9.001420919299216e-6	1.2645727146635578e-5	3.5689917148712533e-6	1012	XUT_14F-303,SUT344	NA	chrXIV:743787-746430(+)	XUTs	4	4	2	6	5	5	1	4	43	58.25	79	57.3333333333333	57.4	33	67	57.75	51	65	79	58	51	27	67	56.5	36.0312361143652	NA	16.7	22.4	28.1	51	54.5	55.4	56.3	57.2	58.1	52.3045232044297	NA
1.7178470566408532e-6	9.020250597896035e-6	3.905619608585052e-6	6.900865288457135e-6	4.281986541159643e-6	9.001420919299216e-6	2.5291454293271152e-6	1.7844958574356265e-5	1013	XUT_14F-306	NA	chrXIV:755222-756770(+)	XUTs	1	5	2	6	1	4	5	3	65	60.8	60	61.5	58	62.75	46.8	58	65	52	60	62	58	65	56	59	65	65	65	65	65	65	65	65	65	65	65	58.129158128136	NA
3.4356941132817063e-6	2.2550626494740087e-6	2.6037464057233677e-6	1.380173057691427e-8	1.0704966352899107e-5	3.0004736397664057e-6	5.0582908586542305e-6	3.5689917148712536e-8	1014	XUT_14F-313,SUT345	NA	chrXIV:759585-760798(+)	XUTs	2	NA	5	2	2	1	NA	2	52	NA	37	41	42.5	32	NA	37.5	52	NA	34	41	42.5	32	NA	37.5	51.9615242270663	NA	50.2	50.4	50.6	52	53	53.2	53.4	53.6	53.8	NA	NA
6.871388226563413e-6	6.7651879484220265e-6	2.6037464057233677e-6	2.760346115382854e-6	8.563973082319286e-6	3.0004736397664057e-6	2.5291454293271156e-8	3.5689917148712536e-8	1017	XUT_14F-55,CUT319,SUT323	NA	chrXIV:168012-169833(+)	CUTs	4	2	4	2	NA	3	NA	2	45.75	17.5	25.5	25	NA	26.3333333333333	NA	42.5	44.5	17.5	21	25	NA	25	NA	42.5	44.5527593090343	NA	35.15	35.3	35.45	44.5	54.5	55.4	56.3	57.2	58.1	17.3205080756888	NA
5.153541169922559e-6	2.2550626494740087e-6	1.3018732028616838e-6	1.380173057691427e-6	2.1409932705798213e-8	1.5002368198832027e-8	2.5291454293271156e-8	3.5689917148712536e-8	1018	XUT_14F-6	NA	chrXIV:16387-17821(+)	XUTs	3	1	NA	NA	NA	1	NA	1	44.3333333333333	69	NA	NA	NA	69	NA	61	44	69	NA	NA	NA	69	NA	61	43.6487180927487	NA	35.9	36.8	37.7	44	49	50	51	52	53	69	69
1.7178470566408532e-6	2.255062649474009e-8	1.3018732028616838e-6	1.380173057691427e-8	2.1409932705798213e-8	1.5002368198832027e-8	2.5291454293271156e-8	3.5689917148712536e-8	1019	XUT_14F-61	NA	chrXIV:179958-181104(+)	XUTs	1	NA	NA	NA	NA	NA	NA	1	69	NA	NA	NA	NA	NA	NA	29	69	NA	NA	NA	NA	NA	NA	29	69	69	69	69	69	69	69	69	69	69	69	NA	NA
1.2024929396485972e-5	2.2550626494740088e-5	2.2131844448648626e-5	1.2421557519222842e-5	2.5691919246957856e-5	1.5002368198832028e-5	2.276230886394404e-5	3.2120925433841285e-5	1021	XUT_14R-130,SUT747	NA	chrXIV:335166-337788(-)	XUTs	7	9	12	10	9	10	9	17	47.8571428571429	41.6666666666667	42.6666666666667	56.6	47.5555555555556	40.7	72.4444444444444	48.5882352941176	43	39	42.5	50.5	46	35	48	49	45.2538731092419	43	28	31	34	43	55.5	55.8	58.2	64.8	71.4	36.4919094453786	NA
1.7178470566408532e-6	2.255062649474009e-8	1.3018732028616838e-6	1.380173057691427e-6	2.1409932705798213e-8	1.5002368198832028e-6	2.5291454293271152e-6	3.5689917148712536e-8	1023	XUT_14R-162,CUT811	NA	chrXIV:405949-408103(-)	CUTs	1	1	NA	1	1	NA	NA	1	33	21	NA	12	43	NA	NA	29	33	21	NA	12	43	NA	NA	29	33	33	33	33	33	33	33	33	33	33	33	21	21
3.4356941132817063e-6	2.255062649474009e-8	1.3018732028616839e-8	1.380173057691427e-6	2.1409932705798213e-8	1.5002368198832027e-8	2.5291454293271156e-8	3.5689917148712533e-6	1028	XUT_14R-195	NA	chrXIV:481627-483138(-)	XUTs	2	1	NA	NA	NA	NA	1	NA	32	24	NA	NA	NA	NA	16	NA	32	24	NA	NA	NA	NA	16	NA	28.2665880502051	NA	18.5	20	21.5	32	39.5	41	42.5	44	45.5	24	24
1.7178470566408532e-6	2.2550626494740087e-6	5.207492811446735e-6	1.380173057691427e-6	2.1409932705798213e-8	1.5002368198832028e-6	2.5291454293271156e-8	7.1379834297425066e-6	1029	XUT_14R-204	NA	chrXIV:490195-491243(-)	XUTs	1	1	NA	1	NA	1	2	4	20	37	NA	23	NA	19	32	48.5	20	37	NA	23	NA	19	32	48	20	20	20	20	20	20	20	20	20	20	20	37	37
1.7178470566408532e-6	2.2550626494740087e-6	1.3018732028616838e-6	1.380173057691427e-6	2.1409932705798213e-8	1.5002368198832028e-6	2.5291454293271156e-8	3.5689917148712536e-8	1031	XUT_14R-217	NA	chrXIV:525015-525521(-)	XUTs	1	1	NA	1	NA	1	NA	1	24	45	NA	12	NA	16	NA	20	24	45	NA	12	NA	16	NA	20	24	24	24	24	24	24	24	24	24	24	24	45	45
1.7178470566408532e-6	2.255062649474009e-8	1.3018732028616839e-8	1.380173057691427e-8	2.1409932705798213e-8	1.5002368198832027e-8	2.5291454293271152e-6	3.5689917148712536e-8	1034	XUT_14R-245	NA	chrXIV:570456-571663(-)	XUTs	1	NA	NA	NA	1	NA	NA	NA	29	NA	NA	NA	38	NA	NA	NA	29	NA	NA	NA	38	NA	NA	NA	29	29	29	29	29	29	29	29	29	29	29	NA	NA
1.7178470566408532e-6	1.1275313247370044e-5	2.6037464057233677e-6	6.900865288457135e-6	1.0704966352899107e-5	1.6502605018715227e-5	1.2645727146635578e-5	1.070697514461376e-5	1035	XUT_14R-269,SUT752	NA	chrXIV:609616-611305(-)	XUTs	1	5	5	11	5	5	3	2	42	58.6	60.6	48.0909090909091	65.6	49.4	66.6666666666667	44.5	42	66	71	53	63	42	50	44.5	42	42	42	42	42	42	42	42	42	42	42	53.2897932933049	NA
1.7178470566408532e-6	2.255062649474009e-8	1.3018732028616839e-8	2.760346115382854e-6	2.1409932705798214e-6	1.5002368198832028e-6	2.5291454293271156e-8	3.5689917148712536e-8	1037	XUT_14R-291,SUT754	NA	chrXIV:652436-653208(-)	XUTs	1	2	1	1	NA	NA	NA	NA	59	15.5	20	17	NA	NA	NA	NA	59	15.5	20	17	NA	NA	NA	NA	59	59	59	59	59	59	59	59	59	59	59	13.5646599662505	NA
1.0307082339845118e-5	4.510125298948017e-6	5.207492811446735e-6	6.900865288457135e-6	4.281986541159643e-6	4.500710459649608e-6	1.0116581717308461e-5	1.4275966859485013e-5	1039	XUT_14R-40,SUT743	NA	chrXIV:110700-112904(-)	XUTs	6	5	2	3	4	2	4	4	58.5	33.8	11	28	36.5	37	36.75	35.5	49	33	11	29	38.5	37	29.5	35	54.2818470912353	NA	34.75	36.5	38.25	49	76.25	85	87.5	90	92.5	32.9355194399494	NA
1.7178470566408532e-6	2.255062649474009e-8	1.3018732028616839e-8	1.380173057691427e-8	2.1409932705798213e-8	1.5002368198832027e-8	2.5291454293271156e-8	3.5689917148712536e-8	1040	XUT_14R-46	NA	chrXIV:126102-126712(-)	XUTs	1	NA	NA	NA	NA	NA	NA	NA	12	NA	NA	NA	NA	NA	NA	NA	12	NA	NA	NA	NA	NA	NA	NA	12	12	12	12	12	12	12	12	12	12	12	NA	NA
1.7178470566408532e-6	2.2550626494740087e-6	1.3018732028616838e-6	2.760346115382854e-6	2.1409932705798213e-8	3.0004736397664057e-6	2.5291454293271156e-8	3.5689917148712536e-8	1041	XUT_14R-74,SUT744	NA	chrXIV:201340-201983(-)	XUTs	1	2	NA	2	NA	1	NA	1	15	11.5	NA	15	NA	28	NA	40	15	11.5	NA	15	NA	28	NA	40	15	15	15	15	15	15	15	15	15	15	15	11.4017542509914	NA
8.589235283204266e-6	2.2550626494740087e-6	6.509366014308419e-6	1.380173057691427e-8	2.1409932705798213e-8	3.0004736397664057e-6	1.2645727146635578e-5	1.7844958574356265e-5	1042	XUT_14R-75,SUT745	NA	chrXIV:204900-206789(-)	XUTs	5	NA	NA	2	5	1	5	5	55.2	NA	NA	28.5	51.4	72	55.2	52.2	55	NA	NA	28.5	47	72	66	51	50.8080187651254	NA	29.2	34.4	39.6	55	57	63.6	70.2	76.8	83.4	NA	NA
1.7178470566408532e-6	2.255062649474009e-8	3.905619608585052e-6	1.380173057691427e-8	2.1409932705798213e-8	1.5002368198832028e-6	2.5291454293271156e-8	3.5689917148712533e-6	1045	XUT_15F-1	NA	chrXV:3206-4031(+)	XUTs	1	NA	NA	1	NA	NA	1	3	35	NA	NA	61	NA	NA	15	41	35	NA	NA	61	NA	NA	15	49	35	35	35	35	35	35	35	35	35	35	35	NA	NA
1.7178470566408532e-6	2.255062649474009e-8	3.905619608585052e-6	1.380173057691427e-6	2.1409932705798213e-8	1.5002368198832028e-6	2.5291454293271152e-6	3.5689917148712536e-8	1047	XUT_15F-102,SUT356	NA	chrXV:225493-226586(+)	XUTs	1	1	NA	1	1	NA	NA	3	34	59	NA	116	26	NA	NA	49	34	59	NA	116	26	NA	NA	45	34	34	34	34	34	34	34	34	34	34	34	59	59
3.4356941132817063e-6	2.255062649474009e-8	1.3018732028616839e-8	2.760346115382854e-6	2.1409932705798214e-6	4.500710459649608e-6	1.2645727146635578e-5	1.4275966859485013e-5	1049	XUT_15F-112,SUT357	NA	chrXV:241558-242799(+)	XUTs	2	2	1	3	5	NA	4	NA	87	29.5	34	26.3333333333333	25.2	NA	47.75	NA	87	29.5	34	17	24	NA	43	NA	48.8364617882991	NA	22.2	29.4	36.6	87	123	130.2	137.4	144.6	151.8	21.2132034355964	NA
5.153541169922559e-6	1.804050119579207e-5	5.207492811446735e-6	1.380173057691427e-8	2.1409932705798214e-6	3.0004736397664057e-6	2.5291454293271156e-8	7.1379834297425066e-6	1051	XUT_15F-144,CUT368	NA	chrXV:315268-316730(+)	CUTs	3	NA	1	2	NA	8	2	4	55.3333333333333	NA	59	45.5	NA	43.25	42.5	54.5	51	NA	59	45.5	NA	42.5	42.5	53.5	54.499480959061	NA	46.5	47	47.5	51	60	61.8	63.6	65.4	67.2	NA	NA
3.4356941132817063e-6	2.255062649474009e-8	3.905619608585052e-6	4.140519173074281e-6	4.281986541159643e-6	1.5002368198832028e-6	7.5874362879813465e-6	1.070697514461376e-5	1052	XUT_15F-163,SUT361	NA	chrXV:348318-349018(+)	XUTs	2	3	2	1	3	NA	3	3	59	43.6666666666667	33	20	32	NA	55	60.6666666666667	59	51	33	20	26	NA	54	54	57.9655069847578	NA	49.1	50.2	51.3	59	64.5	65.6	66.7	67.8	68.9	42.251887688029	51
6.871388226563413e-6	6.7651879484220265e-6	2.6037464057233677e-6	1.380173057691427e-6	6.422979811739464e-6	1.0501657739182418e-5	2.5291454293271156e-8	3.5689917148712533e-6	1053	XUT_15F-18,SUT351	NA	chrXV:33344-34401(+)	XUTs	4	1	3	7	NA	3	1	2	45	19	22.6666666666667	35.4285714285714	NA	36	19	47.5	42.5	19	26	23	NA	42	19	47.5	44.2187798160017	NA	36.6	37.2	37.8	42.5	48.5	50.6	52.7	54.8	56.9	19	19
1.7178470566408532e-6	6.7651879484220265e-6	2.6037464057233677e-6	1.380173057691427e-6	2.1409932705798213e-8	1.5002368198832028e-6	2.5291454293271156e-8	7.1379834297425066e-6	1054	XUT_15F-197,SUT365,CUT373	NA	chrXV:418050-418866(+)	CUTs	1	1	NA	1	NA	3	2	2	37	21	NA	23	NA	27	28.5	30	37	21	NA	23	NA	24	28.5	30	37	37	37	37	37	37	37	37	37	37	37	21	21
8.589235283204266e-6	1.1275313247370044e-5	3.905619608585052e-6	4.140519173074281e-6	4.281986541159643e-6	3.0004736397664057e-6	1.2645727146635578e-5	1.7844958574356265e-5	1055	XUT_15F-200,SUT366,CUT375	NA	chrXV:422379-425258(+)	CUTs	5	3	2	2	5	5	5	3	60	75.3333333333333	51.5	51.5	60.4	46.6	31.8	35.6666666666667	65	61	51.5	51.5	72	53	21	37	57.4692816825779	NA	37.2	41.4	45.6	65	66	69.2	72.4	75.6	78.8	65.229954745492	NA
1.7178470566408532e-6	2.255062649474009e-8	1.3018732028616839e-8	1.380173057691427e-8	2.1409932705798213e-8	1.5002368198832027e-8	2.5291454293271156e-8	3.5689917148712536e-8	1056	XUT_15F-217,CUT378	NA	chrXV:458132-459695(+)	CUTs	1	NA	NA	NA	NA	NA	NA	NA	58	NA	NA	NA	NA	NA	NA	NA	58	NA	NA	NA	NA	NA	NA	NA	58	58	58	58	58	58	58	58	58	58	58	NA	NA
1.7178470566408532e-6	2.255062649474009e-8	1.3018732028616839e-8	1.380173057691427e-8	2.1409932705798213e-8	1.5002368198832027e-8	2.5291454293271156e-8	3.5689917148712536e-8	1057	XUT_15F-238	NA	chrXV:491120-492939(+)	XUTs	1	NA	NA	NA	NA	NA	NA	NA	47	NA	NA	NA	NA	NA	NA	NA	47	NA	NA	NA	NA	NA	NA	NA	47	47	47	47	47	47	47	47	47	47	47	NA	NA
1.7178470566408532e-6	2.255062649474009e-8	1.3018732028616838e-6	1.380173057691427e-8	2.1409932705798213e-8	1.5002368198832028e-6	2.5291454293271156e-8	3.5689917148712536e-8	1058	XUT_15F-245	NA	chrXV:504722-505501(+)	XUTs	1	NA	NA	1	NA	NA	NA	1	38	NA	NA	29	NA	NA	NA	46	38	NA	NA	29	NA	NA	NA	46	38	38	38	38	38	38	38	38	38	38	38	NA	NA
1.7178470566408532e-6	2.255062649474009e-8	1.3018732028616839e-8	1.380173057691427e-8	2.1409932705798213e-8	1.5002368198832027e-8	2.5291454293271152e-6	3.5689917148712536e-8	1060	XUT_15F-288,SUT371,CUT385	NA	chrXV:617169-618246(+)	CUTs	1	NA	NA	NA	1	NA	NA	NA	46	NA	NA	NA	15	NA	NA	NA	46	NA	NA	NA	15	NA	NA	NA	46	46	46	46	46	46	46	46	46	46	46	NA	NA
1.0307082339845118e-5	2.255062649474009e-8	5.207492811446735e-6	4.140519173074281e-6	4.281986541159643e-6	1.5002368198832028e-6	2.5291454293271156e-8	3.5689917148712536e-8	1062	XUT_15F-307,SUT374,CUT388	NA	chrXV:667841-670634(+)	CUTs	6	3	2	1	NA	NA	NA	4	58.6666666666667	38.3333333333333	38.5	58	NA	NA	NA	55.5	49.5	36	38.5	58	NA	NA	NA	54.5	56.056050726186	NA	44.5	45	45.5	49.5	59.25	62	71.75	81.5	91.25	37.6965678286967	NA
1.7178470566408532e-6	2.255062649474009e-8	1.3018732028616839e-8	1.380173057691427e-6	2.1409932705798214e-6	1.5002368198832028e-6	2.5291454293271152e-6	3.5689917148712536e-8	1063	XUT_15F-309,SUT375	NA	chrXV:672608-673491(+)	XUTs	1	1	1	1	1	NA	NA	NA	35	71	14	78	54	NA	NA	NA	35	71	14	78	54	NA	NA	NA	35	35	35	35	35	35	35	35	35	35	35	71	71
1.7178470566408532e-6	2.2550626494740087e-6	1.3018732028616838e-6	4.140519173074281e-6	4.281986541159643e-6	9.001420919299216e-6	1.0116581717308461e-5	1.4275966859485013e-5	1065	XUT_15F-331,SUT377	NA	chrXV:701568-703951(+)	XUTs	1	3	2	6	4	1	4	1	57	57	67	58	55.5	61	42.5	61	57	48	67	56.5	59	61	34	61	57	57	57	57	57	57	57	57	57	57	57	54.2158711344498	NA
1.7178470566408532e-6	4.510125298948017e-6	2.6037464057233677e-6	1.380173057691427e-6	2.1409932705798214e-6	1.5002368198832027e-8	2.5291454293271152e-6	3.5689917148712536e-8	1066	XUT_15F-345	NA	chrXV:744434-745496(+)	XUTs	1	1	1	NA	1	2	NA	2	34	11	26	NA	92	49	NA	55	34	11	26	NA	92	49	NA	55	34	34	34	34	34	34	34	34	34	34	34	11	11
8.589235283204266e-6	6.7651879484220265e-6	5.207492811446735e-6	5.520692230765708e-6	6.422979811739464e-6	7.501184099416014e-6	1.0116581717308461e-5	3.5689917148712536e-8	1068	XUT_15F-436	NA	chrXV:968748-970331(+)	XUTs	5	4	3	5	4	3	NA	4	47.6	49.25	34.6666666666667	50	50	55	NA	22.5	53	52	19	41	48	69	NA	19.5	46.3400156846175	NA	34.4	34.8	35.2	53	54	55.4	56.8	58.2	59.6	48.4620359246618	NA
1.7178470566408532e-6	2.255062649474009e-8	1.3018732028616839e-8	1.380173057691427e-8	2.1409932705798213e-8	1.5002368198832027e-8	2.5291454293271156e-8	3.5689917148712536e-8	1070	XUT_15F-45	NA	chrXV:90220-91803(+)	XUTs	1	NA	NA	NA	NA	NA	NA	NA	71	NA	NA	NA	NA	NA	NA	NA	71	NA	NA	NA	NA	NA	NA	NA	71	71	71	71	71	71	71	71	71	71	71	NA	NA
1.7178470566408532e-6	2.2550626494740087e-6	3.905619608585052e-6	2.760346115382854e-6	2.1409932705798214e-6	1.5002368198832028e-6	2.5291454293271156e-8	3.5689917148712536e-8	1071	XUT_15F-453	NA	chrXV:1018990-1019917(+)	XUTs	1	2	1	1	NA	1	NA	3	178	36	37	40	NA	25	NA	42.3333333333333	178	36	37	40	NA	25	NA	48	178	178	178	178	178	178	178	178	178	178	178	35.8747822293042	NA
1.546062350976768e-5	6.7651879484220265e-6	9.113112420031787e-6	1.6562076692297124e-5	8.563973082319286e-6	1.0501657739182418e-5	3.540803601057962e-5	5.710386743794005e-5	1073	XUT_15F-9	NA	chrXV:17984-18684(+)	XUTs	9	12	4	7	14	3	16	7	47.1111111111111	60.0833333333333	43.5	47.7142857142857	55.5714285714286	37.3333333333333	50	44.5714285714286	51	35.5	43.5	31	54.5	25	46	41	43.8467825837606	NA	21.8	24.6	29	51	56	58.4	60.8	64.2	68.6	40.9442274872693	37
1.7178470566408532e-6	6.7651879484220265e-6	6.509366014308419e-6	1.380173057691427e-8	2.1409932705798214e-6	3.0004736397664057e-6	2.5291454293271156e-8	7.1379834297425066e-6	1075	XUT_15R-101	NA	chrXV:169968-170824(-)	XUTs	1	NA	1	2	NA	3	2	5	29	NA	16	54	NA	65	7.5	30.6	29	NA	16	54	NA	61	7.5	32	29	29	29	29	29	29	29	29	29	29	29	NA	NA
8.589235283204266e-6	4.510125298948017e-6	2.6037464057233677e-6	1.380173057691427e-6	2.1409932705798213e-8	4.500710459649608e-6	7.5874362879813465e-6	3.568991714871253e-5	1076	XUT_15R-116,SUT768	NA	chrXV:219022-220564(-)	XUTs	5	1	NA	3	3	2	10	2	57.6	100	NA	44.3333333333333	55.3333333333333	66	55.9	52.5	54	100	NA	45	49	66	52.5	52.5	56.6344839879456	NA	46.6	48.2	49.8	54	58	62	66	70	74	100	100
1.546062350976768e-5	2.2550626494740087e-6	9.113112420031787e-6	2.760346115382854e-6	1.498695289405875e-5	4.500710459649608e-6	2.5291454293271156e-8	3.5689917148712536e-8	1078	XUT_15R-149,SUT769	NA	chrXV:326093-326454(-)	XUTs	9	2	7	3	NA	1	NA	7	32.6666666666667	15.5	25.8571428571429	23.3333333333333	NA	22	NA	29.1428571428571	29	15.5	23	26	NA	22	NA	29	29.2565314554839	18	18	18	18.2	29	42	42.8	43.6	49.2	59.6	14.0712472794703	NA
3.4356941132817063e-6	2.255062649474009e-8	1.3018732028616838e-6	1.380173057691427e-8	2.1409932705798213e-8	1.5002368198832027e-8	2.5291454293271156e-8	7.1379834297425066e-6	1079	XUT_15R-150,CUT833	NA	chrXV:331186-333402(-)	CUTs	2	NA	NA	NA	NA	NA	2	1	75	NA	NA	NA	NA	NA	40	57	75	NA	NA	NA	NA	NA	40	57	74.0337760755184	NA	64.2	65.4	66.6	75	81	82.2	83.4	84.6	85.8	NA	NA
1.546062350976768e-5	9.020250597896035e-6	5.207492811446735e-6	5.520692230765708e-6	6.422979811739464e-6	3.0004736397664057e-6	1.2645727146635578e-5	2.141395028922752e-5	1081	XUT_15R-169,SUT772	NA	chrXV:356079-357227(-)	XUTs	9	4	3	2	5	4	6	4	41.7777777777778	24.25	19	21	48	23	59	23.75	48	17	21	21	46	20	32.5	20	33.6572821928366	NA	8.8	11.6	17.4	48	50	50.8	51.6	58.2	70.6	19.1359090286329	NA
5.153541169922559e-6	2.2550626494740087e-6	1.3018732028616838e-6	1.380173057691427e-6	2.1409932705798214e-6	1.5002368198832027e-8	5.0582908586542305e-6	3.5689917148712536e-8	1083	XUT_15R-175,SUT773,XUT_15R-177	NA	chrXV:368174-369482(-)	XUTs	3	1	1	NA	2	1	NA	1	63.3333333333333	38	76	NA	61.5	81	NA	47	57	38	76	NA	61.5	81	NA	47	62.5332090181192	NA	55.2	55.4	55.6	57	67.5	69.6	71.7	73.8	75.9	38	38
1.7178470566408532e-6	2.2550626494740087e-6	1.3018732028616839e-8	1.380173057691427e-6	4.281986541159643e-6	1.5002368198832027e-8	2.5291454293271156e-8	3.5689917148712533e-6	1084	XUT_15R-187	NA	chrXV:383182-383508(-)	XUTs	1	1	2	NA	NA	1	1	NA	59	28	72.5	NA	NA	69	22	NA	59	28	72.5	NA	NA	69	22	NA	59	59	59	59	59	59	59	59	59	59	59	28	28
1.7178470566408532e-6	2.255062649474009e-8	1.3018732028616839e-8	1.380173057691427e-6	2.1409932705798213e-8	3.0004736397664057e-6	7.5874362879813465e-6	7.1379834297425066e-6	1086	XUT_15R-19	NA	chrXV:24591-25491(-)	XUTs	1	1	NA	2	3	NA	2	NA	91	23	NA	35.5	53.3333333333333	NA	58.5	NA	91	23	NA	35.5	47	NA	58.5	NA	91	91	91	91	91	91	91	91	91	91	91	23	23
3.4356941132817063e-6	1.1275313247370044e-5	5.207492811446735e-6	1.2421557519222842e-5	8.563973082319286e-6	4.500710459649608e-6	5.0582908586542305e-6	3.5689917148712533e-6	1088	XUT_15R-249,SUT779	NA	chrXV:521265-522630(-)	XUTs	2	9	4	3	2	5	1	4	53	25.1111111111111	15.25	12.6666666666667	35	41	5	26.25	53	28	14	13	35	47	5	24.5	52.7636238330917	NA	48.5	49	49.5	53	55.5	56	56.5	57	57.5	20.0395932993535	NA
1.7178470566408532e-6	2.2550626494740087e-6	2.6037464057233677e-6	1.380173057691427e-8	2.1409932705798213e-8	1.5002368198832027e-8	2.5291454293271156e-8	3.5689917148712536e-8	1089	XUT_15R-264	NA	chrXV:577775-578076(-)	XUTs	1	NA	NA	NA	NA	1	NA	2	34	NA	NA	NA	NA	40	NA	24	34	NA	NA	NA	NA	40	NA	24	34	34	34	34	34	34	34	34	34	34	34	NA	NA
1.7178470566408532e-6	2.2550626494740087e-6	1.3018732028616839e-8	2.760346115382854e-6	2.1409932705798214e-6	1.5002368198832028e-6	2.5291454293271152e-6	1.070697514461376e-5	1090	XUT_15R-265,SUT782	NA	chrXV:578501-579950(-)	XUTs	1	2	1	1	1	1	3	NA	40	86.5	20	30	44	30	46.3333333333333	NA	40	86.5	20	30	44	30	51	NA	40	40	40	40	40	40	40	40	40	40	40	81.3142054010245	NA
1.546062350976768e-5	1.3530375896844053e-5	7.811239217170104e-6	9.661211403839988e-6	6.422979811739464e-6	7.501184099416014e-6	1.5174872575962693e-5	3.5689917148712533e-6	1093	XUT_15R-33,SUT764	NA	chrXV:38869-40345(-)	XUTs	9	7	3	5	6	6	1	6	55.3333333333333	45.7142857142857	70.3333333333333	49.6	62.8333333333333	48.8333333333333	78	52.5	48	35	46	49	57.5	36	78	42.5	53.0472478332009	41	40.4	40.8	41	48	61	67.4	73.8	80	86	39.5006834554658	NA
1.7178470566408532e-6	2.2550626494740087e-6	1.3018732028616839e-8	4.140519173074281e-6	2.1409932705798213e-8	3.0004736397664057e-6	7.5874362879813465e-6	3.5689917148712533e-6	1094	XUT_15R-34,SUT765	NA	chrXV:40791-43402(-)	XUTs	1	3	NA	2	3	1	1	NA	78	38	NA	49	55.6666666666667	16	71	NA	78	21	NA	49	63	16	71	NA	78	78	78	78	78	78	78	78	78	78	78	30.9078079576538	NA
3.4356941132817063e-6	2.255062649474009e-8	2.6037464057233677e-6	1.380173057691427e-8	2.1409932705798213e-8	1.5002368198832027e-8	2.5291454293271156e-8	3.5689917148712536e-8	1099	XUT_15R-4	NA	chrXV:2080-3817(-)	XUTs	2	NA	NA	NA	NA	NA	NA	2	39.5	NA	NA	NA	NA	NA	NA	24.5	39.5	NA	NA	NA	NA	NA	NA	24.5	38.0788655293195	NA	30.05	31.1	32.15	39.5	44.75	45.8	46.85	47.9	48.95	NA	NA
1.546062350976768e-5	1.804050119579207e-5	1.4320605231478523e-5	1.5181903634605698e-5	2.1409932705798214e-05	1.6502605018715227e-5	7.5874362879813465e-6	1.070697514461376e-5	1100	XUT_15R-403,YOR318C	NA	chrXV:908474-912535(-)	XUTs	9	11	10	11	3	8	3	11	53.8888888888889	58.0909090909091	57.8	50.1818181818182	42.3333333333333	41.5	23.6666666666667	46.9090909090909	57	47	58	54	40	34	21	50	48.6406971361438	NA	22.2	23.4	27.6	57	62	70.4	78.8	84.8	88.4	46.0990364716163	NA
1.0307082339845118e-5	1.1275313247370044e-5	7.811239217170104e-6	2.760346115382854e-6	1.498695289405875e-5	7.501184099416014e-6	2.5291454293271152e-6	1.7844958574356265e-5	1101	XUT_15R-427,SUT795	NA	chrXV:969101-970074(-)	XUTs	6	2	7	5	1	5	5	6	43	22	24.5714285714286	43	82	28.8	47	21.3333333333333	50.5	22	21	39	82	31	42	20	39.6429867380572	NA	20.25	22.5	24.75	50.5	53.25	54	55	56	57	21.7944947177034	NA
1.7178470566408532e-6	2.2550626494740087e-6	2.6037464057233677e-6	4.140519173074281e-6	4.281986541159643e-6	4.500710459649608e-6	2.5291454293271152e-6	3.5689917148712536e-8	1102	XUT_15R-430	NA	chrXV:976583-976967(-)	XUTs	1	3	2	3	1	1	NA	2	57	91.6666666666667	36.5	52.6666666666667	36	54	NA	31.5	57	64	36.5	57	36	54	NA	31.5	57	57	57	57	57	57	57	57	57	57	57	56.09507658323	NA
2.5767705849612797e-5	9.020250597896035e-6	2.4735590854371993e-5	1.6562076692297124e-5	8.563973082319286e-6	4.500710459649608e-6	1.0116581717308461e-5	1.4275966859485013e-5	1103	XUT_15R-432,SUT796	NA	chrXV:980940-981498(-)	XUTs	15	12	4	3	4	4	4	19	53.1333333333333	50.6666666666667	23.75	53	34	39.5	50.5	51.0526315789474	54	29.5	24.5	50	34.5	36.5	51.5	49	50.7067665907856	58	31.2	34.6	37.1	54	59.5	61.8	68.1	76.2	81.6	36.3433681075123	NA
1.7178470566408532e-6	4.510125298948017e-6	1.3018732028616838e-6	2.760346115382854e-6	2.1409932705798214e-6	1.5002368198832027e-8	2.5291454293271156e-8	3.5689917148712536e-8	1104	XUT_15R-440,SUT798	NA	chrXV:988890-989470(-)	XUTs	1	2	1	NA	NA	2	NA	1	51	36	34	NA	NA	51.5	NA	70	51	36	34	NA	NA	51.5	NA	70	51	51	51	51	51	51	51	51	51	51	51	31.1769145362398	NA
3.4356941132817063e-6	2.255062649474009e-8	1.3018732028616838e-6	2.760346115382854e-6	2.1409932705798213e-8	1.5002368198832028e-6	2.5291454293271152e-6	3.5689917148712533e-6	1106	XUT_15R-47	NA	chrXV:71387-72313(-)	XUTs	2	2	NA	1	1	NA	1	1	24.5	33.5	NA	30	22	NA	17	37	24.5	33.5	NA	30	22	NA	17	37	20.4450483002609	NA	12.35	13.7	15.05	24.5	31.25	32.6	33.95	35.3	36.65	33.4065861769801	NA
1.7178470566408532e-6	2.255062649474009e-8	1.3018732028616838e-6	1.380173057691427e-8	2.1409932705798213e-8	1.5002368198832027e-8	2.5291454293271156e-8	3.5689917148712536e-8	1107	XUT_15R-477	NA	chrXV:1044750-1046031(-)	XUTs	1	NA	NA	NA	NA	NA	NA	1	83	NA	NA	NA	NA	NA	NA	29	83	NA	NA	NA	NA	NA	NA	29	83	83	83	83	83	83	83	83	83	83	83	NA	NA
1.7178470566408532e-6	4.510125298948017e-6	1.3018732028616838e-6	2.760346115382854e-6	2.1409932705798214e-6	1.5002368198832028e-6	2.5291454293271152e-6	3.5689917148712533e-6	1112	XUT_15R-66,CUT823,SUT767	NA	chrXV:99798-101331(-)	CUTs	1	2	1	1	1	2	1	1	78	42.5	11	16	52	42	17	22	78	42.5	11	16	52	42	17	22	78	78	78	78	78	78	78	78	78	78	78	42.2610932182309	NA
1.2024929396485972e-5	9.020250597896035e-6	1.041498562289347e-5	1.1041384461531416e-5	2.3550925976378036e-5	1.6502605018715227e-5	7.5874362879813465e-6	2.498294200409877e-5	1114	XUT_15R-8,SUT761,SUT762	NA	chrXV:5380-7933(-)	XUTs	7	8	11	11	3	4	7	8	53.7142857142857	30.5	42.3636363636364	61.5454545454545	39.6666666666667	49.75	51.4285714285714	61	59	28	37	57	44	56.5	55	68	49.389843992568	NA	24.7	27.4	30.1	59	65	67.4	70.4	74.6	78.8	27.7114701982165	32
1.7178470566408532e-6	2.255062649474009e-8	1.3018732028616839e-8	1.380173057691427e-8	2.1409932705798213e-8	1.5002368198832027e-8	2.5291454293271152e-6	3.5689917148712536e-8	1115	XUT_15R-84	NA	chrXV:128014-128319(-)	XUTs	1	NA	NA	NA	1	NA	NA	NA	13	NA	NA	NA	31	NA	NA	NA	13	NA	NA	NA	31	NA	NA	NA	13	13	13	13	13	13	13	13	13	13	13	NA	NA
1.7178470566408532e-6	1.1275313247370044e-5	1.3018732028616839e-8	1.380173057691427e-8	2.1409932705798214e-6	9.001420919299216e-6	2.5291454293271152e-6	1.4275966859485013e-5	1117	XUT_16F-117,SUT398	NA	chrXVI:286595-287364(+)	XUTs	1	NA	1	6	1	5	4	NA	18	NA	19	18.3333333333333	67	38.4	51	NA	18	NA	19	18	67	39	54.5	NA	18	18	18	18	18	18	18	18	18	18	18	NA	NA
1.7178470566408532e-6	2.255062649474009e-8	1.3018732028616839e-8	1.380173057691427e-8	2.1409932705798213e-8	1.5002368198832027e-8	5.0582908586542305e-6	3.5689917148712533e-6	1118	XUT_16F-137,SUT402,XUT_16F-139	NA	chrXVI:345049-346704(+)	XUTs	1	NA	NA	NA	2	NA	1	NA	65	NA	NA	NA	35.5	NA	50	NA	65	NA	NA	NA	35.5	NA	50	NA	65	65	65	65	65	65	65	65	65	65	65	NA	NA
5.153541169922559e-6	9.020250597896035e-6	3.905619608585052e-6	6.900865288457135e-6	1.2845959623478928e-5	6.000947279532811e-6	2.5291454293271156e-8	3.5689917148712536e-8	1119	XUT_16F-145,SUT403,CUT415	NA	chrXVI:352598-352955(+)	CUTs	3	5	6	4	NA	4	NA	3	18	18.2	35.3333333333333	27.75	NA	32.75	NA	55.6666666666667	17	21	24.5	25.5	NA	32	NA	58	14.6775630688677	NA	7.1	8.2	9.3	17	24	25.4	26.8	28.2	29.6	16.4220791461632	25
5.153541169922559e-6	2.2550626494740087e-6	7.811239217170104e-6	5.520692230765708e-6	2.1409932705798214e-6	1.5002368198832028e-6	2.5291454293271152e-6	1.070697514461376e-5	1120	XUT_16F-148,SUT404	NA	chrXVI:363761-364358(+)	XUTs	3	4	1	1	1	1	3	6	41.6666666666667	35.5	31	24	39	62	43.3333333333333	48.1666666666667	33	31	31	24	39	62	45	42.5	38.6898477065187	NA	27.6	28.2	28.8	33	49	52.2	55.4	58.6	61.8	32.486408864232	31
5.153541169922559e-6	4.510125298948017e-6	2.6037464057233677e-6	2.760346115382854e-6	2.1409932705798213e-8	1.5002368198832028e-6	2.5291454293271152e-6	3.5689917148712533e-6	1121	XUT_16F-151,SUT405	NA	chrXVI:368735-369634(+)	XUTs	3	2	NA	1	1	2	1	2	52	40.5	NA	26	22	94	36	51	60	40.5	NA	26	22	94	36	51	49.4472450919148	NA	33.9	36.8	39.7	60	62.5	63	63.5	64	64.5	40.348482003664	NA
6.871388226563413e-6	4.510125298948017e-6	5.207492811446735e-6	2.760346115382854e-6	2.1409932705798213e-8	7.501184099416014e-6	1.2645727146635578e-5	3.5689917148712536e-8	1122	XUT_16F-17,SUT390	NA	chrXVI:52904-53501(+)	XUTs	4	2	NA	5	5	2	NA	4	57.25	37	NA	60	59.2	30.5	NA	87	50.5	37	NA	45	49	30.5	NA	68	55.3421331712292	NA	44.45	44.9	45.35	50.5	61.5	66	70.5	75	79.5	34.6410161513775	NA
1.7178470566408532e-6	2.255062649474009e-8	1.3018732028616839e-8	1.380173057691427e-6	2.1409932705798213e-8	1.5002368198832028e-6	2.5291454293271156e-8	3.5689917148712536e-8	1123	XUT_16F-175	NA	chrXVI:443075-443472(+)	XUTs	1	1	NA	1	NA	NA	NA	NA	41	90	NA	28	NA	NA	NA	NA	41	90	NA	28	NA	NA	NA	NA	41	41	41	41	41	41	41	41	41	41	41	90	90
1.7178470566408532e-6	2.2550626494740087e-6	3.905619608585052e-6	4.140519173074281e-6	4.281986541159643e-6	9.001420919299216e-6	5.0582908586542305e-6	3.5689917148712536e-8	1126	XUT_16F-182,SUT409,CUT420,XUT_16F-183	NA	chrXVI:453362-454562(+)	CUTs	1	3	2	6	2	1	NA	3	32	39	18	25	61.5	8	NA	57.6666666666667	32	43	18	25	61.5	8	NA	57	32	32	32	32	32	32	32	32	32	32	32	35.9443584893706	NA
3.4356941132817063e-6	2.255062649474009e-8	1.3018732028616839e-8	1.380173057691427e-8	2.1409932705798213e-8	1.5002368198832027e-8	2.5291454293271156e-8	3.5689917148712533e-6	1127	XUT_16F-184	NA	chrXVI:454829-455368(+)	XUTs	2	NA	NA	NA	NA	NA	1	NA	60.5	NA	NA	NA	NA	NA	25	NA	60.5	NA	NA	NA	NA	NA	25	NA	54.8634668973808	NA	37.55	40.1	42.65	60.5	73.25	75.8	78.35	80.9	83.45	NA	NA
3.4356941132817063e-6	2.255062649474009e-8	3.905619608585052e-6	2.760346115382854e-6	6.422979811739464e-6	1.5002368198832028e-6	7.5874362879813465e-6	3.5689917148712533e-6	1129	XUT_16F-213,SUT414	NA	chrXVI:544010-544431(+)	XUTs	2	2	3	1	3	NA	1	3	28.5	36.5	24.3333333333333	39	47	NA	11	32	28.5	36.5	24	39	42	NA	11	33	26.8700576850888	NA	19.95	20.9	21.85	28.5	33.25	34.2	35.15	36.1	37.05	36.4142829120662	NA
5.153541169922559e-6	2.255062649474009e-8	3.905619608585052e-6	1.380173057691427e-8	2.1409932705798213e-8	6.000947279532811e-6	7.5874362879813465e-6	3.5689917148712533e-6	1131	XUT_16F-229	NA	chrXVI:568017-569129(+)	XUTs	3	NA	NA	4	3	NA	1	3	51.3333333333333	NA	NA	24	48.6666666666667	NA	72	27.3333333333333	45	NA	NA	18	52	NA	72	28	47.4227738664123	NA	31.5	33	34.5	45	62	65.4	68.8	72.2	75.6	NA	NA
3.4356941132817063e-6	6.7651879484220265e-6	2.6037464057233677e-6	1.380173057691427e-6	2.1409932705798214e-6	4.500710459649608e-6	7.5874362879813465e-6	1.7844958574356265e-5	1132	XUT_16F-238,SUT417	NA	chrXVI:586435-588907(+)	XUTs	2	1	1	3	3	3	5	2	43	64	86	47.6666666666667	65	28	75	65.5	43	64	86	38	69	26	69	65.5	42.8952211790544	NA	40.3	40.6	40.9	43	44.5	44.8	45.1	45.4	45.7	64	64
3.4356941132817063e-6	2.255062649474009e-8	1.3018732028616838e-6	1.380173057691427e-6	2.1409932705798214e-6	1.5002368198832027e-8	2.5291454293271156e-8	3.5689917148712536e-8	1133	XUT_16F-243,SUT420,CUT425	NA	chrXVI:607528-608920(+)	CUTs	2	1	1	NA	NA	NA	NA	1	51.5	37	70	NA	NA	NA	NA	57	51.5	37	70	NA	NA	NA	NA	57	51.0881590977792	NA	45.65	46.3	46.95	51.5	54.75	55.4	56.05	56.7	57.35	37	37
3.092124701953536e-5	3.157087709263612e-5	2.733933726009536e-5	3.5884499499977103e-05	4.0678872141016604e-5	3.3005210037430455e-5	6.5757781162505e-5	3.568991714871253e-5	1134	XUT_16F-247,SUT421,CUT426	NA	chrXVI:620155-621923(+)	CUTs	18	26	19	22	26	14	10	21	50.1666666666667	50.2307692307692	60.4210526315789	49.2272727272727	55.4615384615385	51.7857142857143	42.1	48	53.5	49.5	49	33	50	49.5	42	47	47.6335106359719	NA	24.65	29.5	35.4	53.5	57.75	61	63.45	64.3	65.45	46.3818421332324	NA
1.0307082339845118e-5	9.020250597896035e-6	1.4320605231478523e-5	5.520692230765708e-6	2.1409932705798214e-6	1.5002368198832027e-8	2.5291454293271152e-6	3.5689917148712536e-8	1135	XUT_16F-27,SUT392	NA	chrXVI:75057-75561(+)	XUTs	6	4	1	NA	1	4	NA	11	27.5	31	66	NA	70	28.5	NA	48.3636363636364	25	27	66	NA	70	22	NA	35	24.6254684532131	15	15	15	15	25	27.75	28	35.25	42.5	49.75	28.4912909011475	NA
1.3742776453126825e-5	2.2550626494740087e-6	1.4320605231478523e-5	2.760346115382854e-6	1.0704966352899107e-5	3.0004736397664057e-6	5.0582908586542305e-6	3.5689917148712533e-6	1137	XUT_16F-28,CUT402,XUT_16F-30,SUT393,SUT394	NA	chrXVI:76691-82598(+)	CUTs	8	2	5	2	2	1	1	11	63.375	32	50.4	28.5	61.5	41	52	52.8181818181818	57.5	32	53	28.5	61.5	41	52	55	59.2652107129077	NA	39.7	40.4	41.1	57.5	73.5	85.4	97.3	100.8	102.9	30.0499584026334	NA
3.4356941132817063e-6	4.510125298948017e-6	5.207492811446735e-6	4.140519173074281e-6	4.281986541159643e-6	7.501184099416014e-6	1.0116581717308461e-5	7.1379834297425066e-6	1140	XUT_16F-324,SUT423	NA	chrXVI:812514-813136(+)	XUTs	2	3	2	5	4	2	2	4	43.5	35	37	31.6	43	16.5	34.5	46.25	43.5	40	37	22	45	16.5	34.5	40	23.6643191323985	NA	10.65	14.3	17.95	43.5	61.75	65.4	69.05	72.7	76.35	31.9582789618161	NA
3.4356941132817063e-6	2.2550626494740087e-6	3.905619608585052e-6	1.380173057691427e-6	4.281986541159643e-6	3.0004736397664057e-6	2.5291454293271152e-6	7.1379834297425066e-6	1144	XUT_16F-35,SUT395	NA	chrXVI:95429-96668(+)	XUTs	2	1	2	2	1	1	2	3	31.5	38	19	39.5	49	26	34.5	64.3333333333333	31.5	38	19	39.5	49	26	34.5	64	22.0454076850486	NA	11.25	13.5	15.75	31.5	42.75	45	47.25	49.5	51.75	38	38
1.546062350976768e-5	2.2550626494740087e-6	7.811239217170104e-6	4.140519173074281e-6	2.1409932705798214e-6	4.500710459649608e-6	2.5291454293271152e-6	3.5689917148712533e-6	1146	XUT_16F-376,SUT428,SUT429	NA	chrXVI:924139-928552(+)	XUTs	9	3	1	3	1	1	1	6	50.2222222222222	40.3333333333333	11	81	47	66	20	49	49	40	11	74	47	66	20	40.5	47.5144335188801	64	28.6	38.2	43.2	49	64	64	64	65.2	67.6	38.7798244205739	NA
1.7178470566408532e-6	2.255062649474009e-8	1.3018732028616839e-8	1.380173057691427e-8	2.1409932705798213e-8	1.5002368198832027e-8	2.5291454293271156e-8	3.5689917148712536e-8	1150	XUT_16F-73	NA	chrXVI:188123-188708(+)	XUTs	1	NA	NA	NA	NA	NA	NA	NA	37	NA	NA	NA	NA	NA	NA	NA	37	NA	NA	NA	NA	NA	NA	NA	37	37	37	37	37	37	37	37	37	37	37	NA	NA
1.7178470566408532e-6	2.2550626494740087e-6	6.509366014308419e-6	1.380173057691427e-8	2.1409932705798213e-8	1.5002368198832028e-6	2.5291454293271152e-6	3.5689917148712536e-8	1152	XUT_16F-95,SUT397	NA	chrXVI:242995-244365(+)	XUTs	1	NA	NA	1	1	1	NA	5	82	NA	NA	25	95	21	NA	61.8	82	NA	NA	25	95	21	NA	63	82	82	82	82	82	82	82	82	82	82	82	NA	NA
1.7178470566408532e-6	2.255062649474009e-8	1.3018732028616839e-8	1.380173057691427e-8	2.1409932705798214e-6	1.5002368198832027e-8	2.5291454293271156e-8	3.5689917148712536e-8	1153	XUT_16F-98	NA	chrXVI:253685-254564(+)	XUTs	1	NA	1	NA	NA	NA	NA	NA	78	NA	22	NA	NA	NA	NA	NA	78	NA	22	NA	NA	NA	NA	NA	78	78	78	78	78	78	78	78	78	78	78	NA	NA
3.4356941132817063e-6	4.510125298948017e-6	1.1716858825755154e-5	1.380173057691427e-8	2.1409932705798213e-8	1.5002368198832028e-6	2.5291454293271152e-6	1.4275966859485013e-5	1157	XUT_16R-184,SUT815,CUT899	NA	chrXVI:443103-445087(-)	CUTs	2	NA	NA	1	1	2	4	9	63.5	NA	NA	23	54	13	34.75	48	63.5	NA	NA	23	54	13	26.5	46	63.2613626157388	NA	58.55	59.1	59.65	63.5	66.25	66.8	67.35	67.9	68.45	NA	NA
1.7178470566408532e-6	2.2550626494740087e-6	3.905619608585052e-6	1.380173057691427e-8	4.281986541159643e-6	1.5002368198832027e-8	2.5291454293271156e-8	3.5689917148712533e-6	1158	XUT_16R-225	NA	chrXVI:527400-528634(-)	XUTs	1	NA	2	NA	NA	1	1	3	9	NA	15.5	NA	NA	66	18	63	9	NA	15.5	NA	NA	66	18	77	9	9	9	9	9	9	9	9	9	9	9	NA	NA
1.7178470566408532e-6	2.255062649474009e-8	1.3018732028616839e-8	1.380173057691427e-8	2.1409932705798213e-8	1.5002368198832027e-8	2.5291454293271156e-8	3.5689917148712536e-8	1159	XUT_16R-235	NA	chrXVI:552432-553174(-)	XUTs	1	NA	NA	NA	NA	NA	NA	NA	59	NA	NA	NA	NA	NA	NA	NA	59	NA	NA	NA	NA	NA	NA	NA	59	59	59	59	59	59	59	59	59	59	59	NA	NA
5.153541169922559e-6	2.2550626494740087e-6	1.1716858825755154e-5	6.900865288457135e-6	2.1409932705798214e-6	3.0004736397664057e-6	2.5291454293271156e-8	1.4275966859485013e-5	1160	XUT_16R-239,SUT822	NA	chrXVI:556306-557686(-)	XUTs	3	5	1	2	NA	1	4	9	50.6666666666667	20.2	19	47	NA	30	38.5	48.6666666666667	52	23	19	47	NA	30	37.5	26	50.5971075330565	NA	47.5	48	48.5	52	52.5	52.6	52.7	52.8	52.9	18.4813743223841	NA
3.4356941132817063e-6	4.510125298948017e-6	3.905619608585052e-6	4.140519173074281e-6	6.422979811739464e-6	4.500710459649608e-6	2.5291454293271152e-6	1.070697514461376e-5	1161	XUT_16R-25,SUT805	NA	chrXVI:46726-47227(-)	XUTs	2	3	3	3	1	2	3	3	41	25.6666666666667	36.6666666666667	33.3333333333333	43	54	29	39.3333333333333	41	28	39	28	43	54	22	32	40.9511904588865	NA	39.2	39.4	39.6	41	42	42.2	42.4	42.6	42.8	25.3237883401071	NA
6.871388226563413e-6	6.7651879484220265e-6	5.207492811446735e-6	1.380173057691427e-6	8.563973082319286e-6	1.5002368198832027e-8	1.0116581717308461e-5	3.5689917148712533e-6	1162	XUT_16R-278,SUT827	NA	chrXVI:619642-619983(-)	XUTs	4	1	4	NA	4	3	1	4	56.25	40	124.5	NA	74	41.3333333333333	69	27	54.5	40	117.5	NA	69.5	36	69	24.5	53.9887939516884	NA	38.1	40.2	42.3	54.5	64.25	67.4	70.55	73.7	76.85	40	40
5.153541169922559e-6	9.020250597896035e-6	6.509366014308419e-6	4.140519173074281e-6	6.422979811739464e-6	1.0501657739182418e-5	5.0582908586542305e-6	1.070697514461376e-5	1163	XUT_16R-29	NA	chrXVI:62662-63035(-)	XUTs	3	3	3	7	2	4	3	5	45	37	14.6666666666667	27.5714285714286	62.5	40.25	45.6666666666667	36.2	41	30	13	24	62.5	43	25	40	44.2201432862271	NA	37.4	37.8	38.2	41	49	50.6	52.2	53.8	55.4	32.816242203578	NA
3.4356941132817063e-6	2.255062649474009e-8	2.6037464057233677e-6	1.380173057691427e-8	2.1409932705798213e-8	1.5002368198832027e-8	2.5291454293271156e-8	3.5689917148712533e-6	1164	XUT_16R-343,SUT834	NA	chrXVI:769699-770711(-)	XUTs	2	NA	NA	NA	NA	NA	1	2	73.5	NA	NA	NA	NA	NA	27	31.5	73.5	NA	NA	NA	NA	NA	27	31.5	73.4982993000519	NA	73.05	73.1	73.15	73.5	73.75	73.8	73.85	73.9	73.95	NA	NA
3.263909407617621e-5	2.029556384526608e-5	3.645244968012715e-5	2.2082768923062832e-5	2.99739057881175e-5	1.2001894559065623e-5	1.5174872575962693e-5	1.4275966859485013e-5	1166	XUT_16R-348	NA	chrXVI:780312-781815(-)	XUTs	19	16	14	8	6	9	4	28	41.1052631578947	31.75	33.8571428571429	35	50.5	52.3333333333333	43	40.0714285714286	41	28	25.5	34.5	53.5	50	41	40	38.1149244024314	48	18.9	20.6	25.9	41	48	51.2	57.8	62.4	65.4	27.8150909227492	NA
1.7178470566408532e-6	2.2550626494740087e-6	1.3018732028616838e-6	1.380173057691427e-8	2.1409932705798214e-6	1.5002368198832028e-6	2.5291454293271156e-8	3.5689917148712536e-8	1167	XUT_16R-354,SUT837	NA	chrXVI:786650-787701(-)	XUTs	1	NA	1	1	NA	1	NA	1	54	NA	21	19	NA	20	NA	31	54	NA	21	19	NA	20	NA	31	54	54	54	54	54	54	54	54	54	54	54	NA	NA
1.7178470566408532e-6	2.2550626494740087e-6	2.6037464057233677e-6	1.1041384461531416e-5	4.281986541159643e-6	4.500710459649608e-6	7.5874362879813465e-6	3.5689917148712533e-6	1169	XUT_16R-375,SUT842	NA	chrXVI:828353-829615(-)	XUTs	1	8	2	3	3	1	1	2	20	32.875	29	35.3333333333333	33.6666666666667	22	39	37	20	24.5	29	35	29	22	39	37	20	20	20	20	20	20	20	20	20	20	20	26.5680983102284	NA
1.7178470566408532e-6	2.255062649474009e-8	1.3018732028616838e-6	1.380173057691427e-8	2.1409932705798214e-6	1.5002368198832027e-8	2.5291454293271152e-6	3.5689917148712533e-6	1170	XUT_16R-399	NA	chrXVI:881214-882300(-)	XUTs	1	NA	1	NA	1	NA	1	1	35	NA	33	NA	29	NA	44	67	35	NA	33	NA	29	NA	44	67	35	35	35	35	35	35	35	35	35	35	35	NA	NA
3.4356941132817063e-6	4.510125298948017e-6	1.3018732028616838e-6	2.760346115382854e-6	2.1409932705798214e-6	1.5002368198832028e-6	2.5291454293271152e-6	3.5689917148712533e-6	1171	XUT_16R-404,SUT845	NA	chrXVI:885564-886144(-)	XUTs	2	2	1	1	1	2	1	1	27	26	19	26	42	33	38	45	27	26	19	26	42	33	38	45	18.1383571472171	NA	9	11	13	27	37	39	41	43	45	24.3926218353009	NA
1.2024929396485972e-5	6.7651879484220265e-6	7.811239217170104e-6	1.1041384461531416e-5	4.281986541159643e-6	7.501184099416014e-6	2.5291454293271156e-8	1.7844958574356265e-5	1172	XUT_16R-422,SUT847	NA	chrXVI:935863-937882(-)	XUTs	7	8	2	5	NA	3	5	6	67	54.5	50	71.8	NA	61.6666666666667	74	62	57	54.5	50	69	NA	69	79	62.5	56.5316247297325	NA	26.7	32.4	38.1	57	65	66.2	76.9	106.6	136.3	45.8489444254556	NA
5.153541169922559e-6	2.255062649474009e-8	1.3018732028616838e-6	1.380173057691427e-8	2.1409932705798213e-8	1.5002368198832028e-6	2.5291454293271156e-8	3.5689917148712536e-8	1173	XUT_16R-54,SUT807	NA	chrXVI:114315-116373(-)	XUTs	3	NA	NA	1	NA	NA	NA	1	60.6666666666667	NA	NA	63	NA	NA	NA	76	59	NA	NA	63	NA	NA	NA	76	60.3529200538252	NA	54.5	55	55.5	59	64	65	66	67	68	NA	NA
1.7178470566408532e-6	2.255062649474009e-8	1.3018732028616839e-8	1.380173057691427e-8	2.1409932705798213e-8	1.5002368198832028e-6	2.5291454293271156e-8	3.5689917148712536e-8	1176	XUT_16R-67	NA	chrXVI:144087-145277(-)	XUTs	1	NA	NA	1	NA	NA	NA	NA	71	NA	NA	18	NA	NA	NA	NA	71	NA	NA	18	NA	NA	NA	NA	71	71	71	71	71	71	71	71	71	71	71	NA	NA
6.871388226563413e-6	2.2550626494740087e-6	2.6037464057233677e-6	1.380173057691427e-8	2.1409932705798213e-8	1.5002368198832028e-6	5.0582908586542305e-6	3.5689917148712536e-8	1177	XUT_16R-69,SUT810	NA	chrXVI:145322-146913(-)	XUTs	4	NA	NA	1	2	1	NA	2	59.25	NA	NA	48	60.5	93	NA	48	60	NA	NA	48	60.5	93	NA	48	58.8343783411231	NA	50.35	51.7	53.05	60	63.5	64.4	65.3	66.2	67.1	NA	NA
6.871388226563413e-6	2.2550626494740087e-6	2.6037464057233677e-6	2.760346115382854e-6	6.422979811739464e-6	7.501184099416014e-6	1.0116581717308461e-5	3.5689917148712533e-6	1178	XUT_16R-8	NA	chrXVI:19309-21957(-)	XUTs	4	2	3	5	4	1	1	2	43.75	56	34	42.8	56	76	45	72	45	56	39	44	55.5	76	45	72	39.4382779494476	NA	22.35	23.7	25.05	45	61	61.6	62.2	62.8	63.4	55.4256258422041	NA
5.153541169922559e-6	2.255062649474009e-8	5.207492811446735e-6	1.380173057691427e-6	2.1409932705798214e-6	1.5002368198832027e-8	5.0582908586542305e-6	1.4275966859485013e-5	1183	XUT_1F-14	NA	chrI:27074-28174(+)	XUTs	3	1	1	NA	2	NA	4	4	36.6666666666667	45	59	NA	48	NA	63.5	52.5	23	45	59	NA	48	NA	65.5	50	31.3528875477832	NA	20.3	20.6	20.9	23	45	49.4	53.8	58.2	62.6	45	45
5.153541169922559e-6	2.2550626494740087e-6	5.207492811446735e-6	8.281038346148562e-6	6.422979811739464e-6	4.500710459649608e-6	2.5291454293271152e-6	1.070697514461376e-5	1185	XUT_1F-23,SUT002,XUT_1F-25	NA	chrI:43127-45496(+)	XUTs	3	6	3	3	1	1	3	4	40	28.3333333333333	20.6666666666667	32	18	28	22.3333333333333	29.75	51	27.5	16	25	18	28	25	32.5	33.990193250105	NA	17.7	21.4	25.1	51	53	53.4	53.8	54.2	54.6	27.0046610956769	NA
1.7178470566408532e-6	2.2550626494740087e-6	3.905619608585052e-6	2.760346115382854e-6	2.1409932705798214e-6	3.0004736397664057e-6	5.0582908586542305e-6	3.5689917148712536e-8	1186	XUT_1F-32,SUT003	NA	chrI:68696-69663(+)	XUTs	1	2	1	2	2	1	NA	3	101	29	18	15	32.5	18	NA	52	101	29	18	15	32.5	18	NA	42	101	101	101	101	101	101	101	101	101	101	101	27.8747197295327	NA
1.8896317623049386e-5	6.7651879484220265e-6	3.905619608585052e-6	5.520692230765708e-6	1.0704966352899107e-5	4.500710459649608e-6	2.5291454293271152e-6	3.5689917148712533e-6	1187	XUT_1F-4	NA	chrI:13726-16710(+)	XUTs	11	4	5	3	1	3	1	3	53.2727272727273	40.75	38.2	22	50	54	100	57	57	38.5	36	24	50	61	100	55	51.1369765908154	57	31	41	44.5	57	60	61	62.5	64	68	37.3859922534161	NA
3.4356941132817063e-6	2.255062649474009e-8	5.207492811446735e-6	1.380173057691427e-8	2.1409932705798214e-6	4.500710459649608e-6	2.5291454293271152e-6	3.5689917148712536e-8	1188	XUT_1F-60,CUT002	NA	chrI:137743-138831(+)	CUTs	2	NA	1	3	1	NA	NA	4	49	NA	23	33.6666666666667	34	NA	NA	43	49	NA	23	32	34	NA	NA	39	47.2440472440709	NA	37.3	38.6	39.9	49	55.5	56.8	58.1	59.4	60.7	NA	NA
1.7178470566408532e-6	2.255062649474009e-8	1.3018732028616839e-8	1.380173057691427e-8	2.1409932705798213e-8	1.5002368198832027e-8	2.5291454293271156e-8	3.5689917148712536e-8	1189	XUT_1F-89	NA	chrI:196666-197198(+)	XUTs	1	NA	NA	NA	NA	NA	NA	NA	21	NA	NA	NA	NA	NA	NA	NA	21	NA	NA	NA	NA	NA	NA	NA	21	21	21	21	21	21	21	21	21	21	21	NA	NA
3.4356941132817063e-6	9.020250597896035e-6	1.3018732028616837e-5	8.281038346148562e-6	4.281986541159643e-6	4.500710459649608e-6	2.5291454293271156e-8	3.5689917148712533e-6	1190	XUT_1F-90,SUT004	NA	chrI:197278-200030(+)	XUTs	2	6	2	3	NA	4	1	10	51	22.5	28	31	NA	27.75	27	52.9	51	25	28	29	NA	24	27	33	50.6458290484024	NA	45.6	46.2	46.8	51	54	54.6	55.2	55.8	56.4	21.1918043449089	NA
1.7178470566408532e-6	2.255062649474009e-8	1.3018732028616838e-6	1.380173057691427e-8	2.1409932705798213e-8	1.5002368198832027e-8	2.5291454293271156e-8	3.5689917148712536e-8	1192	XUT_1R-35	NA	chrI:65390-65728(-)	XUTs	1	NA	NA	NA	NA	NA	NA	1	65	NA	NA	NA	NA	NA	NA	52	65	NA	NA	NA	NA	NA	NA	52	65	65	65	65	65	65	65	65	65	65	65	NA	NA
1.7178470566408532e-6	2.255062649474009e-8	1.3018732028616839e-8	1.380173057691427e-8	2.1409932705798213e-8	1.5002368198832027e-8	5.0582908586542305e-6	3.5689917148712536e-8	1195	XUT_1R-79	NA	chrI:180276-180956(-)	XUTs	1	NA	NA	NA	2	NA	NA	NA	77	NA	NA	NA	69	NA	NA	NA	77	NA	NA	NA	69	NA	NA	NA	77	77	77	77	77	77	77	77	77	77	77	NA	NA
5.153541169922559e-6	4.510125298948017e-6	1.4320605231478523e-5	4.140519173074281e-6	1.0704966352899107e-5	1.5002368198832028e-6	2.5291454293271152e-6	1.070697514461376e-5	1196	XUT_1R-83	NA	chrI:182873-183599(-)	XUTs	3	3	5	1	1	2	3	11	54	56.3333333333333	33.2	10	51	35	40.3333333333333	51.9090909090909	50	45	34	10	51	35	36	54	52.937388981041	NA	43.7	44.4	45.1	50	59.5	61.4	63.3	65.2	67.1	46.5670209414476	NA
3.4356941132817063e-6	2.255062649474009e-8	3.905619608585052e-6	1.380173057691427e-6	2.1409932705798214e-6	9.001420919299216e-6	2.5291454293271152e-6	3.5689917148712533e-6	1198	XUT_1R-87	NA	chrI:187091-188135(-)	XUTs	2	1	1	6	1	NA	1	3	34	12	19	73.3333333333333	61	NA	66	25.6666666666667	34	12	19	28.5	61	NA	66	25	33.7638860322683	NA	30.4	30.8	31.2	34	36	36.4	36.8	37.2	37.6	12	12
2.0614164679690236e-5	9.020250597896035e-6	1.8226224840063574e-5	1.380173057691427e-5	1.712794616463857e-5	1.5002368198832028e-5	5.0582908586542305e-6	3.568991714871253e-5	1200	XUT_1R-91	NA	chrI:189573-190047(-)	XUTs	12	10	8	10	2	4	10	14	38.6666666666667	39.7	33.375	61.1	32	39.25	31.7	30.9285714285714	33.5	35	21.5	52.5	32	36.5	28	29.5	31.4648544843467	NA	11.65	13.1	13.65	33.5	40.75	44.6	60.35	82.9	88.8	34.6359888142104	19
1.7178470566408532e-6	2.2550626494740087e-6	1.3018732028616838e-6	1.380173057691427e-8	2.1409932705798213e-8	1.5002368198832028e-6	2.5291454293271156e-8	3.5689917148712536e-8	1201	XUT_2F-101	NA	chrII:288252-288844(+)	XUTs	1	NA	NA	1	NA	1	NA	1	46	NA	NA	23	NA	17	NA	54	46	NA	NA	23	NA	17	NA	54	46	46	46	46	46	46	46	46	46	46	46	NA	NA
1.7178470566408532e-6	2.255062649474009e-8	2.6037464057233677e-6	2.760346115382854e-6	6.422979811739464e-6	1.5002368198832028e-6	5.0582908586542305e-6	3.5689917148712536e-8	1202	XUT_2F-106	NA	chrII:292134-292764(+)	XUTs	1	2	3	1	2	NA	NA	2	66	16	21.6666666666667	95	27	NA	NA	47	66	16	21	95	27	NA	NA	47	66	66	66	66	66	66	66	66	66	66	66	14.3874945699382	NA
1.7178470566408532e-6	2.2550626494740087e-6	1.3018732028616838e-6	1.380173057691427e-6	2.1409932705798213e-8	3.0004736397664057e-6	2.5291454293271156e-8	7.1379834297425066e-6	1203	XUT_2F-116,CUT011,CUT012,XUT_2F-118	NA	chrII:306246-307344(+)	CUTs	1	1	NA	2	NA	1	2	1	36	9	NA	21	NA	39	48	22	36	9	NA	21	NA	39	48	22	36	36	36	36	36	36	36	36	36	36	36	9	9
1.7178470566408533e-5	9.020250597896035e-6	1.041498562289347e-5	2.760346115382854e-6	2.1409932705798214e-6	4.500710459649608e-6	7.5874362879813465e-6	1.070697514461376e-5	1207	XUT_2F-145,SUT014	NA	chrII:362764-364715(+)	XUTs	10	2	1	3	3	4	3	8	74.8	23	24	29	31	38.5	33.6666666666667	64.875	63	23	24	22	39	39	34	58	65.7814436458902	64	37.95	42.9	45.4	63	65.5	81.7999999999999	117.35	147.4	158.2	21.5638586528478	NA
1.7178470566408532e-6	2.255062649474009e-8	2.6037464057233677e-6	4.140519173074281e-6	2.1409932705798214e-6	1.5002368198832027e-8	2.5291454293271156e-8	3.5689917148712536e-8	1208	XUT_2F-146,CUT019	NA	chrII:365889-367098(+)	CUTs	1	3	1	NA	NA	NA	NA	2	23	32.3333333333333	25	NA	NA	NA	NA	27	23	32	25	NA	NA	NA	NA	27	23	23	23	23	23	23	23	23	23	23	23	27.3024967862285	NA
6.871388226563413e-6	4.510125298948017e-6	5.207492811446735e-6	1.380173057691427e-6	2.1409932705798214e-6	3.0004736397664057e-6	2.5291454293271152e-6	1.4275966859485013e-5	1210	XUT_2F-177,CUT025	NA	chrII:427126-431775(+)	CUTs	4	1	1	2	1	2	4	4	40	2	53	49.5	64	36.5	70.25	43	43.5	2	53	49.5	64	36.5	63.5	41.5	38.5911084119242	NA	26.55	29.1	31.65	43.5	46.75	47.2	47.65	48.1	48.55	2	2
6.871388226563413e-6	4.510125298948017e-6	6.509366014308419e-6	2.760346115382854e-6	4.281986541159643e-6	4.500710459649608e-6	5.0582908586542305e-6	3.5689917148712533e-6	1211	XUT_2F-190,SUT018	NA	chrII:474276-477074(+)	XUTs	4	2	2	3	2	2	1	5	51.25	32	25	25	32.5	32.5	47	57.2	47	32	25	19	32.5	32.5	47	49	47.8254023927762	NA	31.25	33.5	35.75	47	58	62.8	67.6	72.4	77.2	25.7487863791675	NA
1.7178470566408532e-6	2.255062649474009e-8	1.3018732028616839e-8	1.380173057691427e-6	2.1409932705798213e-8	1.5002368198832027e-8	2.5291454293271156e-8	3.5689917148712536e-8	1212	XUT_2F-197,CUT027	NA	chrII:493074-493760(+)	CUTs	1	1	NA	NA	NA	NA	NA	NA	57	26	NA	NA	NA	NA	NA	NA	57	26	NA	NA	NA	NA	NA	NA	57	57	57	57	57	57	57	57	57	57	57	26	26
1.7178470566408532e-6	2.2550626494740087e-6	1.3018732028616839e-8	1.380173057691427e-8	2.1409932705798213e-8	1.5002368198832028e-6	2.5291454293271156e-8	3.5689917148712536e-8	1215	XUT_2F-225	NA	chrII:593261-595507(+)	XUTs	1	NA	NA	1	NA	1	NA	NA	75	NA	NA	19	NA	71	NA	NA	75	NA	NA	19	NA	71	NA	NA	75	75	75	75	75	75	75	75	75	75	75	NA	NA
1.546062350976768e-5	1.578543854631806e-5	7.811239217170104e-6	2.0702595865371404e-5	2.1409932705798214e-6	1.2001894559065623e-5	1.2645727146635578e-5	2.498294200409877e-5	1216	XUT_2F-242,CUT030	NA	chrII:614214-616167(+)	CUTs	9	15	1	8	5	7	7	6	47.2222222222222	38.3333333333333	60	41.25	36	24.8571428571429	40.1428571428571	36.5	50	29	60	33	34	20	40	32	44.103632157823	NA	23.6	31.2	35.6	50	57	59	61	62.8	64.4	29.2221091066196	13
3.4356941132817063e-6	2.255062649474009e-8	1.3018732028616838e-6	1.380173057691427e-6	2.1409932705798213e-8	1.5002368198832027e-8	2.5291454293271152e-6	3.5689917148712536e-8	1217	XUT_2F-258	NA	chrII:644201-645048(+)	XUTs	2	1	NA	NA	1	NA	NA	1	64.5	43	NA	NA	37	NA	NA	53	64.5	43	NA	NA	37	NA	NA	53	58.8047617119566	NA	40.65	43.3	45.95	64.5	77.75	80.4	83.05	85.7	88.35	43	43
1.7178470566408532e-6	2.255062649474009e-8	1.3018732028616839e-8	1.380173057691427e-8	2.1409932705798213e-8	1.5002368198832027e-8	2.5291454293271156e-8	3.5689917148712536e-8	1219	XUT_2F-32	NA	chrII:121996-122344(+)	XUTs	1	NA	NA	NA	NA	NA	NA	NA	103	NA	NA	NA	NA	NA	NA	NA	103	NA	NA	NA	NA	NA	NA	NA	103	103	103	103	103	103	103	103	103	103	103	NA	NA
3.4356941132817063e-6	2.2550626494740087e-6	3.905619608585052e-6	1.380173057691427e-8	2.1409932705798213e-8	1.5002368198832027e-8	2.5291454293271156e-8	7.1379834297425066e-6	1220	XUT_2F-340	NA	chrII:807262-808334(+)	XUTs	2	NA	NA	NA	NA	1	2	3	58	NA	NA	NA	NA	50	46.5	47.3333333333333	58	NA	NA	NA	NA	50	46.5	23	57.7840808527747	NA	53.5	54	54.5	58	60.5	61	61.5	62	62.5	NA	NA
8.589235283204266e-6	2.2550626494740087e-6	7.811239217170104e-6	5.520692230765708e-6	2.1409932705798213e-8	3.0004736397664057e-6	1.0116581717308461e-5	7.1379834297425066e-6	1223	XUT_2F-87,SUT010	NA	chrII:251287-252147(+)	XUTs	5	4	NA	2	4	1	2	6	36.4	31.75	NA	35	66	53	61	56.6666666666667	32	26	NA	35	69	53	61	39.5	33.7232301787377	NA	21	22	23	32	47	49.2	51.4	53.6	55.8	27.0779148948637	NA
1.7178470566408532e-6	2.255062649474009e-8	1.3018732028616839e-8	2.760346115382854e-6	2.1409932705798213e-8	3.0004736397664057e-6	7.5874362879813465e-6	3.5689917148712533e-6	1226	XUT_2R-11	NA	chrII:35553-35884(-)	XUTs	1	2	NA	2	3	NA	1	NA	38	49.5	NA	18	44.6666666666667	NA	36	NA	38	49.5	NA	18	48	NA	36	NA	38	38	38	38	38	38	38	38	38	38	38	48.1456124688429	NA
3.4356941132817063e-6	2.255062649474009e-8	2.6037464057233677e-6	1.380173057691427e-6	2.1409932705798214e-6	1.5002368198832028e-6	2.5291454293271152e-6	3.5689917148712533e-6	1227	XUT_2R-114	NA	chrII:281280-283948(-)	XUTs	2	1	1	1	1	NA	1	2	29.5	13	18	64	39	NA	72	30.5	29.5	13	18	64	39	NA	72	30.5	28.2488937836511	NA	21.85	22.7	23.55	29.5	33.75	34.6	35.45	36.3	37.15	13	13
1.0307082339845118e-5	6.7651879484220265e-6	2.6037464057233677e-6	5.520692230765708e-6	2.1409932705798214e-6	1.5002368198832028e-6	5.0582908586542305e-6	1.070697514461376e-5	1229	XUT_2R-127,SUT445	NA	chrII:301353-304756(-)	XUTs	6	4	1	1	2	3	3	2	57.1666666666667	52.75	48	81	37.5	23	44	47.5	57.5	48	48	81	37.5	17	43	47.5	50.4012664644698	NA	23.25	28.5	33.75	57.5	69.75	72	78.75	85.5	92.25	48.6434835953929	NA
1.7178470566408532e-6	2.255062649474009e-8	1.3018732028616839e-8	1.380173057691427e-8	2.1409932705798213e-8	1.5002368198832027e-8	2.5291454293271156e-8	3.5689917148712536e-8	1233	XUT_2R-172	NA	chrII:390125-390772(-)	XUTs	1	NA	NA	NA	NA	NA	NA	NA	29	NA	NA	NA	NA	NA	NA	NA	29	NA	NA	NA	NA	NA	NA	NA	29	29	29	29	29	29	29	29	29	29	29	NA	NA
5.153541169922559e-6	2.2550626494740087e-6	7.811239217170104e-6	1.380173057691427e-6	2.1409932705798213e-8	1.5002368198832027e-8	2.5291454293271156e-8	3.5689917148712533e-6	1237	XUT_2R-256,SUT449	NA	chrII:601272-602308(-)	XUTs	3	1	NA	NA	NA	1	1	6	71.3333333333333	39	NA	NA	NA	64	49	63.3333333333333	72	39	NA	NA	NA	64	49	65.5	69.9417201990175	NA	55.8	57.6	59.4	72	80	81.6	83.2	84.8	86.4	39	39
1.7178470566408532e-6	2.255062649474009e-8	1.3018732028616838e-6	1.380173057691427e-8	2.1409932705798213e-8	1.5002368198832027e-8	2.5291454293271152e-6	3.5689917148712533e-6	1240	XUT_2R-271	NA	chrII:653172-653533(-)	XUTs	1	NA	NA	NA	1	NA	1	1	36	NA	NA	NA	97	NA	20	21	36	NA	NA	NA	97	NA	20	21	36	36	36	36	36	36	36	36	36	36	36	NA	NA
1.7178470566408532e-6	2.255062649474009e-8	5.207492811446735e-6	5.520692230765708e-6	2.1409932705798214e-6	3.0004736397664057e-6	2.5291454293271156e-8	3.5689917148712533e-6	1241	XUT_2R-307	NA	chrII:722287-723035(-)	XUTs	1	4	1	2	NA	NA	1	4	64	20.5	22	15.5	NA	NA	34	32	64	18.5	22	15.5	NA	NA	34	18	64	64	64	64	64	64	64	64	64	64	64	19.1555014665264	NA
1.7178470566408532e-6	2.255062649474009e-8	1.3018732028616839e-8	1.380173057691427e-8	2.1409932705798213e-8	1.5002368198832027e-8	2.5291454293271156e-8	3.5689917148712533e-6	1243	XUT_2R-334	NA	chrII:773914-774455(-)	XUTs	1	NA	NA	NA	NA	NA	1	NA	8	NA	NA	NA	NA	NA	28	NA	8	NA	NA	NA	NA	NA	28	NA	8	8	8	8	8	8	8	8	8	8	8	NA	NA
1.3742776453126825e-5	1.804050119579207e-5	9.113112420031787e-6	1.380173057691427e-5	1.2845959623478928e-5	1.2001894559065623e-5	7.5874362879813465e-6	1.070697514461376e-5	1244	XUT_2R-342,SUT451	NA	chrII:786209-786872(-)	XUTs	8	10	6	8	3	8	3	7	38.875	34.5	27.6666666666667	34.625	46.3333333333333	28.5	56.3333333333333	49.4285714285714	39.5	34.5	28	29	40	24	67	44	37.6606222111214	40	25.25	30.5	35.15	39.5	41.5	43.6	45.7	48.1	50.55	30.7193700531502	19
1.2024929396485972e-5	1.578543854631806e-5	1.4320605231478523e-5	5.520692230765708e-6	8.563973082319286e-6	1.2001894559065623e-5	1.2645727146635578e-5	2.8551933718970026e-5	1245	XUT_2R-343,SUT452,XUT_2R-344	NA	chrII:788502-792589(-)	XUTs	7	4	4	8	5	7	8	11	71.2857142857143	34.25	26.75	43.75	30.6	50.5714285714286	43.75	60.3636363636364	54	35	28	38.5	39	51	35.5	54	52.5221493400836	NA	20.7	23.4	26.1	54	59.5	61.6	79.5999999999999	129.4	179.2	27.7956044213722	NA
1.7178470566408532e-6	2.2550626494740087e-6	2.6037464057233677e-6	2.760346115382854e-6	2.1409932705798213e-8	1.5002368198832028e-6	5.0582908586542305e-6	7.1379834297425066e-6	1246	XUT_2R-48,SUT438	NA	chrII:126053-127563(-)	XUTs	1	2	NA	1	2	1	2	2	55	51.5	NA	92	68	29	57	43.5	55	51.5	NA	92	68	29	57	43.5	55	55	55	55	55	55	55	55	55	55	55	42.8952211790544	NA
1.0307082339845118e-5	6.7651879484220265e-6	3.905619608585052e-6	4.140519173074281e-6	2.1409932705798213e-8	3.0004736397664057e-6	2.5291454293271152e-6	7.1379834297425066e-6	1248	XUT_2R-63,SUT439	NA	chrII:165962-166967(-)	XUTs	6	3	NA	2	1	3	2	3	43.3333333333333	36	NA	28.5	35	35	67.5	47.3333333333333	41	34	NA	28.5	35	37	67.5	44	39.4493517606033	NA	22.25	25.5	28.75	41	44.25	45	54.25	63.5	72.75	34.6634406925779	NA
1.8896317623049386e-5	9.020250597896035e-6	6.509366014308419e-6	8.281038346148562e-6	4.281986541159643e-6	1.3502131378948824e-5	2.276230886394404e-5	3.568991714871253e-5	1249	XUT_2R-65,SUT440	NA	chrII:169341-169998(-)	XUTs	11	6	2	9	9	4	10	5	45.0909090909091	52.3333333333333	64	50.2222222222222	33.4444444444444	69.75	43.4	66.2	40	64.5	64	55	29	79.5	41.5	50	41.6190852434431	NA	21.5	24	28	40	62.5	64	65.5	67	68.5	45.9743204589572	NA
2.4049858792971944e-5	2.7060751793688106e-5	2.733933726009536e-5	3.864484561535995e-5	2.7832912517537678e-5	1.8002841838598432e-5	1.770401800528981e-5	1.4275966859485013e-5	1250	XUT_2R-85	NA	chrII:218229-221050(-)	XUTs	14	28	13	12	7	12	4	21	57.7857142857143	57.5	52	39.8333333333333	53.5714285714286	76.4166666666667	41.75	56.4285714285714	55	58	49	35	63	53	46.5	55	55.6601653119078	NA	37.4	44.2	46.8	55	69.75	71.8	73.15	75.1	80.2	46.9663071397825	NA
1.7178470566408532e-6	2.255062649474009e-8	1.3018732028616838e-6	6.900865288457135e-6	2.1409932705798214e-6	1.5002368198832028e-6	2.5291454293271152e-6	3.5689917148712533e-6	1251	XUT_2R-86	NA	chrII:221281-221552(-)	XUTs	1	5	1	1	1	NA	1	1	15	15.6	24	11	31	NA	25	41	15	15	24	11	31	NA	25	41	15	15	15	15	15	15	15	15	15	15	15	15.1656063788061	NA
1.7178470566408532e-6	2.255062649474009e-8	1.3018732028616839e-8	1.380173057691427e-8	2.1409932705798213e-8	1.5002368198832027e-8	2.5291454293271156e-8	3.5689917148712536e-8	1252	XUT_2R-93,SUT443	NA	chrII:246774-248621(-)	XUTs	1	NA	NA	NA	NA	NA	NA	NA	52	NA	NA	NA	NA	NA	NA	NA	52	NA	NA	NA	NA	NA	NA	NA	52	52	52	52	52	52	52	52	52	52	52	NA	NA
5.153541169922559e-6	2.2550626494740087e-6	2.6037464057233677e-6	4.140519173074281e-6	2.1409932705798213e-8	1.5002368198832027e-8	2.5291454293271156e-8	3.5689917148712533e-6	1253	XUT_3F-108,SUT038	NA	chrIII:242570-244223(+)	XUTs	3	3	NA	NA	NA	1	1	2	57.3333333333333	57.3333333333333	NA	NA	NA	51	56	69.5	54	49	NA	NA	NA	51	56	69.5	56.6123277637984	NA	48.6	49.2	49.8	54	62	63.6	65.2	66.8	68.4	51.1180145404717	NA
1.7178470566408532e-6	2.255062649474009e-8	5.207492811446735e-6	1.380173057691427e-6	2.1409932705798214e-6	1.5002368198832027e-8	2.5291454293271156e-8	3.5689917148712533e-6	1255	XUT_3F-31	NA	chrIII:74616-75423(+)	XUTs	1	1	1	NA	NA	NA	1	4	24	15	51	NA	NA	NA	8	45.5	24	15	51	NA	NA	NA	8	29.5	24	24	24	24	24	24	24	24	24	24	24	15	15
1.7178470566408532e-6	2.255062649474009e-8	2.6037464057233677e-6	2.760346115382854e-6	2.1409932705798214e-6	4.500710459649608e-6	5.0582908586542305e-6	3.5689917148712533e-6	1256	XUT_3F-33	NA	chrIII:77185-78064(+)	XUTs	1	2	1	3	2	NA	1	2	59	28.5	49	33.3333333333333	39	NA	68	34.5	59	28.5	49	41	39	NA	68	34.5	59	59	59	59	59	59	59	59	59	59	59	28.2842712474619	NA
5.49711058125073e-5	4.284619034000616e-5	5.59805477230524e-5	2.8983634211519968e-5	2.7832912517537678e-5	1.5002368198832028e-5	1.0116581717308461e-5	3.5689917148712533e-6	1257	XUT_3F-5	NA	chrIII:29540-30536(+)	XUTs	32	21	13	10	4	19	1	43	58.90625	54.9523809523809	35.2307692307692	55.7	38.75	59.7368421052632	67	54.3720930232558	59	51	29	46.5	39	64	67	54	54.8304840834097	49	27.85	33.2	38.25	59	75	78	79.7	81	84	47.4591484856116	NA
3.4356941132817063e-6	2.2550626494740087e-6	3.905619608585052e-6	1.380173057691427e-6	2.1409932705798213e-8	1.5002368198832028e-6	2.5291454293271152e-6	3.5689917148712536e-8	1258	XUT_3F-51,SUT029	NA	chrIII:116351-117306(+)	XUTs	2	1	NA	1	1	1	NA	3	26.5	37	NA	40	40	20	NA	39	26.5	37	NA	40	40	20	NA	34	23.3666428910958	NA	15.25	16.5	17.75	26.5	32.75	34	35.25	36.5	37.75	37	37
8.589235283204266e-6	4.510125298948017e-6	7.811239217170104e-6	2.760346115382854e-6	6.422979811739464e-6	1.5002368198832028e-6	2.5291454293271152e-6	7.1379834297425066e-6	1259	XUT_3F-58,SUT031	NA	chrIII:125167-127021(+)	XUTs	5	2	3	1	1	2	2	6	60.8	34.5	72	46	64	77.5	25	45.5	65	34.5	73	46	64	77.5	25	42.5	57.4739718082545	NA	34.6	39.2	43.8	65	74	75.6	77.2	78.8	80.4	33.8821486921948	NA
1.2540283513478228e-4	6.990694213369428e-5	1.3409293989475343e-4	8.143021040379418e-5	5.780681830565518e-5	3.450544685731366e-5	1.2645727146635578e-5	3.5689917148712533e-6	1260	XUT_3F-6	NA	chrIII:30657-31231(+)	XUTs	73	59	27	23	5	31	1	103	34.0958904109589	28.1864406779661	34.3333333333333	26.9130434782609	45	36.5161290322581	56	34.8834951456311	34	24	26	22	53	33	56	31	31.3912033599056	NA	13.6	16.2	19.8	34	43	44.6	49	51	52.4	25.1206055875609	14
3.4356941132817063e-6	1.1275313247370044e-5	7.811239217170104e-6	6.900865288457135e-6	4.281986541159643e-6	4.500710459649608e-6	2.0233163434616922e-5	3.5689917148712536e-8	1263	XUT_3F-71,SUT032	NA	chrIII:157567-159258(+)	XUTs	2	5	2	3	8	5	NA	6	50.5	28.6	20	40.3333333333333	30.875	45.8	NA	52.5	50.5	33	20	35	29.5	41	NA	46.5	48.6621002423858	NA	38.35	39.7	41.05	50.5	57.25	58.6	59.95	61.3	62.65	23.7986012494702	NA
6.871388226563413e-6	2.029556384526608e-5	1.8226224840063574e-5	2.8983634211519968e-5	1.498695289405875e-5	1.6502605018715227e-5	1.2645727146635578e-5	1.070697514461376e-5	1265	XUT_3F-78	NA	chrIII:168897-169249(+)	XUTs	4	21	7	11	5	9	3	14	18.75	44.8095238095238	33.1428571428571	35.5454545454545	31	28.3333333333333	16.3333333333333	34.6428571428571	16.5	41	23	22	30	24	18	29.5	17.6895934223974	NA	12.6	13.2	13.8	16.5	20.25	22.2	24.15	26.1	28.05	37.8073372442858	18
5.153541169922559e-6	2.2550626494740087e-6	7.811239217170104e-6	1.380173057691427e-5	4.281986541159643e-6	4.500710459649608e-6	5.0582908586542305e-6	2.8551933718970026e-5	1267	XUT_3R-106,SUT458	NA	chrIII:224335-227886(-)	XUTs	3	10	2	3	2	1	8	6	41	34.3	22	47.6666666666667	33.5	36	50.5	41.1666666666667	44	39.5	22	47	33.5	36	47	33	33.5464566713873	NA	16.1	19.2	22.3	44	55	57.2	59.4	61.6	63.8	30.273009199079	NA
1.7178470566408532e-6	2.255062649474009e-8	1.3018732028616838e-6	1.380173057691427e-8	8.563973082319286e-6	4.500710459649608e-6	7.5874362879813465e-6	2.141395028922752e-5	1269	XUT_3R-136	NA	chrIII:299575-300624(-)	XUTs	1	NA	4	3	3	NA	6	1	72	NA	16.25	41.3333333333333	52	NA	56.6666666666667	24	72	NA	14.5	29	56	NA	59	24	72	72	72	72	72	72	72	72	72	72	72	NA	NA
5.153541169922559e-6	2.2550626494740087e-6	3.905619608585052e-6	5.520692230765708e-6	6.422979811739464e-6	1.3502131378948824e-5	1.5174872575962693e-5	2.141395028922752e-5	1270	XUT_3R-144,SUT459	NA	chrIII:308247-310026(-)	XUTs	3	4	3	9	6	1	6	3	46	73	55.3333333333333	41.6666666666667	62.6666666666667	62	63.8333333333333	55.3333333333333	49	80.5	45	38	50	62	66	51	39.7108312398452	NA	21.1	24.2	27.3	49	60	62.2	64.4	66.6	68.8	70.1487699577682	NA
6.871388226563413e-6	2.2550626494740087e-6	7.811239217170104e-6	2.760346115382854e-6	2.1409932705798214e-6	4.500710459649608e-6	2.5291454293271152e-6	7.1379834297425066e-6	1271	XUT_3R-44,SUT455	NA	chrIII:113183-114278(-)	XUTs	4	2	1	3	1	1	2	6	75.75	54	54	62.3333333333333	61	43	54.5	47	67.5	54	54	45	61	43	54.5	45.5	73.2800957928403	59	59	59	59	67.5	84.25	89.2	94.15	99.1	104.05	53.851648071345	NA
5.153541169922559e-6	2.255062649474009e-8	1.3018732028616838e-6	2.760346115382854e-6	2.1409932705798213e-8	3.0004736397664057e-6	2.5291454293271152e-6	3.5689917148712536e-8	1272	XUT_3R-46,SUT456	NA	chrIII:115094-117286(-)	XUTs	3	2	NA	2	1	NA	NA	1	53	55.5	NA	52.5	22	NA	NA	42	30	55.5	NA	52.5	22	NA	NA	42	44.3104762169364	NA	29.1	29.2	29.3	30	65	72	79	86	93	44.2492937796752	NA
1.2024929396485972e-5	4.510125298948017e-6	7.811239217170104e-6	6.900865288457135e-6	2.1409932705798214e-6	3.0004736397664057e-6	5.0582908586542305e-6	3.5689917148712533e-6	1274	XUT_4F-115	NA	chrIV:219362-219814(+)	XUTs	7	5	1	2	2	2	1	6	41.7142857142857	31	7	42.5	54	48.5	87	27.5	36	32	7	42.5	54	48.5	87	22	35.8544689137479	74	17.5	19	20.5	36	60	68.4	74	74	74	28.9329708431286	NA
1.7178470566408532e-6	2.255062649474009e-8	2.6037464057233677e-6	1.380173057691427e-6	4.281986541159643e-6	1.5002368198832027e-8	2.5291454293271156e-8	3.5689917148712536e-8	1275	XUT_4F-117	NA	chrIV:220926-221556(+)	XUTs	1	1	2	NA	NA	NA	NA	2	27	15	30.5	NA	NA	NA	NA	34.5	27	15	30.5	NA	NA	NA	NA	34.5	27	27	27	27	27	27	27	27	27	27	27	15	15
6.871388226563413e-6	4.510125298948017e-6	1.3018732028616838e-6	1.380173057691427e-8	2.1409932705798214e-6	1.5002368198832028e-6	2.5291454293271152e-6	3.5689917148712533e-6	1277	XUT_4F-160,SUT043	NA	chrIV:312674-314163(+)	XUTs	4	NA	1	1	1	2	1	1	69.75	NA	44	52	48	88	22	65	58.5	NA	44	52	48	88	22	65	61.1372557242817	NA	36.6	37.2	37.8	58.5	89.25	96.6	103.95	111.3	118.65	NA	NA
3.4356941132817063e-6	2.2550626494740087e-6	1.3018732028616839e-8	2.760346115382854e-6	2.1409932705798214e-6	3.0004736397664057e-6	2.5291454293271152e-6	3.5689917148712533e-6	1278	XUT_4F-162,SUT045	NA	chrIV:320199-321028(+)	XUTs	2	2	1	2	1	1	1	NA	35.5	38.5	25	69.5	28	33	17	NA	35.5	38.5	25	69.5	28	33	17	NA	33.2264954516723	NA	24.25	25.5	26.75	35.5	41.75	43	44.25	45.5	46.75	34.2928563989645	NA
5.153541169922559e-6	2.255062649474009e-8	5.207492811446735e-6	6.900865288457135e-6	8.563973082319286e-6	7.501184099416014e-6	7.5874362879813465e-6	1.070697514461376e-5	1279	XUT_4F-175	NA	chrIV:357455-359301(+)	XUTs	3	5	4	5	3	NA	3	4	20.6666666666667	31.6	22.75	23	46.3333333333333	NA	35	37.75	8	32	23	22	42	NA	15	37.5	13.8068718837991	NA	7.1	7.2	7.3	8	27.5	31.4	35.3	39.2	43.1	28.1463178405154	NA
5.153541169922559e-6	2.2550626494740087e-6	6.509366014308419e-6	4.140519173074281e-6	4.281986541159643e-6	3.0004736397664057e-6	2.5291454293271156e-8	3.5689917148712533e-6	1281	XUT_4F-193	NA	chrIV:387163-387700(+)	XUTs	3	3	2	2	NA	1	1	5	38.6666666666667	38.3333333333333	29	33	NA	42	102	33.6	31	36	29	33	NA	42	102	29	28.5413373669243	NA	12.1	14.2	16.3	31	53	57.4	61.8	66.2	70.6	33.1070901165735	NA
6.871388226563413e-6	2.2550626494740087e-6	1.3018732028616838e-6	1.380173057691427e-6	6.422979811739464e-6	3.0004736397664057e-6	2.5291454293271152e-6	7.1379834297425066e-6	1282	XUT_4F-204,SUT049	NA	chrIV:407478-408201(+)	XUTs	4	1	3	2	1	1	2	1	17.75	50	51.3333333333333	66	11	23	50	4	17.5	50	47	66	11	23	50	4	14.3816990019669	NA	6.05	7.1	8.15	17.5	25	26.2	27.4	28.6	29.8	50	50
1.7178470566408532e-6	2.255062649474009e-8	1.3018732028616838e-6	2.760346115382854e-6	2.1409932705798213e-8	1.5002368198832027e-8	2.5291454293271152e-6	7.1379834297425066e-6	1285	XUT_4F-248,SUT052,CUT064	NA	chrIV:501454-502362(+)	CUTs	1	2	NA	NA	1	NA	2	1	52	36	NA	NA	20	NA	38.5	25	52	36	NA	NA	20	NA	38.5	25	52	52	52	52	52	52	52	52	52	52	52	34.8568501158667	NA
5.3253258755866445e-5	4.059112769053216e-5	5.077305491160567e-5	3.864484561535995e-5	3.639688559985696e-5	1.6502605018715227e-5	3.0349745151925386e-5	2.8551933718970026e-5	1287	XUT_4F-255	NA	chrIV:511974-513339(+)	XUTs	31	28	17	11	12	18	8	39	41.258064516129	34.6428571428571	29.3529411764706	29.4545454545455	37.9166666666667	34.2777777777778	38.5	35.2564102564103	38	30.5	29	32	32.5	31	34.5	30	36.5130290449726	26	16.5	18	20.5	38	56.5	61	63.5	71	73.5	29.8478197331323	NA
6.871388226563413e-6	4.510125298948017e-6	5.207492811446735e-6	8.281038346148562e-6	6.422979811739464e-6	6.000947279532811e-6	2.5291454293271152e-6	1.070697514461376e-5	1291	XUT_4F-30	NA	chrIV:49842-51040(+)	XUTs	4	6	3	4	1	2	3	4	61	49.6666666666667	37.6666666666667	27.5	71	55.5	64.6666666666667	49.25	61.5	44.5	33	27	71	55.5	63	43	60.4842675502023	NA	51.2	52.4	53.6	61.5	66.5	67.4	68.3	69.2	70.1	38.1975262647877	NA
1.7178470566408533e-5	1.578543854631806e-5	9.113112420031787e-6	9.661211403839988e-6	8.563973082319286e-6	6.000947279532811e-6	2.5291454293271152e-6	7.1379834297425066e-6	1292	XUT_4F-306	NA	chrIV:617735-618407(+)	XUTs	10	7	4	4	1	7	2	7	59.6	29.5714285714286	45.75	41.75	98	27.7142857142857	66.5	43	56	24	22	34	98	21	66.5	50	53.4335891802878	66	28.75	35.5	38.4	56	65	66	66	73.7	108.35	28.1797102826899	24
1.7178470566408532e-6	6.7651879484220265e-6	5.207492811446735e-6	5.520692230765708e-6	2.1409932705798214e-6	6.000947279532811e-6	2.5291454293271156e-8	3.5689917148712536e-8	1293	XUT_4F-32,SUT041	NA	chrIV:59124-60697(+)	XUTs	1	4	1	4	NA	3	NA	4	46	30.5	22	29.25	NA	44.6666666666667	NA	66.25	46	29.5	22	28.5	NA	44	NA	62.5	46	46	46	46	46	46	46	46	46	46	46	27.551855397716	NA
1.7178470566408532e-6	2.255062649474009e-8	1.3018732028616838e-6	1.380173057691427e-8	2.1409932705798213e-8	1.5002368198832027e-8	2.5291454293271156e-8	3.5689917148712536e-8	1294	XUT_4F-321	NA	chrIV:657775-658241(+)	XUTs	1	NA	NA	NA	NA	NA	NA	1	32	NA	NA	NA	NA	NA	NA	23	32	NA	NA	NA	NA	NA	NA	23	32	32	32	32	32	32	32	32	32	32	32	NA	NA
1.7178470566408532e-6	4.510125298948017e-6	1.3018732028616838e-6	1.380173057691427e-6	4.281986541159643e-6	1.5002368198832027e-8	2.5291454293271156e-8	3.5689917148712533e-6	1295	XUT_4F-340	NA	chrIV:720489-720890(+)	XUTs	1	1	2	NA	NA	2	1	1	31	97	46.5	NA	NA	43.5	36	43	31	97	46.5	NA	NA	43.5	36	43	31	31	31	31	31	31	31	31	31	31	31	97	97
6.871388226563413e-6	2.2550626494740087e-6	6.509366014308419e-6	6.900865288457135e-6	6.422979811739464e-6	4.500710459649608e-6	2.5291454293271152e-6	1.4275966859485013e-5	1296	XUT_4F-341,SUT060,XUT_4F-342	NA	chrIV:721990-726500(+)	XUTs	4	5	3	3	1	1	4	5	67.75	47.2	47.3333333333333	19	41	47	35.5	42.4	59	39	57	14	41	47	38	37	65.2716532245027	NA	52.3	52.6	52.9	59	73.25	78.8	84.35	89.9	95.45	39.1701867467023	NA
1.7178470566408532e-6	2.255062649474009e-8	1.3018732028616839e-8	1.380173057691427e-8	2.1409932705798213e-8	4.500710459649608e-6	5.0582908586542305e-6	3.5689917148712536e-8	1298	XUT_4F-376,CUT071,CUT072,XUT_4F-377	NA	chrIV:794448-796068(+)	CUTs	1	NA	NA	3	2	NA	NA	NA	49	NA	NA	38	46.5	NA	NA	NA	49	NA	NA	33	46.5	NA	NA	NA	49	49	49	49	49	49	49	49	49	49	49	NA	NA
3.4356941132817063e-6	2.255062649474009e-8	1.3018732028616838e-6	1.380173057691427e-8	2.1409932705798213e-8	1.5002368198832027e-8	2.5291454293271152e-6	3.5689917148712536e-8	1299	XUT_4F-384	NA	chrIV:806024-806489(+)	XUTs	2	NA	NA	NA	1	NA	NA	1	32.5	NA	NA	NA	64	NA	NA	22	32.5	NA	NA	NA	64	NA	NA	22	27.3861278752583	NA	16.75	18.5	20.25	32.5	41.25	43	44.75	46.5	48.25	NA	NA
8.589235283204266e-6	6.7651879484220265e-6	1.3018732028616839e-8	4.140519173074281e-6	2.1409932705798214e-6	1.5002368198832028e-6	5.0582908586542305e-6	3.5689917148712533e-6	1300	XUT_4F-43,CUT050	NA	chrIV:73532-76623(+)	CUTs	5	3	1	1	2	3	1	NA	53.2	35.3333333333333	38	24	47.5	42.6666666666667	17	NA	58	23	38	24	47.5	43	17	NA	49.0132916676559	58	27.2	33.4	39.6	58	58	61.8	65.6	69.4	73.2	28.1126414838718	NA
1.546062350976768e-5	9.020250597896035e-6	9.113112420031787e-6	6.900865288457135e-6	6.422979811739464e-6	3.0004736397664057e-6	7.5874362879813465e-6	7.1379834297425066e-6	1301	XUT_4F-446,SUT063	NA	chrIV:968027-969795(+)	XUTs	9	5	3	2	3	4	2	7	67.7777777777778	39.6	45.6666666666667	55.5	57.6666666666667	35.75	94	67.5714285714286	63	38	59	55.5	64	37.5	94	66	66.4499100900016	63	54.8	55.6	57	63	70	72	74	81.2	93.6	37.5623023670968	NA
1.546062350976768e-5	2.255062649474009e-8	9.113112420031787e-6	5.520692230765708e-6	6.422979811739464e-6	9.001420919299216e-6	1.770401800528981e-5	1.070697514461376e-5	1302	XUT_4F-447,SUT064	NA	chrIV:976479-977825(+)	XUTs	9	4	3	6	7	NA	3	7	41.3333333333333	29.25	51.6666666666667	39.5	35.5714285714286	NA	43	41.5714285714286	38	27.5	34	33.5	39	NA	49	45	38.768816791564	NA	26.4	26.8	27	38	47	55	63	67	67	28.5595340028928	NA
1.7178470566408532e-6	2.2550626494740087e-6	3.905619608585052e-6	1.380173057691427e-6	2.1409932705798214e-6	1.5002368198832028e-6	1.770401800528981e-5	1.7844958574356265e-5	1303	XUT_4F-449	NA	chrIV:979511-980109(+)	XUTs	1	1	1	1	7	1	5	3	76	29	21	16	75.7142857142857	60	44	61	76	29	21	16	72	60	48	60	76	76	76	76	76	76	76	76	76	76	76	29	29
1.7178470566408532e-6	2.255062649474009e-8	1.3018732028616839e-8	1.380173057691427e-8	2.1409932705798213e-8	1.5002368198832027e-8	2.5291454293271156e-8	3.5689917148712536e-8	1305	XUT_4F-473	NA	chrIV:1022150-1022976(+)	XUTs	1	NA	NA	NA	NA	NA	NA	NA	33	NA	NA	NA	NA	NA	NA	NA	33	NA	NA	NA	NA	NA	NA	NA	33	33	33	33	33	33	33	33	33	33	33	NA	NA
1.7178470566408532e-6	2.2550626494740087e-6	1.3018732028616838e-6	1.380173057691427e-8	2.1409932705798213e-8	3.0004736397664057e-6	1.2645727146635578e-5	3.5689917148712533e-6	1306	XUT_4F-491	NA	chrIV:1049878-1050559(+)	XUTs	1	NA	NA	2	5	1	1	1	55	NA	NA	26	41	26	45	20	55	NA	NA	26	41	26	45	20	55	55	55	55	55	55	55	55	55	55	55	NA	NA
1.8896317623049386e-5	1.1275313247370044e-5	9.113112420031787e-6	1.380173057691427e-6	1.2845959623478928e-5	1.8002841838598432e-5	1.5174872575962693e-5	1.7844958574356265e-5	1308	XUT_4F-50,SUT042	NA	chrIV:80655-83423(+)	XUTs	11	1	6	12	6	5	5	7	67.2727272727273	27	49.5	60	62.3333333333333	57.6	46.6	55.4285714285714	52	27	45	54.5	62.5	57	51	52	61.3659425930833	44	42.5	44	44	52	72.5	79	85.5	92	127.5	27	27
1.0307082339845118e-5	6.7651879484220265e-6	1.1716858825755154e-5	1.380173057691427e-5	2.1409932705798214e-6	3.0004736397664057e-6	5.0582908586542305e-6	3.5689917148712536e-8	1309	XUT_4F-500,SUT066	NA	chrIV:1080792-1081055(+)	XUTs	6	10	1	2	2	3	NA	9	43.1666666666667	44.5	28	35	37	18.6666666666667	NA	36.1111111111111	43	31	28	35	37	18	NA	36	41.4030808831381	42	27	32	37	43	48.5	50	52.25	54.5	56.75	34.5535673698304	32
1.8896317623049386e-5	1.3530375896844053e-5	1.4320605231478523e-5	2.2082768923062832e-5	1.712794616463857e-5	1.2001894559065623e-5	2.5291454293271156e-5	2.498294200409877e-5	1310	XUT_4F-524,SUT069,XUT_4F-526,CUT085	NA	chrIV:1162289-1166379(+)	CUTs	11	16	8	8	10	6	7	11	36.1818181818182	36.8125	44	28.25	42.2	37.1666666666667	39	49.0909090909091	25	26.5	43.5	25.5	41	36.5	36	53	31.3937372677985	18	18	18	19	25	46.5	52	60.5	69	74.5	31.6995758263592	18
3.092124701953536e-5	1.1275313247370044e-5	9.113112420031787e-6	2.0702595865371404e-5	2.5691919246957856e-5	2.250355229824804e-5	1.770401800528981e-5	1.4275966859485013e-5	1311	XUT_4F-529,SUT070	NA	chrIV:1166581-1167104(+)	XUTs	18	15	12	15	7	5	4	7	45.8333333333333	33.4	60.25	70.1333333333333	51.4285714285714	25.4	46	53.1428571428571	44.5	27	61.5	47	58	24	47.5	44	41.3934289210804	NA	17.85	18	25.7	44.5	56.25	58	58.45	67.7	88.3	30.1711725225152	27
1.7178470566408532e-6	2.255062649474009e-8	1.3018732028616838e-6	1.380173057691427e-8	2.1409932705798213e-8	1.5002368198832027e-8	2.5291454293271156e-8	3.5689917148712536e-8	1312	XUT_4F-544	NA	chrIV:1192684-1194571(+)	XUTs	1	NA	NA	NA	NA	NA	NA	1	85	NA	NA	NA	NA	NA	NA	29	85	NA	NA	NA	NA	NA	NA	29	85	85	85	85	85	85	85	85	85	85	85	NA	NA
5.153541169922559e-6	6.7651879484220265e-6	3.905619608585052e-6	2.760346115382854e-6	4.281986541159643e-6	7.501184099416014e-6	2.5291454293271152e-6	3.5689917148712536e-8	1313	XUT_4F-592	NA	chrIV:1288232-1289191(+)	XUTs	3	2	2	5	1	3	NA	3	58	17.5	79.5	46.6	9	39	NA	47	49	17.5	79.5	49	9	40	NA	39	55.8956389679867	NA	44.5	45	45.5	49	65	68.2	71.4	74.6	77.8	17.4355957741627	NA
1.7178470566408532e-6	2.255062649474009e-8	1.3018732028616839e-8	1.380173057691427e-8	2.1409932705798213e-8	1.5002368198832027e-8	2.5291454293271156e-8	3.5689917148712536e-8	1315	XUT_4F-626	NA	chrIV:1366486-1366891(+)	XUTs	1	NA	NA	NA	NA	NA	NA	NA	18	NA	NA	NA	NA	NA	NA	NA	18	NA	NA	NA	NA	NA	NA	NA	18	18	18	18	18	18	18	18	18	18	18	NA	NA
3.4356941132817063e-6	2.255062649474009e-8	1.3018732028616838e-6	2.760346115382854e-6	4.281986541159643e-6	3.0004736397664057e-6	2.5291454293271152e-6	3.5689917148712536e-8	1316	XUT_4F-642,SUT075	NA	chrIV:1406033-1408837(+)	XUTs	2	2	2	2	1	NA	NA	1	48	41	58	48.5	29	NA	NA	75	48	41	58	48.5	29	NA	NA	75	39.6862696659688	NA	23.7	26.4	29.1	48	61.5	64.2	66.9	69.6	72.3	40.8900966005218	NA
1.7178470566408532e-6	2.2550626494740087e-6	2.6037464057233677e-6	1.380173057691427e-6	2.1409932705798214e-6	1.5002368198832028e-6	2.5291454293271156e-8	3.5689917148712536e-8	1317	XUT_4F-645,SUT076	NA	chrIV:1410443-1411909(+)	XUTs	1	1	1	1	NA	1	NA	2	47	8	30	18	NA	27	NA	22	47	8	30	18	NA	27	NA	22	47	47	47	47	47	47	47	47	47	47	47	8	8
1.0307082339845118e-5	2.2550626494740087e-6	7.811239217170104e-6	4.140519173074281e-6	2.1409932705798214e-6	1.5002368198832028e-6	2.5291454293271152e-6	3.5689917148712536e-8	1322	XUT_4F-700,SUT083	NA	chrIV:1500694-1502531(+)	XUTs	6	3	1	1	1	1	NA	6	117.333333333333	39	205	71	19	34	NA	46.3333333333333	51	36	205	71	19	34	NA	41.5	68.7369749352232	NA	33.25	36.5	39.75	51	65.75	69	166.75	264.5	362.25	36.6546884657376	NA
3.4356941132817063e-6	2.255062649474009e-8	2.6037464057233677e-6	6.900865288457135e-6	8.563973082319286e-6	6.000947279532811e-6	1.2645727146635578e-5	7.1379834297425066e-6	1323	XUT_4F-703	NA	chrIV:1506978-1507937(+)	XUTs	2	5	4	4	5	NA	2	2	21	49.8	63.5	60.5	54.6	NA	34.5	27	21	37	53	57.5	40	NA	34.5	27	19.7989898732233	NA	14.7	15.4	16.1	21	24.5	25.2	25.9	26.6	27.3	46.7215903699664	37
3.4356941132817063e-6	2.2550626494740087e-6	1.3018732028616839e-8	1.380173057691427e-6	2.1409932705798214e-6	1.5002368198832028e-6	2.5291454293271156e-8	3.5689917148712536e-8	1324	XUT_4F-707	NA	chrIV:1516559-1517605(+)	XUTs	2	1	1	1	NA	1	NA	NA	47.5	19	58	41	NA	87	NA	NA	47.5	19	58	41	NA	87	NA	NA	46.3249392876019	NA	38.05	39.1	40.15	47.5	52.75	53.8	54.85	55.9	56.95	19	19
1.7178470566408532e-6	2.2550626494740087e-6	1.3018732028616839e-8	1.380173057691427e-8	4.281986541159643e-6	6.000947279532811e-6	7.5874362879813465e-6	7.1379834297425066e-6	1325	XUT_4F-709,YDRWdelta31	NA	chrIV:1518203-1519191(+)	XUTs	1	NA	2	4	3	1	2	NA	26	NA	61	46.5	65.6666666666667	65	41	NA	26	NA	61	40.5	71	65	41	NA	26	26	26	26	26	26	26	26	26	26	26	NA	NA
1.7178470566408532e-6	2.255062649474009e-8	1.3018732028616838e-6	1.380173057691427e-6	2.1409932705798213e-8	3.0004736397664057e-6	2.5291454293271156e-8	7.1379834297425066e-6	1326	XUT_4R-100	NA	chrIV:239859-242105(-)	XUTs	1	1	NA	2	NA	NA	2	1	38	1	NA	39.5	NA	NA	75	25	38	1	NA	39.5	NA	NA	75	25	38	38	38	38	38	38	38	38	38	38	38	1	1
1.7178470566408532e-6	2.255062649474009e-8	1.3018732028616839e-8	1.380173057691427e-6	2.1409932705798213e-8	1.5002368198832027e-8	2.5291454293271156e-8	3.5689917148712536e-8	1328	XUT_4R-172	NA	chrIV:407837-408397(-)	XUTs	1	1	NA	NA	NA	NA	NA	NA	36	40	NA	NA	NA	NA	NA	NA	36	40	NA	NA	NA	NA	NA	NA	36	36	36	36	36	36	36	36	36	36	36	40	40
6.871388226563413e-6	6.7651879484220265e-6	1.041498562289347e-5	1.380173057691427e-6	1.0704966352899107e-5	1.2001894559065623e-5	7.5874362879813465e-6	2.8551933718970026e-5	1331	XUT_4R-237,SUT469	NA	chrIV:544832-546026(-)	XUTs	4	1	5	8	3	3	8	8	69	52	45.2	41.25	64	39.6666666666667	48.125	54.5	61.5	52	41	28	58	45	45.5	42.5	67.6476886922312	59	59	59	59	61.5	71.5	76	80.5	85	89.5	52	52
5.153541169922559e-6	1.1275313247370044e-5	2.6037464057233677e-6	2.760346115382854e-6	2.1409932705798214e-6	1.5002368198832028e-6	2.5291454293271152e-6	3.5689917148712533e-6	1334	XUT_4R-263,SUT471	NA	chrIV:592565-593533(-)	XUTs	3	2	1	1	1	5	1	2	23.3333333333333	44	12	39	21	25.6	6	46.5	22	44	12	39	21	23	6	46.5	22.1654197450615	NA	15.7	16.4	17.1	22	27.5	28.6	29.7	30.8	31.9	42.8485705712571	NA
1.7178470566408532e-6	2.255062649474009e-8	2.6037464057233677e-6	1.380173057691427e-8	2.1409932705798214e-6	1.5002368198832028e-6	2.5291454293271152e-6	1.4275966859485013e-5	1335	XUT_4R-27	NA	chrIV:66065-67592(-)	XUTs	1	NA	1	1	1	NA	4	2	59	NA	66	58	136	NA	71	36.5	59	NA	66	58	136	NA	54.5	36.5	59	59	59	59	59	59	59	59	59	59	59	NA	NA
1.7178470566408532e-6	9.020250597896035e-6	5.207492811446735e-6	1.1041384461531416e-5	1.0704966352899107e-5	6.000947279532811e-6	1.5174872575962693e-5	7.1379834297425066e-6	1336	XUT_4R-274,CUT502,SUT473	NA	chrIV:620373-621783(-)	CUTs	1	8	5	4	6	4	2	4	36	41.625	46.6	26.75	72	59.75	39	70.25	36	42	52	27	35	59	39	53	36	36	36	36	36	36	36	36	36	36	36	32.3640656153065	NA
6.871388226563413e-6	2.255062649474009e-8	3.905619608585052e-6	8.281038346148562e-6	2.1409932705798214e-6	4.500710459649608e-6	1.0116581717308461e-5	7.1379834297425066e-6	1337	XUT_4R-283,YDRCdelta9	NA	chrIV:651787-653137(-)	XUTs	4	6	1	3	4	NA	2	3	42.75	36.1666666666667	26	64.6666666666667	81	NA	37	48.6666666666667	43.5	27.5	26	66	74.5	NA	37	48	36.0013073704818	NA	16.3	19.6	22.9	43.5	56.75	59.6	62.45	65.3	68.15	31.5766947148203	NA
1.7178470566408532e-6	2.255062649474009e-8	1.3018732028616839e-8	1.380173057691427e-8	2.1409932705798213e-8	1.5002368198832028e-6	2.5291454293271156e-8	3.5689917148712533e-6	1339	XUT_4R-329	NA	chrIV:791953-792248(-)	XUTs	1	NA	NA	1	NA	NA	1	NA	40	NA	NA	15	NA	NA	97	NA	40	NA	NA	15	NA	NA	97	NA	40	40	40	40	40	40	40	40	40	40	40	NA	NA
1.2196714102150057e-4	9.020250597896035e-5	1.2367795427185995e-4	9.109142180763418e-5	8.349873755261302e-5	8.701373555322575e-5	1.1128239889039308e-4	1.606046271692064e-4	1340	XUT_4R-336	NA	chrIV:803028-803615(-)	XUTs	71	66	39	58	44	40	45	95	36.0422535211268	30.3484848484848	27.1538461538462	36.1034482758621	45	37.475	46.2	34.8526315789474	36	24	21	33	42.5	34	41	32	30.5995548124245	NA	10	13	15	36	44	51	57	63	68	24.3599708300005	22
1.7178470566408532e-6	2.255062649474009e-8	1.3018732028616838e-6	1.380173057691427e-6	2.1409932705798213e-8	1.5002368198832028e-6	2.5291454293271156e-8	3.5689917148712533e-6	1342	XUT_4R-346	NA	chrIV:829034-829364(-)	XUTs	1	1	NA	1	NA	NA	1	1	49	56	NA	88	NA	NA	37	82	49	56	NA	88	NA	NA	37	82	49	49	49	49	49	49	49	49	49	49	49	56	56
5.153541169922559e-6	2.2550626494740087e-6	1.3018732028616838e-6	1.380173057691427e-8	2.1409932705798214e-6	1.5002368198832027e-8	2.5291454293271156e-8	3.5689917148712536e-8	1345	XUT_4R-370,SUT474	NA	chrIV:908295-909416(-)	XUTs	3	NA	1	NA	NA	1	NA	1	53	NA	37	NA	NA	61	NA	53	55	NA	37	NA	NA	61	NA	53	52.8766563313724	NA	48.7	49.4	50.1	55	55.5	55.6	55.7	55.8	55.9	NA	NA
1.2024929396485972e-5	1.578543854631806e-5	7.811239217170104e-6	6.900865288457135e-6	1.498695289405875e-5	1.2001894559065623e-5	4.0466326869233844e-5	4.996588400819754e-5	1346	XUT_4R-372,SUT475	NA	chrIV:909910-913790(-)	XUTs	7	5	7	8	16	7	14	6	61.1428571428571	88.4	42.7142857142857	49.25	59.0625	44.4285714285714	70.1428571428571	56.1666666666667	67	64	35	43	60.5	42	74	52	55.2137314842741	NA	26.5	37	47.5	67	74	75.2	76.7	78.8	80.9	65.4907223071433	NA
3.4356941132817063e-6	4.510125298948017e-6	5.207492811446735e-6	1.380173057691427e-6	2.1409932705798214e-6	1.5002368198832028e-6	2.5291454293271152e-6	3.5689917148712533e-6	1347	XUT_4R-393	NA	chrIV:965318-966523(-)	XUTs	2	1	1	1	1	2	1	4	27	26	68	108	52	28.5	53	27.5	27	26	68	108	52	28.5	53	22.5	26.9814751264641	NA	26.1	26.2	26.3	27	27.5	27.6	27.7	27.8	27.9	26	26
1.7178470566408532e-6	9.020250597896035e-6	1.041498562289347e-5	5.520692230765708e-6	1.0704966352899107e-5	7.501184099416014e-6	7.5874362879813465e-6	3.5689917148712536e-8	1349	XUT_4R-423,SUT480	NA	chrIV:1018102-1019175(-)	XUTs	1	4	5	5	3	4	NA	8	17	76.5	31.4	19	36.6666666666667	40.25	NA	51.5	17	36.5	32	16	32	33.5	NA	53.5	17	17	17	17	17	17	17	17	17	17	17	46.9744332651705	NA
1.2024929396485972e-5	4.510125298948017e-6	6.509366014308419e-6	6.900865288457135e-6	8.563973082319286e-6	1.5002368198832028e-6	5.0582908586542305e-6	1.4275966859485013e-5	1350	XUT_4R-446,SUT481	NA	chrIV:1102220-1103629(-)	XUTs	7	5	4	1	2	2	4	5	47	22.8	55	25	44	88	34	40.2	40	21	54.5	25	44	88	33	43	41.8857311199597	NA	21.5	26	30.5	40	62	66.2	70.4	74.6	78.8	22.4161035880904	21
1.7178470566408532e-6	2.255062649474009e-8	5.207492811446735e-6	1.380173057691427e-8	2.1409932705798213e-8	1.5002368198832027e-8	2.5291454293271156e-8	3.5689917148712536e-8	1353	XUT_4R-483,SUT483	NA	chrIV:1174386-1174869(-)	XUTs	1	NA	NA	NA	NA	NA	NA	4	22	NA	NA	NA	NA	NA	NA	24.75	22	NA	NA	NA	NA	NA	NA	23	22	22	22	22	22	22	22	22	22	22	22	NA	NA
1.7178470566408532e-6	2.255062649474009e-8	1.3018732028616839e-8	1.380173057691427e-8	2.1409932705798213e-8	1.5002368198832028e-6	2.5291454293271156e-8	3.5689917148712536e-8	1355	XUT_4R-521,CUT529	NA	chrIV:1274604-1276505(-)	CUTs	1	NA	NA	1	NA	NA	NA	NA	9	NA	NA	28	NA	NA	NA	NA	9	NA	NA	28	NA	NA	NA	NA	9	9	9	9	9	9	9	9	9	9	9	NA	NA
1.7178470566408532e-6	2.255062649474009e-8	1.3018732028616839e-8	1.380173057691427e-8	4.281986541159643e-6	1.5002368198832027e-8	2.5291454293271152e-6	3.5689917148712536e-8	1356	XUT_4R-529,SUT490	NA	chrIV:1291077-1292158(-)	XUTs	1	NA	2	NA	1	NA	NA	NA	37	NA	9	NA	47	NA	NA	NA	37	NA	9	NA	47	NA	NA	NA	37	37	37	37	37	37	37	37	37	37	37	NA	NA
6.871388226563413e-6	2.255062649474009e-8	6.509366014308419e-6	2.760346115382854e-6	4.281986541159643e-6	3.0004736397664057e-6	2.5291454293271156e-8	3.5689917148712536e-8	1359	XUT_4R-552,SUT493	NA	chrIV:1353115-1353553(-)	XUTs	4	2	2	2	NA	NA	NA	5	50.25	32	23.5	21	NA	NA	NA	42.8	56.5	32	23.5	21	NA	NA	NA	46	38.4747280479602	NA	14.55	20.1	25.65	56.5	70	71.8	73.6	75.4	77.2	31.4324672910034	NA
1.7178470566408532e-6	2.255062649474009e-8	1.3018732028616839e-8	1.380173057691427e-8	2.1409932705798213e-8	1.5002368198832027e-8	2.5291454293271156e-8	3.5689917148712533e-6	1361	XUT_4R-608,SUT496	NA	chrIV:1493517-1493945(-)	XUTs	1	NA	NA	NA	NA	NA	1	NA	23	NA	NA	NA	NA	NA	9	NA	23	NA	NA	NA	NA	NA	9	NA	23	23	23	23	23	23	23	23	23	23	23	NA	NA
6.871388226563413e-6	1.3530375896844053e-5	1.5622478434340208e-5	8.281038346148562e-6	2.1409932705798213e-8	3.0004736397664057e-6	1.2645727146635578e-5	1.7844958574356265e-5	1362	XUT_4R-81,CUT479,CUT480	NA	chrIV:212683-217240(-)	CUTs	4	6	NA	2	5	6	5	12	44.75	24.5	NA	10	21	55.6666666666667	41	41.1666666666667	46	23	NA	10	17	53	45	45	42.4298437781722	NA	27.4	29.8	32.2	46	53.75	55.4	57.05	58.7	60.35	13.3944637561807	NA
5.153541169922559e-6	2.2550626494740087e-6	9.113112420031787e-6	4.140519173074281e-6	6.422979811739464e-6	6.000947279532811e-6	5.0582908586542305e-6	3.5689917148712536e-8	1364	XUT_4R-92,SUT461,XUT_4R-94	NA	chrIV:232237-235636(-)	XUTs	3	3	3	4	2	1	NA	7	47.6666666666667	132.333333333333	28.6666666666667	17.75	46	32	NA	34	44	44	30	17	46	32	NA	36	39.437116200514	NA	19.7	22.4	25.1	44	63	66.8	70.6	74.4	78.2	53.2413344506595	NA
5.153541169922559e-6	4.510125298948017e-6	1.3018732028616838e-6	1.380173057691427e-6	4.281986541159643e-6	6.000947279532811e-6	2.5291454293271152e-6	3.5689917148712536e-8	1365	XUT_5F-101	NA	chrV:211224-212382(+)	XUTs	3	1	2	4	1	2	NA	1	30.6666666666667	59	20.5	20.5	39	55.5	NA	58	26	59	20.5	19.5	39	55.5	NA	58	28.812905738503	NA	20.6	21.2	21.8	26	36	38	40	42	44	59	59
5.1535411699225594e-5	3.8336065041058145e-5	5.467867452019072e-5	4.4165537846125664e-5	3.211489905869732e-5	2.250355229824804e-5	7.5874362879813465e-6	7.1379834297425066e-6	1369	XUT_5F-128,SUT091	NA	chrV:268778-269426(+)	XUTs	30	32	15	15	3	17	2	42	46.0666666666667	29.875	42.7333333333333	38.8666666666667	37.6666666666667	35.9411764705882	32	41.2857142857143	38	26.5	31	31	31	35	32	39.5	37.2791464808727	22	13.25	19.6	22	38	57	60	68.65	74.3	86.8999999999999	27.4633047065755	NA
1.0307082339845118e-5	9.020250597896035e-6	1.8226224840063574e-5	8.281038346148562e-6	2.1409932705798213e-8	3.0004736397664057e-6	2.5291454293271156e-8	7.1379834297425066e-6	1370	XUT_5F-129,SUT092	NA	chrV:270649-271616(+)	XUTs	6	6	NA	2	NA	4	2	14	44.3333333333333	77.1666666666667	NA	25	NA	19.25	36	38.2857142857143	45.5	46.5	NA	25	NA	17.5	36	40.5	41.8723381285157	NA	25	31	37	45.5	53	55	55.75	56.5	57.25	53.8428082491929	NA
5.153541169922559e-6	2.2550626494740087e-6	5.207492811446735e-6	4.140519173074281e-6	2.1409932705798214e-6	3.0004736397664057e-6	2.5291454293271152e-6	3.2120925433841285e-5	1371	XUT_5F-136	NA	chrV:279866-280883(+)	XUTs	3	3	1	2	1	1	9	4	47.6666666666667	95	53	38	58	41	48.7777777777778	32.5	42	107	53	38	58	41	44	33	46.1482300858871	NA	36.6	37.2	37.8	42	53.5	55.8	58.1	60.4	62.7	91.863020789945	NA
3.4356941132817063e-6	9.020250597896035e-6	9.113112420031787e-6	1.2421557519222842e-5	1.498695289405875e-5	9.001420919299216e-6	5.0582908586542305e-6	7.1379834297425066e-6	1372	XUT_5F-139,SUT093	NA	chrV:284415-287558(+)	XUTs	2	9	7	6	2	4	2	7	55	47.5555555555556	30.5714285714286	120	18.5	34.5	71	39.2857142857143	55	43	28	19	18.5	38	71	36	54.4150714416512	NA	47.8	48.6	49.4	55	59	59.8	60.6	61.4	62.2	44.4682555122519	NA
1.7178470566408532e-6	2.2550626494740087e-6	1.3018732028616838e-6	1.380173057691427e-8	2.1409932705798213e-8	1.5002368198832027e-8	2.5291454293271156e-8	3.5689917148712536e-8	1376	XUT_5F-180	NA	chrV:353706-354383(+)	XUTs	1	NA	NA	NA	NA	1	NA	1	58	NA	NA	NA	NA	32	NA	18	58	NA	NA	NA	NA	32	NA	18	58	58	58	58	58	58	58	58	58	58	58	NA	NA
3.4356941132817063e-6	2.255062649474009e-8	1.3018732028616839e-8	1.380173057691427e-8	2.1409932705798213e-8	1.5002368198832027e-8	2.5291454293271156e-8	3.5689917148712536e-8	1379	XUT_5F-21	NA	chrV:48742-50112(+)	XUTs	2	NA	NA	NA	NA	NA	NA	NA	45.5	NA	NA	NA	NA	NA	NA	NA	45.5	NA	NA	NA	NA	NA	NA	NA	44.698993277254	NA	37.85	38.7	39.55	45.5	49.75	50.6	51.45	52.3	53.15	NA	NA
1.7178470566408532e-6	2.255062649474009e-8	1.3018732028616839e-8	1.380173057691427e-6	2.1409932705798213e-8	1.5002368198832028e-6	2.5291454293271156e-8	3.5689917148712536e-8	1380	XUT_5F-217	NA	chrV:460353-460757(+)	XUTs	1	1	NA	1	NA	NA	NA	NA	56	16	NA	34	NA	NA	NA	NA	56	16	NA	34	NA	NA	NA	NA	56	56	56	56	56	56	56	56	56	56	56	16	16
1.7178470566408532e-6	2.255062649474009e-8	1.3018732028616839e-8	1.380173057691427e-8	2.1409932705798213e-8	1.5002368198832027e-8	2.5291454293271156e-8	3.5689917148712533e-6	1381	XUT_5F-218	NA	chrV:461060-462044(+)	XUTs	1	NA	NA	NA	NA	NA	1	NA	55	NA	NA	NA	NA	NA	36	NA	55	NA	NA	NA	NA	NA	36	NA	55	55	55	55	55	55	55	55	55	55	55	NA	NA
5.153541169922559e-6	2.2550626494740087e-6	9.113112420031787e-6	9.661211403839988e-6	6.422979811739464e-6	3.0004736397664057e-6	2.5291454293271156e-8	3.5689917148712533e-6	1383	XUT_5F-239,SUT098	NA	chrV:503956-504971(+)	XUTs	3	7	3	2	NA	1	1	7	64.6666666666667	25.8571428571429	16.6666666666667	31	NA	17	56	30.7142857142857	53	20	14	31	NA	17	56	29	60.9303154799576	NA	44.9	45.8	46.7	53	75	79.4	83.8	88.2	92.6	22.7206816288287	NA
5.153541169922559e-6	9.020250597896035e-6	5.207492811446735e-6	1.380173057691427e-6	8.563973082319286e-6	1.5002368198832028e-6	5.0582908586542305e-6	7.1379834297425066e-6	1385	XUT_5F-255,SUT099	NA	chrV:554074-557081(+)	XUTs	3	1	4	1	2	4	2	4	66	45	42.5	50	53	79.25	75	59.5	70	45	42.5	50	53	45.5	75	57.5	65.5953199120027	NA	57.4	58.8	60.2	70	71	71.2	71.4	71.6	71.8	45	45
1.7178470566408532e-6	2.255062649474009e-8	1.3018732028616838e-6	1.380173057691427e-8	2.1409932705798213e-8	1.5002368198832028e-6	5.0582908586542305e-6	3.5689917148712533e-6	1386	XUT_5F-62,YELWdelta5	NA	chrV:137038-138523(+)	XUTs	1	NA	NA	1	2	NA	1	1	13	NA	NA	22	38.5	NA	6	30	13	NA	NA	22	38.5	NA	6	30	13	13	13	13	13	13	13	13	13	13	13	NA	NA
1.7178470566408532e-6	4.510125298948017e-6	1.3018732028616839e-8	1.380173057691427e-8	2.1409932705798213e-8	1.5002368198832028e-6	2.5291454293271152e-6	7.1379834297425066e-6	1387	XUT_5F-67,CUT106	NA	chrV:150263-151761(+)	CUTs	1	NA	NA	1	1	2	2	NA	60	NA	NA	25	36	30	39	NA	60	NA	NA	25	36	30	39	NA	60	60	60	60	60	60	60	60	60	60	60	NA	NA
3.4356941132817063e-6	4.510125298948017e-6	1.3018732028616838e-6	1.380173057691427e-8	4.281986541159643e-6	1.5002368198832027e-8	2.5291454293271156e-8	3.5689917148712533e-6	1389	XUT_5F-75	NA	chrV:167067-167892(+)	XUTs	2	NA	2	NA	NA	2	1	1	33.5	NA	33	NA	NA	59.5	40	48	33.5	NA	33	NA	NA	59.5	40	48	32.649655434629	NA	26.75	27.5	28.25	33.5	37.25	38	38.75	39.5	40.25	NA	NA
1.546062350976768e-5	1.1275313247370044e-5	6.509366014308419e-6	4.140519173074281e-6	6.422979811739464e-6	1.0501657739182418e-5	1.2645727146635578e-5	1.7844958574356265e-5	1391	XUT_5R-11,SUT500	NA	chrV:8378-9843(-)	XUTs	9	3	3	7	5	5	5	5	41.2222222222222	37.6666666666667	41.6666666666667	46.7142857142857	75.2	39.6	93	58.8	36	39	23	46	80	27	98	61	36.2450781608276	19	19	19	19.2	36	62	63.6	65.2	66.8	68.4	37.058830198745	NA
1.8896317623049386e-5	1.3530375896844053e-5	1.1716858825755154e-5	1.380173057691427e-5	1.712794616463857e-5	9.001420919299216e-6	7.5874362879813465e-6	1.7844958574356265e-5	1392	XUT_5R-115,YERCdelta8	NA	chrV:248477-249872(-)	XUTs	11	10	8	6	3	6	5	9	29.8181818181818	33.8	40.5	41.3333333333333	33	37.6666666666667	39	30.7777777777778	32	31.5	41.5	41	24	41.5	42	28	26.8584415272574	NA	13.5	17	17	32	39	40	40	40	47	29.2659605779192	NA
1.7178470566408532e-6	2.255062649474009e-8	1.3018732028616838e-6	1.380173057691427e-8	2.1409932705798214e-6	1.5002368198832027e-8	2.5291454293271156e-8	3.5689917148712536e-8	1393	XUT_5R-12,SUT501	NA	chrV:10435-11362(-)	XUTs	1	NA	1	NA	NA	NA	NA	1	48	NA	34	NA	NA	NA	NA	51	48	NA	34	NA	NA	NA	NA	51	48	48	48	48	48	48	48	48	48	48	48	NA	NA
1.7178470566408532e-6	2.255062649474009e-8	1.3018732028616838e-6	5.520692230765708e-6	8.563973082319286e-6	1.5002368198832028e-6	2.5291454293271152e-6	3.5689917148712536e-8	1395	XUT_5R-142	NA	chrV:298082-298396(-)	XUTs	1	4	4	1	1	NA	NA	1	59	34.25	28.25	54	178	NA	NA	85	59	28	27	54	178	NA	NA	85	59	59	59	59	59	59	59	59	59	59	59	28.4963699846894	NA
1.7178470566408532e-6	2.255062649474009e-8	1.3018732028616839e-8	1.380173057691427e-8	2.1409932705798213e-8	1.5002368198832027e-8	2.5291454293271156e-8	3.5689917148712536e-8	1396	XUT_5R-148	NA	chrV:313836-314177(-)	XUTs	1	NA	NA	NA	NA	NA	NA	NA	66	NA	NA	NA	NA	NA	NA	NA	66	NA	NA	NA	NA	NA	NA	NA	66	66	66	66	66	66	66	66	66	66	66	NA	NA
1.7178470566408532e-6	2.2550626494740087e-6	1.3018732028616839e-8	2.760346115382854e-6	4.281986541159643e-6	9.001420919299216e-6	5.0582908586542305e-6	3.5689917148712536e-8	1398	XUT_5R-166,SUT515	NA	chrV:363697-364309(-)	XUTs	1	2	2	6	2	1	NA	NA	194	30	31	31.1666666666667	22.5	85	NA	NA	194	30	31	25.5	22.5	85	NA	NA	194	194	194	194	194	194	194	194	194	194	194	29.9833287011299	NA
3.4356941132817063e-6	2.2550626494740087e-6	1.3018732028616838e-6	1.380173057691427e-8	2.1409932705798213e-8	3.0004736397664057e-6	5.0582908586542305e-6	3.5689917148712533e-6	1399	XUT_5R-168	NA	chrV:366508-367113(-)	XUTs	2	NA	NA	2	2	1	1	1	29.5	NA	NA	42.5	49	18	13	62	29.5	NA	NA	42.5	49	18	13	62	29.4957624075053	NA	29.05	29.1	29.15	29.5	29.75	29.8	29.85	29.9	29.95	NA	NA
3.4356941132817063e-6	2.2550626494740087e-6	1.3018732028616839e-8	5.520692230765708e-6	2.1409932705798213e-8	1.5002368198832027e-8	2.5291454293271156e-8	3.5689917148712536e-8	1401	XUT_5R-194	NA	chrV:434928-435670(-)	XUTs	2	4	NA	NA	NA	1	NA	NA	45	37.25	NA	NA	NA	11	NA	NA	45	32	NA	NA	NA	11	NA	NA	39.255572852781	NA	25.2	27.4	29.6	45	56	58.2	60.4	62.6	64.8	32.4903821675359	NA
5.153541169922559e-6	4.510125298948017e-6	3.905619608585052e-6	6.900865288457135e-6	2.1409932705798214e-6	3.0004736397664057e-6	2.5291454293271152e-6	1.070697514461376e-5	1402	XUT_5R-211	NA	chrV:488066-488578(-)	XUTs	3	5	1	2	1	2	3	3	60.3333333333333	44.8	7	56	44	33.5	36.3333333333333	46	61	21	7	56	44	33.5	36	42	60.3259116728562	61	59.2	59.4	59.6	61	61	61	61	61	61	32.6737387556074	NA
1.7178470566408532e-6	2.255062649474009e-8	1.3018732028616839e-8	1.380173057691427e-8	2.1409932705798213e-8	1.5002368198832027e-8	2.5291454293271156e-8	3.5689917148712536e-8	1403	XUT_5R-230	NA	chrV:541962-542740(-)	XUTs	1	NA	NA	NA	NA	NA	NA	NA	60	NA	NA	NA	NA	NA	NA	NA	60	NA	NA	NA	NA	NA	NA	NA	60	60	60	60	60	60	60	60	60	60	60	NA	NA
1.7178470566408532e-6	2.2550626494740087e-6	1.3018732028616839e-8	1.380173057691427e-8	2.1409932705798213e-8	1.5002368198832028e-6	2.5291454293271156e-8	3.5689917148712536e-8	1404	XUT_5R-232	NA	chrV:542757-544353(-)	XUTs	1	NA	NA	1	NA	1	NA	NA	49	NA	NA	4	NA	11	NA	NA	49	NA	NA	4	NA	11	NA	NA	49	49	49	49	49	49	49	49	49	49	49	NA	NA
1.0307082339845118e-5	2.2550626494740087e-6	1.3018732028616838e-6	1.380173057691427e-8	2.1409932705798213e-8	1.5002368198832027e-8	2.5291454293271156e-8	3.5689917148712536e-8	1405	XUT_5R-36,CUT546	NA	chrV:62633-63977(-)	CUTs	6	NA	NA	NA	NA	1	NA	1	56.5	NA	NA	NA	NA	63	NA	51	56.5	NA	NA	NA	NA	63	NA	51	55.9752157826493	NA	46.25	48.5	50.75	56.5	59.75	60	62.25	64.5	66.75	NA	NA
1.7178470566408532e-6	2.255062649474009e-8	1.3018732028616839e-8	1.380173057691427e-8	2.1409932705798213e-8	1.5002368198832027e-8	2.5291454293271156e-8	3.5689917148712533e-6	1406	XUT_5R-40	NA	chrV:75955-77497(-)	XUTs	1	NA	NA	NA	NA	NA	1	NA	47	NA	NA	NA	NA	NA	23	NA	47	NA	NA	NA	NA	NA	23	NA	47	47	47	47	47	47	47	47	47	47	47	NA	NA
1.7178470566408532e-6	2.2550626494740087e-6	1.3018732028616838e-6	1.380173057691427e-6	6.422979811739464e-6	3.0004736397664057e-6	2.5291454293271152e-6	3.5689917148712533e-6	1407	XUT_5R-48,YELCdelta3	NA	chrV:98364-99707(-)	XUTs	1	1	3	2	1	1	1	1	45	30	28.3333333333333	14.5	76	54	75	47	45	30	29	14.5	76	54	75	47	45	45	45	45	45	45	45	45	45	45	45	30	30
6.871388226563413e-6	6.7651879484220265e-6	2.6037464057233677e-6	2.760346115382854e-6	2.1409932705798214e-6	6.000947279532811e-6	7.5874362879813465e-6	3.5689917148712533e-6	1408	XUT_5R-74,SUT505,XUT_5R-75	NA	chrV:151067-151894(-)	XUTs	4	2	1	4	3	3	1	2	61.25	28	97	31.25	49.6666666666667	37.3333333333333	70	70.5	54.5	28	97	30.5	54	35	70	70.5	59.1160747041076	NA	46.6	47.2	47.8	54.5	66.75	71.4	76.05	80.7	85.35	21.4476105895272	NA
1.7178470566408532e-6	2.2550626494740087e-6	3.905619608585052e-6	1.380173057691427e-6	2.1409932705798213e-8	1.5002368198832027e-8	2.5291454293271152e-6	1.4275966859485013e-5	1410	XUT_5R-90-m,SUT508	NA	chrV:175629-177624(-)	XUTs	1	1	NA	NA	1	1	4	3	13	92	NA	NA	48	46	65	53.3333333333333	13	92	NA	NA	48	46	64.5	65	13	13	13	13	13	13	13	13	13	13	13	92	92
3.4356941132817065e-5	2.9315814443162115e-5	3.905619608585052e-5	4.140519173074281e-5	3.211489905869732e-5	2.5504025938014447e-5	4.0466326869233844e-5	4.996588400819754e-5	1411	XUT_5R-93,SUT509	NA	chrV:186889-188144(-)	XUTs	20	30	15	17	16	13	14	30	62.2	43.8333333333333	48.6	36.9411764705882	54.8125	59.4615384615385	41.5	46.8333333333333	60.5	41	36	34	49.5	64	39	40.5	58.7893086582374	NA	34.65	38.6	41.55	60.5	73.75	77.4	84.35	92.2	94.7	38.193725226435	41
5.153541169922559e-6	2.255062649474009e-8	1.3018732028616838e-6	1.380173057691427e-6	2.1409932705798213e-8	1.5002368198832028e-6	2.5291454293271156e-8	3.5689917148712536e-8	1412	XUT_5R-97,SUT512	NA	chrV:202478-204665(-)	XUTs	3	1	NA	1	NA	NA	NA	1	62.6666666666667	27	NA	54	NA	NA	NA	43	61	27	NA	54	NA	NA	NA	43	61.3855363159225	NA	49.3	50.6	51.9	61	70	71.8	73.6	75.4	77.2	27	27
1.7178470566408532e-6	4.510125298948017e-6	1.3018732028616838e-6	5.520692230765708e-6	2.1409932705798214e-6	3.0004736397664057e-6	2.5291454293271156e-8	3.5689917148712536e-8	1414	XUT_6F-106,SUT107	NA	chrVI:256446-257401(+)	XUTs	1	4	1	2	NA	2	NA	1	32	18.5	38	31.5	NA	20	NA	18	32	19.5	38	31.5	NA	20	NA	18	32	32	32	32	32	32	32	32	32	32	32	16.9038794835675	NA
1.7178470566408532e-6	4.510125298948017e-6	6.509366014308419e-6	2.760346115382854e-6	4.281986541159643e-6	1.5002368198832027e-8	2.5291454293271152e-6	7.1379834297425066e-6	1418	XUT_6F-52	NA	chrVI:111497-112317(+)	XUTs	1	2	2	NA	1	2	2	5	23	48	16.5	NA	36	30.5	35.5	52.2	23	48	16.5	NA	36	30.5	35.5	49	23	23	23	23	23	23	23	23	23	23	23	47.9895822028073	NA
1.2024929396485972e-5	1.1275313247370044e-5	7.811239217170104e-6	1.6562076692297124e-5	1.498695289405875e-5	1.3502131378948824e-5	2.782059972259827e-5	1.4275966859485013e-5	1419	XUT_6R-115,SUT531,CUT581	NA	chrVI:262279-263837(-)	CUTs	7	12	7	9	11	5	4	6	41.1428571428571	50.0833333333333	34.7142857142857	42.4444444444444	63.5454545454545	64	47.25	43.5	38	33	35	34	56	52	49.5	47	36.0999819675324	NA	19.6	20.2	20.8	38	47	49.4	54.8	66.2	77.6	32.8830789528511	30
3.4356941132817063e-6	2.2550626494740087e-6	2.6037464057233677e-6	1.380173057691427e-6	2.1409932705798213e-8	3.0004736397664057e-6	2.5291454293271152e-6	3.5689917148712536e-8	1421	XUT_6R-28,SUT524	NA	chrVI:76508-77851(-)	XUTs	2	1	NA	2	1	1	NA	2	50.5	135	NA	23.5	5	60	NA	85.5	50.5	135	NA	23.5	5	60	NA	85.5	50.37856687124	NA	47.35	47.7	48.05	50.5	52.25	52.6	52.95	53.3	53.65	135	135
3.4356941132817063e-6	4.510125298948017e-6	1.3018732028616838e-6	1.380173057691427e-6	2.1409932705798213e-8	1.5002368198832027e-8	2.5291454293271152e-6	7.1379834297425066e-6	1424	XUT_6R-65,SUT528	NA	chrVI:158100-159136(-)	XUTs	2	1	NA	NA	1	2	2	1	61	48	NA	NA	54	54	88.5	53	61	48	NA	NA	54	54	88.5	53	57.9655069847577	NA	43.9	45.8	47.7	61	70.5	72.4	74.3	76.2	78.1	48	48
1.7178470566408532e-6	2.255062649474009e-8	1.3018732028616839e-8	1.380173057691427e-8	2.1409932705798213e-8	1.5002368198832027e-8	2.5291454293271156e-8	3.5689917148712536e-8	1426	XUT_6R-81,CUT577,CUT578,XUT_6R-82	NA	chrVI:194074-196349(-)	CUTs	1	NA	NA	NA	NA	NA	NA	NA	51	NA	NA	NA	NA	NA	NA	NA	51	NA	NA	NA	NA	NA	NA	NA	51	51	51	51	51	51	51	51	51	51	51	NA	NA
1.7178470566408532e-6	2.255062649474009e-8	1.3018732028616839e-8	1.380173057691427e-6	2.1409932705798213e-8	1.5002368198832027e-8	5.0582908586542305e-6	3.5689917148712536e-8	1427	XUT_7F-110	NA	chrVII:235772-236158(+)	XUTs	1	1	NA	NA	2	NA	NA	NA	33	34	NA	NA	31	NA	NA	NA	33	34	NA	NA	31	NA	NA	NA	33	33	33	33	33	33	33	33	33	33	33	34	34
5.153541169922559e-6	2.2550626494740087e-6	2.6037464057233677e-6	1.380173057691427e-8	2.1409932705798214e-6	3.0004736397664057e-6	5.0582908586542305e-6	1.070697514461376e-5	1428	XUT_7F-130	NA	chrVII:276422-277346(+)	XUTs	3	NA	1	2	2	1	3	2	41.3333333333333	NA	28	42	63	21	35.6666666666667	46.5	45	NA	28	42	63	21	36	46.5	35.6635317165788	NA	18.9	21.8	24.7	45	54	55.8	57.6	59.4	61.2	NA	NA
1.7178470566408532e-6	2.2550626494740087e-6	1.3018732028616839e-8	1.380173057691427e-8	2.1409932705798213e-8	1.5002368198832028e-6	2.5291454293271156e-8	3.5689917148712533e-6	1430	XUT_7F-16,SUT109	NA	chrVII:27763-29770(+)	XUTs	1	NA	NA	1	NA	1	1	NA	46	NA	NA	45	NA	14	43	NA	46	NA	NA	45	NA	14	43	NA	46	46	46	46	46	46	46	46	46	46	46	NA	NA
1.7178470566408533e-5	2.029556384526608e-5	6.509366014308419e-6	2.760346115382854e-5	2.1409932705798214e-05	1.5002368198832028e-5	2.276230886394404e-5	2.498294200409877e-5	1433	XUT_7F-261,SUT122,CUT148	NA	chrVII:559183-559571(+)	CUTs	10	20	10	10	9	9	7	5	32.2	33	25	20.8	44.6666666666667	22.5555555555556	45.1428571428571	46.2	29	30	22.5	18	36	22	38	34	28.7623835928799	NA	14.35	15.7	17.75	29	38.75	40.4	43.55	48.2	58.1	29.4271302488679	NA
1.7178470566408532e-6	2.255062649474009e-8	1.3018732028616838e-6	1.380173057691427e-8	2.1409932705798213e-8	1.5002368198832028e-6	2.5291454293271152e-6	3.5689917148712536e-8	1435	XUT_7F-271	NA	chrVII:592737-593362(+)	XUTs	1	NA	NA	1	1	NA	NA	1	47	NA	NA	18	10	NA	NA	25	47	NA	NA	18	10	NA	NA	25	47	47	47	47	47	47	47	47	47	47	47	NA	NA
3.4356941132817063e-6	2.2550626494740087e-6	1.3018732028616839e-8	2.760346115382854e-6	2.1409932705798214e-6	7.501184099416014e-6	5.0582908586542305e-6	7.1379834297425066e-6	1437	XUT_7F-283,SUT123	NA	chrVII:620205-622300(+)	XUTs	2	2	1	5	2	1	2	NA	58	21.5	14	52.4	156.5	40	53	NA	58	21.5	14	35	156.5	40	53	NA	57.9913786695919	NA	57.1	57.2	57.3	58	58.5	58.6	58.7	58.8	58.9	18.7616630392937	NA
1.7178470566408532e-6	4.510125298948017e-6	3.905619608585052e-6	1.380173057691427e-6	2.1409932705798214e-6	3.0004736397664057e-6	1.0116581717308461e-5	1.4275966859485013e-5	1439	XUT_7F-296,SUT126	NA	chrVII:660012-661542(+)	XUTs	1	1	1	2	4	2	4	3	47	33	43	34	60.5	68	57	69.6666666666667	47	33	43	34	61.5	68	66	57	47	47	47	47	47	47	47	47	47	47	47	33	33
3.4356941132817063e-6	2.255062649474009e-8	3.905619608585052e-6	1.380173057691427e-8	2.1409932705798214e-6	3.0004736397664057e-6	5.0582908586542305e-6	1.070697514461376e-5	1440	XUT_7F-31,SUT110,CUT125	NA	chrVII:63743-64426(+)	CUTs	2	NA	1	2	2	NA	3	3	39.5	NA	36	43.5	54.5	NA	55.3333333333333	56.6666666666667	39.5	NA	36	43.5	54.5	NA	18	63	39.2428337406972	NA	35.45	35.9	36.35	39.5	41.75	42.2	42.65	43.1	43.55	NA	NA
1.7178470566408532e-6	4.510125298948017e-6	5.207492811446735e-6	2.760346115382854e-6	6.422979811739464e-6	3.0004736397664057e-6	2.5291454293271152e-6	3.5689917148712533e-6	1443	XUT_7F-324,SUT128	NA	chrVII:731266-733118(+)	XUTs	1	2	3	2	1	2	1	4	15	36	62.3333333333333	88	15	16	18	31.5	15	36	65	88	15	16	18	30.5	15	15	15	15	15	15	15	15	15	15	15	35.986108430893204	NA
5.153541169922559e-6	2.2550626494740087e-6	1.3018732028616838e-6	1.2421557519222842e-5	2.1409932705798214e-6	1.0501657739182418e-5	2.276230886394404e-5	3.5689917148712536e-8	1445	XUT_7F-347,SUT131	NA	chrVII:778138-778959(+)	XUTs	3	9	1	7	9	1	NA	1	53.3333333333333	59.3333333333333	56	58.1428571428571	68.3333333333333	51	NA	20	48	53	56	58	69	51	NA	20	52.5020407369997	NA	45.3	45.6	45.9	48	57.5	59.4	61.3	63.2	65.1	53.085819960178	88
3.4356941132817063e-6	2.255062649474009e-8	5.207492811446735e-6	2.760346115382854e-6	4.281986541159643e-6	6.000947279532811e-6	2.5291454293271156e-8	7.1379834297425066e-6	1446	XUT_7F-36	NA	chrVII:78243-79825(+)	XUTs	2	2	2	4	NA	NA	2	4	69.5	17	20.5	26.5	NA	NA	39.5	46.75	69.5	17	20.5	27	NA	NA	39.5	43	69.4982014155762	NA	69.05	69.1	69.15	69.5	69.75	69.8	69.85	69.9	69.95	15.4919333848297	NA
5.153541169922559e-6	4.510125298948017e-6	1.3018732028616839e-8	1.380173057691427e-8	2.1409932705798213e-8	1.5002368198832028e-6	2.5291454293271152e-6	3.5689917148712536e-8	1447	XUT_7F-375	NA	chrVII:834077-834614(+)	XUTs	3	NA	NA	1	1	2	NA	NA	60	NA	NA	48	20	31	NA	NA	49	NA	NA	48	20	31	NA	NA	56.5467282522471	NA	41.8	42.6	43.4	49	69.5	73.6	77.7	81.8	85.9	NA	NA
1.7178470566408532e-6	2.255062649474009e-8	2.6037464057233677e-6	1.380173057691427e-6	2.1409932705798213e-8	1.5002368198832027e-8	2.5291454293271152e-6	7.1379834297425066e-6	1450	XUT_7F-414,SUT137	NA	chrVII:902190-903513(+)	XUTs	1	1	NA	NA	1	NA	2	2	58	42	NA	NA	27	NA	42	55	58	42	NA	NA	27	NA	42	55	58	58	58	58	58	58	58	58	58	58	58	42	42
5.153541169922559e-6	2.2550626494740087e-6	1.3018732028616839e-8	2.760346115382854e-6	2.1409932705798214e-6	4.500710459649608e-6	5.0582908586542305e-6	3.5689917148712536e-8	1451	XUT_7F-426,SUT138	NA	chrVII:937065-938291(+)	XUTs	3	2	1	3	2	1	NA	NA	72	40	19	24.3333333333333	44.5	55	NA	NA	69	40	19	15	44.5	55	NA	NA	48.1712632089372	NA	17.7	23.4	29.1	69	102	108.6	115.2	121.8	128.4	39.5474398665704	NA
2.5767705849612797e-5	2.029556384526608e-5	1.8226224840063574e-5	1.2421557519222842e-5	8.563973082319286e-6	7.501184099416014e-6	7.5874362879813465e-6	1.4275966859485013e-5	1452	XUT_7F-439,SUT141,CUT164	NA	chrVII:974181-975762(+)	CUTs	15	9	4	5	3	9	4	14	45.0666666666667	36.3333333333333	46	39.6	33	59.5555555555556	49	47	37	32	46	37	21	64	50.5	47.5	40.5355475517311	NA	21.4	24	27.1	37	55.5	59.6	68.7	76.6	84.9	31.7692003344838	NA
1.8896317623049386e-5	1.3530375896844053e-5	1.1716858825755154e-5	6.900865288457135e-6	6.422979811739464e-6	9.001420919299216e-6	2.5291454293271152e-6	7.1379834297425066e-6	1453	XUT_7F-44	NA	chrVII:89434-89898(+)	XUTs	11	5	3	6	1	6	2	9	51.5454545454545	53	70	35.8333333333333	20	45	65	61.5555555555556	52	36	27	36	20	46.5	65	65	44.3973765849639	NA	21	37	41.5	52	62.5	64	67	70	70	47.1005895839201	NA
8.589235283204266e-6	6.7651879484220265e-6	2.6037464057233677e-6	8.281038346148562e-6	2.1409932705798214e-6	6.000947279532811e-6	1.2645727146635578e-5	2.498294200409877e-5	1456	XUT_7F-469,SUT145	NA	chrVII:1059023-1059725(+)	XUTs	5	6	1	4	5	3	7	2	38.4	44.6666666666667	29	53.5	51.8	48.6666666666667	33.8571428571429	64.5	29	33.5	29	41	52	54	29	64.5	34.7147896929342	NA	21	22	23	29	57	57.8	58.6	59.4	60.2	38.6435747313604	NA
1.7178470566408532e-6	2.2550626494740087e-6	1.3018732028616839e-8	1.380173057691427e-6	2.1409932705798213e-8	1.5002368198832027e-8	2.5291454293271156e-8	3.5689917148712536e-8	1457	XUT_7F-470,SUT146,CUT169,XUT_7F-471	NA	chrVII:1060279-1061175(+)	CUTs	1	1	NA	NA	NA	1	NA	NA	31	35	NA	NA	NA	109	NA	NA	31	35	NA	NA	NA	109	NA	NA	31	31	31	31	31	31	31	31	31	31	31	35	35
3.4356941132817063e-6	2.255062649474009e-8	1.3018732028616838e-6	1.380173057691427e-8	2.1409932705798214e-6	1.5002368198832028e-6	2.5291454293271156e-8	3.5689917148712536e-8	1458	XUT_7F-475	NA	chrVII:1078567-1079869(+)	XUTs	2	NA	1	1	NA	NA	NA	1	77	NA	43	54	NA	NA	NA	15	77	NA	43	54	NA	NA	NA	15	76.9415362466853	NA	74.3	74.6	74.9	77	78.5	78.8	79.1	79.4	79.7	NA	NA
3.4356941132817063e-6	2.255062649474009e-8	1.3018732028616839e-8	1.380173057691427e-8	2.1409932705798214e-6	1.5002368198832028e-6	2.5291454293271152e-6	3.5689917148712536e-8	1459	XUT_7F-478	NA	chrVII:1081176-1081492(+)	XUTs	2	NA	1	1	1	NA	NA	NA	49.5	NA	77	82	53	NA	NA	NA	49.5	NA	77	82	53	NA	NA	NA	48.7647413609464	NA	41.85	42.7	43.55	49.5	53.75	54.6	55.45	56.3	57.15	NA	NA
8.589235283204266e-6	6.7651879484220265e-6	2.6037464057233677e-6	5.520692230765708e-6	6.422979811739464e-6	6.000947279532811e-6	5.0582908586542305e-6	7.1379834297425066e-6	1461	XUT_7F-480	NA	chrVII:1082814-1083576(+)	XUTs	5	4	3	4	2	3	2	2	50.4	29.75	29	35.75	24.5	24	50	33.5	49	28.5	30	30	24.5	20	50	33.5	48.6408373760104	49	33.8	37.6	41.4	49	54	57.2	60.4	63.6	66.8	29.226122906785	NA
3.4356941132817063e-6	2.255062649474009e-8	1.3018732028616838e-6	1.380173057691427e-6	4.281986541159643e-6	1.5002368198832027e-8	2.5291454293271156e-8	3.5689917148712536e-8	1463	XUT_7F-76	NA	chrVII:166331-166659(+)	XUTs	2	1	2	NA	NA	NA	NA	1	50	98	15	NA	NA	NA	NA	34	50	98	15	NA	NA	NA	NA	34	47.021271782035	NA	34.7	36.4	38.1	50	58.5	60.2	61.9	63.6	65.3	98	98
3.4356941132817063e-6	2.2550626494740087e-6	2.6037464057233677e-6	1.380173057691427e-6	2.1409932705798213e-8	1.5002368198832028e-6	2.5291454293271152e-6	3.5689917148712533e-6	1464	XUT_7F-91,YGLWtau2	NA	chrVII:204004-205227(+)	XUTs	2	1	NA	1	1	1	1	2	49.5	31	NA	104	84	17	76	49	49.5	31	NA	104	84	17	76	49	47.6235235991626	NA	37.35	38.7	40.05	49.5	56.25	57.6	58.95	60.3	61.65	31	31
1.7178470566408532e-6	2.255062649474009e-8	1.3018732028616838e-6	1.380173057691427e-8	2.1409932705798213e-8	1.5002368198832027e-8	2.5291454293271152e-6	3.5689917148712536e-8	1466	XUT_7R-105,CUT592	NA	chrVII:255866-257281(-)	CUTs	1	NA	NA	NA	1	NA	NA	1	71	NA	NA	NA	25	NA	NA	18	71	NA	NA	NA	25	NA	NA	18	71	71	71	71	71	71	71	71	71	71	71	NA	NA
8.589235283204266e-6	1.3530375896844053e-5	1.4320605231478523e-5	1.380173057691427e-5	1.712794616463857e-5	9.001420919299216e-6	2.5291454293271152e-6	1.4275966859485013e-5	1467	XUT_7R-116,SUT542	NA	chrVII:272363-273139(-)	XUTs	5	10	8	6	1	6	4	11	29	27.4	30.25	35.1666666666667	26	54.6666666666667	41	43.5454545454545	33	27.5	33.5	37.5	26	54.5	44.5	37	27.5446875867135	NA	17.2	18.4	19.6	33	35	35.8	36.6	37.4	38.2	26.0081653798046	NA
1.7178470566408532e-6	4.510125298948017e-6	3.905619608585052e-6	6.900865288457135e-6	2.1409932705798214e-6	1.5002368198832028e-6	2.5291454293271156e-8	3.5689917148712533e-6	1468	XUT_7R-12,CUT583	NA	chrVII:21509-23349(-)	CUTs	1	5	1	1	NA	2	1	3	77	21.2	7	4	NA	37.5	4	26.6666666666667	77	21	7	4	NA	37.5	4	12	77	77	77	77	77	77	77	77	77	77	77	16.5452421879124	NA
1.7178470566408532e-6	2.255062649474009e-8	3.905619608585052e-6	1.380173057691427e-8	2.1409932705798213e-8	1.5002368198832027e-8	2.5291454293271152e-6	3.5689917148712536e-8	1470	XUT_7R-124	NA	chrVII:292824-293301(-)	XUTs	1	NA	NA	NA	1	NA	NA	3	35	NA	NA	NA	83	NA	NA	41.6666666666667	35	NA	NA	NA	83	NA	NA	38	35	35	35	35	35	35	35	35	35	35	35	NA	NA
1.7178470566408532e-6	2.255062649474009e-8	1.3018732028616839e-8	1.380173057691427e-8	2.1409932705798213e-8	1.5002368198832027e-8	2.5291454293271156e-8	3.5689917148712533e-6	1474	XUT_7R-165	NA	chrVII:393151-393679(-)	XUTs	1	NA	NA	NA	NA	NA	1	NA	21	NA	NA	NA	NA	NA	15	NA	21	NA	NA	NA	NA	NA	15	NA	21	21	21	21	21	21	21	21	21	21	21	NA	NA
5.153541169922559e-6	4.510125298948017e-6	2.6037464057233677e-6	2.760346115382854e-6	2.1409932705798213e-8	6.000947279532811e-6	2.5291454293271152e-6	3.5689917148712533e-6	1476	XUT_7R-173	NA	chrVII:403287-403773(-)	XUTs	3	2	NA	4	1	2	1	2	42.6666666666667	46.5	NA	35.5	21	15	50	31.5	39	46.5	NA	36.5	21	15	50	31.5	42.3675228930203	39	39	39	39	39	44.5	45.6	46.7	47.8	48.9	45.5192267069642	NA
5.153541169922559e-6	2.2550626494740087e-6	2.6037464057233677e-6	2.760346115382854e-6	2.1409932705798213e-8	1.5002368198832027e-8	5.0582908586542305e-6	3.5689917148712536e-8	1478	XUT_7R-187	NA	chrVII:423278-424399(-)	XUTs	3	2	NA	NA	2	1	NA	2	61	114	NA	NA	59.5	32	NA	55.5	60	114	NA	NA	59.5	32	NA	55.5	60.8328308375748	NA	56.4	56.8	57.2	60	63.5	64.2	64.9	65.6	66.3	99.8548947222919	NA
8.589235283204266e-6	6.7651879484220265e-6	6.509366014308419e-6	1.380173057691427e-6	2.1409932705798214e-6	6.000947279532811e-6	1.0116581717308461e-5	7.1379834297425066e-6	1479	XUT_7R-19,SUT533,SUT534,XUT_7R-20,CUT584	NA	chrVII:31839-35365(-)	CUTs	5	1	1	4	4	3	2	5	52.6	61	5	39.25	35.75	66.3333333333333	86.5	69.4	54	61	5	37.5	32.5	60	86.5	71	52.117612144669	60	43.6	44.2	44.8	54	60	60	60	60	60	61	61
1.7178470566408532e-6	2.255062649474009e-8	1.3018732028616839e-8	1.380173057691427e-8	2.1409932705798213e-8	1.5002368198832027e-8	2.5291454293271156e-8	3.5689917148712536e-8	1480	XUT_7R-213,SUT548	NA	chrVII:483158-484431(-)	XUTs	1	NA	NA	NA	NA	NA	NA	NA	65	NA	NA	NA	NA	NA	NA	NA	65	NA	NA	NA	NA	NA	NA	NA	65	65	65	65	65	65	65	65	65	65	65	NA	NA
4.294617641602133e-5	4.5101252989480175e-5	5.59805477230524e-5	4.968623007689137e-5	4.710185195275607e-5	3.900615731696327e-5	2.5291454293271156e-5	3.925890886358379e-5	1483	XUT_7R-243,CUT606	NA	chrVII:534981-535805(-)	CUTs	25	36	22	26	10	20	11	43	41.8	27.8888888888889	28.8636363636364	39.3076923076923	36.4	35.85	41.0909090909091	36.5116279069767	40	25	25	27	41	29.5	41	33	36.1508715603689	NA	13.4	15	20.4	40	48	53.4	59.8	72.4	88	23.371946684908	31
5.153541169922559e-6	4.510125298948017e-6	1.041498562289347e-5	5.520692230765708e-6	2.1409932705798214e-6	6.000947279532811e-6	2.5291454293271152e-6	3.5689917148712536e-8	1484	XUT_7R-245,SUT550	NA	chrVII:543317-544561(-)	XUTs	3	4	1	4	1	2	NA	8	38.3333333333333	38.75	33	56.5	22	36.5	NA	47.125	40	34.5	33	59.5	22	36.5	NA	40.5	34.0391705415525	NA	19.3	21.6	23.9	40	49	50.8	52.6	54.4	56.2	33.4514506886082	NA
1.7178470566408532e-6	2.255062649474009e-8	1.3018732028616839e-8	1.380173057691427e-8	2.1409932705798213e-8	1.5002368198832027e-8	2.5291454293271156e-8	3.5689917148712536e-8	1486	XUT_7R-255	NA	chrVII:560303-561385(-)	XUTs	1	NA	NA	NA	NA	NA	NA	NA	37	NA	NA	NA	NA	NA	NA	NA	37	NA	NA	NA	NA	NA	NA	NA	37	37	37	37	37	37	37	37	37	37	37	NA	NA
1.7178470566408532e-6	4.510125298948017e-6	3.905619608585052e-6	6.900865288457135e-6	4.281986541159643e-6	1.5002368198832028e-6	2.5291454293271152e-6	1.4275966859485013e-5	1488	XUT_7R-264,SUT551	NA	chrVII:576759-579388(-)	XUTs	1	5	2	1	1	2	4	3	49	32.8	32	24	14	65.5	39.25	58.3333333333333	49	30	32	24	14	65.5	37	48	49	49	49	49	49	49	49	49	49	49	49	29.3124916062579	17
3.4356941132817063e-6	2.255062649474009e-8	6.509366014308419e-6	1.380173057691427e-6	4.281986541159643e-6	1.5002368198832028e-6	2.5291454293271156e-8	3.5689917148712536e-8	1492	XUT_7R-315,SUT556,CUT615	NA	chrVII:701090-702671(-)	CUTs	2	1	2	1	NA	NA	NA	5	22	53	36.5	30	NA	NA	NA	40.2	22	53	36.5	30	NA	NA	NA	33	20.0748598998847	NA	13.9	14.8	15.7	22	26.5	27.4	28.3	29.2	30.1	53	53
5.153541169922559e-6	2.255062649474009e-8	1.3018732028616838e-6	1.380173057691427e-6	2.1409932705798213e-8	1.5002368198832027e-8	5.0582908586542305e-6	3.5689917148712533e-6	1493	XUT_7R-328	NA	chrVII:718533-719260(-)	XUTs	3	1	NA	NA	2	NA	1	1	34	53	NA	NA	38.5	NA	31	70	36	53	NA	NA	38.5	NA	31	70	32.4024689476587	NA	22.5	24	25.5	36	40.5	41.4	42.3	43.2	44.1	53	53
8.589235283204266e-6	2.255062649474009e-8	2.6037464057233677e-6	1.380173057691427e-6	2.1409932705798213e-8	1.5002368198832027e-8	2.5291454293271156e-8	7.1379834297425066e-6	1494	XUT_7R-340,SUT559	NA	chrVII:741715-742103(-)	XUTs	5	1	NA	NA	NA	NA	2	2	62.2	31	NA	NA	NA	NA	77.5	71	58	31	NA	NA	NA	NA	77.5	71	48.7719911420435	NA	19.6	27.2	34.8	58	61	74.8	88.6	102.4	116.2	31	31
1.7178470566408532e-6	2.029556384526608e-5	7.811239217170104e-6	8.281038346148562e-6	4.281986541159643e-6	9.001420919299216e-6	2.5291454293271156e-8	3.5689917148712533e-6	1495	XUT_7R-365,SUT564,CUT623	NA	chrVII:800364-801871(-)	CUTs	1	6	2	6	NA	9	1	6	14	24.3333333333333	13.5	22.3333333333333	NA	36	13	20.8333333333333	14	27	13.5	20	NA	28	13	23	14	14	14	14	14	14	14	14	14	14	14	22.2509680452024	NA
3.4356941132817063e-6	4.510125298948017e-6	1.3018732028616838e-6	2.760346115382854e-6	4.281986541159643e-6	4.500710459649608e-6	2.5291454293271156e-8	3.5689917148712533e-6	1496	XUT_7R-374	NA	chrVII:810550-811479(-)	XUTs	2	2	2	3	NA	2	1	1	18.5	22	19	37.6666666666667	NA	30	12	25	18.5	22	19	48	NA	30	12	25	17.3205080756888	NA	12.65	13.3	13.95	18.5	21.75	22.4	23.05	23.7	24.35	21.9089023002066	NA
5.153541169922559e-6	2.2550626494740087e-6	2.6037464057233677e-6	9.661211403839988e-6	4.281986541159643e-6	9.001420919299216e-6	2.5291454293271152e-6	1.4275966859485013e-5	1497	XUT_7R-42,SUT536,XUT_7R-43	NA	chrVII:94750-97071(-)	XUTs	3	7	2	6	1	1	4	2	29.6666666666667	52.1428571428571	98.5	50.6666666666667	64	32	51.75	25	15	49	98.5	47	64	32	52.5	25	23.2696677145056	NA	14.1	14.2	14.3	15	37.5	42	46.5	51	55.5	47.4644104486187	81
1.0478867045509204e-4	6.990694213369428e-5	1.210742078661366e-4	8.005003734610275e-5	8.563973082319285e-5	8.551349873334255e-5	1.2139898060770154e-4	1.1063874316100885e-4	1498	XUT_7R-426	NA	chrVII:931335-932053(-)	XUTs	61	58	40	57	48	31	31	93	32.3934426229508	30.7241379310345	26.875	29.719298245614	43.6458333333333	34.3548387096774	37.6774193548387	31.0430107526882	30	24	20.5	23	41.5	36	33	29	28.5328946080272	18	12	13	18	30	43	47	52	55	58	25.2153629506302	NA
3.4356941132817063e-6	2.255062649474009e-8	3.905619608585052e-6	5.520692230765708e-6	6.422979811739464e-6	1.3502131378948824e-5	1.5174872575962693e-5	7.1379834297425066e-6	1499	XUT_7R-433,SUT569	NA	chrVII:942613-944919(-)	XUTs	2	4	3	9	6	NA	2	3	74	67.25	23.3333333333333	63.2222222222222	56	NA	55.5	72.3333333333333	74	34.5	20	58	61	NA	55.5	58	72.8491592264455	NA	62.3	63.6	64.9	74	80.5	81.8	83.1	84.4	85.7	43.58524585435	NA
1.7178470566408532e-6	2.255062649474009e-8	1.3018732028616839e-8	1.380173057691427e-8	2.1409932705798213e-8	1.5002368198832027e-8	5.0582908586542305e-6	3.5689917148712536e-8	1501	XUT_7R-45	NA	chrVII:97141-98586(-)	XUTs	1	NA	NA	NA	2	NA	NA	NA	67	NA	NA	NA	37.5	NA	NA	NA	67	NA	NA	NA	37.5	NA	NA	NA	67	67	67	67	67	67	67	67	67	67	67	NA	NA
1.7178470566408532e-6	4.510125298948017e-6	3.905619608585052e-6	1.380173057691427e-6	4.281986541159643e-6	6.000947279532811e-6	2.5291454293271152e-6	3.5689917148712533e-6	1506	XUT_7R-97	NA	chrVII:225885-226487(-)	XUTs	1	1	2	4	1	2	1	3	47	34	31.5	46.75	12	19.5	74	42	47	34	31.5	53.5	12	19.5	74	49	47	47	47	47	47	47	47	47	47	47	47	34	34
1.7178470566408532e-6	2.255062649474009e-8	2.6037464057233677e-6	1.380173057691427e-6	2.1409932705798213e-8	3.0004736397664057e-6	2.5291454293271156e-8	3.5689917148712536e-8	1508	XUT_8F-104,SUT159	NA	chrVIII:222861-224236(+)	XUTs	1	1	NA	2	NA	NA	NA	2	42	63	NA	26.5	NA	NA	NA	46.5	42	63	NA	26.5	NA	NA	NA	46.5	42	42	42	42	42	42	42	42	42	42	42	63	63
1.7178470566408532e-6	2.2550626494740087e-6	2.6037464057233677e-6	4.140519173074281e-6	2.1409932705798214e-6	1.5002368198832027e-8	2.5291454293271156e-8	3.5689917148712533e-6	1509	XUT_8F-131,SUT164	NA	chrVIII:293840-296460(+)	XUTs	1	3	1	NA	NA	1	1	2	70	35.3333333333333	72	NA	NA	57	57	21	70	14	72	NA	NA	57	57	21	70	70	70	70	70	70	70	70	70	70	70	23.1918421575478	NA
1.7178470566408532e-6	4.510125298948017e-6	5.207492811446735e-6	1.380173057691427e-8	2.1409932705798213e-8	1.5002368198832027e-8	2.5291454293271156e-8	3.5689917148712536e-8	1510	XUT_8F-134,SUT165	NA	chrVIII:314155-314753(+)	XUTs	1	NA	NA	NA	NA	2	NA	4	31	NA	NA	NA	NA	39.5	NA	37.5	31	NA	NA	NA	NA	39.5	NA	34.5	31	31	31	31	31	31	31	31	31	31	31	NA	NA
1.7178470566408532e-6	2.2550626494740087e-6	1.3018732028616838e-6	1.380173057691427e-8	2.1409932705798213e-8	1.5002368198832027e-8	2.5291454293271156e-8	3.5689917148712536e-8	1511	XUT_8F-135	NA	chrVIII:314759-315706(+)	XUTs	1	NA	NA	NA	NA	1	NA	1	36	NA	NA	NA	NA	14	NA	67	36	NA	NA	NA	NA	14	NA	67	36	36	36	36	36	36	36	36	36	36	36	NA	NA
1.7178470566408532e-6	2.255062649474009e-8	1.3018732028616839e-8	1.380173057691427e-6	2.1409932705798214e-6	1.5002368198832028e-6	2.5291454293271152e-6	3.5689917148712536e-8	1512	XUT_8F-159	NA	chrVIII:368072-368559(+)	XUTs	1	1	1	1	1	NA	NA	NA	46	103	46	28	44	NA	NA	NA	46	103	46	28	44	NA	NA	NA	46	46	46	46	46	46	46	46	46	46	46	103	103
3.4356941132817063e-6	9.020250597896035e-6	2.6037464057233677e-6	4.140519173074281e-6	6.422979811739464e-6	1.5002368198832028e-6	7.5874362879813465e-6	3.5689917148712533e-6	1515	XUT_8F-193,SUT171	NA	chrVIII:429406-429794(+)	XUTs	2	3	3	1	3	4	1	2	53.5	29.3333333333333	34.3333333333333	31	27.6666666666667	23.75	67	42.5	53.5	34	32	31	19	24	67	42.5	52.9716905525961	NA	46.75	47.5	48.25	53.5	57.25	58	58.75	59.5	60.25	27.0943203285874	NA
6.871388226563413e-6	6.7651879484220265e-6	3.905619608585052e-6	2.760346115382854e-6	2.1409932705798214e-6	1.5002368198832027e-8	2.5291454293271152e-6	7.1379834297425066e-6	1516	XUT_8F-204	NA	chrVIII:458034-459061(+)	XUTs	4	2	1	NA	1	3	2	3	35.75	114	15	NA	99	43	60	68.6666666666667	35.5	114	15	NA	99	43	60	74	30.8960494224028	NA	15.1	17.2	19.3	35.5	47.75	50	52.25	54.5	56.75	101.449494823779	NA
3.4356941132817063e-6	2.255062649474009e-8	1.3018732028616839e-8	1.380173057691427e-6	2.1409932705798213e-8	1.5002368198832028e-6	2.5291454293271152e-6	3.5689917148712536e-8	1520	XUT_8F-239,SUT174	NA	chrVIII:522158-522596(+)	XUTs	2	1	NA	1	1	NA	NA	NA	37	19	NA	68	61	NA	NA	NA	37	19	NA	68	61	NA	NA	NA	35	NA	26.2	27.4	28.6	37	43	44.2	45.4	46.6	47.8	19	19
8.589235283204266e-6	9.020250597896035e-6	3.905619608585052e-6	1.380173057691427e-6	4.281986541159643e-6	3.0004736397664057e-6	5.0582908586542305e-6	7.1379834297425066e-6	1521	XUT_8F-246	NA	chrVIII:529922-530458(+)	XUTs	5	1	2	2	2	4	2	3	52.4	52	30	41.5	28.5	52.25	43	36.6666666666667	57	52	30	41.5	28.5	51	43	46	47.5230924390449	73	24.4	27.8	31.2	57	73	73	73	73	73	52	52
6.871388226563413e-6	1.1275313247370044e-5	2.6037464057233677e-6	1.380173057691427e-8	4.281986541159643e-6	3.0004736397664057e-6	2.5291454293271156e-8	3.5689917148712536e-8	1522	XUT_8F-36,SUT151	NA	chrVIII:98336-98930(+)	XUTs	4	NA	2	2	NA	5	NA	2	33.75	NA	24.5	31.5	NA	20	NA	35.5	38	NA	24.5	31.5	NA	20	NA	35.5	31.5217329082408	NA	18.85	21.7	24.55	38	41.5	41.8	42.1	42.4	42.7	NA	NA
1.7178470566408532e-6	2.255062649474009e-8	1.3018732028616839e-8	1.380173057691427e-8	2.1409932705798213e-8	1.5002368198832027e-8	2.5291454293271156e-8	3.5689917148712536e-8	1523	XUT_8F-67,SUT154	NA	chrVIII:150933-151467(+)	XUTs	1	NA	NA	NA	NA	NA	NA	NA	32	NA	NA	NA	NA	NA	NA	NA	32	NA	NA	NA	NA	NA	NA	NA	32	32	32	32	32	32	32	32	32	32	32	NA	NA
1.7178470566408532e-6	6.7651879484220265e-6	7.811239217170104e-6	2.760346115382854e-6	2.1409932705798214e-6	3.0004736397664057e-6	2.5291454293271152e-6	3.5689917148712536e-8	1526	XUT_8F-92,SUT157	NA	chrVIII:201611-204111(+)	XUTs	1	2	1	2	1	3	NA	6	42	23	54	24	29	37.3333333333333	NA	24.1666666666667	42	23	54	24	29	36	NA	17	42	42	42	42	42	42	42	42	42	42	42	22.9782505861521	NA
3.4356941132817063e-6	9.020250597896035e-6	6.509366014308419e-6	8.281038346148562e-6	1.0704966352899107e-5	6.000947279532811e-6	2.5291454293271152e-6	1.070697514461376e-5	1527	XUT_8R-10,SUT573	NA	chrVIII:14529-15971(-)	XUTs	2	6	5	4	1	4	3	5	58.5	43.1666666666667	57.2	65	57	38.25	52.6666666666667	46.4	58.5	42	58	62.5	57	42	40	50	57.8791845139511	NA	50.85	51.7	52.55	58.5	62.75	63.6	64.45	65.3	66.15	34.886958624114	NA
3.4356941132817063e-6	4.510125298948017e-6	1.3018732028616839e-8	1.380173057691427e-8	4.281986541159643e-6	1.5002368198832028e-6	2.5291454293271156e-8	3.5689917148712536e-8	1530	XUT_8R-125,SUT582	NA	chrVIII:255945-256318(-)	XUTs	2	NA	2	1	NA	2	NA	NA	29.5	NA	68.5	65	NA	21	NA	NA	29.5	NA	68.5	65	NA	21	NA	NA	27.9284800875379	NA	20.95	21.9	22.85	29.5	34.25	35.2	36.15	37.1	38.05	NA	NA
1.7178470566408533e-5	9.020250597896035e-6	9.113112420031787e-6	1.380173057691427e-6	2.1409932705798214e-6	1.5002368198832027e-8	7.5874362879813465e-6	2.141395028922752e-5	1536	XUT_8R-174,SUT587	NA	chrVIII:356158-358183(-)	XUTs	10	1	1	NA	3	4	6	7	80.6	59	42	NA	50	51.75	47	57.2857142857143	74	59	42	NA	48	57.5	47.5	53	69.4612575315224	NA	31.3	46.6	54.2	74	92.75	98.8	102.85	113.7	148.35	59	59
1.7178470566408532e-6	1.1275313247370044e-5	5.207492811446735e-6	1.380173057691427e-6	2.1409932705798213e-8	1.5002368198832028e-6	2.5291454293271152e-6	3.5689917148712533e-6	1537	XUT_8R-189,SUT588	NA	chrVIII:383351-384949(-)	XUTs	1	1	NA	1	1	5	1	4	40	67	NA	45	11	47.4	31	44.5	40	67	NA	45	11	44	31	54	40	40	40	40	40	40	40	40	40	40	40	67	67
3.4356941132817063e-6	4.510125298948017e-6	5.207492811446735e-6	4.140519173074281e-6	2.1409932705798213e-8	1.5002368198832028e-6	7.5874362879813465e-6	7.1379834297425066e-6	1539	XUT_8R-193,CUT651,SUT590	NA	chrVIII:386572-386997(-)	CUTs	2	3	NA	1	3	2	2	4	24	28.6666666666667	NA	132	26.6666666666667	21.5	45	26.5	24	25	NA	132	31	21.5	45	27	23.9791576165636	NA	23.1	23.2	23.3	24	24.5	24.6	24.7	24.8	24.9	26.207413942089	NA
1.7178470566408532e-6	2.255062649474009e-8	1.3018732028616839e-8	1.380173057691427e-8	2.1409932705798213e-8	1.5002368198832027e-8	2.5291454293271156e-8	3.5689917148712536e-8	1540	XUT_8R-199	NA	chrVIII:401359-402039(-)	XUTs	1	NA	NA	NA	NA	NA	NA	NA	52	NA	NA	NA	NA	NA	NA	NA	52	NA	NA	NA	NA	NA	NA	NA	52	52	52	52	52	52	52	52	52	52	52	NA	NA
1.7178470566408532e-6	4.510125298948017e-6	1.3018732028616839e-8	1.380173057691427e-8	4.281986541159643e-6	1.5002368198832028e-6	1.2645727146635578e-5	1.4275966859485013e-5	1541	XUT_8R-217,SUT592	NA	chrVIII:456049-458501(-)	XUTs	1	NA	2	1	5	2	4	NA	36	NA	55	36	59	65.5	59.25	NA	36	NA	55	36	53	65.5	62	NA	36	36	36	36	36	36	36	36	36	36	36	NA	NA
8.589235283204266e-6	4.510125298948017e-6	3.905619608585052e-6	8.281038346148562e-6	8.563973082319286e-6	6.000947279532811e-6	7.5874362879813465e-6	1.070697514461376e-5	1543	XUT_8R-223,YHRCdelta12,SUT593	NA	chrVIII:463826-465581(-)	XUTs	5	6	4	4	3	2	3	3	73	31.8333333333333	29	48.5	34.3333333333333	32	45.6666666666667	47.6666666666667	62	28.5	27	46	27	32	41	54	64.4868332540436	NA	36.6	41.2	45.8	62	70	85.2	100.4	115.6	130.8	30.3772157512204	24
3.4356941132817063e-6	2.2550626494740087e-6	3.905619608585052e-6	2.760346115382854e-6	2.1409932705798213e-8	4.500710459649608e-6	2.5291454293271152e-6	7.1379834297425066e-6	1544	XUT_8R-247,SUT599	NA	chrVIII:518810-520511(-)	XUTs	2	2	NA	3	1	1	2	3	31.5	23.5	NA	36	70	52	24.5	64	31.5	23.5	NA	41	70	52	24.5	60	28.9136645896019	NA	20.25	21.5	22.75	31.5	37.75	39	40.25	41.5	42.75	23.0651251893416	NA
8.589235283204266e-6	9.020250597896035e-6	6.509366014308419e-6	9.661211403839988e-6	4.281986541159643e-6	7.501184099416014e-6	2.5291454293271156e-8	1.070697514461376e-5	1546	XUT_8R-26,SUT574	NA	chrVIII:56500-58966(-)	XUTs	5	7	2	5	NA	4	3	5	60.4	35.1428571428571	40.5	22.4	NA	30	38.3333333333333	44	33	23	40.5	21	NA	28	26	42	47.2888053542828	NA	23	24	25	33	104	106.4	108.8	111.2	113.6	25.9910100649079	NA
5.153541169922559e-6	4.510125298948017e-6	3.905619608585052e-6	2.760346115382854e-6	4.281986541159643e-6	1.5002368198832028e-6	2.5291454293271152e-6	3.5689917148712536e-8	1547	XUT_8R-47,SUT577	NA	chrVIII:105126-105458(-)	XUTs	3	2	2	1	1	2	NA	3	20.6666666666667	11.5	61.5	45	12	14	NA	21.6666666666667	25	11.5	61.5	45	12	14	NA	23	17.3801332244322	NA	8.8	10.6	12.4	25	27.5	28	28.5	29	29.5	10.9544511501033	NA
1.7178470566408532e-6	2.2550626494740087e-6	1.3018732028616839e-8	1.380173057691427e-8	2.1409932705798213e-8	1.5002368198832027e-8	2.5291454293271156e-8	3.5689917148712536e-8	1548	XUT_8R-64,CUT640	NA	chrVIII:127891-129350(-)	CUTs	1	NA	NA	NA	NA	1	NA	NA	52	NA	NA	NA	NA	30	NA	NA	52	NA	NA	NA	NA	30	NA	NA	52	52	52	52	52	52	52	52	52	52	52	NA	NA
8.589235283204266e-6	2.255062649474009e-8	3.905619608585052e-6	1.380173057691427e-6	2.1409932705798214e-6	3.0004736397664057e-6	7.5874362879813465e-6	1.070697514461376e-5	1551	XUT_8R-98,SUT579	NA	chrVIII:201792-204305(-)	XUTs	5	1	1	2	3	NA	3	3	53.4	40	36	109.5	65.6666666666667	NA	55	63.3333333333333	57	40	36	109.5	71	NA	49	60	50.8446980836102	NA	32	35	38	57	64	65.8	67.6	69.4	71.2	40	40
3.4356941132817063e-6	2.2550626494740087e-6	6.509366014308419e-6	8.281038346148562e-6	2.1409932705798214e-6	1.0501657739182418e-5	1.0116581717308461e-5	1.4275966859485013e-5	1552	XUT_9F-10,SUT176	NA	chrIX:34852-37296(+)	XUTs	2	6	1	7	4	1	4	5	59.5	50.5	18	30	58.25	55	72	42	59.5	47.5	18	30	68.5	55	69	43	59.0254182534948	NA	52.75	53.5	54.25	59.5	63.25	64	64.75	65.5	66.25	42.2394742046732	NA
6.871388226563413e-6	9.020250597896035e-6	1.1716858825755154e-5	1.5181903634605698e-5	2.1409932705798214e-6	1.0501657739182418e-5	1.5174872575962693e-5	1.7844958574356265e-5	1554	XUT_9F-113,SUT183,SUT184	NA	chrIX:222830-226536(+)	XUTs	4	11	1	7	6	4	5	9	67	47.8181818181818	87	49.5714285714286	59.5	54.25	61.6	64.1111111111111	63	53	87	44	63	62	53	62	66.5421194140845	NA	61.15	61.3	61.45	63	68.25	70.8	73.35	75.9	78.45	42.8819686879609	NA
3.4356941132817063e-6	2.2550626494740087e-6	2.6037464057233677e-6	1.380173057691427e-8	2.1409932705798213e-8	1.5002368198832027e-8	2.5291454293271156e-8	3.5689917148712533e-6	1555	XUT_9F-117	NA	chrIX:229732-230163(+)	XUTs	2	NA	NA	NA	NA	1	1	2	61	NA	NA	NA	NA	19	38	28	61	NA	NA	NA	NA	19	38	28	60.3324125159935	NA	52.9	53.8	54.7	61	65.5	66.4	67.3	68.2	69.1	NA	NA
6.871388226563413e-6	6.7651879484220265e-6	1.3018732028616838e-6	2.760346115382854e-6	1.0704966352899107e-5	6.000947279532811e-6	1.2645727146635578e-5	3.5689917148712533e-6	1556	XUT_9F-120	NA	chrIX:243700-244065(+)	XUTs	4	2	5	4	5	3	1	1	78.25	27.5	45.8	37.25	89.2	32	20	57	73	27.5	42	31	56	34	20	57	74.6345374090536	NA	52.7	55.4	58.1	73	87.75	93.6	99.45	105.3	111.15	26.4575131106459	NA
1.3742776453126825e-5	9.020250597896035e-6	2.6037464057233677e-6	5.520692230765708e-6	2.1409932705798214e-6	4.500710459649608e-6	7.5874362879813465e-6	7.1379834297425066e-6	1559	XUT_9F-136,SUT186	NA	chrIX:283062-284777(+)	XUTs	8	4	1	3	3	4	2	2	64.875	40.75	58	40.3333333333333	54	77	19	14	65	46	58	35	53	66.5	19	14	64.5423912919138	NA	55.45	57.9	60.05	65	70.25	70.6	70.95	71.9	72.95	38.3110029330528	NA
3.4356941132817063e-6	2.255062649474009e-8	1.3018732028616839e-8	1.380173057691427e-8	2.1409932705798213e-8	1.5002368198832027e-8	2.5291454293271156e-8	3.5689917148712536e-8	1560	XUT_9F-143	NA	chrIX:304304-306732(+)	XUTs	2	NA	NA	NA	NA	NA	NA	NA	59.5	NA	NA	NA	NA	NA	NA	NA	59.5	NA	NA	NA	NA	NA	NA	NA	59.4810894318522	NA	58.15	58.3	58.45	59.5	60.25	60.4	60.55	60.7	60.85	NA	NA
1.546062350976768e-5	9.020250597896035e-6	1.041498562289347e-5	5.520692230765708e-6	1.0704966352899107e-5	6.000947279532811e-6	1.0116581717308461e-5	7.1379834297425066e-6	1562	XUT_9F-176,SUT191	NA	chrIX:356728-357465(+)	XUTs	9	4	5	4	4	4	2	8	44.1111111111111	24.75	37.4	46	22.75	43.25	46.5	35.375	42	26	39	35	24.5	41.5	46.5	30.5	41.2543200784019	NA	26.6	28.2	29.2	42	50	55.6	61.2	66.8	72.4	24.3366022403323	NA
1.7178470566408532e-6	4.510125298948017e-6	2.6037464057233677e-6	2.760346115382854e-6	4.281986541159643e-6	4.500710459649608e-6	5.0582908586542305e-6	7.1379834297425066e-6	1563	XUT_9F-189,SUT193	NA	chrIX:385990-388454(+)	XUTs	1	2	2	3	2	2	2	2	70	14	26	62.6666666666667	19	56.5	94	28	70	14	26	58	19	56.5	94	28	70	70	70	70	70	70	70	70	70	70	70	13.9642400437689	NA
1.546062350976768e-5	4.510125298948017e-6	5.207492811446735e-6	1.380173057691427e-6	2.1409932705798213e-8	3.0004736397664057e-6	2.5291454293271152e-6	3.5689917148712533e-6	1564	XUT_9F-2	NA	chrIX:22546-22933(+)	XUTs	9	1	NA	2	1	2	1	4	34.7777777777778	15	NA	18	35	32.5	10	27.5	24	15	NA	18	35	32.5	10	21.5	28.437445350749	NA	16	18	19.4	24	30	42	54	68	84	15	15
6.871388226563413e-6	2.2550626494740087e-6	6.509366014308419e-6	2.760346115382854e-6	2.1409932705798214e-6	1.5002368198832027e-8	2.5291454293271152e-6	3.5689917148712536e-8	1567	XUT_9F-220	NA	chrIX:436158-436856(+)	XUTs	4	2	1	NA	1	1	NA	5	52.5	40.5	8	NA	68	29	NA	49.2	61	40.5	8	NA	68	29	NA	43	46.5044623945403	NA	24	30	36	61	65.5	66.4	67.3	68.2	69.1	40.1248052954777	NA
3.951048230273962e-5	6.314175418527224e-5	4.5565562100158934e-5	4.002501867305138e-5	1.712794616463857e-5	1.3502131378948824e-5	1.2645727146635578e-5	3.5689917148712533e-6	1570	XUT_9F-4	NA	chrIX:23340-28535(+)	XUTs	23	29	8	9	5	28	1	35	49.4782608695652	39	49.875	35	19.4	43.7142857142857	113	51.4857142857143	54	39	31	32	19	41	113	41	45.260423746722	NA	16.4	22.6	34.2	54	57.5	59.2	64.9	71	75.6	35.5002125699743	NA
1.7178470566408532e-6	2.255062649474009e-8	1.3018732028616839e-8	1.380173057691427e-8	2.1409932705798213e-8	1.5002368198832027e-8	2.5291454293271156e-8	3.5689917148712536e-8	1571	XUT_9F-57	NA	chrIX:139052-139497(+)	XUTs	1	NA	NA	NA	NA	NA	NA	NA	58	NA	NA	NA	NA	NA	NA	NA	58	NA	NA	NA	NA	NA	NA	NA	58	58	58	58	58	58	58	58	58	58	58	NA	NA
3.4356941132817063e-6	4.510125298948017e-6	1.3018732028616838e-6	1.380173057691427e-8	2.1409932705798213e-8	1.5002368198832028e-6	2.5291454293271156e-8	3.5689917148712536e-8	1573	XUT_9F-91	NA	chrIX:196987-197264(+)	XUTs	2	NA	NA	1	NA	2	NA	1	20	NA	NA	8	NA	16	NA	24	20	NA	NA	8	NA	16	NA	24	20	20	20	20	20	20	20	20	20	20	20	NA	NA
3.4356941132817063e-6	6.7651879484220265e-6	9.113112420031787e-6	2.760346115382854e-6	8.563973082319286e-6	6.000947279532811e-6	2.5291454293271152e-6	3.5689917148712536e-8	1576	XUT_9R-145,YILCdelta5	NA	chrIX:336501-338613(-)	XUTs	2	2	4	4	1	3	NA	7	38	53.5	85.5	34.5	12	23	NA	39.5714285714286	38	53.5	30.5	35	12	27	NA	35	33.466401061363	NA	21.8	23.6	25.4	38	47	48.8	50.6	52.4	54.2	51.4975727583349	NA
1.7178470566408532e-6	2.255062649474009e-8	1.3018732028616838e-6	1.380173057691427e-6	2.1409932705798214e-6	1.5002368198832027e-8	2.5291454293271152e-6	3.5689917148712533e-6	1577	XUT_9R-175	NA	chrIX:398411-399599(-)	XUTs	1	1	1	NA	1	NA	1	1	25	14	61	NA	19	NA	16	45	25	14	61	NA	19	NA	16	45	25	25	25	25	25	25	25	25	25	25	25	14	14
1.7178470566408532e-6	2.2550626494740087e-6	2.6037464057233677e-6	1.380173057691427e-6	2.1409932705798214e-6	3.0004736397664057e-6	2.5291454293271152e-6	3.5689917148712536e-8	1579	XUT_9R-35	NA	chrIX:92956-93491(-)	XUTs	1	1	1	2	1	1	NA	2	28	20	60	19	25	25	NA	13	28	20	60	19	25	25	NA	13	28	28	28	28	28	28	28	28	28	28	28	20	20
1.7178470566408532e-6	2.255062649474009e-8	2.6037464057233677e-6	1.380173057691427e-8	2.1409932705798213e-8	1.5002368198832028e-6	2.5291454293271156e-8	3.5689917148712536e-8	1582	XUT_9R-51	NA	chrIX:125889-127044(-)	XUTs	1	NA	NA	1	NA	NA	NA	2	39	NA	NA	95	NA	NA	NA	42.5	39	NA	NA	95	NA	NA	NA	42.5	39	39	39	39	39	39	39	39	39	39	39	NA	NA
1.7178470566408532e-6	2.2550626494740087e-6	1.3018732028616838e-6	1.380173057691427e-8	2.1409932705798213e-8	1.5002368198832028e-6	2.5291454293271156e-8	3.5689917148712536e-8	1583	XUT_9R-53	NA	chrIX:127138-127465(-)	XUTs	1	NA	NA	1	NA	1	NA	1	40	NA	NA	23	NA	158	NA	11	40	NA	NA	23	NA	158	NA	11	40	40	40	40	40	40	40	40	40	40	40	NA	NA
5.153541169922559e-6	2.2550626494740087e-6	3.905619608585052e-6	2.760346115382854e-6	2.1409932705798213e-8	4.500710459649608e-6	7.5874362879813465e-6	3.5689917148712533e-6	1584	XUT_9R-55,SUT606	NA	chrIX:132063-135312(-)	XUTs	3	2	NA	3	3	1	1	3	55.3333333333333	38.5	NA	43	60.3333333333333	44	58	59.6666666666667	62	38.5	NA	51	57	44	58	60	53.5660232429834	NA	39.5	42	44.5	62	64.5	65	65.5	66	66.5	26.944387170615	NA
5.153541169922559e-6	4.510125298948017e-6	1.3018732028616838e-6	1.380173057691427e-6	2.1409932705798213e-8	1.5002368198832028e-6	2.5291454293271152e-6	3.5689917148712536e-8	1585	XUT_9R-77,SUT610	NA	chrIX:195275-196339(-)	XUTs	3	1	NA	1	1	2	NA	1	43.6666666666667	45	NA	19	88	31.5	NA	37	37	45	NA	19	88	31.5	NA	37	38.8435547314789	NA	23.5	25	26.5	37	54.5	58	61.5	65	68.5	45	45
2.233201173633109e-5	1.578543854631806e-5	1.4320605231478523e-5	1.1041384461531416e-5	8.563973082319286e-6	1.5002368198832028e-5	1.770401800528981e-5	3.5689917148712533e-6	1587	YAL001C_TFC3	TFC3	chrI:147523-151211(-)	ORFS	13	8	4	10	7	7	1	11	58.3846153846154	41.5	23.25	57	48	45	13	32.6363636363636	50	38	21	61.5	44	44	13	31	52.0431452657908	NA	30.8	33.4	37.6	50	54	65.4	74.2	77.8	115	37.9890880969874	38
1.2024929396485972e-5	1.578543854631806e-5	5.207492811446735e-6	2.346294198075426e-5	1.712794616463857e-5	1.8002841838598432e-5	2.276230886394404e-5	2.141395028922752e-5	1588	YAL002W_VPS8	VPS8	chrI:143599-147599(+)	ORFS	7	17	8	12	9	7	6	4	46.1428571428571	50.2941176470588	44.25	56.25	46.2222222222222	46.7142857142857	34.1666666666667	71	43	46	45	55	48	46	32.5	59	43.9630617944145	NA	28.4	30.8	33.2	43	59	60.8	62.3	63.2	64.1	39.229212434746	NA
0.0024977496203558006	0.0025143948541635195	0.0023043155690651803	0.0015720171127105353	0.0012481990767480358	0.0010351634057194099	5.184748130120587e-4	1.606046271692064e-4	1589	YAL003W,snR18_EFB1,SNR18	EFB1,SNR18	chrI:142127-143439(+)	snRNA	1454	1139	583	690	205	1115	45	1770	34.1244841815681	32.8279192273924	32.7512864493997	35.6246376811594	34.8975609756098	32.6511210762332	38.4	33.5887005649718	30	27	27	30	31	28	30	29	29.4291266718315	22	12	15	17	30	42	46	50	57	68	27.920767001746	22
3.6074788189457914e-4	3.0668852032846516e-4	5.116361687246418e-4	0.0014933472484221241	0.0019311759300629989	0.0031039899803383467	0.005948550049777375	0.0032335064936733554	1590	YAL005C_SSA1	SSA1	chrI:139371-141683(-)	ORFS	210	1082	902	2069	2352	136	906	393	31.447619047619	52.5203327171904	51.890243902439	48.0289995166747	40.9970238095238	35.6985294117647	23.8587196467991	48.5852417302799	24	50	48	45	36	31	19	46	24.9467529888455	19	9.45	11	13	24	38	44	46.65	57	70.55	45.9270997960842	56
1.7522039977736702e-4	1.307936336694925e-4	2.0699783925500774e-4	1.7114145915373696e-4	1.4558754239942784e-4	1.590251029076195e-4	2.6050197922069287e-4	2.9265732061944277e-4	1591	YAL007C_ERP2	ERP2	chrI:137571-138451(-)	ORFS	102	124	68	106	103	58	82	159	35.578431372549	32.5725806451613	37.3823529411765	37.9056603773585	47.2135922330097	37.1206896551724	36.1219512195122	34.0314465408805	29.5	27	28.5	32.5	35	32	31	28	29.2744444833118	14	11.05	13.1	14	29.5	45.5	51	54.85	61.8	74.95	27.4248867144745	22
2.748555290625365e-5	2.9315814443162115e-5	3.1244956868680415e-5	3.312415338459425e-5	3.425589232927714e-5	3.3005210037430455e-5	3.793718143990673e-5	7.137983429742506e-5	1592	YAL008W_FUN14	FUN14	chrI:136863-137639(+)	ORFS	16	24	16	22	15	13	20	24	38.9375	42.75	35.6875	42	35.8666666666667	44.2307692307692	29.1	30.4166666666667	31.5	33	31.5	40.5	31	38	28	28	34.6265673911391	NA	20	24	25	31.5	42.75	48	49.5	61	78.5	34.3023367540352	NA
3.263909407617621e-5	6.7651879484220265e-6	1.952809804292526e-5	1.380173057691427e-5	2.7832912517537678e-5	1.8002841838598432e-5	7.5874362879813465e-6	3.2120925433841285e-5	1593	YAL009W_SPO7	SPO7	chrI:135823-136703(+)	ORFS	19	10	13	12	3	3	9	15	49.2631578947368	45.7	38.0769230769231	41.1666666666667	40.6666666666667	38.6666666666667	44.4444444444444	33.9333333333333	47	46.5	40	36.5	39	36	48	33	43.0769762761882	NA	19.1	21.6	24.8	47	74	76.2	78.6	80.4	82.1	41.4612005159142	NA
1.546062350976768e-5	6.7651879484220265e-6	3.905619608585052e-6	9.661211403839988e-6	1.0704966352899107e-5	6.000947279532811e-6	1.5174872575962693e-5	1.4275966859485013e-5	1594	YAL010C_MDM10	MDM10	chrI:134091-135707(-)	ORFS	9	7	5	4	6	3	4	3	33.3333333333333	51.2857142857143	51.6	65.5	53.6666666666667	35.3333333333333	65	82	28	58	62	60.5	58.5	38	60.5	77	30.9467353722257	28	19.4	21.8	23.2	28	42	45.6	49.2	52.6	55.8	46.2801201762864	22
8.589235283204266e-6	4.510125298948017e-6	6.509366014308419e-6	4.140519173074281e-6	8.563973082319286e-6	4.500710459649608e-6	1.0116581717308461e-5	3.5689917148712533e-6	1595	YAL011W_SWC3	SWC3	chrI:132199-134111(+)	ORFS	5	3	4	3	4	2	1	5	52.2	29.6666666666667	19.75	28.3333333333333	79.5	67.5	11	44	60	17	19	14	71	67.5	11	46	37.4814622144183	NA	11	13	15	60	70	76.6	83.2	89.8	96.4	20.5702527252659	NA
0.0011183184338731955	0.0013237217752412433	0.0014151361715106503	0.002847297018017414	0.003766007162949906	0.004470705723251944	0.008553569841984304	0.012687765546367306	1596	YAL012W_CYS3	CYS3	chrI:130703-132087(+)	ORFS	651	2063	1759	2980	3382	587	3555	1087	31.9539170506912	45.0770722249152	42.8635588402501	40.2020134228188	39.5307510348906	35.0357751277683	34.0450070323488	41.0551977920883	29	42	40	36	35	28	30	38	27.8214012561298	23	12	14	16	29	41	44	47	53	61.5	39.5554092844451	42
1.3742776453126825e-5	1.578543854631806e-5	1.041498562289347e-5	1.2421557519222842e-5	1.0704966352899107e-5	1.9503078658481634e-5	2.276230886394404e-5	3.568991714871253e-5	1597	YAL013W_DEP1	DEP1	chrI:129239-130567(+)	ORFS	8	9	5	13	9	7	10	8	38.25	36.1111111111111	33.4	34.3846153846154	48	23.4285714285714	38.9	62.125	41	33	41	30	31	18	40	40.5	32.8398260351577	NA	14.7	15.4	16.15	41	54.5	55.2	55.9	58.7	61.85	34.6694171607348	NA
4.122832935938047e-5	2.7060751793688106e-5	4.8169308505882305e-5	3.5884499499977103e-05	3.425589232927714e-5	3.6005683677196865e-5	6.322863573317789e-5	7.494882601229632e-5	1598	YAL014C_SYN8	SYN8	chrI:128171-129075(-)	ORFS	24	26	16	24	25	12	21	37	39.7083333333333	45.7692307692308	40.3125	54.0416666666667	46.92	44	39.4285714285714	46.1621621621622	40	40	36.5	55	45	36.5	39	44	34.3390844607047	NA	15.6	19	19.45	40	52.25	53	54.65	63	67.7	36.9487046066794	NA
3.4356941132817063e-6	6.7651879484220265e-6	1.4320605231478523e-5	8.281038346148562e-6	1.712794616463857e-5	3.0004736397664057e-6	1.770401800528981e-5	2.8551933718970026e-5	1599	YAL015C_NTG1	NTG1	chrI:126747-128075(-)	ORFS	2	6	8	2	7	3	8	11	31	28	34.125	46.5	75.2857142857143	25.6666666666667	45.625	33.7272727272727	31	19	36	46.5	49	34	48.5	30	29.9499582637439	NA	23.8	24.6	25.4	31	35	35.8	36.6	37.4	38.2	20.4448135202353	NA
1.3399207041798653e-4	1.307936336694925e-4	1.3539481309761511e-4	1.3939747882683412e-4	1.6699747510522605e-4	1.785281815661011e-4	2.124482160634777e-4	2.355534531815027e-4	1600	YAL016W_TPD3	TPD3	chrI:124799-126863(+)	ORFS	78	101	78	119	84	58	66	104	40.3589743589744	42.4653465346535	38.5641025641026	37.6050420168067	38.9285714285714	35.5689655172414	38.7272727272727	39.7884615384615	42	35	31.5	34	32	31	28	36	32.6937862648965	45	9.85	13.7	15	42	56.5	61.8	66.45	69.9	76.15	33.5909920816444	NA
3.4356941132817065e-5	3.157087709263612e-5	2.9943083665818727e-5	4.140519173074281e-5	5.5665825035075356e-5	7.201136735439373e-5	7.334521745048634e-5	1.0706975144613759e-4	1601	YAL017W_PSK1	PSK1	chrI:119863-124447(+)	ORFS	20	30	26	48	29	14	30	23	35.6	39.5	48.2692307692308	47.4375	49.3793103448276	46.3571428571429	50.4666666666667	47.8260869565217	35.5	34.5	50	44	44	43.5	46	43	30.2762891385099	38	10.85	13.7	16.55	35.5	50.75	56.2	57.6	61.2	63.1	34.0088376208047	31
1.7178470566408532e-6	2.255062649474009e-8	1.3018732028616839e-8	1.380173057691427e-8	2.1409932705798213e-8	1.5002368198832027e-8	2.5291454293271152e-6	3.5689917148712533e-6	1602	YAL018C	NA	chrI:118563-119541(-)	ORFS	1	NA	NA	NA	1	NA	1	NA	14	NA	NA	NA	25	NA	25	NA	14	NA	NA	NA	25	NA	25	NA	14	14	14	14	14	14	14	14	14	14	14	NA	NA
2.233201173633109e-5	2.029556384526608e-5	2.3433717651510308e-5	1.2421557519222842e-5	4.281986541159643e-6	7.501184099416014e-6	2.5291454293271156e-8	3.5689917148712536e-8	1603	YAL019W-A,YAL019W	NA	chrI:114815-118391(+)	ORFS	13	9	2	5	NA	9	NA	18	29	21.6666666666667	16	10.8	NA	31	NA	62.5555555555556	26	21	16	12	NA	32	NA	38	22.8018730095339	NA	8	10.2	10.8	26	47	48.8	50.8	53.2	55.2	17.9881641022988	9
2.0614164679690236e-5	3.382593974211013e-5	4.03580692887122e-5	3.864484561535995e-5	4.0678872141016604e-5	3.0004736397664055e-5	2.5291454293271156e-5	2.498294200409877e-5	1604	YAL020C_ATS1	ATS1	chrI:113563-114683(-)	ORFS	12	28	19	20	10	15	7	31	28.9166666666667	31	24.8947368421053	23.75	25.5	43.7333333333333	21.4285714285714	31	21.5	25	23	19	19	29	19	26	25.3762781358738	42	12.55	13.2	14.3	21.5	41.25	41.8	42	42	50.1	26.4646697214737	31
1.546062350976768e-5	3.382593974211013e-5	3.775432288298883e-5	1.9322422807679976e-5	2.99739057881175e-5	1.8002841838598432e-5	3.28788905812525e-5	5.710386743794005e-5	1605	YAL021C_CCR4	CCR4	chrI:110619-113435(-)	ORFS	9	14	14	12	13	15	16	29	32.7777777777778	37.7142857142857	61.2142857142857	33.5	53.7692307692308	32.8666666666667	28.5625	32.3448275862069	26	35.5	60	27.5	56	31	27	27	29.3835743098075	19	17.2	18.4	19	26	47	48.6	50.2	52.8	56.4	29.6415445036292	42
8.761019988868351e-5	9.471263127790836e-5	9.243299740317955e-5	9.109142180763418e-5	6.851178465855429e-5	8.101278827369295e-5	5.817034487452366e-5	1.4275966859485012e-4	1606	YAL022C_FUN26	FUN26	chrI:108859-110467(-)	ORFS	51	66	32	54	23	42	40	71	37.6862745098039	31.2272727272727	33.96875	34.2037037037037	45.5217391304348	38.2380952380952	50.5	36.5774647887324	36	28	32	31	44	33	39	32	34.7232781618319	51	17	21	23	36	48.5	51	51.5	56	64	28.3937728589363	18
3.6074788189457914e-4	3.856157130600555e-4	3.489020183669313e-4	3.9610966755743957e-4	4.6245454644524143e-4	4.7707530872285846e-4	4.754793407134977e-4	4.92520856652233e-4	1607	YAL023C_PMT2	PMT2	chrI:106163-108667(-)	ORFS	210	287	216	318	188	171	138	268	39.8	32.5714285714286	39.1064814814815	40.4528301886792	42.8351063829787	31.625730994152	40.9565217391304	34.2238805970149	33	29	31	34.5	39.5	30	36	30.5	31.9735597643323	19	11.45	13.9	16	33	47	50	56.65	64.1	86.8499999999999	28.1430901435544	19
1.2024929396485972e-5	1.1275313247370044e-5	7.811239217170104e-6	2.760346115382854e-6	8.563973082319286e-6	1.5002368198832027e-8	5.0582908586542305e-6	7.1379834297425066e-6	1608	YAL024C_LTE1	LTE1	chrI:101483-105987(-)	ORFS	7	2	4	NA	2	5	2	6	33.7142857142857	25	47	NA	23.5	22	39	23.5	25	25	48.5	NA	23.5	21	39	25	26.9528624787826	NA	12.3	12.6	12.9	25	48	55.8	62.2	65.8	69.4	20.712315177208	NA
3.779263524609877e-5	4.5101252989480175e-5	2.6037464057233675e-5	9.661211403839988e-6	4.281986541159643e-6	1.5002368198832028e-6	2.5291454293271152e-6	3.5689917148712536e-8	1609	YAL025C_MAK16	MAK16	chrI:100059-101171(-)	ORFS	22	7	2	1	1	20	NA	20	39.8636363636364	12.8571428571429	22	14	39	35.3	NA	39.8	40	14	22	14	39	33	NA	37.5	36.5258802039365	NA	15.15	18.7	25.3	40	49	50.6	53.55	56.7	67.45	11.3653017883146	18
7.043172932227498e-5	6.314175418527224e-5	6.899927975166924e-5	5.2446576192274224e-5	5.780681830565518e-5	6.300994643509451e-5	5.817034487452366e-5	6.424185086768257e-5	1610	YAL026C-A,YAL026C_YAL026C-A,DRS2	YAL026C-A,DRS2	chrI:95499-99787(-)	ORFS	41	38	27	42	23	28	18	53	39.0731707317073	38.5526315789474	31.1481481481481	42	35.7391304347826	30.75	35.4444444444444	43.622641509434	39	31	22	28.5	26	22.5	32.5	37	34.5003111323637	57	13	15	18	39	56	57	57	58	60	31.2681403139797	23
1.2024929396485972e-5	1.1275313247370044e-5	1.8226224840063574e-5	9.661211403839988e-6	8.563973082319286e-6	1.6502605018715227e-5	2.5291454293271156e-5	1.4275966859485013e-5	1611	YAL027W_YAL027W	YAL027W	chrI:94607-95543(+)	ORFS	7	7	4	11	10	5	4	14	43.1428571428571	27	63.75	39.8181818181818	48.8	29.2	34.75	36.2857142857143	37	16	65	28	41.5	32	34	33	41.6678723698662	NA	33.6	34.2	34.8	37	45	45	47.7	55.8	63.9	21.3360286439972	NA
3.4356941132817063e-6	4.510125298948017e-6	3.905619608585052e-6	6.900865288457135e-6	4.281986541159643e-6	1.3502131378948824e-5	7.5874362879813465e-6	7.1379834297425066e-6	1612	YAL028W_FRT2	FRT2	chrI:92855-94487(+)	ORFS	2	5	2	9	3	2	2	3	57.5	61.2	59	44.1111111111111	40	55.5	25.5	42	57.5	46	59	42	14	55.5	25.5	32	56.5331761004103	NA	48.05	49.1	50.15	57.5	62.75	63.8	64.85	65.9	66.95	44.7752476160015	46
7.043172932227498e-5	6.539681683474625e-5	4.8169308505882305e-5	3.726467255766853e-5	3.639688559985696e-5	3.6005683677196865e-5	1.5174872575962693e-5	2.141395028922752e-5	1613	YAL029C_MYO4	MYO4	chrI:87699-92515(-)	ORFS	41	27	17	24	6	29	6	37	33.3658536585366	40.4814814814815	37.8235294117647	32.4166666666667	39.8333333333333	34.3793103448276	56.1666666666667	34.1081081081081	34	41	24	29	35.5	31	57.5	31	28.9227684980742	39	10	12	14	34	45	48	52	55	58	38.820278194118	52
2.5767705849612797e-5	4.5101252989480175e-5	2.2131844448648626e-5	4.140519173074281e-5	5.138383849391571e-5	3.450544685731366e-5	4.805376315721519e-5	8.922479287178133e-5	1614	YAL030W_SNC1	SNC1	chrI:87263-87783(+)	ORFS	15	30	24	23	19	20	25	17	27.9333333333333	28.8	36.875	42.6521739130435	41.8947368421053	35.4	35.24	29.4705882352941	27	20	34	30	40	35	29	28	22.6569906837944	NA	7.2	10.6	13.3	27	37	38.8	41.6	49.8	55.3	23.9307520992094	17
1.546062350976768e-5	1.578543854631806e-5	6.509366014308419e-6	1.1041384461531416e-5	1.712794616463857e-5	1.8002841838598432e-5	1.770401800528981e-5	4.282790057845504e-5	1616	YAL032C_PRP45	PRP45	chrI:83251-84507(-)	ORFS	9	8	8	12	7	7	12	5	43.4444444444444	49.625	51.375	35.25	46.5714285714286	24.8571428571429	47	55	43	30.5	43.5	36	39	16	47	55	39.4879562053339	52	20.2	27.4	31.4	43	52	52	52	57.4	68.2	34.7054144781958	21
5.3253258755866445e-5	2.4805689144214097e-5	5.59805477230524e-5	3.450432644228567e-5	5.138383849391571e-5	3.0004736397664055e-5	2.5291454293271156e-5	3.568991714871253e-5	1617	YAL033W_POP5	POP5	chrI:82695-83311(+)	ORFS	31	25	24	20	10	11	10	43	29.1935483870968	32.52	33.3333333333333	29.95	49.9	33.2727272727273	39.9	33.6744186046512	27	19	26	24	35.5	24	33.5	30	24.6699737857712	15	10.5	12	13.5	27	35.5	39	48	59	60	23.1137952116817	NA
1.2024929396485972e-5	2.029556384526608e-5	1.3018732028616837e-5	2.0702595865371404e-5	2.5691919246957856e-5	4.500710459649608e-5	3.28788905812525e-5	3.925890886358379e-5	1618	YAL034C_FUN19	FUN19	chrI:80603-82587(-)	ORFS	7	15	12	30	13	9	11	10	42.2857142857143	35.8	62.25	45.7	53.9230769230769	31.4444444444444	48.5454545454545	53.8	39	33	57	40.5	50	24	50	45.5	37.5548982273881	NA	18.1	23.2	28.3	39	49	53.8	59.1	65.4	71.7	30.7292732319819	NA
1.546062350976768e-5	6.7651879484220265e-6	2.6037464057233677e-6	8.281038346148562e-6	8.563973082319286e-6	6.000947279532811e-6	5.0582908586542305e-6	7.1379834297425066e-6	1619	YAL034W-A_MTW1	MTW1	chrI:79695-80647(+)	ORFS	9	6	4	4	2	3	2	2	42.4444444444444	33.1666666666667	36	31.5	37	25.6666666666667	31	14.5	30	30	37	32	37	18	31	14.5	37.220347647142	NA	19.6	21.2	22.4	30	55	61.8	68.6	73.4	76.2	26.7845522309138	NA
1.546062350976768e-4	1.6687463606107665e-4	1.5362103793767869e-4	1.4629834411529125e-4	1.0276767698783142e-4	1.0351634057194099e-4	3.793718143990673e-5	3.568991714871253e-5	1620	YAL035W_FUN12	FUN12	chrI:76383-79535(+)	ORFS	90	106	48	69	15	74	10	118	33.4222222222222	24.6132075471698	24.5833333333333	21.695652173913	26.8666666666667	34.0135135135135	32.2	31.0762711864407	30	19.5	20	17	12	28	22	25	26.880168059626	NA	9	10	11.35	30	49	52	54.65	58.2	64.65	19.6681124117619	14
8.761019988868351e-5	8.569238068001233e-5	8.592363138887113e-5	4.968623007689137e-5	4.496085868217625e-5	3.450544685731366e-5	5.0582908586542305e-6	3.5689917148712533e-6	1621	YAL036C_RBG1	RBG1	chrI:74875-76211(-)	ORFS	51	36	21	23	2	38	1	66	31.9803921568627	18.8055555555556	22.3333333333333	14.6521739130435	15.5	29.3421052631579	23	28.4242424242424	31	16	16	13	15.5	24	23	23	27.486950292003	NA	9.5	13	13.5	31	44.5	46	48	51	56	16.1295579832092	NA
3.4356941132817063e-6	2.2550626494740087e-6	1.3018732028616839e-8	1.380173057691427e-8	2.1409932705798213e-8	1.5002368198832027e-8	2.5291454293271156e-8	3.5689917148712536e-8	1622	YAL037W_YAL037W	YAL037W	chrI:73935-74959(+)	ORFS	2	NA	NA	NA	NA	1	NA	NA	68.5	NA	NA	NA	NA	92	NA	NA	68.5	NA	NA	NA	NA	92	NA	NA	40.1497197997695	NA	18.55	24.1	29.65	68.5	96.25	101.8	107.35	112.9	118.45	NA	NA
0.004839175158557283	0.004918291638502813	0.005642318461202537	0.0067449057329380035	0.0075213093595469125	0.008618860530228999	0.009977478718695471	0.011909725352525371	1623	YAL038W_CDC19	CDC19	chrI:71679-73447(+)	ORFS	2817	4887	3513	5745	3945	2181	3337	4334	30.7429889953852	30.9568242275425	32.3677768289212	33.8055700609225	41.268948035488	28.024300779459	37.5307162121666	31.4042455006922	27	26	26	27	37	24	32	27	26.563647673967	NA	11	14	15	27	38	41	46	52	61	26.0515341799005	18
2.5767705849612797e-5	2.2550626494740088e-5	2.733933726009536e-5	3.450432644228567e-5	3.211489905869732e-5	3.1504973217547257e-5	5.058290858654231e-5	8.922479287178133e-5	1624	YAL039C_CYC3	CYC3	chrI:68651-69611(-)	ORFS	15	25	15	21	20	10	25	21	34.1333333333333	33.84	31.2	33.8095238095238	52.5	39.3	44.16	40.9523809523809	34	31	27	26	44	33	38	44	30.7961276513586	NA	16.1	17.4	18.2	34	42.5	45.2	49.4	50.6	57.9	28.4251280914729	NA
6.356034109571157e-5	9.696769392738239e-5	9.633861701176461e-5	9.247159486532561e-5	5.780681830565518e-5	5.40085255157953e-5	4.299547229856096e-5	3.568991714871253e-5	1625	YAL040C_CLN3	CLN3	chrI:65467-67851(-)	ORFS	37	67	27	36	17	43	10	74	43.4594594594595	43.7462686567164	40.7037037037037	48.9166666666667	46.9411764705882	48.046511627907	40	55.2567567567568	47	41	34	38	37	47	47.5	50.5	34.6184549399596	NA	7.6	10.6	13	47	61	63	69.6	72.6	77.8	35.3301705192958	NA
3.092124701953536e-5	2.4805689144214097e-5	2.082997124578694e-5	1.380173057691427e-5	2.3550925976378036e-5	4.050639413684647e-5	2.5291454293271156e-5	4.996588400819754e-5	1626	YAL041W_CDC24	CDC24	chrI:62791-65607(+)	ORFS	18	10	11	27	10	11	14	16	33.4444444444444	35	36.1818181818182	36.3703703703704	31	52.6363636363636	43.4285714285714	51	30	31	40	28	33	38	43	49	28.9305423815802	54	14.1	15.7	17.1	30	47.75	50.2	52.35	54	57.75	28.8704490845661	12
2.0614164679690238e-4	1.5559932281370662e-4	2.6167651377519846e-4	1.8908370890372548e-4	1.905484010816041e-4	1.3652155060937143e-4	1.0116581717308462e-4	1.891565608881764e-4	1628	YAL042W_ERV46	ERV46	chrI:61279-62647(+)	ORFS	120	137	89	91	40	69	53	201	29.9166666666667	28.2919708029197	29.9325842696629	29.7362637362637	37.875	27.4492753623188	39.6415094339623	33.6766169154229	25.5	25	23	25	30	22	37	29	25.7468418520268	17	10	12	15.85	25.5	40	42	45.15	50.1	56.05	24.1391878069944	25
3.4356941132817065e-5	2.7060751793688106e-5	2.8641210462957045e-5	1.380173057691427e-5	8.563973082319286e-6	2.700426275789765e-5	3.540803601057962e-5	4.282790057845504e-5	1629	YAL043C_PTA1	PTA1	chrI:58611-61091(-)	ORFS	20	10	4	18	14	12	12	22	39.7	28.6	30.5	41.8333333333333	56.5714285714286	24.6666666666667	31.6666666666667	33.5909090909091	25.5	22	20.5	43.5	55	20	29.5	35.5	26.1624012976736	NA	9.8	10	12.55	25.5	46.25	50.2	53.4	67.1	76.5000000000001	23.9493756795206	20
1.0650651751173289e-4	7.441706743264229e-5	1.1065922224324314e-4	8.833107569225133e-5	9.848569044667179e-5	7.201136735439373e-5	5.311205401586942e-5	1.0706975144613759e-4	1630	YAL044C_GCV3	GCV3	chrI:57875-58483(-)	ORFS	62	64	46	48	21	33	30	85	29.9032258064516	21.609375	22.695652173913	23.7708333333333	37.6666666666667	26.2424242424242	32.4	26.1529411764706	27	21.5	18.5	20.5	30	21	31	25	25.7993631824351	11	11	12.1	14	27	39.5	42.4	46.55	51.6	55	19.6164319658335	11
7.73031175488384e-5	5.863162888632423e-5	7.420677256311598e-5	7.1768998999954207e-05	5.780681830565518e-5	4.800757823626249e-5	6.069949030385077e-5	4.63968922933263e-5	1631	YAL044W-A_YAL044W-A	YAL044W-A	chrI:57503-57959(+)	ORFS	45	52	27	32	24	26	13	57	37.2888888888889	33.0576923076923	33.5185185185185	39.4375	49.375	31.8846153846154	42.0769230769231	33.3333333333333	27	28.5	27	29	39.5	29	36	29	29.4732208202755	NA	14.2	16	17.2	27	40	43.2	53.4	57.2	73.4	29.0552459839734	20
4.809971758594389e-5	4.284619034000616e-5	5.077305491160567e-5	2.760346115382854e-5	4.0678872141016604e-5	1.9503078658481634e-5	3.28788905812525e-5	3.2120925433841285e-5	1632	YAL046C_YAL046C	YAL046C	chrI:56923-57419(-)	ORFS	28	20	19	13	13	19	9	39	37.2857142857143	28.3	30.1052631578947	27.7692307692308	43.1538461538462	24.9473684210526	39.8888888888889	29.5128205128205	31.5	20	32	30	42	18	39	28	31.1677706131974	17	12.05	14	17	31.5	48.5	53.6	57.8	63.1	71.9	23.2143772000381	12
1.7178470566408532e-6	2.255062649474009e-8	2.6037464057233677e-6	5.520692230765708e-6	4.281986541159643e-6	7.501184099416014e-6	2.5291454293271152e-6	2.498294200409877e-5	1633	YAL047C_SPC72	SPC72	chrI:54955-56923(-)	ORFS	1	4	2	5	1	NA	7	2	31	41.25	22	57.2	25	NA	45	35.5	31	39.5	22	53	25	NA	46	35.5	31	31	31	31	31	31	31	31	31	31	31	33.4549230975083	NA
9.448158811524692e-5	7.892719273159032e-5	8.07161385774244e-5	8.971124874994276e-5	7.065277792913412e-5	8.851397237310895e-5	1.2139898060770154e-4	9.993176801639509e-5	1635	YAL049C_YAL049C	YAL049C	chrI:51739-52659(-)	ORFS	55	65	33	59	48	35	28	62	36.4909090909091	33.4153846153846	41.1212121212121	35.2542372881356	47.0833333333333	34.4	39.8214285714286	35.7741935483871	36	30	31	31	43.5	32	35	31	32.5999350033049	NA	15	15.4	18.2	36	45	48.2	52.9	60.2	63.2	29.426326977931	NA
1.7178470566408533e-5	1.804050119579207e-5	2.4735590854371993e-5	1.1041384461531416e-5	1.0704966352899107e-5	2.700426275789765e-5	2.0233163434616922e-5	4.282790057845504e-5	1636	YAL051W_OAF1	OAF1	chrI:48513-51799(+)	ORFS	10	8	5	18	8	8	12	19	38.6	27.875	43.4	33.5	44.875	28	36.6666666666667	38	25.5	22	40	24	36.5	17.5	32.5	34	27.8611331514166	NA	10.45	10.9	11.35	25.5	62	66.2	71.15	76.9	85.45	22.5615368235147	15
1.391456115879091e-4	1.510891975147586e-4	9.243299740317955e-5	7.038882594226278e-5	9.848569044667179e-5	9.451491965264176e-5	2.276230886394404e-4	2.81950345474829e-4	1637	YAL053W_FLC2	FLC2	chrI:45761-48305(+)	ORFS	81	51	46	63	90	67	79	71	38.6543209876543	34.4509803921569	42.6304347826087	40.5396825396825	47.4	33.9253731343284	48.1772151898734	32.6478873239437	36	25	36	35	44	31	42	30	32.9621045375741	18	12	17	18	36	51	55	57	59	68	26.9178479952957	NA
3.951048230273962e-5	1.1275313247370044e-5	1.4320605231478523e-5	2.346294198075426e-5	2.5691919246957856e-5	3.0004736397664055e-5	3.0349745151925386e-5	7.851781772716758e-5	1638	YAL054C_ACS1	ACS1	chrI:42741-43549(-)	ORFS	23	17	12	20	12	5	22	11	35.8260869565217	35.7058823529412	38.1666666666667	49.35	41.8333333333333	46.2	44.2727272727273	33.5454545454545	37	35	34	41	47	54	32.5	40	31.7435714189626	NA	14.1	15	15.6	37	43.5	48.8	52.7	59.4	67.3	33.5374533608781	NA
1.0307082339845118e-5	4.510125298948017e-6	5.207492811446735e-6	2.760346115382854e-6	8.563973082319286e-6	4.500710459649608e-6	2.5291454293271152e-6	1.7844958574356265e-5	1639	YAL055W_PEX22	PEX22	chrI:42161-42833(+)	ORFS	6	2	4	3	1	2	5	4	34.5	23	79.5	51	50	80	83	49.5	35.5	23	76	22	50	80	52	35	31.9553953648291	NA	18.25	19.5	20.75	35.5	40.75	41	44.75	48.5	52.25	18.9736659610103	NA
3.263909407617621e-5	2.029556384526608e-5	2.2131844448648626e-5	2.2082768923062832e-5	2.3550925976378036e-5	3.900615731696327e-5	4.299547229856096e-5	4.63968922933263e-5	1640	YAL056W_GPB2	GPB2	chrI:39217-41969(+)	ORFS	19	16	11	26	17	9	13	17	39.4736842105263	29.3125	40.4545454545455	39.2307692307692	48.7647058823529	45.7777777777778	30.4615384615385	41.4705882352941	44	29	38	30	38	40	23	41	34.8003909621528	NA	12.4	15.4	22.3	44	51	51.8	53.6	55.6	59	24.0558607248552	12
2.4049858792971944e-5	1.578543854631806e-5	1.5622478434340208e-5	8.281038346148562e-6	1.498695289405875e-5	7.501184099416014e-6	1.2645727146635578e-5	2.8551933718970026e-5	1641	YAL058W_CNE1	CNE1	chrI:37409-39033(+)	ORFS	14	6	7	5	5	7	8	12	47.2857142857143	35.6666666666667	25.5714285714286	39.2	43.6	31.8571428571429	52	42.0833333333333	45.5	32	23	25	43	36	46.5	44.5	40.2591290970425	NA	17.05	25.1	29.65	45.5	62	66.2	68.55	75.7	83.9	31.0046969219721	NA
6.527818815235242e-5	3.608100239158414e-5	4.8169308505882305e-5	6.900865288457135e-6	4.281986541159643e-6	6.000947279532811e-6	2.5291454293271156e-8	3.5689917148712536e-8	1642	YAL059W_ECM1	ECM1	chrI:36545-37329(+)	ORFS	38	5	2	4	NA	16	NA	37	41.7105263157895	32.4	23	37.25	NA	49	NA	46.3513513513514	42	33	23	36.5	NA	48	NA	47	36.512195439028	47	16.85	18	22.2	42	54	55	61.8	64.6	71.4	29.5809362557332	NA
1.460169998144725e-4	1.8491513725686873e-4	1.7314913598060394e-4	2.8017513071135967e-4	2.654831655518979e-4	3.6155707359185183e-4	5.791743033159095e-4	6.031595998132419e-4	1643	YAL060W_BDH1	BDH1	chrI:35097-36393(+)	ORFS	85	203	124	241	229	82	169	133	42.0941176470588	37.8029556650246	40.991935483871	39.1327800829876	37.7772925764192	33.8048780487805	34.2603550295858	39.5714285714286	37	36	33	34	34	33.5	29	35	35.8315992066114	29	14.4	19	20.6	37	51	53.4	58	64	80.6	33.2571637383484	30
5.153541169922559e-6	2.255062649474009e-8	3.905619608585052e-6	5.520692230765708e-6	8.563973082319286e-6	3.0004736397664057e-6	2.5291454293271152e-6	1.7844958574356265e-5	1644	YAL061W_BDH2	BDH2	chrI:33361-34897(+)	ORFS	3	4	4	2	1	NA	5	3	43	38.25	23.5	55.5	51	NA	47.8	23	45	40	25.5	55.5	51	NA	47	14	41.0661237184827	NA	28.8	30.6	32.4	45	51	52.2	53.4	54.6	55.8	30.9474935509045	NA
1.3742776453126825e-5	2.2550626494740087e-6	6.509366014308419e-6	5.520692230765708e-6	4.281986541159643e-6	1.5002368198832028e-6	2.5291454293271156e-8	7.1379834297425066e-6	1645	YAL062W_GDH3	GDH3	chrI:31153-32985(+)	ORFS	8	4	2	1	NA	1	2	5	40.875	41.5	38.5	33	NA	26	42.5	32.2	36.5	43.5	38.5	33	NA	26	42.5	23	36.8805729395853	NA	21.7	22.4	23.25	36.5	43.25	49.2	55.15	65.3	76.15	38.5436244458121	NA
1.7178470566408532e-6	2.255062649474009e-8	2.6037464057233677e-6	1.380173057691427e-8	2.1409932705798213e-8	1.5002368198832027e-8	2.5291454293271156e-8	3.5689917148712536e-8	1646	YAL063C-A	NA	chrI:22394-22685(-)	ORFS	1	NA	NA	NA	NA	NA	NA	2	42	NA	NA	NA	NA	NA	NA	48.5	42	NA	NA	NA	NA	NA	NA	48.5	42	42	42	42	42	42	42	42	42	42	42	NA	NA
3.092124701953536e-5	2.029556384526608e-5	2.2131844448648626e-5	2.346294198075426e-5	4.281986541159643e-5	3.3005210037430455e-5	3.540803601057962e-5	1.1777672659075136e-4	1647	YAL063C	NA	chrI:23999-27968(-)	ORFS	18	17	20	22	14	9	33	17	43.1666666666667	47.4117647058824	36.95	45.7272727272727	56.2857142857143	30	43.0606060606061	39.7058823529412	47	50	35.5	48.5	47	28	40	41	37.7090217308504	48	13.5	17.1	26.8	47	50	54.8	60.7	64.3	65.75	40.7037777282428	NA
1.7178470566408532e-6	2.255062649474009e-8	1.3018732028616839e-8	1.380173057691427e-6	6.422979811739464e-6	3.0004736397664057e-6	2.5291454293271152e-6	3.5689917148712536e-8	1649	YAL067C_SEO1	SEO1	chrI:7277-9261(-)	ORFS	1	1	3	2	1	NA	NA	NA	14	10	18.3333333333333	19.5	40	NA	NA	NA	14	10	15	19.5	40	NA	NA	NA	14	14	14	14	14	14	14	14	14	14	14	10	10
4.758436346895163e-4	4.239517781011137e-4	0.00048039121185596136	5.092838582881365e-4	5.438122907272746e-4	4.5907246688426e-4	4.7295019528417065e-4	4.996588400819755e-4	1651	YAR002C-A_ERP1	ERP1	chrI:153899-154763(-)	ORFS	277	369	254	306	187	188	140	369	31.2851985559567	29.9214092140921	33.3307086614173	32.078431372549	40.4919786096257	32.2287234042553	37.2	32.4336043360434	27	27	28	27	35	26.5	33	29	26.220932190858	NA	11	13	15	27	38	40.8	45	49.8	56.6	26.6671347673225	18
3.4356941132817065e-5	3.8336065041058145e-5	2.6037464057233675e-5	1.7942249749988552e-05	2.3550925976378036e-5	1.8002841838598432e-5	3.793718143990673e-5	2.141395028922752e-5	1652	YAR002W_NUP60	NUP60	chrI:152215-153991(+)	ORFS	20	13	11	12	15	17	6	20	46.55	30.0769230769231	37.0909090909091	37	48	39.9411764705882	39.8333333333333	36.9	43	24	40	30	45	34	35.5	35	39.1669223727961	NA	15.85	16.9	19.55	43	53.25	56	66.55	81.8	91.4	24.7472094376377	NA
5.668895286914815e-5	4.5101252989480175e-5	3.645244968012715e-5	8.281038346148562e-6	4.496085868217625e-5	3.450544685731366e-5	6.828692659183213e-5	7.137983429742506e-5	1653	YAR003W_SWD1	SWD1	chrI:154935-156807(+)	ORFS	33	6	21	23	27	20	20	28	46.8484848484849	46.5	51.9047619047619	42.7391304347826	50	37.95	58.3	52.9285714285714	43	49.5	39	36	51	32.5	57	48.5	41.9948962342936	NA	20.2	23.8	27.8	43	57	60	62	64.4	83.2	41.732533748243704	NA
4.809971758594389e-5	4.284619034000616e-5	5.467867452019072e-5	6.348796065380565e-5	5.5665825035075356e-5	5.8509235975444905e-5	5.564119944519654e-5	6.067285915281131e-5	1654	YAR007C_RFA1	RFA1	chrI:156747-158699(-)	ORFS	28	46	26	39	22	19	17	42	32.7142857142857	32.5217391304348	41.6923076923077	34.7179487179487	58.2727272727273	33.6315789473684	37.8235294117647	30.3333333333333	31	28	24	33	55	32	34	29	28.3971961928614	NA	11	12.4	16.1	31	41	41.6	43.9	54.9	61.55	27.7076640636693	NA
2.4049858792971944e-5	1.578543854631806e-5	2.4735590854371993e-5	1.1041384461531416e-5	1.0704966352899107e-5	6.000947279532811e-6	5.0582908586542305e-6	1.4275966859485013e-5	1655	YAR008W_SEN34	SEN34	chrI:158863-159871(+)	ORFS	14	8	5	4	2	7	4	19	44.0714285714286	44.25	24.6	41.5	32	28.7142857142857	26.5	31.5263157894737	41.5	26	22	44	32	21	28	31	38.9182511371131	39	12.95	17.6	25.4	41.5	58.25	60.4	61.3	65.2	71.55	32.7408350188263	NA
3.4356941132817063e-6	4.510125298948017e-6	1.3018732028616838e-6	5.520692230765708e-6	2.1409932705798214e-6	7.501184099416014e-6	2.5291454293271156e-8	3.5689917148712536e-8	1656	YAR009C	NA	chrI:160596-164187(-)	ORFS	2	4	1	5	NA	2	NA	1	40	62	48	42.8	NA	52	NA	38	40	55.5	48	21	NA	52	NA	38	37.0809924354783	NA	26.5	28	29.5	40	47.5	49	50.5	52	53.5	56.3941485071846	NA
3.4356941132817065e-5	3.8336065041058145e-5	1.952809804292526e-5	9.661211403839988e-6	1.712794616463857e-5	1.2001894559065623e-5	1.5174872575962693e-5	7.1379834297425066e-6	1657	YAR014C_BUD14	BUD14	chrI:166611-169027(-)	ORFS	20	7	8	8	6	17	2	15	43.4	33.1428571428571	26.75	26.125	48.5	33.1764705882353	33	40.6666666666667	44.5	40	20	20.5	53.5	30	33	36	39.3446782661349	NA	18.65	21.7	22	44.5	58.75	61	61.15	62.2	64.3	28.0219887953867	NA
5.668895286914815e-5	4.735631563895418e-5	3.775432288298883e-5	3.312415338459425e-5	3.853787887043678e-5	5.1008051876028894e-5	3.0349745151925386e-5	3.568991714871253e-5	1658	YAR015W_ADE1	ADE1	chrI:169255-170479(+)	ORFS	33	24	18	34	12	21	10	29	37.1212121212121	25.25	30.7222222222222	35.2647058823529	43.1666666666667	32.0476190476191	41.7	37.4827586206897	36	23.5	24.5	34.5	31	31	39.5	39	32.151441627875	15	14	15	15	36	52	55.2	60.8	64	67	21.9520529451691	24
3.092124701953536e-5	1.804050119579207e-5	7.811239217170104e-6	6.900865288457135e-6	4.281986541159643e-6	9.001420919299216e-6	5.0582908586542305e-6	1.070697514461376e-5	1659	YAR018C_KIN3	KIN3	chrI:170227-171723(-)	ORFS	18	5	2	6	2	8	3	6	37.7777777777778	26	19.5	29.6666666666667	43.5	48	53	35.3333333333333	28	20	19.5	23.5	43.5	46.5	63	38	31.6600487627662	NA	16.55	17.7	18.55	28	43	53.8	63.7	67.9	77.1999999999999	23.4109204800786	NA
5.153541169922559e-6	6.7651879484220265e-6	1.041498562289347e-5	8.281038346148562e-6	1.2845959623478928e-5	1.9503078658481634e-5	3.28788905812525e-5	2.498294200409877e-5	1660	YAR019C_CDC15	CDC15	chrI:172163-175179(-)	ORFS	3	6	6	13	13	3	7	8	52.3333333333333	53.8333333333333	49.5	35.6153846153846	37.9230769230769	26.3333333333333	31.8571428571429	32.75	58	48.5	30.5	28	41	18	35	25.5	50.6475766802143	NA	37.3	39.6	41.9	58	61	61.6	62.2	62.8	63.4	51.4690820189394	49
1.3742776453126825e-5	2.255062649474009e-8	5.207492811446735e-6	2.760346115382854e-6	4.281986541159643e-6	3.0004736397664057e-6	2.5291454293271156e-8	3.5689917148712533e-6	1661	YAR019W-A	NA	chrI:175303-176223(+)	ORFS	8	2	2	2	NA	NA	1	4	49.375	53	39.5	40	NA	NA	60	90.5	44.5	53	39.5	40	NA	NA	60	76.5	45.9457316737616	NA	25.75	27.5	29.7	44.5	62.5	64.6	66.7	71.5	76.75	49.4772675074119	NA
1.7178470566408532e-6	2.255062649474009e-8	2.6037464057233677e-6	5.520692230765708e-6	4.281986541159643e-6	3.0004736397664057e-6	5.0582908586542305e-6	1.4275966859485013e-5	1662	YAR023C	NA	chrI:179280-179820(-)	ORFS	1	4	2	2	2	NA	4	2	54	48.5	78.5	58	40.5	NA	68.5	61	54	52	78.5	58	40.5	NA	70.5	61	54	54	54	54	54	54	54	54	54	54	54	44.0442607439056	NA
8.589235283204266e-6	1.1275313247370044e-5	1.1716858825755154e-5	9.661211403839988e-6	1.498695289405875e-5	2.250355229824804e-5	2.782059972259827e-5	3.2120925433841285e-5	1663	YAR027W	NA	chrI:183769-184477(+)	ORFS	5	7	7	15	11	5	9	9	33.6	33.2857142857143	48	41.0666666666667	29.1818181818182	46.2	41.7777777777778	38.2222222222222	32	26	43	44	24	42	42	43	29.3891741001994	NA	14.4	16.8	19.2	32	39	43.4	47.8	52.2	56.6	29.3197679898542	NA
1.8896317623049386e-5	1.804050119579207e-5	2.4735590854371993e-5	9.661211403839988e-6	1.498695289405875e-5	1.6502605018715227e-5	2.276230886394404e-5	2.498294200409877e-5	1664	YAR028W,YAR029W_YAR028W,YAR029W	YAR028W,YAR029W	chrI:184831-186735(+)	ORFS	11	7	7	11	9	8	7	19	49.6363636363636	32.2857142857143	25.2857142857143	56.4545454545455	43.8888888888889	40.125	45.4285714285714	38.6315789473684	33	25	24	44	39	38.5	41	36	36.5243272213689	25	17.5	22	23	33	41.5	44	64	84	141.5	26.5446090065599	NA
1.0307082339845118e-5	2.2550626494740087e-6	1.1716858825755154e-5	6.900865288457135e-6	8.563973082319286e-6	6.000947279532811e-6	2.0233163434616922e-5	1.070697514461376e-5	1667	YAR033W	NA	chrI:188106-188811(+)	ORFS	6	5	4	4	8	1	3	9	46.1666666666667	42.8	31.5	47.75	46.25	51	38.6666666666667	54.1111111111111	32	41	34	50.5	37	51	43	50	40.9755515945358	NA	27.25	27.5	27.75	32	59.25	68	73.5	79	84.5	41.4102699087403	NA
5.153541169922559e-6	1.3530375896844053e-5	6.509366014308419e-6	5.520692230765708e-6	1.0704966352899107e-5	3.0004736397664057e-6	1.770401800528981e-5	1.070697514461376e-5	1668	YAR035W_YAT1	YAT1	chrI:189991-192391(+)	ORFS	3	4	5	2	7	6	3	5	23	26	24.8	29.5	35	22.8333333333333	22.6666666666667	26	20	26.5	27	29.5	32	23.5	23	24	21.3997496113016	NA	14.6	15.2	15.8	20	27.5	29	30.5	32	33.5	25.8695841597709	NA
1.2024929396485972e-5	4.510125298948017e-6	9.113112420031787e-6	6.900865288457135e-6	1.498695289405875e-5	2.1003315478364835e-5	7.5874362879813465e-6	2.141395028922752e-5	1669	YAR042W_SWH1	SWH1	chrI:192583-196255(+)	ORFS	7	5	7	14	3	2	6	7	30.4285714285714	24.4	36.8571428571429	46.7857142857143	32.6666666666667	37	36.5	34.8571428571429	22	22	29	32	35	37	29.5	34	25.806242476337	52	13.3	13.6	13.9	22	48	50.4	52	52	52	23.6637001714999	NA
1.7178470566408532e-6	9.020250597896035e-6	5.207492811446735e-6	2.760346115382854e-6	2.1409932705798213e-8	6.000947279532811e-6	1.0116581717308461e-5	3.568991714871253e-5	1670	YAR050W	NA	chrI:203402-208016(+)	ORFS	1	2	NA	4	4	4	10	4	64	40	NA	41.25	38.5	57	44.8	49	64	40	NA	27.5	40.5	39.5	42	52.5	64	64	64	64	64	64	64	64	64	64	64	38.1575680566778	NA
3.4356941132817063e-6	2.255062649474009e-8	1.3018732028616839e-8	1.380173057691427e-6	2.1409932705798214e-6	1.5002368198832027e-8	2.5291454293271156e-8	3.5689917148712536e-8	1673	YAR069C	NA	chrI:224010-224304(-)	ORFS	2	1	1	NA	NA	NA	NA	NA	12	15	62	NA	NA	NA	NA	NA	12	15	62	NA	NA	NA	NA	NA	12	12	12	12	12	12	12	12	12	12	12	15	15
3.2467309370512123e-4	4.0140115160637363e-4	5.27258647158982e-4	3.284811877305596e-4	3.318539569398723e-4	3.420539949333702e-4	1.97273343487515e-4	6.067285915281131e-5	1675	YAR071W	NA	chrI:225459-226863(+)	ORFS	189	238	155	228	78	178	17	405	42.3915343915344	43.6806722689076	36.5806451612903	39.7763157894737	37.7564102564103	37.3707865168539	45.7058823529412	48.5827160493827	42	39	36	39	35	34.5	44	45	39.5628522536366	46	20	24	27	42	51	54.4	58	61	68.6	38.5330391313843	28
1.87245329173853e-4	1.8266007460739474e-4	1.5622478434340208e-4	1.4491817105759984e-4	1.2845959623478928e-4	1.4702320834855386e-4	1.6945274376491674e-4	1.0350075973126635e-4	1676	YBL001C_ECM15	ECM15	chrII:236908-237652(-)	ORFS	109	105	60	98	67	81	29	120	27.0733944954128	30.2571428571429	29.6333333333333	31.8571428571429	38.8955223880597	29.9753086419753	46.7586206896552	27.025	22	25	25	24	36	23	43	24	22.8719175585037	18	9	11	13.2	22	34	38.8	40.8	48.4	55	25.1347704740278	NA
8.228487401309687e-4	7.779966140685331e-4	7.850295413255953e-4	6.376399526534393e-4	4.688775262569809e-4	2.6254144347956045e-4	2.731477063673285e-4	1.142077348758801e-4	1677	YBL002W_HTB2	HTB2	chrII:236056-237152(+)	ORFS	479	462	219	175	108	345	32	603	36.9311064718163	33.8354978354978	29.365296803653	31.8057142857143	37.0277777777778	38.1536231884058	34.0625	39.4278606965174	34	29	24	27	30	33	35.5	36	31.4581335677186	15	12.9	15	16	34	48	51.4	55.3	62.2	72	27.9685604797249	25
0.0011750073867423435	0.001014778192263304	0.001042800435492209	7.742770853648905e-4	6.487209609856859e-4	4.425698618655448e-4	2.3773967035674884e-4	1.4632866030972138e-4	1678	YBL003C_HTA2	HTA2	chrII:235092-235852(-)	ORFS	684	561	303	295	94	450	41	801	32.2412280701754	31.7005347593583	25.8118811881188	29.9932203389831	33.8617021276596	33.9088888888889	28.4390243902439	34.1260923845194	28	25	23	26	28	30	22	29	26.7375926570139	26	9	12.3	15	28	40	44	48	53	62.85	25.2879915188063	24
9.104589400196522e-5	7.441706743264229e-5	8.85273777945945e-5	3.312415338459425e-5	3.425589232927714e-5	1.0501657739182418e-5	2.5291454293271156e-8	7.1379834297425066e-6	1679	YBL004W_UTP20	UTP20	chrII:227528-235216(+)	ORFS	53	24	16	7	NA	33	2	68	37.9433962264151	29.4166666666667	31.5625	12.2857142857143	NA	38.8181818181818	32.5	40.8676470588235	34	24.5	29.5	13	NA	32	32.5	43.5	32.1505703634502	NA	10.6	13.8	18	34	50	52	53.6	57.8	73.8	23.9798691720278	NA
1.0307082339845118e-5	9.020250597896035e-6	9.113112420031787e-6	1.1041384461531416e-5	2.3550925976378036e-5	1.9503078658481634e-5	3.0349745151925386e-5	7.1379834297425066e-6	1681	YBL005W-B	NA	chrII:221329-226598(+)	ORFS	6	8	11	13	12	4	2	7	50.6666666666667	62.75	40	34.0769230769231	33.5833333333333	35	31.5	52.1428571428571	49.5	60	40	30	32.5	29.5	31.5	39	41.8623365380265	NA	18.5	19	19.5	49.5	53	54	68.75	83.5	98.25	59.2515961880571	NA
5.153541169922559e-6	6.7651879484220265e-6	1.041498562289347e-5	4.140519173074281e-6	2.1409932705798213e-8	9.001420919299216e-6	7.5874362879813465e-6	1.4275966859485013e-5	1682	YBL005W,YBLWdelta8	NA	chrII:217408-220984(+)	ORFS	3	3	NA	6	3	3	4	8	53.3333333333333	26.3333333333333	NA	49	50.6666666666667	45	31.25	56.25	61	28	NA	47.5	63	26	21	52	42.5174092460047	NA	19.6	24.2	28.8	61	72.5	74.8	77.1	79.4	81.7	26.1412431515184	NA
4.638187052930304e-5	3.608100239158414e-5	4.6867435303020616e-5	3.5884499499977103e-05	2.5691919246957856e-5	2.700426275789765e-5	2.276230886394404e-5	3.925890886358379e-5	1683	YBL006C_LDB7	LDB7	chrII:216476-217164(-)	ORFS	27	26	12	18	9	16	11	36	46.7407407407407	34.7307692307692	32.3333333333333	33.5555555555556	45	36.1875	47.0909090909091	36.6666666666667	32	28	28.5	31.5	42	35.5	49	29	36.0565865303596	55	12.9	17.4	19	32	52.5	55	55.2	67.4	92.8	30.9769004862464	28
7.558527049219754e-5	9.471263127790836e-5	6.118804053449915e-5	8.971124874994276e-5	7.279377119971392e-5	1.0651681421170738e-4	1.1886983517837442e-4	1.1777672659075136e-4	1685	YBL007C_SLA1	SLA1	chrII:212476-216476(-)	ORFS	44	65	34	71	47	42	33	47	31.9545454545455	37.8153846153846	38.5	36.8450704225352	43.1276595744681	31.9285714285714	38.3333333333333	38.4468085106383	29.5	35	39	33	38	26.5	32	34	27.5898760790911	NA	9.15	11.3	13.45	29.5	44.25	46	47.65	52	53	30.6015176846597	28
2.0614164679690236e-5	1.578543854631806e-5	1.692435163720189e-5	6.900865288457135e-6	6.422979811739464e-6	1.2001894559065623e-5	2.276230886394404e-5	3.568991714871253e-5	1686	YBL008W-A,YBL008W	NA	chrII:209568-212224(+)	ORFS	12	5	3	8	9	7	10	13	52.4166666666667	27.8	53	45.25	60.2222222222222	39.4285714285714	44	30.6923076923077	54	18	46	41	59	42	33.5	29	48.0776131442214	NA	22.35	31.2	37.8	54	65.75	67.4	70.45	74.3	75.45	24.0435913615586	18
4.638187052930304e-5	4.9611378288428194e-5	3.775432288298883e-5	2.0702595865371404e-5	3.211489905869732e-5	2.4003789118131245e-5	1.2645727146635578e-5	1.7844958574356265e-5	1687	YBL009W_ALK2	ALK2	chrII:207160-209312(+)	ORFS	27	15	15	16	5	22	5	29	42.8518518518519	41.7333333333333	38.6	43.5625	43.8	46.0454545454545	24.2	40.6206896551724	38	40	35	39.5	51	41.5	18	41	37.3950180847023	14	14	16.4	21.6	38	60	66.8	68.4	73.2	75	38.4977982321478	NA
1.0307082339845118e-5	1.1275313247370044e-5	7.811239217170104e-6	9.661211403839988e-6	2.1409932705798213e-8	3.0004736397664057e-6	1.5174872575962693e-5	1.4275966859485013e-5	1688	YBL010C_YBL010C	YBL010C	chrII:205860-206972(-)	ORFS	6	7	NA	2	6	5	4	6	74.5	39	NA	35.5	37.6666666666667	38.2	56.25	36.6666666666667	59	34	NA	35.5	36.5	21	56	37.5	48.5198398499925	NA	15	16	17	59	63.5	64	106.25	148.5	190.75	32.1706967744932	NA
4.294617641602133e-5	3.382593974211013e-5	3.775432288298883e-5	5.3826749249965655e-5	4.710185195275607e-5	3.450544685731366e-5	4.299547229856096e-5	4.282790057845504e-5	1689	YBL011W_SCT1	SCT1	chrII:203440-205952(+)	ORFS	25	39	22	23	17	15	12	29	42.24	38.2564102564103	32.9545454545455	44.6086956521739	51.5882352941176	37	44	37.1379310344828	38	36	34	44	41	36	41	35	35.9810004499066	34	12.8	16.8	22.8	38	51	52.8	57.2	60.8	66.8	33.1093913781279	28
2.233201173633109e-5	4.510125298948017e-6	1.5622478434340208e-5	1.380173057691427e-8	8.563973082319286e-6	3.0004736397664057e-6	1.0116581717308461e-5	2.498294200409877e-5	1690	YBL014C_RRN6	RRN6	chrII:198931-201787(-)	ORFS	13	NA	4	2	4	2	7	12	23.6923076923077	NA	47	52.5	32.75	28	44.8571428571429	34.5	18	NA	51	52.5	25	28	42	30.5	20.205731661496	16	10	12.4	13.6	18	26	26.6	32.4	48.6	55.6	NA	NA
3.6074788189457915e-5	4.9611378288428194e-5	2.733933726009536e-5	6.348796065380565e-5	1.1561363661131036e-4	1.4852344516843707e-4	2.807351426553098e-4	1.4989765202459265e-4	1691	YBL015W_ACH1	ACH1	chrII:194031-195863(+)	ORFS	21	46	54	99	111	22	42	21	32.6666666666667	52.5869565217391	55.5925925925926	50.4848484848485	38.2162162162162	44.3636363636364	38.3095238095238	40.6666666666667	30	45.5	56	45	33	33.5	32.5	45	29.6390495364923	NA	16	18	18	30	40	40	46	59	60	42.2740012385389	NA
8.589235283204266e-6	6.7651879484220265e-6	9.113112420031787e-6	4.140519173074281e-6	4.281986541159643e-6	6.000947279532811e-6	7.5874362879813465e-6	2.141395028922752e-5	1692	YBL016W	NA	chrII:192450-193512(+)	ORFS	5	3	2	4	3	3	6	7	38.4	37	19.5	41.75	27	24.3333333333333	35.6666666666667	39.1428571428571	39	36	19.5	39	30	21	32	43	33.90673703474	NA	18.2	18.4	18.6	39	56	56.8	57.6	58.4	59.2	36.618927771361	NA
1.0478867045509204e-4	1.240284457210705e-4	1.1456484185182818e-4	7.866986428841134e-5	8.349873755261302e-5	1.3052060332983863e-4	1.0116581717308462e-4	1.4275966859485012e-4	1693	YBL017C_PEP1	PEP1	chrII:186779-191795(-)	ORFS	61	57	39	87	40	55	40	88	44.3770491803279	38.6140350877193	37.6666666666667	37.3448275862069	45.4	36.1090909090909	41.025	35.2045454545455	42	33	30	32	38	36	38	29	38.6432852936238	NA	15	18	22	42	56	59	62	65	92	33.3453098033072	NA
6.184249403907072e-5	2.4805689144214097e-5	4.03580692887122e-5	1.2421557519222842e-5	1.926893943521839e-5	7.501184099416014e-6	5.0582908586542305e-6	3.5689917148712533e-6	1694	YBL018C_POP8	POP8	chrII:185907-186531(-)	ORFS	36	9	9	5	2	11	1	31	43.4444444444444	37	36.6666666666667	56.8	57.5	30.1818181818182	37	43.5161290322581	34	34	42	61	57.5	29	37	31	35.8095597818451	NA	14.5	18	22	34	55	60	63	65	67.5	32.5362948922632	17
8.589235283204266e-6	2.2550626494740087e-6	3.905619608585052e-6	8.281038346148562e-6	2.1409932705798214e-6	6.000947279532811e-6	1.770401800528981e-5	2.141395028922752e-5	1695	YBL019W_APN2	APN2	chrII:184263-185975(+)	ORFS	5	6	1	4	7	1	6	3	32.4	28.6666666666667	51	44.5	46.7142857142857	53	37.8333333333333	50.3333333333333	35	25.5	51	45	48	53	42.5	48	25.9169388644685	NA	9.6	11.2	12.8	35	45	47.6	50.2	52.8	55.4	27.0231473487284	NA
8.589235283204266e-5	1.014778192263304e-4	7.420677256311598e-5	5.934744148073135e-5	7.279377119971392e-5	5.1008051876028894e-5	1.1128239889039308e-4	9.636277630152383e-5	1696	YBL020W_RFT1	RFT1	chrII:182335-184207(+)	ORFS	50	43	34	34	44	45	27	57	38.56	33.2325581395349	44.5294117647059	44.2058823529412	46.2272727272727	36.7333333333333	49.1851851851852	42.1754385964912	37.5	28	36.5	40.5	40	35	46	37	34.4015012963628	23	13.9	16.8	20.7	37.5	49	50	56.2	64	67.55	29.3995685142072	NA
1.7178470566408533e-5	9.020250597896035e-6	1.1716858825755154e-5	2.346294198075426e-5	2.99739057881175e-5	1.3502131378948824e-5	7.5874362879813465e-6	2.8551933718970026e-5	1697	YBL021C_HAP3	HAP3	chrII:181507-182147(-)	ORFS	10	17	14	9	3	4	8	9	50.9	38.4117647058824	38.5	44.8888888888889	94.3333333333333	36.5	53.125	55.4444444444444	54.5	37	37	33	64	38	49	46	47.1003522618376	NA	23.45	23.9	28.2	54.5	66.75	69.6	70.95	72.3	73.65	34.6778836269953	45
6.699603520899327e-5	3.608100239158414e-5	4.426368889729725e-5	5.6587095365348504e-5	7.493476447029375e-5	7.201136735439373e-5	7.334521745048634e-5	9.636277630152383e-5	1698	YBL022C_PIM1	PIM1	chrII:177795-181411(-)	ORFS	39	41	35	48	29	16	27	34	36.4871794871795	45.390243902439	40.2857142857143	42.2708333333333	46.9310344827586	50.75	40.5925925925926	38.6764705882353	39	37	38	40	50	52	39	34.5	31.8907464418214	NA	10.9	12.8	18.4	39	46	50.4	55.3	60	69.1	34.7887401711996	NA
7.73031175488384e-5	6.0886691535798236e-5	6.248991373736083e-5	4.278536478843424e-5	2.7832912517537678e-5	2.700426275789765e-5	7.5874362879813465e-6	7.1379834297425066e-6	1700	YBL024W_NCL1	NCL1	chrII:172503-174687(+)	ORFS	45	31	13	18	3	27	2	48	35.4444444444444	21.4193548387097	25.4615384615385	38.3888888888889	53.6666666666667	37.7407407407407	46.5	35.7708333333333	35	16	19	35	45	33	46.5	32.5	29.2305870674395	NA	10.2	12	14.2	35	47	53.2	56	57.2	62.8	17.2591299030678	NA
9.619943517188777e-5	8.569238068001233e-5	1.3409293989475343e-4	8.005003734610275e-5	5.5665825035075356e-5	6.300994643509451e-5	3.793718143990673e-5	4.282790057845504e-5	1702	YBL026W_LSM2	LSM2	chrII:170551-171135(+)	ORFS	56	58	26	42	15	38	12	103	39.6428571428571	29.948275862069	36.1538461538462	33.7619047619048	42.1333333333333	35.5	43.3333333333333	33.9417475728155	35	24	28	32	41	34	31	27	34.588030276725	20	12.75	17.5	20	35	55.25	60	61.75	68.5	75.5	25.8796166810701	17
0.0018329428094357903	0.001767969117187623	0.0017666419362833048	0.001293222155056867	0.001068355642019331	0.0010561667211977746	3.2878890581252503e-4	4.282790057845504e-5	1703	YBL027W_RPL19B	RPL19B	chrII:168375-169511(+)	ORFS	1067	937	499	704	130	784	12	1357	31.2183692596064	27.2347918890075	26.188376753507	26.4573863636364	24.6692307692308	28.8622448979592	32.5833333333333	30.2203389830508	25	24	24	22	22.5	24	28.5	26	25.6955603300232	17	10	12	14	25	39	42.8000000000001	48	54	65.6999999999999	23.7546209390745	16
7.386742343555668e-5	6.539681683474625e-5	8.201801178028607e-5	1.7942249749988552e-05	1.2845959623478928e-5	6.000947279532811e-6	2.5291454293271156e-8	3.5689917148712533e-6	1704	YBL028C_YBL028C	YBL028C	chrII:167363-167891(-)	ORFS	43	13	6	4	NA	29	1	63	41.2790697674419	26.1538461538462	22	29.75	NA	32.6896551724138	6	38.3174603174603	34	22	23	31.5	NA	23	6	32	32.168309629305	NA	10.2	13.2	15.3	34	53.5	59	64.5	71	78	23.5167603657775	22
3.4356941132817063e-6	2.255062649474009e-8	1.3018732028616838e-6	1.380173057691427e-8	2.1409932705798213e-8	1.5002368198832027e-8	2.5291454293271156e-8	3.5689917148712536e-8	1706	YBL029W_YBL029W	YBL029W	chrII:166095-167359(+)	ORFS	2	NA	NA	NA	NA	NA	NA	1	32	NA	NA	NA	NA	NA	NA	64	32	NA	NA	NA	NA	NA	NA	64	28.2665880502051	NA	18.5	20	21.5	32	39.5	41	42.5	44	45.5	NA	NA
0.0031093031725199444	0.0033983794127573313	0.002240523782124958	0.00405218809738203	0.004025067348690064	0.004385192224518601	0.003910058833739721	0.003751010292329687	1707	YBL030C_PET9	PET9	chrII:162771-164147(-)	ORFS	1810	2936	1880	2923	1546	1507	1051	1721	32.7580110497238	32.9540190735695	33.2494680851064	31.421142661649	35.5692108667529	31.9349701393497	36.7887725975262	32.1998837884951	28	29	29	27	31	28	33	29	27.9955959307676	19	11	13.9	16	28	42	45	49	55	66	28.2639279413907	22
8.589235283204266e-6	2.2550626494740087e-6	2.6037464057233677e-6	6.900865288457135e-6	8.563973082319286e-6	1.5002368198832028e-6	2.5291454293271156e-8	3.5689917148712536e-8	1708	YBL031W_SHE1	SHE1	chrII:161679-162783(+)	ORFS	5	5	4	1	NA	1	NA	2	74.6	66.8	54	14	NA	17	NA	49.5	60	42	59	14	NA	17	NA	49.5	57.1701629106392	NA	26	28	30	60	66	90.6	115.2	139.8	164.4	58.7767701384553	41
3.779263524609877e-5	2.7060751793688106e-5	3.905619608585052e-5	4.278536478843424e-5	4.496085868217625e-5	5.250828869591209e-5	3.793718143990673e-5	3.925890886358379e-5	1709	YBL032W_HEK2	HEK2	chrII:160103-161447(+)	ORFS	22	31	21	35	15	12	11	30	28.4545454545455	33.2903225806452	26.0952380952381	31.6	29.7333333333333	30.9166666666667	24.9090909090909	30.7333333333333	24.5	19	21	21	32	35.5	22	26	22.7565246429706	NA	7.2	11.1	12	24.5	36	37	37	42.4	53.45	24.9364997096494	16
2.0614164679690236e-5	2.4805689144214097e-5	1.1716858825755154e-5	4.140519173074281e-5	6.637079138797447e-5	6.751065689474412e-5	1.7198188919424385e-4	2.2484647803688894e-4	1710	YBL033C_RIB1	RIB1	chrII:158571-159715(-)	ORFS	12	30	31	45	68	11	63	9	44.3333333333333	41.2666666666667	43.0322580645161	43	46.2352941176471	37.6363636363636	41.8571428571429	25	34	38	35	37	37.5	25	38	19	35.993813080196	16	14.65	16	16	34	65.75	67.4	71.5	77	91.95	34.0068053350913	NA
3.092124701953536e-5	1.1275313247370044e-5	1.3018732028616837e-5	1.5181903634605698e-5	1.0704966352899107e-5	4.500710459649608e-6	1.2645727146635578e-5	1.7844958574356265e-5	1711	YBL034C_STU1	STU1	chrII:153739-158451(-)	ORFS	18	11	5	3	5	5	5	10	37.0555555555556	33.8181818181818	26.8	27.6666666666667	43	12	88.8	43.4	37.5	24	31	12	34	11	93	44	32.3176128242708	47	13.7	14.7	16.65	37.5	47.75	54	58.45	60.8	65.45	27.7381015368615	26
1.546062350976768e-5	1.578543854631806e-5	9.113112420031787e-6	8.281038346148562e-6	4.281986541159643e-6	3.0004736397664057e-6	2.5291454293271152e-6	3.5689917148712536e-8	1712	YBL035C_POL12	POL12	chrII:151235-153683(-)	ORFS	9	6	2	2	1	7	NA	7	33	36.3333333333333	35	44	64	50.1428571428571	NA	46.4285714285714	29	25.5	35	44	64	59	NA	48	29.1048158663869	43	14.8	15.6	16.6	29	43	47	51	54.2	56.6	25.4035431509466	NA
4.638187052930304e-5	8.343731803053833e-5	7.420677256311598e-5	4.002501867305138e-5	4.496085868217625e-5	3.3005210037430455e-5	3.28788905812525e-5	4.996588400819754e-5	1713	YBL036C_YBL036C	YBL036C	chrII:150331-151235(-)	ORFS	27	29	21	22	13	37	14	57	41.4444444444444	27.0344827586207	35.0476190476191	43.9090909090909	52.7692307692308	33.1891891891892	36.9285714285714	42.8245614035088	44	28	28	35	51	33	30	38	36.686971692072	NA	16.3	18.2	19	44	51.5	54	55.5	60.8	66.2	24.7597368853358	NA
2.4049858792971944e-5	2.4805689144214097e-5	1.4320605231478523e-5	1.2421557519222842e-5	1.712794616463857e-5	1.9503078658481634e-5	4.552461772788808e-5	4.63968922933263e-5	1714	YBL037W_APL3	APL3	chrII:147119-150383(+)	ORFS	14	9	8	13	18	11	13	11	39.0714285714286	35.3333333333333	39.125	53.6153846153846	52.2777777777778	34.6363636363636	45.3846153846154	33.4545454545455	39.5	28	31.5	53	40.5	32	45	20	35.4221807440819	15	15	16.8	20.7	39.5	49.25	52	55.45	61.3	65.05	29.6714557039899	NA
6.356034109571157e-5	3.382593974211013e-5	4.426368889729725e-5	6.486813371149708e-5	3.211489905869732e-5	5.5508762335678495e-5	6.069949030385077e-5	1.1777672659075136e-4	1715	YBL038W_MRPL16	MRPL16	chrII:146119-146903(+)	ORFS	37	47	15	37	24	15	33	34	46.9189189189189	44.7872340425532	40.0666666666667	38.3513513513514	38.875	42.5333333333333	41.0606060606061	39.0882352941176	47	38	32	31	35.5	41	38	36	43.0871954384558	47	18.4	24.8	31.8	47	54	60.4	66	69.4	74.8	37.7386373118238	24
1.7006685860744447e-4	1.1951832042212247e-4	1.4841354512623196e-4	5.7967268423039935e-5	2.7832912517537678e-5	1.3502131378948824e-5	2.5291454293271156e-8	3.5689917148712536e-8	1716	YBL039C,YBL039C-A_URA7,YBL039C-A	URA7,YBL039C-A	chrII:143859-145811(-)	ORFS	99	42	13	9	NA	53	NA	114	38.7878787878788	23.8571428571429	17.4615384615385	15.6666666666667	NA	32.5849056603774	NA	36.4736842105263	36	22	16	15	NA	29	NA	35	33.7818134203559	NA	13.9	15	16	36	49	54.4	60.3	65.2	75.2	19.8361659928878	NA
2.0614164679690236e-5	1.1275313247370044e-5	1.041498562289347e-5	1.380173057691427e-5	1.712794616463857e-5	1.0501657739182418e-5	2.782059972259827e-5	2.141395028922752e-5	1717	YBL039W-B_YBL039W-B	YBL039W-B	chrII:143103-143647(+)	ORFS	12	10	8	7	11	5	6	8	45.75	45.6	31.875	44.7142857142857	44.4545454545455	26.2	31.6666666666667	28.5	42.5	42	27	31	39	25	30.5	23	41.6412476824056	NA	19.1	20.5	23.25	42.5	59.75	61.4	63.4	65.6	71.4	38.7740772248711	NA
2.0442379974026153e-4	1.3981388426738856e-4	1.783566287920507e-4	2.2220786228831975e-4	2.419322395755198e-4	1.770279447462179e-4	2.0233163434616925e-4	2.1057051117740394e-4	1718	YBL040C_ERD2	ERD2	chrII:142011-142923(-)	ORFS	119	161	113	118	80	62	59	137	30.9075630252101	33.0186335403727	36.3362831858407	41.6186440677966	45.4375	30.9677419354839	36.1694915254237	36.7737226277372	26	26	27	32	39	26.5	28	31	25.9104720549063	NA	9.9	12.8	13.7	26	41.5	45	47.3	51.6	58	27.4567324176231	21
1.2368498807814143e-4	1.465790722158106e-4	1.1847046146041324e-4	1.380173057691427e-4	1.2631860296420945e-4	1.3052060332983863e-4	2.2256479778078617e-4	2.81950345474829e-4	1719	YBL041W_PRE7	PRE7	chrII:140991-142119(+)	ORFS	72	100	59	87	88	65	79	91	40.1944444444444	38.18	35.0847457627119	35.0114942528736	41.875	40.0923076923077	45.5443037974684	34.3516483516484	37.5	38	32	30	38	37	41	30	35.769614036596	57	13.65	19.1	22	37.5	52.25	54	57	64.7	71.8	33.3734983231519	38
9.619943517188777e-5	8.118225538106431e-5	8.982925099745619e-5	3.726467255766853e-5	2.7832912517537678e-5	1.8002841838598432e-5	7.5874362879813465e-6	1.7844958574356265e-5	1720	YBL042C_FUI1	FUI1	chrII:138163-140339(-)	ORFS	56	27	13	12	3	36	5	69	35.375	34.8518518518519	14.6923076923077	33	31.6666666666667	32.5555555555556	37.2	35.2028985507246	30.5	14	14	21.5	10	27	23	33	28.7671247399437	NA	9	10	13	30.5	49.25	57	61.75	69.5	72.25	19.6984507080741	14
1.7178470566408532e-6	4.510125298948017e-6	1.3018732028616839e-8	1.380173057691427e-6	2.1409932705798213e-8	4.500710459649608e-6	2.5291454293271152e-6	7.1379834297425066e-6	1721	YBL043W_ECM13	ECM13	chrII:136567-137599(+)	ORFS	1	1	NA	3	1	2	2	NA	54	54	NA	47.6666666666667	41	43	63	NA	54	54	NA	51	41	43	63	NA	54	54	54	54	54	54	54	54	54	54	54	54	54
4.1915468182036816e-4	3.811055877611075e-4	3.0463832946963406e-4	4.568372820958623e-4	5.609402368919132e-4	6.541032534690764e-4	7.511561925101532e-4	7.780401938419332e-4	1722	YBL045C_COR1	COR1	chrII:133859-135811(-)	ORFS	244	331	262	436	297	169	218	234	33.2336065573771	34.9154078549849	37.0648854961832	38.3509174311927	42.5151515151515	36.4792899408284	39.5321100917431	33.4444444444444	31	29	30.5	33.5	36	30	33	29.5	28.4988518557278	18	11.15	13	15.45	31	44.25	49.4	53	58	64	27.0771525042685	24
1.3742776453126825e-5	1.1275313247370044e-5	1.3018732028616837e-5	8.281038346148562e-6	2.1409932705798214e-6	4.500710459649608e-6	1.2645727146635578e-5	1.4275966859485013e-5	1723	YBL046W_PSY4	PSY4	chrII:132423-133871(+)	ORFS	8	6	1	3	5	5	4	10	25.875	25.3333333333333	30	22.6666666666667	37.6	40.8	35.5	24	16.5	21.5	30	22	31	40	33.5	23	18.7737452057582	45	7.35	7.7	8.05	16.5	45	45	45	49.5	54.75	22.5968975099788	41
1.6663116449416277e-4	1.758948866589727e-4	1.3409293989475343e-4	1.683811130383541e-4	2.0339436070508304e-4	1.9503078658481636e-4	1.3910299861299134e-4	2.4269143661124524e-4	1724	YBL047C_EDE1	EDE1	chrII:127635-132219(-)	ORFS	97	122	95	130	55	78	68	103	41.0103092783505	43.1885245901639	38.0105263157895	44.2384615384615	45.2909090909091	33.974358974359	42.4852941176471	41.8932038834951	38	33	34	42	41	32	40.5	37	34.7935331476972	NA	10.8	15.6	16	38	50	53.6	60	64.8	74.8	34.5316574905749	29
3.4356941132817063e-6	2.255062649474009e-8	5.207492811446735e-6	1.380173057691427e-8	2.1409932705798214e-6	3.0004736397664057e-6	1.2645727146635578e-5	7.851781772716758e-5	1725	YBL049W,YBL048W	NA	chrII:126607-127663(+)	ORFS	2	NA	1	2	5	NA	22	4	56	NA	39	30.5	41.4	NA	46.5909090909091	32.75	56	NA	39	30.5	36	NA	45	29.5	41.1339276024063	NA	21.8	25.6	29.4	56	75	78.8	82.6	86.4	90.2	NA	NA
9.104589400196522e-5	8.343731803053833e-5	6.379178694022251e-5	1.0627332544223987e-4	1.0919065679957088e-4	1.1851870877077301e-4	1.0875325346106596e-4	2.2484647803688894e-4	1726	YBL050W_SEC17	SEC17	chrII:125055-126191(+)	ORFS	53	77	51	79	43	37	63	49	49.2452830188679	34.1948051948052	31.3137254901961	36.8607594936709	42.3953488372093	31.7837837837838	44.2063492063492	41.5510204081633	41	31	27	35	40	29	37	36	39.7669949408315	31	14	19.6	24	41	52	55.8	65.6	78.8	92	30.7474656435994	24
2.233201173633109e-5	3.382593974211013e-5	2.082997124578694e-5	2.760346115382854e-5	2.7832912517537678e-5	3.3005210037430455e-5	4.299547229856096e-5	2.498294200409877e-5	1727	YBL051C_PIN4	PIN4	chrII:122347-124843(-)	ORFS	13	20	13	22	17	15	7	16	39.5384615384615	40.6	33.4615384615385	29.1818181818182	41.7058823529412	35.5333333333333	37.5714285714286	38	37	34.5	26	25.5	45	36	31	33	34.3268130049228	NA	18.4	28.2	28.8	37	52	52.6	54.2	57.8	59.8	32.3115164974014	NA
1.3742776453126825e-5	4.510125298948017e-6	1.041498562289347e-5	4.140519173074281e-6	4.281986541159643e-6	1.5002368198832028e-6	2.5291454293271152e-6	7.1379834297425066e-6	1728	YBL052C_SAS3	SAS3	chrII:119371-122139(-)	ORFS	8	3	2	1	1	2	2	8	46.125	29	39.5	87	66	30.5	45.5	32.75	49.5	31	39.5	87	66	30.5	45.5	33.5	41.0028207873508	NA	18.1	20.2	22.6	49.5	59.5	60.2	60.9	66.1	72.05	27.3920839547187	NA
2.5767705849612797e-5	3.157087709263612e-5	3.645244968012715e-5	2.760346115382854e-6	2.1409932705798214e-6	1.5002368198832028e-6	2.5291454293271156e-8	3.5689917148712536e-8	1729	YBL054W,YBL053W	NA	chrII:117487-119367(+)	ORFS	15	2	1	1	NA	14	NA	28	49.4666666666667	29.5	22	12	NA	35.8571428571429	NA	52.6428571428571	42	29.5	22	12	NA	29	NA	44.5	43.0676802076914	34	18.2	23.2	28.2	42	59	63.6	76.2	84.6	95.9	26.229754097208	NA
3.6074788189457915e-5	2.7060751793688106e-5	3.645244968012715e-5	1.6562076692297124e-5	8.563973082319286e-6	1.8002841838598432e-5	1.0116581717308461e-5	7.1379834297425066e-6	1730	YBL055C_YBL055C	YBL055C	chrII:115491-117219(-)	ORFS	21	12	4	12	4	12	2	28	51.4285714285714	31.25	30.25	41.5833333333333	42.25	29.3333333333333	35	41.7857142857143	49	32.5	30	35.5	47.5	34	35	42.5	47.0897932366144	NA	25	27	30	49	64	65	73	76	93	29.391889219759	NA
1.2883852924806398e-4	1.1500819512317446e-4	1.6663976996629553e-4	1.3939747882683412e-4	1.5629250875232696e-4	1.740274711064515e-4	1.7451103462357096e-4	1.9986353603279017e-4	1731	YBL056W_PTC3	PTC3	chrII:113639-115559(+)	ORFS	75	101	73	116	69	51	56	128	31.88	30.8811881188119	34.5616438356164	36.8275862068966	37.8550724637681	31.7058823529412	31.3928571428571	37.4453125	29	30	30	32	36	31	27	32	26.8056020435583	36	9.7	12.4	14.1	29	40.5	47.2	51.8	57.6	59.3	26.2498619655993	37
7.043172932227498e-5	4.284619034000616e-5	8.592363138887113e-5	4.968623007689137e-5	7.279377119971392e-5	5.1008051876028894e-5	4.0466326869233844e-5	7.851781772716758e-5	1732	YBL057C_PTH2	PTH2	chrII:112739-113451(-)	ORFS	41	36	34	34	16	19	22	66	32.5853658536585	33.0277777777778	37.2941176470588	29.9411764705882	48.3125	28.5263157894737	40.3181818181818	33.4393939393939	31	25	28.5	26	42.5	22	32	29.5	27.9806292198948	NA	10	12	15	31	45	49	51	56	58	27.3213162612603	NA
5.840679992578901e-5	6.990694213369428e-5	4.2961815694435564e-5	8.281038346148562e-5	8.778072409377267e-5	1.0651681421170738e-4	1.0622410803173885e-4	1.4275966859485012e-4	1733	YBL058W_SHP1	SHP1	chrII:111407-112823(+)	ORFS	34	60	41	71	42	31	40	33	45.8823529411765	44.5833333333333	40.219512195122	41.4366197183099	49.7142857142857	43.8064516129032	44.05	48.2121212121212	41.5	37	36	34	46	34	40	35	42.2043933662432	NA	23.2	26.6	28.95	41.5	53.75	58.6	61.15	65.4	70.1499999999999	38.4486496373513	NA
4.294617641602133e-5	3.608100239158414e-5	3.515057647726547e-5	3.0363807269211395e-5	2.3550925976378036e-5	1.9503078658481634e-5	2.276230886394404e-5	4.282790057845504e-5	1734	YBL059C-A_YBL059C-A	YBL059C-A	chrII:109963-110571(-)	ORFS	25	22	11	13	9	16	12	27	32.96	51.3181818181818	47.5454545454545	38.6923076923077	45.5555555555556	48.8125	46.9166666666667	38.6666666666667	30	51	44	34	48	46	39	37	28.2559868249096	NA	13	13.4	14.6	30	40	49.4	53	58.4	61.6	44.2548574672321	NA
1.0307082339845118e-5	1.1275313247370044e-5	1.1716858825755154e-5	1.1041384461531416e-5	8.563973082319286e-6	3.0004736397664057e-6	2.782059972259827e-5	1.4275966859485013e-5	1735	YBL059W_YBL059W	YBL059W	chrII:110679-111407(+)	ORFS	6	8	4	2	11	5	4	9	44.5	42.875	23.5	34	43.3636363636364	42.8	39.25	32.7777777777778	45	39.5	17	34	38	58	41	33	38.5209008936322	NA	16.5	21	25.5	45	55.75	59	63.25	67.5	71.75	36.8443994400862	NA
2.0614164679690236e-5	4.510125298948017e-6	1.041498562289347e-5	5.520692230765708e-6	2.1409932705798214e-6	1.0501657739182418e-5	2.5291454293271152e-6	1.7844958574356265e-5	1736	YBL060W_YEL1	YEL1	chrII:107687-109991(+)	ORFS	12	4	1	7	1	2	5	8	52.9166666666667	47.5	52	48.7142857142857	79	42.5	71.6	56	51	47.5	52	43	79	42.5	68	58	51.3621164411979	NA	38.1	39	39	51	59.5	62.8	64	64	74.35	47.1137781218637	NA
3.779263524609877e-5	1.804050119579207e-5	4.426368889729725e-5	1.9322422807679976e-5	1.0704966352899107e-5	3.3005210037430455e-5	4.805376315721519e-5	6.424185086768257e-5	1737	YBL061C_SKT5	SKT5	chrII:105227-107515(-)	ORFS	22	14	5	22	19	8	18	34	35.1818181818182	42.7142857142857	28.4	44.4090909090909	52.4736842105263	39.875	41.7777777777778	33.5588235294118	34	22.5	34	39	45	38	37.5	30.5	30.7147310097902	NA	9.25	14.5	19.15	34	49	53.2	55.7	58.7	61.85	31.1483336921236	NA
5.153541169922559e-6	2.2550626494740087e-6	3.905619608585052e-6	4.140519173074281e-6	8.563973082319286e-6	4.500710459649608e-6	2.5291454293271152e-6	3.5689917148712536e-8	1738	YBL063W_KIP1	KIP1	chrII:101871-105223(+)	ORFS	3	3	4	3	1	1	NA	3	34.3333333333333	63	17.5	42.6666666666667	18	17	NA	60.3333333333333	32	47	14.5	41	18	17	NA	68	32.2685729204909	NA	22.1	23.2	24.3	32	41	42.8	44.6	46.4	48.2	47.1625576851175	NA
5.840679992578901e-5	5.18664409379022e-5	3.645244968012715e-5	9.109142180763418e-5	9.848569044667179e-5	1.3652155060937143e-4	4.097215595509927e-4	9.100928872921696e-4	1739	YBL064C_PRX1	PRX1	chrII:100323-101219(-)	ORFS	34	66	46	91	162	23	255	28	37.4411764705882	44.1212121212121	44.195652173913	47.7472527472527	47.3950617283951	42.5217391304348	36.0588235294118	39.0714285714286	34	43.5	44	46	46	36	33	31.5	33.2171090595288	NA	14.25	19.3	20.95	34	47	54.4	58.05	59.7	66.5999999999999	38.9475018473874	52
6.871388226563413e-6	1.804050119579207e-5	5.207492811446735e-6	8.281038346148562e-6	8.563973082319286e-6	1.0501657739182418e-5	1.770401800528981e-5	1.7844958574356265e-5	1740	YBL066C_SEF1	SEF1	chrII:96446-100171(-)	ORFS	4	6	4	7	7	8	5	4	53.5	60.3333333333333	52.5	34	55.2857142857143	43.625	37.8	40	59	54.5	57	22	64	44.5	21	35	43.5606561465043	NA	18.1	23.2	28.3	59	74	75.8	77.6	79.4	81.2	48.2219067222479	NA
3.951048230273962e-5	3.382593974211013e-5	3.905619608585052e-5	2.2082768923062832e-5	2.1409932705798214e-05	1.6502605018715227e-5	2.5291454293271156e-5	5.3534875723068794e-5	1741	YBL067C_UBP13	UBP13	chrII:93605-96166(-)	ORFS	23	16	10	11	10	15	15	30	34.695652173913	31.5625	34	47.0909090909091	48.3	37.5333333333333	34.5333333333333	33.2	35	25.5	31.5	42	48	39	32	35.5	28.906389913237	NA	11.1	12.2	13.9	35	47.5	49.8	61.5	66	67.8	25.8632729056976	NA
1.1681359985157802e-4	9.471263127790836e-5	1.3148919348903007e-4	7.1768998999954207e-05	6.208880484681482e-5	4.500710459649608e-5	1.5174872575962693e-5	3.2120925433841285e-5	1742	YBL068W_PRS4	PRS4	chrII:92345-93577(+)	ORFS	68	52	29	30	6	42	9	101	36.7941176470588	29.5	24.9655172413793	29.3333333333333	27.3333333333333	36.6428571428571	46	36.4158415841584	29.5	27	23	24	26.5	32.5	50	33	31.0995698502212	15	13.35	14.7	15	29.5	49	53.6	61.85	66	76.2	25.9701543857138	14
1.546062350976768e-5	1.804050119579207e-5	1.1716858825755154e-5	5.520692230765708e-6	1.712794616463857e-5	1.2001894559065623e-5	1.0116581717308461e-5	1.4275966859485013e-5	1743	YBL069W,YBL068W-A_AST1,YBL068W-A	AST1,YBL068W-A	chrII:90665-92121(+)	ORFS	9	4	8	8	4	8	4	9	48.8888888888889	64.75	34.625	34.125	23.75	46.25	43	49.7777777777778	51	64.5	31.5	29.5	20.5	47.5	29.5	56	46.8075235120372	NA	28.6	30.2	32.4	51	59	61	63	64.4	65.2	53.7005359541923	NA
2.9203399962894504e-5	1.1275313247370044e-5	3.384870327440378e-5	6.900865288457135e-6	8.563973082319286e-6	1.5002368198832028e-6	2.5291454293271156e-8	1.070697514461376e-5	1744	YBL071W-A_KTI11	KTI11	chrII:89945-90465(+)	ORFS	17	5	4	1	NA	5	3	26	41.5294117647059	34.2	19.75	18	NA	51.4	16.6666666666667	49.3076923076923	44	31	17	18	NA	40	14	40.5	38.3745136823169	NA	19.8	21.2	22.4	44	52	52.8	58.4	63.2	65.4	31.9573081145538	NA
0.003366980231016072	0.003233759839345729	0.0036608674464470546	0.002712040058363654	0.002502821133307811	0.0020163182859230244	9.636044085736309e-4	9.993176801639509e-5	1745	YBL072C,YBL071C-B	NA	chrII:88365-89501(-)	ORFS	1960	1965	1169	1344	381	1434	28	2812	28.0959183673469	25.5949109414758	25.5551753635586	25.9769345238095	23.2834645669291	27.139470013947	21.1428571428571	28.8620199146515	24	22	23	23	22	23	20.5	25	23.6341170161631	14	9	11	13	24	36	39	44	49	58	22.5532737601084	20
2.0614164679690236e-5	4.510125298948017e-6	1.041498562289347e-5	1.380173057691427e-6	1.0704966352899107e-5	1.9503078658481634e-5	3.540803601057962e-5	1.4275966859485013e-5	1746	YBL075C,YBL074C_SSA3,AAR2	SSA3,AAR2	chrII:84429-87829(-)	ORFS	12	1	5	13	14	2	4	8	46	12	61.2	58.1538461538462	46.4285714285714	24.5	53.25	43.875	52	12	67	64	43	24.5	45	47.5	40.9142021524766	NA	15.65	17.4	19.6	52	59.5	62.8	64	64	67.15	12	12
4.174368347637273e-4	4.397372166474317e-4	3.957694536699519e-4	3.533243027690053e-4	3.6610984926914946e-4	4.5007104596496075e-4	3.110848878072352e-4	3.212092543384128e-4	1747	YBL076C_ILS1	ILS1	chrII:80941-84301(-)	ORFS	243	256	171	300	123	195	90	304	38.1810699588477	35.47265625	37.4795321637427	36.0966666666667	41.7154471544715	36.7128205128205	40.4888888888889	39.4342105263158	35	31.5	30	27	35	33	36	35	33.3984874288332	NA	13	16.2	19	35	50.5	53	57.7	61.8	71.8	29.9728253477657	17
1.7178470566408533e-5	4.510125298948017e-6	9.113112420031787e-6	2.0702595865371404e-5	2.99739057881175e-5	3.0004736397664055e-5	8.599094459712192e-5	2.1057051117740394e-4	1748	YBL078C_ATG8	ATG8	chrII:79901-80765(-)	ORFS	10	15	14	20	34	2	59	7	33	30.2	50.5714285714286	39.95	53.5294117647059	37.5	38.3050847457627	37	28	25	46	36	45	37.5	30	31	26.0942325014094	NA	8.25	10.5	13.1	28	51.25	53.6	54.95	56.9	60.95	27.1140779555127	NA
6.356034109571157e-5	4.5101252989480175e-5	6.379178694022251e-5	3.174398032690282e-5	1.712794616463857e-5	4.050639413684647e-5	1.2645727146635578e-5	3.568991714871253e-5	1749	YBL079W_NUP170	NUP170	chrII:75185-79825(+)	ORFS	37	23	8	27	5	20	10	49	47.0540540540541	36.4347826086956	48.875	44.8888888888889	40.2	34.9	48.1	41.2448979591837	51	28	34.5	46	43	28	42	40	41.1295123276035	25	18	20.8	25	51	60	61.8	62.6	68.4	88.6	29.4663209086586	NA
1.7178470566408533e-5	1.3530375896844053e-5	1.041498562289347e-5	1.9322422807679976e-5	1.0704966352899107e-5	1.9503078658481634e-5	1.770401800528981e-5	3.568991714871253e-5	1750	YBL080C_PET112	PET112	chrII:73045-74741(-)	ORFS	10	14	5	13	7	6	10	8	35.4	46	48	46.1538461538462	50.7142857142857	48.3333333333333	28.4	31.5	27.5	48	40	37	47	48	23	33.5	26.9907860402424	14	9.6	13.2	14	27.5	55	59	63.5	67.7	70.85	40.3474314681481	62
2.5767705849612797e-5	3.382593974211013e-5	2.8641210462957045e-5	2.760346115382854e-6	6.422979811739464e-6	1.5002368198832028e-6	7.5874362879813465e-6	7.1379834297425066e-6	1751	YBL081W_YBL081W	YBL081W	chrII:71561-73057(+)	ORFS	15	2	3	1	3	15	2	22	43	17.5	72.6666666666667	28	27.3333333333333	37.6	58	46.5454545454545	48	17.5	71	28	37	27	58	49	37.5827076813547	14	14	15.6	18.3	48	57	59	62.5	64.8	67.2	16.9115345252878	NA
7.902096460547925e-5	1.0824300717475242e-4	7.550864576597766e-5	9.247159486532561e-5	7.279377119971392e-5	6.601042007486091e-5	7.840350830914058e-5	8.922479287178133e-5	1752	YBL083C,YBL082C_YBL083C,ALG3	YBL083C,ALG3	chrII:69661-71181(-)	ORFS	46	67	34	44	31	48	25	58	37.6521739130435	33.8955223880597	27.7941176470588	30.2954545454545	39.8387096774194	37.0625	39.08	38.9137931034483	32.5	25	24	27	35	34.5	39	36.5	30.9227598571157	NA	12	12.5	15	32.5	49	60	64	70	83.5	28.632957428797	17
[truncated: 5,017 more rows]
[truncated: 75 more columns]
