# Supplementary material for: Modeling of mRNA deadenylation rates reveal a complex relationship between mRNA deadenylation and decay
Source: EMBO J. 2024 Oct 11;43(24):6525–54. doi: 10.1038/s44318-024-00258-3 (PMC11649921; doi:10.1038/s44318-024-00258-3)
Supplement: Supplementary file 12 — Source data Fig. 6 [file 44318_2024_258_MOESM12_ESM.zip › Figure 6/FIGURE 6B and 6C/THLrepB.csv]

THLmin0_counts_norm	THLmin2_counts_norm	THLmin6_counts_norm	THLmin10_counts_norm	THLmin14_counts_norm	THLmin18_counts_norm	THLmin30_counts_norm	THLmin40_counts_norm	X1	transcript	symbol	genomic_position	biotype	THLB_thiolutin_repB_0min_counts	THLB_thiolutin_repB_10min_counts	THLB_thiolutin_repB_14min_counts	THLB_thiolutin_repB_18min_counts	THLB_thiolutin_repB_2min_counts	THLB_thiolutin_repB_30min_counts	THLB_thiolutin_repB_40min_counts	THLB_thiolutin_repB_6min_counts	THLB_thiolutin_repB_0min_polya_mean	THLB_thiolutin_repB_10min_polya_mean	THLB_thiolutin_repB_14min_polya_mean	THLB_thiolutin_repB_18min_polya_mean	THLB_thiolutin_repB_2min_polya_mean	THLB_thiolutin_repB_30min_polya_mean	THLB_thiolutin_repB_40min_polya_mean	THLB_thiolutin_repB_6min_polya_mean	THLB_thiolutin_repB_0min_polya_median	THLB_thiolutin_repB_10min_polya_median	THLB_thiolutin_repB_14min_polya_median	THLB_thiolutin_repB_18min_polya_median	THLB_thiolutin_repB_2min_polya_median	THLB_thiolutin_repB_30min_polya_median	THLB_thiolutin_repB_40min_polya_median	THLB_thiolutin_repB_6min_polya_median	THLB_thiolutin_repB_0min_polya_gm_mean	THLB_thiolutin_repB_0min_polya_mode	THLB_thiolutin_repB_0min_q0.05	THLB_thiolutin_repB_0min_q0.10	THLB_thiolutin_repB_0min_q0.15	THLB_thiolutin_repB_0min_q0.50	THLB_thiolutin_repB_0min_q0.75	THLB_thiolutin_repB_0min_q0.80	THLB_thiolutin_repB_0min_q0.85	THLB_thiolutin_repB_0min_q0.90	THLB_thiolutin_repB_0min_q0.95	THLB_thiolutin_repB_10min_polya_gm_mean	THLB_thiolutin_repB_10min_polya_mode
2.8544148520913582e-6	3.094608957552966e-6	5.147692245167646e-6	3.851378339624838e-6	3.0224832250669765e-6	1.0312038893958344e-6	1.4631392427917898e-8	1.569746932934258e-8	3	CUT004,XUT_1F-72	NA	chrI:170495-172447(+)	CUTs	2	3	2	1	2	NA	NA	4	31.5	45.3333333333333	27	60	34.5	NA	NA	49.25	31.5	47	27	60	34.5	NA	NA	47	31.1769145362398	NA	27.45	27.9	28.35	31.5	33.75	34.2	34.65	35.1	35.55	39.6871427210691	NA
1.4272074260456791e-6	9.2838268726589e-6	1.1582307551627203e-5	5.135171119499784e-6	1.2089932900267906e-5	2.0624077787916687e-6	1.7557670913501477e-5	9.418481597605547e-6	10	CUT017,XUT_2F-136	NA	chrII:341016-342576(+)	CUTs	1	4	8	2	6	12	6	9	64	42.25	55.25	71	59	37.5833333333333	33.3333333333333	41	64	43.5	59.5	71	59.5	37.5	33	37	64	64	64	64	64	64	64	64	64	64	64	38.6901130498866	NA
2.1408111390685188e-5	2.475687166042373e-5	2.1877692041962494e-5	2.9527233937123755e-5	1.662365773786837e-5	1.5468058340937514e-5	4.389417728375369e-6	7.848734664671288e-6	12	CUT020,XUT_2F-149,SUT015	NA	chrII:370071-370953(+)	CUTs	15	23	11	15	16	3	5	17	30	35.0869565217391	47	34.4	36.5625	25	25.4	31.1764705882353	30	31	29	30	33.5	24	24	27	27.5030387511039	NA	15.8	17.8	19	30	33	37.2	48.4	51.8	53.6	30.282528805308	NA
2.8544148520913582e-6	9.2838268726589e-6	1.672999979679485e-5	2.0540684477999135e-5	1.9646140962935346e-5	1.9592873898520854e-5	1.3168253185126108e-5	7.848734664671288e-6	13	CUT021,XUT_2F-154	NA	chrII:376375-378633(+)	CUTs	2	16	13	19	6	9	5	13	44	44.125	29.6153846153846	28.7894736842105	61.5	27.3333333333333	30.8	30.3076923076923	44	41	26	28	53	27	34	29	25.298221281347	NA	11.6	15.2	18.8	44	62	65.6	69.2	72.8	76.4	39.8937076577888	23
1.4272074260456791e-6	3.094608957552966e-6	1.2869230612919114e-8	1.2837927798749459e-8	1.5112416125334883e-8	1.0312038893958344e-6	2.9262784855835795e-6	1.569746932934258e-8	21	CUT038	NA	chrII:734824-736184(+)	CUTs	1	NA	NA	1	2	2	NA	NA	56	NA	NA	15	37	21	NA	NA	56	NA	NA	15	37	21	NA	NA	56	56	56	56	56	56	56	56	56	56	56	NA	NA
2.8544148520913582e-6	3.094608957552966e-6	3.860769183875734e-6	1.1554135018874512e-5	6.044966450133953e-6	2.3717689456104194e-5	2.7799645613044002e-5	4.3952914122159216e-5	22	CUT040	NA	chrIII:39049-39425(+)	CUTs	2	9	4	23	2	19	28	3	42.5	41.8888888888889	64.5	31.9565217391304	30	32.1578947368421	27.1785714285714	32.3333333333333	42.5	41	23	23	30	25	25	32	42.2610932182309	NA	38.45	38.9	39.35	42.5	44.75	45.2	45.65	46.1	46.55	34.6416145143246	41
8.563244556274075e-6	1.547304478776483e-6	1.2869230612919115e-6	1.283792779874946e-6	1.5112416125334883e-8	1.0312038893958345e-8	1.4631392427917898e-8	1.569746932934258e-8	27	CUT046	NA	chrIII:155914-156042(+)	CUTs	6	1	NA	NA	1	NA	NA	1	47.3333333333333	32	NA	NA	36	NA	NA	45	43.5	32	NA	NA	36	NA	NA	45	44.9068287021329	NA	31.25	31.5	31.75	43.5	57.25	60	63.5	67	70.5	32	32
1.4272074260456791e-6	1.547304478776483e-8	2.573846122583823e-6	1.0270342238999567e-5	1.5112416125334882e-6	4.1248155575833375e-6	4.389417728375369e-6	3.1394938658685152e-6	29	CUT048	NA	chrIII:179034-179410(+)	CUTs	1	8	1	4	NA	3	2	2	18	28.25	20	33	NA	19.3333333333333	46	25.5	18	30	20	26.5	NA	19	46	25.5	18	18	18	18	18	18	18	18	18	18	18	26.8240074679457	39
1.4272074260456791e-6	1.547304478776483e-8	2.573846122583823e-6	8.98654945912462e-6	6.044966450133953e-6	1.0312038893958343e-5	1.3168253185126108e-5	1.0988228530539804e-5	34	CUT057	NA	chrIV:417273-417633(+)	CUTs	1	7	4	10	NA	9	7	2	5	27.5714285714286	34	33.3	NA	38.5555555555556	33.7142857142857	25.5	5	26	26	35.5	NA	25	36	25.5	5	5	5	5	5	5	5	5	5	5	5	22.2397379186304	33
4.281622278137038e-6	4.64191343632945e-6	6.434615306459557e-6	3.851378339624838e-6	1.5112416125334883e-8	2.0624077787916687e-6	1.4631392427917897e-6	3.1394938658685152e-6	36	CUT059	NA	chrIV:423721-424097(+)	CUTs	3	3	NA	2	3	1	2	5	40.3333333333333	20.6666666666667	NA	38	35.3333333333333	20	29	33	40	22	NA	38	35	20	29	35	40.2319853028163	NA	37.3	37.6	37.9	40	42	42.4	42.8	43.2	43.6	20.2062001031109	NA
3.853460050323334e-5	4.487182988451801e-5	5.6624614696844104e-5	5.006791841512289e-5	8.462953030187535e-5	9.383955393502093e-5	9.217777229588276e-5	1.0831253837246377e-4	38	CUT061,YDR003W,YDR003W-A	NA	chrIV:453825-455017(+)	CUTs	27	39	56	91	29	63	69	44	40.4074074074074	42.025641025641	51.2678571428571	45.4835164835165	43.3103448275862	47.6349206349206	40.8405797101449	46.7272727272727	40	42	48	41	45	46	39	44	36.4631758822838	NA	15.5	19	20.8	40	53	55	56.4	62.4	68.1	37.3608660425911	50
4.281622278137038e-6	1.547304478776483e-8	2.573846122583823e-6	1.2837927798749459e-8	1.5112416125334882e-6	1.0312038893958345e-8	4.389417728375369e-6	1.5697469329342576e-6	40	CUT067	NA	chrIV:587971-588659(+)	CUTs	3	NA	1	NA	NA	3	1	2	21.6666666666667	NA	40	NA	NA	35.6666666666667	21	72.5	22	NA	40	NA	NA	28	21	72.5	19.7843497729948	NA	12.1	13.2	14.3	22	27	28	29	30	31	NA	NA
1.855369653859383e-5	1.547304478776483e-8	1.2869230612919115e-6	3.851378339624838e-6	1.5112416125334882e-6	2.0624077787916687e-6	7.315696213958949e-6	6.2789877317370305e-6	50	CUT084,SUT068,XUT_4F-521,XUT_4F-522,XUT_4F-523	NA	chrIV:1156637-1158994(+)	CUTs	13	3	1	2	NA	5	4	1	68.8461538461538	41.6666666666667	44	53.5	NA	24.2	24.5	25	54	49	44	53.5	NA	23	18	25	63.5971637528656	NA	44	46.2	46.8	54	90	93.6	99	108	123.8	38.7558714654863	NA
1.4272074260456791e-6	3.094608957552966e-6	1.2869230612919114e-8	3.851378339624838e-6	1.5112416125334882e-6	1.0312038893958345e-8	1.4631392427917898e-8	1.569746932934258e-8	51	CUT087,XUT_4F-562	NA	chrIV:1238333-1239397(+)	CUTs	1	3	1	NA	2	NA	NA	NA	26	45.3333333333333	22	NA	46.5	NA	NA	NA	26	46	22	NA	46.5	NA	NA	NA	26	26	26	26	26	26	26	26	26	26	26	44.8482128703135	NA
1.4272074260456791e-6	1.547304478776483e-8	1.2869230612919114e-8	1.2837927798749459e-8	1.5112416125334882e-6	1.0312038893958344e-6	1.4631392427917898e-8	1.569746932934258e-8	52	CUT088	NA	chrIV:1239997-1241021(+)	CUTs	1	NA	1	1	NA	NA	NA	NA	26	NA	31	24	NA	NA	NA	NA	26	NA	31	24	NA	NA	NA	NA	26	26	26	26	26	26	26	26	26	26	26	NA	NA
4.281622278137038e-6	4.64191343632945e-6	3.860769183875734e-6	6.41896389937473e-6	4.533724837600465e-6	7.21842722577084e-6	2.9262784855835795e-6	1.5697469329342576e-6	53	CUT089	NA	chrIV:1242725-1243149(+)	CUTs	3	5	3	7	3	2	1	3	39	39	24.6666666666667	39	47.3333333333333	27.5	23	52	45	41	29	38	39	27.5	23	52	37.7555873781669	NA	27.9	29.8	31.7	45	45.5	45.6	45.7	45.8	45.9	38.7065623768315	NA
4.281622278137038e-6	1.547304478776483e-5	1.0295384490335292e-5	1.1554135018874512e-5	6.044966450133953e-6	4.1248155575833375e-6	4.389417728375369e-6	3.1394938658685152e-6	54	CUT091	NA	chrIV:1302221-1302709(+)	CUTs	3	9	4	4	10	3	2	8	24	41.6666666666667	34.75	29.75	46.2	42.3333333333333	22	41	23	40	32.5	27	51.5	43	22	35.5	23.7165734751044	NA	20.3	20.6	20.9	23	26	26.6	27.2	27.8	28.4	37.6876463043347	NA
1.4272074260456791e-6	1.547304478776483e-6	3.860769183875734e-6	2.567585559749892e-6	3.0224832250669765e-6	1.0312038893958344e-6	1.4631392427917898e-8	1.5697469329342576e-6	55	CUT093,XUT_4F-609	NA	chrIV:1323461-1324421(+)	CUTs	1	2	2	1	1	NA	1	3	36	32.5	24.5	27	48	NA	70	50.6666666666667	36	32.5	24.5	27	48	NA	70	41	36	36	36	36	36	36	36	36	36	36	36	32.0312347560939	NA
2.8544148520913582e-6	1.547304478776483e-8	1.2869230612919114e-8	1.2837927798749459e-8	1.5112416125334883e-8	1.0312038893958345e-8	1.4631392427917898e-8	1.5697469329342576e-6	56	CUT094	NA	chrIV:1334205-1334573(+)	CUTs	2	NA	NA	NA	NA	NA	1	NA	42.5	NA	NA	NA	NA	NA	25	NA	42.5	NA	NA	NA	NA	NA	25	NA	36.0555127546399	NA	22.25	24.5	26.75	42.5	53.75	56	58.25	60.5	62.75	NA	NA
1.4272074260456791e-6	1.547304478776483e-8	1.2869230612919114e-8	1.2837927798749459e-8	1.5112416125334883e-8	1.0312038893958345e-8	1.4631392427917898e-8	1.569746932934258e-8	59	CUT098	NA	chrIV:1427405-1427893(+)	CUTs	1	NA	NA	NA	NA	NA	NA	NA	8	NA	NA	NA	NA	NA	NA	NA	8	NA	NA	NA	NA	NA	NA	NA	8	8	8	8	8	8	8	8	8	8	8	NA	NA
2.8544148520913582e-6	1.547304478776483e-8	1.2869230612919115e-6	6.41896389937473e-6	3.0224832250669765e-6	6.187223336375007e-6	8.778835456750738e-6	1.5697469329342577e-5	61	CUT103	NA	chrV:9969-10497(+)	CUTs	2	5	2	6	NA	6	10	1	57.5	18.8	38	26.1666666666667	NA	27.8333333333333	31.2	18	57.5	19	38	16.5	NA	23.5	29	18	52.9150262212918	NA	37.25	39.5	41.75	57.5	68.75	71	73.25	75.5	77.75	17.9380022190563	NA
1.4272074260456791e-6	1.547304478776483e-8	1.2869230612919115e-6	1.2837927798749459e-8	1.5112416125334883e-8	1.0312038893958344e-6	1.4631392427917897e-6	1.569746932934258e-8	67	CUT118	NA	chrV:483313-484513(+)	CUTs	1	NA	NA	1	NA	1	NA	1	3	NA	NA	48	NA	23	NA	14	3	NA	NA	48	NA	23	NA	14	3	3	3	3	3	3	3	3	3	3	3	NA	NA
2.8544148520913582e-6	1.547304478776483e-6	1.2869230612919115e-6	1.283792779874946e-6	1.5112416125334883e-8	1.0312038893958344e-6	1.4631392427917898e-8	1.569746932934258e-8	70	CUT123	NA	chrVI:261473-262257(+)	CUTs	2	1	NA	1	1	NA	NA	1	47.5	26	NA	35	43	NA	NA	12	47.5	26	NA	35	43	NA	NA	12	43.3128156554154	NA	29.95	31.9	33.85	47.5	57.25	59.2	61.15	63.1	65.05	26	26
1.4272074260456791e-6	1.547304478776483e-8	1.2869230612919114e-8	1.2837927798749459e-8	3.0224832250669765e-6	2.0624077787916687e-6	1.4631392427917898e-8	1.5697469329342576e-6	71	CUT124	NA	chrVI:263305-263857(+)	CUTs	1	NA	2	2	NA	NA	1	NA	7	NA	24.5	48	NA	NA	35	NA	7	NA	24.5	48	NA	NA	35	NA	7	7	7	7	7	7	7	7	7	7	7	NA	NA
2.8544148520913582e-6	3.094608957552966e-6	1.2869230612919115e-6	1.283792779874946e-6	1.5112416125334883e-8	1.0312038893958344e-6	2.9262784855835795e-6	1.569746932934258e-8	72	CUT128	NA	chrVII:147843-148235(+)	CUTs	2	1	NA	1	2	2	NA	1	14	12	NA	28	35	27	NA	52	14	12	NA	28	35	27	NA	52	13.6747943311773	NA	11.3	11.6	11.9	14	15.5	15.8	16.1	16.4	16.7	12	12
1.4272074260456791e-6	1.547304478776483e-6	1.2869230612919115e-6	1.2837927798749459e-8	1.5112416125334883e-8	1.0312038893958345e-8	1.4631392427917898e-8	1.569746932934258e-8	75	CUT131	NA	chrVII:184179-185067(+)	CUTs	1	NA	NA	NA	1	NA	NA	1	74	NA	NA	NA	20	NA	NA	27	74	NA	NA	NA	20	NA	NA	27	74	74	74	74	74	74	74	74	74	74	74	NA	NA
5.7088297041827165e-6	1.547304478776483e-6	1.2869230612919115e-6	1.283792779874946e-6	1.5112416125334882e-6	1.0312038893958345e-8	1.4631392427917897e-6	1.5697469329342576e-6	78	CUT136	NA	chrVII:286051-287003(+)	CUTs	4	1	1	NA	1	1	1	1	39.5	43	20	NA	40	32	68	29	37.5	43	20	NA	40	32	68	29	37.9934193434194	NA	27.65	29.3	30.95	37.5	42.75	45.6	48.45	51.3	54.15	43	43
5.7088297041827165e-6	1.547304478776483e-6	1.2869230612919114e-8	1.2837927798749459e-8	1.5112416125334883e-8	2.0624077787916687e-6	1.4631392427917897e-6	1.569746932934258e-8	81	CUT142	NA	chrVII:420907-421355(+)	CUTs	4	NA	NA	2	1	1	NA	NA	44.5	NA	NA	38.5	11	22	NA	NA	39	NA	NA	38.5	11	22	NA	NA	42.2167026479566	NA	31.3	31.6	31.9	39	51	54.6	58.2	61.8	65.4	NA	NA
1.998090396463951e-5	1.7020349266541317e-5	1.672999979679485e-5	2.4392062817623973e-5	2.4179865800535812e-5	2.4748893345500027e-5	3.2189063341419376e-5	2.5115950926948122e-5	84	CUT146,snR46,CUT147	NA	chrVII:545139-546059(+)	CUTs	14	19	16	24	11	22	16	13	32.2142857142857	37.4210526315789	40.6875	45.6666666666667	47.9090909090909	23.5	31.9375	37.1538461538462	27	31	41.5	36	44	20	29	39	27.4323158654514	NA	12.6	14.6	15.9	27	42.75	44.6	47.7	56.8	65.55	32.3954384896783	NA
2.8544148520913582e-6	1.547304478776483e-8	2.573846122583823e-6	1.283792779874946e-6	1.5112416125334883e-8	2.0624077787916687e-6	1.4631392427917898e-8	4.7092407988027735e-6	87	CUT155	NA	chrVII:739403-739899(+)	CUTs	2	1	NA	2	NA	NA	3	2	92.5	29	NA	10.5	NA	NA	26.6666666666667	43	92.5	29	NA	10.5	NA	NA	27	43	84.9941174435032	NA	59.65	63.3	66.95	92.5	110.75	114.4	118.05	121.7	125.35	29	29
1.4272074260456791e-6	1.547304478776483e-8	1.2869230612919115e-6	1.283792779874946e-6	1.5112416125334883e-8	1.0312038893958344e-6	1.4631392427917898e-8	1.569746932934258e-8	88	CUT158	NA	chrVII:805219-806251(+)	CUTs	1	1	NA	1	NA	NA	NA	1	49	35	NA	42	NA	NA	NA	81	49	35	NA	42	NA	NA	NA	81	49	49	49	49	49	49	49	49	49	49	49	35	35
1.4272074260456791e-6	1.547304478776483e-8	1.2869230612919115e-6	1.2837927798749459e-8	1.5112416125334882e-6	1.0312038893958344e-6	1.4631392427917897e-6	1.569746932934258e-8	90	CUT163	NA	chrVII:962331-962834(+)	CUTs	1	NA	1	1	NA	1	NA	1	12	NA	16	21	NA	45	NA	56	12	NA	16	21	NA	45	NA	56	12	12	12	12	12	12	12	12	12	12	12	NA	NA
2.8544148520913582e-6	1.547304478776483e-8	1.2869230612919115e-6	1.2837927798749459e-8	1.5112416125334882e-6	2.0624077787916687e-6	1.4631392427917897e-6	1.569746932934258e-8	98	CUT186,CUT187	NA	chrIX:100001-100897(+)	CUTs	2	NA	1	2	NA	1	NA	1	32.5	NA	31	32	NA	49	NA	38	32.5	NA	31	32	NA	49	NA	38	32.4961536185438	NA	32.05	32.1	32.15	32.5	32.75	32.8	32.85	32.9	32.95	NA	NA
1.4272074260456791e-6	1.547304478776483e-8	1.2869230612919114e-8	1.283792779874946e-6	1.5112416125334883e-8	1.0312038893958344e-6	1.4631392427917898e-8	1.569746932934258e-8	100	CUT194	NA	chrIX:274089-274537(+)	CUTs	1	1	NA	1	NA	NA	NA	NA	8	40	NA	5	NA	NA	NA	NA	8	40	NA	5	NA	NA	NA	NA	8	8	8	8	8	8	8	8	8	8	8	40	40
2.8544148520913582e-6	1.547304478776483e-6	2.573846122583823e-6	1.2837927798749459e-8	1.5112416125334883e-8	1.0312038893958345e-8	1.4631392427917898e-8	1.569746932934258e-8	103	CUT199	NA	chrX:117986-118954(+)	CUTs	2	NA	NA	NA	1	NA	NA	2	33	NA	NA	NA	55	NA	NA	31.5	33	NA	NA	NA	55	NA	NA	31.5	28.2842712474619	NA	17.7	19.4	21.1	33	41.5	43.2	44.9	46.6	48.3	NA	NA
1.4272074260456791e-6	1.547304478776483e-8	1.2869230612919114e-8	1.2837927798749459e-8	1.5112416125334883e-8	1.0312038893958345e-8	1.4631392427917898e-8	1.5697469329342576e-6	104	CUT200,CUT201	NA	chrX:134192-134872(+)	CUTs	1	NA	NA	NA	NA	NA	1	NA	8	NA	NA	NA	NA	NA	15	NA	8	NA	NA	NA	NA	NA	15	NA	8	8	8	8	8	8	8	8	8	8	8	NA	NA
1.4272074260456791e-6	1.547304478776483e-8	1.2869230612919114e-8	3.851378339624838e-6	1.5112416125334882e-6	1.0312038893958344e-6	1.4631392427917898e-8	3.1394938658685152e-6	111	CUT217	NA	chrX:585648-585904(+)	CUTs	1	3	1	1	NA	NA	2	NA	46	41.3333333333333	47	39	NA	NA	33.5	NA	46	30	47	39	NA	NA	33.5	NA	46	46	46	46	46	46	46	46	46	46	46	35.8278821104902	NA
4.281622278137038e-6	1.547304478776483e-8	1.2869230612919114e-8	5.135171119499784e-6	1.5112416125334882e-6	1.0312038893958345e-8	1.4631392427917897e-6	1.5697469329342576e-6	113	CUT220,XUT_10F-293	NA	chrX:643504-645104(+)	CUTs	3	4	1	NA	NA	1	1	NA	36.6666666666667	49.25	36	NA	NA	26	33	NA	39	48	36	NA	NA	26	33	NA	36.5112244205772	39	32.7	33.4	34.1	39	39	39	39	39	39	46.8819495743566	NA
1.4272074260456791e-6	1.547304478776483e-8	1.2869230612919114e-8	1.283792779874946e-6	1.5112416125334883e-8	1.0312038893958345e-8	1.4631392427917898e-8	1.569746932934258e-8	114	CUT224	NA	chrXI:15881-16201(+)	CUTs	1	1	NA	NA	NA	NA	NA	NA	30	36	NA	NA	NA	NA	NA	NA	30	36	NA	NA	NA	NA	NA	NA	30	30	30	30	30	30	30	30	30	30	30	36	36
2.8544148520913582e-6	1.547304478776483e-6	3.860769183875734e-6	1.283792779874946e-6	1.5112416125334882e-6	1.0312038893958344e-6	2.9262784855835795e-6	3.1394938658685152e-6	120	CUT235,CUT236,XUT_11F-176	NA	chrXI:388740-390496(+)	CUTs	2	1	1	1	1	2	2	3	38	47	56	22	27	22	46.5	32.6666666666667	38	47	56	22	27	22	46.5	29	37.8813938497516	NA	35.3	35.6	35.9	38	39.5	39.8	40.1	40.4	40.7	47	47
1.4272074260456791e-6	3.094608957552966e-6	2.573846122583823e-6	1.283792779874946e-6	1.5112416125334882e-6	4.1248155575833375e-6	4.389417728375369e-6	3.1394938658685152e-6	121	CUT237,XUT_11F-183	NA	chrXI:419844-421068(+)	CUTs	1	1	1	4	2	3	2	2	29	58	9	28.25	30.5	40.3333333333333	33.5	37.5	29	58	9	26.5	30.5	44	33.5	37.5	29	29	29	29	29	29	29	29	29	29	29	58	58
1.4272074260456791e-6	1.547304478776483e-8	1.2869230612919115e-6	1.2837927798749459e-8	1.5112416125334883e-8	1.0312038893958345e-8	1.4631392427917898e-8	1.569746932934258e-8	122	CUT238	NA	chrXI:439436-439756(+)	CUTs	1	NA	NA	NA	NA	NA	NA	1	37	NA	NA	NA	NA	NA	NA	31	37	NA	NA	NA	NA	NA	NA	31	37	37	37	37	37	37	37	37	37	37	37	NA	NA
1.4272074260456791e-6	1.547304478776483e-6	3.860769183875734e-6	2.567585559749892e-6	3.0224832250669765e-6	3.0936116681875033e-6	4.389417728375369e-6	1.412772239640832e-5	123	CUT239,SUT236,XUT_11F-204,XUT_11F-205	NA	chrXI:454532-457137(+)	CUTs	1	2	2	3	1	3	9	3	82	54	34.5	28	36	46	34.4444444444444	47.6666666666667	82	54	34.5	20	36	46	35	51	82	82	82	82	82	82	82	82	82	82	82	53.9166022668343	NA
1.4272074260456791e-6	1.547304478776483e-8	1.2869230612919114e-8	1.2837927798749459e-8	1.5112416125334883e-8	1.0312038893958345e-8	1.4631392427917898e-8	1.569746932934258e-8	124	CUT240	NA	chrXI:475732-476140(+)	CUTs	1	NA	NA	NA	NA	NA	NA	NA	35	NA	NA	NA	NA	NA	NA	NA	35	NA	NA	NA	NA	NA	NA	NA	35	35	35	35	35	35	35	35	35	35	35	NA	NA
2.8544148520913582e-6	1.547304478776483e-6	9.008461429043379e-6	1.925689169812419e-5	2.56911074130693e-5	2.4748893345500027e-5	3.5115341827002954e-5	3.4534432524553674e-5	127	CUT246	NA	chrXII:97825-99153(+)	CUTs	2	15	17	24	1	24	22	7	19.5	27.4	23.8235294117647	20.4583333333333	20	27.25	22.2727272727273	55.1428571428571	19.5	23	23	20.5	20	20.5	21.5	23	18.3847763108502	NA	13.65	14.3	14.95	19.5	22.75	23.4	24.05	24.7	25.35	21.2287373979274	NA
1.4272074260456791e-6	1.547304478776483e-8	1.2869230612919114e-8	1.2837927798749459e-8	1.5112416125334883e-8	1.0312038893958345e-8	1.4631392427917898e-8	1.569746932934258e-8	129	CUT249	NA	chrXII:185081-185457(+)	CUTs	1	NA	NA	NA	NA	NA	NA	NA	30	NA	NA	NA	NA	NA	NA	NA	30	NA	NA	NA	NA	NA	NA	NA	30	30	30	30	30	30	30	30	30	30	30	NA	NA
1.4272074260456791e-6	1.547304478776483e-8	1.2869230612919114e-8	1.2837927798749459e-8	3.0224832250669765e-6	1.0312038893958344e-6	1.4631392427917898e-8	1.5697469329342576e-6	130	CUT250,XUT_12F-68	NA	chrXII:187721-188793(+)	CUTs	1	NA	2	1	NA	NA	1	NA	21	NA	24	4	NA	NA	13	NA	21	NA	24	4	NA	NA	13	NA	21	21	21	21	21	21	21	21	21	21	21	NA	NA
1.4272074260456791e-6	1.547304478776483e-8	1.2869230612919115e-6	1.2837927798749459e-8	1.5112416125334883e-8	1.0312038893958345e-8	1.4631392427917898e-8	1.569746932934258e-8	132	CUT253	NA	chrXII:243609-243745(+)	CUTs	1	NA	NA	NA	NA	NA	NA	1	47	NA	NA	NA	NA	NA	NA	51	47	NA	NA	NA	NA	NA	NA	51	47	47	47	47	47	47	47	47	47	47	47	NA	NA
2.8544148520913582e-6	4.64191343632945e-6	2.573846122583823e-6	1.283792779874946e-6	1.5112416125334882e-6	3.0936116681875033e-6	1.4631392427917898e-8	1.5697469329342576e-6	136	CUT268,XUT_12F-272	NA	chrXII:675697-676465(+)	CUTs	2	1	1	3	3	NA	1	2	38	43	44	25	41	NA	21	48.5	38	43	44	18	34	NA	21	48.5	36.3730669589464	NA	28.1	29.2	30.3	38	43.5	44.6	45.7	46.8	47.9	43	43
1.4272074260456791e-6	6.189217915105932e-6	2.573846122583823e-6	3.851378339624838e-6	1.5112416125334883e-8	2.0624077787916687e-6	1.4631392427917898e-8	3.1394938658685152e-6	142	CUT278,XUT_12F-404,CUT279	NA	chrXII:1041760-1043064(+)	CUTs	1	3	NA	2	4	NA	2	2	48	36.3333333333333	NA	41	45.5	NA	17	84.5	48	41	NA	41	44.5	NA	17	84.5	48	48	48	48	48	48	48	48	48	48	48	35.508759327654	NA
4.281622278137038e-6	1.547304478776483e-8	1.2869230612919114e-8	1.2837927798749459e-8	1.5112416125334883e-8	2.0624077787916687e-6	1.4631392427917898e-8	1.5697469329342576e-6	150	CUT291	NA	chrXIII:246937-247641(+)	CUTs	3	NA	NA	2	NA	NA	1	NA	56.3333333333333	NA	NA	26.5	NA	NA	28	NA	51	NA	NA	26.5	NA	NA	28	NA	54.6023104122358	NA	42.9	43.8	44.7	51	63.5	66	68.5	71	73.5	NA	NA
1.4272074260456791e-6	1.547304478776483e-8	1.2869230612919114e-8	1.283792779874946e-6	1.5112416125334882e-6	1.0312038893958345e-8	1.4631392427917898e-8	1.569746932934258e-8	156	CUT310	NA	chrXIII:814377-815513(+)	CUTs	1	1	1	NA	NA	NA	NA	NA	56	22	8	NA	NA	NA	NA	NA	56	22	8	NA	NA	NA	NA	NA	56	56	56	56	56	56	56	56	56	56	56	22	22
4.281622278137038e-6	6.189217915105932e-6	7.721538367751468e-6	1.283792779874946e-5	3.0224832250669765e-6	1.0312038893958343e-5	1.4631392427917897e-6	1.0988228530539804e-5	162	CUT324,CUT325	NA	chrXIV:234043-234323(+)	CUTs	3	10	2	10	4	1	7	6	23	26.2	13	24.9	32.25	20	31.1428571428571	24.1666666666667	19	22	13	23	31.5	20	27	29	19.6609514498312	NA	10.9	11.8	12.7	19	29.5	31.6	33.7	35.8	37.9	21.9302693075927	28
1.4272074260456791e-6	1.547304478776483e-6	1.2869230612919115e-6	1.283792779874946e-6	1.5112416125334882e-6	1.0312038893958345e-8	2.9262784855835795e-6	1.5697469329342576e-6	165	CUT334	NA	chrXIV:381099-381339(+)	CUTs	1	1	1	NA	1	2	1	1	37	26	24	NA	50	8	44	13	37	26	24	NA	50	8	44	13	37	37	37	37	37	37	37	37	37	37	37	26	26
4.281622278137038e-6	1.547304478776483e-8	1.2869230612919114e-8	1.2837927798749459e-8	1.5112416125334882e-6	2.0624077787916687e-6	2.9262784855835795e-6	3.1394938658685152e-6	168	CUT340	NA	chrXIV:568308-569116(+)	CUTs	3	NA	1	2	NA	2	2	NA	36	NA	23	47	NA	36	32	NA	49	NA	23	47	NA	36	32	NA	27.1405564597899	NA	12.1	16.2	20.3	49	50	50.2	50.4	50.6	50.8	NA	NA
2.8544148520913582e-6	1.547304478776483e-8	2.573846122583823e-6	3.851378339624838e-6	7.556208062667441e-6	6.187223336375007e-6	2.9262784855835795e-6	1.0988228530539804e-5	169	CUT341	NA	chrXIV:579036-579444(+)	CUTs	2	3	5	6	NA	2	7	2	7.5	28	32.2	32	NA	64	29.8571428571429	18	7.5	29	21	31	NA	64	35	18	7.34846922834953	NA	6.15	6.3	6.45	7.5	8.25	8.4	8.55	8.7	8.85	27.069778358338	NA
2.4262526242776547e-5	2.475687166042373e-5	2.3164615103254407e-5	2.824344115724881e-5	2.1157382575468837e-5	2.6811301124291695e-5	1.902081015629327e-5	1.5697469329342577e-5	170	CUT343,SUT335,XUT_14F-231,CUT344,CUT345	NA	chrXIV:587108-588978(+)	CUTs	17	22	14	26	16	13	10	18	34.9411764705882	29.9545454545455	32.7857142857143	26.3076923076923	31.125	27.3076923076923	29	34.8333333333333	31	29	30	24.5	28	23	29	28.5	28.4089191784159	31	13.6	15.6	16.4	31	37	39.4	42.4	47.6	70.1999999999999	27.7967626538769	19
8.563244556274075e-6	4.64191343632945e-6	7.721538367751468e-6	1.1554135018874512e-5	1.2089932900267906e-5	2.887370890308336e-5	3.9504759555378324e-5	5.8080636518567536e-5	172	CUT352,XUT_14F-293,SUT342	NA	chrXIV:730844-733338(+)	CUTs	6	9	8	28	3	27	37	6	41.5	44.1111111111111	51	34.7857142857143	45.3333333333333	42.037037037037	45.6756756756757	55.3333333333333	36	47	47	27.5	51	40	42	49.5	28.2316853277367	NA	7.75	8.5	9.25	36	53.75	57	68.5	80	91.5	41.8786540049225	50
7.136037130228396e-6	6.189217915105932e-6	1.2869230612919115e-6	1.1554135018874512e-5	1.662365773786837e-5	1.7530466119729182e-5	4.682045576933727e-5	4.8662154920961994e-5	173	CUT353,XUT_14F-319	NA	chrXIV:763076-764044(+)	CUTs	5	9	11	17	4	32	31	1	51.6	48.6666666666667	45.4545454545455	38.7647058823529	52.75	41.1875	33.5483870967742	55	55	38	44	28	47.5	33	31	55	48.1751684087816	NA	31.2	31.4	31.6	55	58	62.8	67.6	72.4	77.2	36.4009015348163	NA
2.8544148520913582e-6	1.547304478776483e-6	1.2869230612919114e-8	1.2837927798749459e-8	1.5112416125334883e-8	1.0312038893958345e-8	1.4631392427917898e-8	1.569746932934258e-8	178	CUT359	NA	chrXV:143802-144178(+)	CUTs	2	NA	NA	NA	1	NA	NA	NA	47	NA	NA	NA	45	NA	NA	NA	47	NA	NA	NA	45	NA	NA	NA	46.9574275274956	NA	45.2	45.4	45.6	47	48	48.2	48.4	48.6	48.8	NA	NA
1.4272074260456791e-6	1.547304478776483e-8	1.2869230612919115e-6	1.2837927798749459e-8	1.5112416125334882e-6	1.0312038893958344e-6	1.4631392427917898e-8	1.569746932934258e-8	179	CUT360	NA	chrXV:154898-155266(+)	CUTs	1	NA	1	1	NA	NA	NA	1	57	NA	27	41	NA	NA	NA	26	57	NA	27	41	NA	NA	NA	26	57	57	57	57	57	57	57	57	57	57	57	NA	NA
2.8544148520913582e-6	1.547304478776483e-8	1.2869230612919114e-8	1.2837927798749459e-8	1.5112416125334883e-8	1.0312038893958345e-8	1.4631392427917897e-6	1.5697469329342576e-6	180	CUT361	NA	chrXV:168330-168434(+)	CUTs	2	NA	NA	NA	NA	1	1	NA	16.5	NA	NA	NA	NA	27	37	NA	16.5	NA	NA	NA	NA	27	37	NA	16.431676725155	NA	15.15	15.3	15.45	16.5	17.25	17.4	17.55	17.7	17.85	NA	NA
4.281622278137038e-6	1.547304478776483e-6	5.147692245167646e-6	5.135171119499784e-6	4.533724837600465e-6	5.156019446979172e-6	4.389417728375369e-6	4.7092407988027735e-6	182	CUT369,XUT_15F-156,SUT359,SUT360,XUT_15F-157	NA	chrXV:335354-338609(+)	CUTs	3	4	3	5	1	3	3	4	35	41.75	27.6666666666667	52.2	41	17.3333333333333	67.6666666666667	46.25	39	40.5	26	38	41	20	53	40.5	32.6566793476972	NA	21	23	25	39	43	43.8	44.6	45.4	46.2	41.027608814905	NA
9.990451982319755e-6	4.64191343632945e-6	6.434615306459557e-6	2.567585559749892e-6	4.533724837600465e-6	5.156019446979172e-6	5.852556971167159e-6	6.2789877317370305e-6	185	CUT376,XUT_15F-203,tK(UUU)O,XUT_15F-206	NA	chrXV:435778-438802(+)	CUTs	7	2	3	5	3	4	4	5	48	47.5	45.3333333333333	46.6	59.6666666666667	58.75	47.5	58.8	53	47.5	45	47	66	59	44	51	44.0781756304953	NA	23.6	33.2	42.8	53	56	57.2	58.5	60	61.5	46.5403051128804	NA
2.8544148520913582e-6	1.547304478776483e-8	9.008461429043379e-6	1.2837927798749459e-8	6.044966450133953e-6	3.0936116681875033e-6	2.9262784855835795e-6	1.5697469329342576e-6	186	CUT377	NA	chrXV:446082-447098(+)	CUTs	2	NA	4	3	NA	2	1	7	53.5	NA	36.25	40.6666666666667	NA	31.5	55	50.1428571428571	53.5	NA	37	37	NA	31.5	55	46	53.103672189407	NA	47.65	48.3	48.95	53.5	56.75	57.4	58.05	58.7	59.35	NA	NA
9.56228975450605e-5	9.12909642478125e-5	7.85023067388066e-5	5.006791841512289e-5	5.440469805120558e-5	3.7123340018250037e-5	7.315696213958949e-6	1.2557975463474061e-5	188	CUT380,YOR101W,YOR102W	NA	chrXV:515050-516450(+)	CUTs	67	39	36	36	59	5	8	61	43.1194029850746	37.2820512820513	36.6666666666667	28.1111111111111	42.4915254237288	29.2	24.625	43.0983606557377	32	37	30	25	40	20	13.5	41	36.5192894071993	NA	15	17.2	21	32	57.5	61.4	66.2	73.2	105.3	33.6014458163839	NA
1.4272074260456791e-6	1.547304478776483e-8	1.2869230612919114e-8	1.2837927798749459e-8	1.5112416125334882e-6	1.0312038893958345e-8	1.4631392427917898e-8	1.569746932934258e-8	200	CUT401	NA	chrXVI:74137-74441(+)	CUTs	1	NA	1	NA	NA	NA	NA	NA	16	NA	11	NA	NA	NA	NA	NA	16	NA	11	NA	NA	NA	NA	NA	16	16	16	16	16	16	16	16	16	16	16	NA	NA
2.8544148520913582e-6	1.547304478776483e-6	3.860769183875734e-6	1.2837927798749459e-8	1.5112416125334883e-8	1.0312038893958345e-8	1.4631392427917898e-8	1.569746932934258e-8	201	CUT406	NA	chrXVI:182953-183177(+)	CUTs	2	NA	NA	NA	1	NA	NA	3	27	NA	NA	NA	45	NA	NA	42.3333333333333	27	NA	NA	NA	45	NA	NA	34	26.9814751264641	NA	26.1	26.2	26.3	27	27.5	27.6	27.7	27.8	27.9	NA	NA
1.4272074260456791e-6	4.64191343632945e-6	2.573846122583823e-6	3.851378339624838e-6	1.5112416125334882e-6	9.280835004562509e-6	2.9262784855835795e-6	3.1394938658685152e-6	203	CUT408,XUT_16F-88	NA	chrXVI:215321-216049(+)	CUTs	1	3	1	9	3	2	2	2	20	18.3333333333333	30	26.2222222222222	30.3333333333333	29	29	16	20	15	30	21	34	29	29	16	20	20	20	20	20	20	20	20	20	20	20	16.1150560648345	NA
1.4272074260456791e-6	1.547304478776483e-8	1.2869230612919115e-6	1.283792779874946e-6	1.5112416125334883e-8	1.0312038893958345e-8	2.9262784855835795e-6	1.569746932934258e-8	204	CUT409	NA	chrXVI:226041-226433(+)	CUTs	1	1	NA	NA	NA	2	NA	1	40	17	NA	NA	NA	22	NA	16	40	17	NA	NA	NA	22	NA	16	40	40	40	40	40	40	40	40	40	40	40	17	17
5.7088297041827165e-6	1.547304478776483e-6	1.2869230612919115e-6	2.567585559749892e-6	1.5112416125334883e-8	3.0936116681875033e-6	1.4631392427917898e-8	4.7092407988027735e-6	205	CUT410	NA	chrXVI:250425-250705(+)	CUTs	4	2	NA	3	1	NA	3	1	33.75	34.5	NA	17.6666666666667	40	NA	16.6666666666667	20	28.5	34.5	NA	19	40	NA	18	20	29.5973357433072	NA	17.45	17.9	18.35	28.5	43	46.6	50.2	53.8	57.4	26.9814751264641	NA
1.4272074260456791e-6	1.547304478776483e-8	2.573846122583823e-6	1.2837927798749459e-8	1.5112416125334883e-8	1.0312038893958345e-8	1.4631392427917898e-8	1.569746932934258e-8	211	CUT422	NA	chrXVI:475171-475699(+)	CUTs	1	NA	NA	NA	NA	NA	NA	2	18	NA	NA	NA	NA	NA	NA	16.5	18	NA	NA	NA	NA	NA	NA	16.5	18	18	18	18	18	18	18	18	18	18	18	NA	NA
1.2844866834411113e-5	4.64191343632945e-6	6.434615306459557e-6	2.567585559749892e-6	6.044966450133953e-6	6.187223336375007e-6	8.778835456750738e-6	1.5697469329342577e-5	216	CUT431,XUT_16F-280	NA	chrXVI:697123-698489(+)	CUTs	9	2	4	6	3	6	10	5	29.7777777777778	43	54.75	51.6666666666667	48.6666666666667	63.5	58.4	37.2	32	43	47.5	50.5	47	45.5	54	31	27.7794999165791	NA	16	16	16.8	32	38	40	42	43.6	44.8	42.9534631898291	NA
1.4272074260456793e-5	1.85676537453178e-5	1.5443076735502936e-5	1.1554135018874512e-5	9.06744967520093e-6	7.21842722577084e-6	4.389417728375369e-6	1.2557975463474061e-5	226	CUT451,YBR063C,YBR065C	NA	chrII:366603-369747(-)	CUTs	10	9	6	7	12	3	8	12	51.4	52.1111111111111	43.3333333333333	43.2857142857143	43.6666666666667	50.3333333333333	44.5	58	50	47	40.5	38	46.5	64	40	48	49.2033558818444	NA	30.75	37.5	40.4	50	61.25	62.2	62.65	64.5	71.25	46.7423299793837	NA
1.4272074260456791e-6	1.547304478776483e-8	1.2869230612919114e-8	1.2837927798749459e-8	1.5112416125334882e-6	1.0312038893958345e-8	1.4631392427917898e-8	1.5697469329342576e-6	227	CUT452	NA	chrII:406099-406451(-)	CUTs	1	NA	1	NA	NA	NA	1	NA	16	NA	17	NA	NA	NA	20	NA	16	NA	17	NA	NA	NA	20	NA	16	16	16	16	16	16	16	16	16	16	16	NA	NA
1.4272074260456791e-6	1.547304478776483e-6	2.573846122583823e-6	1.2837927798749459e-8	3.0224832250669765e-6	6.187223336375007e-6	1.4631392427917897e-6	1.5697469329342576e-6	228	CUT453,XUT_2R-178	NA	chrII:407899-409207(-)	CUTs	1	NA	2	6	1	1	1	2	33	NA	44	19.5	16	118	39	40.5	33	NA	44	19.5	16	118	39	40.5	33	33	33	33	33	33	33	33	33	33	33	NA	NA
1.4272074260456793e-5	2.3209567181647247e-5	2.959923040971396e-5	2.6959648377373866e-5	2.2668624188002324e-5	1.8561670009125018e-5	1.0241974699542527e-5	9.418481597605547e-6	230	CUT455,SUT447	NA	chrII:539340-541020(-)	CUTs	10	21	15	18	15	7	6	23	40.2	43.3333333333333	42.8	38.6666666666667	47.6	36.1428571428571	29.3333333333333	57.695652173913	37	40	47	41.5	45	36	23	52	38.1679783295545	NA	23.95	28.9	31.05	37	46.75	51	55.5	59.4	61.2	40.5455276318011	NA
2.8544148520913582e-6	3.094608957552966e-6	1.1582307551627203e-5	1.925689169812419e-5	1.2089932900267906e-5	7.21842722577084e-6	1.1705113942334318e-5	1.412772239640832e-5	231	CUT456	NA	chrII:549124-549532(-)	CUTs	2	15	8	7	2	8	9	9	67	32.0666666666667	36.625	35.4285714285714	58	40	33.1111111111111	21.2222222222222	67	32	42	30	58	35.5	29	18	58.309518948453	NA	37.3	40.6	43.9	67	83.5	86.8	90.1	93.4	96.7	28.870087405424	NA
1.4272074260456791e-6	1.547304478776483e-8	1.2869230612919115e-6	1.283792779874946e-6	1.5112416125334883e-8	1.0312038893958344e-6	1.4631392427917898e-8	1.5697469329342576e-6	233	CUT458	NA	chrII:720644-721180(-)	CUTs	1	1	NA	1	NA	NA	1	1	35	54	NA	24	NA	NA	39	31	35	54	NA	24	NA	NA	39	31	35	35	35	35	35	35	35	35	35	35	35	54	54
1.1417659408365433e-5	7.736522393882416e-6	1.1582307551627203e-5	1.0270342238999567e-5	9.06744967520093e-6	3.0936116681875033e-6	2.9262784855835795e-6	4.7092407988027735e-6	234	CUT460	NA	chrIII:28613-29109(-)	CUTs	8	8	6	3	5	2	3	9	27.875	30.125	26	34.3333333333333	26.6	22.5	23.3333333333333	39.2222222222222	28	27.5	26.5	25	23	22.5	21	37	25.8877232149012	NA	14.7	15.4	16.25	28	36	37.4	38.8	39.9	40.95	28.1546471398569	26
1.4272074260456791e-6	1.547304478776483e-6	2.573846122583823e-6	3.851378339624838e-6	1.5112416125334882e-6	1.0312038893958344e-6	1.4631392427917898e-8	1.5697469329342576e-6	235	CUT461	NA	chrIII:29909-30405(-)	CUTs	1	3	1	1	1	NA	1	2	26	21	18	13	49	NA	21	21.5	26	17	18	13	49	NA	21	21.5	26	26	26	26	26	26	26	26	26	26	26	19.6747389378349	NA
2.8544148520913582e-6	9.2838268726589e-6	6.434615306459557e-6	2.567585559749892e-6	1.0578691287734419e-5	9.280835004562509e-6	8.778835456750738e-6	1.412772239640832e-5	237	CUT465	NA	chrIII:147782-148078(-)	CUTs	2	2	7	9	6	6	9	5	57	40.5	57.2857142857143	48	38	53.3333333333333	39.1111111111111	36	57	40.5	55	49	36.5	47	42	39	56.9912273951	NA	56.1	56.2	56.3	57	57.5	57.6	57.7	57.8	57.9	40.348482003664	NA
1.4272074260456791e-6	1.547304478776483e-8	1.2869230612919114e-8	1.2837927798749459e-8	1.5112416125334882e-6	1.0312038893958345e-8	1.4631392427917898e-8	1.5697469329342576e-6	238	CUT467	NA	chrIII:238014-238702(-)	CUTs	1	NA	1	NA	NA	NA	1	NA	8	NA	19	NA	NA	NA	30	NA	8	NA	19	NA	NA	NA	30	NA	8	8	8	8	8	8	8	8	8	8	8	NA	NA
1.4272074260456791e-6	1.547304478776483e-6	1.2869230612919114e-8	1.2837927798749459e-8	1.5112416125334883e-8	1.0312038893958345e-8	1.4631392427917898e-8	1.569746932934258e-8	240	CUT470	NA	chrIV:65045-65949(-)	CUTs	1	NA	NA	NA	1	NA	NA	NA	57	NA	NA	NA	53	NA	NA	NA	57	NA	NA	NA	53	NA	NA	NA	57	57	57	57	57	57	57	57	57	57	57	NA	NA
2.4262526242776547e-5	1.0831131351435381e-5	1.1582307551627203e-5	1.6689306138374297e-5	2.4179865800535812e-5	4.4341767244020874e-5	8.339893683913202e-5	8.476633437844992e-5	243	CUT475,XUT_4R-56,XUT_4R-57,SUT460	NA	chrIV:134341-135576(-)	CUTs	17	13	16	43	7	57	54	9	65.7647058823529	50.3846153846154	44.625	62.1162790697674	55.5714285714286	53.0175438596491	43.9814814814815	50.4444444444444	80	54	47.5	58	58	49	41.5	54	58.3312402964292	81	22.8	30.6	35.4	80	82	82.8	87.8	95	106.4	43.117218999409	54
5.7088297041827165e-6	1.547304478776483e-8	1.2869230612919115e-6	1.283792779874946e-6	1.5112416125334883e-8	1.0312038893958344e-6	1.4631392427917898e-8	1.569746932934258e-8	246	CUT485	NA	chrIV:340245-340405(-)	CUTs	4	1	NA	1	NA	NA	NA	1	39	25	NA	141	NA	NA	NA	18	39	25	NA	141	NA	NA	NA	18	38.0588368213299	NA	30.15	30.3	30.45	39	47.25	47.4	47.55	47.7	47.85	25	25
1.4272074260456791e-6	1.547304478776483e-6	1.2869230612919115e-6	3.851378339624838e-6	3.0224832250669765e-6	2.0624077787916687e-6	1.4631392427917897e-6	1.5697469329342576e-6	250	CUT493,SUT466,XUT_4R-203	NA	chrIV:470533-471533(-)	CUTs	1	3	2	2	1	1	1	1	32	31.6666666666667	50	24	15	32	84	18	32	30	50	24	15	32	84	18	32	32	32	32	32	32	32	32	32	32	32	30.5026424298446	NA
2.8544148520913582e-6	1.547304478776483e-8	3.860769183875734e-6	5.135171119499784e-6	4.533724837600465e-6	5.156019446979172e-6	2.9262784855835795e-6	1.2557975463474061e-5	251	CUT494,XUT_4R-218,SUT468	NA	chrIV:505375-507447(-)	CUTs	2	4	3	5	NA	2	8	3	49.5	33.25	38.3333333333333	52.8	NA	41.5	38.375	24.3333333333333	49.5	19	34	55	NA	41.5	35.5	26	47.0106370941726	NA	35.55	37.1	38.65	49.5	57.25	58.8	60.35	61.9	63.45	24.6260113296521	NA
1.4272074260456791e-6	1.547304478776483e-6	1.2869230612919114e-8	1.2837927798749459e-8	1.5112416125334883e-8	1.0312038893958345e-8	2.9262784855835795e-6	3.1394938658685152e-6	252	CUT495	NA	chrIV:547663-547799(-)	CUTs	1	NA	NA	NA	1	2	2	NA	15	NA	NA	NA	32	28.5	48.5	NA	15	NA	NA	NA	32	28.5	48.5	NA	15	15	15	15	15	15	15	15	15	15	15	NA	NA
1.4272074260456791e-6	1.547304478776483e-8	1.2869230612919114e-8	1.2837927798749459e-8	1.5112416125334883e-8	1.0312038893958345e-8	1.4631392427917898e-8	1.569746932934258e-8	253	CUT497	NA	chrIV:556511-556671(-)	CUTs	1	NA	NA	NA	NA	NA	NA	NA	9	NA	NA	NA	NA	NA	NA	NA	9	NA	NA	NA	NA	NA	NA	NA	9	9	9	9	9	9	9	9	9	9	9	NA	NA
1.4272074260456791e-6	1.547304478776483e-6	1.2869230612919115e-6	1.283792779874946e-6	1.5112416125334882e-6	1.0312038893958344e-6	7.315696213958949e-6	1.569746932934258e-8	255	CUT499,XUT_4R-255	NA	chrIV:578423-579115(-)	CUTs	1	1	1	1	1	5	NA	1	6	31	27	6	51	39.4	NA	53	6	31	27	6	51	43	NA	53	6	6	6	6	6	6	6	6	6	6	6	31	31
4.281622278137038e-6	1.547304478776483e-8	2.573846122583823e-6	1.2837927798749459e-8	1.5112416125334883e-8	1.0312038893958344e-6	2.9262784855835795e-6	1.569746932934258e-8	256	CUT500,XUT_4R-265,SUT472	NA	chrIV:598423-600356(-)	CUTs	3	NA	NA	1	NA	2	NA	2	40	NA	NA	23	NA	52	NA	20	40	NA	NA	23	NA	52	NA	20	40	40	40	40	40	40	40	40	40	40	40	NA	NA
1.4272074260456791e-6	3.094608957552966e-6	2.573846122583823e-6	1.2837927798749459e-8	3.0224832250669765e-6	3.0936116681875033e-6	2.9262784855835795e-6	1.569746932934258e-8	258	CUT503	NA	chrIV:629440-630688(-)	CUTs	1	NA	2	3	2	2	NA	2	52	NA	35.5	23.6666666666667	24.5	32	NA	31.5	52	NA	35.5	25	24.5	32	NA	31.5	52	52	52	52	52	52	52	52	52	52	52	NA	NA
1.4272074260456791e-6	1.547304478776483e-6	1.2869230612919115e-6	1.283792779874946e-6	3.0224832250669765e-6	5.156019446979172e-6	5.852556971167159e-6	1.0988228530539804e-5	261	CUT506,XUT_4R-303,CUT507	NA	chrIV:703360-704184(-)	CUTs	1	1	2	5	1	4	7	1	60	51	19	26.8	47	39.5	54.2857142857143	42	60	51	19	27	47	30	50	42	60	60	60	60	60	60	60	60	60	60	60	51	51
1.4272074260456791e-6	6.189217915105932e-6	9.008461429043379e-6	6.41896389937473e-6	4.533724837600465e-6	6.187223336375007e-6	7.315696213958949e-6	9.418481597605547e-6	263	CUT516	NA	chrIV:1004457-1005321(-)	CUTs	1	5	3	6	4	5	6	7	53	28.6	27.6666666666667	36	56.25	38.2	30	37.8571428571429	53	31	32	21.5	56.5	34	30.5	29	53	53	53	53	53	53	53	53	53	53	53	26.7355499820578	NA
2.1408111390685188e-5	9.2838268726589e-6	1.5443076735502936e-5	2.182447725787408e-5	1.5112416125334882e-5	1.9592873898520854e-5	1.7557670913501477e-5	2.1976457061079608e-5	268	CUT524,XUT_4R-486,SUT484,XUT_4R-488	NA	chrIV:1182385-1183548(-)	CUTs	15	17	10	19	6	12	14	12	30.1333333333333	28.7058823529412	32.9	29.6315789473684	33.5	23.6666666666667	26.5	40.25	27	21	23.5	29	33.5	23	22	41	27.1390241233855	NA	14.1	15	15.2	27	35	39	46	51.2	55.5	25.2215249628362	20
7.136037130228396e-6	6.189217915105932e-6	2.573846122583823e-6	5.135171119499784e-6	3.0224832250669765e-6	4.1248155575833375e-6	1.0241974699542527e-5	1.412772239640832e-5	272	CUT530,XUT_4R-527,SUT489	NA	chrIV:1279065-1279960(-)	CUTs	5	4	2	4	4	7	9	2	35.8	49.25	41.5	41.5	40.25	22.1428571428571	82.2222222222222	39	31	48.5	41.5	26.5	39	25	59	39	31.6408007231161	31	15.8	19.6	23.4	31	50	51	52	53	54	48.9372760732268	NA
1.4272074260456791e-6	3.094608957552966e-6	1.2869230612919115e-6	5.135171119499784e-6	1.5112416125334883e-8	1.0312038893958344e-6	1.4631392427917897e-6	1.5697469329342576e-6	276	CUT537	NA	chrIV:1476513-1476633(-)	CUTs	1	4	NA	1	2	1	1	1	30	65.5	NA	35	27.5	25	35	10	30	51.5	NA	35	27.5	25	35	10	30	30	30	30	30	30	30	30	30	30	30	52.9597515253462	NA
2.8544148520913582e-6	4.64191343632945e-6	1.2869230612919115e-6	5.135171119499784e-6	3.0224832250669765e-6	2.0624077787916687e-6	2.9262784855835795e-6	6.2789877317370305e-6	277	CUT540,SUT498	NA	chrIV:1507897-1509817(-)	CUTs	2	4	2	2	3	2	4	1	44	52.5	29	39	28.3333333333333	18.5	32.25	41	44	38.5	29	39	34	18.5	24.5	41	42.6028168082816	NA	34.1	35.2	36.3	44	49.5	50.6	51.7	52.8	53.9	42.6347727965587	NA
5.7088297041827165e-6	1.547304478776483e-8	1.2869230612919115e-5	1.797309891824924e-5	3.0224832250669765e-5	3.1967320571270864e-5	2.3410227884668636e-5	2.3546203994013865e-5	278	CUT541,CUT542,SUT503	NA	chrV:15349-15981(-)	CUTs	4	14	20	31	NA	16	15	10	20	20.7142857142857	26.65	22.0322580645161	NA	21.8125	17.3333333333333	35.5	14	17.5	25	21	NA	20	17	23.5	16.2068899715557	14	8.9	9.8	10.7	14	21.5	26	30.5	35	39.5	17.7479584585571	7
8.563244556274075e-6	6.189217915105932e-6	3.860769183875734e-6	1.0270342238999567e-5	7.556208062667441e-6	1.0312038893958344e-6	2.9262784855835795e-6	7.848734664671288e-6	280	CUT548,XUT_5R-76,SUT506	NA	chrV:155957-156526(-)	CUTs	6	8	5	1	4	2	5	3	40.1666666666667	40.375	20.4	48	31.5	39	24.8	33.3333333333333	35	38	20	48	31	39	25	35	36.5489449952204	NA	21.5	22	22.5	35	56.25	63	63.25	63.5	63.75	36.8277188022708	26
1.1417659408365433e-5	9.2838268726589e-6	1.0295384490335292e-5	1.0270342238999567e-5	9.06744967520093e-6	5.156019446979172e-6	4.389417728375369e-6	3.1394938658685152e-6	284	CUT554,XUT_5R-126	NA	chrV:268229-269293(-)	CUTs	8	8	6	5	6	3	2	8	34.125	30.125	39.5	35.8	59.1666666666667	38.3333333333333	30	52.125	32.5	25	37	39	61.5	34	30	50.5	29.1046942919738	25	12.6	18.2	23.1	32.5	43.75	47.6	51.45	54.4	57.2	26.8478933056468	47
8.563244556274075e-6	3.094608957552966e-6	5.147692245167646e-6	2.567585559749892e-6	6.044966450133953e-6	3.0936116681875033e-6	4.389417728375369e-6	6.2789877317370305e-6	286	CUT556,XUT_5R-129,SUT514	NA	chrV:273797-278261(-)	CUTs	6	2	4	3	2	3	4	4	52.1666666666667	25.5	37	35.3333333333333	48.5	26.6666666666667	30.75	57	60.5	25.5	34	34	48.5	28	31	57.5	41.3687648171237	NA	13	17	21	60.5	67.25	68	73.5	79	84.5	18.5472369909914	NA
4.281622278137038e-6	1.3925740308988348e-5	2.1877692041962494e-5	2.0540684477999135e-5	2.56911074130693e-5	1.649926223033335e-5	1.6094531670709688e-5	1.412772239640832e-5	290	CUT560,CUT561,XUT_5R-144	NA	chrV:302365-303357(-)	CUTs	3	16	17	16	9	11	9	17	47	21.3125	31.1764705882353	33.4375	43.5555555555556	27.1818181818182	36	46.7058823529412	53	16.5	25	29.5	55	25	35	40	44.3598248712542	NA	29.6	32.2	34.8	53	57	57.8	58.6	59.4	60.2	15.4229280079883	NA
1.4272074260456791e-6	1.547304478776483e-8	1.2869230612919114e-8	1.283792779874946e-6	1.5112416125334883e-8	1.0312038893958345e-8	1.4631392427917897e-6	1.569746932934258e-8	292	CUT564	NA	chrV:409125-409389(-)	CUTs	1	1	NA	NA	NA	1	NA	NA	34	8	NA	NA	NA	6	NA	NA	34	8	NA	NA	NA	6	NA	NA	34	34	34	34	34	34	34	34	34	34	34	8	8
1.4272074260456791e-6	3.094608957552966e-6	1.2869230612919115e-6	3.851378339624838e-6	1.5112416125334883e-8	1.0312038893958345e-8	1.4631392427917898e-8	1.569746932934258e-8	294	CUT570,SUT517	NA	chrV:509637-510213(-)	CUTs	1	3	NA	NA	2	NA	NA	1	35	40.3333333333333	NA	NA	23	NA	NA	36	35	25	NA	NA	23	NA	NA	36	35	35	35	35	35	35	35	35	35	35	35	34.3978635774331	NA
1.4272074260456791e-6	1.547304478776483e-8	2.573846122583823e-6	1.2837927798749459e-8	1.5112416125334882e-6	1.0312038893958344e-6	1.4631392427917898e-8	1.569746932934258e-8	300	CUT582	NA	chrVII:11909-12373(-)	CUTs	1	NA	1	1	NA	NA	NA	2	37	NA	36	30	NA	NA	NA	29.5	37	NA	36	30	NA	NA	NA	29.5	37	37	37	37	37	37	37	37	37	37	37	NA	NA
1.4272074260456791e-6	1.547304478776483e-6	1.2869230612919114e-8	1.2837927798749459e-8	1.5112416125334883e-8	1.0312038893958345e-8	1.4631392427917898e-8	1.569746932934258e-8	302	CUT588	NA	chrVII:145359-145631(-)	CUTs	1	NA	NA	NA	1	NA	NA	NA	30	NA	NA	NA	68	NA	NA	NA	30	NA	NA	NA	68	NA	NA	NA	30	30	30	30	30	30	30	30	30	30	30	NA	NA
4.281622278137038e-6	4.64191343632945e-6	1.2869230612919115e-6	3.851378339624838e-6	3.0224832250669765e-6	1.0312038893958344e-6	4.389417728375369e-6	1.5697469329342576e-6	304	CUT591,XUT_7R-93,SUT541	NA	chrVII:209991-213771(-)	CUTs	3	3	2	1	3	3	1	1	43.6666666666667	44.3333333333333	49	76	114	49.3333333333333	58	110	53	45	49	76	52	51	58	110	38.5389497313742	NA	21.5	25	28.5	53	56.5	57.2	57.9	58.6	59.3	43.5540351097426	NA
1.1417659408365433e-5	1.3925740308988348e-5	1.930384591937867e-5	1.1554135018874512e-5	1.662365773786837e-5	1.7530466119729182e-5	2.0483949399085055e-5	1.5697469329342577e-5	308	CUT599,YGL072C	NA	chrVII:370247-371247(-)	CUTs	8	9	11	17	9	14	10	15	37.75	37.7777777777778	33.7272727272727	35.2352941176471	28.7777777777778	24	32.4	37.7333333333333	34	30	28	36	25	22.5	27	38	33.56133825636	NA	17.35	17.7	18.45	34	44.75	47.2	49.65	58.7	68.85	35.892852448532	30
1.4272074260456791e-6	1.547304478776483e-8	1.2869230612919115e-6	1.283792779874946e-6	4.533724837600465e-6	2.0624077787916687e-6	1.4631392427917897e-6	1.569746932934258e-8	309	CUT600,XUT_7R-181	NA	chrVII:412623-413175(-)	CUTs	1	1	3	2	NA	1	NA	1	27	32	62.6666666666667	26	NA	30	NA	15	27	32	55	26	NA	30	NA	15	27	27	27	27	27	27	27	27	27	27	27	32	32
2.8544148520913582e-6	1.547304478776483e-8	2.573846122583823e-6	5.135171119499784e-6	1.5112416125334882e-6	5.156019446979172e-6	7.315696213958949e-6	6.2789877317370305e-6	312	CUT605	NA	chrVII:525047-525615(-)	CUTs	2	4	1	5	NA	5	4	2	22	21	11	48	NA	49.2	26.75	28.5	22	20.5	11	41	NA	41	27.5	28.5	20.8566536146142	NA	15.7	16.4	17.1	22	25.5	26.2	26.9	27.6	28.3	20.0745817787619	NA
8.563244556274075e-6	1.547304478776483e-6	2.573846122583823e-6	1.283792779874946e-5	9.06744967520093e-6	6.187223336375007e-6	2.9262784855835795e-6	7.848734664671288e-6	314	CUT610	NA	chrVII:656167-656455(-)	CUTs	6	10	6	6	1	2	5	2	47.3333333333333	36.9	29.6666666666667	32	56	29	25	39	38.5	30.5	29	30.5	56	29	23	39	40.6702827633343	NA	21.25	23.5	25.75	38.5	59.25	63	71.5	80	88.5	32.5487536528572	NA
5.7088297041827165e-6	3.094608957552966e-6	2.573846122583823e-6	1.283792779874946e-6	1.5112416125334883e-8	3.0936116681875033e-6	1.4631392427917898e-8	1.5697469329342576e-6	316	CUT613	NA	chrVII:669759-670575(-)	CUTs	4	1	NA	3	2	NA	1	2	58	15	NA	20	55.5	NA	15	54.5	60	15	NA	20	55.5	NA	15	54.5	52.1020829353997	60	28.55	34.1	39.65	60	67.25	71.6	75.95	80.3	84.65	15	15
2.8544148520913582e-6	6.189217915105932e-6	3.860769183875734e-6	5.135171119499784e-6	1.5112416125334882e-6	3.0936116681875033e-6	1.4631392427917897e-6	4.7092407988027735e-6	324	CUT626,XUT_7R-404,SUT566	NA	chrVII:879031-879938(-)	CUTs	2	4	1	3	4	1	3	3	39	24.75	92	36	46	25	21	31	39	24	92	35	42.5	25	19	20	36.4005494464026	NA	26.4	27.8	29.2	39	46	47.4	48.8	50.2	51.6	23.6056194290724	NA
2.8544148520913582e-6	3.094608957552966e-6	1.2869230612919115e-6	2.567585559749892e-6	1.5112416125334882e-6	2.0624077787916687e-6	2.9262784855835795e-6	1.569746932934258e-8	325	CUT627,CUT628	NA	chrVII:882311-882719(-)	CUTs	2	2	1	2	2	2	NA	1	14	31.5	67	31.5	35.5	29	NA	41	14	31.5	67	31.5	35.5	29	NA	41	13.6747943311773	NA	11.3	11.6	11.9	14	15.5	15.8	16.1	16.4	16.7	26.8328157299975	NA
1.855369653859383e-5	1.2378435830211865e-5	1.4156153674211026e-5	2.182447725787408e-5	1.5112416125334882e-5	1.2374446672750013e-5	1.7557670913501477e-5	1.0988228530539804e-5	326	CUT629,XUT_7R-418,SUT567	NA	chrVII:904799-905456(-)	CUTs	13	17	10	12	8	12	7	11	22.9230769230769	39.7058823529412	30.6	35.25	31.875	28.3333333333333	28.2857142857143	33.2727272727273	19	40	26.5	35	28.5	29	25	31	21.3708782227082	18	13.2	14.2	14.8	19	28	29.2	31	34	39	34.4669198603437	NA
8.563244556274075e-6	9.2838268726589e-6	3.860769183875734e-6	1.2837927798749459e-8	4.533724837600465e-6	3.0936116681875033e-6	2.9262784855835795e-6	1.5697469329342576e-6	327	CUT630	NA	chrVII:974014-974438(-)	CUTs	6	NA	3	3	6	2	1	3	40.8333333333333	NA	40.3333333333333	48.6666666666667	49.6666666666667	51	48	37	38	NA	38	43	41.5	51	48	36	40.0720575947983	37	31.75	33.5	35.25	38	45	47	49	51	53	NA	NA
2.8544148520913582e-6	4.64191343632945e-6	3.860769183875734e-6	6.41896389937473e-6	4.533724837600465e-6	3.0936116681875033e-6	8.778835456750738e-6	4.7092407988027735e-6	329	CUT632	NA	chrVII:993734-994078(-)	CUTs	2	5	3	3	3	6	3	3	33.5	40.2	51.3333333333333	38.6666666666667	39.3333333333333	41.6666666666667	29	46	33.5	45	44	39	26	35	27	42	33.0454232837166	NA	28.55	29.1	29.65	33.5	36.25	36.8	37.35	37.9	38.45	36.3966987638686	NA
1.4272074260456791e-6	1.547304478776483e-8	1.2869230612919114e-8	1.283792779874946e-6	1.5112416125334883e-8	1.0312038893958345e-8	1.4631392427917898e-8	1.569746932934258e-8	330	CUT634	NA	chrVII:1011678-1012342(-)	CUTs	1	1	NA	NA	NA	NA	NA	NA	24	18	NA	NA	NA	NA	NA	NA	24	18	NA	NA	NA	NA	NA	NA	24	24	24	24	24	24	24	24	24	24	24	18	18
1.4272074260456791e-6	1.547304478776483e-8	1.2869230612919114e-8	2.567585559749892e-6	1.5112416125334883e-8	3.0936116681875033e-6	1.4631392427917898e-8	1.569746932934258e-8	339	CUT650	NA	chrVIII:380974-381350(-)	CUTs	1	2	NA	3	NA	NA	NA	NA	28	41.5	NA	17.6666666666667	NA	NA	NA	NA	28	41.5	NA	16	NA	NA	NA	NA	28	28	28	28	28	28	28	28	28	28	28	38.0788655293195	NA
1.4272074260456791e-6	1.547304478776483e-6	2.573846122583823e-6	1.2837927798749459e-8	1.5112416125334882e-6	1.0312038893958344e-6	1.4631392427917897e-6	1.569746932934258e-8	345	CUT664	NA	chrIX:259613-259909(-)	CUTs	1	NA	1	1	1	1	NA	2	21	NA	5	32	11	18	NA	43	21	NA	5	32	11	18	NA	43	21	21	21	21	21	21	21	21	21	21	21	NA	NA
2.8544148520913582e-6	1.547304478776483e-8	5.147692245167646e-6	1.283792779874946e-6	1.5112416125334883e-8	1.0312038893958344e-6	1.4631392427917897e-6	1.569746932934258e-8	346	CUT665	NA	chrIX:263533-265053(-)	CUTs	2	1	NA	1	NA	1	NA	4	29.5	27	NA	10	NA	30	NA	42.5	29.5	27	NA	10	NA	30	NA	38	22.1359436211787	NA	11.95	13.9	15.85	29.5	39.25	41.2	43.15	45.1	47.05	27	27
1.4272074260456791e-6	1.547304478776483e-6	1.2869230612919114e-8	1.283792779874946e-6	1.5112416125334883e-8	1.0312038893958345e-8	1.4631392427917897e-6	3.1394938658685152e-6	347	CUT666	NA	chrIX:342013-342293(-)	CUTs	1	1	NA	NA	1	1	2	NA	24	34	NA	NA	43	33	31	NA	24	34	NA	NA	43	33	31	NA	24	24	24	24	24	24	24	24	24	24	24	34	34
2.8544148520913582e-6	3.094608957552966e-6	5.147692245167646e-6	6.41896389937473e-6	1.5112416125334882e-6	4.1248155575833375e-6	4.389417728375369e-6	1.0988228530539804e-5	358	CUT696,XUT_10R-234,CUT697,XUT_10R-237,SUT644	NA	chrX:609476-612084(-)	CUTs	2	5	1	4	2	3	7	4	60.5	88.4	9	54	58	22	28.7142857142857	50.25	60.5	55	9	53.5	58	19	26	55.5	60.2494813255682	NA	55.55	56.1	56.65	60.5	63.25	63.8	64.35	64.9	65.45	69.1752974804457	NA
5.7088297041827165e-6	9.2838268726589e-6	3.860769183875734e-6	3.851378339624838e-6	1.5112416125334883e-8	3.0936116681875033e-6	7.315696213958949e-6	4.7092407988027735e-6	368	CUT724,CUT725,snR42	NA	chrXI:556304-559016(-)	CUTs	4	3	NA	3	6	5	3	3	25.5	50	NA	29.6666666666667	37.8333333333333	29.8	24.3333333333333	39.6666666666667	15.5	38	NA	32	35.5	20	28	42	18.1080762233515	NA	8.2	9.4	10.6	15.5	28	35.2	42.4	49.6	56.8	37.3576230821072	NA
2.8544148520913582e-6	1.547304478776483e-6	1.2869230612919114e-8	1.2837927798749459e-8	3.0224832250669765e-6	2.0624077787916687e-6	1.4631392427917898e-8	1.569746932934258e-8	370	CUT729,XUT_11R-262	NA	chrXI:613730-614669(-)	CUTs	2	NA	2	2	1	NA	NA	NA	34.5	NA	39	14.5	136	NA	NA	NA	34.5	NA	39	14.5	136	NA	NA	NA	34.4673758792282	NA	33.15	33.3	33.45	34.5	35.25	35.4	35.55	35.7	35.85	NA	NA
1.4272074260456791e-6	1.547304478776483e-8	1.2869230612919115e-6	2.567585559749892e-6	1.5112416125334882e-6	4.1248155575833375e-6	2.9262784855835795e-6	4.7092407988027735e-6	373	CUT733	NA	chrXII:264741-265269(-)	CUTs	1	2	1	4	NA	2	3	1	16	57	50	39.75	NA	25	38.3333333333333	59	16	57	50	40	NA	25	41	59	16	16	16	16	16	16	16	16	16	16	16	56.4358042380898	NA
1.4272074260456791e-6	1.547304478776483e-8	1.2869230612919114e-8	1.2837927798749459e-8	1.5112416125334883e-8	1.0312038893958345e-8	1.4631392427917898e-8	1.569746932934258e-8	374	CUT734	NA	chrXII:363973-364301(-)	CUTs	1	NA	NA	NA	NA	NA	NA	NA	107	NA	NA	NA	NA	NA	NA	NA	107	NA	NA	NA	NA	NA	NA	NA	107	107	107	107	107	107	107	107	107	107	107	NA	NA
5.7088297041827165e-6	6.189217915105932e-6	2.573846122583823e-6	5.135171119499784e-6	3.0224832250669765e-6	2.0624077787916687e-6	1.4631392427917898e-8	4.7092407988027735e-6	380	CUT747,SUT706	NA	chrXII:789411-789875(-)	CUTs	4	4	2	2	4	NA	3	2	25.75	21.75	22	29	27	NA	19.6666666666667	18	25	21	22	29	21.5	NA	22	18	21.1364200198537	NA	9.75	10.5	11.25	25	38	39.2	40.4	41.6	42.8	21.0943572840165	NA
2.8544148520913582e-6	6.189217915105932e-6	6.434615306459557e-6	1.283792779874946e-6	3.0224832250669765e-6	1.0312038893958344e-6	1.4631392427917897e-6	1.5697469329342576e-6	387	CUT759	NA	chrXIII:53781-55213(-)	CUTs	2	1	2	1	4	1	1	5	63	37	32	16	30.25	22	43	37	63	37	32	16	23.5	22	43	36	56.4358042380898	NA	37.8	40.6	43.4	63	77	79.8	82.6	85.4	88.2	37	37
2.8544148520913582e-6	7.736522393882416e-6	9.008461429043379e-6	1.0270342238999567e-5	9.06744967520093e-6	5.156019446979172e-6	1.0241974699542527e-5	1.5697469329342577e-5	389	CUT762,XUT_13R-87,SUT720	NA	chrXIII:218973-220744(-)	CUTs	2	8	6	5	5	7	10	7	17.5	21.875	26	39.8	30.2	28.4285714285714	20.2	27.2857142857143	17.5	18.5	26.5	32	31	24	18	24	16.6132477258361	NA	12.55	13.1	13.65	17.5	20.25	20.8	21.35	21.9	22.45	19.3660364568903	NA
7.136037130228396e-6	6.189217915105932e-6	7.721538367751468e-6	8.98654945912462e-6	1.3601174512801395e-5	8.249631115166675e-6	1.4631392427917897e-5	2.3546203994013865e-5	391	CUT766,XUT_13R-132,SUT728,XUT_13R-134	NA	chrXIII:311269-312047(-)	CUTs	5	7	9	8	4	10	15	6	30.8	47.7142857142857	39.4444444444444	40.625	39.25	30.9	44.1333333333333	39.8333333333333	34	60	28	38	32.5	30.5	42	42	29.0267830996888	NA	17.2	20.4	23.6	34	37	37.4	37.8	38.2	38.6	42.6126216293985	63
2.8544148520913582e-6	3.094608957552966e-6	1.2869230612919115e-6	2.567585559749892e-6	7.556208062667441e-6	3.0936116681875033e-6	5.852556971167159e-6	3.1394938658685152e-6	392	CUT767,XUT_13R-153	NA	chrXIII:352413-353127(-)	CUTs	2	2	5	3	2	4	2	1	64.5	37.5	21	14	31.5	28	31	34	64.5	37.5	16	14	31.5	24	31	34	64.1716448285378	NA	58.65	59.3	59.95	64.5	67.75	68.4	69.05	69.7	70.35	37.2290209379726	NA
1.2844866834411113e-5	9.2838268726589e-6	5.147692245167646e-6	5.135171119499784e-6	1.0578691287734419e-5	7.21842722577084e-6	2.9262784855835795e-6	1.412772239640832e-5	397	CUT773,XUT_13R-196,SUT729	NA	chrXIII:433053-434284(-)	CUTs	9	4	7	7	6	2	9	4	37.6666666666667	24.25	38.5714285714286	43.8571428571429	53.6666666666667	39	24.8888888888889	48.75	37	28.5	35	38	59	39	21	49	35.5816724107524	29	22.4	24.8	26.6	37	45	49.4	53.8	56.6	57.8	18.4231174063876	NA
2.8544148520913582e-6	3.094608957552966e-6	2.573846122583823e-6	1.2837927798749459e-8	1.5112416125334883e-8	2.0624077787916687e-6	1.4631392427917898e-8	4.7092407988027735e-6	399	CUT785,XUT_13R-303	NA	chrXIII:661101-662112(-)	CUTs	2	NA	NA	2	2	NA	3	2	37.5	NA	NA	25	28	NA	23	29.5	37.5	NA	NA	25	28	NA	21	29.5	30.7245829914744	NA	18.15	20.3	22.45	37.5	48.25	50.4	52.55	54.7	56.85	NA	NA
1.4272074260456791e-6	1.547304478776483e-8	1.2869230612919114e-8	1.2837927798749459e-8	1.5112416125334882e-6	1.0312038893958344e-6	1.4631392427917898e-8	1.569746932934258e-8	404	CUT795	NA	chrXIV:31405-31765(-)	CUTs	1	NA	1	1	NA	NA	NA	NA	34	NA	30	282	NA	NA	NA	NA	34	NA	30	282	NA	NA	NA	NA	34	34	34	34	34	34	34	34	34	34	34	NA	NA
1.4272074260456791e-6	1.547304478776483e-8	2.573846122583823e-6	2.567585559749892e-6	4.533724837600465e-6	1.3405650562145847e-5	5.852556971167159e-6	1.8836963195211094e-5	407	CUT801,XUT_14R-36	NA	chrXIV:107159-108217(-)	CUTs	1	2	3	13	NA	4	12	2	13	27.5	27	30.0769230769231	NA	19	26.5833333333333	30	13	27.5	29	28	NA	13.5	22.5	30	13	13	13	13	13	13	13	13	13	13	13	23.3666428910958	NA
1.4272074260456791e-6	1.547304478776483e-8	1.2869230612919114e-8	1.2837927798749459e-8	1.5112416125334883e-8	1.0312038893958344e-6	1.4631392427917898e-8	1.569746932934258e-8	415	CUT814,XUT_14R-192	NA	chrXIV:479423-480359(-)	CUTs	1	NA	NA	1	NA	NA	NA	NA	35	NA	NA	35	NA	NA	NA	NA	35	NA	NA	35	NA	NA	NA	NA	35	35	35	35	35	35	35	35	35	35	35	NA	NA
1.4272074260456791e-6	1.547304478776483e-8	1.2869230612919114e-8	2.567585559749892e-6	1.5112416125334883e-8	2.0624077787916687e-6	1.4631392427917897e-6	1.569746932934258e-8	424	CUT832	NA	chrXV:264574-265174(-)	CUTs	1	2	NA	2	NA	1	NA	NA	48	14.5	NA	17	NA	28	NA	NA	48	14.5	NA	17	NA	28	NA	NA	48	48	48	48	48	48	48	48	48	48	48	12.9614813968157	NA
1.4272074260456791e-6	1.547304478776483e-8	1.2869230612919114e-8	1.283792779874946e-6	3.0224832250669765e-6	5.156019446979172e-6	1.4631392427917897e-6	4.7092407988027735e-6	425	CUT834	NA	chrXV:363574-364134(-)	CUTs	1	1	2	5	NA	1	3	NA	21	35	37	39.6	NA	14	68.6666666666667	NA	21	35	37	42	NA	14	49	NA	21	21	21	21	21	21	21	21	21	21	21	35	35
1.4272074260456793e-5	9.2838268726589e-6	1.8016922858086758e-5	2.824344115724881e-5	3.1736073863203256e-5	2.7842505013687527e-5	3.5115341827002954e-5	5.3371395719764765e-5	427	CUT839,CUT840,snR9	NA	chrXV:406766-408126(-)	CUTs	10	22	21	27	6	24	34	14	29.6	37.2272727272727	29.9047619047619	32.2962962962963	40	44.1666666666667	35.0882352941176	30	16.5	30	29	26	36	39	32	28	20.7488672942794	8	8	8	8.7	16.5	46.75	54.2	54.65	58.5	74.25	29.8402811626127	30
1.4272074260456791e-6	1.547304478776483e-8	1.2869230612919115e-6	1.283792779874946e-6	1.5112416125334883e-8	1.0312038893958345e-8	1.4631392427917898e-8	1.569746932934258e-8	431	CUT845,SUT780	NA	chrXV:536750-537214(-)	CUTs	1	1	NA	NA	NA	NA	NA	1	22	35	NA	NA	NA	NA	NA	11	22	35	NA	NA	NA	NA	NA	11	22	22	22	22	22	22	22	22	22	22	22	35	35
1.4272074260456791e-6	1.547304478776483e-8	1.2869230612919114e-8	1.2837927798749459e-8	1.5112416125334883e-8	1.0312038893958345e-8	1.4631392427917898e-8	1.569746932934258e-8	432	CUT847	NA	chrXV:564262-564422(-)	CUTs	1	NA	NA	NA	NA	NA	NA	NA	39	NA	NA	NA	NA	NA	NA	NA	39	NA	NA	NA	NA	NA	NA	NA	39	39	39	39	39	39	39	39	39	39	39	NA	NA
4.281622278137038e-6	1.547304478776483e-8	3.860769183875734e-6	3.851378339624838e-6	1.5112416125334882e-5	2.0624077787916687e-6	5.852556971167159e-6	1.2557975463474061e-5	436	CUT853,snR36	NA	chrXV:680286-680998(-)	CUTs	3	3	10	2	NA	4	8	3	34.3333333333333	21.6666666666667	36.2	35	NA	18.75	31.75	21.6666666666667	43	22	31.5	35	NA	17.5	26.5	22	30.2541373572827	NA	16.9	19.8	22.7	43	44.5	44.8	45.1	45.4	45.7	21.6301818582092	NA
1.4272074260456791e-6	1.547304478776483e-8	2.573846122583823e-6	1.2837927798749459e-8	1.5112416125334882e-6	1.0312038893958344e-6	1.4631392427917898e-8	3.1394938658685152e-6	438	CUT855	NA	chrXV:741774-742246(-)	CUTs	1	NA	1	1	NA	NA	2	2	53	NA	25	32	NA	NA	41	17.5	53	NA	25	32	NA	NA	41	17.5	53	53	53	53	53	53	53	53	53	53	53	NA	NA
1.4272074260456791e-6	1.547304478776483e-6	1.2869230612919114e-8	2.567585559749892e-6	1.5112416125334882e-6	1.0312038893958345e-8	1.4631392427917898e-8	1.569746932934258e-8	442	CUT862	NA	chrXV:784094-784646(-)	CUTs	1	2	1	NA	1	NA	NA	NA	31	45.5	25	NA	26	NA	NA	NA	31	45.5	25	NA	26	NA	NA	NA	31	31	31	31	31	31	31	31	31	31	31	36.9864840178139	NA
1.4272074260456791e-6	1.547304478776483e-6	1.2869230612919114e-8	3.851378339624838e-6	3.0224832250669765e-6	3.0936116681875033e-6	1.4631392427917898e-8	1.569746932934258e-8	444	CUT866	NA	chrXV:876351-877007(-)	CUTs	1	3	2	3	1	NA	NA	NA	48	44.3333333333333	34	46.3333333333333	66	NA	NA	NA	48	36	34	37	66	NA	NA	NA	48	48	48	48	48	48	48	48	48	48	48	38.5873655482778	NA
2.8544148520913582e-6	1.547304478776483e-8	1.2869230612919114e-8	1.283792779874946e-6	1.5112416125334883e-8	1.0312038893958344e-6	1.4631392427917898e-8	3.1394938658685152e-6	448	CUT872,XUT_15R-433,SUT797	NA	chrXV:982303-984799(-)	CUTs	2	1	NA	1	NA	NA	2	NA	52	13	NA	30	NA	NA	39.5	NA	52	13	NA	30	NA	NA	39.5	NA	51.526692111953	NA	45.7	46.4	47.1	52	55.5	56.2	56.9	57.6	58.3	13	13
1.4272074260456791e-6	1.547304478776483e-8	1.2869230612919115e-6	1.2837927798749459e-8	1.5112416125334882e-6	2.0624077787916687e-6	4.389417728375369e-6	9.418481597605547e-6	450	CUT875,XUT_15R-466	NA	chrXV:1037631-1039407(-)	CUTs	1	NA	1	2	NA	3	6	1	8	NA	76	19	NA	14	22.3333333333333	29	8	NA	76	19	NA	8	12.5	29	8	8	8	8	8	8	8	8	8	8	8	NA	NA
1.4272074260456791e-6	1.547304478776483e-8	1.2869230612919115e-6	1.283792779874946e-6	1.5112416125334882e-6	1.0312038893958344e-6	2.9262784855835795e-6	3.1394938658685152e-6	451	CUT877	NA	chrXVI:34693-35013(-)	CUTs	1	1	1	1	NA	2	2	1	43	21	11	11	NA	31	15.5	16	43	21	11	11	NA	31	15.5	16	43	43	43	43	43	43	43	43	43	43	43	21	21
1.4272074260456791e-6	1.547304478776483e-8	1.2869230612919115e-6	1.283792779874946e-6	1.5112416125334882e-6	1.0312038893958344e-6	1.4631392427917897e-6	1.5697469329342576e-6	454	CUT881	NA	chrXVI:117733-118021(-)	CUTs	1	1	1	1	NA	1	1	1	21	18	22	13	NA	34	59	18	21	18	22	13	NA	34	59	18	21	21	21	21	21	21	21	21	21	21	21	18	18
1.4272074260456791e-6	6.189217915105932e-6	2.573846122583823e-6	1.283792779874946e-6	1.5112416125334883e-8	7.21842722577084e-6	1.4631392427917897e-6	1.5697469329342576e-6	455	CUT883,SUT809	NA	chrXVI:132197-132733(-)	CUTs	1	1	NA	7	4	1	1	2	28	41	NA	46.7142857142857	50.25	37	30	58	28	41	NA	43	50.5	37	30	58	28	28	28	28	28	28	28	28	28	28	28	41	41
1.4272074260456791e-6	1.547304478776483e-6	1.2869230612919115e-6	2.567585559749892e-6	1.5112416125334883e-8	2.0624077787916687e-6	4.389417728375369e-6	4.7092407988027735e-6	460	CUT888	NA	chrXVI:190893-191205(-)	CUTs	1	2	NA	2	1	3	3	1	56	59.5	NA	43.5	57	54.3333333333333	24.6666666666667	19	56	59.5	NA	43.5	57	46	18	19	56	56	56	56	56	56	56	56	56	56	56	57.7061521850141	NA
1.4272074260456791e-6	1.547304478776483e-8	2.573846122583823e-6	1.283792779874946e-6	3.0224832250669765e-6	2.0624077787916687e-6	2.9262784855835795e-6	4.7092407988027735e-6	466	CUT897,XUT_16R-174	NA	chrXVI:410615-411647(-)	CUTs	1	1	2	2	NA	2	3	2	62	13	32	19	NA	54.5	36.6666666666667	20.5	62	13	32	19	NA	54.5	27	20.5	62	62	62	62	62	62	62	62	62	62	62	13	13
1.4272074260456791e-6	4.64191343632945e-6	5.147692245167646e-6	6.41896389937473e-6	4.533724837600465e-6	5.156019446979172e-6	7.315696213958949e-6	3.1394938658685152e-6	467	CUT898,SUT814	NA	chrXVI:431095-431631(-)	CUTs	1	5	3	5	3	5	2	4	39	32.2	22.6666666666667	24.6	27.3333333333333	36.2	53	22.75	39	26	22	20	31	34	53	23	39	39	39	39	39	39	39	39	39	39	39	27.591071260207	NA
1.4272074260456791e-6	1.547304478776483e-8	1.2869230612919114e-8	1.283792779874946e-6	1.5112416125334882e-6	2.0624077787916687e-6	1.4631392427917898e-8	1.569746932934258e-8	476	CUT911	NA	chrXVI:706287-706719(-)	CUTs	1	1	1	2	NA	NA	NA	NA	43	92	31	53.5	NA	NA	NA	NA	43	92	31	53.5	NA	NA	NA	NA	43	43	43	43	43	43	43	43	43	43	43	92	92
1.4272074260456791e-6	1.547304478776483e-8	1.2869230612919114e-8	1.2837927798749459e-8	1.5112416125334883e-8	1.0312038893958344e-6	1.4631392427917898e-8	1.5697469329342576e-6	480	CUT919	NA	chrXVI:874527-874879(-)	CUTs	1	NA	NA	1	NA	NA	1	NA	18	NA	NA	66	NA	NA	100	NA	18	NA	NA	66	NA	NA	100	NA	18	18	18	18	18	18	18	18	18	18	18	NA	NA
1.4272074260456791e-6	1.547304478776483e-6	1.2869230612919115e-6	5.135171119499784e-6	1.5112416125334883e-8	1.0312038893958344e-6	8.778835456750738e-6	6.2789877317370305e-6	483	CUT924,XUT_16R-419,SUT846	NA	chrXVI:930055-931576(-)	CUTs	1	4	NA	1	1	6	4	1	61	66.75	NA	69	55	61	55	60	61	61.5	NA	69	55	55	48	60	61	61	61	61	61	61	61	61	61	61	61	64.2591976525794	NA
1.4272074260456791e-6	1.547304478776483e-6	1.2869230612919114e-8	2.567585559749892e-6	1.5112416125334882e-6	1.0312038893958345e-8	1.4631392427917897e-6	1.569746932934258e-8	484	CUT925	NA	chrXVI:933183-933783(-)	CUTs	1	2	1	NA	1	1	NA	NA	24	75	35	NA	48	13	NA	NA	24	75	35	NA	48	13	NA	NA	24	24	24	24	24	24	24	24	24	24	24	74.0337760755184	NA
4.281622278137038e-6	7.736522393882416e-6	7.721538367751468e-6	1.1554135018874512e-5	1.5112416125334882e-5	1.2374446672750013e-5	1.4631392427917897e-5	1.5697469329342577e-5	485	ETS1-1	NA	chrXII:457733-458432(-)	rRNA	3	9	10	12	5	10	10	6	20.6666666666667	29.5555555555556	22.7	19.5	22.8	22.7	18.5	24	14	27	21	17	21	22.5	19.5	20.5	18.8182108135453	14	14	14	14	14	24	26	28	30	32	27.772569458339	NA
7.136037130228396e-6	1.547304478776483e-6	9.008461429043379e-6	7.702756679249676e-6	1.2089932900267906e-5	1.443685445154168e-5	1.902081015629327e-5	1.8836963195211094e-5	486	ETS1-2	NA	chrXII:466870-467569(-)	rRNA	5	6	8	14	1	13	12	7	24.2	27.5	37.125	22.8571428571429	23	24	27	21	24	22.5	24.5	19	23	20	23	22	22.7620408752307	NA	14	15	16	24	32	32.4	32.8	33.2	33.6	25.763134657052	NA
1.4272074260456791e-6	1.547304478776483e-8	1.2869230612919115e-6	2.567585559749892e-6	1.5112416125334882e-6	3.0936116681875033e-6	1.4631392427917897e-6	3.1394938658685152e-6	489	HML	NA	chrIII:11146-14849(+)	other	1	2	1	3	NA	1	2	1	19	46	26	21.6666666666667	NA	38	38	41	19	46	26	25	NA	38	38	41	19	19	19	19	19	19	19	19	19	19	19	45.7274534606947	NA
3.853460050323334e-5	5.4155656757176914e-5	3.6033845716173516e-5	2.3108270037749024e-5	3.626979870080372e-5	3.609213612885421e-5	2.7799645613044002e-5	2.3546203994013865e-5	490	HMR	NA	chrIII:292388-295034(+)	other	27	18	24	35	35	19	15	28	32.1111111111111	27.2777777777778	33.2083333333333	35.7714285714286	29.3142857142857	38.2105263157895	32.0666666666667	28.25	27	23.5	25.5	28	27	28	29	25.5	28.1314914890737	NA	14.3	15	15.9	27	39.5	40.8	51.1	57.2	68.5	23.8548255905339	NA
1.2844866834411113e-5	1.547304478776483e-5	2.573846122583823e-6	8.98654945912462e-6	7.556208062667441e-6	6.187223336375007e-6	5.852556971167159e-6	9.418481597605547e-6	491	HMRA1_XUT_3F-130,YCR097W	3F-130,YCR097W	chrIII:293835-294321(+)	XUTs	9	7	5	6	10	4	6	2	28.4444444444444	27.2857142857143	35.6	29.6666666666667	39.6	23	42	56	25	25	28	24	37.5	21.5	37.5	56	23.9552201206934	NA	12.8	13.6	14.6	25	30	30	30	40.4	61.2	25.2182870216925	NA
1.4272074260456791e-6	3.094608957552966e-6	1.2869230612919115e-6	1.283792779874946e-6	1.5112416125334882e-6	6.187223336375007e-6	1.4631392427917897e-6	1.5697469329342576e-6	494	ITS1-2	NA	chrXII:464709-465069(-)	rRNA	1	1	1	6	2	1	1	1	21	28	16	19.3333333333333	13	26	9	18	21	28	16	21	13	26	9	18	21	21	21	21	21	21	21	21	21	21	21	28	28
4.281622278137038e-6	1.547304478776483e-8	1.2869230612919114e-8	3.851378339624838e-6	1.5112416125334882e-6	3.0936116681875033e-6	2.9262784855835795e-6	4.7092407988027735e-6	495	LSR1_LSR1	LSR1	chrII:680688-681862(-)	other	3	3	1	3	NA	2	3	NA	17.3333333333333	35.6666666666667	19	16.6666666666667	NA	92.5	42	NA	16	29	19	16	NA	92.5	43	NA	16.8498894937676	NA	13.3	13.6	13.9	16	19.5	20.2	20.9	21.6	22.3	31.5215272349574	NA
2.8544148520913582e-6	3.094608957552966e-6	1.930384591937867e-5	2.9527233937123755e-5	3.626979870080372e-5	4.537297113341672e-5	5.7062430468879804e-5	7.063861198204159e-5	497	NME1_NME1	NME1	chrXIV:585587-585926(+)	other	2	23	24	44	2	39	45	15	20.5	30.1304347826087	23.9166666666667	28.0227272727273	21.5	21.3589743589744	31.4222222222222	24.4	20.5	22	22.5	23.5	21.5	20	25	21	20.4939015319192	NA	20.05	20.1	20.15	20.5	20.75	20.8	20.85	20.9	20.95	23.8299003316822	21
1.4272074260456791e-6	1.547304478776483e-8	1.2869230612919115e-6	3.851378339624838e-6	1.5112416125334883e-8	1.0312038893958345e-8	2.9262784855835795e-6	1.5697469329342576e-6	498	NTS1-2	NA	chrXII:459797-460711(-)	other	1	3	NA	NA	NA	2	1	1	46	22	NA	NA	NA	29	92	54	46	16	NA	NA	NA	29	92	54	46	46	46	46	46	46	46	46	46	46	46	19.3952303433595	NA
2.2835318816730866e-5	1.3925740308988348e-5	1.1582307551627203e-5	7.702756679249676e-6	2.1157382575468837e-5	2.0624077787916687e-5	2.9262784855835795e-5	1.2557975463474061e-5	499	NTS2-1	NA	chrXII:458433-459675(-)	other	16	6	14	20	9	20	8	9	22.3125	20.6666666666667	24.7857142857143	24.85	22.8888888888889	24.05	19	33.8888888888889	20	25	20.5	20	20	17.5	18.5	40	17.919572556896	7	6.75	7	7.25	20	31.75	34	36.25	38.5	43.75	18.0898631515547	26
1.998090396463951e-5	2.1662262702870762e-5	1.672999979679485e-5	1.797309891824924e-5	1.813489935040186e-5	1.5468058340937514e-5	2.4873367127460425e-5	1.8836963195211094e-5	500	NTS2-2	NA	chrXII:467570-468812(-)	other	14	14	12	15	14	17	12	13	31.7142857142857	27.6428571428571	29.9166666666667	31.4666666666667	33.2857142857143	23.2941176470588	24.9166666666667	34	18.5	23.5	23	18	33	19	16	34	22.9645240475086	17	7.65	9.5	12.75	18.5	38.25	40.8	44.2	72.8	93.7	20.8495478157039	28
1.4272074260456791e-6	1.547304478776483e-8	1.2869230612919114e-8	1.2837927798749459e-8	1.5112416125334883e-8	2.0624077787916687e-6	1.4631392427917898e-8	1.569746932934258e-8	507	Q0130	NA	chrM:46722-46953(+)	other	1	NA	NA	2	NA	NA	NA	NA	1	NA	NA	10.5	NA	NA	NA	NA	1	NA	NA	10.5	NA	NA	NA	NA	1	1	1	1	1	1	1	1	1	1	1	NA	NA
1.855369653859383e-5	2.0114958224094284e-5	9.008461429043379e-6	1.283792779874946e-5	9.06744967520093e-6	2.7842505013687527e-5	1.902081015629327e-5	1.5697469329342577e-5	508	RDN18-1	NA	chrXII:455933-457732(-)	rRNA	13	10	6	27	13	13	10	7	35.0769230769231	38.7	30.1666666666667	32.4814814814815	29.9230769230769	27.1538461538462	32.5	23.8571428571429	28	34	24	23	18	27	31	23	20.1267408830534	3	2.6	3	3	28	55	62.8	69.2	72.8	78	27.4519020175361	NA
1.5699281686502472e-5	1.0831131351435381e-5	1.8016922858086758e-5	1.5405513358499352e-5	1.2089932900267906e-5	2.1655281677312522e-5	2.4873367127460425e-5	2.0406710128145348e-5	509	RDN18-2	NA	chrXII:465070-466869(-)	rRNA	11	12	8	21	7	17	13	14	37.5454545454545	26.5	48.875	35.9047619047619	24.1428571428571	45.1176470588235	24.3846153846154	27.6428571428571	16	20	49.5	23	22	26	21	24.5	21.0368134912058	13	6	9	11	16	44.5	68	80	92	119	18.6283030427256	NA
9.276848269296915e-5	9.12909642478125e-5	9.651922959689335e-5	1.2067652130824493e-4	1.9797265124188695e-4	2.4027050622922944e-4	5.662348869604226e-4	6.231895323749004e-4	510	RDN25-1	NA	chrXII:451786-455181(-)	rRNA	65	94	131	233	59	387	397	75	22.1538461538462	19.9787234042553	25.6488549618321	21.8025751072961	30.1694915254237	25.5219638242894	27.455919395466	21.84	16	16.5	19	19	20	21	21	17	15.4753424684594	9	4	6	7	16	27	28	35.8	42.2	54.8	14.5151426675099	5
7.278757872832964e-5	5.4155656757176914e-5	8.364999898397425e-5	1.2966307076736955e-4	2.206412754298893e-4	2.2377124399889606e-4	5.325826843762114e-4	5.619694019904643e-4	511	RDN25-2	NA	chrXII:460923-464318(-)	rRNA	51	101	146	217	35	364	358	65	20.4117647058824	19.6831683168317	20.5753424657534	23.0414746543779	34.3428571428571	24.7307692307692	28.2905027932961	24.4461538461538	13	15	19	19	14	21	21	20	13.6730666590828	NA	3.5	4	6.5	13	20.5	23	26	29	39.5	15.1172316310813	NA
3.6108347878955683e-4	3.9456264208800326e-4	5.585246086006896e-4	6.252070837990988e-4	7.450421149790097e-4	9.600508210275218e-4	0.001580190382215133	0.001725151879294749	512	RDN37-1	NA	chrXII:451575-458432(-)	rRNA	253	487	493	931	255	1080	1099	434	21.4466403162055	21.0862422997947	23.0588235294118	21.4736842105263	20.121568627451	22.6824074074074	22.2274795268426	23.1082949308756	14	18	19	18	15	19	18	18	13.3428332953541	4	3	4	5	14	24	26	32	43.6	64.9999999999998	15.5634183956885	4
8.135082328460371e-5	5.260835227840043e-5	9.00846142904338e-5	1.283792779874946e-4	1.7530402705388465e-4	2.7739384624747945e-4	6.072027857585927e-4	6.373172547713086e-4	513	RDN37-1	NA	chrXII:451786-455413(-)	rRNA	57	100	116	269	34	415	406	70	32.0526315789474	21.83	21.9655172413793	23.0371747211896	30.9705882352941	24.9759036144578	25.64039408867	30.8285714285714	19	18	17	20	11	21	21	22	21.6349472235012	16	7	8	9.2	19	32	34	46.6	69.8	95.9999999999998	15.8929663892865	NA
1.4272074260456793e-5	2.1662262702870762e-5	2.1877692041962494e-5	2.567585559749892e-5	3.324731547573674e-5	3.609213612885421e-5	8.48620760819238e-5	1.0046380370779249e-4	514	RDN37-1	NA	chrXII:455414-455932(-)	rRNA	10	20	22	35	14	58	64	17	20	13.5	15.8181818181818	16.8571428571429	20.3571428571429	13.551724137931	12.09375	12.9411764705882	15	11	12	7	19.5	7.5	7	11	15.6305395338003	NA	6	6	7.75	15	20.75	24	30.75	38.3	48.65	10.9685263707795	NA
4.8525052485553095e-5	3.558800301185911e-5	7.85023067388066e-5	7.83113595723717e-5	7.253959740160744e-5	9.383955393502093e-5	1.1119858245217601e-4	1.302889954335434e-4	515	RDN37-1	NA	chrXII:455933-458432(-)	rRNA	34	61	48	91	23	76	83	61	41.7058823529412	35.1475409836066	36	30.978021978022	25.2173913043478	26.8684210526316	31.5180722891566	34.0163934426229	24	32	26	25	25	25	27	28	26.3679114276646	20	5.95	10.3	11.95	24	48.25	55	67	103.4	135.05	29.2297029433357	NA
4.1531736097929264e-4	3.543327256398147e-4	5.173430706393484e-4	6.072339848808494e-4	7.88868121742481e-4	0.0010095486077185219	0.0015553170150876725	0.001803639225941462	516	RDN37-2	NA	chrXII:460712-467569(-)	rRNA	291	473	522	979	229	1063	1149	402	20.2302405498282	20.5475687103594	22.1360153256705	22.8151174668029	23.3318777292576	22.4402634054563	22.6771105308964	22.9726368159204	15	17	18.5	18	16	19	18	17	13.2789641286975	4	3	4	4.5	15	24.5	29	34	40	54.5	13.9256774083639	3
5.566108961578149e-5	3.249339405430615e-5	1.0681461408722866e-4	1.1040617906924535e-4	1.3147802029041348e-4	1.6396141841393768e-4	2.560493674885632e-4	3.2022837431858853e-4	517	RDN37-2	NA	chrXII:464551-466869(-)	rRNA	39	86	87	159	21	175	204	83	27.8205128205128	23.9883720930233	27.632183908046	21.3836477987421	30.6666666666667	24.0514285714286	20.4411764705882	21.3975903614458	16	20.5	18	18	14	19	16.5	17	16.9664253592742	9	5.9	6.8	8.4	16	26	30	34.8	42	54.6	18.1558756242114	NA
4.281622278137038e-6	4.64191343632945e-6	6.434615306459557e-6	1.2837927798749459e-8	4.533724837600465e-6	1.443685445154168e-5	2.1947088641876847e-5	1.2557975463474061e-5	518	RDN37-2	NA	chrXII:466870-467569(-)	rRNA	3	NA	3	14	3	15	8	5	23.3333333333333	NA	47	23.4285714285714	23.6666666666667	26.2	25.875	20.8	24	NA	50	21.5	26	21	22	21	21.7548542474853	NA	14.1	15.2	16.3	24	28.5	29.4	30.3	31.2	32.1	NA	NA
1.4272074260456791e-6	1.547304478776483e-8	1.2869230612919115e-6	5.135171119499784e-6	1.5112416125334882e-6	5.156019446979172e-6	4.389417728375369e-6	9.418481597605547e-6	519	RDN5-1	NA	chrXII:459676-459796(+)	rRNA	1	4	1	5	NA	3	6	1	7	60.75	5	36.8	NA	55	30	21	7	56.5	5	32	NA	56	32	21	7	7	7	7	7	7	7	7	7	7	7	42.8021050463085	NA
1.4272074260456791e-6	1.547304478776483e-8	1.2869230612919114e-8	1.2837927798749459e-8	1.5112416125334883e-8	1.0312038893958345e-8	1.4631392427917898e-8	1.5697469329342576e-6	520	RDN5-2	NA	chrXII:468813-468931(+)	rRNA	1	NA	NA	NA	NA	NA	1	NA	12	NA	NA	NA	NA	NA	22	NA	12	NA	NA	NA	NA	NA	22	NA	12	12	12	12	12	12	12	12	12	12	12	NA	NA
1.4272074260456791e-6	1.547304478776483e-6	1.2869230612919114e-8	1.2837927798749459e-8	1.5112416125334883e-8	1.0312038893958344e-6	1.4631392427917898e-8	1.5697469329342576e-6	523	RDN5-5	NA	chrXII:485697-485815(+)	rRNA	1	NA	NA	1	1	NA	1	NA	31	NA	NA	20	70	NA	46	NA	31	NA	NA	20	70	NA	46	NA	31	31	31	31	31	31	31	31	31	31	31	NA	NA
2.8544148520913582e-6	1.547304478776483e-8	1.2869230612919115e-6	3.851378339624838e-6	1.5112416125334882e-6	1.0312038893958344e-6	4.389417728375369e-6	6.2789877317370305e-6	524	RDN5-6	NA	chrXII:489349-489469(+)	rRNA	2	3	1	1	NA	3	4	1	9	29	44	4	NA	42.3333333333333	50.75	4	9	12	44	4	NA	55	31	4	9	9	9	9	9	9	9	9	9	9	9	19.8319248268077	NA
1.998090396463951e-5	6.189217915105932e-6	2.702538428713014e-5	2.3108270037749024e-5	2.56911074130693e-5	3.815454390764587e-5	5.7062430468879804e-5	1.114520322383323e-4	525	RDN58-1	NA	chrXII:455414-455571(-)	rRNA	14	18	17	37	4	39	71	21	23.8571428571429	13.2222222222222	15.4705882352941	10.8648648648649	18.75	13.2820512820513	10.5492957746479	21.047619047619	12	10.5	13	8	19	7	8	14	11.9869560967613	4	3.65	4	4	12	21.75	28.4	39	52	83.9	11.2416255546794	7
1.712648911254815e-5	7.736522393882416e-6	1.2869230612919115e-5	1.4121720578624405e-5	2.720234902560279e-5	4.0216951686437544e-5	6.876754441121412e-5	8.633608131138417e-5	526	RDN58-2	NA	chrXII:464551-464708(-)	rRNA	12	11	18	39	5	47	55	10	12.4166666666667	9.45454545454546	11.6666666666667	13.0512820512821	15.2	12.7872340425532	9.52727272727273	21.9	10	6	11	9	14	8	7	18.5	8.48277492306954	4	2.65	4	4	10	16.75	18.4	20.75	23.5	30.75	7.21539655404715	NA
1.1417659408365433e-5	1.547304478776483e-5	1.8016922858086758e-5	2.9527233937123755e-5	4.080352353840419e-5	3.5060932239458365e-5	3.9504759555378324e-5	5.180164878683051e-5	528	RPR1_RPR1	RPR1	chrV:117667-118035(-)	other	8	23	27	34	10	27	33	14	20.75	15.1739130434783	21.6296296296296	20.7352941176471	26.4	21.7777777777778	21.6969696969697	21.6428571428571	18.5	14	20	18.5	21.5	19	21	20.5	17.2235395455623	NA	6.05	7.1	8.35	18.5	31	32.4	33.8	34.9	35.95	12.6330079159614	NA
8.563244556274075e-6	1.85676537453178e-5	2.702538428713014e-5	1.6689306138374297e-5	1.0578691287734419e-5	1.649926223033335e-5	1.6094531670709688e-5	2.6685697859882382e-5	529	RUF20_SUT527	SUT527	chrVI:131061-131503(-)	SUTs	6	13	7	16	12	11	17	21	28.8333333333333	40	56.1428571428571	27.625	27.8333333333333	26.4545454545455	28.9411764705882	22.1904761904762	25.5	30	37	20.5	26.5	23	25	20	26.031098867454	NA	13.75	16.5	19.25	25.5	38.75	43	43.75	44.5	45.25	31.3612869818051	27
4.281622278137038e-6	1.547304478776483e-8	1.2869230612919115e-6	1.283792779874946e-6	1.5112416125334883e-8	1.0312038893958345e-8	1.4631392427917897e-6	6.2789877317370305e-6	532	RUF5-1	NA	chrVIII:212409-213118(+)	other	3	1	NA	NA	NA	1	4	1	43.6666666666667	59	NA	NA	NA	35	22.75	13	46	59	NA	NA	NA	35	15	13	43.1782755424931	NA	36.1	37.2	38.3	46	48	48.4	48.8	49.2	49.6	59	59
1.4272074260456791e-6	1.547304478776483e-6	5.147692245167646e-6	1.2837927798749459e-8	1.5112416125334882e-6	2.0624077787916687e-6	1.4631392427917898e-8	4.7092407988027735e-6	533	RUF5-2	NA	chrVIII:214407-215116(+)	other	1	NA	1	2	1	NA	3	4	47	NA	43	27	85	NA	27	30.5	47	NA	43	27	85	NA	18	30.5	47	47	47	47	47	47	47	47	47	47	47	NA	NA
1.5699281686502472e-5	3.094608957552966e-6	4.6329230206508813e-5	5.777067509437257e-5	8.311828868934185e-5	1.319940978426668e-4	1.8435554459176552e-4	2.4802001540361274e-4	534	SCR1_SCR1	SCR1	chrV:441987-442508(+)	other	11	45	55	128	2	126	158	36	19.6363636363636	18.9333333333333	24.1636363636364	22.5859375	49.5	22.8888888888889	21.7088607594937	23.0277777777778	18	17	19	20	49.5	19	19	18.5	12.8628307952969	6	3.5	6	6	18	22.5	23	34.5	46	49.5	15.8988618036057	15
8.563244556274075e-6	4.64191343632945e-6	2.573846122583823e-5	6.033826065412246e-5	6.498338933893999e-5	8.043390337287509e-5	1.0973544320938422e-4	1.334284892994119e-4	535	snR10_YGL088W,snR10	NA	chrVII:345986-346230(+)	snRNA	6	47	43	78	3	75	85	20	22.8333333333333	25.936170212766	27.8139534883721	25.7564102564103	32.3333333333333	28.8666666666667	29.6352941176471	23.4	26.5	21	21	21	30	25	26	24	20.7643153378567	NA	11	11	11	26.5	30	30	30.5	31	31.5	21.8093773696757	15
2.8544148520913582e-6	1.547304478776483e-8	5.147692245167646e-6	1.6689306138374297e-5	1.2089932900267906e-5	2.7842505013687527e-5	3.2189063341419376e-5	5.180164878683051e-5	536	snR11_snR11,CUT306,CUT307,CUT308,XUT_13F-286,SUT312	NA	chrXIII:652275-652532(+)	CUTs	2	13	8	27	NA	22	33	4	19.5	30.0769230769231	18.625	27.962962962963	NA	28.9545454545455	30.7878787878788	46.25	19.5	32	17.5	23	NA	24.5	22	49	19.1833260932509	NA	16.35	16.7	17.05	19.5	21.25	21.6	21.95	22.3	22.65	25.6296124961385	NA
4.8525052485553095e-5	2.6304176139200214e-5	3.732076877746543e-5	6.547343177362224e-5	1.2089932900267906e-4	1.3096289395327096e-4	2.29712861118311e-4	3.547628068431422e-4	537	snR11,CUT306,CUT307,CUT308,XUT_13F-286,SUT312	NA	chrXIII:652289-653877(+)	CUTs	34	51	80	127	17	157	226	29	36.2647058823529	43.0196078431373	41.7875	44.5669291338583	50.9411764705882	44.4777070063694	45.1371681415929	46.7931034482759	35.5	36	32.5	39	37	42	39	42	32.3168067448014	36	14.3	17.6	19	35.5	43.75	48.2	57.05	62.2	67.7	36.317108350448	30
5.7088297041827165e-6	1.547304478776483e-8	3.860769183875734e-6	6.41896389937473e-6	3.0224832250669765e-6	4.1248155575833375e-6	1.4631392427917898e-8	6.2789877317370305e-6	538	snR128_snR128	NA	chrX:139566-139691(-)	snRNA	4	5	2	4	NA	NA	4	3	15	27.8	24	23.75	NA	NA	34.5	35.3333333333333	14.5	15	24	22	NA	NA	28.5	23	14.7923963692745	NA	12.3	12.6	12.9	14.5	16	16.6	17.2	17.8	18.4	19.2648566775979	NA
2.8544148520913582e-6	1.547304478776483e-8	2.573846122583823e-6	6.41896389937473e-6	6.044966450133953e-6	4.1248155575833375e-6	1.3168253185126108e-5	1.5697469329342577e-5	539	snR13_snR13	NA	chrIV:1402919-1403042(+)	snRNA	2	5	4	4	NA	9	10	2	37.5	35.6	25.5	28	NA	26.8888888888889	25.7	18.5	37.5	29	18.5	27.5	NA	24	23.5	18.5	37.2290209379726	NA	33.45	33.9	34.35	37.5	39.75	40.2	40.65	41.1	41.55	28.3041390667135	15
1.4272074260456791e-6	3.094608957552966e-6	3.860769183875734e-6	1.4121720578624405e-5	1.813489935040186e-5	2.4748893345500027e-5	3.2189063341419376e-5	7.534785278084438e-5	541	snR17a	NA	chrXV:780107-780596(+)	snRNA	1	11	12	24	2	22	48	3	12	32	29.5	30.0416666666667	45	34.1363636363636	27.375	26.3333333333333	12	21	29.5	26	45	29.5	25.5	27	12	12	12	12	12	12	12	12	12	12	12	26.6421842494173	NA
4.281622278137038e-6	6.189217915105932e-6	1.1582307551627203e-5	5.135171119499784e-6	4.533724837600465e-6	1.8561670009125018e-5	2.3410227884668636e-5	3.296468559161941e-5	542	snR17b	NA	chrXVI:281056-281517(-)	snRNA	3	4	3	18	4	16	21	9	46.3333333333333	25.75	20	25.6111111111111	32.75	30.6875	23.5714285714286	30.6666666666667	48	24.5	18	23.5	41	21.5	20	24	45.6354295291367	NA	37.2	38.4	39.6	48	51.5	52.2	52.9	53.6	54.3	23.3319998856991	NA
5.7088297041827165e-6	1.0831131351435381e-5	2.1877692041962494e-5	2.6959648377373866e-5	3.7781040313337205e-5	4.227935946522921e-5	4.828359501212906e-5	8.633608131138417e-5	544	snR19_snR19	NA	chrXIV:230105-230672(-)	snRNA	4	21	25	41	7	33	55	17	33.25	46.2380952380952	36.48	59.9268292682927	42.2857142857143	38.0606060606061	40.2909090909091	41.9411764705882	36	30	29	39	52	31	34	38	30.3825286082338	NA	17.15	20.3	23.45	36	39.5	41	42.5	44	45.5	31.2559537216465	NA
1.855369653859383e-5	1.0831131351435381e-5	5.018999939038455e-5	7.0608602893122035e-05	7.70733222392079e-5	1.0827640838656262e-4	1.7557670913501478e-4	1.7110241568983408e-4	548	snR30_snR30	NA	chrXII:198784-199389(+)	snRNA	13	55	51	105	7	120	109	39	31.3846153846154	36.9636363636364	35.7843137254902	29.6666666666667	44.5714285714286	28.1833333333333	32.394495412844	27.3076923076923	20	26	25	23	32	25	29	22	23.7032245215714	20	8	9	12	20	32	50	63	66	78.6	28.6758935341763	21
4.281622278137038e-6	1.0831131351435381e-5	1.0295384490335292e-5	1.797309891824924e-5	9.06744967520093e-6	1.649926223033335e-5	4.389417728375369e-6	9.418481597605547e-6	549	snR31_snR31	NA	chrXV:841958-842182(-)	snRNA	3	14	6	16	7	3	6	8	15.6666666666667	33.5	28.1666666666667	38.25	77.1428571428571	36	41.1666666666667	51.25	17	29.5	25.5	27.5	41	43	35	40	13.9880851006271	NA	8	9	10	17	20	20.6	21.2	21.8	22.4	28.1268697664396	NA
7.136037130228396e-6	4.64191343632945e-6	2.573846122583823e-5	2.3108270037749024e-5	2.2668624188002324e-5	2.887370890308336e-5	3.804162031258654e-5	5.4941142652699015e-5	550	snR32_snR32	NA	chrVIII:381540-381727(+)	snRNA	5	18	15	28	3	26	35	20	23.6	27.6666666666667	37.4666666666667	32.9285714285714	50	30.6153846153846	32.3142857142857	29	16	26.5	31	29.5	38	23.5	31	24.5	18.1462992730762	16	8.8	10.6	12.4	16	18	26.6	35.2	43.8	52.4	25.8098614508523	NA
1.5699281686502472e-5	2.475687166042373e-5	2.573846122583823e-5	3.0811026716998704e-5	1.813489935040186e-5	2.6811301124291695e-5	2.1947088641876847e-5	2.1976457061079608e-5	551	snR33_snR33	NA	chrIII:142364-142546(-)	snRNA	11	24	12	26	16	15	14	20	33.0909090909091	45.2083333333333	44.6666666666667	41.6923076923077	36.5	36.5333333333333	36	31.7	28	44.5	38.5	44	36	24	28.5	29.5	29.8008564940142	NA	17.5	19	19	28	36.5	39	51	63	63.5	38.3059278872385	NA
1.1417659408365433e-5	6.189217915105932e-6	1.5443076735502936e-5	3.466240505662354e-5	2.1157382575468837e-5	2.3717689456104194e-5	3.365220258421116e-5	4.3952914122159216e-5	553	snR34,CUT274	NA	chrXII:899183-899895(+)	CUTs	8	27	14	23	4	23	28	12	23.375	31.5185185185185	35.1428571428571	33.6086956521739	35.75	33.4347826086956	29.7857142857143	32.6666666666667	17	27	26.5	27	35	25	26	26	18.8675970361873	NA	9.05	10.1	11.15	17	24	28.2	32.4	42.9	54.45	26.7907559850626	20
2.8544148520913582e-6	1.547304478776483e-6	1.0295384490335292e-5	1.925689169812419e-5	2.56911074130693e-5	3.4029728350062536e-5	3.0725924098627584e-5	7.220835891497585e-5	554	snR35_snR35	NA	chrXV:759326-759529(-)	snRNA	2	15	17	33	1	21	46	8	15	32.4666666666667	38.0588235294118	25.969696969697	17	26.1904761904762	27.304347826087	17.875	15	21	21	21	17	24	23.5	19.5	12.6885775404495	NA	7.8	8.6	9.4	15	19	19.8	20.6	21.4	22.2	24.0797869850857	14
9.990451982319755e-6	1.0831131351435381e-5	2.1877692041962494e-5	3.3378612276748593e-5	5.13822148261386e-5	4.949778669100005e-5	7.315696213958948e-5	9.26150690431212e-5	555	snR37_CUT681,snR37	NA	chrX:228094-228479(-)	CUTs	7	26	34	48	7	50	59	17	19.4285714285714	28.3076923076923	29.5588235294118	28.0416666666667	52	35.7	32.6101694915254	29.5882352941176	17	24	28	24.5	42	23.5	28	26	18.8408404482055	16	14.6	15.2	15.8	17	22.5	24.6	26.2	26.8	27.4	23.6108578414661	18
4.281622278137038e-6	3.094608957552966e-6	9.008461429043379e-6	1.0270342238999567e-5	6.044966450133953e-6	7.21842722577084e-6	4.389417728375369e-6	1.569746932934258e-8	556	snR39B_snR39B	NA	chrVII:366374-366469(-)	snRNA	3	8	4	7	2	3	NA	7	28.6666666666667	22.625	38	27.4285714285714	28	29.6666666666667	NA	23.8571428571429	25	23.5	37	26	28	30	NA	19	24.9866595492278	NA	14.2	15.4	16.6	25	36.5	38.8	41.1	43.4	45.7	20.2414021752779	NA
2.8544148520913582e-6	3.094608957552966e-6	5.147692245167646e-6	1.0270342238999567e-5	1.2089932900267906e-5	9.280835004562509e-6	5.852556971167159e-6	7.848734664671288e-6	557	snR4_snR4	NA	chrV:424698-424883(+)	snRNA	2	8	8	9	2	4	5	4	5	36.375	37.5	24.3333333333333	12.5	31	24.6	23	5	31.5	31.5	19	12.5	27	21	23.5	4.58257569495584	NA	3.2	3.4	3.6	5	6	6.2	6.4	6.6	6.8	32.9695202754766	NA
1.4272074260456791e-6	1.547304478776483e-6	1.2869230612919115e-6	3.851378339624838e-6	1.2089932900267906e-5	5.156019446979172e-6	4.389417728375369e-6	6.2789877317370305e-6	558	snR40_snR40	NA	chrXIV:89210-89306(+)	snRNA	1	3	8	5	1	3	4	1	3	30	21.375	37.4	41	32.3333333333333	26.5	74	3	15	19	21	41	33	27	74	3	3	3	3	3	3	3	3	3	3	3	17.3801332244323	NA
7.136037130228396e-6	1.3925740308988348e-5	3.2173076532297784e-5	2.824344115724881e-5	4.684848998853813e-5	5.2591398359187554e-5	8.339893683913202e-5	1.0203355064072674e-4	559	snR42	NA	chrXI:559016-559366(-)	snRNA	5	22	31	51	9	57	65	25	39.6	37.6818181818182	34.7096774193548	34.1176470588235	50.7777777777778	40.7719298245614	41.9692307692308	29.12	51	24.5	28	27	40	38	36	23	31.885882932796	NA	13.2	13.4	13.6	51	53	55.8	58.6	61.4	64.2	28.2846558067065	NA
2.4262526242776547e-5	1.547304478776483e-5	2.4451538164546316e-5	2.3108270037749024e-5	2.56911074130693e-5	1.7530466119729182e-5	1.902081015629327e-5	2.6685697859882382e-5	560	snR43_snR43	NA	chrIII:107504-107712(-)	snRNA	17	18	17	17	10	13	17	19	35	41.1111111111111	54.2941176470588	41.4117647058824	40.6	49.8461538461538	36	42.8947368421053	29	28.5	44	42	37.5	39	29	37	30.2558722046702	22	13.8	14.6	15.4	29	43	47	56.4	64	68.8	34.7302571181349	76
1.4272074260456791e-6	1.547304478776483e-8	1.2869230612919114e-8	1.2837927798749459e-8	1.5112416125334883e-8	1.0312038893958345e-8	1.4631392427917898e-8	3.1394938658685152e-6	561	snR45_snR45,CUT433	NA	chrXVI:821732-821903(+)	CUTs	1	NA	NA	NA	NA	NA	2	NA	36	NA	NA	NA	NA	NA	16.5	NA	36	NA	NA	NA	NA	NA	16.5	NA	36	36	36	36	36	36	36	36	36	36	36	NA	NA
4.281622278137038e-6	1.547304478776483e-6	1.672999979679485e-5	7.702756679249676e-6	7.556208062667441e-6	1.3405650562145847e-5	1.4631392427917897e-5	1.2557975463474061e-5	562	snR45,CUT433	NA	chrXVI:821739-822163(+)	CUTs	3	6	5	13	1	10	8	13	66.6666666666667	44.8333333333333	46.4	55.4615384615385	13	27.3	37.5	36.2307692307692	51	42	45	44	13	24	37	35	50.8623740418291	NA	23.1	26.2	29.3	51	90	97.8	105.6	113.4	121.2	41.5234763980414	NA
1.4272074260456791e-6	1.547304478776483e-8	1.2869230612919115e-6	1.2837927798749459e-8	1.5112416125334883e-8	1.0312038893958344e-6	1.4631392427917898e-8	1.569746932934258e-8	565	snR48_snR48	NA	chrVII:609584-609696(+)	snRNA	1	NA	NA	1	NA	NA	NA	1	14	NA	NA	18	NA	NA	NA	58	14	NA	NA	18	NA	NA	NA	58	14	14	14	14	14	14	14	14	14	14	14	NA	NA
2.8544148520913582e-6	3.094608957552966e-6	1.1582307551627203e-5	1.4121720578624405e-5	1.2089932900267906e-5	1.8561670009125018e-5	4.389417728375369e-6	1.2557975463474061e-5	566	snR49_snR49	NA	chrXIV:716120-716284(+)	snRNA	2	11	8	18	2	3	8	9	78	44.5454545454545	23.875	28.4444444444444	35	68.6666666666667	40	30	78	37	21.5	27	35	65	31	22	77.9935894801618	NA	77.1	77.2	77.3	78	78.5	78.6	78.7	78.8	78.9	40.0792260392768	NA
1.1417659408365433e-5	4.64191343632945e-6	3.860769183875734e-6	1.4121720578624405e-5	1.0578691287734419e-5	9.280835004562509e-6	1.0241974699542527e-5	2.0406710128145348e-5	567	snR5_snR5	NA	chrXV:842403-842606(+)	snRNA	8	11	7	9	3	7	13	3	43.625	45.2727272727273	36.7142857142857	49.4444444444444	39	37	34.4615384615385	44.3333333333333	45.5	43	35	47	43	37	33	52	41.3727770021493	NA	24.85	28.7	32.05	45.5	55.5	56.2	56.9	57.9	58.95	42.2741903109862	30
1.4272074260456791e-6	3.094608957552966e-6	3.860769183875734e-6	2.567585559749892e-6	1.5112416125334883e-8	4.1248155575833375e-6	1.4631392427917897e-6	1.569746932934258e-8	568	snR50_snR50	NA	chrXV:259489-259578(+)	snRNA	1	2	NA	4	2	1	NA	3	21	44	NA	18.75	37	29	NA	30	21	44	NA	13	37	29	NA	33	21	21	21	21	21	21	21	21	21	21	21	43.8976081352959	NA
7.992361585855804e-5	1.0521670455680086e-4	9.265846041301763e-5	7.574377401262181e-5	7.858456385174139e-5	6.187223336375006e-5	7.169382289679769e-5	6.122013038443605e-5	569	snR51,snR70,snR70,snR41	NA	chrXVI:718607-719359(-)	snRNA	56	59	52	60	68	49	39	72	48.1785714285714	43.6779661016949	39.3846153846154	36.5166666666667	44.8676470588235	31.530612244898	31.5128205128205	44.1388888888889	39.5	41	39	36.5	45	32	28	43.5	40.1358902134583	NA	20	22	24	39.5	50	54	55.75	62	79.25	40.7966443856461	NA
9.990451982319755e-6	1.2378435830211865e-5	1.5443076735502936e-5	1.4121720578624405e-5	2.4179865800535812e-5	3.609213612885421e-5	1.7557670913501477e-5	1.8836963195211094e-5	572	snR55,snR57	NA	chrXII:794707-795219(-)	snRNA	7	11	16	35	8	12	12	12	40.5714285714286	24	27.0625	26.4	48.375	29.25	23.4166666666667	37.4166666666667	42	21	25.5	25	35	31.5	21.5	27.5	36.1101528642028	NA	17.2	18.4	19.6	42	45.5	47	51	60	69	22.65504570362	21
4.281622278137038e-6	1.547304478776483e-6	1.0295384490335292e-5	1.0270342238999567e-5	1.0578691287734419e-5	1.134324278335418e-5	8.778835456750738e-6	1.7267216262276837e-5	573	snR56	NA	chrII:88041-88393(+)	snRNA	3	8	7	11	1	6	11	8	15	55.75	26.7142857142857	30.2727272727273	36	33	32.7272727272727	34.125	12	29	19	30	36	24	33	30.5	11.1655403433169	NA	4.8	5.6	6.4	12	20.5	22.2	23.9	25.6	27.3	34.8475954780451	NA
1.4272074260456791e-6	1.547304478776483e-8	1.2869230612919114e-8	1.283792779874946e-6	1.5112416125334883e-8	1.0312038893958344e-6	1.4631392427917898e-8	3.1394938658685152e-6	574	snR6_snR6	NA	chrXII:366235-366346(+)	snRNA	1	1	NA	1	NA	NA	2	NA	33	17	NA	10	NA	NA	14	NA	33	17	NA	10	NA	NA	14	NA	33	33	33	33	33	33	33	33	33	33	33	17	17
1.4272074260456791e-6	1.547304478776483e-6	1.2869230612919114e-8	1.2837927798749459e-8	1.5112416125334883e-8	2.0624077787916687e-6	1.4631392427917897e-6	1.5697469329342576e-6	575	snR61	NA	chrXII:794486-794575(-)	snRNA	1	NA	NA	2	1	1	1	NA	15	NA	NA	13.5	5	3	21	NA	15	NA	NA	13.5	5	3	21	NA	15	15	15	15	15	15	15	15	15	15	15	NA	NA
2.8544148520913582e-6	7.736522393882416e-6	5.147692245167646e-6	6.41896389937473e-6	9.06744967520093e-6	6.187223336375007e-6	4.389417728375369e-6	4.7092407988027735e-6	576	snR62	NA	chrXV:409774-409974(-)	snRNA	2	5	6	6	5	3	3	4	38	32.8	45.8333333333333	21.6666666666667	44	18.6666666666667	46.6666666666667	31.5	38	29	31	22	35	15	40	31.5	34.9141805001922	NA	24.5	26	27.5	38	45.5	47	48.5	50	51.5	30.0490246950849	NA
3.568018565114198e-5	4.022991644818857e-5	5.53376916355522e-5	6.675722455349719e-5	4.2314765150937674e-5	5.465380613797922e-5	6.437812668283875e-5	3.4534432524553674e-5	577	snR63	NA	chrIV:323045-323653(-)	snRNA	25	52	28	53	26	44	22	43	40.52	30.9423076923077	32.2857142857143	30.7735849056604	41.4615384615385	31.25	27.4090909090909	42.9767441860465	40	30	25.5	27	34	27	23.5	32	34.2223448648824	NA	11.4	13.8	16.2	40	57	58.4	60	63	69.8	25.5813816528956	NA
1.1417659408365433e-5	1.85676537453178e-5	1.0295384490335292e-5	1.1554135018874512e-5	9.06744967520093e-6	4.1248155575833375e-6	2.9262784855835795e-6	1.5697469329342576e-6	582	snR68	NA	chrIX:96857-97217(+)	snRNA	8	9	6	4	12	2	1	8	44.875	60.2222222222222	34.3333333333333	41.25	46.0833333333333	39.5	28	42.375	47.5	56	38.5	37.5	43.5	39.5	28	47.5	42.8051218943324	51	26.15	29.3	32.2	47.5	53	55.8	58.6	60.2	61.6	58.2398869251017	53
7.136037130228396e-6	4.64191343632945e-6	3.860769183875734e-6	1.283792779874946e-5	1.5112416125334882e-6	1.2374446672750013e-5	1.4631392427917897e-6	3.1394938658685152e-6	585	snR71,CUT180,CUT181	NA	chrVIII:411090-412330(+)	CUTs	5	10	1	12	3	1	2	3	32.6	32.5	9	29.75	19	60	37	36.6666666666667	29	25.5	9	26.5	13	60	37	36	25.1207931476293	NA	10.2	10.4	10.6	29	49	52	55	58	61	27.8253519101157	68
1.4272074260456791e-6	1.547304478776483e-8	2.573846122583823e-6	1.283792779874946e-6	3.0224832250669765e-6	1.0312038893958344e-6	1.4631392427917897e-6	1.5697469329342576e-6	587	snR73_snR73,YMR013W-A	NA	chrXIII:298307-298412(+)	snRNA	1	1	2	1	NA	1	1	2	20	17	23	21	NA	12	5	17	20	17	23	21	NA	12	5	17	20	20	20	20	20	20	20	20	20	20	20	17	17
1.4272074260456791e-6	1.547304478776483e-8	1.2869230612919114e-8	1.283792779874946e-6	3.0224832250669765e-6	2.0624077787916687e-6	1.4631392427917898e-8	1.569746932934258e-8	588	snR74	NA	chrXIII:298138-298225(+)	snRNA	1	1	2	2	NA	NA	NA	NA	13	9	18	13	NA	NA	NA	NA	13	9	18	13	NA	NA	NA	NA	13	13	13	13	13	13	13	13	13	13	13	9	9
2.1408111390685188e-5	3.094608957552966e-5	3.732076877746543e-5	2.6959648377373866e-5	3.0224832250669765e-5	2.578009723489586e-5	2.6336506370252217e-5	2.6685697859882382e-5	590	snR76,snR75	NA	chrXIII:297729-297993(+)	snRNA	15	21	20	25	20	18	17	29	37.3333333333333	35.1904761904762	32.35	29.36	33.8	26.2222222222222	20.8823529411765	27.0689655172414	33	34	27.5	26	37.5	23.5	20	24	33.2792826655991	NA	15.4	17.6	20.7	33	47	48.2	48.9	49.6	64.1	27.9520554595205	NA
5.7088297041827165e-6	6.189217915105932e-6	1.930384591937867e-5	3.466240505662354e-5	3.324731547573674e-5	2.887370890308336e-5	4.24310380409619e-5	5.3371395719764765e-5	594	snR8_snR8	NA	chrXV:832332-832521(+)	snRNA	4	27	22	28	4	29	34	15	44	28.4444444444444	42.7727272727273	39.3571428571429	26.75	37.1034482758621	35.9117647058824	40.8666666666667	39	26	28.5	28.5	30.5	31	32	31	41.2004913307678	NA	29.15	29.3	29.45	39	53.25	56.4	59.55	62.7	65.85	25.9117942718752	17
2.8544148520913582e-6	1.547304478776483e-6	1.8016922858086758e-5	1.5405513358499352e-5	1.662365773786837e-5	1.2374446672750013e-5	1.1705113942334318e-5	1.2557975463474061e-5	596	snR81	NA	chrXV:234346-234546(+)	snRNA	2	12	11	12	1	8	8	14	24.5	37.0833333333333	17.3636363636364	17.75	13	25	26.625	18.0714285714286	24.5	23.5	16	17	13	20	23	17.5	19.7484176581315	NA	11.45	12.9	14.35	24.5	31.75	33.2	34.65	36.1	37.55	25.2539712155487	NA
1.1417659408365433e-5	4.64191343632945e-6	6.434615306459557e-6	1.1554135018874512e-5	1.813489935040186e-5	1.7530466119729182e-5	2.7799645613044002e-5	5.3371395719764765e-5	597	snR82_snR82	NA	chrVII:316788-317055(+)	snRNA	8	9	12	17	3	19	34	5	50.125	48.7777777777778	27.6666666666667	29.7058823529412	60.6666666666667	48.0526315789474	47.4117647058824	33.4	47.5	44	21.5	22	41	41	30	35	41.660895952604	NA	17.8	20.6	23.05	47.5	63.5	68.4	73.3	84.8	97.4	41.9481812690998	NA
2.8544148520913582e-6	4.64191343632945e-6	1.2869230612919115e-5	1.5405513358499352e-5	1.5112416125334882e-5	1.2374446672750013e-5	2.3410227884668636e-5	1.7267216262276837e-5	598	snR83_snR83	NA	chrXIII:626349-626654(+)	snRNA	2	12	10	12	3	16	11	10	28	39.1666666666667	38	35.5	17.3333333333333	37	27	52.2	28	33	34.5	31	18	33.5	25	48.5	26.153393661244	NA	19	20	21	28	33	34	35	36	37	34.080788615346	33
2.7116941094867904e-5	2.7851480617976696e-5	2.1877692041962494e-5	3.466240505662354e-5	1.9646140962935346e-5	1.5468058340937514e-5	1.6094531670709688e-5	7.848734664671288e-6	599	snR84_CUT539,snR84	NA	chrIV:1492477-1493026(-)	CUTs	19	27	13	15	18	11	5	17	47.4210526315789	47.7777777777778	45.2307692307692	38.4	55.5	43.9090909090909	41.8	44.5882352941176	44	48	38	28	49.5	30	49	41	43.198991787356	44	23.3	24.8	25.7	44	65.5	69.4	70.3	71.6	75.3	41.4220761510096	NA
2.8544148520913582e-6	1.547304478776483e-6	1.1582307551627203e-5	5.135171119499784e-6	1.2089932900267906e-5	5.156019446979172e-6	4.389417728375369e-6	7.848734664671288e-6	600	snR85_snR85	NA	chrXIII:67768-67938(-)	snRNA	2	4	8	5	1	3	5	9	33.5	38.75	31.375	25	6	41.3333333333333	20	34.1111111111111	33.5	39	25	25	6	34	18	30	29.698484809835	NA	19.55	21.1	22.65	33.5	41.25	42.8	44.35	45.9	47.45	36.3318042491699	NA
1.2844866834411113e-5	2.0114958224094284e-5	1.8016922858086758e-5	2.3108270037749024e-5	3.324731547573674e-5	2.99049127924792e-5	2.7799645613044002e-5	4.3952914122159216e-5	601	snR86_snR86	NA	chrXIII:762110-763113(-)	snRNA	9	18	22	29	13	19	28	14	57	44.1666666666667	47.1818181818182	63.7241379310345	46.0769230769231	26.6842105263158	36.5714285714286	47.0714285714286	62	35.5	33	57	43	23	29	41.5	47.9466644903322	NA	15	17	23	62	73	77.4	81.8	87.6	94.8	35.4286483387031	NA
4.8525052485553095e-5	3.249339405430615e-5	5.276384551296837e-5	6.162205343399741e-5	6.196090611387302e-5	7.734029170468757e-5	5.852556971167159e-5	5.4941142652699015e-5	603	SRG1,YER081W_SRG1,SER3	SRG1,SER3	chrV:322217-324201(+)	other	34	48	41	75	21	40	35	41	33.1764705882353	34.3958333333333	33.3170731707317	29.32	41.4761904761905	28.325	33.6	34.6829268292683	32.5	25	28	27	39	24	30	26	28.5022807464415	NA	11.65	14.3	15.95	32.5	41.75	43.8	48.1	54.2	69.7	26.0222058069178	NA
1.4272074260456791e-6	1.547304478776483e-6	1.2869230612919115e-6	6.41896389937473e-6	6.044966450133953e-6	2.0624077787916687e-6	1.4631392427917897e-6	1.5697469329342576e-6	606	SUT008,XUT_2F-78	NA	chrII:238400-238951(+)	XUTs	1	5	4	2	1	1	1	1	38	53.2	32.5	42.5	58	26	39	42	38	42	21	42.5	58	26	39	42	38	38	38	38	38	38	38	38	38	38	38	47.7528794218592	NA
1.4272074260456791e-6	3.094608957552966e-6	1.2869230612919115e-6	2.567585559749892e-6	1.5112416125334883e-8	3.0936116681875033e-6	1.4631392427917898e-8	1.5697469329342576e-6	608	SUT013	NA	chrII:276760-278816(+)	SUTs	1	2	NA	3	2	NA	1	1	56	32	NA	41.6666666666667	72.5	NA	64	83	56	32	NA	46	72.5	NA	64	83	56	56	56	56	56	56	56	56	56	56	56	27.712812921102	NA
2.8544148520913582e-6	6.189217915105932e-6	9.008461429043379e-6	6.41896389937473e-6	4.533724837600465e-6	6.187223336375007e-6	7.315696213958949e-6	7.848734664671288e-6	609	SUT016,XUT_2F-150	NA	chrII:371271-373727(+)	XUTs	2	5	3	6	4	5	5	7	68	50.2	54.6666666666667	67.8333333333333	39.5	31	40.4	35.2857142857143	68	45	62	28	43.5	32	38	39	63.2376470150495	NA	45.5	48	50.5	68	80.5	83	85.5	88	90.5	48.0877886451295	NA
1.1417659408365433e-5	9.2838268726589e-6	6.434615306459557e-6	5.135171119499784e-6	1.3601174512801395e-5	3.0936116681875033e-6	1.4631392427917897e-5	2.0406710128145348e-5	610	SUT017	NA	chrII:453551-454695(+)	SUTs	8	4	9	3	6	10	13	5	39	54	59.4444444444444	50.3333333333333	48.6666666666667	43.8	37.8461538461538	52.6	33	50.5	56	52	44.5	33.5	31	54	34.6498960663965	NA	19.4	20.8	22.25	33	42.75	48	53.25	63.6	74.8	52.5811608101077	NA
5.7088297041827165e-6	1.2378435830211865e-5	1.4156153674211026e-5	7.702756679249676e-6	1.0578691287734419e-5	1.5468058340937514e-5	2.0483949399085055e-5	1.5697469329342577e-5	611	SUT020	NA	chrII:553472-556200(+)	SUTs	4	6	7	15	8	14	10	11	25.5	61	33.8571428571429	44.2666666666667	64	31.6428571428571	40.4	37.6363636363636	25.5	63	28	45	69	29.5	40	32	25.195690304577	NA	20.75	21.5	22.25	25.5	27.25	28	28.75	29.5	30.25	58.1971556152936	NA
8.563244556274075e-6	7.736522393882416e-6	9.008461429043379e-6	5.135171119499784e-6	7.556208062667441e-6	1.2374446672750013e-5	1.7557670913501477e-5	1.7267216262276837e-5	612	SUT021,XUT_2F-282,CUT035	NA	chrII:697840-698768(+)	CUTs	6	4	5	12	5	12	11	7	35.8333333333333	25.5	23	22.8333333333333	44.4	23.8333333333333	16.0909090909091	23.5714285714286	38	26.5	21	14.5	48	18	15	19	33.483544242001	38	18.75	20.5	22.25	38	44	46	47.5	49	50.5	23.8898692677151	NA
2.8544148520913582e-6	2.1662262702870762e-5	1.2869230612919115e-5	8.98654945912462e-6	1.3601174512801395e-5	1.134324278335418e-5	1.6094531670709688e-5	9.418481597605547e-6	613	SUT023	NA	chrII:785448-786472(+)	SUTs	2	7	9	11	14	11	6	10	22	43.4285714285714	59	31.5454545454545	66.8571428571429	39	28.8333333333333	40.9	22	48	54	29	61.5	27	26	34	18.4390889145858	NA	11.2	12.4	13.6	22	28	29.2	30.4	31.6	32.8	37.1215886648884	NA
1.4272074260456791e-6	1.547304478776483e-8	1.2869230612919115e-6	6.41896389937473e-6	9.06744967520093e-6	1.2374446672750013e-5	5.852556971167159e-6	4.7092407988027735e-6	614	SUT024	NA	chrII:798992-800424(+)	SUTs	1	5	6	12	NA	4	3	1	25	41.6	31	22.6666666666667	NA	22.25	32	19	25	29	19.5	18.5	NA	22	32	19	25	25	25	25	25	25	25	25	25	25	25	33.3451002561052	NA
1.2844866834411113e-5	1.85676537453178e-5	1.1582307551627203e-5	1.0270342238999567e-5	1.2089932900267906e-5	1.3405650562145847e-5	1.0241974699542527e-5	2.825544479281664e-5	615	SUT025,XUT_3F-11,XUT_3F-12	NA	chrIII:39569-41322(+)	XUTs	9	8	8	13	12	7	18	9	32.8888888888889	36.75	30.625	31.2307692307692	31.6666666666667	39.4285714285714	32.1111111111111	36.3333333333333	30	28.5	28	29	26	27	29.5	41	31.7940649000706	NA	25.4	25.8	26	30	32	36	40	44.8	50.4	20.3709843131157	NA
5.7088297041827165e-6	1.547304478776483e-6	5.147692245167646e-6	1.283792779874946e-6	1.5112416125334883e-8	1.0312038893958344e-6	1.4631392427917897e-6	1.569746932934258e-8	619	SUT036	NA	chrIII:206826-208042(+)	SUTs	4	1	NA	1	1	1	NA	4	59	7	NA	38	79	38	NA	41.5	62.5	7	NA	38	79	38	NA	35	56.6651902537192	NA	38.3	41.6	44.9	62.5	70	71.2	72.4	73.6	74.8	7	7
1.4272074260456791e-6	1.547304478776483e-6	1.2869230612919114e-8	1.2837927798749459e-8	1.5112416125334883e-8	1.0312038893958345e-8	1.4631392427917897e-6	1.569746932934258e-8	621	SUT039	NA	chrIII:273090-274354(+)	SUTs	1	NA	NA	NA	1	1	NA	NA	21	NA	NA	NA	185	25	NA	NA	21	NA	NA	NA	185	25	NA	NA	21	21	21	21	21	21	21	21	21	21	21	NA	NA
5.7088297041827165e-6	6.189217915105932e-6	3.860769183875734e-6	7.702756679249676e-6	7.556208062667441e-6	2.0624077787916687e-6	5.852556971167159e-6	1.5697469329342577e-5	623	SUT044,XUT_4F-161	NA	chrIV:314921-316961(+)	XUTs	4	6	5	2	4	4	10	3	37.75	53.1666666666667	31.8	31.5	40.25	26.5	35.9	47	38	54.5	37	31.5	41	30.5	39.5	51	34.8448903096406	NA	21.75	22.5	23.25	38	51	51.6	52.2	52.8	53.4	47.9076394041416	NA
7.136037130228396e-6	1.2378435830211865e-5	2.573846122583823e-6	6.41896389937473e-6	6.044966450133953e-6	1.0312038893958344e-6	4.389417728375369e-6	4.7092407988027735e-6	625	SUT048	NA	chrIV:381593-386505(+)	SUTs	5	5	4	1	8	3	3	2	23.8	36.6	26.5	12	41.5	27	32.6666666666667	36.5	30	35	26.5	12	40.5	28	28	36.5	21.321452329609	30	10.4	11.8	13.2	30	30	30.8	31.6	32.4	33.2	30.3784772404269	NA
2.8544148520913585e-5	3.4040698533082634e-5	3.860769183875734e-5	4.364895451574816e-5	4.8359731601071624e-5	4.3310563354625045e-5	4.24310380409619e-5	6.435962425030456e-5	626	SUT054,XUT_4F-267,CUT065,SUT055	NA	chrIV:542179-544730(+)	CUTs	20	34	32	42	22	29	41	30	34.2	33.2941176470588	36.25	31.8571428571429	37.2727272727273	40.0344827586207	34.609756097561	33.6666666666667	21.5	25.5	25.5	27.5	30.5	38	27	33	27.8576691157982	19	13	13.9	14.85	21.5	45.25	50.2	55.6	59.3	64.8	25.2223468268616	NA
4.281622278137038e-6	1.547304478776483e-6	1.2869230612919115e-6	3.851378339624838e-6	4.533724837600465e-6	2.0624077787916687e-6	1.4631392427917897e-6	3.1394938658685152e-6	627	SUT057,XUT_4F-300,XUT_4F-303	NA	chrIV:614196-616916(+)	XUTs	3	3	3	2	1	1	2	1	42	21.6666666666667	49.6666666666667	21.5	58	37	50	28	43	18	35	21.5	58	37	50	28	40.2105563722684	NA	28.6	30.2	31.8	43	49.5	50.8	52.1	53.4	54.7	19.9632659049537	NA
1.4272074260456791e-6	1.547304478776483e-8	1.2869230612919114e-8	1.283792779874946e-6	3.0224832250669765e-6	1.0312038893958345e-8	1.4631392427917898e-8	1.569746932934258e-8	629	SUT059,XUT_4F-339	NA	chrIV:718644-719854(+)	XUTs	1	1	2	NA	NA	NA	NA	NA	23	58	30.5	NA	NA	NA	NA	NA	23	58	30.5	NA	NA	NA	NA	NA	23	23	23	23	23	23	23	23	23	23	23	58	58
1.1417659408365433e-5	2.1662262702870762e-5	6.434615306459557e-6	1.2837927798749459e-8	1.5112416125334882e-6	1.0312038893958344e-6	1.4631392427917897e-6	1.569746932934258e-8	630	SUT061,XUT_4F-395	NA	chrIV:831709-832749(+)	XUTs	8	NA	1	1	14	1	NA	5	57.125	NA	57	43	57.7142857142857	55	NA	44.4	53	NA	57	43	58	55	NA	44	55.8085002411664	NA	43.7	44.4	45.25	53	63.25	63.6	63.95	70.6	78.3	NA	NA
9.990451982319755e-6	2.1662262702870762e-5	1.930384591937867e-5	1.283792779874946e-5	1.5112416125334882e-5	1.134324278335418e-5	7.315696213958949e-6	2.1976457061079608e-5	632	SUT071,XUT_4F-532	NA	chrIV:1174461-1175687(+)	XUTs	7	10	10	11	14	5	14	15	38.5714285714286	24.9	22.2	27.1818181818182	40.5	25.2	30.6428571428571	26.8	42	19.5	17.5	16	28	26	29	26	25.7351210865618	NA	5.3	8.6	11.9	42	53.5	56.2	59.5	64	68.5	22.7523846756804	19
5.7088297041827165e-6	7.736522393882416e-6	9.008461429043379e-6	5.135171119499784e-6	7.556208062667441e-6	4.1248155575833375e-6	1.4631392427917898e-8	1.569746932934258e-8	634	SUT073	NA	chrIV:1266965-1267341(+)	SUTs	4	4	5	4	5	NA	NA	7	68.5	26.25	33.4	18	27.6	NA	NA	45.1428571428571	31	26	27	17.5	25	NA	NA	35	45.0392326141896	24	24	24	24	31	75.5	98.0000000000001	120.5	143	165.5	25.2100576851688	NA
2.8544148520913582e-6	1.547304478776483e-6	2.573846122583823e-6	3.851378339624838e-6	3.0224832250669765e-6	2.0624077787916687e-6	1.4631392427917898e-8	1.5697469329342576e-6	635	SUT074,XUT_4F-597	NA	chrIV:1295757-1296835(+)	XUTs	2	3	2	2	1	NA	1	2	30.5	27	46	34	37	NA	17	58.5	30.5	25	46	34	37	NA	17	58.5	28.2488937836511	NA	20.15	21.3	22.45	30.5	36.25	37.4	38.55	39.7	40.85	22.57178717737	NA
1.4272074260456791e-6	1.547304478776483e-8	1.2869230612919115e-6	1.2837927798749459e-8	1.5112416125334882e-6	1.0312038893958345e-8	1.4631392427917897e-6	1.5697469329342576e-6	638	SUT084,XUT_4F-705	NA	chrIV:1514341-1515357(+)	XUTs	1	NA	1	NA	NA	1	1	1	18	NA	35	NA	NA	20	36	57	18	NA	35	NA	NA	20	36	57	18	18	18	18	18	18	18	18	18	18	18	NA	NA
2.8544148520913582e-6	4.64191343632945e-6	6.434615306459557e-6	2.567585559749892e-6	3.0224832250669765e-6	4.1248155575833375e-6	5.852556971167159e-6	1.5697469329342576e-6	639	SUT085,XUT_4F-711	NA	chrIV:1521093-1522502(+)	XUTs	2	2	2	4	3	4	1	5	70.5	40.5	27.5	21.25	54	53.25	55	47.8	70.5	40.5	27.5	20	52	56	55	42	70.3562363973514	NA	66.45	66.9	67.35	70.5	72.75	73.2	73.65	74.1	74.55	39.7994974842648	NA
4.281622278137038e-6	3.094608957552966e-6	2.573846122583823e-6	1.2837927798749459e-8	1.5112416125334883e-8	2.0624077787916687e-6	1.4631392427917897e-6	1.5697469329342576e-6	640	SUT086,CUT102	NA	chrV:7713-8297(+)	CUTs	3	NA	NA	2	2	1	1	2	39.3333333333333	NA	NA	48	49.5	17	82	22.5	37	NA	NA	48	49.5	17	82	22.5	36.6819587270664	NA	24.4	25.8	27.2	37	47.5	49.6	51.7	53.8	55.9	NA	NA
5.7088297041827165e-6	1.547304478776483e-6	5.147692245167646e-6	1.283792779874946e-6	1.5112416125334882e-6	2.0624077787916687e-6	1.4631392427917898e-8	3.1394938658685152e-6	641	SUT087	NA	chrV:11545-11929(+)	SUTs	4	1	1	2	1	NA	2	4	36	15	16	41.5	58	NA	54	36	38	15	16	41.5	58	NA	54	36.5	33.0331955579292	NA	19.35	20.7	22.05	38	49.25	49.4	49.55	49.7	49.85	15	15
2.8544148520913582e-6	3.094608957552966e-6	1.2869230612919115e-6	3.851378339624838e-6	1.5112416125334883e-8	1.0312038893958345e-8	4.389417728375369e-6	4.7092407988027735e-6	642	SUT088,XUT_5F-52	NA	chrV:118097-118673(+)	XUTs	2	3	NA	NA	2	3	3	1	32.5	44.3333333333333	NA	NA	32	26	67.3333333333333	44	32.5	42	NA	NA	32	26	61	44	31.0805405358401	NA	23.95	24.9	25.85	32.5	37.25	38.2	39.15	40.1	41.05	42.9619277212711	NA
4.281622278137038e-6	6.189217915105932e-6	5.147692245167646e-6	3.851378339624838e-6	9.06744967520093e-6	6.187223336375007e-6	1.4631392427917897e-6	4.7092407988027735e-6	643	SUT089	NA	chrV:173473-173769(+)	SUTs	3	3	6	6	4	1	3	4	43	29.6666666666667	41	51.8333333333333	45	23	77	38.5	44	22	44.5	27	43.5	23	70	38	40.4124002062219	NA	26.9	28.8	30.7	44	52	53.6	55.2	56.8	58.4	27.6991602225131	NA
5.7088297041827165e-6	1.0831131351435381e-5	7.721538367751468e-6	3.851378339624838e-6	6.044966450133953e-6	2.0624077787916687e-6	1.4631392427917897e-6	1.5697469329342576e-6	645	SUT096,XUT_5F-191	NA	chrV:377945-378797(+)	XUTs	4	3	4	2	7	1	1	6	30.5	23.6666666666667	25	27.5	35.8571428571429	16	8	37.5	26	9	24.5	27.5	47	16	8	39.5	26.102600008798	NA	13.65	15.3	16.95	26	36.25	40.6	44.95	49.3	53.65	15.7244483652534	NA
1.4272074260456791e-6	3.094608957552966e-6	2.573846122583823e-6	1.283792779874946e-6	1.5112416125334882e-6	2.0624077787916687e-6	8.778835456750738e-6	6.2789877317370305e-6	646	SUT097	NA	chrV:489921-491257(+)	SUTs	1	1	1	2	2	6	4	2	53	61	67	41	51.5	27	33.75	39	53	61	67	41	51.5	26.5	31	39	53	53	53	53	53	53	53	53	53	53	53	61	61
8.563244556274075e-6	1.547304478776483e-8	2.573846122583823e-6	1.2837927798749459e-8	7.556208062667441e-6	3.0936116681875033e-6	1.4631392427917898e-8	3.1394938658685152e-6	648	SUT101,XUT_6F-22	NA	chrVI:54577-55430(+)	XUTs	6	NA	5	3	NA	NA	2	2	19.6666666666667	NA	30.6	40	NA	NA	47	52.5	19.5	NA	26	33	NA	NA	47	52.5	18.8654818533793	13	13	13	13	19.5	24.5	26	26.25	26.5	26.75	NA	NA
8.563244556274075e-6	1.547304478776483e-6	6.434615306459557e-6	7.702756679249676e-6	6.044966450133953e-6	1.134324278335418e-5	8.778835456750738e-6	1.412772239640832e-5	649	SUT102,XUT_6F-34	NA	chrVI:78049-79339(+)	XUTs	6	6	4	11	1	6	9	5	41.3333333333333	61	46.5	57.1818181818182	17	74.6666666666667	55	34	41.5	56.5	51	57	17	73	50	29	39.2899049263534	NA	24.5	28	31.5	41.5	50	51	52.75	54.5	56.25	57.638467912677	NA
2.8544148520913585e-5	4.487182988451801e-5	3.34599995935897e-5	1.925689169812419e-5	2.2668624188002324e-5	2.0624077787916687e-5	2.6336506370252217e-5	2.5115950926948122e-5	650	SUT103	NA	chrVI:89577-90769(+)	SUTs	20	15	15	20	29	18	16	26	55.85	52.6666666666667	51.6	44.3	58.0344827586207	39.8888888888889	46.6875	55.8461538461538	54.5	53	45	41	57	39.5	42.5	50	45.9870297586099	NA	10.9	14.6	28.6	54.5	63.5	68.2	69.9	79.0000000000001	117.1	47.8842068039074	NA
1.2844866834411113e-5	7.736522393882416e-6	2.1877692041962494e-5	1.6689306138374297e-5	1.3601174512801395e-5	1.649926223033335e-5	4.389417728375369e-6	6.2789877317370305e-6	651	SUT105	NA	chrVI:110185-110553(+)	SUTs	9	13	9	16	5	3	4	17	42.3333333333333	37.4615384615385	35.1111111111111	31.1875	35.2	26	38.5	43.5294117647059	39	36	34	30.5	39	22	41.5	39	38.1695859582963	39	19.6	27.2	31.4	39	48	49.6	51.2	58	70	34.5301170314566	47
1.1417659408365433e-5	4.64191343632945e-6	9.008461429043379e-6	6.41896389937473e-6	4.533724837600465e-6	7.21842722577084e-6	5.852556971167159e-6	3.1394938658685152e-6	653	SUT111	NA	chrVII:74442-76698(+)	SUTs	8	5	3	7	3	4	2	7	34.625	29.2	31.3333333333333	26.5714285714286	63	35.5	39	37.4285714285714	30.5	24	32	28	57	34.5	39	39	29.6197047557153	NA	14.05	15.1	16.15	30.5	47.25	49	50.75	57	64	25.5003220665523	NA
1.5699281686502472e-5	1.0831131351435381e-5	1.4156153674211026e-5	6.41896389937473e-6	1.3601174512801395e-5	4.1248155575833375e-6	7.315696213958949e-6	1.0988228530539804e-5	654	SUT114	NA	chrVII:320027-320531(+)	SUTs	11	5	9	4	7	5	7	11	35.4545454545455	44.6	33.5555555555556	26.75	45	27.8	45.5714285714286	39.0909090909091	42	46	32	26	50	28	32	39	31.0193834704855	18	15.5	16	17	42	49	53	54.5	56	59	39.4945883129395	NA
1.4272074260456791e-6	1.547304478776483e-8	1.2869230612919115e-6	1.2837927798749459e-8	1.5112416125334883e-8	1.0312038893958344e-6	1.4631392427917897e-6	1.569746932934258e-8	656	SUT117	NA	chrVII:388931-389467(+)	SUTs	1	NA	NA	1	NA	1	NA	1	38	NA	NA	35	NA	16	NA	42	38	NA	NA	35	NA	16	NA	42	38	38	38	38	38	38	38	38	38	38	38	NA	NA
1.4272074260456791e-6	1.547304478776483e-8	1.2869230612919114e-8	1.283792779874946e-6	1.5112416125334883e-8	1.0312038893958344e-6	1.4631392427917898e-8	1.569746932934258e-8	657	SUT118,XUT_7F-206	NA	chrVII:422139-422947(+)	XUTs	1	1	NA	1	NA	NA	NA	NA	55	37	NA	18	NA	NA	NA	NA	55	37	NA	18	NA	NA	NA	NA	55	55	55	55	55	55	55	55	55	55	55	37	37
1.4272074260456791e-6	7.736522393882416e-6	3.860769183875734e-6	6.41896389937473e-6	1.5112416125334882e-6	2.0624077787916687e-6	5.852556971167159e-6	6.2789877317370305e-6	658	SUT119,XUT_7F-213	NA	chrVII:433507-435087(+)	XUTs	1	5	1	2	5	4	4	3	136	46	22	25	34.6	39	25	64.3333333333333	136	46	22	25	38	39.5	24.5	53	136	136	136	136	136	136	136	136	136	136	136	41.6703851285881	NA
1.4272074260456791e-6	4.64191343632945e-6	1.2869230612919114e-8	1.283792779874946e-6	1.5112416125334883e-8	1.0312038893958344e-6	2.9262784855835795e-6	1.569746932934258e-8	660	SUT121	NA	chrVII:524907-525091(+)	SUTs	1	1	NA	1	3	2	NA	NA	42	10	NA	43	36.3333333333333	53	NA	NA	42	10	NA	43	37	53	NA	NA	42	42	42	42	42	42	42	42	42	42	42	10	10
1.4272074260456791e-6	1.547304478776483e-6	7.721538367751468e-6	3.851378339624838e-6	1.0578691287734419e-5	5.156019446979172e-6	8.778835456750738e-6	7.848734664671288e-6	664	SUT132,XUT_7F-353,CUT156	NA	chrVII:784195-786331(+)	CUTs	1	3	7	5	1	6	5	6	46	39.3333333333333	37.1428571428571	37.8	55	38.1666666666667	40.2	67.1666666666667	46	44	35	41	55	33	40	57	46	46	46	46	46	46	46	46	46	46	46	37.5155491073381	NA
9.990451982319755e-6	1.2378435830211865e-5	2.0590768980670584e-5	1.797309891824924e-5	1.5112416125334882e-5	1.649926223033335e-5	8.778835456750738e-6	9.418481597605547e-6	667	SUT139,XUT_7F-437,SUT140	NA	chrVII:968794-970682(+)	XUTs	7	14	10	16	8	6	6	16	33.7142857142857	29.7142857142857	32.4	44.3125	39.875	34.6666666666667	23.6666666666667	29.9375	35	28	31	43	38	32	21.5	29	30.5545661264791	NA	15.3	15.6	15.9	35	43.5	44.4	45.9	48.6	51.3	28.1224233286914	NA
3.853460050323334e-5	4.022991644818857e-5	4.50423071452169e-5	6.290584621387235e-5	4.684848998853813e-5	5.052899058039589e-5	5.413615198329622e-5	5.0231901853896244e-5	668	SUT147,XUT_8F-2	NA	chrVIII:10697-11569(+)	XUTs	27	49	31	49	26	37	32	35	38.3333333333333	38.0204081632653	35.1935483870968	34.0204081632653	31.1923076923077	30.4324324324324	37.78125	35.2857142857143	31	36	32	29	27.5	26	30.5	31	29.8806483006704	NA	12.3	14.2	15.9	31	39.5	41.6	45.2	49.4	55.8	33.045254317236	27
1.4272074260456791e-6	3.094608957552966e-6	1.2869230612919115e-6	1.283792779874946e-6	1.5112416125334883e-8	2.0624077787916687e-6	1.4631392427917897e-6	1.5697469329342576e-6	669	SUT149,CUT172	NA	chrVIII:76162-77418(+)	CUTs	1	1	NA	2	2	1	1	1	46	38	NA	25.5	42	31	20	38	46	38	NA	25.5	42	31	20	38	46	46	46	46	46	46	46	46	46	46	46	38	38
5.7088297041827165e-6	6.189217915105932e-6	5.147692245167646e-6	3.851378339624838e-6	1.5112416125334883e-8	4.1248155575833375e-6	1.4631392427917897e-6	3.1394938658685152e-6	671	SUT153,XUT_8F-48	NA	chrVIII:121890-124018(+)	XUTs	4	3	NA	4	4	1	2	4	45.75	30.3333333333333	NA	31.5	50.75	21	29.5	21.25	43.5	34	NA	31.5	38	21	29.5	19.5	28.9010797489324	NA	7.95	9.9	11.85	43.5	73.5	76.8	80.1	83.4	86.7	27.7719572989967	NA
9.990451982319755e-6	1.547304478776483e-5	3.860769183875734e-6	1.1554135018874512e-5	3.0224832250669765e-6	9.280835004562509e-6	5.852556971167159e-6	6.2789877317370305e-6	674	SUT162,XUT_8F-130	NA	chrVIII:286401-286995(+)	XUTs	7	9	2	9	10	4	4	3	38.5714285714286	30.1111111111111	43.5	24.4444444444444	23.5	27.25	23.5	29.3333333333333	35	29	43.5	25	22	29	22	25	31.473484487884	NA	13.7	19.4	25.1	35	39.5	41	47.1	62.4	77.7	27.3562498059517	26
1.4272074260456791e-6	1.547304478776483e-8	1.2869230612919114e-8	1.2837927798749459e-8	1.5112416125334882e-6	1.0312038893958345e-8	1.4631392427917898e-8	1.569746932934258e-8	675	SUT166	NA	chrVIII:334481-336057(+)	SUTs	1	NA	1	NA	NA	NA	NA	NA	22	NA	38	NA	NA	NA	NA	NA	22	NA	38	NA	NA	NA	NA	NA	22	22	22	22	22	22	22	22	22	22	22	NA	NA
7.136037130228396e-6	4.64191343632945e-6	9.008461429043379e-6	5.135171119499784e-6	7.556208062667441e-6	1.0312038893958344e-6	1.4631392427917897e-6	3.1394938658685152e-6	676	SUT167,XUT_8F-158	NA	chrVIII:364369-365036(+)	XUTs	5	4	5	1	3	1	2	7	38.8	65	46.8	57	43.3333333333333	24	47.5	43	36	51.5	48	57	46	24	47.5	48	37.2410602009233	NA	27.2	27.4	27.6	36	47	48.8	50.6	52.4	54.2	45.7976745605475	NA
8.563244556274075e-6	9.2838268726589e-6	1.0295384490335292e-5	7.702756679249676e-6	1.3601174512801395e-5	1.3405650562145847e-5	1.6094531670709688e-5	7.848734664671288e-6	680	SUT173,XUT_8F-237	NA	chrVIII:516596-517265(+)	XUTs	6	6	9	13	6	11	5	8	51.3333333333333	43.5	35.2222222222222	44.4615384615385	37.6666666666667	42	39.2	31.5	51.5	41.5	35	44	34	39	33	32.5	47.1382621510364	NA	26.25	33.5	40.75	51.5	53.5	54	61.5	69	76.5	35.2695111765365	15
4.281622278137038e-6	1.547304478776483e-8	2.573846122583823e-6	2.567585559749892e-6	3.0224832250669765e-6	4.1248155575833375e-6	4.389417728375369e-6	1.2557975463474061e-5	682	SUT181	NA	chrIX:173849-174713(+)	SUTs	3	2	2	4	NA	3	8	2	34.6666666666667	41.5	66	42.75	NA	37.6666666666667	42.75	44.5	32	41.5	66	43.5	NA	41	42	44.5	29.6188825220886	NA	15.8	17.6	19.4	32	45	47.6	50.2	52.8	55.4	34.8711915483254	NA
1.5699281686502472e-5	2.7851480617976696e-5	1.4156153674211026e-5	1.925689169812419e-5	1.3601174512801395e-5	1.3405650562145847e-5	8.778835456750738e-6	1.5697469329342577e-5	683	SUT187,XUT_9F-138,XUT_9F-139,SUT188	NA	chrIX:289257-292265(+)	XUTs	11	15	9	13	18	6	10	11	40.5454545454545	35.6	33.8888888888889	25.9230769230769	35.1111111111111	26.6666666666667	24.5	27.7272727272727	43	27	35	24	33.5	20	21	31	38.6103139017651	29	24	26	27.5	43	48.5	49	52.5	56	58	30.2305809749994	26
7.136037130228396e-6	3.094608957552966e-6	5.147692245167646e-6	1.283792779874946e-6	6.044966450133953e-6	2.0624077787916687e-6	2.9262784855835795e-6	3.1394938658685152e-6	684	SUT189	NA	chrIX:328057-331585(+)	SUTs	5	1	4	2	2	2	2	4	46.6	45	30.25	51	46.5	38	23.5	54.25	57	45	28	51	46.5	38	23.5	53.5	40.1979486747727	57	17.4	21.8	26.2	57	57	59.8	62.6	65.4	68.2	45	45
1.4272074260456791e-6	1.547304478776483e-8	1.2869230612919115e-6	3.851378339624838e-6	1.5112416125334882e-6	2.0624077787916687e-6	4.389417728375369e-6	4.7092407988027735e-6	689	SUT202,XUT_10F-44	NA	chrX:101001-101917(+)	XUTs	1	3	1	2	NA	3	3	1	34	41.6666666666667	60	31.5	NA	25.3333333333333	54.6666666666667	61	34	43	60	31.5	NA	25	65	61	34	34	34	34	34	34	34	34	34	34	34	37.638304107043	NA
1.4272074260456791e-6	1.547304478776483e-6	1.2869230612919115e-6	3.851378339624838e-6	3.0224832250669765e-6	2.0624077787916687e-6	7.315696213958949e-6	9.418481597605547e-6	690	SUT203,XUT_10F-49,XUT_10F-50	NA	chrX:111474-113842(+)	XUTs	1	3	2	2	1	5	6	1	7	41.3333333333333	14.5	27	43	30	20.6666666666667	62	7	26	14.5	27	43	26	17	62	7	7	7	7	7	7	7	7	7	7	7	29.1941002654984	NA
9.990451982319755e-6	6.189217915105932e-6	7.721538367751468e-6	2.182447725787408e-5	1.3601174512801395e-5	1.649926223033335e-5	1.4631392427917897e-5	3.6104179457487924e-5	691	SUT205,XUT_10F-86,CUT205	NA	chrX:180488-180981(+)	CUTs	7	17	9	16	4	10	23	6	40.5714285714286	37.8235294117647	33.5555555555556	41.25	31.25	34.8	30.2608695652174	39.6666666666667	43	35	35	43.5	30	33	25	36	38.2076331976957	43	22.5	27	31.5	43	44	44.6	47	53	59	32.0844386463886	NA
2.8544148520913582e-6	1.547304478776483e-8	2.573846122583823e-6	1.2837927798749459e-8	4.533724837600465e-6	7.21842722577084e-6	1.4631392427917898e-8	4.7092407988027735e-6	692	SUT206	NA	chrX:193744-195184(+)	SUTs	2	NA	3	7	NA	NA	3	2	41.5	NA	59	48.2857142857143	NA	NA	40.3333333333333	65.5	41.5	NA	56	44	NA	NA	37	65.5	40.1497197997695	NA	32.05	33.1	34.15	41.5	46.75	47.8	48.85	49.9	50.95	NA	NA
2.8544148520913582e-6	1.547304478776483e-6	2.573846122583823e-6	1.283792779874946e-6	1.5112416125334882e-6	1.0312038893958345e-8	1.4631392427917897e-6	1.569746932934258e-8	696	SUT214	NA	chrX:459440-459832(+)	SUTs	2	1	1	NA	1	1	NA	2	18.5	19	17	NA	34	22	NA	17	18.5	19	17	NA	34	22	NA	17	17.3205080756888	NA	12.65	13.3	13.95	18.5	21.75	22.4	23.05	23.7	24.35	19	19
2.8544148520913582e-6	3.094608957552966e-6	1.2869230612919114e-8	1.2837927798749459e-8	1.5112416125334882e-6	1.0312038893958344e-6	1.4631392427917898e-8	1.569746932934258e-8	697	SUT216	NA	chrX:608992-609496(+)	SUTs	2	NA	1	1	2	NA	NA	NA	48	NA	13	45	39.5	NA	NA	NA	48	NA	13	45	39.5	NA	NA	NA	47.9895822028073	NA	47.1	47.2	47.3	48	48.5	48.6	48.7	48.8	48.9	NA	NA
1.855369653859383e-5	3.558800301185911e-5	2.8312307348422052e-5	2.4392062817623973e-5	1.5112416125334882e-5	2.0624077787916687e-5	7.315696213958949e-6	6.2789877317370305e-6	699	SUT221,XUT_11F-25	NA	chrXI:66460-67776(+)	XUTs	13	19	10	20	23	5	4	22	34.5384615384615	39.3684210526316	27.8	38.3	42.2173913043478	20.4	35.5	38.7272727272727	30	41	26	33	43	15	31	36	31.4540295982122	NA	16.2	19.6	21.4	30	47	48.8	50.8	53.2	56	36.3456530607355	42
4.281622278137038e-6	3.094608957552966e-6	3.860769183875734e-6	2.567585559749892e-6	1.5112416125334882e-6	7.21842722577084e-6	1.0241974699542527e-5	6.2789877317370305e-6	700	SUT223,XUT_11F-35,XUT_11F-36,SUT224,SUT225	NA	chrXI:88716-93364(+)	XUTs	3	2	1	7	2	7	4	3	52	156	40	34.7142857142857	50.5	30	63.75	41.3333333333333	57	156	40	37	50.5	25	55	47	35.8745634429105	NA	13.8	18.6	23.4	57	73.5	76.8	80.1	83.4	86.7	89.1739872384318	NA
2.8544148520913582e-6	3.094608957552966e-6	1.2869230612919115e-6	1.283792779874946e-6	1.5112416125334883e-8	1.0312038893958345e-8	1.4631392427917898e-8	1.569746932934258e-8	701	SUT226	NA	chrXI:115100-115556(+)	SUTs	2	1	NA	NA	2	NA	NA	1	29.5	11	NA	NA	47.5	NA	NA	12	29.5	11	NA	NA	47.5	NA	NA	12	23.7486841740758	NA	13.75	15.5	17.25	29.5	38.25	40	41.75	43.5	45.25	11	11
8.563244556274075e-6	1.0831131351435381e-5	7.721538367751468e-6	8.98654945912462e-6	7.556208062667441e-6	1.8561670009125018e-5	1.3168253185126108e-5	1.0988228530539804e-5	703	SUT228	NA	chrXI:143188-144324(+)	SUTs	6	7	5	18	7	9	7	6	26.6666666666667	34.8571428571429	26	33.6111111111111	42.7142857142857	26.2222222222222	50.8571428571429	44.1666666666667	22.5	39	26	35.5	33	27	32	40.5	22.7664657352215	NA	10.5	14	17.5	22.5	35	39	41.25	43.5	45.75	33.085829727056	48
2.8544148520913582e-6	1.547304478776483e-6	2.573846122583823e-6	5.135171119499784e-6	3.0224832250669765e-6	2.0624077787916687e-6	4.389417728375369e-6	1.2557975463474061e-5	704	SUT229,XUT_11F-64	NA	chrXI:151140-152943(+)	XUTs	2	4	2	2	1	3	8	2	63	43.5	62	27	19	64.6666666666667	32.875	88.5	63	45	62	27	19	43	32	88.5	39.5979797464466	NA	18.9	23.8	28.7	63	87.5	92.4	97.3	102.2	107.1	38.5078083958035	NA
3.282577079905062e-5	3.71353074906356e-5	5.919846081942792e-5	7.0608602893122035e-05	5.893842288880605e-5	6.29034372531459e-5	5.120987349771264e-5	5.3371395719764765e-5	706	SUT232,XUT_11F-90,tK(CUU)K	NA	chrXI:200314-202826(+)	XUTs	23	55	39	61	24	35	34	46	46.7391304347826	42.0545454545455	36.3333333333333	33.655737704918	49.2916666666667	36.7714285714286	35.4117647058824	46.5217391304348	47	41	31	33	47	30	34.5	46	41.4223251168484	NA	20.1	21.6	24.3	47	57	61.8	63.7	66.4	82.3	38.2097183092178	NA
7.136037130228396e-6	4.64191343632945e-6	3.860769183875734e-6	2.567585559749892e-6	1.0578691287734419e-5	1.2374446672750013e-5	1.7557670913501477e-5	1.0988228530539804e-5	707	SUT233,XUT_11F-102,XUT_11F-103	NA	chrXI:229946-231733(+)	XUTs	5	2	7	12	3	12	7	3	32.2	38.5	42.2857142857143	30.9166666666667	39.3333333333333	40.1666666666667	25.2857142857143	38.3333333333333	22	38.5	41	30.5	36	36.5	26	23	24.2324518127108	NA	11.4	11.8	12.2	22	32	42.2	52.4	62.6	72.8	35.665109000254	NA
4.281622278137038e-6	6.189217915105932e-6	7.721538367751468e-6	3.851378339624838e-6	3.0224832250669765e-6	7.21842722577084e-6	2.9262784855835795e-6	9.418481597605547e-6	709	SUT235,XUT_11F-200	NA	chrXI:446452-447747(+)	XUTs	3	3	2	7	4	2	6	6	47	25.6666666666667	39.5	31.7142857142857	49	37.5	43.3333333333333	44.1666666666667	48	26	39.5	24	50.5	37.5	40	42	27.6416929200447	NA	9.3	13.6	17.9	48	68	72	76	80	84	25.6359520901875	NA
7.136037130228396e-6	7.736522393882416e-6	2.573846122583823e-6	2.567585559749892e-6	1.5112416125334883e-8	1.0312038893958344e-6	1.4631392427917898e-8	1.569746932934258e-8	710	SUT237,XUT_11F-207	NA	chrXI:461252-462869(+)	XUTs	5	2	NA	1	5	NA	NA	2	71.4	46.5	NA	69	60.4	NA	NA	65	79	46.5	NA	69	56	NA	NA	65	58.8749121274346	NA	24.6	35.2	45.8	79	86	91	96	101	106	46.2817458616245	NA
2.8544148520913582e-6	3.094608957552966e-6	1.2869230612919115e-6	2.567585559749892e-6	6.044966450133953e-6	7.21842722577084e-6	2.9262784855835795e-6	1.5697469329342577e-5	711	SUT238,XUT_11F-209,XUT_11F-210	NA	chrXI:466060-469260(+)	XUTs	2	2	4	7	2	2	10	1	61.5	33	43.25	29.8571428571429	44	26.5	44.4	59	61.5	33	37	24	44	26.5	37	59	61.3351449007826	NA	57.45	57.9	58.35	61.5	63.75	64.2	64.65	65.1	65.55	31.1126983722081	NA
4.281622278137038e-6	1.0831131351435381e-5	1.0295384490335292e-5	8.98654945912462e-6	1.2089932900267906e-5	1.649926223033335e-5	2.3410227884668636e-5	4.8662154920961994e-5	713	SUT240,XUT_11F-230	NA	chrXI:533580-535668(+)	XUTs	3	7	8	16	7	16	31	8	37.3333333333333	52.8571428571429	50.875	41.375	42.5714285714286	33.1875	40.4193548387097	41.5	28	48	54.5	36	45	28	33	43.5	34.8219529428565	NA	26.2	26.4	26.6	28	43	46	49	52	55	36.9099837690977	NA
1.4272074260456791e-6	6.189217915105932e-6	2.573846122583823e-6	3.851378339624838e-6	6.044966450133953e-6	4.1248155575833375e-6	4.389417728375369e-6	1.5697469329342576e-6	715	SUT243	NA	chrXI:630182-630654(+)	SUTs	1	3	4	4	4	3	1	2	33	44	37.75	34.75	39	52.3333333333333	43	63	33	32	31	33	43	49	43	63	33	33	33	33	33	33	33	33	33	33	33	34.4260124145263	NA
2.8544148520913582e-6	6.189217915105932e-6	5.147692245167646e-6	3.851378339624838e-6	1.662365773786837e-5	1.134324278335418e-5	1.7557670913501477e-5	2.825544479281664e-5	717	SUT248,XUT_12F-77	NA	chrXII:201593-201926(+)	XUTs	2	3	11	11	4	12	18	4	16	56	36.0909090909091	26.2727272727273	33.5	23.4166666666667	26.4444444444444	18.25	16	35	40	24	31	19.5	24	13.5	15.8745078663875	NA	14.2	14.4	14.6	16	17	17.2	17.4	17.6	17.8	46.4421757822548	NA
1.4272074260456791e-6	3.094608957552966e-6	3.860769183875734e-6	3.851378339624838e-6	1.5112416125334883e-8	2.0624077787916687e-6	1.4631392427917897e-6	4.7092407988027735e-6	718	SUT249	NA	chrXII:222321-222617(+)	SUTs	1	3	NA	2	2	1	3	3	59	37.3333333333333	NA	22.5	45.5	20	36.6666666666667	24.3333333333333	59	39	NA	22.5	45.5	20	43	21	59	59	59	59	59	59	59	59	59	59	59	33.3605999121511	NA
2.8544148520913582e-6	3.094608957552966e-6	2.573846122583823e-6	7.702756679249676e-6	1.662365773786837e-5	1.3405650562145847e-5	2.0483949399085055e-5	1.2557975463474061e-5	719	SUT252,XUT_12F-94	NA	chrXII:234553-235905(+)	XUTs	2	6	11	13	2	14	8	2	54	40	25.5454545454545	32.7692307692308	32.5	36.6428571428571	26.625	54.5	54	30	22	28	32.5	33	27	54.5	53.0659966456864	NA	45	46	47	54	59	60	61	62	63	30.6749524603957	30
4.281622278137038e-6	6.189217915105932e-6	3.860769183875734e-6	5.135171119499784e-6	4.533724837600465e-6	4.1248155575833375e-6	1.4631392427917897e-6	1.5697469329342576e-6	720	SUT254,CUT254	NA	chrXII:248009-249329(+)	CUTs	3	4	3	4	4	1	1	3	54.3333333333333	51.25	38	36.75	42.25	28	76	55	52	46	42	44	40.5	28	76	55	54.058464342856	NA	49.3	49.6	49.9	52	57	58	59	60	61	49.295656275285	NA
1.4272074260456791e-6	4.64191343632945e-6	3.860769183875734e-6	2.567585559749892e-6	3.0224832250669765e-6	6.187223336375007e-6	1.4631392427917897e-6	7.848734664671288e-6	721	SUT255	NA	chrXII:259761-260945(+)	SUTs	1	2	2	6	3	1	5	3	38	22.5	39.5	38.6666666666667	39.6666666666667	41	28.6	62.3333333333333	38	22.5	39.5	42	41	41	20	55	38	38	38	38	38	38	38	38	38	38	38	22.226110770892902	NA
9.990451982319755e-6	1.3925740308988348e-5	1.1582307551627203e-5	1.925689169812419e-5	1.813489935040186e-5	1.9592873898520854e-5	1.7557670913501477e-5	1.8836963195211094e-5	722	SUT256,XUT_12F-109	NA	chrXII:274033-275353(+)	XUTs	7	15	12	19	9	12	12	9	36.4285714285714	36.7333333333333	42.75	34.3157894736842	50.4444444444444	42.75	31.1666666666667	38.3333333333333	41	34	39	32	47	36.5	25.5	39	33.4687231422862	NA	16.2	17.4	18.6	41	45	45.6	46.5	48	49.5	35.0843656718311	NA
2.8544148520913582e-6	1.547304478776483e-8	2.573846122583823e-6	2.567585559749892e-6	6.044966450133953e-6	1.0312038893958344e-6	1.4631392427917897e-6	1.5697469329342576e-6	723	SUT257,XUT_12F-113	NA	chrXII:281169-282193(+)	XUTs	2	2	4	1	NA	1	1	2	31.5	47	35.5	6	NA	26	20	22	31.5	47	35	6	NA	26	20	22	25.4950975679639	NA	14.85	16.7	18.55	31.5	40.75	42.6	44.45	46.3	48.15	45.1663591625449	NA
1.4272074260456791e-6	4.64191343632945e-6	2.573846122583823e-6	5.135171119499784e-6	3.0224832250669765e-6	4.1248155575833375e-6	2.9262784855835795e-6	4.7092407988027735e-6	725	SUT261,XUT_12F-142	NA	chrXII:339409-341225(+)	XUTs	1	4	2	4	3	2	3	2	49	27	26	40	29.6666666666667	48.5	42.6666666666667	18	49	29	26	41	29	48.5	25	18	49	49	49	49	49	49	49	49	49	49	49	25.6538950074722	NA
7.136037130228396e-6	4.64191343632945e-6	9.008461429043379e-6	7.702756679249676e-6	1.2089932900267906e-5	5.156019446979172e-6	4.389417728375369e-6	3.1394938658685152e-6	727	SUT264,XUT_12F-185	NA	chrXII:449689-450729(+)	XUTs	5	6	8	5	3	3	2	7	61.4	45	30.25	25.8	48	31.6666666666667	28.5	53.1428571428571	57	44	22	21	49	29	28.5	25	56.0971947127172	NA	30.6	35.2	39.8	57	85	86	87	88	89	40.0306503393544	NA
1.4272074260456791e-6	1.547304478776483e-8	1.2869230612919114e-8	1.2837927798749459e-8	1.5112416125334883e-8	1.0312038893958344e-6	4.389417728375369e-6	1.5697469329342576e-6	729	SUT272,XUT_12F-221	NA	chrXII:566585-568425(+)	XUTs	1	NA	NA	1	NA	3	1	NA	34	NA	NA	51	NA	31	30	NA	34	NA	NA	51	NA	30	30	NA	34	34	34	34	34	34	34	34	34	34	34	NA	NA
1.998090396463951e-5	1.2378435830211865e-5	1.2869230612919115e-5	1.1554135018874512e-5	1.2089932900267906e-5	6.187223336375007e-6	1.0241974699542527e-5	3.1394938658685152e-6	730	SUT274,SUT275	NA	chrXII:603433-604201(+)	SUTs	14	9	8	6	8	7	2	10	36.2857142857143	40	23.375	30.3333333333333	35.875	27.1428571428571	29.5	31.9	29	26	24.5	25.5	32	24	29.5	25	28.8002063518388	NA	11.95	13.3	13.95	29	50	56.6	62.1	63.4	76.95	31.6803000410213	21
2.8544148520913582e-6	1.0831131351435381e-5	6.434615306459557e-6	6.41896389937473e-6	7.556208062667441e-6	1.0312038893958344e-6	4.389417728375369e-6	4.7092407988027735e-6	733	SUT278	NA	chrXII:658233-658617(+)	SUTs	2	5	5	1	7	3	3	5	31.5	21	35.4	42	50.7142857142857	26.6666666666667	33.3333333333333	24.2	31.5	19	38	42	37	23	36	19	30.8220700148449	NA	25.65	26.3	26.95	31.5	34.75	35.4	36.05	36.7	37.35	20.1702371578921	19
5.7088297041827165e-6	4.64191343632945e-6	6.434615306459557e-6	5.135171119499784e-6	1.0578691287734419e-5	3.0936116681875033e-6	1.3168253185126108e-5	4.7092407988027735e-6	735	SUT280	NA	chrXII:699849-701297(+)	SUTs	4	4	7	3	3	9	3	5	27.25	46.5	29	27	48.6666666666667	15.4444444444444	22.6666666666667	46.2	21	46.5	18	25	48	15	27	44	22.8299429068847	21	12.5	14	15.5	21	29.75	35	40.25	45.5	50.75	46.3244463880368	NA
1.4272074260456791e-6	6.189217915105932e-6	7.721538367751468e-6	2.567585559749892e-6	4.533724837600465e-6	7.21842722577084e-6	5.852556971167159e-6	4.7092407988027735e-6	736	SUT281,XUT_12F-347	NA	chrXII:873711-875368(+)	XUTs	1	2	3	7	4	4	3	6	58	104.5	39	38.1428571428571	46	25	38	68.1666666666667	58	104.5	52	35	51.5	20	44	74.5	58	58	58	58	58	58	58	58	58	58	58	100.249688278817	NA
1.4272074260456791e-6	3.094608957552966e-6	1.2869230612919115e-6	1.2837927798749459e-8	1.5112416125334883e-8	4.1248155575833375e-6	1.4631392427917898e-8	3.1394938658685152e-6	737	SUT284	NA	chrXII:1030080-1030600(+)	SUTs	1	NA	NA	4	2	NA	2	1	22	NA	NA	27.75	62.5	NA	38	56	22	NA	NA	27.5	62.5	NA	38	56	22	22	22	22	22	22	22	22	22	22	22	NA	NA
1.4272074260456791e-6	6.189217915105932e-6	7.721538367751468e-6	5.135171119499784e-6	1.5112416125334882e-6	3.0936116681875033e-6	1.4631392427917897e-6	4.7092407988027735e-6	741	SUT293	NA	chrXIII:148777-149025(+)	SUTs	1	4	1	3	4	1	3	6	15	34.5	50	36.3333333333333	30.75	38	26.3333333333333	34.8333333333333	15	25	50	39	26.5	38	26	38	15	15	15	15	15	15	15	15	15	15	15	28.0787487929409	NA
2.8544148520913582e-6	1.547304478776483e-8	1.2869230612919115e-6	1.2837927798749459e-8	3.0224832250669765e-6	1.0312038893958344e-6	1.4631392427917897e-6	1.569746932934258e-8	743	SUT297,XUT_13F-129	NA	chrXIII:289913-290679(+)	XUTs	2	NA	2	1	NA	1	NA	1	102.5	NA	72.5	29	NA	20	NA	36	102.5	NA	72.5	29	NA	20	NA	36	100.995049383621	NA	86.75	88.5	90.25	102.5	111.25	113	114.75	116.5	118.25	NA	NA
1.4272074260456791e-6	1.547304478776483e-8	1.2869230612919115e-6	2.567585559749892e-6	4.533724837600465e-6	3.0936116681875033e-6	1.4631392427917897e-6	1.5697469329342576e-6	744	SUT299,XUT_13F-160	NA	chrXIII:343665-344281(+)	XUTs	1	2	3	3	NA	1	1	1	70	16.5	38.3333333333333	34	NA	67	34	32	70	16.5	38	22	NA	67	34	32	70	70	70	70	70	70	70	70	70	70	70	16.4924225024706	NA
1.4272074260456791e-6	1.547304478776483e-8	2.573846122583823e-6	3.851378339624838e-6	9.06744967520093e-6	8.249631115166675e-6	1.0241974699542527e-5	3.1394938658685152e-6	745	SUT303	NA	chrXIII:432137-433041(+)	SUTs	1	3	6	8	NA	7	2	2	23	41	16.5	25.875	NA	30.1428571428571	25.5	42.5	23	28	18	24	NA	36	25.5	42.5	23	23	23	23	23	23	23	23	23	23	23	33.8563722060798	NA
2.8544148520913582e-6	1.0831131351435381e-5	6.434615306459557e-6	3.851378339624838e-6	1.5112416125334882e-6	1.0312038893958344e-6	2.9262784855835795e-6	1.569746932934258e-8	747	SUT307	NA	chrXIII:511801-512193(+)	SUTs	2	3	1	1	7	2	NA	5	49	31	16	38	86.5714285714286	36	NA	53.8	49	35	16	38	56	36	NA	55	48.9080770425499	NA	46.3	46.6	46.9	49	50.5	50.8	51.1	51.4	51.7	30.429020648336	35
8.563244556274075e-6	1.85676537453178e-5	1.672999979679485e-5	2.182447725787408e-5	1.9646140962935346e-5	2.3717689456104194e-5	1.902081015629327e-5	2.3546203994013865e-5	754	SUT329	NA	chrXIV:355779-356387(+)	SUTs	6	17	13	23	12	13	15	13	29.5	43.2941176470588	54.7692307692308	40.2173913043478	43.0833333333333	32.6923076923077	34.2	40	29	47	58	38	49	32	31	35	26.9419994224357	NA	14.75	16.5	18.25	29	33.5	34	38.5	43	47.5	40.1359561092267	NA
2.8544148520913582e-6	7.736522393882416e-6	3.860769183875734e-6	6.41896389937473e-6	4.533724837600465e-6	1.0312038893958344e-6	1.4631392427917898e-8	1.569746932934258e-8	755	SUT331	NA	chrXIV:416603-416795(+)	SUTs	2	5	3	1	5	NA	NA	3	20	31.2	32.6666666666667	28	24.4	NA	NA	40.6666666666667	20	32	32	28	19	NA	NA	46	19.9749843554382	NA	19.1	19.2	19.3	20	20.5	20.6	20.7	20.8	20.9	29.6787311474308	NA
1.1417659408365433e-5	6.189217915105932e-6	6.434615306459557e-6	2.567585559749892e-6	4.533724837600465e-6	5.156019446979172e-6	1.4631392427917898e-8	1.5697469329342576e-6	758	SUT336	NA	chrXIV:595403-596859(+)	SUTs	8	2	3	5	4	NA	1	5	31.125	49.5	42.3333333333333	47.6	37	NA	25	42.2	35	49.5	25	37	43	NA	25	48	29.4459295207348	NA	18	18	18.2	35	38.25	38.6	38.95	40.5	42.25	48.1456124688429	NA
1.4272074260456791e-6	1.547304478776483e-8	1.2869230612919115e-6	2.567585559749892e-6	1.5112416125334883e-8	1.0312038893958344e-6	1.4631392427917897e-6	1.5697469329342576e-6	759	SUT346	NA	chrXIV:764324-764740(+)	SUTs	1	2	NA	1	NA	1	1	1	116	48.5	NA	29	NA	27	31	14	116	48.5	NA	29	NA	27	31	14	116	116	116	116	116	116	116	116	116	116	116	46.2817458616245	NA
4.281622278137038e-6	4.64191343632945e-6	5.147692245167646e-6	7.702756679249676e-6	1.5112416125334883e-8	2.0624077787916687e-6	2.9262784855835795e-6	6.2789877317370305e-6	760	SUT347	NA	chrXV:8665-9065(+)	SUTs	3	6	NA	2	3	2	4	4	44.3333333333333	27.1666666666667	NA	33.5	42.3333333333333	44.5	53.25	45.75	37	27.5	NA	33.5	45	44.5	53	46	43.2266739131314	37	37	37	37	37	48	50.2	52.4	54.6	56.8	25.8525512886437	NA
2.1408111390685188e-5	7.736522393882416e-6	1.0295384490335292e-5	2.0540684477999135e-5	3.475855708827023e-5	2.4748893345500027e-5	1.1705113942334318e-5	1.5697469329342577e-5	762	SUT350	NA	chrXV:31665-33257(+)	SUTs	15	16	23	24	5	8	10	8	61.6666666666667	51.375	50.4347826086956	52.5416666666667	45.4	51.125	33.2	37.25	61	55.5	51	55.5	42	36	23.5	34	57.9978981027921	49	33.5	38.2	43.1	61	74.5	76	79.5	81.2	93.7	49.7532713227888	57
5.7088297041827165e-6	1.3925740308988348e-5	6.434615306459557e-6	8.98654945912462e-6	6.044966450133953e-6	5.156019446979172e-6	5.852556971167159e-6	7.848734664671288e-6	763	SUT352,XUT_15F-21,SUT353	NA	chrXV:35897-39647(+)	XUTs	4	7	4	5	9	4	5	5	50.25	37.5714285714286	24.5	51	44.5555555555556	26	39	47.6	56	41	22.5	37	47	26.5	29	43	43.6601992624966	NA	21.25	26.5	31.75	56	64	65.8	67.6	69.4	71.2	33.9286952132651	NA
8.563244556274075e-6	1.0831131351435381e-5	2.0590768980670584e-5	2.182447725787408e-5	2.4179865800535812e-5	2.887370890308336e-5	2.7799645613044002e-5	4.8662154920961994e-5	764	SUT355	NA	chrXV:96658-97058(+)	SUTs	6	17	16	28	7	19	31	16	42.3333333333333	38.3529411764706	39.4375	34.0714285714286	48	45.4736842105263	37.3548387096774	41.25	40.5	28	41.5	31	51	48	37	43	39.4301477426406	NA	24.5	26	27.5	40.5	46.5	47	53.75	60.5	67.25	35.3725669427215	28
4.281622278137038e-6	4.64191343632945e-6	2.573846122583823e-6	3.851378339624838e-6	7.556208062667441e-6	1.2374446672750013e-5	4.389417728375369e-6	9.418481597605547e-6	766	SUT362	NA	chrXV:385114-386370(+)	SUTs	3	3	5	12	3	3	6	2	40.6666666666667	52	68.8	37	60.6666666666667	37.3333333333333	33.6666666666667	60	32	49	64	37	60	35	35	60	39.0159916885865	32	32	32	32	32	45	47.6	50.2	52.8	55.4	51.6989508022234	NA
8.563244556274075e-6	1.2378435830211865e-5	5.147692245167646e-6	2.567585559749892e-6	3.0224832250669765e-6	3.0936116681875033e-6	2.9262784855835795e-6	6.2789877317370305e-6	768	SUT367	NA	chrXV:444098-444538(+)	SUTs	6	2	2	3	8	2	4	4	51.3333333333333	44.5	37.5	34.6666666666667	56.25	62.5	45.25	61	54	44.5	37.5	34	59.5	62.5	43.5	63	48.0737404711426	NA	27	31	35	54	65.75	68	68.5	69	69.5	44.4297197830461	NA
5.7088297041827165e-6	3.094608957552966e-6	5.147692245167646e-6	7.702756679249676e-6	1.5112416125334882e-5	6.187223336375007e-6	1.7557670913501477e-5	3.9243673323356445e-5	770	SUT370,XUT_15F-269	NA	chrXV:570970-571885(+)	XUTs	4	6	10	6	2	12	25	4	25.5	22.3333333333333	30.6	24.8333333333333	40	31.8333333333333	37.24	35.25	26	21	30	24	40	27	25	37	24.3260325951728	NA	16.2	17.4	18.6	26	30.5	31.4	32.3	33.2	34.1	20.6883916577316	20
1.4272074260456791e-6	3.094608957552966e-6	1.2869230612919115e-6	1.2837927798749459e-8	1.5112416125334882e-6	1.0312038893958344e-6	1.4631392427917898e-8	1.569746932934258e-8	773	SUT379	NA	chrXV:889851-891675(+)	SUTs	1	NA	1	1	2	NA	NA	1	49	NA	84	19	47	NA	NA	48	49	NA	84	19	47	NA	NA	48	49	49	49	49	49	49	49	49	49	49	49	NA	NA
1.4272074260456791e-6	3.094608957552966e-6	1.2869230612919115e-6	1.283792779874946e-6	4.533724837600465e-6	7.21842722577084e-6	5.852556971167159e-6	3.1394938658685152e-6	774	SUT380	NA	chrXV:892027-892675(+)	SUTs	1	1	3	7	2	4	2	1	16	115	31.6666666666667	24.2857142857143	32.5	42.75	58.5	45	16	115	28	21	32.5	40.5	58.5	45	16	16	16	16	16	16	16	16	16	16	16	115	115
4.281622278137038e-6	1.0831131351435381e-5	1.4156153674211026e-5	8.98654945912462e-6	6.044966450133953e-6	3.0936116681875033e-6	1.4631392427917897e-6	4.7092407988027735e-6	775	SUT381	NA	chrXV:898595-898963(+)	SUTs	3	7	4	3	7	1	3	11	53	44.8571428571429	35.5	35.6666666666667	37.8571428571429	93	28	39.3636363636364	48	35	40.5	38	33	93	27	37	52.1102198604354	NA	44.4	44.8	45.2	48	57.5	59.4	61.3	63.2	65.1	38.3565548278282	NA
7.136037130228396e-6	1.547304478776483e-6	1.5443076735502936e-5	1.6689306138374297e-5	3.324731547573674e-5	3.29985244606667e-5	4.096789879817011e-5	4.552266105509347e-5	778	SUT386,XUT_15F-444,CUT394	NA	chrXV:978171-980139(+)	CUTs	5	13	22	32	1	28	29	12	38.6	33.5384615384615	31.9545454545455	29.90625	33	35.3571428571429	31.9310344827586	37.0833333333333	30	29	22.5	24	33	32	24	30.5	35.5425657740133	NA	25.6	26.2	26.8	30	37	44.2	51.4	58.6	65.8	29.2040665196743	47
2.4262526242776547e-5	1.547304478776483e-5	1.2869230612919115e-5	8.98654945912462e-6	1.5112416125334882e-6	5.156019446979172e-6	1.4631392427917898e-8	1.5697469329342576e-6	780	SUT388	NA	chrXV:1003955-1004467(+)	SUTs	17	7	1	5	10	NA	1	10	52	23.8571428571429	64	47	62.7	NA	38	43.2	52	17	64	43	59	NA	38	45	47.0284613397999	49	22.6	29	32.6	52	60	66.4	69.8	72.2	77.6	21.0125250238085	NA
1.4272074260456791e-6	1.547304478776483e-8	1.2869230612919114e-8	1.283792779874946e-6	3.0224832250669765e-6	2.0624077787916687e-6	4.389417728375369e-6	1.569746932934258e-8	783	SUT400	NA	chrXVI:296937-297457(+)	SUTs	1	1	2	2	NA	3	NA	NA	65	37	100.5	40.5	NA	35.6666666666667	NA	NA	65	37	100.5	40.5	NA	39	NA	NA	65	65	65	65	65	65	65	65	65	65	65	37	37
1.4272074260456791e-6	1.547304478776483e-8	1.2869230612919114e-8	1.2837927798749459e-8	1.5112416125334883e-8	1.0312038893958345e-8	1.4631392427917898e-8	1.569746932934258e-8	784	SUT401,CUT414	NA	chrXVI:319097-319465(+)	CUTs	1	NA	NA	NA	NA	NA	NA	NA	17	NA	NA	NA	NA	NA	NA	NA	17	NA	NA	NA	NA	NA	NA	NA	17	17	17	17	17	17	17	17	17	17	17	NA	NA
1.4272074260456791e-6	1.547304478776483e-8	1.2869230612919114e-8	1.2837927798749459e-8	1.5112416125334883e-8	1.0312038893958345e-8	1.4631392427917897e-6	1.5697469329342576e-6	788	SUT416,XUT_16F-236	NA	chrXVI:583019-584243(+)	XUTs	1	NA	NA	NA	NA	1	1	NA	51	NA	NA	NA	NA	17	20	NA	51	NA	NA	NA	NA	17	20	NA	51	51	51	51	51	51	51	51	51	51	51	NA	NA
9.990451982319755e-6	6.189217915105932e-6	1.1582307551627203e-5	1.0270342238999567e-5	7.556208062667441e-6	1.7530466119729182e-5	1.1705113942334318e-5	1.0988228530539804e-5	792	SUT430,XUT_16F-377	NA	chrXVI:928707-931115(+)	XUTs	7	8	5	17	4	8	7	9	62.5714285714286	56.625	49.6	62.3529411764706	45.75	55.375	41.7142857142857	48.2222222222222	47	57	55	57	38.5	56	39	55	46.0621087113269	NA	17.3	17.6	17.9	47	60.5	63.2	77.6	115.4	153.2	52.5153307128897	NA
1.4272074260456791e-6	3.094608957552966e-6	1.2869230612919114e-8	1.283792779874946e-6	1.5112416125334883e-8	1.0312038893958345e-8	1.4631392427917897e-6	1.569746932934258e-8	793	SUT432,XUT_1R-2	NA	chrI:5076-6237(-)	XUTs	1	1	NA	NA	2	1	NA	NA	71	33	NA	NA	61	36	NA	NA	71	33	NA	NA	61	36	NA	NA	71	71	71	71	71	71	71	71	71	71	71	33	33
4.281622278137038e-6	1.547304478776483e-8	1.2869230612919115e-6	1.283792779874946e-6	1.5112416125334882e-6	1.0312038893958345e-8	1.4631392427917898e-8	1.569746932934258e-8	794	SUT433,XUT_1R-16	NA	chrI:28085-29773(-)	XUTs	3	1	1	NA	NA	NA	NA	1	63	33	52	NA	NA	NA	NA	12	52	33	52	NA	NA	NA	NA	12	59.4565744858888	NA	43.9	44.8	45.7	52	73	77.2	81.4	85.6	89.8	33	33
1.2844866834411113e-5	1.85676537453178e-5	9.008461429043379e-6	1.1554135018874512e-5	7.556208062667441e-6	1.0312038893958343e-5	4.389417728375369e-6	1.2557975463474061e-5	795	SUT434,XUT_1R-18,SUT435,CUT438	NA	chrI:31485-34749(-)	CUTs	9	9	5	10	12	3	8	7	42.1111111111111	40.5555555555556	37.6	30.8	50.1666666666667	26	39.5	31.8571428571429	40	38	39	29.5	50	27	37	33	35.9689669134083	59	13.4	13.8	17.6	40	59	59	59	64.2	74.6	37.9158415542089	NA
1.4272074260456791e-6	1.547304478776483e-6	1.2869230612919115e-6	1.2837927798749459e-8	1.5112416125334883e-8	1.0312038893958344e-6	1.4631392427917898e-8	1.569746932934258e-8	798	SUT444	NA	chrII:255772-256276(-)	SUTs	1	NA	NA	1	1	NA	NA	1	13	NA	NA	19	31	NA	NA	25	13	NA	NA	19	31	NA	NA	25	13	13	13	13	13	13	13	13	13	13	13	NA	NA
1.4272074260456793e-5	1.547304478776483e-8	1.2869230612919114e-8	5.135171119499784e-6	4.533724837600465e-6	7.21842722577084e-6	1.1705113942334318e-5	1.5697469329342577e-5	800	SUT454	NA	chrII:799300-800060(-)	SUTs	10	4	3	7	NA	8	10	NA	50.9	55	72.3333333333333	50.1428571428571	NA	47.25	42.2	NA	46	51	76	53	NA	55	44.5	NA	48.6860649760885	34	34	34	35.05	46	60.5	64.8	71.1	76.1	76.55	51.5998657927981	NA
2.8544148520913585e-5	3.4040698533082634e-5	3.860769183875734e-5	4.108136895599827e-5	3.0224832250669765e-5	4.227935946522921e-5	4.682045576933727e-5	4.8662154920961994e-5	801	SUT457	NA	chrIII:176598-176942(-)	SUTs	20	32	20	41	22	32	31	30	43.25	40.5625	36.95	39.219512195122	42.4545454545455	42.25	40.5806451612903	41.3666666666667	41	42	37	36	41	30.5	35	41.5	38.2106330845062	NA	15.9	25	26	41	48	48.4	50.75	55.3	62.3500000000001	36.9665675095548	29
4.281622278137038e-6	4.64191343632945e-6	2.573846122583823e-6	6.41896389937473e-6	7.556208062667441e-6	6.187223336375007e-6	5.852556971167159e-6	6.2789877317370305e-6	802	SUT462,XUT_4R-155	NA	chrIV:370933-372035(-)	XUTs	3	5	5	6	3	4	4	2	46	70.4	43.8	36.8333333333333	50.3333333333333	31.25	57.75	57	48	72	42	26	51	28.5	62	57	45.7044696185596	NA	39.9	40.8	41.7	48	49.5	49.8	50.1	50.4	50.7	70.1883448982818	NA
5.7088297041827165e-6	1.0831131351435381e-5	6.434615306459557e-6	7.702756679249676e-6	3.0224832250669765e-6	4.1248155575833375e-6	1.4631392427917898e-8	3.1394938658685152e-6	803	SUT464	NA	chrIV:433309-434069(-)	SUTs	4	6	2	4	7	NA	2	5	57.5	51.3333333333333	44.5	60.25	57.4285714285714	NA	50.5	40.4	47.5	50.5	44.5	58.5	57	NA	50.5	47	51.5124156976937	NA	32.2	33.4	34.6	47.5	68	75.2	82.4	89.6	96.8	50.2026727604271	NA
8.563244556274075e-6	7.736522393882416e-6	6.434615306459557e-6	5.135171119499784e-6	1.2089932900267906e-5	5.156019446979172e-6	1.902081015629327e-5	7.848734664671288e-6	805	SUT477	NA	chrIV:924281-924537(-)	SUTs	6	4	8	5	5	13	5	5	47.3333333333333	37.25	31.25	40.6	55.4	37.9230769230769	34	45.2	49.5	37	30.5	26	54	34	30	36	44.3882456678115	NA	25.5	29	32.5	49.5	53	54	58.75	63.5	68.25	35.5506857468463	NA
2.8544148520913582e-6	7.736522393882416e-6	1.0295384490335292e-5	1.4121720578624405e-5	6.044966450133953e-6	3.0936116681875033e-6	8.778835456750738e-6	4.7092407988027735e-6	806	SUT479	NA	chrIV:980065-980921(-)	SUTs	2	11	4	3	5	6	3	8	33.5	31.6363636363636	30.5	35.6666666666667	27	34.3333333333333	26	31.5	33.5	32	26	45	22	37.5	30	27.5	30.199337741083	NA	20.45	21.9	23.35	33.5	40.75	42.2	43.65	45.1	46.55	24.7423167771105	NA
2.8544148520913582e-6	1.547304478776483e-6	3.860769183875734e-6	7.702756679249676e-6	1.3601174512801395e-5	3.0936116681875033e-6	1.4631392427917898e-8	1.5697469329342576e-6	807	SUT482,XUT_4R-456	NA	chrIV:1130849-1131345(-)	XUTs	2	6	9	3	1	NA	1	3	38	27.8333333333333	21.3333333333333	71	55	NA	8	46	38	30.5	18	52	55	NA	8	21	34.9141805001922	NA	24.5	26	27.5	38	45.5	47	48.5	50	51.5	25.9400697950299	NA
1.4272074260456791e-6	4.64191343632945e-6	5.147692245167646e-6	1.2837927798749459e-8	6.044966450133953e-6	3.0936116681875033e-6	2.9262784855835795e-6	4.7092407988027735e-6	808	SUT485,XUT_4R-506	NA	chrIV:1234033-1236198(-)	XUTs	1	NA	4	3	3	2	3	4	19	NA	42	21	63.6666666666667	46.5	44.3333333333333	43.75	19	NA	48	22	62	46.5	50	44	19	19	19	19	19	19	19	19	19	19	19	NA	NA
2.8544148520913582e-6	4.64191343632945e-6	6.434615306459557e-6	5.135171119499784e-6	9.06744967520093e-6	9.280835004562509e-6	1.6094531670709688e-5	2.1976457061079608e-5	809	SUT487,XUT_4R-514	NA	chrIV:1259729-1260137(-)	XUTs	2	4	6	9	3	11	14	5	17.5	33.5	59.3333333333333	40.2222222222222	30	55.3636363636364	60.6428571428571	42.8	17.5	31	43	38	38	38	43	42	14.6969384566991	NA	8.95	9.9	10.85	17.5	22.25	23.2	24.15	25.1	26.05	30.1170813315846	19
5.7088297041827165e-6	1.0831131351435381e-5	2.573846122583823e-6	2.567585559749892e-6	1.5112416125334882e-6	2.0624077787916687e-6	2.9262784855835795e-6	3.1394938658685152e-6	810	SUT492,XUT_4R-549	NA	chrIV:1340729-1342211(-)	XUTs	4	2	1	2	7	2	2	2	52.75	77	35	35.5	57.5714285714286	52.5	55.5	39.5	52	77	35	35.5	59	52.5	55.5	39.5	52.3892271631854	NA	45.75	46.5	47.25	52	56	57.2	58.4	59.6	60.8	74.3572457800852	NA
7.136037130228396e-6	3.094608957552966e-6	3.860769183875734e-6	3.851378339624838e-6	1.5112416125334883e-8	4.1248155575833375e-6	7.315696213958949e-6	3.1394938658685152e-6	811	SUT494,XUT_4R-585	NA	chrIV:1451113-1452939(-)	XUTs	5	3	NA	4	2	5	2	3	44	36.3333333333333	NA	46	47.5	21.2	46.5	48	47	37	NA	44.5	47.5	23	46.5	51	42.6738624933408	47	29.6	33.2	36.8	47	47	48.8	50.6	52.4	54.2	36.1801667860411	NA
2.8544148520913582e-6	4.64191343632945e-6	3.860769183875734e-6	3.851378339624838e-6	4.533724837600465e-6	1.0312038893958344e-6	1.4631392427917898e-8	6.2789877317370305e-6	813	SUT499,XUT_4R-617,XUT_4R-618,XUT_4R-619	NA	chrIV:1514041-1516616(-)	XUTs	2	3	3	1	3	NA	4	3	49.5	24.6666666666667	41.6666666666667	17	51.3333333333333	NA	47.5	47	49.5	23	48	17	61	NA	41.5	43	49.3761075825141	NA	46.35	46.7	47.05	49.5	51.25	51.6	51.95	52.3	52.65	24.249707723122	NA
2.8544148520913582e-6	7.736522393882416e-6	2.573846122583823e-6	3.851378339624838e-6	3.0224832250669765e-6	4.1248155575833375e-6	2.9262784855835795e-6	7.848734664671288e-6	817	SUT513,XUT_5R-111	NA	chrV:241757-242661(-)	XUTs	2	3	2	4	5	2	5	2	21	22	46.5	53.25	53	21.5	36	37.5	21	20	46.5	54.5	46	21.5	35	37.5	16.4924225024706	NA	9.3	10.6	11.9	21	27.5	28.8	30.1	31.4	32.7	19.3097876921126	NA
5.7088297041827165e-6	3.094608957552966e-6	1.2869230612919114e-8	2.567585559749892e-6	1.5112416125334882e-6	1.0312038893958344e-6	4.389417728375369e-6	1.5697469329342576e-6	818	SUT516,XUT_5R-182	NA	chrV:401885-402600(-)	XUTs	4	2	1	1	2	3	1	NA	29.5	35	24	18	46.5	40.6666666666667	20	NA	33	35	24	18	46.5	33	20	NA	25.4732856157308	NA	12.45	15.9	19.35	33	36.25	37.6	38.95	40.3	41.65	34.9857113690718	NA
4.281622278137038e-6	7.736522393882416e-6	1.0295384490335292e-5	1.0270342238999567e-5	1.662365773786837e-5	7.21842722577084e-6	1.4631392427917898e-8	1.7267216262276837e-5	819	SUT520	NA	chrV:540653-541453(-)	SUTs	3	8	11	7	5	NA	11	8	30.3333333333333	36.875	39.3636363636364	34.2857142857143	33.8	NA	31.2727272727273	32.375	24	41	37	28	36	NA	27	29.5	27.9727626287235	NA	19.5	20	20.5	24	36	38.4	40.8	43.2	45.6	32.9424048883862	NA
2.8544148520913582e-6	3.094608957552966e-6	1.2869230612919114e-8	1.283792779874946e-6	3.0224832250669765e-6	4.1248155575833375e-6	4.389417728375369e-6	9.418481597605547e-6	820	SUT521,XUT_5R-239	NA	chrV:548573-549335(-)	XUTs	2	1	2	4	2	3	6	NA	51.5	11	24.5	65	35.5	57.6666666666667	40.5	NA	51.5	11	24.5	59	35.5	65	38	NA	51.4392845984468	NA	49.25	49.5	49.75	51.5	52.75	53	53.25	53.5	53.75	11	11
1.4272074260456791e-6	1.547304478776483e-8	2.573846122583823e-6	1.2837927798749459e-8	3.0224832250669765e-6	1.0312038893958344e-6	1.4631392427917897e-6	1.569746932934258e-8	821	SUT522,XUT_5R-245	NA	chrV:559421-561101(-)	XUTs	1	NA	2	1	NA	1	NA	2	68	NA	51.5	16	NA	37	NA	51	68	NA	51.5	16	NA	37	NA	51	68	68	68	68	68	68	68	68	68	68	68	NA	NA
1.4272074260456791e-6	1.547304478776483e-8	1.2869230612919114e-8	1.283792779874946e-6	1.5112416125334883e-8	1.0312038893958345e-8	1.4631392427917898e-8	3.1394938658685152e-6	822	SUT526	NA	chrVI:103277-103549(-)	SUTs	1	1	NA	NA	NA	NA	2	NA	24	50	NA	NA	NA	NA	30.5	NA	24	50	NA	NA	NA	NA	30.5	NA	24	24	24	24	24	24	24	24	24	24	24	50	50
8.563244556274075e-6	4.64191343632945e-6	6.434615306459557e-6	3.851378339624838e-6	6.044966450133953e-6	3.0936116681875033e-6	4.389417728375369e-6	4.7092407988027735e-6	823	SUT530,XUT_6R-94	NA	chrVI:213013-213462(-)	XUTs	6	3	4	3	3	3	3	5	39.3333333333333	39	33.75	23.6666666666667	29.3333333333333	36.3333333333333	28.6666666666667	40.2	33.5	42	32.5	20	22	36	30	41	36.7248933955772	NA	23.25	25.5	27.75	33.5	51.5	57	58	59	60	36.2482837078816	NA
7.136037130228396e-6	3.094608957552966e-6	2.573846122583823e-6	1.283792779874946e-6	4.533724837600465e-6	4.1248155575833375e-6	8.778835456750738e-6	1.5697469329342576e-6	824	SUT532,XUT_7R-5	NA	chrVII:17213-17726(-)	XUTs	5	1	3	4	2	6	1	2	35	35	45.3333333333333	49	44	34.1666666666667	35	32.5	38	35	44	40	44	32	35	32.5	32.0735079452596	NA	17	20	23	38	44	45.2	46.4	47.6	48.8	35	35
5.7088297041827165e-6	9.2838268726589e-6	2.573846122583823e-6	5.135171119499784e-6	1.0578691287734419e-5	6.187223336375007e-6	1.0241974699542527e-5	1.0988228530539804e-5	827	SUT539	NA	chrVII:165607-166127(-)	SUTs	4	4	7	6	6	7	7	2	39.5	31.25	32.5714285714286	60	37.1666666666667	39.4285714285714	29.5714285714286	27	32.5	21	22	46	39.5	46	35	27	37.5864605232402	NA	30.3	30.6	30.9	32.5	40.5	45	49.5	54	58.5	20.1773154734827	NA
1.4272074260456791e-6	1.547304478776483e-8	3.860769183875734e-6	6.41896389937473e-6	4.533724837600465e-6	4.1248155575833375e-6	1.0241974699542527e-5	1.0988228530539804e-5	829	SUT543,XUT_7R-133	NA	chrVII:323247-324380(-)	XUTs	1	5	3	4	NA	7	7	3	61	60	48.6666666666667	38.75	NA	36.5714285714286	35.1428571428571	29.3333333333333	61	57	56	37	NA	34	34	17	61	61	61	61	61	61	61	61	61	61	61	55.5508496918049	NA
1.1417659408365433e-5	6.189217915105932e-6	7.721538367751468e-6	8.98654945912462e-6	1.0578691287734419e-5	6.187223336375007e-6	5.852556971167159e-6	1.569746932934258e-8	830	SUT545	NA	chrVII:359295-359935(-)	SUTs	8	7	7	6	4	4	NA	6	34.375	24.2857142857143	20.8571428571429	21.8333333333333	21.5	31.75	NA	26.1666666666667	25	25	20	15.5	21	31.5	NA	22	26.9848467765595	NA	12.05	13.1	14.05	25	46.75	47.8	48.85	61.3	75.65	23.938286716192	28
9.990451982319755e-6	1.3925740308988348e-5	6.434615306459557e-6	2.182447725787408e-5	4.987097321360511e-5	3.918574779704171e-5	1.4046136730801181e-4	1.6011418715929427e-4	834	SUT554	NA	chrVII:676415-677287(-)	SUTs	7	17	33	38	9	96	102	5	40.5714285714286	68.0588235294118	55.030303030303	53.1315789473684	45.4444444444444	50.78125	41.8235294117647	60	47	52	51	51	48	47	39.5	59	33.0804348555355	NA	11.9	18.8	25.7	47	52	54.4	56.1	56.4	56.7	54.4192946792397	NA
8.563244556274075e-6	7.736522393882416e-6	3.860769183875734e-6	7.702756679249676e-6	9.06744967520093e-6	7.21842722577084e-6	1.4631392427917897e-5	1.412772239640832e-5	835	SUT560	NA	chrVII:756535-757455(-)	SUTs	6	6	6	7	5	10	9	3	46	46.6666666666667	46.8333333333333	67.5714285714286	73.6	45.8	43.3333333333333	63.6666666666667	44.5	50	50.5	72	50	53	37	32	45.537037050223	43	37.75	39.5	41.25	44.5	50.5	52	53	54	55	44.5990929278492	NA
1.4272074260456791e-6	1.547304478776483e-6	5.147692245167646e-6	8.98654945912462e-6	9.06744967520093e-6	8.249631115166675e-6	7.315696213958949e-6	7.848734664671288e-6	837	SUT570	NA	chrVII:958775-959687(-)	SUTs	1	7	6	8	1	5	5	4	46	30.4285714285714	31.1666666666667	41.125	14	26.4	34.2	41.25	46	30	32	33.5	14	26	41	40.5	46	46	46	46	46	46	46	46	46	46	46	26.9027114604061	NA
1.4272074260456793e-5	7.736522393882416e-6	1.0295384490335292e-5	1.797309891824924e-5	2.56911074130693e-5	4.846658280160421e-5	7.462010138238128e-5	8.319658744551566e-5	838	SUT571,XUT_7R-459	NA	chrVII:999582-1000392(-)	XUTs	10	14	17	47	5	51	53	8	41.2	45.2857142857143	38	42.1489361702128	35.4	33.156862745098	31.9245283018868	43.125	38.5	40	35	34	34	30	28	49	37.8193404682472	NA	17.8	19.6	24.9	38.5	56.25	59	59	59.5	61.75	36.9751636963286	21
2.8544148520913582e-6	1.547304478776483e-5	1.2869230612919115e-6	1.283792779874946e-6	1.5112416125334882e-6	1.0312038893958344e-6	1.4631392427917898e-8	1.569746932934258e-8	840	SUT575	NA	chrVIII:78958-80438(-)	SUTs	2	1	1	1	10	NA	NA	1	78.5	41	53	28	74.6	NA	NA	48	78.5	41	53	28	63	NA	NA	48	77.3304597167248	NA	66.35	67.7	69.05	78.5	85.25	86.6	87.95	89.3	90.65	41	41
2.8544148520913582e-6	1.547304478776483e-8	1.2869230612919114e-8	1.283792779874946e-6	6.044966450133953e-6	1.0312038893958344e-6	2.9262784855835795e-6	1.5697469329342576e-6	843	SUT591	NA	chrVIII:406222-406766(-)	SUTs	2	1	4	1	NA	2	1	NA	116.5	23	53.75	49	NA	124.5	10	NA	116.5	23	49.5	49	NA	124.5	10	NA	113.674975258409	NA	93.55	96.1	98.65	116.5	129.25	131.8	134.35	136.9	139.45	23	23
1.4272074260456791e-6	1.547304478776483e-8	1.2869230612919114e-8	1.2837927798749459e-8	1.5112416125334883e-8	1.0312038893958345e-8	1.4631392427917898e-8	1.5697469329342576e-6	845	SUT596	NA	chrVIII:490536-491664(-)	SUTs	1	NA	NA	NA	NA	NA	1	NA	41	NA	NA	NA	NA	NA	28	NA	41	NA	NA	NA	NA	NA	28	NA	41	41	41	41	41	41	41	41	41	41	41	NA	NA
4.281622278137038e-6	6.189217915105932e-6	1.2869230612919115e-6	7.702756679249676e-6	1.5112416125334882e-6	2.0624077787916687e-6	1.4631392427917897e-6	1.5697469329342576e-6	849	SUT601	NA	chrIX:28493-28789(-)	SUTs	3	6	1	2	4	1	1	1	32	34	20	21.5	34.75	49	55	20	25	31.5	20	21.5	34.5	49	55	20	28.4180471155773	NA	17.8	18.6	19.4	25	39.5	42.4	45.3	48.2	51.1	32.0965750584673	NA
2.8544148520913582e-6	1.547304478776483e-8	2.573846122583823e-6	2.567585559749892e-6	1.5112416125334883e-8	1.0312038893958345e-8	1.4631392427917898e-8	1.569746932934258e-8	850	SUT605	NA	chrIX:51429-51613(-)	SUTs	2	2	NA	NA	NA	NA	NA	2	10.5	29	NA	NA	NA	NA	NA	26.5	10.5	29	NA	NA	NA	NA	NA	26.5	10.4880884817015	NA	10.05	10.1	10.15	10.5	10.75	10.8	10.85	10.9	10.95	27.5680975041804	NA
1.1417659408365433e-5	6.189217915105932e-6	1.1582307551627203e-5	6.41896389937473e-6	6.044966450133953e-6	1.2374446672750013e-5	2.4873367127460425e-5	1.5697469329342577e-5	852	SUT608,XUT_9R-63,SUT609	NA	chrIX:154189-155934(-)	XUTs	8	5	4	12	4	17	10	9	47.25	65.2	35.25	55.9166666666667	58	49.2352941176471	40	47.2222222222222	50.5	48	35	57	61	43	39.5	49	43.9750642344375	NA	23.2	27.4	31.3	50.5	61.5	62.2	62.9	63.9	64.95	58.2351906103349	NA
1.4272074260456791e-6	1.547304478776483e-8	1.2869230612919114e-8	1.2837927798749459e-8	1.5112416125334883e-8	1.0312038893958344e-6	1.4631392427917897e-6	3.1394938658685152e-6	856	SUT616,XUT_9R-194	NA	chrIX:427341-429437(-)	XUTs	1	NA	NA	1	NA	1	2	NA	42	NA	NA	40	NA	63	46	NA	42	NA	NA	40	NA	63	46	NA	42	42	42	42	42	42	42	42	42	42	42	NA	NA
5.7088297041827165e-6	9.2838268726589e-6	9.008461429043379e-6	6.41896389937473e-6	4.533724837600465e-6	9.280835004562509e-6	1.4631392427917898e-8	1.5697469329342576e-6	859	SUT625,SUT626,XUT_10R-78	NA	chrX:195068-196020(-)	XUTs	4	5	3	9	6	NA	1	7	51	28	116.666666666667	37.4444444444444	40.6666666666667	NA	17	36.5714285714286	54.5	23	72	28	36.5	NA	17	31	49.9655644421013	NA	37.7	40.4	43.1	54.5	57	57.6	58.2	58.8	59.4	25.8691421137711	NA
2.8544148520913582e-6	1.547304478776483e-8	1.2869230612919115e-6	1.2837927798749459e-8	1.5112416125334883e-8	1.0312038893958344e-6	1.4631392427917898e-8	1.569746932934258e-8	862	SUT637	NA	chrX:452108-453428(-)	SUTs	2	NA	NA	1	NA	NA	NA	1	49	NA	NA	42	NA	NA	NA	80	49	NA	NA	42	NA	NA	NA	80	48.6312656631513	NA	43.6	44.2	44.8	49	52	52.6	53.2	53.8	54.4	NA	NA
1.4272074260456791e-6	1.547304478776483e-6	1.2869230612919115e-6	1.283792779874946e-6	3.0224832250669765e-6	1.0312038893958345e-8	1.4631392427917897e-6	4.7092407988027735e-6	864	SUT639	NA	chrX:496972-497212(-)	SUTs	1	1	2	NA	1	1	3	1	24	53	55.5	NA	31	49	48.6666666666667	98	24	53	55.5	NA	31	49	55	98	24	24	24	24	24	24	24	24	24	24	24	53	53
2.8544148520913582e-6	1.547304478776483e-6	1.2869230612919114e-8	1.2837927798749459e-8	1.5112416125334882e-6	2.0624077787916687e-6	8.778835456750738e-6	1.5697469329342576e-6	865	SUT640,XUT_10R-197	NA	chrX:524108-524572(-)	XUTs	2	NA	1	2	1	6	1	NA	59.5	NA	40	21	53	25.3333333333333	25	NA	59.5	NA	40	21	53	25	25	NA	57.9482527778017	NA	47.35	48.7	50.05	59.5	66.25	67.6	68.95	70.3	71.65	NA	NA
1.4272074260456791e-6	1.547304478776483e-6	2.573846122583823e-6	6.41896389937473e-6	6.044966450133953e-6	4.1248155575833375e-6	1.4631392427917898e-8	1.569746932934258e-8	867	SUT643,XUT_10R-233	NA	chrX:605932-607438(-)	XUTs	1	5	4	4	1	NA	NA	2	101	33.8	77.5	60.75	61	NA	NA	43	101	37	49	63.5	61	NA	NA	43	101	101	101	101	101	101	101	101	101	101	101	31.3312972252658	NA
1.4272074260456791e-6	3.094608957552966e-6	1.2869230612919114e-8	1.283792779874946e-6	1.5112416125334883e-8	2.0624077787916687e-6	4.389417728375369e-6	1.569746932934258e-8	868	SUT645	NA	chrX:623052-623324(-)	SUTs	1	1	NA	2	2	3	NA	NA	20	20	NA	23	20.5	28.6666666666667	NA	NA	20	20	NA	23	20.5	31	NA	NA	20	20	20	20	20	20	20	20	20	20	20	20	20
1.4272074260456793e-5	2.6304176139200214e-5	6.434615306459557e-6	1.283792779874946e-5	1.3601174512801395e-5	1.2374446672750013e-5	5.852556971167159e-6	1.7267216262276837e-5	869	SUT646,XUT_10R-249	NA	chrX:626836-628792(-)	XUTs	10	10	9	12	17	4	11	5	33.3	32.6	40.7777777777778	37.1666666666667	44.8235294117647	25	34.3636363636364	49.4	29.5	33	41	42.5	44	24.5	32	44	29.6185475319293	NA	13.6	17.2	20.1	29.5	41	45.2	50.15	54.9	58.95	31.0296854716741	34
2.8544148520913582e-6	1.547304478776483e-8	1.2869230612919114e-8	1.283792779874946e-6	1.5112416125334882e-6	3.0936116681875033e-6	1.4631392427917897e-6	3.1394938658685152e-6	871	SUT648,XUT_10R-254	NA	chrX:640804-641796(-)	XUTs	2	1	1	3	NA	1	2	NA	13	13	16	20	NA	8	13.5	NA	13	13	16	15	NA	8	13.5	NA	12	NA	8.5	9	9.5	13	15.5	16	16.5	17	17.5	13	13
2.4262526242776547e-5	1.0831131351435381e-5	2.1877692041962494e-5	1.1554135018874512e-5	1.662365773786837e-5	1.443685445154168e-5	1.6094531670709688e-5	2.3546203994013865e-5	872	SUT650,XUT_10R-276	NA	chrX:703396-705452(-)	XUTs	17	9	11	14	7	11	15	17	50.2941176470588	32.5555555555556	29.8181818181818	28.3571428571429	41.2857142857143	27.6363636363636	19.9333333333333	37.2941176470588	32	33	23	26.5	41	19	17	38	33.6818208015813	24	16.4	18.8	20.4	32	40	41.6	45	47.8	111.4	30.850613590379	NA
1.4272074260456791e-6	3.094608957552966e-6	2.573846122583823e-6	3.851378339624838e-6	6.044966450133953e-6	5.156019446979172e-6	5.852556971167159e-6	3.1394938658685152e-6	875	SUT656,XUT_11R-12,SUT657,SUT658,CUT701,XUT_11R-13	NA	chrXI:19757-24917(-)	CUTs	1	3	4	5	2	4	2	2	64	30.3333333333333	32.5	51.2	51.5	26.25	30.5	24.5	64	23	31.5	35	51.5	23.5	30.5	24.5	64	64	64	64	64	64	64	64	64	64	64	26.3450071974526	NA
1.4272074260456791e-6	1.547304478776483e-6	2.573846122583823e-6	3.851378339624838e-6	1.5112416125334883e-8	4.1248155575833375e-6	1.4631392427917898e-8	1.569746932934258e-8	876	SUT659	NA	chrXI:126720-130296(-)	SUTs	1	3	NA	4	1	NA	NA	2	44	33	NA	39.25	44	NA	NA	52	44	30	NA	32	44	NA	NA	52	44	44	44	44	44	44	44	44	44	44	44	27.3774158123218	NA
7.136037130228396e-6	1.547304478776483e-8	2.573846122583823e-6	1.2837927798749459e-8	4.533724837600465e-6	1.0312038893958344e-6	2.9262784855835795e-6	3.1394938658685152e-6	877	SUT661	NA	chrXI:150904-153088(-)	SUTs	5	NA	3	1	NA	2	2	2	38	NA	28.6666666666667	14	NA	36.5	26.5	71	41	NA	29	14	NA	36.5	26.5	71	34.6315577574664	NA	18	21	24	41	50	50.8	51.6	52.4	53.2	NA	NA
2.8544148520913585e-5	1.7020349266541317e-5	2.1877692041962494e-5	1.797309891824924e-5	1.813489935040186e-5	1.2374446672750013e-5	1.0241974699542527e-5	1.5697469329342576e-6	878	SUT662	NA	chrXI:179104-179464(-)	SUTs	20	14	12	12	11	7	1	17	30.9	29.4285714285714	36.6666666666667	38.6666666666667	30.1818181818182	32.8571428571429	14	31.4705882352941	31	27	34	33.5	29	25	14	34	27.8592813027835	NA	12.95	13.9	14	31	39	40.6	47.3	49.2	51.3	28.4100412287085	27
2.8544148520913582e-6	1.547304478776483e-6	1.2869230612919114e-8	2.567585559749892e-6	1.5112416125334883e-8	2.0624077787916687e-6	1.4631392427917897e-6	1.569746932934258e-8	879	SUT663,XUT_11R-81	NA	chrXI:203550-205220(-)	XUTs	2	2	NA	2	1	1	NA	NA	15	36	NA	37.5	61	79	NA	NA	15	36	NA	37.5	61	79	NA	NA	14.456832294801	NA	11.4	11.8	12.2	15	17	17.4	17.8	18.2	18.6	33.570820663189	NA
1.4272074260456791e-6	1.547304478776483e-8	2.573846122583823e-6	2.567585559749892e-6	1.5112416125334882e-6	2.0624077787916687e-6	4.389417728375369e-6	3.1394938658685152e-6	880	SUT664,CUT709,XUT_11R-109	NA	chrXI:259255-260641(-)	CUTs	1	2	1	2	NA	3	2	2	49	51.5	23	59.5	NA	18	38.5	43.5	49	51.5	23	59.5	NA	16	38.5	43.5	49	49	49	49	49	49	49	49	49	49	49	51.0881590977792	NA
7.136037130228396e-6	2.0114958224094284e-5	2.573846122583823e-5	5.135171119499784e-6	2.1157382575468837e-5	1.0312038893958343e-5	1.6094531670709688e-5	1.2557975463474061e-5	881	SUT665,XUT_11R-114	NA	chrXI:263871-266139(-)	XUTs	5	4	14	10	13	11	8	20	90	55	62.9285714285714	48.6	57.1538461538462	59.1818181818182	85.75	56.55	70	63	60.5	50.5	55	64	58.5	61.5	73.8866250601373	NA	39.2	43.4	47.6	70	75	102.8	130.6	158.4	186.2	51.4684204269493	63
8.563244556274075e-6	1.3925740308988348e-5	9.008461429043379e-6	7.702756679249676e-6	4.533724837600465e-6	7.21842722577084e-6	1.0241974699542527e-5	2.1976457061079608e-5	882	SUT666,XUT_11R-117,SUT667	NA	chrXI:270399-273250(-)	XUTs	6	6	3	7	9	7	14	7	61.6666666666667	53	42.6666666666667	38.8571428571429	64.5555555555556	41.8571428571429	49.2142857142857	48.7142857142857	68.5	55	41	39	64	53	44.5	54	58.0015495252771	81	33.25	35.5	37.75	68.5	78.75	81	81	81	81	51.6859963670513	NA
3.568018565114198e-5	4.3324525405741525e-5	4.246846102263308e-5	3.9797576176123325e-5	2.2668624188002324e-5	4.0216951686437544e-5	3.0725924098627584e-5	3.139493865868515e-5	884	SUT670,XUT_11R-124	NA	chrXI:303135-307164(-)	XUTs	25	31	15	39	28	21	20	33	45.68	40.5483870967742	39	39.4102564102564	53.5	39.1428571428571	32.7	45.3939393939394	40	38	33	37	49	33	23	42	40.0585990021686	NA	16.8	21.6	24.6	40	58	59.4	61	61.6	93.1999999999999	35.6408385369074	NA
1.4272074260456791e-6	1.547304478776483e-6	2.573846122583823e-6	3.851378339624838e-6	1.5112416125334883e-8	1.0312038893958345e-8	1.4631392427917897e-6	1.5697469329342576e-6	885	SUT672,XUT_11R-134	NA	chrXI:315023-315940(-)	XUTs	1	3	NA	NA	1	1	1	2	45	22	NA	NA	46	31	22	38	45	24	NA	NA	46	31	22	38	45	45	45	45	45	45	45	45	45	45	45	21.1105283516163	NA
4.281622278137038e-6	9.2838268726589e-6	3.860769183875734e-6	1.1554135018874512e-5	6.044966450133953e-6	5.156019446979172e-6	7.315696213958949e-6	1.412772239640832e-5	887	SUT674	NA	chrXI:340775-341759(-)	SUTs	3	9	4	5	6	5	9	3	41.3333333333333	48	53.75	26.8	55.5	39.6	38.3333333333333	49	41	45	50	27	54	22	35	50	36.3348389429298	NA	20.3	22.6	24.9	41	53	55.4	57.8	60.2	62.6	43.7684998346448	38
2.8544148520913582e-6	1.547304478776483e-6	1.2869230612919114e-8	1.283792779874946e-6	3.0224832250669765e-6	1.0312038893958344e-6	1.4631392427917897e-6	6.2789877317370305e-6	888	SUT675,XUT_11R-163	NA	chrXI:354759-356057(-)	XUTs	2	1	2	1	1	1	4	NA	46	47	38	106	56	37	36	NA	46	47	38	106	56	37	32	NA	44.6654228682546	NA	36.1	37.2	38.3	46	51.5	52.6	53.7	54.8	55.9	47	47
1.4272074260456791e-6	4.64191343632945e-6	1.2869230612919115e-6	1.2837927798749459e-8	1.5112416125334883e-8	1.0312038893958344e-6	1.4631392427917897e-6	1.569746932934258e-8	891	SUT678,XUT_11R-166	NA	chrXI:363928-365254(-)	XUTs	1	NA	NA	1	3	1	NA	1	56	NA	NA	188	46.3333333333333	27	NA	29	56	NA	NA	188	65	27	NA	29	56	56	56	56	56	56	56	56	56	56	56	NA	NA
1.4272074260456791e-6	6.189217915105932e-6	6.434615306459557e-6	1.283792779874946e-6	1.5112416125334883e-8	1.0312038893958345e-8	1.4631392427917898e-8	1.5697469329342576e-6	892	SUT681	NA	chrXI:521520-523000(-)	SUTs	1	1	NA	NA	4	NA	1	5	46	38	NA	NA	49.25	NA	26	28.6	46	38	NA	NA	50	NA	26	30	46	46	46	46	46	46	46	46	46	46	46	38	38
1.998090396463951e-5	1.3925740308988348e-5	1.5443076735502936e-5	1.797309891824924e-5	1.5112416125334882e-5	1.0312038893958343e-5	2.1947088641876847e-5	1.2557975463474061e-5	894	SUT684,XUT_11R-273	NA	chrXI:649530-650356(-)	XUTs	14	14	10	10	9	15	8	12	37.4285714285714	38.2142857142857	52.6	37.4	49.3333333333333	41.5333333333333	32.375	32.4166666666667	37.5	37.5	45.5	34.5	45	38	27.5	32.5	34.7068200750748	NA	19.85	23.6	24.9	37.5	46	48.8	53.15	55.1	58.8	36.7119137341452	NA
2.8544148520913582e-6	3.094608957552966e-6	2.573846122583823e-6	5.135171119499784e-6	7.556208062667441e-6	7.21842722577084e-6	5.852556971167159e-6	9.418481597605547e-6	896	SUT686,XUT_12R-44	NA	chrXII:112125-114336(-)	XUTs	2	4	5	7	2	4	6	2	38.5	35.75	32.4	40.7142857142857	50.5	30	49.6666666666667	37	38.5	23	36	41	50.5	30	36	37	37.0405183549043	NA	29.05	30.1	31.15	38.5	43.75	44.8	45.85	46.9	47.95	27.1027875585313	23
5.7088297041827165e-6	3.094608957552966e-6	1.2869230612919115e-5	6.41896389937473e-6	6.044966450133953e-6	6.187223336375007e-6	5.852556971167159e-6	1.2557975463474061e-5	897	SUT687,XUT_12R-76	NA	chrXII:203085-204756(-)	XUTs	4	5	4	6	2	4	8	10	41.75	30.6	31.25	39	55.5	31	29.125	47.3	43	26	33	37	55.5	19	20.5	48	40.1380183900313	53	28.75	29.5	30.25	43	53	53	53	53	53	29.0998112270547	NA
1.4272074260456791e-6	1.547304478776483e-8	1.2869230612919114e-8	1.2837927798749459e-8	1.5112416125334883e-8	1.0312038893958345e-8	1.4631392427917898e-8	1.569746932934258e-8	898	SUT688	NA	chrXII:223197-224597(-)	SUTs	1	NA	NA	NA	NA	NA	NA	NA	17	NA	NA	NA	NA	NA	NA	NA	17	NA	NA	NA	NA	NA	NA	NA	17	17	17	17	17	17	17	17	17	17	17	NA	NA
1.4272074260456791e-6	1.547304478776483e-8	1.2869230612919114e-8	1.283792779874946e-6	4.533724837600465e-6	1.0312038893958344e-6	2.9262784855835795e-6	1.569746932934258e-8	900	SUT690	NA	chrXII:289133-289613(-)	SUTs	1	1	3	1	NA	2	NA	NA	71	44	46	17	NA	40	NA	NA	71	44	55	17	NA	40	NA	NA	71	71	71	71	71	71	71	71	71	71	71	44	44
2.8544148520913582e-6	1.547304478776483e-8	1.1582307551627203e-5	6.41896389937473e-6	9.06744967520093e-6	6.187223336375007e-6	5.852556971167159e-6	1.5697469329342576e-6	901	SUT693,XUT_12R-113,SUT694	NA	chrXII:322085-326261(-)	XUTs	2	5	6	6	NA	4	1	9	25.5	72.2	49.3333333333333	40.1666666666667	NA	31.25	26	46	25.5	61	47.5	43.5	NA	30	26	38	22.7596133534821	NA	15.15	16.3	17.45	25.5	31.25	32.4	33.55	34.7	35.85	57.5561576514093	NA
1.4272074260456791e-6	1.547304478776483e-8	1.2869230612919114e-8	1.2837927798749459e-8	1.5112416125334882e-6	1.0312038893958345e-8	1.4631392427917898e-8	1.569746932934258e-8	903	SUT696,XUT_12R-162	NA	chrXII:449005-449613(-)	XUTs	1	NA	1	NA	NA	NA	NA	NA	40	NA	35	NA	NA	NA	NA	NA	40	NA	35	NA	NA	NA	NA	NA	40	40	40	40	40	40	40	40	40	40	40	NA	NA
1.4272074260456791e-6	1.547304478776483e-6	2.573846122583823e-6	2.567585559749892e-6	1.5112416125334882e-6	4.1248155575833375e-6	4.389417728375369e-6	1.5697469329342576e-6	904	SUT697,XUT_12R-171	NA	chrXII:498157-498716(-)	XUTs	1	2	1	4	1	3	1	2	121	58.5	20	44	49	26	51	83.5	121	58.5	20	37	49	27	51	83.5	121	121	121	121	121	121	121	121	121	121	121	58.0172388174411	NA
2.8544148520913582e-6	7.736522393882416e-6	6.434615306459557e-6	5.135171119499784e-6	7.556208062667441e-6	5.156019446979172e-6	7.315696213958949e-6	3.1394938658685152e-6	905	SUT699	NA	chrXII:614229-614581(-)	SUTs	2	4	5	5	5	5	2	5	24.5	40.25	27.6	27.8	33.2	42.8	37	20.2	24.5	38	28	27	39	29	37	24	23.8746727726266	NA	19.55	20.1	20.65	24.5	27.25	27.8	28.35	28.9	29.45	37.2204713861543	NA
1.4272074260456791e-6	4.64191343632945e-6	3.860769183875734e-6	2.567585559749892e-6	1.5112416125334882e-6	1.0312038893958344e-6	1.4631392427917897e-6	1.569746932934258e-8	906	SUT700	NA	chrXII:636053-636373(-)	SUTs	1	2	1	1	3	1	NA	3	26	31	23	15	23.3333333333333	33	NA	33.6666666666667	26	31	23	15	26	33	NA	25	26	26	26	26	26	26	26	26	26	26	26	30.5941170815567	NA
4.281622278137038e-6	3.094608957552966e-6	7.721538367751468e-6	7.702756679249676e-6	4.533724837600465e-6	1.0312038893958343e-5	8.778835456750738e-6	7.848734664671288e-6	907	SUT702,XUT_12R-239	NA	chrXII:659837-661453(-)	XUTs	3	6	3	10	2	6	5	6	30.3333333333333	29.3333333333333	17.6666666666667	38.8	39	41.8333333333333	35.4	65.1666666666667	28	26.5	16	32	39	38	38	64	29.3396451064191	NA	22.6	23.2	23.8	28	34.5	35.8	37.1	38.4	39.7	20.8211272888343	NA
5.7088297041827165e-6	7.736522393882416e-6	2.573846122583823e-6	6.41896389937473e-6	6.044966450133953e-6	1.0312038893958344e-6	8.778835456750738e-6	3.1394938658685152e-6	910	SUT707,XUT_12R-297	NA	chrXII:806843-809185(-)	XUTs	4	5	4	1	5	6	2	2	60.25	37.4	22	23	50.2	53	27	46.5	58	38	23	23	47	47.5	27	46.5	54.2115639821736	NA	32.05	33.1	34.15	58	82	84.4	86.8	89.2	91.6	36.013803044864	NA
1.4272074260456791e-6	1.547304478776483e-6	2.573846122583823e-6	1.283792779874946e-6	1.5112416125334883e-8	2.0624077787916687e-6	1.4631392427917897e-6	1.5697469329342576e-6	911	SUT708	NA	chrXII:827915-828275(-)	SUTs	1	1	NA	2	1	1	1	2	22	38	NA	35	67	39	14	29	22	38	NA	35	67	39	14	29	22	22	22	22	22	22	22	22	22	22	22	38	38
7.136037130228396e-6	1.547304478776483e-6	2.573846122583823e-6	5.135171119499784e-6	1.5112416125334883e-8	1.0312038893958344e-6	1.4631392427917898e-8	1.5697469329342576e-6	912	SUT709	NA	chrXII:921643-922387(-)	SUTs	5	4	NA	1	1	NA	1	2	45.6	28	NA	3	9	NA	38	39	47	22.5	NA	3	9	NA	38	39	41.977989576247	NA	23.4	25.8	28.2	47	58	60.2	62.4	64.6	66.8	25.1973156756982	NA
1.4272074260456793e-5	3.249339405430615e-5	2.3164615103254407e-5	2.4392062817623973e-5	3.626979870080372e-5	1.9592873898520854e-5	1.1705113942334318e-5	6.2789877317370305e-6	913	SUT710,XUT_12R-336,CUT753,XUT_12R-337	NA	chrXII:928244-929596(-)	CUTs	10	19	24	19	21	8	4	18	24.2	24.0526315789474	31.6666666666667	32.1052631578947	33.4285714285714	40.75	35	26.7222222222222	22	22	26	29	29	26	30	24	23.1507692596458	22	16.45	16.9	17.35	22	26.25	28.8	32.85	36.4	38.2	21.4713352312556	22
7.136037130228396e-6	1.0831131351435381e-5	5.147692245167646e-6	1.0270342238999567e-5	1.0578691287734419e-5	9.280835004562509e-6	4.389417728375369e-6	4.7092407988027735e-6	914	SUT711	NA	chrXII:1025380-1026708(-)	SUTs	5	8	7	9	7	3	3	4	48.6	47.125	47.5714285714286	28.8888888888889	40.5714285714286	41	43	43	48	48	41	27	46	40	32	40.5	47.552677442027	NA	37	38	39	48	52	54.8	57.6	60.4	63.2	45.6184152294418	NA
5.7088297041827165e-6	7.736522393882416e-6	1.2869230612919115e-6	1.2837927798749459e-8	4.533724837600465e-6	2.0624077787916687e-6	1.4631392427917898e-8	1.569746932934258e-8	915	SUT712,XUT_12R-385	NA	chrXII:1029908-1030701(-)	XUTs	4	NA	3	2	5	NA	NA	1	62.75	NA	39	34.5	53.4	NA	NA	19	57	NA	41	34.5	52	NA	NA	19	60.1939831599939	NA	44.95	46.9	48.85	57	67	72.4	77.8	83.2	88.6	NA	NA
2.8544148520913582e-6	4.64191343632945e-6	3.860769183875734e-6	1.283792779874946e-6	1.5112416125334883e-8	2.0624077787916687e-6	1.4631392427917897e-6	1.569746932934258e-8	916	SUT713,XUT_12R-387	NA	chrXII:1033420-1035874(-)	XUTs	2	1	NA	2	3	1	NA	3	58	32	NA	29	45.6666666666667	36	NA	46.6666666666667	58	32	NA	29	44	36	NA	57	54.4426303552648	NA	40	42	44	58	68	70	72	74	76	32	32
1.4272074260456791e-6	1.547304478776483e-8	2.573846122583823e-6	1.283792779874946e-6	1.5112416125334882e-6	1.0312038893958344e-6	1.4631392427917898e-8	1.569746932934258e-8	917	SUT715	NA	chrXIII:29877-30309(-)	SUTs	1	1	1	1	NA	NA	NA	2	21	13	25	42	NA	NA	NA	22	21	13	25	42	NA	NA	NA	22	21	21	21	21	21	21	21	21	21	21	21	13	13
2.8544148520913582e-6	3.094608957552966e-6	1.2869230612919115e-6	5.135171119499784e-6	1.5112416125334883e-8	2.0624077787916687e-6	4.389417728375369e-6	3.1394938658685152e-6	922	SUT726,XUT_13R-124	NA	chrXIII:282781-283839(-)	XUTs	2	4	NA	2	2	3	2	1	43	74.5	NA	43	71.5	54	34	77	43	67.5	NA	43	71.5	54	34	77	40.2988833592198	NA	29.5	31	32.5	43	50.5	52	53.5	55	56.5	71.2291957599037	NA
5.7088297041827165e-6	1.547304478776483e-8	7.721538367751468e-6	1.1554135018874512e-5	9.06744967520093e-6	1.7530466119729182e-5	2.4873367127460425e-5	3.296468559161941e-5	925	SUT738,XUT_13R-341,CUT790	NA	chrXIII:772749-774053(-)	CUTs	4	9	6	17	NA	17	21	6	45	55.8888888888889	54.8333333333333	40.9411764705882	NA	36.4705882352941	31.3333333333333	58	38.5	57	49.5	48	NA	38	30	53.5	42.2155895098157	NA	30.2	31.4	32.6	38.5	48.5	53.6	58.7	63.8	68.9	50.016868139926	NA
4.281622278137038e-6	3.094608957552966e-6	1.2869230612919115e-6	1.283792779874946e-6	6.044966450133953e-6	1.0312038893958345e-8	2.9262784855835795e-6	4.7092407988027735e-6	927	SUT746	NA	chrXIV:250783-251743(-)	SUTs	3	1	4	NA	2	2	3	1	60.3333333333333	33	34.5	NA	53	43	16	14	58	33	35	NA	53	43	15	14	56.9345714833042	NA	39.1	41.2	43.3	58	72	74.8	77.6	80.4	83.2	33	33
2.8544148520913582e-6	1.547304478776483e-6	2.573846122583823e-6	3.851378339624838e-6	1.5112416125334882e-6	3.0936116681875033e-6	2.9262784855835795e-6	4.7092407988027735e-6	928	SUT749,XUT_14R-220,XUT_14R-223	NA	chrXIV:529848-532564(-)	XUTs	2	3	1	3	1	2	3	2	30.5	33.6666666666667	20	59.6666666666667	50	21	35.3333333333333	78	30.5	30	20	58	50	21	37	78	26.2678510731274	NA	16.55	18.1	19.65	30.5	38.25	39.8	41.35	42.9	44.45	33.1835501805517	NA
5.7088297041827165e-6	4.64191343632945e-6	1.2869230612919115e-6	6.41896389937473e-6	4.533724837600465e-6	6.187223336375007e-6	5.852556971167159e-6	7.848734664671288e-6	929	SUT750,XUT_14R-229	NA	chrXIV:542120-543180(-)	XUTs	4	5	3	6	3	4	5	1	24.75	33.4	46.6666666666667	30.3333333333333	31.3333333333333	57.5	54.4	43	24.5	38	45	33.5	26	34.5	34	43	23.4724420032504	NA	16.3	16.6	16.9	24.5	31.75	32.2	32.65	33.1	33.55	31.3861364246023	44
5.7088297041827165e-6	4.64191343632945e-6	1.2869230612919114e-8	3.851378339624838e-6	6.044966450133953e-6	8.249631115166675e-6	8.778835456750738e-6	2.6685697859882382e-5	930	SUT751,XUT_14R-264	NA	chrXIV:604472-605775(-)	XUTs	4	3	4	8	3	6	17	NA	40.25	38.6666666666667	51.25	54	41.3333333333333	33.8333333333333	30.2352941176471	NA	24.5	19	52.5	44.5	42	28	27	NA	27.0172445603875	12	12	12	12	24.5	52.75	62.2	71.65	81.1	90.55	26.1947894771998	NA
2.8544148520913582e-6	1.547304478776483e-8	2.573846122583823e-6	2.567585559749892e-6	6.044966450133953e-6	3.0936116681875033e-6	4.389417728375369e-6	1.5697469329342576e-6	932	SUT756,XUT_14R-327,CUT820	NA	chrXIV:735848-736941(-)	CUTs	2	2	4	3	NA	3	1	2	49	23	30.25	22.3333333333333	NA	29.3333333333333	17	32.5	49	23	29	18	NA	22	17	32.5	47.2440472440709	NA	37.3	38.6	39.9	49	55.5	56.8	58.1	59.4	60.7	22.9128784747792	NA
2.8544148520913582e-6	6.189217915105932e-6	7.721538367751468e-6	3.851378339624838e-6	7.556208062667441e-6	3.0936116681875033e-6	5.852556971167159e-6	1.0988228530539804e-5	934	SUT770	NA	chrXV:348990-349750(-)	SUTs	2	3	5	3	4	4	7	6	53	41.3333333333333	63.6	65	45.25	32.25	55	55.3333333333333	53	45	60	62	47.5	34	56	54	52.7636238330917	NA	48.5	49	49.5	53	55.5	56	56.5	57	57.5	40.7524243605121	NA
1.4272074260456791e-6	1.547304478776483e-6	2.573846122583823e-6	5.135171119499784e-6	4.533724837600465e-6	9.280835004562509e-6	5.852556971167159e-6	9.418481597605547e-6	936	SUT774	NA	chrXV:371118-371350(-)	SUTs	1	4	3	9	1	4	6	2	22	35	35.3333333333333	47.4444444444444	34	43.25	38.8333333333333	49	22	35	32	44	34	42	41	49	22	22	22	22	22	22	22	22	22	22	22	32.4479639174842	NA
1.4272074260456791e-6	1.547304478776483e-8	1.2869230612919114e-8	1.283792779874946e-6	1.5112416125334883e-8	1.0312038893958345e-8	1.4631392427917898e-8	1.569746932934258e-8	937	SUT775	NA	chrXV:371710-372414(-)	SUTs	1	1	NA	NA	NA	NA	NA	NA	67	42	NA	NA	NA	NA	NA	NA	67	42	NA	NA	NA	NA	NA	NA	67	67	67	67	67	67	67	67	67	67	67	42	42
1.4272074260456791e-6	3.094608957552966e-6	1.2869230612919114e-8	1.2837927798749459e-8	1.5112416125334883e-8	1.0312038893958345e-8	1.4631392427917898e-8	1.569746932934258e-8	938	SUT783	NA	chrXV:689190-689430(-)	SUTs	1	NA	NA	NA	2	NA	NA	NA	25	NA	NA	NA	34	NA	NA	NA	25	NA	NA	NA	34	NA	NA	NA	25	25	25	25	25	25	25	25	25	25	25	NA	NA
7.136037130228396e-6	1.0831131351435381e-5	7.721538367751468e-6	2.567585559749892e-6	7.556208062667441e-6	9.280835004562509e-6	1.4631392427917897e-5	3.767392639042219e-5	939	SUT784,XUT_15R-314,SUT785	NA	chrXV:690094-692225(-)	XUTs	5	2	5	9	7	10	24	6	49.6	32.5	40.4	38.3333333333333	62.1428571428571	55.6	55.875	57	32	32.5	35	31	65	52.5	51.5	57.5	39.8614434229921	NA	19.6	21.2	22.8	32	60	70.4	80.8	91.2	101.6	25.219040425837	NA
1.4272074260456791e-6	6.189217915105932e-6	2.573846122583823e-6	5.135171119499784e-6	9.06744967520093e-6	5.156019446979172e-6	7.315696213958949e-6	3.1394938658685152e-6	940	SUT786,XUT_15R-327	NA	chrXV:721742-722630(-)	XUTs	1	4	6	5	4	5	2	2	123	34.5	44.8333333333333	40.6	47.75	38.4	21	42.5	123	26.5	47.5	34	52.5	39	21	42.5	123	123	123	123	123	123	123	123	123	123	123	31.839742531994	NA
2.8544148520913582e-6	6.189217915105932e-6	7.721538367751468e-6	1.2837927798749459e-8	1.5112416125334883e-8	4.1248155575833375e-6	1.4631392427917898e-8	1.569746932934258e-8	941	SUT788,XUT_15R-355	NA	chrXV:804239-804854(-)	XUTs	2	NA	NA	4	4	NA	NA	6	30.5	NA	NA	45.25	53.75	NA	NA	51	30.5	NA	NA	41.5	54.5	NA	NA	51	30.4959013639538	NA	30.05	30.1	30.15	30.5	30.75	30.8	30.85	30.9	30.95	NA	NA
2.8544148520913582e-6	1.547304478776483e-6	1.2869230612919114e-8	1.2837927798749459e-8	3.0224832250669765e-6	7.21842722577084e-6	5.852556971167159e-6	1.569746932934258e-8	942	SUT791	NA	chrXV:836519-837239(-)	SUTs	2	NA	2	7	1	4	NA	NA	28.5	NA	40.5	34.7142857142857	55	26.5	NA	NA	28.5	NA	40.5	44	55	25	NA	NA	26.0768096208106	NA	18.15	19.3	20.45	28.5	34.25	35.4	36.55	37.7	38.85	NA	NA
2.8544148520913582e-6	1.2378435830211865e-5	9.008461429043379e-6	5.135171119499784e-6	6.044966450133953e-6	2.0624077787916687e-6	8.778835456750738e-6	3.1394938658685152e-6	944	SUT800	NA	chrXV:1026631-1028031(-)	SUTs	2	4	4	2	8	6	2	7	14	38.75	22.75	23.5	51.875	29.8333333333333	22.5	49.1428571428571	14	32.5	17	23.5	55	30.5	22.5	55	12.6491106406735	NA	8.6	9.2	9.8	14	17	17.6	18.2	18.8	19.4	36.5920070656915	NA
1.4272074260456791e-6	1.547304478776483e-6	1.2869230612919115e-6	1.283792779874946e-6	1.5112416125334882e-6	5.156019446979172e-6	4.389417728375369e-6	1.569746932934258e-8	946	SUT802	NA	chrXV:1061111-1064391(-)	SUTs	1	1	1	5	1	3	NA	1	7	99	30	44.8	22	44.3333333333333	NA	102	7	99	30	26	22	38	NA	102	7	7	7	7	7	7	7	7	7	7	7	99	99
1.4272074260456791e-6	1.547304478776483e-6	2.573846122583823e-6	1.2837927798749459e-8	1.5112416125334882e-6	4.1248155575833375e-6	4.389417728375369e-6	4.7092407988027735e-6	947	SUT804,XUT_16R-18	NA	chrXVI:40165-41271(-)	XUTs	1	NA	1	4	1	3	3	2	26	NA	22	41.25	21	30.6666666666667	37	42	26	NA	22	39.5	21	25	36	42	26	26	26	26	26	26	26	26	26	26	26	NA	NA
1.4272074260456791e-6	1.547304478776483e-6	2.573846122583823e-6	1.283792779874946e-6	3.0224832250669765e-6	1.0312038893958344e-6	1.4631392427917897e-6	6.2789877317370305e-6	949	SUT812,CUT893	NA	chrXVI:347671-348855(-)	CUTs	1	1	2	1	1	1	4	2	49	42	53.5	39	34	44	34.75	76	49	42	53.5	39	34	44	32.5	76	49	49	49	49	49	49	49	49	49	49	49	42	42
2.8544148520913582e-6	1.547304478776483e-6	2.573846122583823e-6	1.283792779874946e-6	1.5112416125334882e-6	2.0624077787916687e-6	4.389417728375369e-6	3.1394938658685152e-6	950	SUT818,XUT_16R-201	NA	chrXVI:482007-483031(-)	XUTs	2	1	1	2	1	3	2	2	46.5	28	38	55.5	54	90.6666666666667	10.5	39.5	46.5	28	38	55.5	54	93	10.5	39.5	45.0555213042752	NA	36.15	37.3	38.45	46.5	52.25	53.4	54.55	55.7	56.85	28	28
1.4272074260456791e-6	1.547304478776483e-8	1.2869230612919114e-8	1.2837927798749459e-8	1.5112416125334882e-6	1.0312038893958345e-8	1.4631392427917898e-8	3.1394938658685152e-6	956	SUT826,XUT_16R-274	NA	chrXVI:614575-615279(-)	XUTs	1	NA	1	NA	NA	NA	2	NA	35	NA	11	NA	NA	NA	19	NA	35	NA	11	NA	NA	NA	19	NA	35	35	35	35	35	35	35	35	35	35	35	NA	NA
2.8544148520913582e-6	1.547304478776483e-6	2.573846122583823e-6	1.283792779874946e-6	1.5112416125334882e-6	1.0312038893958345e-8	1.4631392427917897e-6	1.569746932934258e-8	957	SUT828,XUT_16R-283	NA	chrXVI:627335-629223(-)	XUTs	2	1	1	NA	1	1	NA	2	26.5	28	18	NA	26	19	NA	37	26.5	28	18	NA	26	19	NA	37	26.1151297144012	NA	22.45	22.9	23.35	26.5	28.75	29.2	29.65	30.1	30.55	28	28
5.7088297041827165e-6	4.64191343632945e-6	1.4156153674211026e-5	7.702756679249676e-6	9.06744967520093e-6	1.2374446672750013e-5	7.315696213958949e-6	1.0988228530539804e-5	958	SUT829,XUT_16R-288,CUT907	NA	chrXVI:643543-645239(-)	CUTs	4	6	6	12	3	5	7	11	19	27.5	32.1666666666667	30.3333333333333	37.3333333333333	28.4	29.4285714285714	33.2727272727273	17.5	20	36.5	23	31	23	27	29	17.4630757210618	NA	10.75	11.5	12.25	17.5	22.75	24.4	26.05	27.7	29.35	20.9647698209132	NA
1.4272074260456791e-6	1.547304478776483e-8	1.2869230612919114e-8	1.283792779874946e-6	1.5112416125334883e-8	2.0624077787916687e-6	1.4631392427917898e-8	1.569746932934258e-8	959	SUT832,XUT_16R-307	NA	chrXVI:678375-679047(-)	XUTs	1	1	NA	2	NA	NA	NA	NA	38	42	NA	31.5	NA	NA	NA	NA	38	42	NA	31.5	NA	NA	NA	NA	38	38	38	38	38	38	38	38	38	38	38	42	42
9.990451982319755e-6	1.0831131351435381e-5	1.672999979679485e-5	1.0270342238999567e-5	6.044966450133953e-6	9.280835004562509e-6	1.4631392427917897e-5	9.418481597605547e-6	960	SUT836,XUT_16R-349,XUT_16R-351	NA	chrXVI:781967-785375(-)	XUTs	7	8	4	9	7	10	6	13	67.5714285714286	49.5	48.5	53.1111111111111	55.2857142857143	55.6	44.5	52.4615384615385	59	50.5	51	50	59	54	45	43	47.5571092981399	59	13.5	21	28.5	59	81	94.2	109.2	127.8	146.4	44.8165640148645	NA
4.281622278137038e-6	1.547304478776483e-6	3.860769183875734e-6	5.135171119499784e-6	1.5112416125334883e-8	1.0312038893958344e-6	2.9262784855835795e-6	1.569746932934258e-8	962	SUT840,XUT_16R-363	NA	chrXVI:797791-799057(-)	XUTs	3	4	NA	1	1	2	NA	3	45.3333333333333	39.25	NA	35	62	31.5	NA	53	61	38	NA	35	62	31.5	NA	50	34.0994779806741	NA	15.1	20.2	25.3	61	63	63.4	63.8	64.2	64.6	37.1510428589743	NA
2.8544148520913582e-6	3.094608957552966e-6	5.147692245167646e-6	1.283792779874946e-6	1.5112416125334883e-8	2.0624077787916687e-6	2.9262784855835795e-6	1.5697469329342576e-6	963	SUT841	NA	chrXVI:825055-825463(-)	SUTs	2	1	NA	2	2	2	1	4	29	39	NA	40.5	24.5	22	47	37.25	29	39	NA	40.5	24.5	22	47	38.5	16.2788205960997	NA	7.4	9.8	12.2	29	41	43.4	45.8	48.2	50.6	39	39
9.990451982319755e-6	1.85676537453178e-5	1.5443076735502936e-5	1.5405513358499352e-5	4.533724837600465e-6	8.249631115166675e-6	4.389417728375369e-6	1.412772239640832e-5	966	tD(GUC)O	NA	chrXV:571962-572098(+)	other	7	12	3	8	12	3	9	12	38.1428571428571	35.5833333333333	29.6666666666667	37.5	37.25	26.6666666666667	28.2222222222222	37.3333333333333	36	32	30	38.5	35.5	22	29	39	34.8915935502873	22	22	22	22	36	47.5	51.4	55.4	59.6	63.8	32.6953901266744	32
8.563244556274075e-6	1.2378435830211865e-5	1.1582307551627203e-5	2.567585559749892e-6	7.556208062667441e-6	3.0936116681875033e-6	1.4631392427917897e-6	1.5697469329342576e-6	967	tE(UUC)G1	NA	chrVII:328644-328771(+)	other	6	2	5	3	8	1	1	9	39.5	48.5	27	43.6666666666667	51.125	30	11	39.5555555555556	43	48.5	20	47	51	30	11	44	33.8903522490333	NA	13.75	15.5	17.25	43	54.5	58	59	60	61	48.4767985741633	NA
7.136037130228396e-6	7.736522393882416e-6	9.008461429043379e-6	7.702756679249676e-6	1.5112416125334882e-6	1.0312038893958344e-6	1.4631392427917898e-8	1.569746932934258e-8	968	tE(UUC)K	NA	chrXI:140760-141038(-)	other	5	6	1	1	5	NA	NA	7	44.4	32.6666666666667	31	34	49	NA	NA	46.7142857142857	41	29.5	31	34	42	NA	NA	45	37.2363506738986	NA	16.2	21.4	26.6	41	55	59.6	64.2	68.8	73.4	29.0787491076599	NA
1.1132217923156298e-4	1.4699392548376592e-4	1.1968384470014776e-4	1.065548007296205e-4	9.520822158960975e-5	9.074594226683343e-5	3.657848106979474e-5	2.5115950926948122e-5	969	TLC1_TLC1	TLC1	chrII:307587-308887(+)	other	78	83	63	88	95	25	16	93	65.8205128205128	64.0602409638554	61.2063492063492	59.6590909090909	63.4526315789474	64.04	54.8125	66.5806451612903	66	63	65	58	63	47	50	64	58.8817141801514	66	22.95	33.8	38.1	66	78	83	87.45	90.3	97.45	59.4193206860964	NA
5.7088297041827165e-6	7.736522393882416e-6	5.147692245167646e-6	2.567585559749892e-6	1.5112416125334882e-6	2.0624077787916687e-6	1.4631392427917897e-6	1.569746932934258e-8	971	tR(UCU)G2	NA	chrVII:828583-828807(-)	other	4	2	1	2	5	1	NA	4	36.25	37	30	35.5	94	37	NA	77.75	32.5	37	30	35.5	72	37	NA	80.5	31.8542316108436	NA	17.55	20.1	22.65	32.5	41	45.8	50.6	55.4	60.2	35.8887168898527	NA
7.136037130228396e-6	1.547304478776483e-6	3.860769183875734e-6	2.567585559749892e-6	3.0224832250669765e-6	3.0936116681875033e-6	1.3168253185126108e-5	6.2789877317370305e-6	972	tT(UGU)G2,YGR256W	NA	chrVII:1004290-1006154(+)	other	5	2	2	3	1	9	4	3	52.2	22	47	56.6666666666667	22	40.4444444444444	49.25	59.3333333333333	61	22	47	71	22	47	54	66	37.487188483694	NA	10.6	14.2	17.8	61	73	77.4	81.8	86.2	90.6	21.7944947177034	NA
7.136037130228396e-6	1.0831131351435381e-5	1.0295384490335292e-5	5.135171119499784e-6	1.3601174512801395e-5	2.1655281677312522e-5	8.778835456750738e-6	6.2789877317370305e-6	973	tV(AAC)G3	NA	chrVII:73702-74238(-)	other	5	4	9	21	7	6	4	8	40.6	35	23.2222222222222	35.1428571428571	31.1428571428571	19.5	32.75	34.625	42	33	22	27	30	20	35	36.5	37.759214501851	NA	21.8	26.6	31.4	42	46	48.2	50.4	52.6	54.8	31.7137729016637	NA
1.4272074260456791e-6	1.547304478776483e-8	1.2869230612919114e-8	1.2837927798749459e-8	1.5112416125334883e-8	1.0312038893958344e-6	1.4631392427917898e-8	3.1394938658685152e-6	975	XUT_10F-149	NA	chrX:327453-328135(+)	XUTs	1	NA	NA	1	NA	NA	2	NA	50	NA	NA	28	NA	NA	44.5	NA	50	NA	NA	28	NA	NA	44.5	NA	50	50	50	50	50	50	50	50	50	50	50	NA	NA
1.4272074260456791e-6	3.094608957552966e-6	2.573846122583823e-6	1.2837927798749459e-8	3.0224832250669765e-6	1.0312038893958344e-6	1.4631392427917898e-8	1.569746932934258e-8	976	XUT_10F-15,SUT199	NA	chrX:50013-50698(+)	XUTs	1	NA	2	1	2	NA	NA	2	19	NA	36.5	27	35.5	NA	NA	39	19	NA	36.5	27	35.5	NA	NA	39	19	19	19	19	19	19	19	19	19	19	19	NA	NA
1.4272074260456791e-6	1.547304478776483e-8	1.2869230612919114e-8	1.2837927798749459e-8	1.5112416125334883e-8	1.0312038893958344e-6	1.4631392427917898e-8	1.569746932934258e-8	977	XUT_10F-151	NA	chrX:329777-330243(+)	XUTs	1	NA	NA	1	NA	NA	NA	NA	22	NA	NA	28	NA	NA	NA	NA	22	NA	NA	28	NA	NA	NA	NA	22	22	22	22	22	22	22	22	22	22	22	NA	NA
1.4272074260456791e-6	1.547304478776483e-8	1.2869230612919115e-6	1.2837927798749459e-8	1.5112416125334882e-6	3.0936116681875033e-6	2.9262784855835795e-6	9.418481597605547e-6	979	XUT_10F-200	NA	chrX:455368-455784(+)	XUTs	1	NA	1	3	NA	2	6	1	24	NA	8	28	NA	14.5	29.8333333333333	15	24	NA	8	20	NA	14.5	28	15	24	24	24	24	24	24	24	24	24	24	24	NA	NA
4.281622278137038e-6	4.64191343632945e-6	3.860769183875734e-6	6.41896389937473e-6	1.5112416125334882e-6	4.1248155575833375e-6	4.389417728375369e-6	4.7092407988027735e-6	980	XUT_10F-203,SUT213,CUT214	NA	chrX:457926-458856(+)	CUTs	3	5	1	4	3	3	3	3	50.6666666666667	46.4	17	55.5	38.3333333333333	20.6666666666667	67.3333333333333	67	55	57	17	49.5	39	21	70	76	50.053276545365	NA	41.5	43	44.5	55	56	56.2	56.4	56.6	56.8	43.4642480489063	NA
2.8544148520913582e-6	1.547304478776483e-8	1.2869230612919114e-8	1.283792779874946e-6	1.5112416125334883e-8	1.0312038893958345e-8	1.4631392427917898e-8	1.569746932934258e-8	983	XUT_10F-253	NA	chrX:569093-569454(+)	XUTs	2	1	NA	NA	NA	NA	NA	NA	23.5	54	NA	NA	NA	NA	NA	NA	23.5	54	NA	NA	NA	NA	NA	NA	22.2710574513201	NA	16.75	17.5	18.25	23.5	27.25	28	28.75	29.5	30.25	54	54
1.4272074260456791e-6	1.547304478776483e-8	1.2869230612919114e-8	1.283792779874946e-6	1.5112416125334882e-6	2.0624077787916687e-6	1.4631392427917897e-6	1.5697469329342576e-6	984	XUT_10F-321	NA	chrX:724149-724836(+)	XUTs	1	1	1	2	NA	1	1	NA	32	42	32	23.5	NA	17	22	NA	32	42	32	23.5	NA	17	22	NA	32	32	32	32	32	32	32	32	32	32	32	42	42
2.8544148520913582e-6	1.547304478776483e-6	3.860769183875734e-6	1.2837927798749459e-8	3.0224832250669765e-6	2.0624077787916687e-6	2.9262784855835795e-6	1.569746932934258e-8	985	XUT_10F-326	NA	chrX:741539-742277(+)	XUTs	2	NA	2	2	1	2	NA	3	60.5	NA	42	47.5	61	37	NA	52.6666666666667	60.5	NA	42	47.5	61	37	NA	50	59.194594347795	NA	49.25	50.5	51.75	60.5	66.75	68	69.25	70.5	71.75	NA	NA
2.8544148520913582e-6	3.094608957552966e-6	1.2869230612919115e-6	1.283792779874946e-5	6.044966450133953e-6	7.21842722577084e-6	7.315696213958949e-6	9.418481597605547e-6	986	XUT_10F-42	NA	chrX:96657-96914(+)	XUTs	2	10	4	7	2	5	6	1	48	40.4	56	33.7142857142857	25	48.2	34.5	36	48	32.5	49.5	30	25	48	35	36	47.1487009365051	NA	39.9	40.8	41.7	48	52.5	53.4	54.3	55.2	56.1	34.3799013086676	NA
5.7088297041827165e-6	1.547304478776483e-8	7.721538367751468e-6	5.135171119499784e-6	4.533724837600465e-6	5.156019446979172e-6	1.4631392427917897e-6	9.418481597605547e-6	988	XUT_10F-55,SUT204	NA	chrX:123792-126477(+)	XUTs	4	4	3	5	NA	1	6	6	37.75	33.25	35.6666666666667	40.8	NA	12	34.8333333333333	48	36.5	33	38	30	NA	12	27.5	54	36.6953629888613	29	29	29	29	36.5	45.25	46	46.75	47.5	48.25	31.6907045009592	NA
4.281622278137038e-6	1.547304478776483e-8	3.860769183875734e-6	3.851378339624838e-6	3.0224832250669765e-6	1.0312038893958344e-6	1.4631392427917898e-8	1.5697469329342576e-6	992	XUT_10F-85	NA	chrX:177762-178116(+)	XUTs	3	3	2	1	NA	NA	1	3	32	26	28	44	NA	NA	43	33.6666666666667	28	19	28	44	NA	NA	43	35	30.7161038353041	NA	23.5	24	24.5	28	36.5	38.2	39.9	41.6	43.3	24.1140405893745	NA
1.4272074260456791e-6	9.2838268726589e-6	1.2869230612919114e-8	5.135171119499784e-6	1.5112416125334882e-6	6.187223336375007e-6	1.4631392427917897e-6	6.2789877317370305e-6	995	XUT_10R-114	NA	chrX:316950-317456(-)	XUTs	1	4	1	6	6	1	4	NA	42	29.5	25	25.6666666666667	34.5	66	27	NA	42	26.5	25	25.5	29.5	66	23	NA	42	42	42	42	42	42	42	42	42	42	42	28.5467756642156	NA
4.281622278137038e-6	4.64191343632945e-6	3.860769183875734e-6	3.851378339624838e-6	1.5112416125334882e-6	2.0624077787916687e-6	2.9262784855835795e-6	1.5697469329342576e-6	997	XUT_10R-128,SUT632	NA	chrX:339407-342271(-)	XUTs	3	3	1	2	3	2	1	3	54	36.3333333333333	18	29	47	43.5	25	36	46	39	18	29	44	43.5	25	37	51.2305339516757	NA	37.9	38.8	39.7	46	62.5	65.8	69.1	72.4	75.7	35.0491825561983	NA
1.4272074260456791e-6	1.547304478776483e-8	1.2869230612919114e-8	1.2837927798749459e-8	1.5112416125334883e-8	1.0312038893958345e-8	2.9262784855835795e-6	1.569746932934258e-8	998	XUT_10R-136	NA	chrX:360119-361101(-)	XUTs	1	NA	NA	NA	NA	2	NA	NA	16	NA	NA	NA	NA	19	NA	NA	16	NA	NA	NA	NA	19	NA	NA	16	16	16	16	16	16	16	16	16	16	16	NA	NA
4.13890153553247e-5	4.487182988451801e-5	4.118153796134117e-5	5.905446787424751e-5	6.044966450133953e-5	6.393464114254173e-5	3.365220258421116e-5	4.238316718922496e-5	1000	XUT_10R-186	NA	chrX:472100-472495(-)	XUTs	29	46	40	62	29	23	27	32	47.4827586206897	52	47.25	39.4193548387097	40.3103448275862	32.4347826086956	39.4444444444444	37.4375	50	47	41	37	39	26	36	34.5	42.0558240145519	17	17	17	22.4	50	62	64.6	67	69.6	79.2	41.8195209968797	NA
2.8544148520913582e-6	1.7020349266541317e-5	6.434615306459557e-6	5.135171119499784e-6	7.556208062667441e-6	7.21842722577084e-6	4.389417728375369e-6	3.1394938658685152e-6	1002	XUT_10R-206,SUT642	NA	chrX:539438-540524(-)	XUTs	2	4	5	7	11	3	2	5	60	50.25	57.6	39.2857142857143	61.3636363636364	45.6666666666667	63	65.6	60	52.5	52	34	62	47	63	55	58.7877538267963	NA	49.2	50.4	51.6	60	66	67.2	68.4	69.6	70.8	48.2958377305024	NA
2.8544148520913582e-6	7.736522393882416e-6	1.2869230612919115e-6	3.851378339624838e-6	1.5112416125334882e-6	2.0624077787916687e-6	1.4631392427917897e-6	6.2789877317370305e-6	1008	XUT_10R-287,SUT651	NA	chrX:721691-724363(-)	XUTs	2	3	1	2	5	1	4	1	65.5	54.3333333333333	26	47	51.6	95	34.5	25	65.5	58	26	47	45	95	37	25	64.6529195009784	NA	56.05	57.1	58.15	65.5	70.75	71.8	72.85	73.9	74.95	53.6738456419106	NA
1.4272074260456791e-6	1.547304478776483e-8	3.860769183875734e-6	2.567585559749892e-6	3.0224832250669765e-6	3.0936116681875033e-6	1.4631392427917897e-6	7.848734664671288e-6	1009	XUT_10R-288	NA	chrX:724435-725384(-)	XUTs	1	2	2	3	NA	1	5	3	18	39.5	44	50.3333333333333	NA	37	50.2	59	18	39.5	44	51	NA	37	49	48	18	18	18	18	18	18	18	18	18	18	18	38.7814388593306	NA
1.4272074260456791e-6	1.547304478776483e-6	6.434615306459557e-6	1.2837927798749459e-8	1.0578691287734419e-5	1.5468058340937514e-5	2.3410227884668636e-5	2.0406710128145348e-5	1011	XUT_10R-39,SUT621,SUT622	NA	chrX:116320-117722(-)	XUTs	1	NA	7	15	1	16	13	5	58	NA	40.8571428571429	41.7333333333333	43	46.875	37.6923076923077	42.8	58	NA	41	38	43	45.5	35	58	58	58	58	58	58	58	58	58	58	58	58	NA	NA
4.281622278137038e-6	6.189217915105932e-6	1.1582307551627203e-5	1.283792779874946e-5	1.9646140962935346e-5	8.249631115166675e-6	1.1705113942334318e-5	2.3546203994013865e-5	1013	XUT_10R-52,SUT624	NA	chrX:144133-144940(-)	XUTs	3	10	13	8	4	8	15	9	43.3333333333333	34.1	37	37	38.5	41.875	34.8	48	51	31	26	23.5	40.5	32.5	30	55	40.3486194516059	NA	25.8	28.6	31.4	51	53.5	54	54.5	55	55.5	31.6141752069987	NA
4.281622278137038e-6	7.736522393882416e-6	2.573846122583823e-6	1.0270342238999567e-5	1.3601174512801395e-5	6.187223336375007e-6	2.9262784855835795e-6	7.848734664671288e-6	1016	XUT_10R-84,SUT627,SUT628	NA	chrX:224423-227102(-)	XUTs	3	8	9	6	5	2	5	2	33.6666666666667	40.25	36	40.8333333333333	59	35	27.6	43	34	35.5	30	36.5	64	35	24	43	30.273062575655	NA	17.8	19.6	21.4	34	42.5	44.2	45.9	47.6	49.3	36.9063815146869	38
2.8544148520913582e-6	1.547304478776483e-8	2.573846122583823e-6	2.567585559749892e-6	1.5112416125334882e-6	4.1248155575833375e-6	1.4631392427917897e-6	1.5697469329342576e-6	1020	XUT_11F-160,YKL044W,YKL044W,YKL043W	NA	chrXI:355796-357635(+)	XUTs	2	2	1	4	NA	1	1	2	23	20.5	19	36.25	NA	24	40	24.5	23	20.5	19	34	NA	24	40	24.5	19.6214168703486	NA	12.2	13.4	14.6	23	29	30.2	31.4	32.6	33.8	20.3469899493758	NA
1.4272074260456791e-6	1.547304478776483e-8	1.2869230612919114e-8	1.2837927798749459e-8	1.5112416125334883e-8	1.0312038893958345e-8	1.4631392427917898e-8	1.5697469329342576e-6	1022	XUT_11F-244	NA	chrXI:561332-562335(+)	XUTs	1	NA	NA	NA	NA	NA	1	NA	9	NA	NA	NA	NA	NA	64	NA	9	NA	NA	NA	NA	NA	64	NA	9	9	9	9	9	9	9	9	9	9	9	NA	NA
1.4272074260456791e-6	1.0831131351435381e-5	2.573846122583823e-6	1.283792779874946e-6	4.533724837600465e-6	2.0624077787916687e-6	2.9262784855835795e-6	6.2789877317370305e-6	1024	XUT_11F-26,SUT222	NA	chrXI:69599-70444(+)	XUTs	1	1	3	2	7	2	4	2	88	34	25	19.5	89.2857142857143	18	36.75	62	88	34	30	19.5	39	18	35.5	62	88	88	88	88	88	88	88	88	88	88	88	34	34
1.4272074260456791e-6	1.547304478776483e-8	1.2869230612919114e-8	2.567585559749892e-6	3.0224832250669765e-6	4.1248155575833375e-6	1.4631392427917897e-6	4.7092407988027735e-6	1025	XUT_11F-27	NA	chrXI:73951-74515(+)	XUTs	1	2	2	4	NA	1	3	NA	20	58.5	52	23.5	NA	39	19.6666666666667	NA	20	58.5	52	15.5	NA	39	18	NA	20	20	20	20	20	20	20	20	20	20	20	58.2408791142441	NA
1.4272074260456791e-6	4.64191343632945e-6	2.573846122583823e-6	1.283792779874946e-6	1.5112416125334883e-8	2.0624077787916687e-6	4.389417728375369e-6	3.1394938658685152e-6	1030	XUT_11F-58	NA	chrXI:136868-138005(+)	XUTs	1	1	NA	2	3	3	2	2	52	53	NA	41	60.6666666666667	100.333333333333	37.5	41	52	53	NA	41	55	117	37.5	41	52	52	52	52	52	52	52	52	52	52	52	53	53
4.281622278137038e-6	1.547304478776483e-6	2.573846122583823e-6	3.851378339624838e-6	1.5112416125334882e-6	2.0624077787916687e-6	2.9262784855835795e-6	1.5697469329342576e-6	1033	XUT_11F-87,SUT231	NA	chrXI:195121-195777(+)	XUTs	3	3	1	2	1	2	1	2	50.6666666666667	48.6666666666667	29	35.5	37	35	31	49	60	52	29	35.5	37	35	31	49	45.2089052336684	NA	25.8	29.6	33.4	60	65	66	67	68	69	48.2487091030687	NA
4.281622278137038e-6	1.547304478776483e-6	5.147692245167646e-6	8.98654945912462e-6	9.06744967520093e-6	1.2374446672750013e-5	5.852556971167159e-6	9.418481597605547e-6	1037	XUT_11R-128,SUT671,XUT_11R-130	NA	chrXI:308285-309577(-)	XUTs	3	7	6	12	1	4	6	4	17.3333333333333	39.2857142857143	29.5	27.0833333333333	58	19	33.6666666666667	38.25	17	33	32.5	26.5	58	19.5	35	38	13.6619720804723	NA	6.2	7.4	8.6	17	23.5	24.8	26.1	27.4	28.7	32.9031644493806	NA
1.4272074260456791e-6	1.547304478776483e-6	2.573846122583823e-6	1.2837927798749459e-8	1.5112416125334883e-8	1.0312038893958345e-8	1.4631392427917898e-8	1.5697469329342576e-6	1040	XUT_11R-2,SUT652	NA	chrXI:5967-7874(-)	XUTs	1	NA	NA	NA	1	NA	1	2	117	NA	NA	NA	26	NA	20	57.5	117	NA	NA	NA	26	NA	20	57.5	117	117	117	117	117	117	117	117	117	117	117	NA	NA
1.4272074260456791e-6	1.547304478776483e-8	1.2869230612919114e-8	1.2837927798749459e-8	1.5112416125334882e-6	2.0624077787916687e-6	1.4631392427917898e-8	3.1394938658685152e-6	1042	XUT_11R-247,CUT728,XUT_11R-249	NA	chrXI:582070-584655(-)	CUTs	1	NA	1	2	NA	NA	2	NA	18	NA	7	50.5	NA	NA	21	NA	18	NA	7	50.5	NA	NA	21	NA	18	18	18	18	18	18	18	18	18	18	18	NA	NA
1.4272074260456791e-6	1.547304478776483e-6	1.2869230612919115e-6	3.851378339624838e-6	1.5112416125334882e-6	1.0312038893958345e-8	5.852556971167159e-6	6.2789877317370305e-6	1043	XUT_11R-260	NA	chrXI:608886-611277(-)	XUTs	1	3	1	NA	1	4	4	1	20	48.3333333333333	18	NA	22	24.25	31.5	59	20	23	18	NA	22	22.5	26.5	59	20	20	20	20	20	20	20	20	20	20	20	35.0491825561982	NA
1.4272074260456791e-6	1.547304478776483e-8	1.2869230612919114e-8	1.2837927798749459e-8	1.5112416125334883e-8	1.0312038893958345e-8	1.4631392427917898e-8	1.569746932934258e-8	1044	XUT_11R-267	NA	chrXI:631087-632335(-)	XUTs	1	NA	NA	NA	NA	NA	NA	NA	19	NA	NA	NA	NA	NA	NA	NA	19	NA	NA	NA	NA	NA	NA	NA	19	19	19	19	19	19	19	19	19	19	19	NA	NA
1.4272074260456791e-6	1.547304478776483e-8	1.2869230612919115e-6	1.2837927798749459e-8	1.5112416125334883e-8	2.0624077787916687e-6	1.4631392427917898e-8	1.569746932934258e-8	1047	XUT_11R-8,SUT654	NA	chrXI:16304-17133(-)	XUTs	1	NA	NA	2	NA	NA	NA	1	78	NA	NA	27	NA	NA	NA	64	78	NA	NA	27	NA	NA	NA	64	78	78	78	78	78	78	78	78	78	78	78	NA	NA
1.4272074260456791e-6	1.547304478776483e-6	1.2869230612919114e-8	1.2837927798749459e-8	1.5112416125334882e-6	1.0312038893958344e-6	1.4631392427917898e-8	3.1394938658685152e-6	1049	XUT_11R-97	NA	chrXI:235922-237020(-)	XUTs	1	NA	1	1	1	NA	2	NA	30	NA	39	19	51	NA	37	NA	30	NA	39	19	51	NA	37	NA	30	30	30	30	30	30	30	30	30	30	30	NA	NA
1.4272074260456791e-6	1.547304478776483e-8	1.2869230612919114e-8	1.2837927798749459e-8	1.5112416125334883e-8	1.0312038893958345e-8	1.4631392427917897e-6	1.5697469329342576e-6	1050	XUT_12F-121	NA	chrXII:300712-301826(+)	XUTs	1	NA	NA	NA	NA	1	1	NA	19	NA	NA	NA	NA	29	36	NA	19	NA	NA	NA	NA	29	36	NA	19	19	19	19	19	19	19	19	19	19	19	NA	NA
4.281622278137038e-6	1.547304478776483e-8	1.2869230612919114e-8	1.283792779874946e-6	1.5112416125334883e-8	2.0624077787916687e-6	1.4631392427917897e-6	1.569746932934258e-8	1051	XUT_12F-150	NA	chrXII:373349-374011(+)	XUTs	3	1	NA	2	NA	1	NA	NA	17.6666666666667	55	NA	23.5	NA	35	NA	NA	20	55	NA	23.5	NA	35	NA	NA	16.2865056995694	NA	10.1	11.2	12.3	20	22	22.4	22.8	23.2	23.6	55	55
1.4272074260456791e-6	1.547304478776483e-8	1.2869230612919114e-8	1.283792779874946e-6	3.0224832250669765e-6	5.156019446979172e-6	4.389417728375369e-6	1.2557975463474061e-5	1052	XUT_12F-154	NA	chrXII:390696-391224(+)	XUTs	1	1	2	5	NA	3	8	NA	38	32	68	40.2	NA	19.6666666666667	34.75	NA	38	32	68	47	NA	19	31	NA	38	38	38	38	38	38	38	38	38	38	38	32	32
7.136037130228396e-6	1.2378435830211865e-5	7.721538367751468e-6	8.98654945912462e-6	2.1157382575468837e-5	9.280835004562509e-6	8.778835456750738e-6	2.825544479281664e-5	1053	XUT_12F-157,SUT263,CUT257,CUT258	NA	chrXII:395780-397353(+)	CUTs	5	7	14	9	8	6	18	6	46.6	62.1428571428571	48.0714285714286	58.7777777777778	50.375	38.3333333333333	46.6666666666667	62.3333333333333	49	52	47.5	47	51.5	38	45.5	67.5	40.8876710724843	NA	19.6	26.2	32.8	49	60	61	62	63	64	48.4423206583506	NA
1.4272074260456791e-6	1.547304478776483e-8	1.2869230612919114e-8	1.2837927798749459e-8	1.5112416125334883e-8	1.0312038893958345e-8	1.4631392427917898e-8	1.569746932934258e-8	1055	XUT_12F-16	NA	chrXII:67126-67659(+)	XUTs	1	NA	NA	NA	NA	NA	NA	NA	65	NA	NA	NA	NA	NA	NA	NA	65	NA	NA	NA	NA	NA	NA	NA	65	65	65	65	65	65	65	65	65	65	65	NA	NA
1.712648911254815e-5	1.7020349266541317e-5	2.3164615103254407e-5	2.824344115724881e-5	2.871359063813628e-5	3.093611668187503e-5	3.0725924098627584e-5	2.0406710128145348e-5	1058	XUT_12F-191,SUT265,SUT266	NA	chrXII:490876-492720(+)	XUTs	12	22	19	30	11	21	13	18	55.4166666666667	67.1363636363636	58.7894736842105	54.7666666666667	46	51.1904761904762	52.5384615384615	67.9444444444444	56	59.5	55	54	43	46	56	57	52.0942506340629	NA	30.95	35.2	36.3	56	66.5	69.8	73.8	78.2	85.3	60.2843948194355	NA
1.4272074260456791e-6	1.547304478776483e-8	2.573846122583823e-6	1.283792779874946e-6	1.5112416125334883e-8	1.0312038893958344e-6	1.4631392427917897e-6	1.5697469329342576e-6	1059	XUT_12F-193,SUT267	NA	chrXII:498176-498865(+)	XUTs	1	1	NA	1	NA	1	1	2	48	30	NA	43	NA	23	50	30	48	30	NA	43	NA	23	50	30	48	48	48	48	48	48	48	48	48	48	48	30	30
7.136037130228396e-6	4.64191343632945e-6	7.721538367751468e-6	5.135171119499784e-6	7.556208062667441e-6	3.0936116681875033e-6	1.0241974699542527e-5	7.848734664671288e-6	1061	XUT_12F-208,SUT270	NA	chrXII:540657-541793(+)	XUTs	5	4	5	3	3	7	5	6	41.4	42.75	24.8	18.6666666666667	57.6666666666667	29.5714285714286	22.6	44.8333333333333	44	41.5	26	20	68	26	18	47	40.8777207608442	NA	34	34	34	44	44	45.4	46.8	48.2	49.6	41.0256538624865	NA
1.4272074260456791e-6	1.547304478776483e-8	1.2869230612919115e-6	1.2837927798749459e-8	1.5112416125334883e-8	2.0624077787916687e-6	1.4631392427917898e-8	1.5697469329342576e-6	1064	XUT_12F-253	NA	chrXII:645347-645706(+)	XUTs	1	NA	NA	2	NA	NA	1	1	16	NA	NA	26.5	NA	NA	27	46	16	NA	NA	26.5	NA	NA	27	46	16	16	16	16	16	16	16	16	16	16	16	NA	NA
1.4272074260456791e-6	1.547304478776483e-8	1.2869230612919114e-8	1.2837927798749459e-8	1.5112416125334883e-8	2.0624077787916687e-6	1.4631392427917898e-8	1.569746932934258e-8	1067	XUT_12F-317	NA	chrXII:793198-793772(+)	XUTs	1	NA	NA	2	NA	NA	NA	NA	60	NA	NA	16	NA	NA	NA	NA	60	NA	NA	16	NA	NA	NA	NA	60	60	60	60	60	60	60	60	60	60	60	NA	NA
1.4272074260456791e-6	1.547304478776483e-6	1.2869230612919114e-8	1.2837927798749459e-8	1.5112416125334883e-8	1.0312038893958345e-8	1.4631392427917898e-8	4.7092407988027735e-6	1068	XUT_12F-336	NA	chrXII:848936-849616(+)	XUTs	1	NA	NA	NA	1	NA	3	NA	15	NA	NA	NA	50	NA	40.6666666666667	NA	15	NA	NA	NA	50	NA	36	NA	15	15	15	15	15	15	15	15	15	15	15	NA	NA
4.281622278137038e-6	3.094608957552966e-6	1.2869230612919114e-8	1.2837927798749459e-8	4.533724837600465e-6	5.156019446979172e-6	1.4631392427917897e-6	7.848734664671288e-6	1069	XUT_12F-359,SUT282,CUT276,XUT_12F-361	NA	chrXII:909636-912471(+)	CUTs	3	NA	3	5	2	1	5	NA	45.6666666666667	NA	37.6666666666667	35.8	60	24	42.2	NA	41	NA	42	35	60	24	37	NA	31.7820475387437	NA	12.2	15.4	18.6	41	64	68.6	73.2	77.8	82.4	NA	NA
5.7088297041827165e-6	3.094608957552966e-6	2.573846122583823e-6	6.41896389937473e-6	3.0224832250669765e-6	7.21842722577084e-6	5.852556971167159e-6	1.5697469329342576e-6	1070	XUT_12F-394	NA	chrXII:1010862-1011377(+)	XUTs	4	5	2	7	2	4	1	2	50	37.2	54.5	40.1428571428571	31	42.75	26	40.5	36.5	27	54.5	35	31	37	26	40.5	44.5701517484609	NA	31.45	31.9	32.35	36.5	53.25	61.8	70.35	78.9	87.45	32.7245145919662	NA
1.4272074260456791e-6	4.64191343632945e-6	3.860769183875734e-6	1.2837927798749459e-8	1.5112416125334883e-8	3.0936116681875033e-6	1.4631392427917897e-6	1.5697469329342576e-6	1072	XUT_12F-54,SUT246,XUT_12F-56	NA	chrXII:151099-153641(+)	XUTs	1	NA	NA	3	3	1	1	3	102	NA	NA	37	61.6666666666667	55	52	49	102	NA	NA	42	59	55	52	50	102	102	102	102	102	102	102	102	102	102	102	NA	NA
8.563244556274075e-6	1.3925740308988348e-5	1.0295384490335292e-5	1.283792779874946e-5	1.5112416125334882e-5	1.9592873898520854e-5	2.9262784855835795e-6	3.1394938658685152e-6	1073	XUT_12F-6,SUT245	NA	chrXII:25683-27314(+)	XUTs	6	10	10	19	9	2	2	8	29.1666666666667	39.6	35.2	41.2105263157895	47	7	36.5	32.375	31	41	29	36	38	7	36.5	35	28.3431992721042	33	19.5	21	22.5	31	33	33	34.25	35.5	36.75	36.854685683945	44
5.7088297041827165e-6	4.64191343632945e-6	1.2869230612919115e-6	1.283792779874946e-6	1.5112416125334882e-6	5.156019446979172e-6	2.9262784855835795e-6	1.0988228530539804e-5	1074	XUT_12F-70,CUT251	NA	chrXII:193429-194377(+)	CUTs	4	1	1	5	3	2	7	1	42	11	66	26.4	36.6666666666667	36	42.7142857142857	34	48	11	66	27	36	36	39	34	38.1604656294053	NA	20.75	24.5	28.25	48	54.25	54.4	54.55	54.7	54.85	11	11
5.7088297041827165e-6	1.547304478776483e-6	7.721538367751468e-6	1.283792779874946e-5	4.533724837600465e-6	4.1248155575833375e-6	1.3168253185126108e-5	3.4534432524553674e-5	1076	XUT_12F-84	NA	chrXII:220994-221723(+)	XUTs	4	10	3	4	1	9	22	6	64	55.9	43.6666666666667	25.25	37	33.8888888888889	63.1818181818182	48.5	63	53	55	20.5	37	27	55	53.5	63.8514120493864	NA	59.45	59.9	60.35	63	65.75	66.8	67.85	68.9	69.95	50.3964086966703	53
4.281622278137038e-6	1.0831131351435381e-5	5.147692245167646e-6	8.98654945912462e-6	9.06744967520093e-6	3.0936116681875033e-6	5.852556971167159e-6	4.7092407988027735e-6	1077	XUT_12F-85,SUT250	NA	chrXII:223863-224697(+)	XUTs	3	7	6	3	7	4	3	4	50.6666666666667	31.7142857142857	33.3333333333333	35.3333333333333	42.1428571428571	30.5	31.6666666666667	26.75	26	25	29.5	43	41	25	28	20	36.387279699724	NA	17.9	18.8	19.7	26	67.5	75.8	84.1	92.4	100.7	29.0917602007184	25
1.2844866834411113e-5	2.3209567181647247e-5	1.8016922858086758e-5	1.925689169812419e-5	2.720234902560279e-5	1.5468058340937514e-5	1.3168253185126108e-5	1.0988228530539804e-5	1078	XUT_12F-87,YLR041W,XUT_12F-90,SUT251	NA	chrXII:228317-231625(+)	XUTs	9	15	18	15	15	9	7	14	52.5555555555556	44.2666666666667	40.7777777777778	33.5333333333333	42.2666666666667	32.4444444444444	28.4285714285714	37.7142857142857	53	35	38	26	40	20	23	37.5	48.2895174120477	62	26.2	29.4	31.6	53	62	62	62	69.6	84.8	38.601514663853	32
1.4272074260456793e-5	1.85676537453178e-5	1.8016922858086758e-5	1.6689306138374297e-5	7.556208062667441e-6	1.443685445154168e-5	1.6094531670709688e-5	7.848734664671288e-6	1079	XUT_12F-98,SUT253	NA	chrXII:245527-246306(+)	XUTs	10	13	5	14	12	11	5	14	37.5	40.2307692307692	33.2	30.4285714285714	42.9166666666667	26.1818181818182	23	44.7142857142857	38	36	34	32	49	24	24	43.5	35.7061898367675	35	19.45	19.9	25.25	38	44.5	45.8	47.6	49.4	51.2	34.7565795036127	51
4.281622278137038e-6	1.547304478776483e-6	1.2869230612919114e-8	1.283792779874946e-6	3.0224832250669765e-6	1.0312038893958344e-6	1.4631392427917897e-6	3.1394938658685152e-6	1081	XUT_12R-126	NA	chrXII:365768-366188(-)	XUTs	3	1	2	1	1	1	2	NA	54.6666666666667	35	14	39	26	44	68	NA	61	35	14	39	26	44	68	NA	53.8645439016868	61	43.9	45.8	47.7	61	61	61	61	61	61	35	35
8.563244556274075e-6	3.094608957552966e-6	5.147692245167646e-6	7.702756679249676e-6	6.044966450133953e-6	9.280835004562509e-6	1.4631392427917897e-5	1.2557975463474061e-5	1086	XUT_12R-207,SUT698	NA	chrXII:603345-604074(-)	XUTs	6	6	4	9	2	10	8	4	39	40.5	34.25	23.8888888888889	46	24.5	33.375	44.5	33	42.5	31	20	46	29.5	27.5	36	34.1263060468572	NA	16.75	19.5	22.25	33	54.25	61	62.75	64.5	66.25	35.625623993322	NA
2.8544148520913582e-6	3.094608957552966e-6	3.860769183875734e-6	5.135171119499784e-6	1.5112416125334882e-6	1.0312038893958344e-6	4.389417728375369e-6	3.1394938658685152e-6	1087	XUT_12R-229,SUT701	NA	chrXII:641171-642590(-)	XUTs	2	4	1	1	2	3	2	3	29	53.25	30	25	51	53	48.5	50	29	55.5	30	25	51	59	48.5	59	23.4946802489415	NA	13.7	15.4	17.1	29	37.5	39.2	40.9	42.6	44.3	43.1919486080236	NA
5.7088297041827165e-6	4.64191343632945e-6	1.2869230612919115e-6	1.2837927798749459e-8	1.5112416125334883e-8	1.0312038893958345e-8	1.4631392427917898e-8	3.1394938658685152e-6	1088	XUT_12R-235	NA	chrXII:649211-650863(-)	XUTs	4	NA	NA	NA	3	NA	2	1	73.5	NA	NA	NA	38	NA	35	45	35	NA	NA	NA	39	NA	35	45	45.5374947154094	NA	19.75	20.5	21.25	35	85.75	109.6	133.45	157.3	181.15	NA	NA
2.8544148520913582e-6	9.2838268726589e-6	1.1582307551627203e-5	7.702756679249676e-6	1.5112416125334882e-5	7.21842722577084e-6	2.9262784855835795e-6	3.1394938658685152e-6	1089	XUT_12R-237,CUT742,CUT743	NA	chrXII:657073-658205(-)	CUTs	2	6	10	7	6	2	2	9	68	42.3333333333333	34.7	29.5714285714286	41.5	28	32	42.2222222222222	68	43.5	31.5	25	41	28	32	40	61.0245852095694	NA	41	44	47	68	83	86	89	92	95	40.0193694400504	45
2.8544148520913582e-6	4.64191343632945e-6	1.2869230612919115e-6	2.567585559749892e-6	1.5112416125334882e-6	2.0624077787916687e-6	1.4631392427917898e-8	4.7092407988027735e-6	1091	XUT_12R-249,SUT703	NA	chrXII:678007-679991(-)	XUTs	2	2	1	2	3	NA	3	1	49	38	23	19.5	36.6666666666667	NA	51.3333333333333	40	49	38	23	19.5	38	NA	60	40	48.4974226119286	NA	42.7	43.4	44.1	49	52.5	53.2	53.9	54.6	55.3	37.3496987939662	NA
2.8544148520913582e-6	1.547304478776483e-8	2.573846122583823e-6	1.283792779874946e-6	1.5112416125334883e-8	1.0312038893958345e-8	2.9262784855835795e-6	3.1394938658685152e-6	1095	XUT_12R-287,CUT746	NA	chrXII:786472-787464(-)	CUTs	2	1	NA	NA	NA	2	2	2	44.5	28	NA	NA	NA	57.5	21	44	44.5	28	NA	NA	NA	57.5	21	44	40.4722126896961	NA	27.85	29.7	31.55	44.5	53.75	55.6	57.45	59.3	61.15	28	28
8.563244556274075e-6	2.475687166042373e-5	1.672999979679485e-5	1.4121720578624405e-5	1.3601174512801395e-5	1.3405650562145847e-5	1.4631392427917897e-6	7.848734664671288e-6	1096	XUT_12R-299	NA	chrXII:815757-818469(-)	XUTs	6	11	9	13	16	1	5	13	36.3333333333333	37.6363636363636	29.2222222222222	26.6153846153846	39.4375	29	23	30.2307692307692	33	34	26	31	25	29	20	27	34.7291152685746	31	23.5	26	28.5	33	43.25	46	48	50	52	32.8735126818977	35
2.8544148520913582e-6	1.547304478776483e-8	1.2869230612919115e-6	1.283792779874946e-6	1.5112416125334882e-6	2.0624077787916687e-6	1.4631392427917898e-8	1.569746932934258e-8	1098	XUT_12R-306,CUT751	NA	chrXII:832362-833684(-)	CUTs	2	1	1	2	NA	NA	NA	1	47	33	27	35	NA	NA	NA	17	47	33	27	35	NA	NA	NA	17	45.9238500128201	NA	38	39	40	47	52	53	54	55	56	33	33
1.4272074260456791e-6	1.547304478776483e-8	1.2869230612919114e-8	5.135171119499784e-6	1.5112416125334882e-6	4.1248155575833375e-6	7.315696213958949e-6	1.5697469329342576e-6	1102	XUT_12R-346	NA	chrXII:939784-940962(-)	XUTs	1	4	1	4	NA	5	1	NA	20	21.5	32	28.25	NA	19.2	29	NA	20	22	32	28	NA	16	29	NA	20	20	20	20	20	20	20	20	20	20	20	21.1968162441977	25
7.136037130228396e-6	7.736522393882416e-6	3.860769183875734e-6	7.702756679249676e-6	6.044966450133953e-6	1.0312038893958343e-5	5.852556971167159e-6	7.848734664671288e-6	1103	XUT_12R-352	NA	chrXII:948988-950218(-)	XUTs	5	6	4	10	5	4	5	3	25.8	56.1666666666667	40	37.9	54.8	36.75	38.8	30	25	59	37	32.5	40	37	42	31	25.104026666379202	NA	18.2	19.4	20.6	25	30	30.8	31.6	32.4	33.2	53.5606721558297	73
1.712648911254815e-5	1.7020349266541317e-5	1.8016922858086758e-5	1.6689306138374297e-5	1.3601174512801395e-5	2.99049127924792e-5	2.1947088641876847e-5	1.0988228530539804e-5	1105	XUT_12R-389,YLRCdelta27	NA	chrXII:1052262-1053178(-)	XUTs	12	13	9	29	11	15	7	14	50.0833333333333	40.7692307692308	34	34.1034482758621	40.0909090909091	29.9333333333333	23.2857142857143	39	46	31	33	26	39	27	20	42.5	44.7911940711661	33	25.95	30.3	31.95	46	56.75	60.6	62.7	63.8	93.7	31.4106714019054	NA
4.281622278137038e-6	3.094608957552966e-6	2.573846122583823e-6	2.567585559749892e-6	1.5112416125334882e-6	1.0312038893958345e-8	1.4631392427917898e-8	1.5697469329342576e-6	1107	XUT_12R-50	NA	chrXII:146077-146452(-)	XUTs	3	2	1	NA	2	NA	1	2	34.6666666666667	39	78	NA	42.5	NA	49	40.5	34	39	78	NA	42.5	NA	49	40.5	34.1949583895496	NA	28.6	29.2	29.8	34	38	38.8	39.6	40.4	41.2	38.5356977359954	NA
2.8544148520913582e-6	3.094608957552966e-6	2.573846122583823e-6	1.2837927798749459e-8	1.5112416125334883e-8	2.0624077787916687e-6	1.4631392427917898e-8	1.569746932934258e-8	1111	XUT_13F-137	NA	chrXIII:302791-303770(+)	XUTs	2	NA	NA	2	2	NA	NA	2	46.5	NA	NA	24	35	NA	NA	22.5	46.5	NA	NA	24	35	NA	NA	22.5	46.2817458616245	NA	42.45	42.9	43.35	46.5	48.75	49.2	49.65	50.1	50.55	NA	NA
2.8544148520913582e-6	1.0831131351435381e-5	2.573846122583823e-6	5.135171119499784e-6	3.0224832250669765e-6	3.0936116681875033e-6	2.9262784855835795e-6	3.1394938658685152e-6	1114	XUT_13F-151	NA	chrXIII:320576-321094(+)	XUTs	2	4	2	3	7	2	2	2	23	51.75	17.5	41	32.1428571428571	38	30	40.5	23	46.5	17.5	36	27	38	30	40.5	22.9782505861521	NA	22.1	22.2	22.3	23	23.5	23.6	23.7	23.8	23.9	43.3520890940011	NA
8.563244556274075e-6	1.2378435830211865e-5	3.860769183875734e-6	7.702756679249676e-6	4.533724837600465e-6	8.249631115166675e-6	7.315696213958949e-6	4.7092407988027735e-6	1115	XUT_13F-161,SUT300	NA	chrXIII:347137-348536(+)	XUTs	6	6	3	8	8	5	3	3	41.5	32	29.6666666666667	41.375	38.625	29.4	27.6666666666667	55.3333333333333	40	29.5	30	37	42	31	30	48	40.7732443958112	NA	32.5	33	33.5	40	47.25	49	50.25	51.5	52.75	29.2055575009989	NA
5.7088297041827165e-6	3.094608957552966e-6	1.2869230612919115e-6	7.702756679249676e-6	3.0224832250669765e-6	4.1248155575833375e-6	4.389417728375369e-6	6.2789877317370305e-6	1119	XUT_13F-195,SUT302	NA	chrXIII:429880-431561(+)	XUTs	4	6	2	4	2	3	4	1	59.25	49.3333333333333	32	56.75	58	58	37.25	61	59.5	49.5	32	56.5	58	60	40.5	61	58.0558665840079	NA	46.45	46.9	47.35	59.5	70.5	70.8	71.1	71.4	71.7	44.7122914255236	NA
4.281622278137038e-6	3.094608957552966e-6	7.721538367751468e-6	6.41896389937473e-6	1.5112416125334882e-6	3.0936116681875033e-6	4.389417728375369e-6	3.1394938658685152e-6	1120	XUT_13F-206	NA	chrXIII:462789-463392(+)	XUTs	3	5	1	3	2	3	2	6	33.3333333333333	24.2	29	34.6666666666667	49.5	23	44.5	32	32	18	29	26	49.5	20	44.5	24.5	33.2813411688305	32	32	32	32	32	34	34.4	34.8	35.2	35.6	22.1050770991474	NA
4.281622278137038e-6	1.547304478776483e-8	7.721538367751468e-6	2.567585559749892e-6	3.0224832250669765e-6	4.1248155575833375e-6	7.315696213958949e-6	1.412772239640832e-5	1121	XUT_13F-209,SUT305	NA	chrXIII:480851-481387(+)	XUTs	3	2	2	4	NA	5	9	6	27	27	34	36.25	NA	49.4	39.1111111111111	34.1666666666667	22	27	34	29.5	NA	47	25	27.5	25.5708652926108	NA	19.3	19.6	19.9	22	31	32.8	34.6	36.4	38.2	25.7875939164552	NA
1.4272074260456793e-5	2.6304176139200214e-5	1.4156153674211026e-5	2.0540684477999135e-5	2.720234902560279e-5	1.443685445154168e-5	1.3168253185126108e-5	6.2789877317370305e-6	1123	XUT_13F-218,YMRWdelta16	NA	chrXIII:502096-503550(+)	XUTs	10	16	18	14	17	9	4	11	60.4	63.875	52.7222222222222	40.2142857142857	62.1764705882353	39.5555555555556	34.75	49.1818181818182	62.5	51.5	48	38	56	37	33	52	53.9630753863736	38	27.55	36.1	38	62.5	74	77.6	78.95	84.2	103.1	57.0140143863242	51
1.4272074260456791e-6	1.547304478776483e-8	2.573846122583823e-6	1.2837927798749459e-8	6.044966450133953e-6	1.0312038893958345e-8	1.4631392427917897e-6	1.569746932934258e-8	1126	XUT_13F-259	NA	chrXIII:598086-599533(+)	XUTs	1	NA	4	NA	NA	1	NA	2	64	NA	29	NA	NA	20	NA	36.5	64	NA	17	NA	NA	20	NA	36.5	64	64	64	64	64	64	64	64	64	64	64	NA	NA
1.4272074260456791e-6	1.547304478776483e-8	5.147692245167646e-6	1.2837927798749459e-8	1.5112416125334883e-8	2.0624077787916687e-6	1.4631392427917898e-8	1.5697469329342576e-6	1129	XUT_13F-274	NA	chrXIII:623407-625390(+)	XUTs	1	NA	NA	2	NA	NA	1	4	12	NA	NA	22	NA	NA	43	23	12	NA	NA	22	NA	NA	43	24	12	12	12	12	12	12	12	12	12	12	12	NA	NA
2.8544148520913582e-6	1.547304478776483e-6	3.860769183875734e-6	3.851378339624838e-6	1.5112416125334882e-6	6.187223336375007e-6	1.4631392427917897e-6	3.1394938658685152e-6	1130	XUT_13F-294	NA	chrXIII:675165-675603(+)	XUTs	2	3	1	6	1	1	2	3	19.5	28.3333333333333	36	28.8333333333333	48	23	57	60.6666666666667	19.5	27	36	29.5	48	23	57	48	19.4935886896179	NA	19.05	19.1	19.15	19.5	19.75	19.8	19.85	19.9	19.95	27.3774158123218	NA
1.1417659408365433e-5	6.189217915105932e-6	1.5443076735502936e-5	2.824344115724881e-5	9.823070481467673e-5	9.796436949260426e-5	1.4338764579359539e-4	1.7110241568983408e-4	1131	XUT_13F-3,SUT285	NA	chrXIII:13421-14355(+)	XUTs	8	22	65	95	4	98	109	12	41.375	35.3181818181818	38.2923076923077	35.7052631578947	54	35.1326530612245	37.1467889908257	48.9166666666667	36.5	32.5	34	31	43.5	30	34	52.5	33.5006163135065	66	11.1	13.2	15.65	36.5	66	66	66	68.4	71.2	30.4864543961198	NA
1.4272074260456791e-6	1.547304478776483e-6	1.2869230612919114e-8	1.283792779874946e-6	1.5112416125334883e-8	4.1248155575833375e-6	1.4631392427917897e-6	3.1394938658685152e-6	1132	XUT_13F-315	NA	chrXIII:720876-722370(+)	XUTs	1	1	NA	4	1	1	2	NA	60	38	NA	56.25	60	37	43	NA	60	38	NA	54	60	37	43	NA	60	60	60	60	60	60	60	60	60	60	60	38	38
2.8544148520913582e-6	1.547304478776483e-8	1.2869230612919114e-8	1.2837927798749459e-8	1.5112416125334883e-8	2.0624077787916687e-6	1.4631392427917898e-8	1.569746932934258e-8	1133	XUT_13F-321	NA	chrXIII:731710-732174(+)	XUTs	2	NA	NA	2	NA	NA	NA	NA	55	NA	NA	17.5	NA	NA	NA	NA	55	NA	NA	17.5	NA	NA	NA	NA	53.6749476012786	NA	44.2	45.4	46.6	55	61	62.2	63.4	64.6	65.8	NA	NA
7.136037130228396e-6	3.094608957552966e-6	3.860769183875734e-6	3.851378339624838e-6	4.533724837600465e-6	5.156019446979172e-6	2.9262784855835795e-6	3.1394938658685152e-6	1134	XUT_13F-333,SUT314	NA	chrXIII:763317-764279(+)	XUTs	5	3	3	5	2	2	2	3	43.8	38.6666666666667	42.3333333333333	49.6	38.5	26	20.5	48	35	42	41	43	38.5	26	20.5	45	41.539626955419	NA	29.2	30.4	31.6	35	58	59.2	60.4	61.6	62.8	38.1306674366071	NA
1.4272074260456791e-6	1.547304478776483e-8	2.573846122583823e-6	5.135171119499784e-6	1.0578691287734419e-5	6.187223336375007e-6	8.778835456750738e-6	2.825544479281664e-5	1135	XUT_13F-339,SUT319	NA	chrXIII:784451-785057(+)	XUTs	1	4	7	6	NA	6	18	2	92	42.25	52.8571428571429	52.1666666666667	NA	42.5	30.4444444444444	39	92	35	56	60	NA	32.5	23	39	92	92	92	92	92	92	92	92	92	92	92	37.1352651599408	NA
7.136037130228396e-6	1.3925740308988348e-5	9.008461429043379e-6	1.1554135018874512e-5	6.044966450133953e-6	1.3405650562145847e-5	1.4631392427917897e-5	1.412772239640832e-5	1137	XUT_13F-350	NA	chrXIII:809066-809543(+)	XUTs	5	9	4	13	9	10	9	7	55.6	46.6666666666667	51.5	47	48.2222222222222	47	37	46.5714285714286	36	44	46	29	41	39.5	35	45	48.5547992503418	36	29.6	31.2	32.8	36	67	75.8	84.6	93.4	102.2	42.3694391446751	NA
4.281622278137038e-6	1.547304478776483e-6	2.573846122583823e-6	1.2837927798749459e-8	1.5112416125334883e-8	1.0312038893958344e-6	2.9262784855835795e-6	1.569746932934258e-8	1139	XUT_13F-359	NA	chrXIII:836914-837716(+)	XUTs	3	NA	NA	1	1	2	NA	2	49	NA	NA	25	33	52.5	NA	24	26	NA	NA	25	33	52.5	NA	24	28.6448966378744	NA	9.8	11.6	13.4	26	69.5	78.2	86.9	95.6	104.3	NA	NA
2.8544148520913582e-6	1.547304478776483e-8	1.2869230612919114e-8	1.283792779874946e-6	1.5112416125334882e-6	2.0624077787916687e-6	1.4631392427917897e-6	1.569746932934258e-8	1141	XUT_13F-370,CUT311	NA	chrXIII:861450-861865(+)	CUTs	2	1	1	2	NA	1	NA	NA	26.5	6	20	34	NA	29	NA	NA	26.5	6	20	34	NA	29	NA	NA	26.4575131106459	NA	25.15	25.3	25.45	26.5	27.25	27.4	27.55	27.7	27.85	6	6
4.281622278137038e-6	1.547304478776483e-6	6.434615306459557e-6	7.702756679249676e-6	4.533724837600465e-6	5.156019446979172e-6	7.315696213958949e-6	1.569746932934258e-8	1142	XUT_13F-373	NA	chrXIII:869581-870055(+)	XUTs	3	6	3	5	1	5	NA	5	31	31.3333333333333	18.6666666666667	30.4	61	28.2	NA	32	28	29	17	27	61	18	NA	36	29.5762653660723	NA	21.7	22.4	23.1	28	36	37.6	39.2	40.8	42.4	27.3100597118312	14
1.4272074260456791e-6	1.547304478776483e-8	2.573846122583823e-6	1.2837927798749459e-8	1.5112416125334883e-8	1.0312038893958344e-6	1.4631392427917897e-6	1.569746932934258e-8	1143	XUT_13F-375,SUT320	NA	chrXIII:872959-873996(+)	XUTs	1	NA	NA	1	NA	1	NA	2	13	NA	NA	45	NA	22	NA	30	13	NA	NA	45	NA	22	NA	30	13	13	13	13	13	13	13	13	13	13	13	NA	NA
2.8544148520913582e-6	1.547304478776483e-6	1.2869230612919114e-8	2.567585559749892e-6	4.533724837600465e-6	1.0312038893958345e-8	1.4631392427917897e-6	1.5697469329342576e-6	1144	XUT_13F-376	NA	chrXIII:874107-874476(+)	XUTs	2	2	3	NA	1	1	1	NA	41	32	27	NA	54	13	17	NA	41	32	27	NA	54	13	17	NA	40.9511904588865	NA	39.2	39.4	39.6	41	42	42.2	42.4	42.6	42.8	30.7083050655682	NA
4.281622278137038e-6	1.0831131351435381e-5	2.573846122583823e-6	6.41896389937473e-6	3.0224832250669765e-6	3.0936116681875033e-6	1.4631392427917898e-8	6.2789877317370305e-6	1145	XUT_13F-390	NA	chrXIII:906262-906959(+)	XUTs	3	5	2	3	7	NA	4	2	48	34.2	24.5	92	30.8571428571429	NA	23	23.5	53	34	24.5	28	25	NA	23.5	23.5	46.637930153998	NA	35	37	39	53	55.5	56	56.5	57	57.5	33.1080007037063	NA
2.8544148520913582e-6	3.094608957552966e-6	5.147692245167646e-6	8.98654945912462e-6	9.06744967520093e-6	3.0936116681875033e-6	2.9262784855835795e-6	4.7092407988027735e-6	1146	XUT_13F-393,SUT321,XUT_13F-398,SUT322	NA	chrXIII:910804-915019(+)	XUTs	2	7	6	3	2	2	3	4	30	49.8571428571429	93.6666666666667	30.6666666666667	29	57.5	54	43.25	30	46	64	30	29	57.5	62	45	25.377155080899	NA	15.6	17.2	18.8	30	38	39.6	41.2	42.8	44.4	39.1733455671989	NA
1.4272074260456791e-6	3.094608957552966e-6	2.573846122583823e-6	7.702756679249676e-6	1.0578691287734419e-5	6.187223336375007e-6	4.389417728375369e-6	4.7092407988027735e-6	1149	XUT_13F-51,SUT288	NA	chrXIII:119375-120177(+)	XUTs	1	6	7	6	2	3	3	2	30	41.8333333333333	48	38.6666666666667	43.5	57.6666666666667	27.6666666666667	33	30	44	55	36.5	43.5	61	21	33	30	30	30	30	30	30	30	30	30	30	30	40.3412898829416	45
1.4272074260456791e-6	3.094608957552966e-6	1.2869230612919115e-6	1.283792779874946e-6	1.5112416125334883e-8	3.0936116681875033e-6	2.9262784855835795e-6	1.569746932934258e-8	1150	XUT_13F-52,SUT289	NA	chrXIII:121512-123137(+)	XUTs	1	1	NA	3	2	2	NA	1	28	26	NA	38	63	55.5	NA	21	28	26	NA	44	63	55.5	NA	21	28	28	28	28	28	28	28	28	28	28	28	26	26
4.281622278137038e-6	4.64191343632945e-6	5.147692245167646e-6	8.98654945912462e-6	3.0224832250669765e-6	2.0624077787916687e-6	5.852556971167159e-6	6.2789877317370305e-6	1151	XUT_13F-65,SUT292	NA	chrXIII:139957-141691(+)	XUTs	3	7	2	2	3	4	4	4	32	36.7142857142857	20.5	40.5	50.6666666666667	34.75	34	36	29	36	20.5	40.5	57	38.5	35.5	35	27.8142466184172	NA	15.5	17	18.5	29	41	43.4	45.8	48.2	50.6	36.1062495219376	30
6.993316387623829e-5	1.1759514038701273e-4	1.1968384470014776e-4	1.065548007296205e-4	9.974194642721022e-5	1.0415159282897927e-4	1.009566077526335e-4	1.6796292182396557e-4	1152	XUT_13F-80,SUT295	NA	chrXIII:165510-168705(+)	XUTs	49	83	66	101	76	69	107	93	34.1020408163265	42.2771084337349	35.0151515151515	38.009900990099	39.2236842105263	43.3623188405797	39.981308411215	39.6989247311828	30	35	34	34	33.5	39	34	35	28.9476571860517	NA	9.4	14.4	16	30	48	49	52.2	54	67.2	34.0763194397512	NA
1.998090396463951e-5	1.547304478776483e-5	1.672999979679485e-5	1.6689306138374297e-5	1.3601174512801395e-5	1.134324278335418e-5	8.778835456750738e-6	1.0988228530539804e-5	1153	XUT_13R-108,SUT721	NA	chrXIII:258686-258984(-)	XUTs	14	13	9	11	10	6	7	13	29.4285714285714	32.6923076923077	72	40.4545454545455	35.8	24.5	82	46.1538461538462	23	28	48	38	30	19.5	42	39	25.8511265424013	NA	13.3	14.6	15.9	23	43	44.6	47.1	48.4	52.85	29.4533081161736	NA
1.2844866834411113e-5	1.3925740308988348e-5	1.8016922858086758e-5	1.0270342238999567e-5	1.0578691287734419e-5	1.134324278335418e-5	1.4631392427917897e-5	2.1976457061079608e-5	1155	XUT_13R-114,SUT724	NA	chrXIII:265512-267500(-)	XUTs	9	8	7	11	9	10	14	14	37.4444444444444	44.375	28	58.1818181818182	47.3333333333333	43	31.2857142857143	36.0714285714286	30	37.5	19	38	45	39	27	34.5	33.6982778455485	NA	17.8	18.6	20	30	53	55.4	57.8	60	62	39.0389987097608	NA
1.4272074260456791e-6	1.547304478776483e-6	1.2869230612919115e-6	3.851378339624838e-6	3.0224832250669765e-6	2.0624077787916687e-6	1.4631392427917898e-8	3.1394938658685152e-6	1156	XUT_13R-117	NA	chrXIII:275575-276712(-)	XUTs	1	3	2	2	1	NA	2	1	42	26	34.5	55	46	NA	25.5	68	42	27	34.5	55	46	NA	25.5	68	42	42	42	42	42	42	42	42	42	42	42	25.9069653254958	NA
1.4272074260456791e-6	6.189217915105932e-6	9.008461429043379e-6	1.6689306138374297e-5	1.0578691287734419e-5	1.2374446672750013e-5	1.1705113942334318e-5	7.848734664671288e-6	1157	XUT_13R-127,CUT764	NA	chrXIII:286499-287229(-)	CUTs	1	13	7	12	4	8	5	7	41	50.6153846153846	38.8571428571429	49.3333333333333	58	28.375	39.8	58.1428571428571	41	51	42	49.5	57	21	37	58	41	41	41	41	41	41	41	41	41	41	41	48.2878614983493	35
7.136037130228396e-6	6.189217915105932e-6	1.0295384490335292e-5	1.0270342238999567e-5	6.044966450133953e-6	1.3405650562145847e-5	4.389417728375369e-6	7.848734664671288e-6	1160	XUT_13R-20,CUT758,SUT716	NA	chrXIII:45878-46633(-)	CUTs	5	8	4	13	4	3	5	8	72.6	48.75	42	41.6923076923077	38.25	22	50.2	42.25	79	44	44	41	37.5	22	58	40	65.4817418043575	NA	33.4	37.8	42.2	79	92	96	100	104	108	43.5786040704175	NA
4.281622278137038e-6	1.547304478776483e-8	2.573846122583823e-6	1.2837927798749459e-8	4.533724837600465e-6	2.0624077787916687e-6	4.389417728375369e-6	1.569746932934258e-8	1164	XUT_13R-232	NA	chrXIII:531798-532278(-)	XUTs	3	NA	3	2	NA	3	NA	2	66.3333333333333	NA	40.3333333333333	51	NA	55.3333333333333	NA	74	57	NA	40	51	NA	55	NA	74	64.9910835895657	NA	56.1	56.2	56.3	57	71.5	74.4	77.3	80.2	83.1	NA	NA
5.7088297041827165e-6	1.547304478776483e-6	1.2869230612919115e-6	1.2837927798749459e-8	3.0224832250669765e-6	1.0312038893958344e-6	1.4631392427917898e-8	3.1394938658685152e-6	1165	XUT_13R-234,SUT732	NA	chrXIII:536051-537233(-)	XUTs	4	NA	2	1	1	NA	2	1	48.75	NA	22.5	24	66	NA	36	34	50.5	NA	22.5	24	66	NA	36	34	48.2655160989729	55	40.05	41.1	42.15	50.5	55	55	55	55	55	NA	NA
1.4272074260456791e-6	1.547304478776483e-8	1.2869230612919115e-6	1.2837927798749459e-8	3.0224832250669765e-6	1.0312038893958344e-6	8.778835456750738e-6	6.2789877317370305e-6	1167	XUT_13R-253,CUT779,XUT_13R-255	NA	chrXIII:575839-577507(-)	CUTs	1	NA	2	1	NA	6	4	1	18	NA	38	25	NA	25.3333333333333	16.25	53	18	NA	38	25	NA	28	14	53	18	18	18	18	18	18	18	18	18	18	18	NA	NA
1.1417659408365433e-5	1.0831131351435381e-5	1.1582307551627203e-5	1.4121720578624405e-5	9.06744967520093e-6	1.134324278335418e-5	1.3168253185126108e-5	9.418481597605547e-6	1169	XUT_13R-279,SUT734	NA	chrXIII:618355-619594(-)	XUTs	8	11	6	11	7	9	6	9	29.75	37.7272727272727	38	44.1818181818182	38.4285714285714	54.2222222222222	27.8333333333333	43.4444444444444	33	35	35.5	42	36	39	31.5	32	28.1292578686381	36	15.5	19	22.25	33	36	36	36	36.9	37.95	34.1124866341739	NA
4.281622278137038e-6	6.189217915105932e-6	5.147692245167646e-6	5.135171119499784e-6	3.0224832250669765e-6	1.0312038893958343e-5	7.315696213958949e-6	1.0988228530539804e-5	1170	XUT_13R-293,SUT735,CUT783,XUT_13R-294,CUT784,XUT_13R-297	NA	chrXIII:654389-658381(-)	CUTs	3	4	2	10	4	5	7	4	30	34.75	20	51.8	42.25	39.2	29.2857142857143	47	40	38	20	46	43	30	23	43.5	21.9392262097305	NA	9.4	12.8	16.2	40	42	42.4	42.8	43.2	43.6	31.8820397836438	NA
1.4272074260456791e-6	1.547304478776483e-8	1.2869230612919115e-6	1.283792779874946e-6	1.5112416125334883e-8	1.0312038893958344e-6	1.4631392427917898e-8	1.569746932934258e-8	1172	XUT_13R-313	NA	chrXIII:676052-676933(-)	XUTs	1	1	NA	1	NA	NA	NA	1	70	43	NA	56	NA	NA	NA	26	70	43	NA	56	NA	NA	NA	26	70	70	70	70	70	70	70	70	70	70	70	43	43
5.7088297041827165e-6	1.547304478776483e-6	1.2869230612919115e-6	3.851378339624838e-6	4.533724837600465e-6	4.1248155575833375e-6	7.315696213958949e-6	1.5697469329342576e-6	1173	XUT_13R-316,SUT736	NA	chrXIII:687543-688857(-)	XUTs	4	3	3	4	1	5	1	1	43.25	30.3333333333333	52.6666666666667	44.75	81	43.6	21	65	41.5	30	48	41.5	81	21	21	65	42.7925755431895	NA	37.15	37.3	37.45	41.5	47	48.2	49.4	50.6	51.8	27.0260379818247	NA
7.136037130228396e-6	7.736522393882416e-6	1.0295384490335292e-5	7.702756679249676e-6	3.0224832250669765e-6	2.0624077787916687e-6	1.4631392427917898e-8	1.569746932934258e-8	1174	XUT_13R-330,SUT737	NA	chrXIII:731437-732109(-)	XUTs	5	6	2	2	5	NA	NA	8	43.2	45.1666666666667	45.5	35.5	74.6	NA	NA	63.375	52	41	45.5	35.5	59	NA	NA	47	40.2497492326379	NA	22.4	25.8	29.2	52	54	54.2	54.4	54.6	54.8	43.1802409761774	41
2.8544148520913582e-6	4.64191343632945e-6	6.434615306459557e-6	3.851378339624838e-6	4.533724837600465e-6	9.280835004562509e-6	8.778835456750738e-6	4.7092407988027735e-6	1177	XUT_13R-362	NA	chrXIII:808459-808718(-)	XUTs	2	3	3	9	3	6	3	5	32	71.3333333333333	27.6666666666667	41.4444444444444	24.6666666666667	31.3333333333333	19.6666666666667	35.6	32	31	23	50	25	30.5	16	30	30.9838667696593	NA	24.8	25.6	26.4	32	36	36.8	37.6	38.4	39.2	52.6650287015736	31
2.8544148520913582e-6	1.547304478776483e-6	5.147692245167646e-6	1.283792779874946e-6	6.044966450133953e-6	4.1248155575833375e-6	4.389417728375369e-6	6.2789877317370305e-6	1180	XUT_13R-411	NA	chrXIII:902929-904456(-)	XUTs	2	1	4	4	1	3	4	4	39	47	28	41.5	25	37.6666666666667	23.5	38.75	39	47	28.5	33.5	25	37	18	41.5	37.6961536499415	NA	30	31	32	39	44	45	46	47	48	47	47
1.4272074260456791e-6	1.547304478776483e-8	1.2869230612919114e-8	1.2837927798749459e-8	1.5112416125334883e-8	2.0624077787916687e-6	4.389417728375369e-6	1.569746932934258e-8	1183	XUT_13R-73	NA	chrXIII:171531-173499(-)	XUTs	1	NA	NA	2	NA	3	NA	NA	8	NA	NA	36.5	NA	25.6666666666667	NA	NA	8	NA	NA	36.5	NA	24	NA	NA	8	8	8	8	8	8	8	8	8	8	8	NA	NA
9.990451982319755e-6	1.547304478776483e-6	5.147692245167646e-6	3.851378339624838e-6	7.556208062667441e-6	4.1248155575833375e-6	5.852556971167159e-6	7.848734664671288e-6	1186	XUT_14F-101,SUT325,CUT328	NA	chrXIV:270144-271219(+)	CUTs	7	3	5	4	1	4	5	4	62.1428571428571	25.6666666666667	33.6	23.5	54	23.75	37.4	44.25	49	29	32	22.5	54	26.5	41	44.5	50.5419950061891	NA	24.4	29.8	35.2	49	60.5	64.4	77.2	107.8	138.4	23.6303306280821	NA
5.7088297041827165e-6	3.094608957552966e-6	6.434615306459557e-6	1.0270342238999567e-5	6.044966450133953e-6	6.187223336375007e-6	7.315696213958949e-6	3.1394938658685152e-6	1187	XUT_14F-102,SUT326	NA	chrXIV:271873-274241(+)	XUTs	4	8	4	6	2	5	2	5	54	44.875	40.75	56.5	17.5	33.4	37.5	52	41.5	43.5	41.5	42	17.5	36	37.5	47	46.4219150782059	NA	27.25	29.5	31.75	41.5	59.25	69	78.75	88.5	98.25	42.9240667654412	NA
2.8544148520913582e-6	1.547304478776483e-8	1.2869230612919115e-6	7.702756679249676e-6	3.0224832250669765e-6	5.156019446979172e-6	1.4631392427917897e-6	4.7092407988027735e-6	1188	XUT_14F-116,SUT327,XUT_14F-118	NA	chrXIV:318615-319917(+)	XUTs	2	6	2	5	NA	1	3	1	59.5	38.5	32.5	49.4	NA	25	28.6666666666667	15	59.5	41.5	32.5	26	NA	25	28	15	59.143892330485	NA	53.65	54.3	54.95	59.5	62.75	63.4	64.05	64.7	65.35	34.8480285066807	NA
1.4272074260456791e-6	1.547304478776483e-8	1.2869230612919114e-8	3.851378339624838e-6	4.533724837600465e-6	4.1248155575833375e-6	7.315696213958949e-6	1.0988228530539804e-5	1189	XUT_14F-123,CUT330	NA	chrXIV:337941-339295(+)	CUTs	1	3	3	4	NA	5	7	NA	49	26.6666666666667	27.3333333333333	25.75	NA	24.6	38.5714285714286	NA	49	26	24	23.5	NA	25	35	NA	49	49	49	49	49	49	49	49	49	49	49	26.051181234451	NA
9.990451982319755e-6	7.736522393882416e-6	1.1582307551627203e-5	1.283792779874946e-6	1.813489935040186e-5	9.280835004562509e-6	2.9262784855835795e-6	1.0988228530539804e-5	1191	XUT_14F-142,SUT330	NA	chrXIV:372463-374321(+)	XUTs	7	1	12	9	5	2	7	9	41	34	43.75	35.4444444444444	43.8	30	24.8571428571429	61.4444444444444	38	34	37	41	38	30	21	49	38.242012941884	28	25.9	26.8	27.7	38	47.5	52	56.8	62.2	67.6	34	34
2.8544148520913582e-6	1.547304478776483e-6	6.434615306459557e-6	3.851378339624838e-6	9.06744967520093e-6	1.2374446672750013e-5	1.1705113942334318e-5	4.7092407988027735e-6	1192	XUT_14F-166,SUT333	NA	chrXIV:440725-441306(+)	XUTs	2	3	6	12	1	8	3	5	45	37.6666666666667	43.3333333333333	39.5	52	33.25	49	55.6	45	32	38	37	52	32	35	52	36	NA	20.7	23.4	26.1	45	58.5	61.2	63.9	66.6	69.3	32.1658060687125	NA
1.4272074260456791e-6	1.547304478776483e-8	1.2869230612919115e-6	3.851378339624838e-6	1.5112416125334882e-6	2.0624077787916687e-6	1.4631392427917897e-6	3.1394938658685152e-6	1195	XUT_14F-214	NA	chrXIV:546153-546781(+)	XUTs	1	3	1	2	NA	1	2	1	27	33.3333333333333	28	39	NA	39	28	41	27	29	28	39	NA	39	28	41	27	27	27	27	27	27	27	27	27	27	27	32.1883424230454	NA
1.4272074260456791e-6	1.547304478776483e-8	1.2869230612919114e-8	1.2837927798749459e-8	1.5112416125334882e-6	1.0312038893958345e-8	1.4631392427917898e-8	1.5697469329342576e-6	1196	XUT_14F-219	NA	chrXIV:561385-561815(+)	XUTs	1	NA	1	NA	NA	NA	1	NA	26	NA	28	NA	NA	NA	40	NA	26	NA	28	NA	NA	NA	40	NA	26	26	26	26	26	26	26	26	26	26	26	NA	NA
7.136037130228396e-6	6.189217915105932e-6	5.147692245167646e-6	7.702756679249676e-6	4.533724837600465e-6	1.134324278335418e-5	5.852556971167159e-6	4.7092407988027735e-6	1198	XUT_14F-236	NA	chrXIV:599180-600285(+)	XUTs	5	6	3	11	4	4	3	4	46.4	37.3333333333333	37	48.1818181818182	64	59.5	20.3333333333333	48.25	42	36.5	34	47	67.5	54.5	14	52.5	44.9855802266541	NA	34	35	36	42	53	55.6	58.2	60.8	63.4	34.3115829824554	NA
9.990451982319755e-6	6.189217915105932e-6	1.1582307551627203e-5	5.135171119499784e-6	4.533724837600465e-6	5.156019446979172e-6	1.4631392427917897e-6	1.5697469329342576e-6	1201	XUT_14F-257,CUT347,SUT337	NA	chrXIV:629054-629530(+)	CUTs	7	4	3	5	4	1	1	9	41.5714285714286	72	18.6666666666667	50.8	42.75	36	29	38	40	48	17	21	43.5	36	29	39	40.8423137298348	35	32.2	33.4	34.6	40	49	49.6	50.2	50.8	51.4	53.421319868872	NA
4.281622278137038e-6	6.189217915105932e-6	6.434615306459557e-6	1.0270342238999567e-5	9.06744967520093e-6	9.280835004562509e-6	8.778835456750738e-6	9.418481597605547e-6	1202	XUT_14F-259,SUT338	NA	chrXIV:632763-634070(+)	XUTs	3	8	6	9	4	6	6	5	47.6666666666667	53.875	37.3333333333333	34.6666666666667	57	36	25.3333333333333	56	39	49	34.5	28	58.5	29.5	19	59	45.4981684244405	NA	35.4	35.8	36.2	39	54	57	60	63	66	51.1902431524891	75
4.281622278137038e-6	1.547304478776483e-6	7.721538367751468e-6	2.567585559749892e-6	4.533724837600465e-6	3.0936116681875033e-6	1.4631392427917898e-8	1.569746932934258e-8	1204	XUT_14F-289,SUT339	NA	chrXIV:724416-726019(+)	XUTs	3	2	3	3	1	NA	NA	6	47	48.5	42.3333333333333	46.3333333333333	76	NA	NA	61.3333333333333	50	48.5	43	49	76	NA	NA	51	46.6314927695435	NA	40.1	41.2	42.3	50	51	51.2	51.4	51.6	51.8	47.9165942028438	NA
1.4272074260456791e-6	1.547304478776483e-6	2.573846122583823e-6	5.135171119499784e-6	4.533724837600465e-6	6.187223336375007e-6	4.389417728375369e-6	7.848734664671288e-6	1205	XUT_14F-290,SUT340,SUT341,XUT_14F-292	NA	chrXIV:727570-730172(+)	XUTs	1	4	3	6	1	3	5	2	45	39	23.3333333333333	40.8333333333333	21	33.3333333333333	47	27	45	38	17	31.5	21	28	52	27	45	45	45	45	45	45	45	45	45	45	45	32.0559216605487	NA
1.4272074260456791e-6	1.547304478776483e-8	1.2869230612919114e-8	1.2837927798749459e-8	1.5112416125334883e-8	1.0312038893958345e-8	1.4631392427917898e-8	1.569746932934258e-8	1206	XUT_14F-296	NA	chrXIV:739323-739663(+)	XUTs	1	NA	NA	NA	NA	NA	NA	NA	56	NA	NA	NA	NA	NA	NA	NA	56	NA	NA	NA	NA	NA	NA	NA	56	56	56	56	56	56	56	56	56	56	56	NA	NA
5.7088297041827165e-6	3.094608957552966e-6	5.147692245167646e-6	6.41896389937473e-6	9.06744967520093e-6	1.0312038893958344e-6	8.778835456750738e-6	3.1394938658685152e-6	1208	XUT_14F-303,SUT344	NA	chrXIV:743787-746430(+)	XUTs	4	5	6	1	2	6	2	4	39	62.6	41.8333333333333	43	26	51.3333333333333	32	51.25	38	69	36	43	26	52.5	32	51	37.6751293642031	NA	27.35	28.7	30.05	38	44.25	46.2	48.15	50.1	52.05	56.1990446556767	NA
8.563244556274075e-6	4.64191343632945e-6	3.860769183875734e-6	5.135171119499784e-6	4.533724837600465e-6	6.187223336375007e-6	1.1705113942334318e-5	2.3546203994013865e-5	1209	XUT_14F-306	NA	chrXIV:755222-756770(+)	XUTs	6	4	3	6	3	8	15	3	49.5	67.25	49.3333333333333	62	54	45.25	49	39.3333333333333	43.5	56.5	53	62	51	42.5	49	35	47.0797395721894	34	34	34	34	43.5	63	68	69.5	71	72.5	64.5787621897476	NA
1.4272074260456791e-6	3.094608957552966e-6	2.573846122583823e-6	2.567585559749892e-6	1.5112416125334882e-6	5.156019446979172e-6	2.9262784855835795e-6	4.7092407988027735e-6	1210	XUT_14F-313,SUT345	NA	chrXIV:759585-760798(+)	XUTs	1	2	1	5	2	2	3	2	44	48	15	43.4	54	42	47.3333333333333	38	44	48	15	39	54	42	51	38	44	44	44	44	44	44	44	44	44	44	44	46.475800154489	NA
1.4272074260456791e-6	1.547304478776483e-8	1.2869230612919115e-6	1.283792779874946e-6	4.533724837600465e-6	4.1248155575833375e-6	1.1705113942334318e-5	9.418481597605547e-6	1211	XUT_14F-37,CUT315	NA	chrXIV:104256-104756(+)	CUTs	1	1	3	4	NA	8	6	1	21	8	44	21.75	NA	22	27.3333333333333	29	21	8	36	16	NA	18.5	22.5	29	21	21	21	21	21	21	21	21	21	21	21	8	8
8.563244556274075e-6	9.2838268726589e-6	9.008461429043379e-6	8.98654945912462e-6	6.044966450133953e-6	6.187223336375007e-6	4.389417728375369e-6	9.418481597605547e-6	1213	XUT_14F-55,CUT319,SUT323	NA	chrXIV:168012-169833(+)	CUTs	6	7	4	6	6	3	6	7	40.8333333333333	64.5714285714286	26.25	31.3333333333333	53	170.333333333333	32.1666666666667	49.5714285714286	40	45	24.5	33	53.5	50	33	44	38.8828111793227	48	27.25	27.5	27.75	40	48	48	51.5	55	58.5	52.4858202763429	NA
2.8544148520913582e-6	1.547304478776483e-8	1.2869230612919115e-6	2.567585559749892e-6	3.0224832250669765e-6	2.0624077787916687e-6	1.4631392427917898e-8	1.569746932934258e-8	1214	XUT_14F-6	NA	chrXIV:16387-17821(+)	XUTs	2	2	2	2	NA	NA	NA	1	27	45.5	50	47.5	NA	NA	NA	61	27	45.5	50	47.5	NA	NA	NA	61	20.1246117974981	NA	10.8	12.6	14.4	27	36	37.8	39.6	41.4	43.2	44.0227214061103	NA
1.4272074260456791e-6	1.547304478776483e-8	1.2869230612919115e-6	1.2837927798749459e-8	1.5112416125334883e-8	1.0312038893958345e-8	1.4631392427917898e-8	1.5697469329342576e-6	1215	XUT_14F-61	NA	chrXIV:179958-181104(+)	XUTs	1	NA	NA	NA	NA	NA	1	1	54	NA	NA	NA	NA	NA	37	56	54	NA	NA	NA	NA	NA	37	56	54	54	54	54	54	54	54	54	54	54	54	NA	NA
1.4272074260456793e-5	1.7020349266541317e-5	1.4156153674211026e-5	1.5405513358499352e-5	3.324731547573674e-5	3.29985244606667e-5	3.5115341827002954e-5	4.238316718922496e-5	1218	XUT_14R-130,SUT747	NA	chrXIV:335166-337788(-)	XUTs	10	12	22	32	11	24	27	11	63.6	58	49.2727272727273	49.59375	56.3636363636364	40.375	40.7407407407407	38	50	58.5	50	45.5	58	39.5	39	35	49.7838245545744	NA	17.8	19.6	21.75	50	94	109.6	119.95	129.2	134.6	48.9851051078742	NA
1.4272074260456791e-6	1.547304478776483e-8	1.2869230612919115e-6	1.2837927798749459e-8	1.5112416125334883e-8	1.0312038893958345e-8	5.852556971167159e-6	6.2789877317370305e-6	1220	XUT_14R-162,CUT811	NA	chrXIV:405949-408103(-)	CUTs	1	NA	NA	NA	NA	4	4	1	25	NA	NA	NA	NA	24.75	20.75	32	25	NA	NA	NA	NA	25	23.5	32	25	25	25	25	25	25	25	25	25	25	25	NA	NA
2.8544148520913582e-6	1.547304478776483e-6	1.2869230612919115e-6	1.283792779874946e-6	1.5112416125334882e-6	1.0312038893958344e-6	2.9262784855835795e-6	1.5697469329342576e-6	1222	XUT_14R-187,SUT748	NA	chrXIV:465519-466655(-)	XUTs	2	1	1	1	1	2	1	1	21.5	44	53	46	21	34.5	37	25	21.5	44	53	46	21	34.5	37	25	21.3541565040626	NA	19.25	19.5	19.75	21.5	22.75	23	23.25	23.5	23.75	44	44
1.4272074260456791e-6	4.64191343632945e-6	2.573846122583823e-6	3.851378339624838e-6	4.533724837600465e-6	4.1248155575833375e-6	5.852556971167159e-6	1.5697469329342576e-6	1225	XUT_14R-204	NA	chrXIV:490195-491243(-)	XUTs	1	3	3	4	3	4	1	2	15	56	29.6666666666667	29.75	49.3333333333333	25.75	15	35	15	39	29	30	49	27.5	15	35	15	15	15	15	15	15	15	15	15	15	15	51.5375664574859	39
1.4272074260456791e-6	1.547304478776483e-8	2.573846122583823e-6	1.283792779874946e-6	3.0224832250669765e-6	1.0312038893958344e-6	1.4631392427917897e-6	1.569746932934258e-8	1227	XUT_14R-21,SUT742	NA	chrXIV:64997-66251(-)	XUTs	1	1	2	1	NA	1	NA	2	41	31	23.5	20	NA	8	NA	28.5	41	31	23.5	20	NA	8	NA	28.5	41	41	41	41	41	41	41	41	41	41	41	31	31
1.4272074260456791e-6	1.547304478776483e-6	1.2869230612919114e-8	2.567585559749892e-6	1.5112416125334883e-8	1.0312038893958344e-6	1.4631392427917897e-6	1.5697469329342576e-6	1228	XUT_14R-217	NA	chrXIV:525015-525521(-)	XUTs	1	2	NA	1	1	1	1	NA	13	24.5	NA	50	7	16	32	NA	13	24.5	NA	50	7	16	32	NA	13	13	13	13	13	13	13	13	13	13	13	21.6333076527839	NA
4.281622278137038e-6	9.2838268726589e-6	6.434615306459557e-6	1.1554135018874512e-5	4.533724837600465e-6	2.0624077787916687e-6	4.389417728375369e-6	3.1394938658685152e-6	1229	XUT_14R-219,CUT816	NA	chrXIV:525538-525839(-)	CUTs	3	9	3	2	6	3	2	5	43	30.1111111111111	27.6666666666667	20	35.1666666666667	20	20.5	26.2	53	32	28	20	34	19	20.5	29	40.1260606339009	53	26	29	32	53	53	53	53	53	53	28.8899798305331	NA
7.136037130228396e-6	1.547304478776483e-8	2.573846122583823e-6	1.283792779874946e-6	1.5112416125334882e-6	1.0312038893958344e-6	2.9262784855835795e-6	7.848734664671288e-6	1233	XUT_14R-269,SUT752	NA	chrXIV:609616-611305(-)	XUTs	5	1	1	1	NA	2	5	2	52.8	82	48	39	NA	41	51.2	41.5	54	82	48	39	NA	41	58	41.5	50.8625893195464	54	35.2	38.4	41.6	54	54	58.4	62.8	67.2	71.6	82	82
1.4272074260456791e-6	7.736522393882416e-6	3.860769183875734e-6	6.41896389937473e-6	3.0224832250669765e-6	3.0936116681875033e-6	1.4631392427917898e-8	3.1394938658685152e-6	1236	XUT_14R-291,SUT754	NA	chrXIV:652436-653208(-)	XUTs	1	5	2	3	5	NA	2	3	25	37.8	50.5	20.6666666666667	38.8	NA	11	39.6666666666667	25	27	50.5	21	38	NA	11	38	25	25	25	25	25	25	25	25	25	25	25	34.1418850467946	NA
1.4272074260456791e-6	1.547304478776483e-6	2.573846122583823e-6	2.567585559749892e-6	1.5112416125334883e-8	2.0624077787916687e-6	1.4631392427917897e-6	1.2557975463474061e-5	1238	XUT_14R-330,SUT757	NA	chrXIV:740186-742228(-)	XUTs	1	2	NA	2	1	1	8	2	26	53.5	NA	32	18	95	36.75	46.5	26	53.5	NA	32	18	95	35.5	46.5	26	26	26	26	26	26	26	26	26	26	26	53.3104117410473	NA
2.8544148520913582e-6	7.736522393882416e-6	6.434615306459557e-6	7.702756679249676e-6	3.0224832250669765e-6	7.21842722577084e-6	5.852556971167159e-6	7.848734664671288e-6	1239	XUT_14R-40,SUT743	NA	chrXIV:110700-112904(-)	XUTs	2	6	2	7	5	4	5	5	33.5	47.5	17.5	27.7142857142857	48.8	22	28.2	67	33.5	38.5	17.5	26	59	21	26	68	31.0805405358401	NA	22.25	23.5	24.75	33.5	39.75	41	42.25	43.5	44.75	37.0978059696174	NA
2.8544148520913582e-6	3.094608957552966e-6	1.2869230612919115e-6	1.283792779874946e-6	4.533724837600465e-6	3.0936116681875033e-6	4.389417728375369e-6	3.1394938658685152e-6	1241	XUT_14R-74,SUT744	NA	chrXIV:201340-201983(-)	XUTs	2	1	3	3	2	3	2	1	30	34	42	21	59	24.3333333333333	26.5	45	30	34	33	20	59	22	26.5	45	28.6181760425084	NA	21.9	22.8	23.7	30	34.5	35.4	36.3	37.2	38.1	34	34
4.281622278137038e-6	1.2378435830211865e-5	9.008461429043379e-6	1.283792779874946e-6	1.2089932900267906e-5	5.156019446979172e-6	4.389417728375369e-6	1.0988228530539804e-5	1242	XUT_14R-75,SUT745	NA	chrXIV:204900-206789(-)	XUTs	3	1	8	5	8	3	7	7	48.3333333333333	54	24.875	53.4	46	34.6666666666667	37	55	32	54	21	51	44.5	19	38	59	19.2235821348213	NA	5	8	11	32	71.5	79.4	87.3	95.2	103.1	54	54
1.4272074260456791e-6	1.547304478776483e-6	1.2869230612919115e-6	5.135171119499784e-6	1.5112416125334882e-6	3.0936116681875033e-6	5.852556971167159e-6	4.7092407988027735e-6	1244	XUT_15F-1	NA	chrXV:3206-4031(+)	XUTs	1	4	1	3	1	4	3	1	50	24.75	42	27.6666666666667	64	36	60.3333333333333	43	50	24.5	42	27	64	32	34	43	50	50	50	50	50	50	50	50	50	50	50	22.1513240960052	NA
4.281622278137038e-6	4.64191343632945e-6	9.008461429043379e-6	1.0270342238999567e-5	1.0578691287734419e-5	1.5468058340937514e-5	8.778835456750738e-6	7.848734664671288e-6	1245	XUT_15F-10,SUT349,CUT354	NA	chrXV:21145-22509(+)	CUTs	3	8	7	15	3	6	5	7	46	47.125	46.5714285714286	26.1333333333333	36.3333333333333	28	22.2	32.8571428571429	48	44	32	22	26	26.5	24	33	40.1560570299639	NA	21.9	24.8	27.7	48	59.5	61.8	64.1	66.4	68.7	39.6317081420435	39
1.4272074260456791e-6	4.64191343632945e-6	1.2869230612919115e-6	3.851378339624838e-6	1.5112416125334882e-6	1.0312038893958344e-6	2.9262784855835795e-6	1.5697469329342576e-6	1246	XUT_15F-102,SUT356	NA	chrXV:225493-226586(+)	XUTs	1	3	1	1	3	2	1	1	35	51.3333333333333	23	39	92	31	56	52	35	49	23	39	71	31	56	52	35	35	35	35	35	35	35	35	35	35	35	45.2111883964031	NA
5.7088297041827165e-6	1.547304478776483e-6	5.147692245167646e-6	3.851378339624838e-6	4.533724837600465e-6	3.0936116681875033e-6	7.315696213958949e-6	7.848734664671288e-6	1254	XUT_15F-144,CUT368	NA	chrXV:315268-316730(+)	CUTs	4	3	3	3	1	5	5	4	57.75	26	36.6666666666667	29.6666666666667	118	31.6	45.2	39.75	56	31	43	30	118	29	53	38	57.5091464160824	53	53	53	53	56	60.75	61.8	62.85	63.9	64.95	24.596178929282	NA
1.4272074260456791e-6	7.736522393882416e-6	6.434615306459557e-6	3.851378339624838e-6	3.0224832250669765e-6	4.1248155575833375e-6	5.852556971167159e-6	1.0988228530539804e-5	1255	XUT_15F-163,SUT361	NA	chrXV:348318-349018(+)	XUTs	1	3	2	4	5	4	7	5	28	68	25.5	33	40.2	73.5	42.5714285714286	36	28	65	25.5	36.5	41	56.5	46	29	28	28	28	28	28	28	28	28	28	28	28	51.2752007729502	NA
5.7088297041827165e-6	7.736522393882416e-6	1.1582307551627203e-5	1.1554135018874512e-5	7.556208062667441e-6	2.0624077787916687e-6	2.9262784855835795e-6	1.5697469329342576e-6	1256	XUT_15F-18,SUT351	NA	chrXV:33344-34401(+)	XUTs	4	9	5	2	5	2	1	9	43.25	33.8888888888889	27.8	15.5	51.6	38	17	40.5555555555556	47.5	36	26	15.5	52	38	17	34	41.6977021395574	52	28.55	31.1	33.65	47.5	52	52	52	52	52	31.6376110061858	40
2.8544148520913582e-6	6.189217915105932e-6	5.147692245167646e-6	2.567585559749892e-6	4.533724837600465e-6	5.156019446979172e-6	1.4631392427917898e-8	9.418481597605547e-6	1257	XUT_15F-197,SUT365,CUT373	NA	chrXV:418050-418866(+)	CUTs	2	2	3	5	4	NA	6	4	33.5	72	34	32	46.75	NA	29.8333333333333	29.75	33.5	72	38	30	48.5	NA	33	31.5	32.86335345031	NA	27.65	28.3	28.95	33.5	36.75	37.4	38.05	38.7	39.35	63.9921870231046	NA
8.563244556274075e-6	4.64191343632945e-6	2.573846122583823e-6	8.98654945912462e-6	9.06744967520093e-6	7.21842722577084e-6	4.389417728375369e-6	1.2557975463474061e-5	1258	XUT_15F-200,SUT366,CUT375	NA	chrXV:422379-425258(+)	CUTs	6	7	6	7	3	3	8	2	51.1666666666667	43.4285714285714	41.3333333333333	36.5714285714286	66.3333333333333	24.3333333333333	42.75	26.5	48	44	44.5	25	50	21	44	26.5	47.7668167066772	NA	29.75	32.5	35.25	48	60.75	62	67.5	73	78.5	41.3417426877186	NA
1.4272074260456791e-6	7.736522393882416e-6	2.573846122583823e-6	2.567585559749892e-6	4.533724837600465e-6	4.1248155575833375e-6	2.9262784855835795e-6	4.7092407988027735e-6	1262	XUT_15F-249,SUT368	NA	chrXV:506932-507946(+)	XUTs	1	2	3	4	5	2	3	2	60	52	150.666666666667	36.5	68	20.5	37.6666666666667	36.5	60	52	60	38.5	63	20.5	42	36.5	60	60	60	60	60	60	60	60	60	60	60	51.6526862805798	NA
1.4272074260456791e-6	1.547304478776483e-8	1.2869230612919114e-8	1.2837927798749459e-8	1.5112416125334883e-8	1.0312038893958345e-8	1.4631392427917898e-8	1.569746932934258e-8	1263	XUT_15F-265	NA	chrXV:559685-560281(+)	XUTs	1	NA	NA	NA	NA	NA	NA	NA	65	NA	NA	NA	NA	NA	NA	NA	65	NA	NA	NA	NA	NA	NA	NA	65	65	65	65	65	65	65	65	65	65	65	NA	NA
2.8544148520913582e-6	1.547304478776483e-8	1.2869230612919115e-6	1.283792779874946e-6	1.5112416125334882e-6	1.0312038893958345e-8	1.4631392427917897e-6	1.5697469329342576e-6	1266	XUT_15F-288,SUT371,CUT385	NA	chrXV:617169-618246(+)	CUTs	2	1	1	NA	NA	1	1	1	32.5	56	40	NA	NA	24	23	36	32.5	56	40	NA	NA	24	23	36	31.3687742827163	NA	24.85	25.7	26.55	32.5	36.75	37.6	38.45	39.3	40.15	56	56
8.563244556274075e-6	6.189217915105932e-6	1.1582307551627203e-5	8.98654945912462e-6	6.044966450133953e-6	6.187223336375007e-6	2.9262784855835795e-6	1.5697469329342576e-6	1268	XUT_15F-307,SUT374,CUT388	NA	chrXV:667841-670634(+)	CUTs	6	7	4	6	4	2	1	9	44	35.2857142857143	43	37	62.5	27.5	37	50.4444444444444	41.5	33	40	30	63	27.5	37	48	43.0013072529901	NA	33.5	34	34.5	41.5	52.25	55	55.75	56.5	57.25	32.2632266105038	51
1.4272074260456791e-6	1.547304478776483e-8	1.2869230612919114e-8	1.2837927798749459e-8	3.0224832250669765e-6	1.0312038893958344e-6	1.4631392427917898e-8	6.2789877317370305e-6	1271	XUT_15F-318	NA	chrXV:682365-683099(+)	XUTs	1	NA	2	1	NA	NA	4	NA	47	NA	28	75	NA	NA	37	NA	47	NA	28	75	NA	NA	36.5	NA	47	47	47	47	47	47	47	47	47	47	47	NA	NA
2.8544148520913582e-6	6.189217915105932e-6	1.2869230612919115e-6	6.41896389937473e-6	4.533724837600465e-6	1.3405650562145847e-5	3.0725924098627584e-5	2.1976457061079608e-5	1272	XUT_15F-331,SUT377	NA	chrXV:701568-703951(+)	XUTs	2	5	3	13	4	21	14	1	72	62.2	39	54.8461538461538	51.5	50.6666666666667	44.2142857142857	56	72	54	41	55	48.5	45	41	56	70.6257743320383	NA	59.4	60.8	62.2	72	79	80.4	81.8	83.2	84.6	59.9022318987041	NA
4.281622278137038e-6	1.547304478776483e-6	3.860769183875734e-6	1.283792779874946e-6	1.5112416125334883e-8	1.0312038893958344e-6	1.4631392427917897e-6	1.569746932934258e-8	1273	XUT_15F-345	NA	chrXV:744434-745496(+)	XUTs	3	1	NA	1	1	1	NA	3	31.3333333333333	43	NA	14	53	34	NA	44.3333333333333	22	43	NA	14	53	34	NA	50	27.7563900550964	NA	18.4	18.8	19.2	22	38	41.2	44.4	47.6	50.8	43	43
2.8544148520913582e-6	6.189217915105932e-6	5.147692245167646e-6	1.283792779874946e-6	7.556208062667441e-6	3.0936116681875033e-6	5.852556971167159e-6	1.7267216262276837e-5	1275	XUT_15F-436	NA	chrXV:968748-970331(+)	XUTs	2	1	5	3	4	4	11	4	25.5	50	48.6	55	66.25	52.75	31.3636363636364	44.5	25.5	50	43	50	63.5	55.5	26	52	24.6576560118759	NA	19.65	20.3	20.95	25.5	28.75	29.4	30.05	30.7	31.35	50	50
4.281622278137038e-6	1.547304478776483e-8	1.2869230612919115e-6	1.283792779874946e-6	1.5112416125334883e-8	1.0312038893958344e-6	1.4631392427917898e-8	3.1394938658685152e-6	1276	XUT_15F-448,CUT395	NA	chrXV:994999-997115(+)	CUTs	3	1	NA	1	NA	NA	2	1	60.6666666666667	61	NA	29	NA	NA	26	217	40	61	NA	29	NA	NA	26	217	46.0415503592629	NA	22	24	26	40	81	89.2	97.4	105.6	113.8	61	61
4.281622278137038e-6	4.64191343632945e-6	5.147692245167646e-6	2.567585559749892e-6	1.5112416125334882e-6	2.0624077787916687e-6	1.4631392427917898e-8	1.569746932934258e-8	1277	XUT_15F-453	NA	chrXV:1018990-1019917(+)	XUTs	3	2	1	2	3	NA	NA	4	36.6666666666667	46	49	37.5	32	NA	NA	44	35	46	49	37.5	36	NA	NA	41	36.1521339626285	NA	30.5	31	31.5	35	40	41	42	43	44	40.9267638593622	NA
1.4272074260456793e-5	7.736522393882416e-6	1.2869230612919115e-6	3.851378339624838e-6	3.0224832250669765e-6	1.0312038893958345e-8	5.852556971167159e-6	1.5697469329342577e-5	1279	XUT_15F-9	NA	chrXV:17984-18684(+)	XUTs	10	3	2	NA	5	4	10	1	38.9	33.6666666666667	28.5	NA	38.6	60	51.8	60	37	38	28.5	NA	39	61	49	60	36.7373390865537	37	19.9	20.8	25.55	37	47.5	48.8	50.6	52.8	56.4	32.8866635401482	NA
2.8544148520913582e-6	4.64191343632945e-6	7.721538367751468e-6	6.41896389937473e-6	9.06744967520093e-6	6.187223336375007e-6	1.1705113942334318e-5	1.569746932934258e-8	1281	XUT_15R-101	NA	chrXV:169968-170824(-)	XUTs	2	5	6	6	3	8	NA	6	49.5	35.4	38	31.8333333333333	43.6666666666667	50.625	NA	36.3333333333333	49.5	27	35	28	44	42	NA	39.5	48.1456124688429	NA	39.15	40.3	41.45	49.5	55.25	56.4	57.55	58.7	59.85	32.5035569175101	NA
5.7088297041827165e-6	7.736522393882416e-6	5.147692245167646e-6	5.135171119499784e-6	4.533724837600465e-6	7.21842722577084e-6	1.3168253185126108e-5	9.418481597605547e-6	1282	XUT_15R-116,SUT768	NA	chrXV:219022-220564(-)	XUTs	4	4	3	7	5	9	6	4	51.5	63.75	33	30.4285714285714	63.8	42.6666666666667	50.6666666666667	42.75	50	57.5	31	22	63	44	52	43.5	50.3946313513964	NA	39.5	41	42.5	50	56	58.4	60.8	63.2	65.6	62.2394516891284	NA
1.4272074260456793e-5	1.7020349266541317e-5	1.0295384490335292e-5	2.182447725787408e-5	2.4179865800535812e-5	1.3405650562145847e-5	1.0241974699542527e-5	6.2789877317370305e-6	1284	XUT_15R-149,SUT769	NA	chrXV:326093-326454(-)	XUTs	10	17	16	13	11	7	4	8	29.8	38.3529411764706	29.4375	40.3846153846154	28.1818181818182	26	33.75	26.75	25.5	25	28.5	23	24	22	36	25	27.0610806206563	42	14.8	16.6	18.05	25.5	40.5	42	42	43.4	49.7	26.2947575593211	NA
5.7088297041827165e-6	1.547304478776483e-6	2.573846122583823e-6	2.567585559749892e-6	3.0224832250669765e-6	2.0624077787916687e-6	2.9262784855835795e-6	1.5697469329342576e-6	1285	XUT_15R-150,CUT833	NA	chrXV:331186-333402(-)	CUTs	4	2	2	2	1	2	1	2	39.25	130.5	42.5	47.5	37	64.5	34	37.5	40	130.5	42.5	47.5	37	64.5	34	37.5	38.8407943375031	NA	32.05	33.1	34.15	40	43	43.6	44.2	44.8	45.4	109.169592836101	NA
1.1417659408365433e-5	6.189217915105932e-6	6.434615306459557e-6	7.702756679249676e-6	7.556208062667441e-6	3.0936116681875033e-6	2.9262784855835795e-6	6.2789877317370305e-6	1287	XUT_15R-169,SUT772	NA	chrXV:356079-357227(-)	XUTs	8	6	5	3	4	2	4	5	29.25	34.5	35.2	36.6666666666667	41	32	35.25	28.4	26.5	37.5	28	35	40.5	32	34	29	25.4456271538802	16	13.4	14.8	16	26.5	41	43.8	46.6	48.2	49.6	28.0831828723336	NA
2.8544148520913582e-6	3.094608957552966e-6	2.573846122583823e-6	1.283792779874946e-6	3.0224832250669765e-6	2.0624077787916687e-6	2.9262784855835795e-6	3.1394938658685152e-6	1292	XUT_15R-19	NA	chrXV:24591-25491(-)	XUTs	2	1	2	2	2	2	2	2	52.5	64	32	28.5	39	46	62	31.5	52.5	64	32	28.5	39	46	62	31.5	49.4974746830583	NA	36.75	38.5	40.25	52.5	61.25	63	64.75	66.5	68.25	64	64
8.563244556274075e-6	1.547304478776483e-6	1.2869230612919115e-5	1.4121720578624405e-5	1.813489935040186e-5	1.0312038893958343e-5	5.852556971167159e-6	9.418481597605547e-6	1295	XUT_15R-249,SUT779	NA	chrXV:521265-522630(-)	XUTs	6	11	12	10	1	4	6	10	33.3333333333333	28.1818181818182	26.4166666666667	31.9	105	52.5	23	25.5	29.5	23	21	32	105	19	23.5	21	23.3417335425429	NA	7	9	11	29.5	54.5	58	59.75	61.5	63.25	23.0201321565309	NA
2.8544148520913582e-6	1.547304478776483e-6	1.2869230612919115e-6	1.2837927798749459e-8	1.5112416125334883e-8	1.0312038893958344e-6	2.9262784855835795e-6	3.1394938658685152e-6	1296	XUT_15R-264	NA	chrXV:577775-578076(-)	XUTs	2	NA	NA	1	1	2	2	1	35.5	NA	NA	37	44	26	42.5	34	35.5	NA	NA	37	44	26	42.5	34	32.832910318764	NA	23.35	24.7	26.05	35.5	42.25	43.6	44.95	46.3	47.65	NA	NA
1.4272074260456791e-6	3.094608957552966e-6	2.573846122583823e-6	3.851378339624838e-6	1.5112416125334882e-6	1.0312038893958344e-6	4.389417728375369e-6	6.2789877317370305e-6	1297	XUT_15R-265,SUT782	NA	chrXV:578501-579950(-)	XUTs	1	3	1	1	2	3	4	2	21	45	20	66	63	34	47.5	46.5	21	29	20	66	63	21	34.5	46.5	21	21	21	21	21	21	21	21	21	21	21	39.548463720857	NA
4.281622278137038e-6	7.736522393882416e-6	1.0295384490335292e-5	1.1554135018874512e-5	6.044966450133953e-6	1.0312038893958343e-5	5.852556971167159e-6	1.412772239640832e-5	1301	XUT_15R-33,SUT764	NA	chrXV:38869-40345(-)	XUTs	3	9	4	10	5	4	9	8	46.6666666666667	44	38.5	47.2	66.2	28.5	39.7777777777778	63.5	49	42	37	45	64	27.5	42	63.5	44.2145171835946	NA	30.1	32.2	34.3	49	56	57.4	58.8	60.2	61.6	42.0444991500334	42
2.8544148520913582e-6	1.547304478776483e-8	2.573846122583823e-6	2.567585559749892e-6	1.5112416125334882e-6	3.0936116681875033e-6	2.9262784855835795e-6	3.1394938658685152e-6	1302	XUT_15R-34,SUT765	NA	chrXV:40791-43402(-)	XUTs	2	2	1	3	NA	2	2	2	36	58	27	39	NA	39.5	47	68.5	36	58	27	51	NA	39.5	47	68.5	33.166247903554	NA	23.4	24.8	26.2	36	43	44.4	45.8	47.2	48.6	56.5243310442503	NA
1.4272074260456791e-6	1.547304478776483e-8	1.2869230612919114e-8	1.283792779874946e-6	3.0224832250669765e-6	1.0312038893958345e-8	1.4631392427917898e-8	1.569746932934258e-8	1305	XUT_15R-366	NA	chrXV:837598-838199(-)	XUTs	1	1	2	NA	NA	NA	NA	NA	49	35	40	NA	NA	NA	NA	NA	49	35	40	NA	NA	NA	NA	NA	49	49	49	49	49	49	49	49	49	49	49	35	35
2.1408111390685188e-5	1.7020349266541317e-5	1.1582307551627203e-5	3.594619783649848e-5	1.3601174512801395e-5	1.7530466119729182e-5	2.6336506370252217e-5	1.8836963195211094e-5	1309	XUT_15R-403,YOR318C	NA	chrXV:908474-912535(-)	XUTs	15	28	9	17	11	18	12	9	68.8	46.7857142857143	45.4444444444444	47	36.8181818181818	30.6666666666667	29.3333333333333	57	62	50	31	41	39	30	27	66	54.2124725112309	67	13.7	22	34.1	62	74.5	81.4	93.3	113.6	154.8	42.384648163783	NA
1.5699281686502472e-5	1.547304478776483e-5	9.008461429043379e-6	8.98654945912462e-6	7.556208062667441e-6	1.3405650562145847e-5	7.315696213958949e-6	1.0988228530539804e-5	1310	XUT_15R-427,SUT795	NA	chrXV:969101-970074(-)	XUTs	11	7	5	13	10	5	7	7	34.4545454545455	38	24.8	32.7692307692308	36.4	22	33.5714285714286	41.1428571428571	25	34	25	27	40	23	35	43	28.7720593649802	22	13.5	14	18	25	41.5	50	51	52	75.5	35.9372531445848	NA
7.136037130228396e-6	1.547304478776483e-8	1.2869230612919114e-8	1.283792779874946e-6	3.0224832250669765e-6	3.0936116681875033e-6	1.4631392427917897e-6	7.848734664671288e-6	1311	XUT_15R-430	NA	chrXV:976583-976967(-)	XUTs	5	1	2	3	NA	1	5	NA	63.2	81	59	43.6666666666667	NA	46	62.8	NA	64	81	59	29	NA	46	69	NA	50.0490301474464	NA	19.6	29.2	38.8	64	90	90.8	91.6	92.4	93.2	81	81
3.568018565114198e-5	4.487182988451801e-5	3.34599995935897e-5	3.466240505662354e-5	3.1736073863203256e-5	3.1967320571270864e-5	3.2189063341419376e-5	3.767392639042219e-5	1312	XUT_15R-432,SUT796	NA	chrXV:980940-981498(-)	XUTs	25	27	21	31	29	22	24	26	46.92	45.1111111111111	44.5238095238095	34.1612903225806	49.3793103448276	27.6363636363636	36.7916666666667	44.2692307692308	46	45	38	32	44	24.5	32.5	42	44.7491239495881	NA	24.6	31.4	32	46	53	54	58	67.6	71.6	41.3104310507962	50
1.4272074260456791e-6	1.547304478776483e-8	1.2869230612919114e-8	2.567585559749892e-6	1.5112416125334883e-8	1.0312038893958345e-8	1.4631392427917897e-6	1.569746932934258e-8	1315	XUT_15R-47	NA	chrXV:71387-72313(-)	XUTs	1	2	NA	NA	NA	1	NA	NA	15	46.5	NA	NA	NA	27	NA	NA	15	46.5	NA	NA	NA	27	NA	NA	15	15	15	15	15	15	15	15	15	15	15	44.497190922574	NA
1.4272074260456791e-6	1.547304478776483e-6	1.2869230612919115e-6	1.283792779874946e-6	1.5112416125334882e-6	6.187223336375007e-6	2.9262784855835795e-6	1.5697469329342576e-6	1320	XUT_15R-51,CUT821,SUT766	NA	chrXV:73074-73957(-)	CUTs	1	1	1	6	1	2	1	1	47	22	19	27	60	21	8	30	47	22	19	25	60	21	8	30	47	47	47	47	47	47	47	47	47	47	47	22	22
5.7088297041827165e-6	7.736522393882416e-6	9.008461429043379e-6	1.1554135018874512e-5	9.06744967520093e-6	4.1248155575833375e-6	1.0241974699542527e-5	7.848734664671288e-6	1323	XUT_15R-66,CUT823,SUT767	NA	chrXV:99798-101331(-)	CUTs	4	9	6	4	5	7	5	7	30	30.8888888888889	28.6666666666667	35.75	22.2	33.4285714285714	30	27.7142857142857	31.5	32	27	33.5	14	28	20	22	19.6483330237323	NA	6	9	12	31.5	43.5	45.6	47.7	49.8	51.9	27.5820497585942	32
2.8544148520913582e-6	1.547304478776483e-6	1.2869230612919115e-6	2.567585559749892e-6	1.5112416125334882e-6	3.0936116681875033e-6	2.9262784855835795e-6	1.5697469329342576e-6	1324	XUT_15R-7	NA	chrXV:4134-5377(-)	XUTs	2	2	1	3	1	2	1	1	64.5	37	112	27.6666666666667	73	33.5	31	37	64.5	37	112	26	73	33.5	31	37	61.7899668231016	NA	47.85	49.7	51.55	64.5	73.75	75.6	77.45	79.3	81.15	36.6606055596467	NA
2.2835318816730866e-5	1.547304478776483e-5	2.1877692041962494e-5	1.797309891824924e-5	2.2668624188002324e-5	2.268648556670836e-5	3.2189063341419376e-5	2.6685697859882382e-5	1325	XUT_15R-8,SUT761,SUT762	NA	chrXV:5380-7933(-)	XUTs	16	14	15	22	10	22	17	17	60.5625	52.5	43.8666666666667	41.6818181818182	58.6	45.9090909090909	48	41.8823529411765	53	52.5	47	40.5	54.5	46	35	44	51.8996147379223	NA	21.5	23	26.25	53	74.25	78	81.75	95	121.25	50.4670124071309	NA
5.7088297041827165e-6	1.547304478776483e-6	1.2869230612919115e-6	5.135171119499784e-6	1.5112416125334883e-8	1.0312038893958344e-6	1.4631392427917897e-6	4.7092407988027735e-6	1328	XUT_16F-117,SUT398	NA	chrXVI:286595-287364(+)	XUTs	4	4	NA	1	1	1	3	1	36.75	28	NA	82	50	10	28.3333333333333	26	40.5	31	NA	82	50	10	22	26	25.5627144510942	NA	8	11	14	40.5	57.25	58	58.75	59.5	60.25	27.26926479522	32
8.563244556274075e-6	7.736522393882416e-6	1.4156153674211026e-5	2.0540684477999135e-5	2.4179865800535812e-5	2.1655281677312522e-5	1.3168253185126108e-5	1.7267216262276837e-5	1332	XUT_16F-145,SUT403,CUT415	NA	chrXVI:352598-352955(+)	CUTs	6	16	16	21	5	9	11	11	46.1666666666667	45.0625	35.125	33.6190476190476	51.4	32.5555555555556	38.7272727272727	41.3636363636364	44	38.5	32	30	51	31	29	41	45.390142253803	NA	36.75	37.5	38.25	44	50.5	52	54.5	57	59.5	38.4322173248815	NA
9.990451982319755e-6	3.094608957552966e-6	6.434615306459557e-6	5.135171119499784e-6	3.0224832250669765e-6	1.0312038893958343e-5	2.9262784855835795e-6	4.7092407988027735e-6	1333	XUT_16F-148,SUT404	NA	chrXVI:363761-364358(+)	XUTs	7	4	2	10	2	2	3	5	34.7142857142857	17	35	36.8	28.5	29	43	39.4	33	13.5	35	33.5	28.5	29	41	34	31.4921233940731	NA	17.9	18.8	19.7	33	44	46.4	49.4	53.6	57.8	15.0892011561952	NA
4.281622278137038e-6	6.189217915105932e-6	3.860769183875734e-6	2.567585559749892e-6	3.0224832250669765e-6	3.0936116681875033e-6	1.4631392427917898e-8	9.418481597605547e-6	1334	XUT_16F-151,SUT405	NA	chrXVI:368735-369634(+)	XUTs	3	2	2	3	4	NA	6	3	62.3333333333333	45	24	26	46	NA	38	37.3333333333333	64	45	24	27	49.5	NA	30.5	40	60.592645434807	NA	46	48	50	64	71.5	73	74.5	76	77.5	44.8998886412873	NA
2.8544148520913582e-6	7.736522393882416e-6	5.147692245167646e-6	3.851378339624838e-6	7.556208062667441e-6	1.3405650562145847e-5	7.315696213958949e-6	9.418481597605547e-6	1335	XUT_16F-17,SUT390	NA	chrXVI:52904-53501(+)	XUTs	2	3	5	13	5	5	6	4	40	47.6666666666667	37.4	34.3076923076923	64	35	36.8333333333333	49	40	39	36	33	49	31	37.5	50	37.4699879903904	NA	27.4	28.8	30.2	40	47	48.4	49.8	51.2	52.6	45.7044696185596	NA
1.4272074260456791e-6	1.547304478776483e-8	1.2869230612919114e-8	1.2837927798749459e-8	1.5112416125334882e-6	1.0312038893958344e-6	2.9262784855835795e-6	1.5697469329342576e-6	1336	XUT_16F-175	NA	chrXVI:443075-443472(+)	XUTs	1	NA	1	1	NA	2	1	NA	119	NA	50	52	NA	66.5	50	NA	119	NA	50	52	NA	66.5	50	NA	119	119	119	119	119	119	119	119	119	119	119	NA	NA
2.8544148520913582e-6	1.547304478776483e-8	1.2869230612919114e-8	1.2837927798749459e-8	3.0224832250669765e-6	1.0312038893958345e-8	1.4631392427917898e-8	1.569746932934258e-8	1337	XUT_16F-178	NA	chrXVI:443901-444391(+)	XUTs	2	NA	2	NA	NA	NA	NA	NA	41.5	NA	57	NA	NA	NA	NA	NA	41.5	NA	57	NA	NA	NA	NA	NA	40.1497197997695	NA	32.05	33.1	34.15	41.5	46.75	47.8	48.85	49.9	50.95	NA	NA
1.4272074260456791e-6	1.547304478776483e-8	1.2869230612919114e-8	3.851378339624838e-6	1.5112416125334882e-6	1.0312038893958344e-6	4.389417728375369e-6	1.5697469329342576e-6	1338	XUT_16F-180,SUT408,CUT419	NA	chrXVI:451226-452227(+)	CUTs	1	3	1	1	NA	3	1	NA	58	36.3333333333333	20	31	NA	39.6666666666667	18	NA	58	21	20	31	NA	10	18	NA	58	58	58	58	58	58	58	58	58	58	58	27.3573884344264	NA
1.4272074260456791e-6	1.547304478776483e-8	2.573846122583823e-6	2.567585559749892e-6	7.556208062667441e-6	5.156019446979172e-6	1.0241974699542527e-5	3.1394938658685152e-6	1339	XUT_16F-182,SUT409,CUT420,XUT_16F-183	NA	chrXVI:453362-454562(+)	CUTs	1	2	5	5	NA	7	2	2	72	37	40.6	25.8	NA	37.8571428571429	29.5	33	72	37	25	24	NA	41	29.5	33	72	72	72	72	72	72	72	72	72	72	72	33.3616546352246	NA
2.8544148520913582e-6	6.189217915105932e-6	3.860769183875734e-6	2.567585559749892e-6	9.06744967520093e-6	8.249631115166675e-6	7.315696213958949e-6	6.2789877317370305e-6	1342	XUT_16F-213,SUT414	NA	chrXVI:544010-544431(+)	XUTs	2	2	6	8	4	5	4	3	35.5	49	31.1666666666667	37.125	47	37.6	24.75	31.3333333333333	35.5	49	29.5	37.5	42.5	28	24	33	35.4118624192515	NA	33.25	33.5	33.75	35.5	36.75	37	37.25	37.5	37.75	47.7493455452533	NA
2.8544148520913582e-6	3.094608957552966e-6	1.2869230612919115e-6	1.283792779874946e-6	1.5112416125334882e-6	1.0312038893958344e-6	1.4631392427917897e-6	1.0988228530539804e-5	1344	XUT_16F-229	NA	chrXVI:568017-569129(+)	XUTs	2	1	1	1	2	1	7	1	29.5	41	108	55	30.5	67	35.7142857142857	24	29.5	41	108	55	30.5	67	27	24	26.229754097208	NA	17.35	18.7	20.05	29.5	36.25	37.6	38.95	40.3	41.65	41	41
1.4272074260456791e-6	3.094608957552966e-6	5.147692245167646e-6	1.283792779874946e-6	3.0224832250669765e-6	3.0936116681875033e-6	2.9262784855835795e-6	1.2557975463474061e-5	1346	XUT_16F-238,SUT417	NA	chrXVI:586435-588907(+)	XUTs	1	1	2	3	2	2	8	4	79	39	36	65	38.5	28	56	34.25	79	39	36	67	38.5	28	53	27	79	79	79	79	79	79	79	79	79	79	79	39	39
1.4272074260456791e-6	1.547304478776483e-8	1.2869230612919114e-8	2.567585559749892e-6	1.5112416125334883e-8	1.0312038893958345e-8	1.4631392427917898e-8	1.569746932934258e-8	1347	XUT_16F-243,SUT420,CUT425	NA	chrXVI:607528-608920(+)	CUTs	1	2	NA	NA	NA	NA	NA	NA	40	34.5	NA	NA	NA	NA	NA	NA	40	34.5	NA	NA	NA	NA	NA	NA	40	40	40	40	40	40	40	40	40	40	40	34.4093010681705	NA
2.4262526242776547e-5	2.7851480617976696e-5	2.0590768980670584e-5	2.9527233937123755e-5	2.56911074130693e-5	3.5060932239458365e-5	3.2189063341419376e-5	4.8662154920961994e-5	1348	XUT_16F-247,SUT421,CUT426	NA	chrXVI:620155-621923(+)	CUTs	17	23	17	34	18	22	31	16	47.4705882352941	46.9130434782609	42.7058823529412	49.0294117647059	51.5	44.8181818181818	42.258064516129	49.75	46	44	44	49	52	48.5	42	52	44.0388495205616	43	24.8	29.8	33.4	46	60	60.8	62.2	63.4	68.4	43.7113848785743	NA
1.4272074260456793e-5	2.0114958224094284e-5	1.8016922858086758e-5	1.797309891824924e-5	1.813489935040186e-5	1.0312038893958343e-5	2.9262784855835795e-6	6.2789877317370305e-6	1349	XUT_16F-27,SUT392	NA	chrXVI:75057-75561(+)	XUTs	10	14	12	10	13	2	4	14	27.9	30.5714285714286	20.5	25.1	24.6923076923077	32.5	24.75	35.3571428571429	25.5	32.5	21	25	20	32.5	25	32.5	23.5027849425954	NA	9.7	12.4	13.7	25.5	39	42.8	46.85	50.2	51.1	28.7722205241341	NA
2.8544148520913582e-6	3.094608957552966e-6	1.2869230612919114e-8	2.567585559749892e-6	1.5112416125334883e-8	1.0312038893958344e-6	1.4631392427917898e-8	1.569746932934258e-8	1350	XUT_16F-272	NA	chrXVI:680816-681077(+)	XUTs	2	2	NA	1	2	NA	NA	NA	29	38.5	NA	29	42.5	NA	NA	NA	29	38.5	NA	29	42.5	NA	NA	NA	21	NA	11	13	15	29	39	41	43	45	47	32.5883414736007	NA
1.2844866834411113e-5	2.3209567181647247e-5	1.2869230612919115e-5	1.797309891824924e-5	1.5112416125334882e-5	1.443685445154168e-5	1.902081015629327e-5	2.0406710128145348e-5	1351	XUT_16F-28,CUT402,XUT_16F-30,SUT393,SUT394	NA	chrXVI:76691-82598(+)	CUTs	9	14	10	14	15	13	13	10	53.3333333333333	48	57.4	33.0714285714286	49.8	33.8461538461538	44.0769230769231	50.5	59	47.5	48	30.5	53	40	42	54	50.5185690642936	NA	28	36	41.8	59	62	64	66	67.4	68.2	43.8708330799127	44
7.136037130228396e-6	9.2838268726589e-6	7.721538367751468e-6	3.851378339624838e-6	1.5112416125334882e-6	3.0936116681875033e-6	5.852556971167159e-6	4.7092407988027735e-6	1357	XUT_16F-35,SUT395	NA	chrXVI:95429-96668(+)	XUTs	5	3	1	3	6	4	3	6	44.6	31.3333333333333	44	35	55	24	40.3333333333333	54.1666666666667	36	23	44	37	56	19	41	57.5	41.5458585228995	NA	29.2	29.4	29.6	36	52	56.8	61.6	66.4	71.2	27.6390750875715	NA
1.4272074260456791e-6	1.547304478776483e-8	1.2869230612919114e-8	1.2837927798749459e-8	1.5112416125334883e-8	1.0312038893958345e-8	1.4631392427917898e-8	1.569746932934258e-8	1358	XUT_16F-356	NA	chrXVI:882370-883082(+)	XUTs	1	NA	NA	NA	NA	NA	NA	NA	37	NA	NA	NA	NA	NA	NA	NA	37	NA	NA	NA	NA	NA	NA	NA	37	37	37	37	37	37	37	37	37	37	37	NA	NA
7.136037130228396e-6	4.64191343632945e-6	9.008461429043379e-6	1.283792779874946e-6	4.533724837600465e-6	6.187223336375007e-6	1.4631392427917898e-8	6.2789877317370305e-6	1360	XUT_16F-376,SUT428,SUT429	NA	chrXVI:924139-928552(+)	XUTs	5	1	3	6	3	NA	4	7	44.2	57	54.6666666666667	50.8333333333333	49.3333333333333	NA	43.5	35.8571428571429	42	57	53	59.5	52	NA	47.5	32	43.0526937180312	NA	35.2	35.4	35.6	42	43	47.4	51.8	56.2	60.6	57	57
1.4272074260456791e-6	3.094608957552966e-6	1.2869230612919114e-8	2.567585559749892e-6	1.5112416125334883e-8	1.0312038893958344e-6	1.4631392427917898e-8	1.569746932934258e-8	1361	XUT_16F-383,SUT431	NA	chrXVI:937259-938119(+)	XUTs	1	2	NA	1	2	NA	NA	NA	32	34	NA	20	43	NA	NA	NA	32	34	NA	20	43	NA	NA	NA	32	32	32	32	32	32	32	32	32	32	32	32.78719262151	NA
1.4272074260456791e-6	3.094608957552966e-6	1.2869230612919115e-6	1.283792779874946e-6	3.0224832250669765e-6	1.0312038893958345e-8	1.4631392427917898e-8	1.5697469329342576e-6	1366	XUT_16F-81	NA	chrXVI:198015-198894(+)	XUTs	1	1	2	NA	2	NA	1	1	36	34	23	NA	42.5	NA	39	37	36	34	23	NA	42.5	NA	39	37	36	36	36	36	36	36	36	36	36	36	36	34	34
8.563244556274075e-6	3.094608957552966e-6	3.860769183875734e-6	3.851378339624838e-6	3.0224832250669765e-6	2.0624077787916687e-6	1.4631392427917897e-6	1.5697469329342576e-6	1367	XUT_16F-95,SUT397	NA	chrXVI:242995-244365(+)	XUTs	6	3	2	2	2	1	1	3	47.5	60.3333333333333	59	68	64.5	36	75	61	55	56	59	68	64.5	36	75	51	45.089376909086	57	26.75	28.5	30.25	55	57	57	58	59	60	58.2313392305918	NA
2.8544148520913582e-6	1.547304478776483e-6	1.2869230612919115e-6	1.283792779874946e-6	1.5112416125334882e-6	1.0312038893958344e-6	1.4631392427917898e-8	1.5697469329342576e-6	1368	XUT_16F-98	NA	chrXVI:253685-254564(+)	XUTs	2	1	1	1	1	NA	1	1	64	63	75	25	50	NA	25	37	64	63	75	25	50	NA	25	37	61.9677335393187	NA	49.6	51.2	52.8	64	72	73.6	75.2	76.8	78.4	63	63
1.4272074260456791e-6	1.547304478776483e-8	1.2869230612919114e-8	5.135171119499784e-6	7.556208062667441e-6	7.21842722577084e-6	7.315696213958949e-6	6.2789877317370305e-6	1369	XUT_16R-143	NA	chrXVI:338924-339266(-)	XUTs	1	4	5	7	NA	5	4	NA	19	40.5	24.8	35.7142857142857	NA	59.2	23	NA	19	25	23	25	NA	49	21	NA	19	19	19	19	19	19	19	19	19	19	19	32.9389954175877	NA
1.4272074260456791e-6	1.547304478776483e-8	1.2869230612919114e-8	1.283792779874946e-6	1.5112416125334883e-8	1.0312038893958345e-8	1.4631392427917898e-8	1.569746932934258e-8	1371	XUT_16R-165	NA	chrXVI:393312-393846(-)	XUTs	1	1	NA	NA	NA	NA	NA	NA	26	55	NA	NA	NA	NA	NA	NA	26	55	NA	NA	NA	NA	NA	NA	26	26	26	26	26	26	26	26	26	26	26	55	55
8.563244556274075e-6	1.547304478776483e-8	3.860769183875734e-6	6.41896389937473e-6	3.0224832250669765e-6	8.249631115166675e-6	1.4631392427917897e-6	1.5697469329342576e-6	1374	XUT_16R-184,SUT815,CUT899	NA	chrXVI:443103-445087(-)	CUTs	6	5	2	8	NA	1	1	3	42.6666666666667	51.4	51.5	51	NA	26	23	40.3333333333333	40	52	51.5	52.5	NA	26	23	47	36.8982749823788	NA	16.75	18.5	20.25	40	62	68	68.75	69.5	70.25	47.8696839846197	NA
5.7088297041827165e-6	6.189217915105932e-6	5.147692245167646e-6	1.283792779874946e-6	6.044966450133953e-6	3.0936116681875033e-6	4.389417728375369e-6	1.5697469329342576e-6	1380	XUT_16R-239,SUT822	NA	chrXVI:556306-557686(-)	XUTs	4	1	4	3	4	3	1	4	50.75	28	40.25	39	32	41	15	60.5	43.5	28	45.5	37	29	35	15	46.5	46.1618380948891	NA	30.3	30.6	30.9	43.5	62.75	67.4	72.05	76.7	81.35	28	28
4.281622278137038e-6	7.736522393882416e-6	3.860769183875734e-6	8.98654945912462e-6	1.2089932900267906e-5	1.5468058340937514e-5	7.315696213958949e-6	7.848734664671288e-6	1381	XUT_16R-25,SUT805	NA	chrXVI:46726-47227(-)	XUTs	3	7	8	15	5	5	5	3	41.3333333333333	33.2857142857143	29.625	34.8666666666667	51.4	44.4	45	35	42	27	26	31	52	33	43	40	39.6574922485293	NA	28.5	30	31.5	42	48.5	49.8	51.1	52.4	53.7	30.619650678662	34
4.281622278137038e-6	4.64191343632945e-6	2.573846122583823e-6	2.567585559749892e-6	1.5112416125334882e-6	2.0624077787916687e-6	4.389417728375369e-6	3.1394938658685152e-6	1382	XUT_16R-278,SUT827	NA	chrXVI:619642-619983(-)	XUTs	3	2	1	2	3	3	2	2	53	30.5	67	65.5	26	32.6666666666667	37.5	62.5	49	30.5	67	65.5	26	31	37.5	62.5	52.6352070481407	NA	48.1	48.2	48.3	49	55.5	56.8	58.1	59.4	60.7	29.2916370317536	NA
1.4272074260456793e-5	9.2838268726589e-6	9.008461429043379e-6	8.98654945912462e-6	4.533724837600465e-6	8.249631115166675e-6	8.778835456750738e-6	4.7092407988027735e-6	1383	XUT_16R-29	NA	chrXVI:62662-63035(-)	XUTs	10	7	3	8	6	6	3	7	26.5	40.8571428571429	47.6666666666667	40.25	35.3333333333333	48.8333333333333	37.6666666666667	38.8571428571429	24	38	42	38.5	32	45.5	20	34	23.5106208020506	22	12.3	18.6	20.35	24	30	32	34.25	37.8	45.9	38.0208332700997	38
1.4272074260456791e-6	1.547304478776483e-6	1.2869230612919115e-6	1.2837927798749459e-8	1.5112416125334883e-8	1.0312038893958345e-8	1.4631392427917898e-8	1.569746932934258e-8	1384	XUT_16R-295	NA	chrXVI:658025-659008(-)	XUTs	1	NA	NA	NA	1	NA	NA	1	45	NA	NA	NA	53	NA	NA	65	45	NA	NA	NA	53	NA	NA	65	45	45	45	45	45	45	45	45	45	45	45	NA	NA
1.4272074260456791e-6	1.547304478776483e-8	1.2869230612919114e-8	1.2837927798749459e-8	1.5112416125334883e-8	1.0312038893958345e-8	1.4631392427917897e-6	1.569746932934258e-8	1385	XUT_16R-314	NA	chrXVI:690844-691556(-)	XUTs	1	NA	NA	NA	NA	1	NA	NA	32	NA	NA	NA	NA	36	NA	NA	32	NA	NA	NA	NA	36	NA	NA	32	32	32	32	32	32	32	32	32	32	32	NA	NA
2.8544148520913582e-6	3.094608957552966e-6	2.573846122583823e-6	1.2837927798749459e-8	3.0224832250669765e-6	2.0624077787916687e-6	1.4631392427917897e-6	1.5697469329342576e-6	1387	XUT_16R-346	NA	chrXVI:776245-776711(-)	XUTs	2	NA	2	2	2	1	1	2	33.5	NA	30	20	26.5	32	12	35.5	33.5	NA	30	20	26.5	32	12	35.5	32.649655434629	NA	26.75	27.5	28.25	33.5	37.25	38	38.75	39.5	40.25	NA	NA
3.568018565114198e-5	6.189217915105933e-5	5.276384551296837e-5	6.290584621387235e-5	3.1736073863203256e-5	2.887370890308336e-5	3.804162031258654e-5	4.0813420256290695e-5	1388	XUT_16R-348	NA	chrXVI:780312-781815(-)	XUTs	25	49	21	28	40	26	26	41	47.16	37.6530612244898	44.0476190476191	39.25	40.775	33.6538461538462	42.7692307692308	40.5121951219512	36	38	30	37	39.5	28.5	40.5	38	40.4982252622498	35	19.2	21.2	24.2	36	56	62.8	70.4	72.2	74.6	33.8687514415322	NA
1.4272074260456791e-6	1.547304478776483e-6	1.2869230612919115e-6	1.2837927798749459e-8	1.5112416125334883e-8	2.0624077787916687e-6	1.4631392427917897e-6	1.569746932934258e-8	1389	XUT_16R-354,SUT837	NA	chrXVI:786650-787701(-)	XUTs	1	NA	NA	2	1	1	NA	1	18	NA	NA	16	22	27	NA	19	18	NA	NA	16	22	27	NA	19	18	18	18	18	18	18	18	18	18	18	18	NA	NA
1.4272074260456791e-6	1.547304478776483e-8	1.2869230612919114e-8	1.2837927798749459e-8	1.5112416125334883e-8	1.0312038893958345e-8	1.4631392427917897e-6	1.569746932934258e-8	1390	XUT_16R-364	NA	chrXVI:799735-800374(-)	XUTs	1	NA	NA	NA	NA	1	NA	NA	69	NA	NA	NA	NA	18	NA	NA	69	NA	NA	NA	NA	18	NA	NA	69	69	69	69	69	69	69	69	69	69	69	NA	NA
1.4272074260456791e-6	7.736522393882416e-6	3.860769183875734e-6	7.702756679249676e-6	9.06744967520093e-6	1.443685445154168e-5	2.9262784855835795e-6	4.7092407988027735e-6	1392	XUT_16R-375,SUT842	NA	chrXVI:828353-829615(-)	XUTs	1	6	6	14	5	2	3	3	104	49	23.5	41.7142857142857	51.2	20.5	25	43.6666666666667	104	40.5	19.5	48.5	45	20.5	20	45	104	104	104	104	104	104	104	104	104	104	104	42.2147914651607	NA
1.4272074260456791e-6	1.547304478776483e-6	1.2869230612919115e-6	1.2837927798749459e-8	1.5112416125334882e-6	1.0312038893958345e-8	1.4631392427917897e-6	1.569746932934258e-8	1394	XUT_16R-399	NA	chrXVI:881214-882300(-)	XUTs	1	NA	1	NA	1	1	NA	1	8	NA	11	NA	40	29	NA	36	8	NA	11	NA	40	29	NA	36	8	8	8	8	8	8	8	8	8	8	8	NA	NA
4.281622278137038e-6	3.094608957552966e-6	6.434615306459557e-6	1.283792779874946e-6	3.0224832250669765e-6	3.0936116681875033e-6	2.9262784855835795e-6	3.1394938658685152e-6	1395	XUT_16R-404,SUT845	NA	chrXVI:885564-886144(-)	XUTs	3	1	2	3	2	2	2	5	37.3333333333333	32	24	23.6666666666667	42.5	30	25	48	33	32	24	23	42.5	30	25	50	33.8947146762251	NA	21.3	22.6	23.9	33	46	48.6	51.2	53.8	56.4	32	32
2.8544148520913582e-6	4.64191343632945e-6	1.0295384490335292e-5	1.1554135018874512e-5	7.556208062667441e-6	9.280835004562509e-6	1.0241974699542527e-5	1.7267216262276837e-5	1396	XUT_16R-422,SUT847	NA	chrXVI:935863-937882(-)	XUTs	2	9	5	9	3	7	11	8	58	54.4444444444444	62.2	37.1111111111111	42.6666666666667	42.1428571428571	61.3636363636364	48.75	58	52	57	31	35	41	50	45.5	57.2974694031071	NA	49.9	50.8	51.7	58	62.5	63.4	64.3	65.2	66.1	53.3180803110804	42
1.4272074260456791e-6	1.547304478776483e-6	1.2869230612919114e-8	1.283792779874946e-6	1.5112416125334883e-8	2.0624077787916687e-6	1.4631392427917898e-8	1.5697469329342576e-6	1397	XUT_16R-54,SUT807	NA	chrXVI:114315-116373(-)	XUTs	1	1	NA	2	1	NA	1	NA	33	47	NA	27.5	10	NA	25	NA	33	47	NA	27.5	10	NA	25	NA	33	33	33	33	33	33	33	33	33	33	33	47	47
2.8544148520913582e-6	4.64191343632945e-6	1.2869230612919115e-6	2.567585559749892e-6	4.533724837600465e-6	3.0936116681875033e-6	1.4631392427917898e-8	1.569746932934258e-8	1400	XUT_16R-69,SUT810	NA	chrXVI:145322-146913(-)	XUTs	2	2	3	3	3	NA	NA	1	46	53.5	36	46	55.3333333333333	NA	NA	34	46	53.5	23	39	55	NA	NA	34	43.1277173056956	NA	31.6	33.2	34.8	46	54	55.6	57.2	58.8	60.4	49.4165964024234	NA
5.7088297041827165e-6	1.547304478776483e-8	1.2869230612919114e-8	8.98654945912462e-6	6.044966450133953e-6	1.3405650562145847e-5	1.3168253185126108e-5	9.418481597605547e-6	1401	XUT_16R-8	NA	chrXVI:19309-21957(-)	XUTs	4	7	4	13	NA	9	6	NA	70.5	60.5714285714286	40.25	56	NA	42.8888888888889	39.1666666666667	NA	67	55	47	57	NA	40	39	NA	69.6628304892301	NA	59.9	60.8	61.7	67	74	77	80	83	86	58.9131378805017	50
4.281622278137038e-6	4.64191343632945e-6	2.573846122583823e-6	2.567585559749892e-6	1.5112416125334882e-6	3.0936116681875033e-6	8.778835456750738e-6	1.2557975463474061e-5	1406	XUT_1F-14	NA	chrI:27074-28174(+)	XUTs	3	2	1	3	3	6	8	2	37.3333333333333	26.5	37	38.6666666666667	34.6666666666667	55	50.625	36.5	30	26.5	37	40	18	55	45	36.5	35.6635317165788	NA	28.2	28.4	28.6	30	42	44.4	46.8	49.2	51.6	26.1151297144012	NA
4.281622278137038e-6	7.736522393882416e-6	3.860769183875734e-6	6.41896389937473e-6	3.0224832250669765e-6	3.0936116681875033e-6	4.389417728375369e-6	7.848734664671288e-6	1408	XUT_1F-23,SUT002,XUT_1F-25	NA	chrI:43127-45496(+)	XUTs	3	5	2	3	5	3	5	3	18.3333333333333	39	19.5	13.6666666666667	33.4	28	22.6	47.6666666666667	21	33	19.5	13	34	26	23	52	16.780334131221	NA	10.2	11.4	12.6	21	23	23.4	23.8	24.2	24.6	37.0240140210022	NA
1.4272074260456791e-6	1.547304478776483e-8	3.860769183875734e-6	5.135171119499784e-6	1.5112416125334882e-6	4.1248155575833375e-6	1.4631392427917897e-6	6.2789877317370305e-6	1410	XUT_1F-32,SUT003	NA	chrI:68696-69663(+)	XUTs	1	4	1	4	NA	1	4	3	17	28.25	39	21.75	NA	63	24	20.6666666666667	17	22	39	18.5	NA	63	24.5	14	17	17	17	17	17	17	17	17	17	17	17	26.0400756590028	22
2.8544148520913582e-6	1.547304478776483e-6	6.434615306459557e-6	6.41896389937473e-6	4.533724837600465e-6	4.1248155575833375e-6	1.4631392427917897e-6	7.848734664671288e-6	1411	XUT_1F-4	NA	chrI:13726-16710(+)	XUTs	2	5	3	4	1	1	5	5	45.5	51.8	53.6666666666667	54.5	71	167	46.2	60.2	45.5	51	58	51	71	167	48	58	39.5474398665704	NA	25.25	27.5	29.75	45.5	56.75	59	61.25	63.5	65.75	51.065296096083	NA
2.8544148520913582e-6	3.094608957552966e-6	3.860769183875734e-6	2.567585559749892e-6	7.556208062667441e-6	5.156019446979172e-6	4.389417728375369e-6	9.418481597605547e-6	1412	XUT_1F-60,CUT002	NA	chrI:137743-138831(+)	CUTs	2	2	5	5	2	3	6	3	45	35	42.8	43.6	43.5	29.3333333333333	35.8333333333333	20	45	35	30	28	43.5	18	35.5	24	31.6385840391127	NA	16.2	19.4	22.6	45	61	64.2	67.4	70.6	73.8	34.9428104193123	NA
1.712648911254815e-5	7.736522393882416e-6	1.2869230612919115e-6	5.135171119499784e-6	7.556208062667441e-6	3.0936116681875033e-6	1.4631392427917898e-8	6.2789877317370305e-6	1413	XUT_1F-90,SUT004	NA	chrI:197278-200030(+)	XUTs	12	4	5	3	5	NA	4	1	40.25	39.5	33.6	29	70.6	NA	49	55	40	46	27	37	67	NA	48.5	55	36.0631403458516	16	16	16.8	21.2	40	46.5	52	57.5	63	71.65	35.6524054865738	NA
1.4272074260456791e-6	1.547304478776483e-8	1.2869230612919115e-6	2.567585559749892e-6	1.5112416125334882e-6	1.0312038893958345e-8	1.4631392427917898e-8	1.569746932934258e-8	1414	XUT_1R-35	NA	chrI:65390-65728(-)	XUTs	1	2	1	NA	NA	NA	NA	1	62	106.5	44	NA	NA	NA	NA	84	62	106.5	44	NA	NA	NA	NA	84	62	62	62	62	62	62	62	62	62	62	62	66.1059755241536	NA
9.990451982319755e-6	1.0831131351435381e-5	1.0295384490335292e-5	1.283792779874946e-5	1.662365773786837e-5	9.280835004562509e-6	1.4631392427917897e-5	1.2557975463474061e-5	1419	XUT_1R-83	NA	chrI:182873-183599(-)	XUTs	7	10	11	9	7	10	8	8	32.7142857142857	41.6	43.4545454545455	41.2222222222222	38	32.4	49.5	43.625	30	39.5	37	34	33	24	43	40	30.3085139169137	NA	16.8	21.6	26.4	30	41.5	43.6	45.2	45.8	46.4	38.4728700231384	NA
5.7088297041827165e-6	4.64191343632945e-6	2.573846122583823e-6	3.851378339624838e-6	1.5112416125334883e-8	2.0624077787916687e-6	2.9262784855835795e-6	1.5697469329342576e-6	1420	XUT_1R-87	NA	chrI:187091-188135(-)	XUTs	4	3	NA	2	3	2	1	2	71.75	50	NA	20	58.6666666666667	33.5	55	33	26	54	NA	20	33	33.5	55	33	37.3178315465246	NA	14.65	16.3	17.95	26	76.5	105.6	134.7	163.8	192.9	49.4554235977027	NA
1.4272074260456791e-6	1.547304478776483e-6	1.2869230612919115e-6	1.283792779874946e-6	3.0224832250669765e-6	1.0312038893958344e-6	1.4631392427917898e-8	7.848734664671288e-6	1421	XUT_1R-90	NA	chrI:188794-189114(-)	XUTs	1	1	2	1	1	NA	5	1	7	27	44.5	18	68	NA	26.2	14	7	27	44.5	18	68	NA	26	14	7	7	7	7	7	7	7	7	7	7	7	27	27
2.2835318816730866e-5	3.094608957552966e-5	1.5443076735502936e-5	2.182447725787408e-5	2.720234902560279e-5	2.3717689456104194e-5	2.9262784855835795e-5	5.0231901853896244e-5	1422	XUT_1R-91	NA	chrI:189573-190047(-)	XUTs	16	17	18	23	20	20	32	12	29.4375	70.8823529411765	42.8333333333333	34.6521739130435	28.25	33.8	43.84375	38.6666666666667	27	41	38	34	26	29.5	34	40.5	26.4962925111349	NA	14.5	15	15.5	27	36.25	40	45.25	50	54.75	46.3781927869048	NA
1.4272074260456791e-6	1.547304478776483e-8	1.2869230612919115e-6	2.567585559749892e-6	1.5112416125334883e-8	2.0624077787916687e-6	1.4631392427917898e-8	1.569746932934258e-8	1424	XUT_2F-101	NA	chrII:288252-288844(+)	XUTs	1	2	NA	2	NA	NA	NA	1	40	49	NA	68.5	NA	NA	NA	46	40	49	NA	68.5	NA	NA	NA	46	40	40	40	40	40	40	40	40	40	40	40	44.7325384926901	NA
4.281622278137038e-6	6.189217915105932e-6	3.860769183875734e-6	5.135171119499784e-6	1.2089932900267906e-5	1.0312038893958343e-5	5.852556971167159e-6	3.1394938658685152e-6	1425	XUT_2F-106	NA	chrII:292134-292764(+)	XUTs	3	4	8	10	4	4	2	3	21.3333333333333	44.25	31	33.3	60	38.5	27.5	31.3333333333333	21	39	22.5	32.5	57.5	39.5	27.5	27	21.1418961961947	NA	18.3	18.6	18.9	21	23	23.4	23.8	24.2	24.6	38.0380496795952	NA
2.8544148520913582e-6	1.547304478776483e-8	3.860769183875734e-6	1.283792779874946e-6	6.044966450133953e-6	2.0624077787916687e-6	4.389417728375369e-6	1.5697469329342576e-6	1426	XUT_2F-116,CUT011,CUT012,XUT_2F-118	NA	chrII:306246-307344(+)	CUTs	2	1	4	2	NA	3	1	3	29	43	37.25	19	NA	25	29	36	29	43	32	19	NA	22	29	33	22.7376340018041	NA	12.8	14.6	16.4	29	38	39.8	41.6	43.4	45.2	43	43
1.4272074260456791e-6	1.547304478776483e-8	1.2869230612919115e-6	1.283792779874946e-6	1.5112416125334883e-8	1.0312038893958344e-6	4.389417728375369e-6	1.569746932934258e-8	1429	XUT_2F-141	NA	chrII:349752-350791(+)	XUTs	1	1	NA	1	NA	3	NA	1	50	16	NA	26	NA	35.3333333333333	NA	43	50	16	NA	26	NA	34	NA	43	50	50	50	50	50	50	50	50	50	50	50	16	16
5.7088297041827165e-6	1.2378435830211865e-5	1.5443076735502936e-5	1.1554135018874512e-5	7.556208062667441e-6	1.2374446672750013e-5	8.778835456750738e-6	3.1394938658685152e-6	1431	XUT_2F-145,SUT014	NA	chrII:362764-364715(+)	XUTs	4	9	5	12	8	6	2	12	52	67	51.6	35.0833333333333	49	53.6666666666667	23.5	47.25	54.5	60	36	35	50	27	23.5	48	50.3038588547028	NA	35.4	37.8	40.2	54.5	61.5	62.4	63.3	64.2	65.1	60.982958020663	50
1.4272074260456791e-6	4.64191343632945e-6	3.860769183875734e-6	2.567585559749892e-6	3.0224832250669765e-6	1.0312038893958344e-6	1.4631392427917897e-6	3.1394938658685152e-6	1432	XUT_2F-146,CUT019	NA	chrII:365889-367098(+)	CUTs	1	2	2	1	3	1	2	3	19	35.5	30	34	29	102	29	28.6666666666667	19	35.5	30	34	27	102	29	14	19	19	19	19	19	19	19	19	19	19	19	35.4118624192515	NA
7.136037130228396e-6	9.2838268726589e-6	9.008461429043379e-6	7.702756679249676e-6	9.06744967520093e-6	7.21842722577084e-6	4.389417728375369e-6	4.7092407988027735e-6	1435	XUT_2F-177,CUT025	NA	chrII:427126-431775(+)	CUTs	5	6	6	7	6	3	3	7	30	33.3333333333333	28	33.5714285714286	55.1666666666667	28.3333333333333	29	57.7142857142857	32	30	32.5	38	56.5	29	26	45	27.8568528511115	NA	15.8	17.6	19.4	32	37	38.4	39.8	41.2	42.6	31.1314081969838	NA
4.281622278137038e-6	3.094608957552966e-6	1.2869230612919115e-5	1.4121720578624405e-5	7.556208062667441e-6	1.0312038893958343e-5	1.4631392427917897e-5	1.412772239640832e-5	1436	XUT_2F-190,SUT018	NA	chrII:474276-477074(+)	XUTs	3	11	5	10	2	10	9	10	37.3333333333333	34.4545454545455	41.4	36.1	42.5	64.8	39.1111111111111	49.6	39	36	35	31.5	42.5	46	40	54.5	32.3738701076032	NA	17.4	19.8	22.2	39	48.5	50.4	52.3	54.2	56.1	31.2942844837588	NA
1.4272074260456791e-6	1.547304478776483e-6	1.2869230612919115e-6	2.567585559749892e-6	1.5112416125334882e-6	2.0624077787916687e-6	4.389417728375369e-6	3.1394938658685152e-6	1437	XUT_2F-197,CUT027	NA	chrII:493074-493760(+)	CUTs	1	2	1	2	1	3	2	1	24	53	15	22.5	17	32.6666666666667	19	50	24	53	15	22.5	17	32	19	50	24	24	24	24	24	24	24	24	24	24	24	52.5357021462548	NA
8.563244556274075e-6	1.547304478776483e-6	3.860769183875734e-6	6.41896389937473e-6	1.5112416125334883e-8	3.0936116681875033e-6	1.4631392427917897e-6	1.5697469329342576e-6	1439	XUT_2F-206,SUT019	NA	chrII:532461-533319(+)	XUTs	6	5	NA	3	1	1	1	3	49.3333333333333	39	NA	45.6666666666667	54	15	9	73.6666666666667	46	38	NA	49	54	15	9	60	48.3730569871607	46	40.25	40.5	40.75	46	50.5	52	56.75	61.5	66.25	38.304364886099	38
1.4272074260456791e-6	1.547304478776483e-8	1.2869230612919114e-8	1.2837927798749459e-8	1.5112416125334883e-8	1.0312038893958344e-6	1.4631392427917898e-8	1.5697469329342576e-6	1442	XUT_2F-240	NA	chrII:611320-611918(+)	XUTs	1	NA	NA	1	NA	NA	1	NA	31	NA	NA	38	NA	NA	42	NA	31	NA	NA	38	NA	NA	42	NA	31	31	31	31	31	31	31	31	31	31	31	NA	NA
1.1417659408365433e-5	1.3925740308988348e-5	1.672999979679485e-5	2.182447725787408e-5	1.813489935040186e-5	1.3405650562145847e-5	3.365220258421116e-5	4.0813420256290695e-5	1443	XUT_2F-242,CUT030	NA	chrII:614214-616167(+)	CUTs	8	17	12	13	9	23	26	13	34.5	35.8235294117647	47.8333333333333	31.2307692307692	41.3333333333333	31.304347826087	34.3076923076923	39.7692307692308	29	25	43.5	33	44	27	33	39	26.2796272351599	NA	10.7	18.4	25.05	29	39.5	50	60.5	64.4	67.2	29.1741876152464	18
7.136037130228396e-6	4.64191343632945e-6	5.147692245167646e-6	1.1554135018874512e-5	4.533724837600465e-6	4.1248155575833375e-6	5.852556971167159e-6	3.1394938658685152e-6	1448	XUT_2F-340	NA	chrII:807262-808334(+)	XUTs	5	9	3	4	3	4	2	4	69.6	27.1111111111111	33.3333333333333	39.5	43.3333333333333	23	48	23.75	63	21	32	36.5	45	17	48	21.5	68.9173418000019	NA	61.2	61.4	61.6	63	75	77.4	79.8	82.2	84.6	22.6349758972053	NA
1.4272074260456791e-6	1.547304478776483e-8	1.2869230612919114e-8	1.2837927798749459e-8	1.5112416125334882e-6	1.0312038893958344e-6	1.4631392427917898e-8	1.5697469329342576e-6	1449	XUT_2F-43	NA	chrII:151404-153136(+)	XUTs	1	NA	1	1	NA	NA	1	NA	129	NA	9	64	NA	NA	8	NA	129	NA	9	64	NA	NA	8	NA	129	129	129	129	129	129	129	129	129	129	129	NA	NA
1.4272074260456791e-6	7.736522393882416e-6	2.573846122583823e-6	2.567585559749892e-6	7.556208062667441e-6	7.21842722577084e-6	4.389417728375369e-6	7.848734664671288e-6	1451	XUT_2F-87,SUT010	NA	chrII:251287-252147(+)	XUTs	1	2	5	7	5	3	5	2	41	35	40	45.7142857142857	51.4	51.6666666666667	30	42.5	41	35	44	46	59	56	19	42.5	41	41	41	41	41	41	41	41	41	41	41	34.8711915483254	NA
1.4272074260456791e-6	1.547304478776483e-6	2.573846122583823e-6	1.2837927798749459e-8	1.5112416125334882e-6	1.0312038893958344e-6	1.4631392427917898e-8	1.569746932934258e-8	1452	XUT_2F-89,SUT011,CUT009	NA	chrII:254626-255056(+)	CUTs	1	NA	1	1	1	NA	NA	2	56	NA	44	12	35	NA	NA	48.5	56	NA	44	12	35	NA	NA	48.5	56	56	56	56	56	56	56	56	56	56	56	NA	NA
2.8544148520913582e-6	9.2838268726589e-6	9.008461429043379e-6	3.851378339624838e-6	3.0224832250669765e-6	3.0936116681875033e-6	4.389417728375369e-6	1.569746932934258e-8	1458	XUT_2R-127,SUT445	NA	chrII:301353-304756(-)	XUTs	2	3	2	3	6	3	NA	7	46.5	30	22.5	49.3333333333333	54	30.6666666666667	NA	60.8571428571429	46.5	32	22.5	49	50.5	27	NA	52	46.2817458616245	NA	42.45	42.9	43.35	46.5	48.75	49.2	49.65	50.1	50.55	23.3921419057029	NA
1.4272074260456791e-6	1.547304478776483e-8	1.2869230612919115e-6	1.2837927798749459e-8	1.5112416125334883e-8	1.0312038893958345e-8	1.4631392427917898e-8	1.569746932934258e-8	1459	XUT_2R-142	NA	chrII:330107-330424(-)	XUTs	1	NA	NA	NA	NA	NA	NA	1	53	NA	NA	NA	NA	NA	NA	39	53	NA	NA	NA	NA	NA	NA	39	53	53	53	53	53	53	53	53	53	53	53	NA	NA
1.4272074260456791e-6	1.547304478776483e-8	2.573846122583823e-6	1.2837927798749459e-8	4.533724837600465e-6	6.187223336375007e-6	1.6094531670709688e-5	1.0988228530539804e-5	1461	XUT_2R-170	NA	chrII:380397-381137(-)	XUTs	1	NA	3	6	NA	11	7	2	23	NA	17.3333333333333	22.3333333333333	NA	23.5454545454545	18	32	23	NA	19	20	NA	24	19	32	23	23	23	23	23	23	23	23	23	23	23	NA	NA
1.4272074260456791e-6	1.547304478776483e-8	1.2869230612919114e-8	1.2837927798749459e-8	1.5112416125334883e-8	1.0312038893958345e-8	1.4631392427917898e-8	1.5697469329342576e-6	1464	XUT_2R-200	NA	chrII:460656-460920(-)	XUTs	1	NA	NA	NA	NA	NA	1	NA	23	NA	NA	NA	NA	NA	93	NA	23	NA	NA	NA	NA	NA	93	NA	23	23	23	23	23	23	23	23	23	23	23	NA	NA
2.8544148520913582e-6	9.2838268726589e-6	2.573846122583823e-6	7.702756679249676e-6	3.0224832250669765e-6	1.0312038893958344e-6	4.389417728375369e-6	1.569746932934258e-8	1466	XUT_2R-256,SUT449	NA	chrII:601272-602308(-)	XUTs	2	6	2	1	6	3	NA	2	68	43.1666666666667	45.5	30	63.5	53.6666666666667	NA	52.5	68	46.5	45.5	30	59.5	65	NA	52.5	67.8822509939086	NA	64.4	64.8	65.2	68	70	70.4	70.8	71.2	71.6	31.4407278241728	NA
1.4272074260456791e-6	1.547304478776483e-6	1.2869230612919115e-6	1.283792779874946e-6	3.0224832250669765e-6	1.0312038893958344e-6	1.4631392427917897e-6	1.569746932934258e-8	1467	XUT_2R-264	NA	chrII:628817-629851(-)	XUTs	1	1	2	1	1	1	NA	1	71	70	65	37	59	56	NA	56	71	70	65	37	59	56	NA	56	71	71	71	71	71	71	71	71	71	71	71	70	70
1.4272074260456791e-6	1.547304478776483e-6	1.2869230612919114e-8	3.851378339624838e-6	1.5112416125334883e-8	2.0624077787916687e-6	1.4631392427917898e-8	1.569746932934258e-8	1471	XUT_2R-307	NA	chrII:722287-723035(-)	XUTs	1	3	NA	2	1	NA	NA	NA	22	34	NA	23.5	17	NA	NA	NA	22	26	NA	23.5	17	NA	NA	NA	22	22	22	22	22	22	22	22	22	22	22	31.6464999328193	NA
1.2844866834411113e-5	9.2838268726589e-6	1.2869230612919115e-5	1.5405513358499352e-5	1.813489935040186e-5	2.1655281677312522e-5	2.3410227884668636e-5	1.8836963195211094e-5	1474	XUT_2R-342,SUT451	NA	chrII:786209-786872(-)	XUTs	9	12	12	21	6	16	12	10	44.3333333333333	44.1666666666667	43.75	37.1904761904762	44	37.125	38.5833333333333	56.9	45	37	43	34	39.5	28.5	35.5	53.5	39.0993053665144	39	16	22	27.8	45	57	61.4	65.8	68.4	69.2	39.8607757453661	35
9.990451982319755e-6	1.3925740308988348e-5	1.1582307551627203e-5	5.135171119499784e-6	1.662365773786837e-5	1.0312038893958343e-5	7.315696213958949e-6	1.7267216262276837e-5	1475	XUT_2R-343,SUT452,XUT_2R-344	NA	chrII:788502-792589(-)	XUTs	7	4	11	10	9	5	11	9	50.1428571428571	46.5	41.2727272727273	29.5	57.5555555555556	24.2	27	59.6666666666667	55	46.5	31	18	58	24	27	60	46.0425244446764	NA	24.8	29.6	34.4	55	61	64	67.5	72	76.5	42.5208434036585	NA
7.136037130228396e-6	1.547304478776483e-6	7.721538367751468e-6	2.567585559749892e-6	4.533724837600465e-6	4.1248155575833375e-6	4.389417728375369e-6	6.2789877317370305e-6	1476	XUT_2R-48,SUT438	NA	chrII:126053-127563(-)	XUTs	5	2	3	4	1	3	4	6	75.4	53	35.6666666666667	44	54	45.6666666666667	56.5	45.3333333333333	57	53	39	43	54	33	60	45.5	69.0161935813713	NA	49.6	51.2	52.8	57	70	85.2	100.4	115.6	130.8	52.9150262212918	NA
4.281622278137038e-6	9.2838268726589e-6	7.721538367751468e-6	2.567585559749892e-6	7.556208062667441e-6	7.21842722577084e-6	4.389417728375369e-6	1.5697469329342576e-6	1478	XUT_2R-63,SUT439	NA	chrII:165962-166967(-)	XUTs	3	2	5	7	6	3	1	6	35.3333333333333	23.5	40.2	29.2857142857143	26.3333333333333	36	71	36.3333333333333	29	23.5	38	34	30	34	71	37	31.3454256430243	NA	19.1	20.2	21.3	29	44	47	50	53	56	21.0237960416286	NA
4.281622278137038e-6	7.736522393882416e-6	2.573846122583823e-6	2.567585559749892e-6	6.044966450133953e-6	7.21842722577084e-6	4.389417728375369e-6	2.0406710128145348e-5	1479	XUT_2R-65,SUT440	NA	chrII:169341-169998(-)	XUTs	3	2	4	7	5	3	13	2	34	45	36.25	46.5714285714286	35	33.3333333333333	45.4615384615385	61.5	27	45	41.5	31	37	25	47	61.5	30.6268123320088	NA	19.8	20.6	21.4	27	41.5	44.4	47.3	50.2	53.1	44.7213595499958	NA
2.7116941094867904e-5	2.475687166042373e-5	3.9894614900049255e-5	4.108136895599827e-5	2.2668624188002324e-5	5.052899058039589e-5	3.0725924098627584e-5	4.0813420256290695e-5	1480	XUT_2R-85	NA	chrII:218229-221050(-)	XUTs	19	32	15	49	16	21	26	31	53.6315789473684	48.28125	48.1333333333333	46.8571428571429	58.875	46.3809523809524	42	50.1612903225806	62	47.5	44	41	58.5	49	37	56	42.5559693998364	62	12.8	16.4	17	62	68	70.2	73.2	76.2	78.9	43.0476892171873	NA
2.8544148520913582e-6	6.189217915105932e-6	1.2869230612919115e-6	1.283792779874946e-6	1.0578691287734419e-5	1.0312038893958344e-6	1.4631392427917898e-8	3.1394938658685152e-6	1481	XUT_2R-86	NA	chrII:221281-221552(-)	XUTs	2	1	7	1	4	NA	2	1	49	18	40.1428571428571	42	34.75	NA	28	22	49	18	41	42	41	NA	28	22	42.7200187265877	NA	27.4	29.8	32.2	49	61	63.4	65.8	68.2	70.6	18	18
2.8544148520913582e-6	1.547304478776483e-6	5.147692245167646e-6	1.2837927798749459e-8	1.5112416125334882e-6	1.0312038893958345e-8	5.852556971167159e-6	3.1394938658685152e-6	1485	XUT_3F-31	NA	chrIII:74616-75423(+)	XUTs	2	NA	1	NA	1	4	2	4	58	NA	43	NA	64	18	26.5	49	58	NA	43	NA	64	18	26.5	39	57.5760366819391	NA	51.7	52.4	53.1	58	61.5	62.2	62.9	63.6	64.3	NA	NA
1.4272074260456791e-6	3.094608957552966e-6	1.2869230612919115e-6	1.2837927798749459e-8	1.5112416125334883e-8	1.0312038893958344e-6	1.4631392427917897e-6	6.2789877317370305e-6	1486	XUT_3F-33	NA	chrIII:77185-78064(+)	XUTs	1	NA	NA	1	2	1	4	1	224	NA	NA	34	65.5	45	38.5	46	224	NA	NA	34	65.5	45	44	46	224	224	224	224	224	224	224	224	224	224	224	NA	NA
4.567063763346173e-5	6.49867881086123e-5	5.018999939038455e-5	4.8784125635247945e-5	4.382600676347116e-5	3.918574779704171e-5	2.0483949399085055e-5	1.5697469329342577e-5	1487	XUT_3F-5	NA	chrIII:29540-30536(+)	XUTs	32	38	29	38	42	14	10	39	61.3125	53.4473684210526	49.2413793103448	50.4473684210526	60.0952380952381	45.7857142857143	45.6	61.2820512820513	63	52	49	41.5	52	33	34	60	56.8223238605026	72	29.5	34	35.3	63	75.25	82.8	86.7	89.8	91	46.0388964750237	NA
2.8544148520913582e-6	4.64191343632945e-6	1.2869230612919114e-8	1.283792779874946e-6	6.044966450133953e-6	2.0624077787916687e-6	1.4631392427917898e-8	1.5697469329342576e-6	1488	XUT_3F-51,SUT029	NA	chrIII:116351-117306(+)	XUTs	2	1	4	2	3	NA	1	NA	19.5	13	30	15.5	31	NA	34	NA	19.5	13	27	15.5	35	NA	34	NA	18.7082869338697	NA	14.55	15.1	15.65	19.5	22.25	22.8	23.35	23.9	24.45	13	13
5.7088297041827165e-6	6.189217915105932e-6	1.0295384490335292e-5	3.851378339624838e-6	7.556208062667441e-6	9.280835004562509e-6	8.778835456750738e-6	2.3546203994013865e-5	1489	XUT_3F-58,SUT031	NA	chrIII:125167-127021(+)	XUTs	4	3	5	9	4	6	15	8	61.75	47	46.6	44.1111111111111	58.5	33.1666666666667	53.3333333333333	51.25	64	48	47	45	50.5	37	24	49.5	50.8185890502764	NA	22.15	28.3	34.45	64	79	83.8	88.6	93.4	98.2	46.6866127886685	NA
1.241670460659741e-4	1.9650766880461337e-4	1.582915365389051e-4	1.4635237690574382e-4	1.0880939610241116e-4	1.0105798116079178e-4	6.437812668283875e-5	3.296468559161941e-5	1490	XUT_3F-6	NA	chrIII:30657-31231(+)	XUTs	87	114	72	98	127	44	21	123	32.3793103448276	32.6228070175439	32.0277777777778	35.1632653061224	33.6850393700787	26.1818181818182	29.952380952381	35.0243902439024	30	30.5	30	29.5	32	25	25	34	28.4111365031051	15	13.6	15	16	30	43.5	44	45.1	49.8	58.4	29.5125527569283	NA
1.4272074260456791e-6	1.547304478776483e-8	1.2869230612919114e-8	1.2837927798749459e-8	1.5112416125334883e-8	1.0312038893958345e-8	1.4631392427917898e-8	1.5697469329342576e-6	1492	XUT_3F-70	NA	chrIII:156211-157143(+)	XUTs	1	NA	NA	NA	NA	NA	1	NA	18	NA	NA	NA	NA	NA	61	NA	18	NA	NA	NA	NA	NA	61	NA	18	18	18	18	18	18	18	18	18	18	18	NA	NA
7.136037130228396e-6	2.0114958224094284e-5	6.434615306459557e-6	1.1554135018874512e-5	2.56911074130693e-5	2.578009723489586e-5	3.804162031258654e-5	5.8080636518567536e-5	1493	XUT_3F-71,SUT032	NA	chrIII:157567-159258(+)	XUTs	5	9	17	25	13	26	37	5	61.4	49.6666666666667	53.2352941176471	44.48	41.8461538461538	37.3846153846154	42.972972972973	38.2	59	53	53	44	41	36	35	38	58.9217780700864	NA	39.6	43.2	46.8	59	72	74.8	77.6	80.4	83.2	44.1523255115693	NA
2.1408111390685188e-5	3.094608957552966e-5	3.2173076532297784e-5	4.8784125635247945e-5	4.533724837600465e-5	5.465380613797922e-5	4.096789879817011e-5	6.749911811617308e-5	1495	XUT_3F-78	NA	chrIII:168897-169249(+)	XUTs	15	38	30	53	20	28	43	25	26.8666666666667	38.8157894736842	46.4666666666667	33.8490566037736	28.85	32.8928571428571	31.9767441860465	36.28	22	32.5	35	26	22	27	27	31	24.4979332895395	22	12	14	17.4	22	32.5	34.4	35.8	38.4	46.9	33.168594032489	NA
1.4272074260456791e-6	3.094608957552966e-6	2.573846122583823e-6	1.2837927798749459e-8	1.5112416125334882e-6	1.0312038893958345e-8	1.4631392427917898e-8	1.569746932934258e-8	1496	XUT_3F-99	NA	chrIII:210412-210827(+)	XUTs	1	NA	1	NA	2	NA	NA	2	12	NA	39	NA	42.5	NA	NA	39.5	12	NA	39	NA	42.5	NA	NA	39.5	12	12	12	12	12	12	12	12	12	12	12	NA	NA
1.4272074260456791e-6	1.547304478776483e-8	1.2869230612919114e-8	1.2837927798749459e-8	4.533724837600465e-6	1.0312038893958345e-8	1.4631392427917898e-8	1.5697469329342576e-6	1497	XUT_3R-100	NA	chrIII:214047-214828(-)	XUTs	1	NA	3	NA	NA	NA	1	NA	4	NA	20.6666666666667	NA	NA	NA	25	NA	4	NA	18	NA	NA	NA	25	NA	4	4	4	4	4	4	4	4	4	4	4	NA	NA
1.1417659408365433e-5	1.3925740308988348e-5	1.2869230612919115e-5	1.0270342238999567e-5	1.662365773786837e-5	8.249631115166675e-6	2.9262784855835795e-6	6.2789877317370305e-6	1498	XUT_3R-106,SUT458	NA	chrIII:224335-227886(-)	XUTs	8	8	11	8	9	2	4	10	33.75	29.75	31.5454545454545	40.75	39.3333333333333	36.5	45	49.1	32	28	32	40	31	36.5	52.5	47.5	28.9741260244538	NA	14.7	15.4	16.05	32	38	43.6	49.2	57.5	66.25	28.1469691835827	28
2.8544148520913582e-6	6.189217915105932e-6	5.147692245167646e-6	1.2837927798749459e-8	4.533724837600465e-6	4.1248155575833375e-6	2.9262784855835795e-6	1.5697469329342576e-6	1500	XUT_3R-136	NA	chrIII:299575-300624(-)	XUTs	2	NA	3	4	4	2	1	4	49.5	NA	62	53.5	61	36	36	57	49.5	NA	48	58.5	59	36	36	47	49.4772675074119	NA	48.15	48.3	48.45	49.5	50.25	50.4	50.55	50.7	50.85	NA	NA
7.136037130228396e-6	4.64191343632945e-6	3.860769183875734e-6	5.135171119499784e-6	3.0224832250669765e-6	1.443685445154168e-5	5.852556971167159e-6	1.5697469329342577e-5	1501	XUT_3R-144,SUT459	NA	chrIII:308247-310026(-)	XUTs	5	4	2	14	3	4	10	3	63.4	57.25	73	64.5	84	60.25	46.8	68.3333333333333	65	56	73	56	81	60	56	72	57.2088082573763	NA	29.8	34.6	39.4	65	74	80	86	92	98	56.9136763833768	NA
4.281622278137038e-6	6.189217915105932e-6	2.573846122583823e-6	6.41896389937473e-6	3.0224832250669765e-6	6.187223336375007e-6	2.9262784855835795e-6	1.5697469329342576e-6	1504	XUT_3R-44,SUT455	NA	chrIII:113183-114278(-)	XUTs	3	5	2	6	4	2	1	2	39.6666666666667	48.8	53.5	37.3333333333333	46	52	33	66	30	47	53.5	35	47.5	52	33	66	36.894268393923	NA	27.3	27.6	27.9	30	46	49.2	52.4	55.6	58.8	46.7055285711726	NA
8.563244556274075e-6	1.547304478776483e-6	5.147692245167646e-6	1.283792779874946e-6	3.0224832250669765e-6	3.0936116681875033e-6	2.9262784855835795e-6	3.1394938658685152e-6	1505	XUT_3R-46,SUT456	NA	chrIII:115094-117286(-)	XUTs	6	1	2	3	1	2	2	4	60.6666666666667	63	63.5	42.3333333333333	25	30	61	41.75	57.5	63	63.5	46	25	30	61	40	58.1328425736717	NA	38.75	42.5	46.25	57.5	71	75	78.5	82	85.5	63	63
7.136037130228396e-6	6.189217915105932e-6	3.860769183875734e-6	1.0270342238999567e-5	6.044966450133953e-6	6.187223336375007e-6	1.4631392427917897e-6	6.2789877317370305e-6	1507	XUT_4F-115	NA	chrIV:219362-219814(+)	XUTs	5	8	4	6	4	1	4	3	25.6	30.625	30	30	43.5	42	18.75	163.333333333333	12	32.5	25	20.5	42	42	18.5	44	17.9303269102025	12	11.2	11.4	11.6	12	15	27.6	40.2	52.8	65.4	29.7813886959961	33
1.4272074260456791e-6	1.547304478776483e-8	1.2869230612919115e-6	1.2837927798749459e-8	1.5112416125334882e-6	1.0312038893958345e-8	1.4631392427917898e-8	1.5697469329342576e-6	1508	XUT_4F-117	NA	chrIV:220926-221556(+)	XUTs	1	NA	1	NA	NA	NA	1	1	35	NA	57	NA	NA	NA	52	16	35	NA	57	NA	NA	NA	52	16	35	35	35	35	35	35	35	35	35	35	35	NA	NA
2.8544148520913582e-6	1.547304478776483e-8	1.2869230612919115e-6	1.2837927798749459e-8	1.5112416125334882e-6	1.0312038893958345e-8	1.4631392427917898e-8	1.569746932934258e-8	1511	XUT_4F-14	NA	chrIV:21719-22559(+)	XUTs	2	NA	1	NA	NA	NA	NA	1	97	NA	70	NA	NA	NA	NA	35	97	NA	70	NA	NA	NA	NA	35	57.662812973354	NA	26.8	34.6	42.4	97	136	143.8	151.6	159.4	167.2	NA	NA
4.281622278137038e-6	1.547304478776483e-6	3.860769183875734e-6	3.851378339624838e-6	1.5112416125334882e-6	5.156019446979172e-6	7.315696213958949e-6	4.7092407988027735e-6	1512	XUT_4F-160,SUT043	NA	chrIV:312674-314163(+)	XUTs	3	3	1	5	1	5	3	3	45	31	30	25.4	45	30.4	34	59.3333333333333	45	18	30	20	45	20	26	59	44.8811679564885	NA	41.4	41.8	42.2	45	47	47.4	47.8	48.2	48.6	23.3139067330058	NA
8.563244556274075e-6	6.189217915105932e-6	1.2869230612919115e-6	6.41896389937473e-6	1.2089932900267906e-5	5.156019446979172e-6	1.4631392427917897e-6	1.0988228530539804e-5	1513	XUT_4F-162,SUT045	NA	chrIV:320199-321028(+)	XUTs	6	5	8	5	4	1	7	1	49.8333333333333	50.4	35.875	33.2	57.25	36	41.4285714285714	7	48.5	43	35.5	30	56.5	36	37	7	45.1332411752653	NA	23.25	26.5	29.75	48.5	67.75	72	73.25	74.5	75.75	48.1323187863953	NA
9.990451982319755e-6	9.2838268726589e-6	6.434615306459557e-6	1.1554135018874512e-5	7.556208062667441e-6	1.9592873898520854e-5	1.0241974699542527e-5	2.0406710128145348e-5	1514	XUT_4F-175	NA	chrIV:357455-359301(+)	XUTs	7	9	5	19	6	7	13	5	53.2857142857143	36.4444444444444	41.8	28.5789473684211	40	31.8571428571429	23.6153846153846	44.2	55	33	26	25	39	27	23	43	49.7893972163377	NA	27.7	33.4	39.1	55	64	68.8	72.7	74.8	76.9	31.9760422710995	33
1.4272074260456791e-6	1.547304478776483e-6	1.2869230612919114e-8	3.851378339624838e-6	1.5112416125334883e-8	2.0624077787916687e-6	1.4631392427917898e-8	1.5697469329342576e-6	1515	XUT_4F-181	NA	chrIV:367349-368437(+)	XUTs	1	3	NA	2	1	NA	1	NA	30	21.6666666666667	NA	15.5	52	NA	43	NA	30	12	NA	15.5	52	NA	43	NA	30	30	30	30	30	30	30	30	30	30	30	18.0737713161916	12
9.990451982319755e-6	7.736522393882416e-6	3.860769183875734e-6	1.283792779874946e-5	6.044966450133953e-6	8.249631115166675e-6	8.778835456750738e-6	9.418481597605547e-6	1516	XUT_4F-193	NA	chrIV:387163-387700(+)	XUTs	7	10	4	8	5	6	6	3	44.4285714285714	33	27.5	42.375	42.4	34.3333333333333	25.1666666666667	34.6666666666667	35	30.5	30	40.5	35	26.5	26	41	38.1559618104142	NA	20.3	20.6	20.9	35	64.5	70.2	74.8	77.2	79.6	30.88474050136	NA
5.7088297041827165e-6	3.094608957552966e-6	7.721538367751468e-6	5.135171119499784e-6	3.0224832250669765e-6	5.156019446979172e-6	1.4631392427917897e-6	1.569746932934258e-8	1517	XUT_4F-204,SUT049	NA	chrIV:407478-408201(+)	XUTs	4	4	2	5	2	1	NA	6	29.5	22	18	17.4	14.5	23	NA	27.8333333333333	26	21.5	18	14	14.5	23	NA	25.5	19.2583508879898	NA	5.9	6.8	7.7	26	46	49	52	55	58	20.9152370214577	NA
9.990451982319755e-6	9.2838268726589e-6	5.147692245167646e-6	3.851378339624838e-6	9.06744967520093e-6	2.0624077787916687e-6	1.4631392427917897e-6	1.5697469329342576e-6	1521	XUT_4F-248,SUT052,CUT064	NA	chrIV:501454-502362(+)	CUTs	7	3	6	2	6	1	1	4	35.2857142857143	23.3333333333333	29.8333333333333	25.5	51.3333333333333	35	22	33.5	40	23	31	25.5	33.5	35	22	34.5	30.6084164513316	NA	12.3	12.6	12.9	40	45.5	47.6	49.7	51.8	53.9	23.3286158263294	23
4.995225991159877e-5	6.653409258738878e-5	7.206769143234703e-5	5.905446787424751e-5	6.800587256400698e-5	7.940269948347925e-5	6.730440516842232e-5	9.889405677485823e-5	1523	XUT_4F-255	NA	chrIV:511974-513339(+)	XUTs	35	46	45	77	43	46	63	56	38.3142857142857	38.0869565217391	34.9111111111111	38.3636363636364	40.093023255814	29.5652173913043	28.2222222222222	34.9821428571429	32	37	32	36	40	24	26	34.5	33.8746761122763	NA	16.7	17.4	18.1	32	51	54.2	62.6	63.6	67.2	34.6599350744853	NA
5.7088297041827165e-6	1.547304478776483e-8	2.573846122583823e-6	5.135171119499784e-6	3.0224832250669765e-6	5.156019446979172e-6	2.9262784855835795e-6	4.7092407988027735e-6	1524	XUT_4F-272,SUT056	NA	chrIV:556685-557143(+)	XUTs	4	4	2	5	NA	2	3	2	38.25	46.75	54.5	28.6	NA	25	22.6666666666667	52	39.5	45.5	54.5	35	NA	25	21	52	32.2514160119579	NA	15.35	16.7	18.05	39.5	57	57.6	58.2	58.8	59.4	46.3702489824946	NA
1.4272074260456791e-6	1.547304478776483e-8	1.2869230612919114e-8	1.283792779874946e-6	3.0224832250669765e-6	4.1248155575833375e-6	2.9262784855835795e-6	1.5697469329342576e-6	1525	XUT_4F-273,CUT066	NA	chrIV:562644-563459(+)	CUTs	1	1	2	4	NA	2	1	NA	20	15	17	29.75	NA	45	4	NA	20	15	17	26	NA	45	4	NA	20	20	20	20	20	20	20	20	20	20	20	15	15
1.1417659408365433e-5	1.0831131351435381e-5	1.5443076735502936e-5	1.283792779874946e-5	1.813489935040186e-5	1.5468058340937514e-5	1.4631392427917897e-5	1.5697469329342577e-5	1527	XUT_4F-30	NA	chrIV:49842-51040(+)	XUTs	8	10	12	15	7	10	10	12	45.875	39.6	46.4166666666667	57.1333333333333	52.5714285714286	39.5	50.7	55.0833333333333	47	43	47	61	53	33.5	36.5	48	38.9807770651307	NA	14.15	17.3	20.75	47	58.75	64	69.25	73.6	77.8	37.777487779379	NA
1.2844866834411113e-5	2.0114958224094284e-5	1.672999979679485e-5	1.283792779874946e-5	1.0578691287734419e-5	1.3405650562145847e-5	8.778835456750738e-6	1.0988228530539804e-5	1528	XUT_4F-306	NA	chrIV:617735-618407(+)	XUTs	9	10	7	13	13	6	7	13	50.8888888888889	36.3	37.7142857142857	32.0769230769231	47.4615384615385	37.5	33.7142857142857	38.8461538461538	49	34	35	31	44	28.5	33	38	49.0002290161388	60	31.8	34.6	37.6	49	60	60	60	63.4	70.2	33.2016029365394	NA
2.8544148520913582e-6	1.2378435830211865e-5	1.1582307551627203e-5	8.98654945912462e-6	4.533724837600465e-6	1.134324278335418e-5	1.0241974699542527e-5	1.5697469329342576e-6	1529	XUT_4F-32,SUT041	NA	chrIV:59124-60697(+)	XUTs	2	7	3	11	8	7	1	9	44	42.7142857142857	29.3333333333333	36.9090909090909	35.625	36	47	35.7777777777778	44	39	24	35	34.5	34	47	41	43.8178046004133	NA	40.4	40.8	41.2	44	46	46.4	46.8	47.2	47.6	40.8551340421885	NA
4.281622278137038e-6	4.64191343632945e-6	6.434615306459557e-6	8.98654945912462e-6	6.044966450133953e-6	8.249631115166675e-6	8.778835456750738e-6	1.5697469329342576e-6	1532	XUT_4F-341,SUT060,XUT_4F-342	NA	chrIV:721990-726500(+)	XUTs	3	7	4	8	3	6	1	5	45.3333333333333	53.8571428571429	46.5	38.875	36	28.8333333333333	17	51.2	40	52	35.5	29	32	29	17	47	44.0371586927097	NA	35.5	36	36.5	40	50.5	52.6	54.7	56.8	58.9	52.317593481639	NA
4.281622278137038e-6	1.547304478776483e-8	1.2869230612919114e-8	3.851378339624838e-6	1.5112416125334883e-8	1.0312038893958344e-6	2.9262784855835795e-6	1.569746932934258e-8	1533	XUT_4F-348	NA	chrIV:733536-734026(+)	XUTs	3	3	NA	1	NA	2	NA	NA	90.3333333333333	40.3333333333333	NA	77	NA	59.5	NA	NA	67	38	NA	77	NA	59.5	NA	NA	83.6078184578987	NA	61.6	62.2	62.8	67	105	112.6	120.2	127.8	135.4	40.0615718407472	NA
1.4272074260456791e-6	1.547304478776483e-6	1.2869230612919115e-6	5.135171119499784e-6	4.533724837600465e-6	4.1248155575833375e-6	2.9262784855835795e-6	3.1394938658685152e-6	1535	XUT_4F-376,CUT071,CUT072,XUT_4F-377	NA	chrIV:794448-796068(+)	CUTs	1	4	3	4	1	2	2	1	42	37.5	36.6666666666667	30	59	37.5	48.5	53	42	37	33	29.5	59	37.5	48.5	53	42	42	42	42	42	42	42	42	42	42	42	36.3212435298229	NA
1.4272074260456791e-6	6.189217915105932e-6	2.573846122583823e-6	1.2837927798749459e-8	1.5112416125334882e-6	2.0624077787916687e-6	1.4631392427917898e-8	1.569746932934258e-8	1536	XUT_4F-384	NA	chrIV:806024-806489(+)	XUTs	1	NA	1	2	4	NA	NA	2	38	NA	30	36	59.75	NA	NA	48	38	NA	30	36	53	NA	NA	48	38	38	38	38	38	38	38	38	38	38	38	NA	NA
9.990451982319755e-6	4.64191343632945e-6	6.434615306459557e-6	2.567585559749892e-6	7.556208062667441e-6	4.1248155575833375e-6	8.778835456750738e-6	6.2789877317370305e-6	1539	XUT_4F-43,CUT050	NA	chrIV:73532-76623(+)	CUTs	7	2	5	4	3	6	4	5	57.7142857142857	49	38.4	27	52.6666666666667	30.3333333333333	33.25	37	58	49	42	23.5	54	29.5	28	39	53.6585481715756	NA	33.3	33.6	33.9	58	68.5	70	73.9	82.6	91.3	48.7442304278158	NA
4.281622278137038e-6	1.547304478776483e-6	1.4156153674211026e-5	8.98654945912462e-6	7.556208062667441e-6	6.187223336375007e-6	5.852556971167159e-6	1.0988228530539804e-5	1541	XUT_4F-446,SUT063	NA	chrIV:968027-969795(+)	XUTs	3	7	5	6	1	4	7	11	47	46.2857142857143	43	36.5	28	52.5	58.8571428571429	55.7272727272727	54	44	40	35	28	55.5	45	59	43.3825607551542	NA	27	30	33	54	58.5	59.4	60.3	61.2	62.1	41.8306614106196	44
1.2844866834411113e-5	4.64191343632945e-6	2.573846122583823e-6	1.0270342238999567e-5	9.06744967520093e-6	1.8561670009125018e-5	1.902081015629327e-5	1.5697469329342577e-5	1542	XUT_4F-447,SUT064	NA	chrIV:976479-977825(+)	XUTs	9	8	6	18	3	13	10	2	38.4444444444444	43.5	50.6666666666667	47.6666666666667	52.3333333333333	32.4615384615385	33.7	28	25	45	51	39	45	33	34.5	28	32.0097068499521	NA	14.8	17.6	19.6	25	54	58.4	62.8	69	77	37.7521397542672	NA
2.8544148520913582e-6	1.547304478776483e-8	1.2869230612919115e-6	1.283792779874946e-6	4.533724837600465e-6	2.0624077787916687e-6	1.3168253185126108e-5	1.0988228530539804e-5	1543	XUT_4F-449	NA	chrIV:979511-980109(+)	XUTs	2	1	3	2	NA	9	7	1	55.5	41	19.6666666666667	26.5	NA	45.5555555555556	41.5714285714286	46	55.5	41	12	26.5	NA	51	41	46	55.3895296965049	NA	52.35	52.7	53.05	55.5	57.25	57.6	57.95	58.3	58.65	41	41
5.7088297041827165e-6	1.3925740308988348e-5	5.147692245167646e-6	7.702756679249676e-6	9.06744967520093e-6	1.7530466119729182e-5	1.902081015629327e-5	9.418481597605547e-6	1544	XUT_4F-467,SUT065	NA	chrIV:1013458-1016877(+)	XUTs	4	6	6	17	9	13	6	4	46.5	42.1666666666667	35.8333333333333	30	86.4444444444444	32.0769230769231	18.3333333333333	28.5	38	42.5	35.5	25	47	29	20.5	27	41.9353464915357	NA	27.45	27.9	28.35	38	55.25	60.8	66.35	71.9	77.45	34.6306913722297	NA
1.4272074260456791e-6	1.547304478776483e-8	2.573846122583823e-6	2.567585559749892e-6	4.533724837600465e-6	2.0624077787916687e-6	2.9262784855835795e-6	1.5697469329342576e-6	1545	XUT_4F-473	NA	chrIV:1022150-1022976(+)	XUTs	1	2	3	2	NA	2	1	2	48	49.5	49.3333333333333	28.5	NA	24.5	59	23.5	48	49.5	32	28.5	NA	24.5	59	23.5	48	48	48	48	48	48	48	48	48	48	48	49.3761075825141	NA
2.8544148520913582e-6	1.547304478776483e-6	1.2869230612919114e-8	1.2837927798749459e-8	1.5112416125334883e-8	2.0624077787916687e-6	2.9262784855835795e-6	4.7092407988027735e-6	1546	XUT_4F-491	NA	chrIV:1049878-1050559(+)	XUTs	2	NA	NA	2	1	2	3	NA	59.5	NA	NA	26	31	43	16.6666666666667	NA	59.5	NA	NA	26	31	43	16	NA	59.39696961967	NA	56.35	56.7	57.05	59.5	61.25	61.6	61.95	62.3	62.65	NA	NA
1.1417659408365433e-5	6.189217915105932e-6	6.434615306459557e-6	8.98654945912462e-6	6.044966450133953e-6	1.443685445154168e-5	7.315696213958949e-6	9.418481597605547e-6	1548	XUT_4F-50,SUT042	NA	chrIV:80655-83423(+)	XUTs	8	7	4	14	4	5	6	5	50.625	57.8571428571429	60.25	48.1428571428571	48.75	41.6	41.6666666666667	59.4	54	62	61	51.5	46.5	36	44.5	58	49.4403121463341	55	33.4	34.8	36.8	54	56	57.4	58.8	60.2	61.6	55.4286287940703	NA
2.8544148520913582e-6	1.2378435830211865e-5	1.8016922858086758e-5	2.4392062817623973e-5	1.5112416125334882e-5	2.0624077787916687e-5	3.365220258421116e-5	2.6685697859882382e-5	1549	XUT_4F-500,SUT066	NA	chrIV:1080792-1081055(+)	XUTs	2	19	10	20	8	23	17	14	36	41.6315789473684	34.5	45.35	50.5	41.3478260869565	35.0588235294118	37.6428571428571	36	43	35.5	39.5	44	39	35	39.5	35.0998575495685	NA	28.8	29.6	30.4	36	40	40.8	41.6	42.4	43.2	36.4242123862054	NA
1.712648911254815e-5	6.189217915105932e-6	6.434615306459557e-6	1.4121720578624405e-5	1.662365773786837e-5	2.578009723489586e-5	2.4873367127460425e-5	1.8836963195211094e-5	1550	XUT_4F-524,SUT069,XUT_4F-526,CUT085	NA	chrIV:1162289-1166379(+)	CUTs	12	11	11	25	4	17	12	5	36.5	32.7272727272727	39.0909090909091	36.6	41.5	29.2352941176471	43	26.8	31	30	32	30	42	30	39	28	33.0330038633714	NA	19.75	22	22	31	40.5	46	48.7	49.8	67.1	28.1291361446351	NA
1.1417659408365433e-5	1.547304478776483e-5	7.721538367751468e-6	1.5405513358499352e-5	1.813489935040186e-5	1.9592873898520854e-5	2.3410227884668636e-5	1.7267216262276837e-5	1551	XUT_4F-529,SUT070	NA	chrIV:1166581-1167104(+)	XUTs	8	12	12	19	10	16	11	6	98.125	60.6666666666667	54.75	43.7368421052632	47.3	51.9375	35.3636363636364	29.5	50.5	51.5	63	42	45	49	31	35	66.3098421975356	NA	24.8	27.6	30.2	50.5	152	187	222	232.1	238.05	52.9291465749735	NA
2.8544148520913582e-6	3.094608957552966e-6	3.860769183875734e-6	3.851378339624838e-6	7.556208062667441e-6	6.187223336375007e-6	1.4631392427917897e-6	4.7092407988027735e-6	1553	XUT_4F-592	NA	chrIV:1288232-1289191(+)	XUTs	2	3	5	6	2	1	3	3	31	50	34	29.1666666666667	43	12	24	58	31	53	40	26	43	12	29	56	25.2388589282479	NA	14.8	16.6	18.4	31	40	41.8	43.6	45.4	47.2	49.8120947167081	53
4.281622278137038e-6	3.094608957552966e-6	3.860769183875734e-6	1.283792779874946e-6	1.5112416125334882e-6	5.156019446979172e-6	1.4631392427917897e-6	3.1394938658685152e-6	1555	XUT_4F-622	NA	chrIV:1361108-1362384(+)	XUTs	3	1	1	5	2	1	2	3	48.3333333333333	43	24	29.4	81.5	35	24	58	51	43	24	27	81.5	35	24	49	46.3543831801246	NA	33	35	37	51	57	58.2	59.4	60.6	61.8	43	43
1.4272074260456791e-6	1.547304478776483e-8	1.2869230612919114e-8	1.2837927798749459e-8	1.5112416125334883e-8	1.0312038893958345e-8	1.4631392427917898e-8	1.569746932934258e-8	1556	XUT_4F-626	NA	chrIV:1366486-1366891(+)	XUTs	1	NA	NA	NA	NA	NA	NA	NA	48	NA	NA	NA	NA	NA	NA	NA	48	NA	NA	NA	NA	NA	NA	NA	48	48	48	48	48	48	48	48	48	48	48	NA	NA
1.4272074260456791e-6	3.094608957552966e-6	1.2869230612919114e-8	2.567585559749892e-6	7.556208062667441e-6	1.0312038893958344e-6	4.389417728375369e-6	1.5697469329342576e-6	1557	XUT_4F-642,SUT075	NA	chrIV:1406033-1408837(+)	XUTs	1	2	5	1	2	3	1	NA	24	39	38.8	41	70	26.3333333333333	12	NA	24	39	39	41	70	19	12	NA	24	24	24	24	24	24	24	24	24	24	24	36.7695526217005	NA
1.4272074260456791e-6	1.547304478776483e-8	1.2869230612919114e-8	1.2837927798749459e-8	1.5112416125334883e-8	1.0312038893958345e-8	1.4631392427917898e-8	1.569746932934258e-8	1558	XUT_4F-643	NA	chrIV:1409515-1410170(+)	XUTs	1	NA	NA	NA	NA	NA	NA	NA	49	NA	NA	NA	NA	NA	NA	NA	49	NA	NA	NA	NA	NA	NA	NA	49	49	49	49	49	49	49	49	49	49	49	NA	NA
1.4272074260456791e-6	7.736522393882416e-6	3.860769183875734e-6	2.567585559749892e-6	3.0224832250669765e-6	5.156019446979172e-6	1.0241974699542527e-5	6.2789877317370305e-6	1559	XUT_4F-645,SUT076	NA	chrIV:1410443-1411909(+)	XUTs	1	2	2	5	5	7	4	3	29	36.5	26.5	29	30.4	18.8571428571429	28.5	32.3333333333333	29	36.5	26.5	30	24	19	26.5	38	29	29	29	29	29	29	29	29	29	29	29	35.9165699921359	NA
2.8544148520913582e-6	4.64191343632945e-6	2.573846122583823e-6	1.283792779874946e-6	3.0224832250669765e-6	1.0312038893958345e-8	5.852556971167159e-6	1.5697469329342576e-6	1566	XUT_4F-689,SUT081,CUT100	NA	chrIV:1483714-1485581(+)	CUTs	2	1	2	NA	3	4	1	2	57	68	37.5	NA	49.3333333333333	46.5	13	67	57	68	37.5	NA	45	47.5	13	67	57	57	57	57	57	57	57	57	57	57	57	68	68
4.281622278137038e-6	1.547304478776483e-6	3.860769183875734e-6	7.702756679249676e-6	7.556208062667441e-6	4.1248155575833375e-6	1.4631392427917897e-6	1.412772239640832e-5	1567	XUT_4F-700,SUT083	NA	chrIV:1500694-1502531(+)	XUTs	3	6	5	4	1	1	9	3	54.3333333333333	37.1666666666667	44.8	31.5	6	41	40.3333333333333	25.6666666666667	44	31.5	55	27.5	6	41	41	28	50.5747023685106	NA	35.9	36.8	37.7	44	64	68	72	76	80	31.4311527066843	NA
2.8544148520913582e-6	1.547304478776483e-8	1.2869230612919115e-6	1.2837927798749459e-8	6.044966450133953e-6	5.156019446979172e-6	4.389417728375369e-6	7.848734664671288e-6	1568	XUT_4F-703	NA	chrIV:1506978-1507937(+)	XUTs	2	NA	4	5	NA	3	5	1	19	NA	81.25	52.6	NA	44.6666666666667	26.6	31	19	NA	54	58	NA	44	24	31	18.7616630392937	NA	16.3	16.6	16.9	19	20.5	20.8	21.1	21.4	21.7	NA	NA
1.4272074260456791e-6	1.547304478776483e-6	1.2869230612919114e-8	1.283792779874946e-6	1.5112416125334883e-8	1.0312038893958345e-8	1.4631392427917898e-8	4.7092407988027735e-6	1569	XUT_4F-707	NA	chrIV:1516559-1517605(+)	XUTs	1	1	NA	NA	1	NA	3	NA	50	55	NA	NA	49	NA	40.6666666666667	NA	50	55	NA	NA	49	NA	26	NA	50	50	50	50	50	50	50	50	50	50	50	55	55
4.281622278137038e-6	1.547304478776483e-6	1.2869230612919115e-6	1.283792779874946e-6	1.5112416125334882e-6	1.0312038893958345e-8	5.852556971167159e-6	7.848734664671288e-6	1570	XUT_4F-709,YDRWdelta31	NA	chrIV:1518203-1519191(+)	XUTs	3	1	1	NA	1	4	5	1	53.6666666666667	46	45	NA	37	51.5	41.4	46	54	46	45	NA	37	54	46	46	48.4489135087856	NA	28.8	31.6	34.4	54	67.5	70.2	72.9	75.6	78.3	46	46
1.4272074260456791e-6	1.547304478776483e-6	1.2869230612919115e-6	6.41896389937473e-6	1.5112416125334883e-8	2.0624077787916687e-6	8.778835456750738e-6	4.7092407988027735e-6	1572	XUT_4R-100	NA	chrIV:239859-242105(-)	XUTs	1	5	NA	2	1	6	3	1	59	45	NA	30	72	17	22.6666666666667	23	59	47	NA	30	72	16.5	22	23	59	59	59	59	59	59	59	59	59	59	59	43.0667040229798	NA
4.281622278137038e-6	7.736522393882416e-6	2.573846122583823e-6	3.851378339624838e-6	6.044966450133953e-6	2.0624077787916687e-6	1.4631392427917898e-8	1.569746932934258e-8	1574	XUT_4R-190,SUT465	NA	chrIV:443694-444204(-)	XUTs	3	3	4	2	5	NA	NA	2	81	31.3333333333333	30.25	32.5	43.6	NA	NA	46	44	30	33.5	32.5	38	NA	NA	46	64.1292959058999	NA	37.7	38.4	39.1	44	103	114.8	126.6	138.4	150.2	31.2781080437653	30
8.563244556274075e-6	4.64191343632945e-6	1.2869230612919115e-5	1.1554135018874512e-5	9.06744967520093e-6	7.21842722577084e-6	1.0241974699542527e-5	2.1976457061079608e-5	1578	XUT_4R-237,SUT469	NA	chrIV:544832-546026(-)	XUTs	6	9	6	7	3	7	14	10	38.3333333333333	61	34.3333333333333	86.7142857142857	15.6666666666667	30.1428571428571	33.9285714285714	40.1	38.5	57	35	54	14	32	38	35	32.8609938377278	NA	15	16	17	38.5	47.5	48	54.25	60.5	66.75	49.9939820556024	NA
5.7088297041827165e-6	6.189217915105932e-6	3.860769183875734e-6	8.98654945912462e-6	7.556208062667441e-6	1.443685445154168e-5	1.4631392427917897e-5	6.2789877317370305e-6	1581	XUT_4R-263,SUT471	NA	chrIV:592565-593533(-)	XUTs	4	7	5	14	4	10	4	3	50.75	35	34	39.9285714285714	34.5	33.5	27.75	33	52	40	38	41.5	34.5	32	24	27	42.8210367258187	NA	21.2	22.4	23.6	52	76.75	77.2	77.65	78.1	78.55	27.7577750961344	NA
1.4272074260456791e-6	1.547304478776483e-6	1.2869230612919115e-6	1.2837927798749459e-8	1.5112416125334883e-8	1.0312038893958345e-8	1.4631392427917898e-8	1.5697469329342576e-6	1582	XUT_4R-27	NA	chrIV:66065-67592(-)	XUTs	1	NA	NA	NA	1	NA	1	1	36	NA	NA	NA	67	NA	70	47	36	NA	NA	NA	67	NA	70	47	36	36	36	36	36	36	36	36	36	36	36	NA	NA
1.4272074260456791e-6	1.547304478776483e-6	6.434615306459557e-6	1.6689306138374297e-5	1.5112416125334882e-5	2.268648556670836e-5	1.6094531670709688e-5	2.825544479281664e-5	1583	XUT_4R-274,CUT502,SUT473	NA	chrIV:620373-621783(-)	CUTs	1	13	10	22	1	11	18	5	17	30.6153846153846	35.7	34	69	31.5454545454545	35.6666666666667	31.8	17	34	39	29	69	25	29.5	36	17	17	17	17	17	17	17	17	17	17	17	25.9479195247511	NA
1.4272074260456791e-6	9.2838268726589e-6	2.573846122583823e-6	6.41896389937473e-6	1.2089932900267906e-5	1.2374446672750013e-5	1.0241974699542527e-5	1.5697469329342577e-5	1584	XUT_4R-283,YDRCdelta9	NA	chrIV:651787-653137(-)	XUTs	1	5	8	12	6	7	10	2	20	41.8	49.375	46.0833333333333	47.8333333333333	41.7142857142857	62.1	33	20	46	48	43.5	46	33	42.5	33	20	20	20	20	20	20	20	20	20	20	20	35.0356581142137	NA
4.281622278137038e-6	1.547304478776483e-6	1.2869230612919114e-8	1.283792779874946e-6	1.5112416125334883e-8	1.0312038893958345e-8	1.4631392427917898e-8	1.569746932934258e-8	1586	XUT_4R-329	NA	chrIV:791953-792248(-)	XUTs	3	1	NA	NA	1	NA	NA	NA	26.3333333333333	11	NA	NA	58	NA	NA	NA	26	11	NA	NA	58	NA	NA	NA	26.2539223163864	NA	24.2	24.4	24.6	26	27.5	27.8	28.1	28.4	28.7	11	11
1.2702146091806544e-4	1.5473044787764833e-4	1.7244769021311612e-4	1.2709548520761966e-4	1.3601174512801396e-4	1.4539974840481265e-4	1.9020810156293266e-4	2.119158359461248e-4	1588	XUT_4R-336	NA	chrIV:803028-803615(-)	XUTs	89	99	90	141	100	130	135	134	32.6067415730337	35.5858585858586	36.9666666666667	33.8085106382979	38.26	39.2461538461538	36.8740740740741	36.3955223880597	32	34	38	30	38	35.5	34	36	28.3107170926067	33	9.4	13	16.2	32	41	42	47.6	51.2	58.2	31.2114478555776	NA
9.990451982319755e-6	3.094608957552966e-6	1.0295384490335292e-5	3.851378339624838e-6	4.533724837600465e-6	5.156019446979172e-6	1.0241974699542527e-5	1.0988228530539804e-5	1593	XUT_4R-372,SUT475	NA	chrIV:909910-913790(-)	XUTs	7	3	3	5	2	7	7	8	55.4285714285714	34.6666666666667	37.6666666666667	38.8	62.5	54.1428571428571	37.8571428571429	41.125	61	34	38	39	62.5	57	36	44.5	49.6223111555709	61	23	29	35	61	64.5	66.6	70.7	78.8	86.9	34.6540058960606	34
7.136037130228396e-6	1.2378435830211865e-5	6.434615306459557e-6	1.925689169812419e-5	6.044966450133953e-6	8.249631115166675e-6	2.9262784855835795e-6	6.2789877317370305e-6	1595	XUT_4R-423,SUT480	NA	chrIV:1018102-1019175(-)	XUTs	5	15	4	8	8	2	4	5	31	29.5333333333333	31.75	25.5	40.25	18	24.75	34.8	31	27	29.5	21	41	18	26	31	28.2069959026917	NA	15.6	19.2	22.8	31	32	35.6	39.2	42.8	46.4	25.8683944754216	54
1.4272074260456791e-6	7.736522393882416e-6	3.860769183875734e-6	7.702756679249676e-6	4.533724837600465e-6	4.1248155575833375e-6	1.1705113942334318e-5	7.848734664671288e-6	1596	XUT_4R-446,SUT481	NA	chrIV:1102220-1103629(-)	XUTs	1	6	3	4	5	8	5	3	34	41.1666666666667	50.3333333333333	105	36.2	50.625	34	46.3333333333333	34	35	62	81	34	47.5	31	44	34	34	34	34	34	34	34	34	34	34	34	35.4646751166382	NA
1.4272074260456791e-6	1.547304478776483e-6	1.2869230612919115e-6	1.283792779874946e-6	1.5112416125334882e-6	1.0312038893958344e-6	1.4631392427917897e-6	3.1394938658685152e-6	1600	XUT_4R-521,CUT529	NA	chrIV:1274604-1276505(-)	CUTs	1	1	1	1	1	1	2	1	29	67	27	17	39	72	46	46	29	67	27	17	39	72	46	46	29	29	29	29	29	29	29	29	29	29	29	67	67
1.712648911254815e-5	6.189217915105932e-6	1.672999979679485e-5	7.702756679249676e-6	6.044966450133953e-6	3.0936116681875033e-6	1.4631392427917898e-8	6.2789877317370305e-6	1605	XUT_4R-552,SUT493	NA	chrIV:1353115-1353553(-)	XUTs	12	6	4	3	4	NA	4	13	57.4166666666667	31	27.5	21.3333333333333	43.5	NA	16.75	36.6153846153846	52.5	30	27	20	44	NA	19	28	50.1358758712749	NA	22.3	25.8	30.2	52.5	69.75	82.4	88.05	89.7	106.65	29.1684435134892	NA
4.281622278137038e-6	1.3925740308988348e-5	9.008461429043379e-6	3.851378339624838e-6	1.3601174512801395e-5	1.443685445154168e-5	3.2189063341419376e-5	3.139493865868515e-5	1609	XUT_4R-81,CUT479,CUT480	NA	chrIV:212683-217240(-)	CUTs	3	3	9	14	9	22	20	7	52	43	32.1111111111111	27.3571428571429	55.6666666666667	27.0454545454545	23.3	42.4285714285714	56	18	21	25	54	23.5	20	32	49.577235477929	NA	34.4	36.8	39.2	56	62	63.2	64.4	65.6	66.8	28.4106156175618	NA
1.1417659408365433e-5	4.64191343632945e-6	5.147692245167646e-6	8.98654945912462e-6	9.06744967520093e-6	8.249631115166675e-6	4.389417728375369e-6	7.848734664671288e-6	1611	XUT_4R-92,SUT461,XUT_4R-94	NA	chrIV:232237-235636(-)	XUTs	8	7	6	8	3	3	5	4	30.375	46.4285714285714	39.5	32.25	40.6666666666667	31.3333333333333	51.6	49.5	22	26	30.5	29	35	24	48	48.5	26.2794271915223	19	14.75	16.5	18.05	22	36.75	43.4	50.05	55.5	60.75	35.1577151659755	26
1.4272074260456791e-6	3.094608957552966e-6	3.860769183875734e-6	2.567585559749892e-6	4.533724837600465e-6	1.0312038893958344e-6	1.4631392427917897e-6	3.1394938658685152e-6	1612	XUT_5F-101	NA	chrV:211224-212382(+)	XUTs	1	2	3	1	2	1	2	3	19	52	42	31	18	29	33.5	25.6666666666667	19	52	43	31	18	29	33.5	24	19	19	19	19	19	19	19	19	19	19	19	51.7590571784301	NA
1.4272074260456791e-6	1.547304478776483e-8	2.573846122583823e-6	1.2837927798749459e-8	4.533724837600465e-6	1.443685445154168e-5	3.365220258421116e-5	3.767392639042219e-5	1614	XUT_5F-122	NA	chrV:258374-259025(+)	XUTs	1	NA	3	14	NA	23	24	2	16	NA	35	21.5714285714286	NA	26.8260869565217	38.875	13	16	NA	32	20.5	NA	25	26	13	16	16	16	16	16	16	16	16	16	16	16	NA	NA
1.4272074260456791e-6	1.547304478776483e-8	3.860769183875734e-6	3.851378339624838e-6	1.5112416125334882e-6	3.0936116681875033e-6	1.0241974699542527e-5	4.7092407988027735e-6	1616	XUT_5F-126,CUT110	NA	chrV:261950-262801(+)	CUTs	1	3	1	3	NA	7	3	3	3	44	28	57.3333333333333	NA	35.8571428571429	29.6666666666667	26	3	42	28	34	NA	26	24	19	3	3	3	3	3	3	3	3	3	3	3	42.908766363445	NA
6.13699193199642e-5	9.283826872658899e-5	8.879769122914189e-5	6.547343177362224e-5	8.462953030187535e-5	6.393464114254173e-5	6.437812668283875e-5	4.3952914122159216e-5	1617	XUT_5F-128,SUT091	NA	chrV:268778-269426(+)	XUTs	43	51	56	62	60	44	28	69	41.9302325581395	43.4705882352941	39.375	35.7258064516129	44.05	32.5681818181818	30.75	43.4057971014493	31	34	35.5	35.5	43.5	30	34.5	41	35.5556590530328	NA	16.2	18.8	23	31	49.5	52.6	55.7	64.8	99	35.6664594505661	24
1.998090396463951e-5	2.3209567181647247e-5	1.8016922858086758e-5	2.3108270037749024e-5	1.662365773786837e-5	9.280835004562509e-6	1.902081015629327e-5	6.2789877317370305e-6	1618	XUT_5F-129,SUT092	NA	chrV:270649-271616(+)	XUTs	14	18	11	9	15	13	4	14	46.7857142857143	33.1666666666667	32.1818181818182	29.6666666666667	37.6666666666667	38.0769230769231	20	45.4285714285714	41	33.5	35	28	43	37	19	42.5	41.6940020792709	25	25	25	25	41	51.75	53.4	54.4	59.6	88.6	31.0290414272791	50
7.136037130228396e-6	3.094608957552966e-6	1.2869230612919115e-6	5.135171119499784e-6	4.533724837600465e-6	2.0624077787916687e-6	2.9262784855835795e-6	1.412772239640832e-5	1619	XUT_5F-136	NA	chrV:279866-280883(+)	XUTs	5	4	3	2	2	2	9	1	40.4	45.25	54.6666666666667	28.5	42.5	19	33.2222222222222	33	37	47	59	28.5	42.5	19	33	33	37.8942188017408	57	25.2	25.4	25.6	37	57	57	57	57	57	43.4960083905961	NA
2.8544148520913582e-6	1.547304478776483e-5	1.2869230612919115e-5	8.98654945912462e-6	1.0578691287734419e-5	1.2374446672750013e-5	1.0241974699542527e-5	9.418481597605547e-6	1620	XUT_5F-139,SUT093	NA	chrV:284415-287558(+)	XUTs	2	7	7	12	10	7	6	10	33.5	45.7142857142857	43.4285714285714	36.4166666666667	52.7	30.5714285714286	47.8333333333333	37.4	33.5	49	38	40	53	31	48.5	28	29.698484809835	NA	19.55	21.1	22.65	33.5	41.25	42.8	44.35	45.9	47.45	44.5283397665984	51
1.4272074260456791e-6	1.547304478776483e-8	2.573846122583823e-6	2.567585559749892e-6	1.5112416125334883e-8	2.0624077787916687e-6	4.389417728375369e-6	1.5697469329342576e-6	1622	XUT_5F-151	NA	chrV:310699-311920(+)	XUTs	1	2	NA	2	NA	3	1	2	48	23.5	NA	19	NA	22.3333333333333	9	67.5	48	23.5	NA	19	NA	26	9	67.5	48	48	48	48	48	48	48	48	48	48	48	22.5831795812724	NA
4.281622278137038e-6	1.547304478776483e-6	2.573846122583823e-6	1.2837927798749459e-8	1.5112416125334883e-8	1.0312038893958344e-6	1.4631392427917897e-6	1.5697469329342576e-6	1625	XUT_5F-180	NA	chrV:353706-354383(+)	XUTs	3	NA	NA	1	1	1	1	2	39.6666666666667	NA	NA	63	26	24	25	17	52	NA	NA	63	26	24	25	17	34.358377638324	52	18.7	22.4	26.1	52	52	52	52	52	52	NA	NA
1.4272074260456791e-6	1.547304478776483e-8	1.2869230612919114e-8	1.2837927798749459e-8	1.5112416125334883e-8	1.0312038893958345e-8	1.4631392427917898e-8	1.569746932934258e-8	1630	XUT_5F-217	NA	chrV:460353-460757(+)	XUTs	1	NA	NA	NA	NA	NA	NA	NA	14	NA	NA	NA	NA	NA	NA	NA	14	NA	NA	NA	NA	NA	NA	NA	14	14	14	14	14	14	14	14	14	14	14	NA	NA
1.4272074260456791e-6	1.547304478776483e-6	1.2869230612919114e-8	1.2837927798749459e-8	1.5112416125334883e-8	1.0312038893958345e-8	1.4631392427917897e-6	3.1394938658685152e-6	1631	XUT_5F-218	NA	chrV:461060-462044(+)	XUTs	1	NA	NA	NA	1	1	2	NA	53	NA	NA	NA	62	46	19	NA	53	NA	NA	NA	62	46	19	NA	53	53	53	53	53	53	53	53	53	53	53	NA	NA
7.136037130228396e-6	9.2838268726589e-6	7.721538367751468e-6	6.41896389937473e-6	7.556208062667441e-6	8.249631115166675e-6	8.778835456750738e-6	4.7092407988027735e-6	1634	XUT_5F-239,SUT098	NA	chrV:503956-504971(+)	XUTs	5	5	5	8	6	6	3	6	32	40	29.8	40.875	42.1666666666667	37.1666666666667	35	42.5	33	20	25	43.5	45	38.5	34	45.5	27.534246079699	NA	13.8	14.6	15.4	33	35	40.4	45.8	51.2	56.6	30.8056806967026	NA
1.2844866834411113e-5	4.64191343632945e-6	2.573846122583823e-6	5.135171119499784e-6	6.044966450133953e-6	7.21842722577084e-6	7.315696213958949e-6	6.2789877317370305e-6	1636	XUT_5F-255,SUT099	NA	chrV:554074-557081(+)	XUTs	9	4	4	7	3	5	4	2	53.4444444444444	57	54.5	49.4285714285714	36	35.2	45.5	47	49	65.5	52	42	46	39	45	47	51.7525710121304	NA	37.4	43.8	47	49	60	65.6	71.2	74.4	75.2	49.6400108617325	NA
1.4272074260456791e-6	1.547304478776483e-8	1.2869230612919115e-6	1.283792779874946e-6	1.5112416125334882e-6	1.0312038893958344e-6	5.852556971167159e-6	1.569746932934258e-8	1638	XUT_5F-67,CUT106	NA	chrV:150263-151761(+)	CUTs	1	1	1	1	NA	4	NA	1	31	13	36	43	NA	30.25	NA	52	31	13	36	43	NA	26.5	NA	52	31	31	31	31	31	31	31	31	31	31	31	13	13
2.8544148520913582e-6	1.547304478776483e-6	3.860769183875734e-6	1.283792779874946e-6	1.5112416125334882e-6	2.0624077787916687e-6	2.9262784855835795e-6	1.569746932934258e-8	1639	XUT_5F-7	NA	chrV:21398-25477(+)	XUTs	2	1	1	2	1	2	NA	3	61	17	26	51.5	48	35.5	NA	46.3333333333333	61	17	26	51.5	48	35.5	NA	33	58.5832740635072	NA	45.7	47.4	49.1	61	69.5	71.2	72.9	74.6	76.3	17	17
1.2844866834411113e-5	1.3925740308988348e-5	1.4156153674211026e-5	8.98654945912462e-6	6.044966450133953e-6	6.187223336375007e-6	1.0241974699542527e-5	2.5115950926948122e-5	1642	XUT_5R-11,SUT500	NA	chrV:8378-9843(-)	XUTs	9	7	4	6	9	7	16	11	42.8888888888889	37.7142857142857	52	31	54.1111111111111	25.8571428571429	39.6875	57.3636363636364	52	33	39.5	33.5	57	20	40	61	35.2815206501936	15	14.4	14.8	15	52	56	57.6	59.2	65.6	76.8	31.8398730848732	NA
1.855369653859383e-5	1.547304478776483e-5	1.4156153674211026e-5	1.925689169812419e-5	1.662365773786837e-5	1.9592873898520854e-5	2.9262784855835795e-6	1.0988228530539804e-5	1643	XUT_5R-115,YERCdelta8	NA	chrV:248477-249872(-)	XUTs	13	15	11	19	10	2	7	11	36.6153846153846	30.4666666666667	51.7272727272727	29.1578947368421	45.3	55.5	34	35.2727272727273	30	30	44	26	43	55.5	36	34	31.5018466410615	NA	15.6	16.2	16.8	30	55	55.6	57.8	63.2	71.8	27.0637496797256	26
1.4272074260456791e-6	1.547304478776483e-8	3.860769183875734e-6	2.567585559749892e-6	4.533724837600465e-6	1.7530466119729182e-5	3.9504759555378324e-5	4.0813420256290695e-5	1645	XUT_5R-139,YER066C-A	NA	chrV:290926-291757(-)	XUTs	1	2	3	17	NA	27	26	3	15	42	23	38	NA	43.5185185185185	41.9615384615385	116.666666666667	15	42	16	38	NA	38	30	93	15	15	15	15	15	15	15	15	15	15	15	39.9374510954317	NA
1.4272074260456791e-6	6.189217915105932e-6	5.147692245167646e-6	5.135171119499784e-6	3.0224832250669765e-6	1.0312038893958344e-6	8.778835456750738e-6	3.1394938658685152e-6	1646	XUT_5R-142	NA	chrV:298082-298396(-)	XUTs	1	4	2	1	4	6	2	4	44	41.75	28.5	59	27.25	45.3333333333333	21.5	42	44	40.5	28.5	59	21.5	38.5	21.5	41	44	44	44	44	44	44	44	44	44	44	44	40.27404582301	NA
1.4272074260456791e-6	1.547304478776483e-8	1.2869230612919115e-6	1.283792779874946e-6	1.5112416125334882e-6	3.0936116681875033e-6	1.4631392427917897e-6	1.569746932934258e-8	1647	XUT_5R-148	NA	chrV:313836-314177(-)	XUTs	1	1	1	3	NA	1	NA	1	39	47	28	18.3333333333333	NA	52	NA	21	39	47	28	11	NA	52	NA	21	39	39	39	39	39	39	39	39	39	39	39	47	47
5.7088297041827165e-6	1.547304478776483e-8	1.2869230612919114e-8	2.567585559749892e-6	9.06744967520093e-6	1.134324278335418e-5	2.6336506370252217e-5	2.9825191725750896e-5	1649	XUT_5R-166,SUT515	NA	chrV:363697-364309(-)	XUTs	4	2	6	11	NA	18	19	NA	43	19.5	39.5	26.8181818181818	NA	25	31.9473684210526	NA	45	19.5	29.5	20	NA	22	25	NA	38.5565412703454	NA	20.45	23.9	27.35	45	53.75	56	58.25	60.5	62.75	16.431676725155	NA
1.4272074260456791e-6	1.547304478776483e-8	3.860769183875734e-6	1.283792779874946e-6	4.533724837600465e-6	5.156019446979172e-6	2.9262784855835795e-6	1.569746932934258e-8	1650	XUT_5R-168	NA	chrV:366508-367113(-)	XUTs	1	1	3	5	NA	2	NA	3	76	38	34.3333333333333	43.8	NA	30	NA	48	76	38	36	40	NA	30	NA	48	76	76	76	76	76	76	76	76	76	76	76	38	38
1.4272074260456791e-6	1.547304478776483e-8	1.2869230612919114e-8	1.283792779874946e-6	1.5112416125334883e-8	1.0312038893958345e-8	1.4631392427917897e-6	1.5697469329342576e-6	1651	XUT_5R-192	NA	chrV:431783-432278(-)	XUTs	1	1	NA	NA	NA	1	1	NA	14	23	NA	NA	NA	66	36	NA	14	23	NA	NA	NA	66	36	NA	14	14	14	14	14	14	14	14	14	14	14	23	23
4.281622278137038e-6	1.547304478776483e-6	1.2869230612919115e-6	1.283792779874946e-6	6.044966450133953e-6	1.134324278335418e-5	5.852556971167159e-6	3.1394938658685152e-6	1652	XUT_5R-194	NA	chrV:434928-435670(-)	XUTs	3	1	4	11	1	4	2	1	90.3333333333333	38	25.25	29.0909090909091	17	50.75	30.5	39	36	38	25.5	27	17	41.5	30.5	39	63.6530706906593	36	36	36	36	36	117.5	133.8	150.1	166.4	182.7	38	38
5.7088297041827165e-6	1.0831131351435381e-5	6.434615306459557e-6	5.135171119499784e-6	1.5112416125334882e-6	1.0312038893958344e-6	8.778835456750738e-6	7.848734664671288e-6	1653	XUT_5R-211	NA	chrV:488066-488578(-)	XUTs	4	4	1	1	7	6	5	5	46.75	42.75	50	71	34.2857142857143	47	52.8	31.4	48.5	36	50	71	30	53.5	50	28	46.3128385824837	NA	38.35	39.7	41.05	48.5	51.5	51.8	52.1	52.4	52.7	40.6476173682465	NA
1.4272074260456791e-6	1.547304478776483e-8	1.2869230612919114e-8	1.2837927798749459e-8	3.0224832250669765e-6	5.156019446979172e-6	4.389417728375369e-6	4.7092407988027735e-6	1655	XUT_5R-232	NA	chrV:542757-544353(-)	XUTs	1	NA	2	5	NA	3	3	NA	20	NA	37	31.2	NA	25.6666666666667	16	NA	20	NA	37	22	NA	25	18	NA	20	20	20	20	20	20	20	20	20	20	20	NA	NA
4.281622278137038e-6	1.2378435830211865e-5	6.434615306459557e-6	2.567585559749892e-6	3.0224832250669765e-6	1.0312038893958344e-6	2.9262784855835795e-6	1.5697469329342576e-6	1658	XUT_5R-36,CUT546	NA	chrV:62633-63977(-)	CUTs	3	2	2	1	8	2	1	5	56.3333333333333	48.5	47	39	64.25	28.5	69	56.6	50	48.5	47	39	60	28.5	69	51	55.3095493015627	NA	47.3	47.6	47.9	50	61	63.2	65.4	67.6	69.8	48.0624593627917	NA
4.281622278137038e-6	1.547304478776483e-8	3.860769183875734e-6	2.567585559749892e-6	3.0224832250669765e-6	4.1248155575833375e-6	5.852556971167159e-6	6.2789877317370305e-6	1660	XUT_5R-48,YELCdelta3	NA	chrV:98364-99707(-)	XUTs	3	2	2	4	NA	4	4	3	69.6666666666667	58.5	45	22	NA	17	37.25	39.3333333333333	65	58.5	45	26	NA	15	25.5	40	67.9323866572967	NA	54.2	55.4	56.6	65	78	80.6	83.2	85.8	88.4	48.6415460280612	NA
8.563244556274075e-6	1.0831131351435381e-5	1.2869230612919115e-6	1.1554135018874512e-5	1.2089932900267906e-5	5.156019446979172e-6	5.852556971167159e-6	4.7092407988027735e-6	1661	XUT_5R-74,SUT505,XUT_5R-75	NA	chrV:151067-151894(-)	XUTs	6	9	8	5	7	4	3	1	41.3333333333333	51.1111111111111	41.25	33	45	39.25	29.3333333333333	42	30	54	43.5	29	49	39	32	42	36.4699072475159	NA	24.5	25	25.5	30	42.75	46	57.5	69	80.5	49.5611824664837	45
1.4272074260456791e-6	6.189217915105932e-6	1.2869230612919114e-8	1.283792779874946e-6	1.5112416125334882e-6	2.0624077787916687e-6	1.4631392427917897e-6	1.569746932934258e-8	1662	XUT_5R-81,SUT507	NA	chrV:161376-162485(-)	XUTs	1	1	1	2	4	1	NA	NA	25	50	23	37.5	42.75	24	NA	NA	25	50	23	37.5	41.5	24	NA	NA	25	25	25	25	25	25	25	25	25	25	25	50	50
1.4272074260456791e-6	6.189217915105932e-6	2.573846122583823e-6	1.283792779874946e-6	1.5112416125334883e-8	5.156019446979172e-6	2.9262784855835795e-6	4.7092407988027735e-6	1663	XUT_5R-90-m,SUT508	NA	chrV:175629-177624(-)	XUTs	1	1	NA	5	4	2	3	2	36	13	NA	24.8	40.25	31	18.3333333333333	40.5	36	13	NA	32	45.5	31	21	40.5	36	36	36	36	36	36	36	36	36	36	36	13	13
3.853460050323334e-5	7.272331050249472e-5	5.018999939038455e-5	4.2365161735873214e-5	4.684848998853813e-5	5.362260224858339e-5	5.5599291226088005e-5	5.4941142652699015e-5	1664	XUT_5R-93,SUT509	NA	chrV:186889-188144(-)	XUTs	27	33	31	52	47	38	35	39	46.7037037037037	54.0909090909091	43.4516129032258	42.5576923076923	54.4042553191489	43	40.6	56.0512820512821	41	50	44	39.5	52	42	32	54	43.2234444915557	NA	22.8	27	28.8	41	54.5	56.6	66.9	77.4	81	50.2138106537	NA
2.8544148520913582e-6	3.094608957552966e-6	1.2869230612919115e-6	1.283792779874946e-6	1.5112416125334882e-6	3.0936116681875033e-6	1.4631392427917898e-8	1.5697469329342576e-6	1665	XUT_5R-97,SUT512	NA	chrV:202478-204665(-)	XUTs	2	1	1	3	2	NA	1	1	49.5	30	48	39	50	NA	27	37	49.5	30	48	37	50	NA	27	37	49.4368283772331	NA	47.25	47.5	47.75	49.5	50.75	51	51.25	51.5	51.75	30	30
4.281622278137038e-6	3.094608957552966e-6	1.2869230612919115e-6	1.2837927798749459e-8	1.5112416125334882e-6	2.0624077787916687e-6	2.9262784855835795e-6	6.2789877317370305e-6	1667	XUT_6F-106,SUT107	NA	chrVI:256446-257401(+)	XUTs	3	NA	1	2	2	2	4	1	29.6666666666667	NA	14	35	58.5	25	52.25	15	32	NA	14	35	58.5	25	51.5	15	28.481469435608	NA	20.3	21.6	22.9	32	35	35.6	36.2	36.8	37.4	NA	NA
4.281622278137038e-6	9.2838268726589e-6	9.008461429043379e-6	1.4121720578624405e-5	7.556208062667441e-6	8.249631115166675e-6	7.315696213958949e-6	4.7092407988027735e-6	1671	XUT_6F-52	NA	chrVI:111497-112317(+)	XUTs	3	11	5	8	6	5	3	7	68	36.4545454545455	36.6	35.5	45.6666666666667	27.8	32	38.8571428571429	43	36	43	36	48	31	30	37	58.2144262644268	NA	37.6	38.2	38.8	43	83.5	91.6	99.7	107.8	115.9	35.6137278383997	36
1.4272074260456793e-5	1.85676537453178e-5	1.1582307551627203e-5	1.6689306138374297e-5	1.813489935040186e-5	1.9592873898520854e-5	2.3410227884668636e-5	3.296468559161941e-5	1673	XUT_6R-115,SUT531,CUT581	NA	chrVI:262279-263837(-)	CUTs	10	13	12	19	12	16	21	9	39.7	50.6153846153846	40.8333333333333	44.1052631578947	46.8333333333333	47.375	44.8095238095238	44.4444444444444	41	43	39	43	46.5	48.5	44	40	33.9378253063891	NA	11.45	11.9	17.95	41	50.5	52.6	53.95	57.5	68.75	42.5859466865189	43
1.4272074260456791e-6	1.547304478776483e-8	1.2869230612919114e-8	1.2837927798749459e-8	1.5112416125334882e-6	1.0312038893958345e-8	2.9262784855835795e-6	4.7092407988027735e-6	1674	XUT_6R-17	NA	chrVI:26055-27917(-)	XUTs	1	NA	1	NA	NA	2	3	NA	7	NA	31	NA	NA	25.5	19.6666666666667	NA	7	NA	31	NA	NA	25.5	21	NA	7	7	7	7	7	7	7	7	7	7	7	NA	NA
5.7088297041827165e-6	1.547304478776483e-6	1.2869230612919115e-6	2.567585559749892e-6	6.044966450133953e-6	3.0936116681875033e-6	1.4631392427917898e-8	6.2789877317370305e-6	1675	XUT_6R-28,SUT524	NA	chrVI:76508-77851(-)	XUTs	4	2	4	3	1	NA	4	1	45.75	28	47	32	110	NA	50.25	41	50	28	34.5	28	110	NA	47.5	41	43.5642155727859	NA	28.15	31.3	34.45	50	55	55.6	56.2	56.8	57.4	27.5499546279118	NA
2.8544148520913582e-6	1.547304478776483e-6	1.2869230612919115e-6	1.283792779874946e-6	3.0224832250669765e-6	1.0312038893958345e-8	1.4631392427917897e-6	1.5697469329342576e-6	1676	XUT_6R-39,SUT525	NA	chrVI:96823-98063(-)	XUTs	2	1	2	NA	1	1	1	1	47.5	63	70.5	NA	48	69	34	71	47.5	63	70.5	NA	48	69	34	71	47.4973683481517	NA	47.05	47.1	47.15	47.5	47.75	47.8	47.85	47.9	47.95	63	63
1.4272074260456791e-6	4.64191343632945e-6	1.2869230612919115e-6	1.283792779874946e-6	1.5112416125334883e-8	1.0312038893958344e-6	1.4631392427917897e-6	1.5697469329342576e-6	1677	XUT_6R-50	NA	chrVI:111126-111782(-)	XUTs	1	1	NA	1	3	1	1	1	49	14	NA	22	75.3333333333333	56	14	28	49	14	NA	22	73	56	14	28	49	49	49	49	49	49	49	49	49	49	49	14	14
1.4272074260456791e-6	4.64191343632945e-6	7.721538367751468e-6	2.567585559749892e-6	3.0224832250669765e-6	6.187223336375007e-6	1.4631392427917897e-6	1.412772239640832e-5	1679	XUT_6R-65,SUT528	NA	chrVI:158100-159136(-)	XUTs	1	2	2	6	3	1	9	6	67	34.5	24.5	38.8333333333333	44.3333333333333	71	47.7777777777778	48.5	67	34.5	24.5	35	44	71	45	49	67	67	67	67	67	67	67	67	67	67	67	33.166247903554	NA
1.4272074260456791e-6	1.547304478776483e-8	1.2869230612919114e-8	1.283792779874946e-6	1.5112416125334882e-6	1.0312038893958344e-6	1.4631392427917897e-6	1.5697469329342576e-6	1680	XUT_6R-66	NA	chrVI:159158-160101(-)	XUTs	1	1	1	1	NA	1	1	NA	77	34	38	36	NA	26	16	NA	77	34	38	36	NA	26	16	NA	77	77	77	77	77	77	77	77	77	77	77	34	34
2.8544148520913582e-6	4.64191343632945e-6	3.860769183875734e-6	1.2837927798749459e-8	3.0224832250669765e-6	1.0312038893958344e-6	5.852556971167159e-6	6.2789877317370305e-6	1683	XUT_7F-130	NA	chrVII:276422-277346(+)	XUTs	2	NA	2	1	3	4	4	3	41.5	NA	30.5	18	58.3333333333333	27	36.5	55.6666666666667	41.5	NA	30.5	18	64	20.5	35	54	40.8166632639171	NA	34.75	35.5	36.25	41.5	45.25	46	46.75	47.5	48.25	NA	NA
2.8544148520913582e-6	1.547304478776483e-8	3.860769183875734e-6	3.851378339624838e-6	3.0224832250669765e-6	1.0312038893958345e-8	1.4631392427917898e-8	4.7092407988027735e-6	1684	XUT_7F-133,CUT135	NA	chrVII:280763-281315(+)	CUTs	2	3	2	NA	NA	NA	3	3	28	28.6666666666667	46.5	NA	NA	NA	43	26.3333333333333	28	32	46.5	NA	NA	NA	34	33	27.8388218141501	NA	25.3	25.6	25.9	28	29.5	29.8	30.1	30.4	30.7	26.1685304815087	NA
1.4272074260456791e-6	1.547304478776483e-8	1.2869230612919114e-8	1.2837927798749459e-8	1.5112416125334883e-8	1.0312038893958345e-8	1.4631392427917898e-8	1.569746932934258e-8	1688	XUT_7F-236	NA	chrVII:497628-498112(+)	XUTs	1	NA	NA	NA	NA	NA	NA	NA	59	NA	NA	NA	NA	NA	NA	NA	59	NA	NA	NA	NA	NA	NA	NA	59	59	59	59	59	59	59	59	59	59	59	NA	NA
9.990451982319755e-6	2.6304176139200214e-5	3.2173076532297784e-5	2.3108270037749024e-5	2.4179865800535812e-5	3.29985244606667e-5	2.6336506370252217e-5	2.6685697859882382e-5	1689	XUT_7F-261,SUT122,CUT148	NA	chrVII:559183-559571(+)	CUTs	7	18	16	32	17	18	17	25	21.7142857142857	27.1111111111111	31.25	27.4375	29.3529411764706	25	30.7647058823529	23.12	21	21.5	22.5	25	20	21	29	20	21.2248599022912	NA	15.9	16.8	17.7	21	23.5	23.8	24.7	26.8	28.9	24.6220186182815	18
1.4272074260456791e-6	1.547304478776483e-6	2.573846122583823e-6	1.2837927798749459e-8	4.533724837600465e-6	1.0312038893958344e-6	1.4631392427917897e-6	6.2789877317370305e-6	1692	XUT_7F-276,CUT149	NA	chrVII:605667-606123(+)	CUTs	1	NA	3	1	1	1	4	2	22	NA	29.6666666666667	20	37	11	31	35.5	22	NA	29	20	37	11	30	35.5	22	22	22	22	22	22	22	22	22	22	22	NA	NA
1.4272074260456791e-6	1.547304478776483e-8	2.573846122583823e-6	1.283792779874946e-6	1.5112416125334883e-8	1.0312038893958344e-6	1.4631392427917897e-6	1.569746932934258e-8	1693	XUT_7F-281,CUT151	NA	chrVII:616265-617579(+)	CUTs	1	1	NA	1	NA	1	NA	2	6	53	NA	22	NA	41	NA	17	6	53	NA	22	NA	41	NA	17	6	6	6	6	6	6	6	6	6	6	6	53	53
2.8544148520913582e-6	3.094608957552966e-6	1.2869230612919115e-6	2.567585559749892e-6	4.533724837600465e-6	3.0936116681875033e-6	4.389417728375369e-6	6.2789877317370305e-6	1694	XUT_7F-283,SUT123	NA	chrVII:620205-622300(+)	XUTs	2	2	3	3	2	3	4	1	23	33	31	26.3333333333333	57	33.3333333333333	34.5	43	23	33	33	22	57	34	33.5	43	21.9089023002066	NA	16.7	17.4	18.1	23	26.5	27.2	27.9	28.6	29.3	32.86335345031	NA
1.4272074260456791e-6	3.094608957552966e-6	2.573846122583823e-6	3.851378339624838e-6	1.5112416125334883e-8	3.0936116681875033e-6	1.4631392427917897e-6	1.5697469329342576e-6	1699	XUT_7F-323,SUT127,CUT154	NA	chrVII:729946-730853(+)	CUTs	1	3	NA	3	2	1	1	2	44	54.3333333333333	NA	42.3333333333333	49	33	31	41.5	44	54	NA	44	49	33	31	41.5	44	44	44	44	44	44	44	44	44	44	44	53.6520842204476	NA
5.7088297041827165e-6	1.547304478776483e-6	7.721538367751468e-6	2.567585559749892e-6	3.0224832250669765e-6	7.21842722577084e-6	7.315696213958949e-6	7.848734664671288e-6	1700	XUT_7F-324,SUT128	NA	chrVII:731266-733118(+)	XUTs	4	2	2	7	1	5	5	6	40	43.5	26.5	31.7142857142857	33	27.8	23.8	37.3333333333333	36.5	43.5	26.5	29	33	26	14	40	38.5386462572103	30	30	30	30	36.5	46.5	48.6	50.7	52.8	54.9	41.3521462562707	NA
2.8544148520913582e-6	1.547304478776483e-6	2.573846122583823e-6	3.851378339624838e-6	4.533724837600465e-6	1.0312038893958345e-8	4.389417728375369e-6	7.848734664671288e-6	1701	XUT_7F-333	NA	chrVII:752976-754407(+)	XUTs	2	3	3	NA	1	3	5	2	36	51	25.6666666666667	NA	33	49.3333333333333	22.2	40.5	36	51	21	NA	33	35	21	40.5	29.9332590941915	NA	18	20	22	36	46	48	50	52	54	49.0364853904519	NA
2.8544148520913582e-6	6.189217915105932e-6	6.434615306459557e-6	3.851378339624838e-6	6.044966450133953e-6	8.249631115166675e-6	8.778835456750738e-6	6.2789877317370305e-6	1702	XUT_7F-347,SUT131	NA	chrVII:778138-778959(+)	XUTs	2	3	4	8	4	6	4	5	66.5	65.3333333333333	79	39.5	70.25	70.6666666666667	55	41.8	66.5	62	79.5	43	73.5	63.5	49	36	64.1560597293818	NA	50.75	52.5	54.25	66.5	75.25	77	78.75	80.5	82.25	64.5843297337312	NA
5.7088297041827165e-6	3.094608957552966e-6	3.860769183875734e-6	3.851378339624838e-6	4.533724837600465e-6	9.280835004562509e-6	4.389417728375369e-6	1.0988228530539804e-5	1704	XUT_7F-36	NA	chrVII:78243-79825(+)	XUTs	4	3	3	9	2	3	7	3	30.75	65.3333333333333	27	34.8888888888889	25.5	39.6666666666667	35.5714285714286	38	33	57	19	26	25.5	37	22	48	30.3779636574151	33	24.5	26	27.5	33	33.25	33.4	33.55	33.7	33.85	53.9835340742955	NA
1.4272074260456791e-6	3.094608957552966e-6	1.2869230612919115e-6	2.567585559749892e-6	3.0224832250669765e-6	1.0312038893958344e-6	1.4631392427917898e-8	1.569746932934258e-8	1705	XUT_7F-375	NA	chrVII:834077-834614(+)	XUTs	1	2	2	1	2	NA	NA	1	34	40.5	72	24	65	NA	NA	54	34	40.5	72	24	65	NA	NA	54	34	34	34	34	34	34	34	34	34	34	34	40.1248052954777	NA
1.4272074260456791e-6	1.547304478776483e-8	1.2869230612919114e-8	1.283792779874946e-6	1.5112416125334882e-6	4.1248155575833375e-6	1.4631392427917897e-6	1.5697469329342576e-6	1707	XUT_7F-400,CUT160	NA	chrVII:883917-885075(+)	CUTs	1	1	1	4	NA	1	1	NA	28	18	51	53	NA	44	41	NA	28	18	51	52.5	NA	44	41	NA	28	28	28	28	28	28	28	28	28	28	28	18	18
4.281622278137038e-6	1.547304478776483e-6	2.573846122583823e-6	1.2837927798749459e-8	1.5112416125334882e-6	1.0312038893958345e-8	1.4631392427917897e-6	3.1394938658685152e-6	1709	XUT_7F-426,SUT138	NA	chrVII:937065-938291(+)	XUTs	3	NA	1	NA	1	1	2	2	38.3333333333333	NA	34	NA	49	39	24	54	41	NA	34	NA	49	39	24	54	30.5144605799731	NA	14	17	20	41	52	54.2	56.4	58.6	60.8	NA	NA
1.4272074260456793e-5	2.3209567181647247e-5	1.672999979679485e-5	2.0540684477999135e-5	2.2668624188002324e-5	1.649926223033335e-5	1.4631392427917897e-5	1.2557975463474061e-5	1710	XUT_7F-439,SUT141,CUT164	NA	chrVII:974181-975762(+)	CUTs	10	16	15	16	15	10	8	13	58.9	37.25	39.8666666666667	37.75	42.6666666666667	37.1	37.625	32.3076923076923	60	26.5	34	30	38	30	46	28	54.3673461466795	60	26.75	33.5	39.2	60	70	73.2	75.9	80.2	90.1	29.0811338421394	NA
1.712648911254815e-5	1.85676537453178e-5	1.4156153674211026e-5	1.797309891824924e-5	1.0578691287734419e-5	1.5468058340937514e-5	5.852556971167159e-6	7.848734664671288e-6	1711	XUT_7F-44	NA	chrVII:89434-89898(+)	XUTs	12	14	7	15	12	4	5	11	46.6666666666667	44.9285714285714	29.5714285714286	32.8666666666667	46.75	43.75	29.6	38.4545454545455	39	34.5	28	32	45	25.5	25	37	41.0880092834638	NA	20.05	25.2	26.3	39	61.25	66.2	72.9	80.6	83.8	37.2142641187187	34
5.7088297041827165e-6	4.64191343632945e-6	5.147692245167646e-6	1.283792779874946e-6	1.0578691287734419e-5	1.0312038893958343e-5	3.2189063341419376e-5	2.1976457061079608e-5	1712	XUT_7F-447,SUT142	NA	chrVII:994248-994966(+)	XUTs	4	1	7	10	3	22	14	4	37.25	40	44.2857142857143	55.5	54.6666666666667	31.1818181818182	46	46.5	43.5	40	46	49.5	56	27.5	44	46	33.9752554141137	NA	19.05	23.1	27.15	43.5	45.5	45.8	46.1	46.4	46.7	40	40
2.8544148520913582e-6	1.547304478776483e-6	2.573846122583823e-6	5.135171119499784e-6	1.5112416125334883e-8	9.280835004562509e-6	4.389417728375369e-6	1.0988228530539804e-5	1714	XUT_7F-469,SUT145	NA	chrVII:1059023-1059725(+)	XUTs	2	4	NA	9	1	3	7	2	44.5	53.5	NA	45.5555555555556	49	48.3333333333333	36.7142857142857	49.5	44.5	54	NA	49	49	48	40	49.5	35.749125863439	NA	20.65	23.3	25.95	44.5	57.75	60.4	63.05	65.7	68.35	52.3746302501706	NA
1.4272074260456791e-6	1.547304478776483e-8	1.4156153674211026e-5	5.135171119499784e-6	6.044966450133953e-6	4.1248155575833375e-6	1.4631392427917897e-5	7.848734664671288e-6	1716	XUT_7F-475	NA	chrVII:1078567-1079869(+)	XUTs	1	4	4	4	NA	10	5	11	32	28.75	18.5	14.5	NA	29.7	31.4	29.3636363636364	32	24	18.5	15.5	NA	28.5	25	20	32	32	32	32	32	32	32	32	32	32	32	23.8955879681289	NA
1.4272074260456791e-6	1.547304478776483e-8	1.2869230612919114e-8	1.2837927798749459e-8	1.5112416125334882e-6	1.0312038893958345e-8	1.4631392427917897e-6	6.2789877317370305e-6	1717	XUT_7F-478	NA	chrVII:1081176-1081492(+)	XUTs	1	NA	1	NA	NA	1	4	NA	11	NA	34	NA	NA	17	39.75	NA	11	NA	34	NA	NA	17	40	NA	11	11	11	11	11	11	11	11	11	11	11	NA	NA
1.4272074260456791e-6	1.547304478776483e-8	1.2869230612919115e-6	2.567585559749892e-6	1.5112416125334883e-8	1.0312038893958345e-8	1.4631392427917897e-6	3.1394938658685152e-6	1718	XUT_7F-48,CUT126	NA	chrVII:95072-95755(+)	CUTs	1	2	NA	NA	NA	1	2	1	36	38	NA	NA	NA	26	23.5	48	36	38	NA	NA	NA	26	23.5	48	36	36	36	36	36	36	36	36	36	36	36	37.1483512420134	NA
2.8544148520913582e-6	4.64191343632945e-6	3.860769183875734e-6	6.41896389937473e-6	1.5112416125334882e-6	5.156019446979172e-6	1.4631392427917898e-8	6.2789877317370305e-6	1719	XUT_7F-480	NA	chrVII:1082814-1083576(+)	XUTs	2	5	1	5	3	NA	4	3	52	36.4	18	31.2	52	NA	39.5	52.3333333333333	52	38	18	22	52	NA	41	58	51.9903837262238	NA	51.1	51.2	51.3	52	52.5	52.6	52.7	52.8	52.9	36.2786582071842	38
1.4272074260456791e-6	1.547304478776483e-8	3.860769183875734e-6	3.851378339624838e-6	1.5112416125334883e-8	1.0312038893958344e-6	1.4631392427917898e-8	1.5697469329342576e-6	1723	XUT_7F-91,YGLWtau2	NA	chrVII:204004-205227(+)	XUTs	1	3	NA	1	NA	NA	1	3	79	40.3333333333333	NA	42	NA	NA	130	65.6666666666667	79	43	NA	42	NA	NA	130	68	79	79	79	79	79	79	79	79	79	79	79	39.3871156132301	NA
7.136037130228396e-6	4.64191343632945e-6	6.434615306459557e-6	1.6689306138374297e-5	1.2089932900267906e-5	1.3405650562145847e-5	1.1705113942334318e-5	2.1976457061079608e-5	1726	XUT_7R-116,SUT542	NA	chrVII:272363-273139(-)	XUTs	5	13	8	13	3	8	14	5	50.2	29.3846153846154	38.625	38	40.3333333333333	28.625	61.7142857142857	57.6	45	27	31	38	41	29	32.5	41	47.4822671524366	NA	30.6	33.2	35.8	45	64	65.8	67.6	69.4	71.2	27.983048130362	NA
5.7088297041827165e-6	1.547304478776483e-8	5.147692245167646e-6	2.567585559749892e-6	6.044966450133953e-6	8.249631115166675e-6	3.657848106979474e-5	4.552266105509347e-5	1727	XUT_7R-12,CUT583	NA	chrVII:21509-23349(-)	CUTs	4	2	4	8	NA	25	29	4	26.25	43	26.25	24.375	NA	21.44	21.7586206896552	15	24	43	21.5	20.5	NA	18	20	15.5	21.7483444464688	NA	10.6	11.2	11.8	24	37.25	39.2	41.15	43.1	45.05	40.9878030638384	NA
2.8544148520913582e-6	6.189217915105932e-6	2.573846122583823e-6	1.283792779874946e-6	1.5112416125334883e-8	5.156019446979172e-6	5.852556971167159e-6	1.2557975463474061e-5	1731	XUT_7R-144,SUT544	NA	chrVII:354396-355584(-)	XUTs	2	1	NA	5	4	4	8	2	35	50	NA	39.4	55.75	41.5	32.875	40	35	50	NA	45	46.5	43	28.5	40	34.8711915483254	NA	32.3	32.6	32.9	35	36.5	36.8	37.1	37.4	37.7	50	50
1.4272074260456791e-6	1.547304478776483e-8	1.2869230612919114e-8	1.2837927798749459e-8	1.5112416125334882e-6	1.0312038893958344e-6	1.4631392427917897e-6	1.569746932934258e-8	1733	XUT_7R-165	NA	chrVII:393151-393679(-)	XUTs	1	NA	1	1	NA	1	NA	NA	44	NA	29	101	NA	36	NA	NA	44	NA	29	101	NA	36	NA	NA	44	44	44	44	44	44	44	44	44	44	44	NA	NA
2.8544148520913582e-6	3.094608957552966e-6	7.721538367751468e-6	1.2837927798749459e-8	1.5112416125334883e-8	7.21842722577084e-6	2.9262784855835795e-6	3.1394938658685152e-6	1735	XUT_7R-173	NA	chrVII:403287-403773(-)	XUTs	2	NA	NA	7	2	2	2	6	28	NA	NA	34.1428571428571	29	33.5	16.5	49.5	28	NA	NA	36	29	33.5	16.5	51.5	27.8388218141501	NA	25.3	25.6	25.9	28	29.5	29.8	30.1	30.4	30.7	NA	NA
1.4272074260456791e-6	1.547304478776483e-8	1.2869230612919114e-8	1.2837927798749459e-8	1.5112416125334883e-8	1.0312038893958344e-6	1.4631392427917898e-8	1.569746932934258e-8	1736	XUT_7R-174	NA	chrVII:403874-404447(-)	XUTs	1	NA	NA	1	NA	NA	NA	NA	5	NA	NA	45	NA	NA	NA	NA	5	NA	NA	45	NA	NA	NA	NA	5	5	5	5	5	5	5	5	5	5	5	NA	NA
2.8544148520913582e-6	1.547304478776483e-8	2.573846122583823e-6	2.567585559749892e-6	1.5112416125334883e-8	5.156019446979172e-6	2.9262784855835795e-6	1.5697469329342576e-6	1737	XUT_7R-187	NA	chrVII:423278-424399(-)	XUTs	2	2	NA	5	NA	2	1	2	50	63.5	NA	41	NA	34.5	32	36	50	63.5	NA	40	NA	34.5	32	36	41.424630354416	NA	24.8	27.6	30.4	50	64	66.8	69.6	72.4	75.2	63.4980314655502	NA
5.7088297041827165e-6	4.64191343632945e-6	7.721538367751468e-6	1.283792779874946e-6	3.0224832250669765e-6	7.21842722577084e-6	1.1705113942334318e-5	9.418481597605547e-6	1738	XUT_7R-19,SUT533,SUT534,XUT_7R-20,CUT584	NA	chrVII:31839-35365(-)	CUTs	4	1	2	7	3	8	6	6	48	31	42	30.8571428571429	55	27.875	47.3333333333333	53.1666666666667	46.5	31	42	34	53	23.5	41	54	47.3033388189187	NA	39.05	40.1	41.15	46.5	51.25	53.2	55.15	57.1	59.05	31	31
5.851550446787285e-5	7.42706149812712e-5	8.751076816784997e-5	1.0912238628937041e-4	7.405083901414092e-5	8.249631115166675e-5	9.94934685098417e-5	1.7110241568983408e-4	1742	XUT_7R-243,CUT606	NA	chrVII:534981-535805(-)	CUTs	41	85	49	80	48	68	109	68	32.0975609756098	35.0705882352941	37.2244897959184	38.5875	35.9583333333333	32.1764705882353	33.2935779816514	30.9852941176471	28	31	34	29.5	34	27	30	27	26.1256566708505	NA	10	11	12	28	43	46	48	55	64	31.3747525992124	NA
9.990451982319755e-6	9.2838268726589e-6	1.0295384490335292e-5	8.98654945912462e-6	7.556208062667441e-6	7.21842722577084e-6	5.852556971167159e-6	7.848734664671288e-6	1743	XUT_7R-245,SUT550	NA	chrVII:543317-544561(-)	XUTs	7	7	5	7	6	4	5	8	53.8571428571429	39.4285714285714	52.2	40.5714285714286	53.8333333333333	23.25	30.4	65	51	40	28	30	57.5	21	24	58.5	50.0093542910541	NA	27.2	28.4	29.6	51	72	73.8	75.1	75.4	75.7	37.0880721044156	25
1.4272074260456791e-6	3.094608957552966e-6	3.860769183875734e-6	3.851378339624838e-6	3.0224832250669765e-6	6.187223336375007e-6	4.389417728375369e-6	4.7092407988027735e-6	1747	XUT_7R-264,SUT551	NA	chrVII:576759-579388(-)	XUTs	1	3	2	6	2	3	3	3	75	46.6666666666667	39	40.6666666666667	56	28.6666666666667	30.6666666666667	47	75	49	39	39	56	30	30	45	75	75	75	75	75	75	75	75	75	75	75	46.4854079931919	NA
5.7088297041827165e-6	1.547304478776483e-6	2.573846122583823e-6	6.41896389937473e-6	6.044966450133953e-6	3.0936116681875033e-6	2.9262784855835795e-6	1.5697469329342576e-6	1748	XUT_7R-269,SUT552	NA	chrVII:590979-591826(-)	XUTs	4	5	4	3	1	2	1	2	63.5	62.6	40	31.3333333333333	52	57.5	32	42.5	60.5	42	44	35	52	57.5	32	42.5	59.3654775295367	NA	39.75	40.5	41.25	60.5	81.25	83.8	86.35	88.9	91.45	52.3110871739798	NA
1.4272074260456791e-6	3.094608957552966e-6	1.2869230612919115e-6	3.851378339624838e-6	6.044966450133953e-6	2.0624077787916687e-6	5.852556971167159e-6	1.569746932934258e-8	1753	XUT_7R-315,SUT556,CUT615	NA	chrVII:701090-702671(-)	CUTs	1	3	4	2	2	4	NA	1	25	47	20	28	97.5	30	NA	46	25	57	21.5	28	97.5	30	NA	46	25	25	25	25	25	25	25	25	25	25	25	42.2485264941332	NA
2.8544148520913582e-6	1.547304478776483e-6	3.860769183875734e-6	1.283792779874946e-6	6.044966450133953e-6	5.156019446979172e-6	2.9262784855835795e-6	9.418481597605547e-6	1755	XUT_7R-328	NA	chrVII:718533-719260(-)	XUTs	2	1	4	5	1	2	6	3	28	48	54	35	31	43	34	44.3333333333333	28	48	65	41	31	43	31	57	28	28	28	28	28	28	28	28	28	28	28	48	48
9.990451982319755e-6	1.547304478776483e-6	1.2869230612919115e-6	3.851378339624838e-6	9.06744967520093e-6	2.0624077787916687e-6	1.4631392427917897e-6	1.5697469329342576e-6	1756	XUT_7R-340,SUT559	NA	chrVII:741715-742103(-)	XUTs	7	3	6	2	1	1	1	1	27.5714285714286	26	24	16	39	32	39	28	21	24	20.5	16	39	32	39	28	24.609930466201	NA	14.3	14.6	14.9	21	37	41.8	45.5	47	48.5	25.8532162803826	24
5.7088297041827165e-6	4.64191343632945e-6	1.672999979679485e-5	1.797309891824924e-5	1.9646140962935346e-5	1.7530466119729182e-5	1.3168253185126108e-5	1.412772239640832e-5	1757	XUT_7R-365,SUT564,CUT623	NA	chrVII:800364-801871(-)	CUTs	4	14	13	17	3	9	9	13	54.5	19.0714285714286	27.5384615384615	20.0588235294118	76.3333333333333	23.6666666666667	25.2222222222222	34.6153846153846	47.5	18.5	22	19	49	24	23	30	46.1842073935855	NA	23.25	25.5	27.75	47.5	69.75	76.2	82.65	89.1	95.55	17.4667564918572	15
2.8544148520913582e-6	3.094608957552966e-6	9.008461429043379e-6	2.567585559749892e-6	6.044966450133953e-6	8.249631115166675e-6	7.315696213958949e-6	1.0988228530539804e-5	1758	XUT_7R-374	NA	chrVII:810550-811479(-)	XUTs	2	2	4	8	2	5	7	7	19.5	28.5	36.25	31	21	30.8	24.5714285714286	19.4285714285714	19.5	28.5	28.5	25.5	21	29	27	19	18.7082869338697	NA	14.55	15.1	15.65	19.5	22.25	22.8	23.35	23.9	24.45	26.4952825989835	NA
2.8544148520913582e-6	1.547304478776483e-6	1.2869230612919114e-8	1.2837927798749459e-8	1.5112416125334883e-8	1.0312038893958344e-6	1.4631392427917898e-8	1.569746932934258e-8	1761	XUT_7R-42,SUT536,XUT_7R-43	NA	chrVII:94750-97071(-)	XUTs	2	NA	NA	1	1	NA	NA	NA	55	NA	NA	12	47	NA	NA	NA	55	NA	NA	12	47	NA	NA	NA	54.7722557505166	NA	50.5	51	51.5	55	57.5	58	58.5	59	59.5	NA	NA
1.0846776437947161e-4	1.671088837078602e-4	1.2740538306789924e-4	1.3094686354724448e-4	1.1183187932747813e-4	1.0827640838656262e-4	1.155880001805514e-4	1.444167178299517e-4	1762	XUT_7R-426	NA	chrVII:931335-932053(-)	XUTs	76	102	74	105	108	79	92	99	33.8684210526316	34.8235294117647	29.6621621621622	29.2571428571429	32.6574074074074	34.2658227848101	32.75	31.3838383838384	31.5	30.5	27	25	29	31	27.5	29	28.9789566569202	55	12.75	14.5	16.25	31.5	44	47	52.5	55	64	29.2249241284541	NA
1.4272074260456791e-6	4.64191343632945e-6	3.860769183875734e-6	3.851378339624838e-6	3.0224832250669765e-6	5.156019446979172e-6	5.852556971167159e-6	1.0988228530539804e-5	1763	XUT_7R-433,SUT569	NA	chrVII:942613-944919(-)	XUTs	1	3	2	5	3	4	7	3	52	48	29	42.4	36.3333333333333	43.75	59	39	52	49	29	32	22	43.5	68	44	52	52	52	52	52	52	52	52	52	52	52	47.3461690155901	NA
1.4272074260456791e-6	1.547304478776483e-8	1.2869230612919114e-8	1.2837927798749459e-8	1.5112416125334883e-8	1.0312038893958345e-8	1.4631392427917898e-8	1.569746932934258e-8	1764	XUT_7R-435	NA	chrVII:951484-951811(-)	XUTs	1	NA	NA	NA	NA	NA	NA	NA	33	NA	NA	NA	NA	NA	NA	NA	33	NA	NA	NA	NA	NA	NA	NA	33	33	33	33	33	33	33	33	33	33	33	NA	NA
1.4272074260456791e-6	1.547304478776483e-8	2.573846122583823e-6	1.2837927798749459e-8	1.5112416125334882e-6	1.0312038893958345e-8	1.4631392427917897e-6	1.5697469329342576e-6	1768	XUT_7R-483	NA	chrVII:1066078-1066986(-)	XUTs	1	NA	1	NA	NA	1	1	2	93	NA	47	NA	NA	38	75	72.5	93	NA	47	NA	NA	38	75	72.5	93	93	93	93	93	93	93	93	93	93	93	NA	NA
1.4272074260456791e-6	1.547304478776483e-8	5.147692245167646e-6	6.41896389937473e-6	4.533724837600465e-6	6.187223336375007e-6	1.4631392427917897e-6	6.2789877317370305e-6	1769	XUT_7R-63,CUT587	NA	chrVII:130093-131312(-)	CUTs	1	5	3	6	NA	1	4	4	8	26.4	47	30.1666666666667	NA	41	29.75	26	8	23	42	23.5	NA	41	29.5	24	8	8	8	8	8	8	8	8	8	8	8	21.5450256123022	NA
2.8544148520913582e-6	1.547304478776483e-6	1.2869230612919115e-6	1.283792779874946e-6	9.06744967520093e-6	4.1248155575833375e-6	7.315696213958949e-6	9.418481597605547e-6	1771	XUT_7R-77,SUT538	NA	chrVII:159060-159712(-)	XUTs	2	1	6	4	1	5	6	1	58	42	52.8333333333333	47.25	41	39.8	41.1666666666667	48	58	42	47	46.5	41	36	31	48	57.9655069847578	NA	56.2	56.4	56.6	58	59	59.2	59.4	59.6	59.8	42	42
5.7088297041827165e-6	6.189217915105932e-6	3.860769183875734e-6	5.135171119499784e-6	7.556208062667441e-6	8.249631115166675e-6	8.778835456750738e-6	4.7092407988027735e-6	1772	XUT_7R-97	NA	chrVII:225885-226487(-)	XUTs	4	4	5	8	4	6	3	3	41.5	44.5	50.8	39.375	53.5	42.5	52	30.3333333333333	47.5	48	50	39	39.5	27.5	59	26	35.4712312988108	NA	16.65	21.3	25.95	47.5	53.75	54.8	55.85	56.9	57.95	41.9415691406751	NA
4.281622278137038e-6	1.547304478776483e-6	1.2869230612919114e-8	1.2837927798749459e-8	1.5112416125334882e-6	2.0624077787916687e-6	1.4631392427917897e-6	3.1394938658685152e-6	1774	XUT_8F-104,SUT159	NA	chrVIII:222861-224236(+)	XUTs	3	NA	1	2	1	1	2	NA	20	NA	21	30	39	64	59	NA	7	NA	21	30	39	64	59	NA	12.5443756113232	NA	6.1	6.2	6.3	7	27	31	35	39	43	NA	NA
2.8544148520913582e-6	7.736522393882416e-6	5.147692245167646e-6	6.41896389937473e-6	6.044966450133953e-6	5.156019446979172e-6	4.389417728375369e-6	1.0988228530539804e-5	1777	XUT_8F-134,SUT165	NA	chrVIII:314155-314753(+)	XUTs	2	5	4	5	5	3	7	4	34.5	51.4	25.25	36.4	36	43.3333333333333	26.1428571428571	28.5	34.5	60	24	34	27	39	25	28.5	32.5269119345812	NA	24.15	25.3	26.45	34.5	40.25	41.4	42.55	43.7	44.85	45.2263533439657	NA
1.4272074260456791e-6	1.547304478776483e-6	1.2869230612919114e-8	1.2837927798749459e-8	1.5112416125334883e-8	1.0312038893958345e-8	2.9262784855835795e-6	1.569746932934258e-8	1778	XUT_8F-135	NA	chrVIII:314759-315706(+)	XUTs	1	NA	NA	NA	1	2	NA	NA	22	NA	NA	NA	35	45	NA	NA	22	NA	NA	NA	35	45	NA	NA	22	22	22	22	22	22	22	22	22	22	22	NA	NA
1.4272074260456791e-6	1.547304478776483e-8	1.2869230612919114e-8	1.2837927798749459e-8	1.5112416125334882e-6	1.0312038893958345e-8	2.9262784855835795e-6	4.7092407988027735e-6	1781	XUT_8F-18,SUT148	NA	chrVIII:59114-60218(+)	XUTs	1	NA	1	NA	NA	2	3	NA	88	NA	81	NA	NA	34	42.6666666666667	NA	88	NA	81	NA	NA	34	33	NA	88	88	88	88	88	88	88	88	88	88	88	NA	NA
1.4272074260456791e-6	6.189217915105932e-6	1.2869230612919115e-6	6.41896389937473e-6	1.5112416125334882e-6	5.156019446979172e-6	5.852556971167159e-6	1.5697469329342576e-6	1782	XUT_8F-193,SUT171	NA	chrVIII:429406-429794(+)	XUTs	1	5	1	5	4	4	1	1	30	42.2	30	39.2	32	33.75	53	50	30	39	30	46	31.5	31.5	53	50	30	30	30	30	30	30	30	30	30	30	30	41.0199877851223	NA
5.7088297041827165e-6	3.094608957552966e-6	9.008461429043379e-6	1.283792779874946e-6	6.044966450133953e-6	1.0312038893958344e-6	1.4631392427917898e-8	1.569746932934258e-8	1783	XUT_8F-204	NA	chrVIII:458034-459061(+)	XUTs	4	1	4	1	2	NA	NA	7	53.5	11	55.75	43	49	NA	NA	37.1428571428571	60.5	11	55	43	49	NA	NA	40	45.4527509046384	NA	21.3	27.6	33.9	60.5	67.5	69.6	71.7	73.8	75.9	11	11
1.4272074260456791e-6	1.547304478776483e-6	1.2869230612919114e-8	1.2837927798749459e-8	1.5112416125334883e-8	1.0312038893958345e-8	1.4631392427917898e-8	1.569746932934258e-8	1786	XUT_8F-226	NA	chrVIII:496904-497591(+)	XUTs	1	NA	NA	NA	1	NA	NA	NA	32	NA	NA	NA	49	NA	NA	NA	32	NA	NA	NA	49	NA	NA	NA	32	32	32	32	32	32	32	32	32	32	32	NA	NA
1.4272074260456791e-6	1.547304478776483e-5	1.1582307551627203e-5	5.135171119499784e-6	6.044966450133953e-6	6.187223336375007e-6	2.9262784855835795e-6	4.7092407988027735e-6	1789	XUT_8F-36,SUT151	NA	chrVIII:98336-98930(+)	XUTs	1	4	4	6	10	2	3	9	53	36.25	35.75	39.5	38	19.5	45	41.8888888888889	53	32	38.5	27.5	36	19.5	48	35	53	53	53	53	53	53	53	53	53	53	53	34.0528990103734	NA
1.4272074260456791e-6	1.547304478776483e-6	1.2869230612919114e-8	1.2837927798749459e-8	1.5112416125334882e-6	1.0312038893958345e-8	1.4631392427917898e-8	1.5697469329342576e-6	1790	XUT_8F-67,SUT154	NA	chrVIII:150933-151467(+)	XUTs	1	NA	1	NA	1	NA	1	NA	41	NA	41	NA	40	NA	51	NA	41	NA	41	NA	40	NA	51	NA	41	41	41	41	41	41	41	41	41	41	41	NA	NA
7.136037130228396e-6	9.2838268726589e-6	7.721538367751468e-6	3.851378339624838e-6	6.044966450133953e-6	7.21842722577084e-6	2.9262784855835795e-6	6.2789877317370305e-6	1793	XUT_8F-92,SUT157	NA	chrVIII:201611-204111(+)	XUTs	5	3	4	7	6	2	4	6	32	23.3333333333333	25.25	27.2857142857143	34.6666666666667	29	32.25	23.3333333333333	23	26	24	22	31.5	29	33.5	25.5	29.1040455727874	23	18.2	19.4	20.6	23	43	45.2	47.4	49.6	51.8	22.1857550039393	NA
7.136037130228396e-6	4.64191343632945e-6	9.008461429043379e-6	8.98654945912462e-6	6.044966450133953e-6	9.280835004562509e-6	1.1705113942334318e-5	2.0406710128145348e-5	1794	XUT_8R-10,SUT573	NA	chrVIII:14529-15971(-)	XUTs	5	7	4	9	3	8	13	7	58.8	43.4285714285714	74.25	46.1111111111111	64.6666666666667	28.5	31.2307692307692	52.1428571428571	58	41	79	49	67	24.5	23	53	55.1970288547756	NA	35.6	36.2	36.8	58	81	81.2	81.4	81.6	81.8	41.2754772324866	NA
4.281622278137038e-6	9.2838268726589e-6	1.2869230612919114e-8	1.1554135018874512e-5	4.533724837600465e-6	3.0936116681875033e-6	5.852556971167159e-6	3.1394938658685152e-6	1796	XUT_8R-115,SUT580	NA	chrVIII:241839-242348(-)	XUTs	3	9	3	3	6	4	2	NA	38.3333333333333	38.7777777777778	27	23.6666666666667	33.6666666666667	47	35.5	NA	34	44	31	25	31.5	44	35.5	NA	34.2143323077962	NA	20.5	22	23.5	34	48	50.8	53.6	56.4	59.2	37.213509046862	NA
4.281622278137038e-6	1.547304478776483e-6	5.147692245167646e-6	3.851378339624838e-6	1.5112416125334883e-8	5.156019446979172e-6	1.4631392427917897e-6	1.5697469329342576e-6	1797	XUT_8R-117,SUT581,XUT_8R-118	NA	chrVIII:249802-251371(-)	XUTs	3	3	NA	5	1	1	1	4	56.3333333333333	39.6666666666667	NA	37.8	22	26	71	33	59	34	NA	32	22	26	71	27.5	49.0568547333744	NA	26.6	30.2	33.8	59	73	75.8	78.6	81.4	84.2	30.9975717834424	NA
4.281622278137038e-6	6.189217915105932e-6	1.2869230612919114e-8	1.2837927798749459e-8	1.5112416125334883e-8	1.0312038893958344e-6	1.4631392427917897e-6	3.1394938658685152e-6	1798	XUT_8R-125,SUT582	NA	chrVIII:255945-256318(-)	XUTs	3	NA	NA	1	4	1	2	NA	20	NA	NA	12	40.75	29	21	NA	19	NA	NA	12	47.5	29	21	NA	19.7911602209589	NA	17.2	17.4	17.6	19	21.5	22	22.5	23	23.5	NA	NA
1.4272074260456791e-6	1.547304478776483e-8	1.2869230612919114e-8	1.283792779874946e-6	1.5112416125334883e-8	1.0312038893958345e-8	1.4631392427917898e-8	1.569746932934258e-8	1802	XUT_8R-165,SUT585	NA	chrVIII:336316-337852(-)	XUTs	1	1	NA	NA	NA	NA	NA	NA	10	40	NA	NA	NA	NA	NA	NA	10	40	NA	NA	NA	NA	NA	NA	10	10	10	10	10	10	10	10	10	10	10	40	40
2.8544148520913582e-6	1.547304478776483e-6	1.2869230612919115e-6	1.2837927798749459e-8	1.5112416125334883e-8	1.0312038893958344e-6	2.9262784855835795e-6	1.5697469329342576e-6	1803	XUT_8R-171-m	NA	chrVIII:347663-349608(-)	XUTs	2	NA	NA	1	1	2	1	1	59	NA	NA	57	41	19.5	20	29	59	NA	NA	57	41	19.5	20	29	58.4551109827019	NA	51.8	52.6	53.4	59	63	63.8	64.6	65.4	66.2	NA	NA
8.563244556274075e-6	1.3925740308988348e-5	9.008461429043379e-6	1.1554135018874512e-5	6.044966450133953e-6	1.3405650562145847e-5	2.9262784855835795e-6	7.848734664671288e-6	1805	XUT_8R-174,SUT587	NA	chrVIII:356158-358183(-)	XUTs	6	9	4	13	9	2	5	7	48.8333333333333	55.8888888888889	53.75	59.3076923076923	63.4444444444444	58.5	55.6	41.7142857142857	45	51	55	43	62	58.5	44	34	44.4506368296943	NA	26	28	30	45	53	54	63.75	73.5	83.25	54.4950983674207	NA
4.281622278137038e-6	6.189217915105932e-6	6.434615306459557e-6	1.1554135018874512e-5	4.533724837600465e-6	7.21842722577084e-6	5.852556971167159e-6	7.848734664671288e-6	1807	XUT_8R-193,CUT651,SUT590	NA	chrVIII:386572-386997(-)	CUTs	3	9	3	7	4	4	5	5	57.6666666666667	37.1111111111111	38.3333333333333	40.1428571428571	24	42.5	20.6	28.6	30	42	42	31	23	44.5	18	32	46.677435156667	30	30	30	30	30	71.5	79.8	88.1	96.4	104.7	34.6166189614123	31
7.136037130228396e-6	1.547304478776483e-8	1.2869230612919115e-6	1.283792779874946e-6	1.5112416125334883e-8	2.0624077787916687e-6	2.9262784855835795e-6	6.2789877317370305e-6	1809	XUT_8R-217,SUT592	NA	chrVIII:456049-458501(-)	XUTs	5	1	NA	2	NA	2	4	1	69.6	62	NA	36	NA	43.5	68.5	68	69	62	NA	36	NA	43.5	76.5	68	68.3950065606686	NA	54.6	55.2	55.8	69	81	82.2	83.4	84.6	85.8	62	62
1.4272074260456791e-6	1.547304478776483e-8	2.573846122583823e-6	1.283792779874946e-6	1.5112416125334883e-8	1.0312038893958344e-6	2.9262784855835795e-6	1.5697469329342576e-6	1810	XUT_8R-221,CUT656	NA	chrVIII:460946-462088(-)	CUTs	1	1	NA	1	NA	2	1	2	12	23	NA	13	NA	19.5	22	20	12	23	NA	13	NA	19.5	22	20	12	12	12	12	12	12	12	12	12	12	12	23	23
7.136037130228396e-6	7.736522393882416e-6	5.147692245167646e-6	8.98654945912462e-6	7.556208062667441e-6	1.0312038893958343e-5	5.852556971167159e-6	1.5697469329342576e-6	1811	XUT_8R-223,YHRCdelta12,SUT593	NA	chrVIII:463826-465581(-)	XUTs	5	7	5	10	5	4	1	4	44.4	41.4285714285714	55.6	33.4	58.4	41	10	34.75	37	40	52	32.5	45	40	10	38	39.2572151256412	NA	24	25	26	37	43	52.6	62.2	71.8	81.4	38.9962684451407	NA
4.281622278137038e-6	6.189217915105932e-6	1.2869230612919115e-6	3.851378339624838e-6	9.06744967520093e-6	1.0312038893958344e-6	8.778835456750738e-6	3.1394938658685152e-6	1812	XUT_8R-247,SUT599	NA	chrVIII:518810-520511(-)	XUTs	3	3	6	1	4	6	2	1	32.6666666666667	55	41.8333333333333	87	58	30.3333333333333	39.5	54	17	62	34.5	87	57	31	39.5	54	25.6268192244021	NA	15.2	15.4	15.6	17	41.5	46.4	51.3	56.2	61.1	53.2981886516053	NA
1.4272074260456791e-6	1.547304478776483e-6	1.2869230612919115e-6	2.567585559749892e-6	1.5112416125334882e-6	2.0624077787916687e-6	2.9262784855835795e-6	1.5697469329342576e-6	1813	XUT_8R-253	NA	chrVIII:530719-531717(-)	XUTs	1	2	1	2	1	2	1	1	20	55	46	73.5	53	47.5	30	28	20	55	46	73.5	53	47.5	30	28	20	20	20	20	20	20	20	20	20	20	20	54.9909083394701	NA
5.7088297041827165e-6	3.094608957552966e-6	2.573846122583823e-6	5.135171119499784e-6	4.533724837600465e-6	3.0936116681875033e-6	5.852556971167159e-6	7.848734664671288e-6	1814	XUT_8R-26,SUT574	NA	chrVIII:56500-58966(-)	XUTs	4	4	3	3	2	4	5	2	55.5	45	49	51.6666666666667	31.5	27.75	58.4	27	63	48.5	51	43	31.5	21.5	58	27	51.5192893832063	63	30.7	36.4	42.1	63	65	66.2	67.4	68.6	69.8	41.7408490796616	NA
1.4272074260456791e-6	4.64191343632945e-6	3.860769183875734e-6	3.851378339624838e-6	7.556208062667441e-6	3.0936116681875033e-6	1.4631392427917898e-8	3.1394938658685152e-6	1815	XUT_8R-47,SUT577	NA	chrVIII:105126-105458(-)	XUTs	1	3	5	3	3	NA	2	3	18	17.3333333333333	44.8	26.6666666666667	16	NA	30.5	26.6666666666667	18	17	51	29	16	NA	30.5	18	18	18	18	18	18	18	18	18	18	18	18	15.8448546491222	NA
4.281622278137038e-6	1.547304478776483e-6	2.573846122583823e-6	3.851378339624838e-6	3.0224832250669765e-6	7.21842722577084e-6	1.1705113942334318e-5	2.6685697859882382e-5	1819	XUT_8R-98,SUT579	NA	chrVIII:201792-204305(-)	XUTs	3	3	2	7	1	8	17	2	54.3333333333333	72	46.5	63.2857142857143	72	27.25	40.4117647058824	44	61	64	46.5	62	72	27	43	44	52.5281481708086	NA	38.5	41	43.5	61	63.5	64	64.5	65	65.5	70.6924473792289	NA
9.990451982319755e-6	1.547304478776483e-6	9.008461429043379e-6	6.41896389937473e-6	3.0224832250669765e-6	5.156019446979172e-6	2.9262784855835795e-6	9.418481597605547e-6	1820	XUT_9F-10,SUT176	NA	chrIX:34852-37296(+)	XUTs	7	5	2	5	1	2	6	7	52	37.6	23	32	35	58	22.3333333333333	60.1428571428571	53	35	23	27	35	58	21	61	48.1876396105978	60	26.6	36.2	45.8	53	60	60	61.3	65.2	69.1	34.6655185122248	NA
2.8544148520913582e-6	1.547304478776483e-6	1.2869230612919114e-8	1.283792779874946e-6	1.5112416125334883e-8	1.0312038893958344e-6	2.9262784855835795e-6	4.7092407988027735e-6	1821	XUT_9F-111,CUT191	NA	chrIX:220900-221495(+)	CUTs	2	1	NA	1	1	2	3	NA	17	32	NA	12	27	26.5	18.3333333333333	NA	17	32	NA	12	27	26.5	19	NA	16.2480768092719	NA	12.5	13	13.5	17	19.5	20	20.5	21	21.5	32	32
1.855369653859383e-5	1.2378435830211865e-5	1.4156153674211026e-5	1.5405513358499352e-5	2.1157382575468837e-5	2.0624077787916687e-5	1.4631392427917897e-5	1.8836963195211094e-5	1822	XUT_9F-113,SUT183,SUT184	NA	chrIX:222830-226536(+)	XUTs	13	12	14	20	8	10	12	11	54.0769230769231	63.75	45.5	46.95	58.625	49.3	36.6666666666667	59.3636363636364	63	64.5	42	42	55.5	54.5	37	62	49.1190326179772	NA	20.8	27.2	30.8	63	69	70.2	71.2	71.8	73.2	62.08137614212	69
2.8544148520913582e-6	1.547304478776483e-6	1.2869230612919115e-6	5.135171119499784e-6	1.5112416125334883e-8	3.0936116681875033e-6	1.4631392427917897e-6	6.2789877317370305e-6	1824	XUT_9F-120	NA	chrIX:243700-244065(+)	XUTs	2	4	NA	3	1	1	4	1	52	45.5	NA	38.6666666666667	76	59	49.5	52	52	43.5	NA	45	76	59	47.5	52	51.3809303146605	NA	44.8	45.6	46.4	52	56	56.8	57.6	58.4	59.2	45.1565881810835	NA
2.8544148520913582e-6	1.547304478776483e-6	3.860769183875734e-6	1.2837927798749459e-8	1.5112416125334882e-6	4.1248155575833375e-6	5.852556971167159e-6	7.848734664671288e-6	1825	XUT_9F-122	NA	chrIX:247495-247810(+)	XUTs	2	NA	1	4	1	4	5	3	28	NA	36	36.5	49	41.5	35.2	29.6666666666667	28	NA	36	35.5	49	32	34	28	19.5959179422654	NA	10	12	14	28	38	40	42	44	46	NA	NA
2.8544148520913582e-6	3.094608957552966e-6	1.2869230612919114e-8	1.283792779874946e-6	3.0224832250669765e-6	2.0624077787916687e-6	2.9262784855835795e-6	9.418481597605547e-6	1827	XUT_9F-136,SUT186	NA	chrIX:283062-284777(+)	XUTs	2	1	2	2	2	2	6	NA	45	38	64	52	21	78.5	44.8333333333333	NA	45	38	64	52	21	78.5	48.5	NA	44.0908153700972	NA	36.9	37.8	38.7	45	49.5	50.4	51.3	52.2	53.1	38	38
1.1417659408365433e-5	2.939878509675318e-5	1.672999979679485e-5	1.4121720578624405e-5	4.533724837600465e-6	8.249631115166675e-6	1.3168253185126108e-5	1.5697469329342577e-5	1830	XUT_9F-176,SUT191	NA	chrIX:356728-357465(+)	XUTs	8	11	3	8	19	9	10	13	40.625	42.4545454545455	22.3333333333333	36.5	46.2105263157895	38.8888888888889	36.6	38.6923076923077	33	32	22	37	40	33	31	36	35.4600698700694	36	21.05	22.1	23.25	33	39	43.2	47.4	64.8	84.4	36.0527222805193	26
4.281622278137038e-6	4.64191343632945e-6	9.008461429043379e-6	8.98654945912462e-6	1.813489935040186e-5	1.3405650562145847e-5	1.7557670913501477e-5	1.412772239640832e-5	1831	XUT_9F-189,SUT193	NA	chrIX:385990-388454(+)	XUTs	3	7	12	13	3	12	9	7	33.3333333333333	39.7142857142857	41.9166666666667	40.3076923076923	40.6666666666667	36.3333333333333	38.8888888888889	61.1428571428571	19	31	36.5	38	41	32.5	40	64	27.8263056906492	NA	18.1	18.2	18.3	19	41	45.4	49.8	54.2	58.6	37.0504971692105	28
4.281622278137038e-6	4.64191343632945e-6	3.860769183875734e-6	7.702756679249676e-6	1.5112416125334883e-8	1.0312038893958344e-6	1.4631392427917897e-6	1.569746932934258e-8	1835	XUT_9F-213,SUT197	NA	chrIX:420942-421870(+)	XUTs	3	6	NA	1	3	1	NA	3	36	157.833333333333	NA	41	62	29	NA	41.6666666666667	31	51.5	NA	41	59	29	NA	35	34.0368688869008	NA	24.7	25.4	26.1	31	42	44.2	46.4	48.6	50.8	82.1934700692624	NA
8.563244556274075e-6	7.736522393882416e-6	3.860769183875734e-6	6.41896389937473e-6	3.0224832250669765e-6	5.156019446979172e-6	4.389417728375369e-6	4.7092407988027735e-6	1836	XUT_9F-220	NA	chrIX:436158-436856(+)	XUTs	6	5	2	5	5	3	3	3	38.5	26.6	28	22.4	33.6	43.3333333333333	49	45.6666666666667	36.5	27	28	21	20	43	36	48	33.0043660472216	NA	16.5	18	19.5	36.5	52.5	53	57	61	65	25.2400602124889	NA
2.9971355946959263e-5	3.868261196941208e-5	4.118153796134117e-5	4.108136895599827e-5	2.56911074130693e-5	3.4029728350062536e-5	1.3168253185126108e-5	7.848734664671288e-6	1839	XUT_9F-4	NA	chrIX:23340-28535(+)	XUTs	21	32	17	33	25	9	5	32	44.9047619047619	48.90625	47.8823529411765	39	47.72	36.2222222222222	25.2	54.65625	41	46	48	36	49	36	23	47.5	42.9023336633105	40	29	30	31	41	49	53	55	56	80	42.6471969827134	NA
2.8544148520913582e-6	1.547304478776483e-8	1.2869230612919115e-6	1.2837927798749459e-8	1.5112416125334883e-8	2.0624077787916687e-6	2.9262784855835795e-6	1.569746932934258e-8	1842	XUT_9F-9,SUT175,CUT185	NA	chrIX:30915-32987(+)	CUTs	2	NA	NA	2	NA	2	NA	1	72	NA	NA	26.5	NA	27.5	NA	39	72	NA	NA	26.5	NA	27.5	NA	39	71.1547609088809	NA	62.1	63.2	64.3	72	77.5	78.6	79.7	80.8	81.9	NA	NA
2.8544148520913582e-6	4.64191343632945e-6	3.860769183875734e-6	3.851378339624838e-6	1.5112416125334883e-8	2.0624077787916687e-6	1.4631392427917897e-6	1.5697469329342576e-6	1843	XUT_9F-91	NA	chrIX:196987-197264(+)	XUTs	2	3	NA	2	3	1	1	3	39.5	27	NA	25.5	17.6666666666667	17	30	31	39.5	24	NA	25.5	18	17	30	24	38.5746030439718	NA	31.85	32.7	33.55	39.5	43.75	44.6	45.45	46.3	47.15	26.0904150004091	NA
2.8544148520913582e-6	1.547304478776483e-6	1.2869230612919115e-6	1.283792779874946e-6	1.5112416125334882e-6	4.1248155575833375e-6	1.4631392427917898e-8	1.5697469329342576e-6	1844	XUT_9F-96,SUT182,CUT189,XUT_9F-98	NA	chrIX:202197-205035(+)	CUTs	2	1	1	4	1	NA	1	1	48	10	54	37	37	NA	41	34	48	10	54	28	37	NA	41	34	47.3286382647969	NA	40.8	41.6	42.4	48	52	52.8	53.6	54.4	55.2	10	10
1.4272074260456791e-6	1.547304478776483e-8	1.2869230612919114e-8	1.283792779874946e-6	1.5112416125334882e-6	1.0312038893958344e-6	4.389417728375369e-6	3.1394938658685152e-6	1846	XUT_9R-14-m,SUT602,XUT_9R-14-m2	NA	chrIX:35196-37295(-)	XUTs	1	1	1	1	NA	3	2	NA	11	104	17	18	NA	28.6666666666667	19.5	NA	11	104	17	18	NA	29	19.5	NA	11	11	11	11	11	11	11	11	11	11	11	104	104
8.563244556274075e-6	4.64191343632945e-6	6.434615306459557e-6	7.702756679249676e-6	9.06744967520093e-6	7.21842722577084e-6	5.852556971167159e-6	7.848734664671288e-6	1847	XUT_9R-145,YILCdelta5	NA	chrIX:336501-338613(-)	XUTs	6	6	6	7	3	4	5	5	46	29.5	35.6666666666667	34.1428571428571	38	26.25	23.2	63.8	46	31	33.5	36	42	20	23	56	40.5143146817175	NA	19.25	23.5	27.75	46	62.5	64	66.25	68.5	70.75	24.3470911865634	31
4.281622278137038e-6	3.094608957552966e-6	1.2869230612919114e-8	1.283792779874946e-6	3.0224832250669765e-6	1.0312038893958345e-8	1.4631392427917898e-8	6.2789877317370305e-6	1849	XUT_9R-35	NA	chrIX:92956-93491(-)	XUTs	3	1	2	NA	2	NA	4	NA	39	38	46	NA	48	NA	32.25	NA	25	38	46	NA	48	NA	30	NA	33.0192724889462	NA	20.5	21	21.5	25	48.5	53.2	57.9	62.6	67.3	38	38
1.4272074260456791e-6	1.547304478776483e-8	1.2869230612919114e-8	2.567585559749892e-6	1.5112416125334883e-8	1.0312038893958345e-8	1.4631392427917897e-6	1.569746932934258e-8	1850	XUT_9R-38	NA	chrIX:97105-97376(-)	XUTs	1	2	NA	NA	NA	1	NA	NA	53	26	NA	NA	NA	38	NA	NA	53	26	NA	NA	NA	38	NA	NA	53	53	53	53	53	53	53	53	53	53	53	19.672315572906	NA
1.4272074260456791e-6	1.547304478776483e-8	1.2869230612919114e-8	1.2837927798749459e-8	1.5112416125334883e-8	1.0312038893958345e-8	1.4631392427917898e-8	1.569746932934258e-8	1851	XUT_9R-45	NA	chrIX:114759-115541(-)	XUTs	1	NA	NA	NA	NA	NA	NA	NA	17	NA	NA	NA	NA	NA	NA	NA	17	NA	NA	NA	NA	NA	NA	NA	17	17	17	17	17	17	17	17	17	17	17	NA	NA
1.4272074260456791e-6	1.547304478776483e-6	2.573846122583823e-6	1.2837927798749459e-8	1.5112416125334883e-8	5.156019446979172e-6	4.389417728375369e-6	1.569746932934258e-8	1853	XUT_9R-55,SUT606	NA	chrIX:132063-135312(-)	XUTs	1	NA	NA	5	1	3	NA	2	55	NA	NA	56.4	80	39	NA	63.5	55	NA	NA	59	80	41	NA	63.5	55	55	55	55	55	55	55	55	55	55	55	NA	NA
5.7088297041827165e-6	6.189217915105932e-6	1.2869230612919115e-6	3.851378339624838e-6	6.044966450133953e-6	6.187223336375007e-6	1.4631392427917897e-6	4.7092407988027735e-6	1854	XUT_9R-77,SUT610	NA	chrIX:195275-196339(-)	XUTs	4	3	4	6	4	1	3	1	57.25	59	25	59.3333333333333	32.5	35	65.6666666666667	161	58.5	62	22	60	32.5	35	65	161	48.1897223546457	NA	22.95	24.9	26.85	58.5	85	86.2	87.4	88.6	89.8	57.2975108234853	NA
2.8544148520913582e-6	1.547304478776483e-8	1.2869230612919115e-6	2.567585559749892e-6	1.5112416125334882e-6	1.0312038893958344e-6	1.4631392427917898e-8	3.1394938658685152e-6	1855	XUT_9R-84	NA	chrIX:205731-206581(-)	XUTs	2	2	1	1	NA	NA	2	1	50.5	67.5	21	65	NA	NA	53.5	26	50.5	67.5	21	65	NA	NA	53.5	26	48.9285192909003	NA	39.25	40.5	41.75	50.5	56.75	58	59.25	60.5	61.75	64.621977685614	NA
8.563244556274075e-6	2.0114958224094284e-5	1.1582307551627203e-5	1.925689169812419e-5	6.044966450133953e-6	1.2374446672750013e-5	7.315696213958949e-6	2.3546203994013865e-5	1856	YAL001C_TFC3	TFC3	chrI:147523-151211(-)	ORFS	6	15	4	12	13	5	15	9	37	37.7333333333333	34.5	34.75	50.6923076923077	42.8	33.5333333333333	41.4444444444444	29.5	38	38	30	48	48	30	33	29.3188997583078	NA	12.75	13.5	14.25	29.5	47.5	51	59.5	68	76.5	29.0836221642474	NA
1.2844866834411113e-5	1.85676537453178e-5	1.1582307551627203e-5	2.824344115724881e-5	1.9646140962935346e-5	1.7530466119729182e-5	1.3168253185126108e-5	1.2557975463474061e-5	1857	YAL002W_VPS8	VPS8	chrI:143599-147599(+)	ORFS	9	22	13	17	12	9	8	9	43.3333333333333	55.9090909090909	57.3076923076923	43	58.0833333333333	40.4444444444444	48.875	40.4444444444444	43	52	58	40	58.5	41	36	50	33.2070630100325	10	10	10	10.8	43	67	69.8	72.6	74.8	76.4	51.3987522822002	NA
0.0022492789034479904	0.002296199846504301	0.002257263049506013	0.002142650149611285	0.0019449679553305995	0.0019293824770596061	0.001135396052406429	9.669641106875027e-4	1858	YAL003W,snR18_EFB1,SNR18	EFB1,SNR18	chrI:142127-143439(+)	snRNA	1576	1669	1287	1871	1484	776	616	1754	33.6579949238579	35.0629119233074	32.4592074592075	33.6333511491181	35.9703504043127	35.2899484536082	36.8896103896104	34.476054732041	30	31	28	29	32	30	33	30	29.2202229627238	26	12	15	17	30	41	45	49	55	67	30.683679501191	24
4.2245339810952103e-4	1.748454061017426e-4	3.255915345068536e-4	4.8398987801285463e-4	9.06744967520093e-4	0.001481839989061814	0.0027302178270494797	0.0032148417186493596	1859	YAL005C_SSA1	SSA1	chrI:139371-141683(-)	ORFS	296	377	600	1437	113	1866	2048	253	47.6554054054054	51.8275862068966	52.7016666666667	51.0932498260264	30.070796460177	45.6323687031083	39.33837890625	41.098814229249	45	51	50.5	48	27	42	35	36	39.9773839554604	58	12.75	16	19	45	64	68	74.5	81	93	45.6649277612282	48
2.0123624707244078e-4	1.8722384193195447e-4	1.814561516421595e-4	2.0027167366049156e-4	1.662365773786837e-4	1.9902235065339603e-4	2.1800774717597668e-4	2.888334356599034e-4	1860	YAL007C_ERP2	ERP2	chrI:137571-138451(-)	ORFS	141	156	110	193	121	149	184	141	35.2127659574468	37.1346153846154	33.9	33.4145077720207	32.1652892561983	37.9597315436242	39.6358695652174	33.5177304964539	30	32	29	30	31	32	36	32	29.5867218377714	30	11	13	16	30	43	46	53	59	79	31.7089118024128	NA
1.4272074260456793e-5	1.3925740308988348e-5	1.672999979679485e-5	2.4392062817623973e-5	2.4179865800535812e-5	2.4748893345500027e-5	1.1705113942334318e-5	2.3546203994013865e-5	1861	YAL008W_FUN14	FUN14	chrI:136863-137639(+)	ORFS	10	19	16	24	9	8	15	13	22.2	32.9473684210526	33.75	39.0833333333333	43.3333333333333	40	24.1333333333333	34.4615384615385	22	30	29.5	35	41	27.5	19	28	20.2125372123831	NA	9.45	9.9	12.45	22	27.25	28.4	29.3	31.1	36.05	28.3772865589051	15
1.2844866834411113e-5	2.475687166042373e-5	1.8016922858086758e-5	2.824344115724881e-5	2.2668624188002324e-5	3.1967320571270864e-5	1.7557670913501477e-5	2.0406710128145348e-5	1862	YAL009W_SPO7	SPO7	chrI:135823-136703(+)	ORFS	9	22	15	31	16	12	13	14	38.2222222222222	43.2727272727273	39.2666666666667	43.2903225806452	46.3125	38.4166666666667	38.6153846153846	40.6428571428571	49	43	36	35	40.5	37	38	36	27.1228057492587	57	5.6	9.2	13.8	49	57	57	57	57.6	58.8	36.0382533298969	18
1.2844866834411113e-5	1.3925740308988348e-5	5.147692245167646e-6	7.702756679249676e-6	3.0224832250669765e-6	1.3405650562145847e-5	1.1705113942334318e-5	1.7267216262276837e-5	1863	YAL010C_MDM10	MDM10	chrI:134091-135707(-)	ORFS	9	6	2	13	9	8	11	4	49.3333333333333	77.5	50	43.4615384615385	39.2222222222222	42.5	52.1818181818182	32.75	48	66	50	37	45	40	48	30	47.4271881604221	NA	30.2	35.4	39.2	48	56	56.8	57.6	61.4	68.2	72.0264529621553	NA
2.8544148520913582e-6	1.3925740308988348e-5	6.434615306459557e-6	7.702756679249676e-6	6.044966450133953e-6	1.0312038893958345e-8	1.4631392427917898e-8	6.2789877317370305e-6	1864	YAL011W_SWC3	SWC3	chrI:132199-134111(+)	ORFS	2	6	4	NA	9	NA	4	5	40.5	26.6666666666667	25.5	NA	32.6666666666667	NA	26	27.2	40.5	18	22.5	NA	29	NA	20.5	19	40.2492235949962	NA	36.45	36.9	37.35	40.5	42.75	43.2	43.65	44.1	44.55	20.0401149764938	NA
0.0012887683057192483	8.216186782303126e-4	0.0012097076776143969	0.0015212944441518109	0.0019495016801682	0.0022263691972056066	0.003991443854336002	0.004275990645312917	1865	YAL012W_CYS3	CYS3	chrI:130703-132087(+)	ORFS	903	1185	1290	2159	531	2728	2724	940	41.4396456256921	47.3299578059072	46.1728682170543	42.9606299212598	40.4595103578154	41.3009530791789	39.7114537444934	45.8776595744681	37	45	44	40	38	38	35	45	35.6222840470725	32	14	17	20	37	52	56	61	68	79	43.187146194562	48
1.1417659408365433e-5	2.1662262702870762e-5	9.008461429043379e-6	1.0270342238999567e-5	1.5112416125334882e-5	1.8561670009125018e-5	3.0725924098627584e-5	2.3546203994013865e-5	1866	YAL013W_DEP1	DEP1	chrI:129239-130567(+)	ORFS	8	8	10	18	14	21	15	7	33	43.875	38.9	33.8888888888889	44.5	36.6666666666667	47.5333333333333	51.2857142857143	30.5	45.5	37	29.5	35.5	43	49	54	28.6401628590739	NA	12.7	13.4	14.35	30.5	49	50.4	51.8	53.2	54.6	40.2590612357798	NA
2.7116941094867904e-5	3.868261196941208e-5	3.474692265488161e-5	4.364895451574816e-5	4.382600676347116e-5	5.052899058039589e-5	4.24310380409619e-5	5.180164878683051e-5	1867	YAL014C_SYN8	SYN8	chrI:128171-129075(-)	ORFS	19	34	29	49	25	29	33	27	34	47.2647058823529	55.6551724137931	46.6326530612245	45.96	41.9655172413793	45	47.2222222222222	28	42.5	49	43	41	38	41	49	28.8838339219196	24	11.3	14.4	19.2	28	46	48.8	50.6	53.4	61.3999999999999	42.5545413081476	29
8.563244556274075e-6	7.736522393882416e-6	3.860769183875734e-6	1.0270342238999567e-5	7.556208062667441e-6	1.134324278335418e-5	5.852556971167159e-6	9.418481597605547e-6	1868	YAL015C_NTG1	NTG1	chrI:126747-128075(-)	ORFS	6	8	5	11	5	4	6	3	41.1666666666667	33.125	23.4	33.6363636363636	25.8	17.25	33.8333333333333	50.6666666666667	44.5	30	28	35	18	16.5	27.5	45	32.027380391955	NA	11	17	23	44.5	51.25	53	57.5	62	66.5	30.9414218260592	28
1.1274938665760866e-4	1.0831131351435383e-4	1.4670922898727792e-4	1.5020375524536867e-4	1.5263540286588231e-4	1.8561670009125018e-4	1.5948217746430507e-4	1.7110241568983408e-4	1870	YAL016W_TPD3	TPD3	chrI:124799-126863(+)	ORFS	79	117	101	180	70	109	109	114	37.6329113924051	41.982905982906	45.960396039604	42.1777777777778	37.5714285714286	37	35.2201834862385	43.5877192982456	32	36	42	40	37	34	33	40	30.909941883975	30	11	12.8	15.7	32	50	52	55.3	65.2	73.8999999999999	34.3707365211947	NA
3.1398563373004945e-5	1.7020349266541317e-5	2.3164615103254407e-5	2.182447725787408e-5	2.720234902560279e-5	2.6811301124291695e-5	4.682045576933727e-5	4.8662154920961994e-5	1871	YAL017W_PSK1	PSK1	chrI:119863-124447(+)	ORFS	22	17	18	26	11	32	31	18	50.5909090909091	50.5294117647059	49.1666666666667	45.2307692307692	42.1818181818182	47.625	40.7096774193548	36.0555555555556	46	49	51.5	44.5	45	45	34	35.5	42.3459223614935	NA	22.05	23	23.45	46	60.5	63.8	65.7	71.4	100.5	47.0226616741756	NA
2.9971355946959263e-5	2.475687166042373e-5	1.2869230612919115e-5	1.4121720578624405e-5	1.3601174512801395e-5	1.2374446672750013e-5	1.0241974699542527e-5	3.1394938658685152e-6	1873	YAL019W-A,YAL019W	NA	chrI:114815-118391(+)	ORFS	21	11	9	12	16	7	2	10	37.0476190476191	21.9090909090909	26.8888888888889	28.5833333333333	43.9375	23.1428571428571	79	27.1	28	22	31	26.5	42	21	79	21	32.0124884530626	25	14	16	17	28	52	56	60	67	70	20.2271853228919	18
3.996180792927902e-5	4.487182988451801e-5	2.8312307348422052e-5	3.7229990616373435e-5	3.626979870080372e-5	4.743537891220839e-5	3.365220258421116e-5	2.6685697859882382e-5	1874	YAL020C_ATS1	ATS1	chrI:113563-114683(-)	ORFS	28	29	24	46	29	23	17	22	34.3214285714286	34.2413793103448	38.8333333333333	28.2608695652174	41	29.9130434782609	24.9411764705882	28.4545454545455	30	34	31.5	27	37	28	24	21	29.7514006419243	19	12	13.4	18.05	30	50.25	51.6	58.65	61.3	66.55	32.3779964109217	NA
3.282577079905062e-5	3.094608957552966e-5	1.1582307551627203e-5	3.209481949687365e-5	2.871359063813628e-5	2.3717689456104194e-5	2.1947088641876847e-5	2.1976457061079608e-5	1875	YAL021C_CCR4	CCR4	chrI:110619-113435(-)	ORFS	23	25	19	23	20	15	14	9	45.3478260869565	40.28	39.5263157894737	42.0869565217391	49.7	29.8	49.9285714285714	40.5555555555556	32	40	42	47	46.5	31	44.5	35	33.9283618351268	NA	11.5	16	16.9	32	59.5	66.4	68.7	69.8	70.9	35.4148707732118	40
9.705010497110619e-5	7.272331050249472e-5	9.13715373517257e-5	9.885204405037084e-5	9.520822158960975e-5	7.012186447891673e-5	6.584126592563054e-5	5.8080636518567536e-5	1876	YAL022C_FUN26	FUN26	chrI:108859-110467(-)	ORFS	68	77	63	68	47	45	37	71	42.4852941176471	40.025974025974	35.7142857142857	39.4558823529412	40.468085106383	37.4222222222222	40.4324324324324	44.0140845070423	34.5	38	34	38.5	41	34	38	44	35.2147597494771	NA	14.05	21	24	34.5	46.5	50.6	56.95	59	72.65	34.6535401508803	NA
2.9685914461750125e-4	3.048189823189672e-4	2.7411461205517716e-4	2.8628578991211293e-4	2.644672821933605e-4	2.639881956853336e-4	3.6871108918353103e-4	3.987157209653014e-4	1877	YAL023C_PMT2	PMT2	chrI:106163-108667(-)	ORFS	208	223	175	256	197	252	254	213	33.2980769230769	33.1748878923767	35.0742857142857	36.55078125	38.7258883248731	36.7301587301587	42.3425196850394	39.4976525821596	30	29	31	31	35	34.5	37	35	29.0297268223681	NA	12	13.7	16	30	44	49	51.95	57	63.65	29.0442455245663	25
4.281622278137038e-6	6.189217915105932e-6	9.008461429043379e-6	3.851378339624838e-6	7.556208062667441e-6	4.1248155575833375e-6	2.9262784855835795e-6	3.1394938658685152e-6	1878	YAL024C_LTE1	LTE1	chrI:101483-105987(-)	ORFS	3	3	5	4	4	2	2	7	36.3333333333333	36	45	39.75	65.5	22.5	45	43.8571428571429	46	16	45	37	56.5	22.5	45	49	32.5830616964132	NA	19	22	25	46	46.5	46.6	46.7	46.8	46.9	26.4383281656862	NA
3.282577079905062e-5	4.951374332084746e-5	3.474692265488161e-5	1.0270342238999567e-5	1.2089932900267906e-5	9.280835004562509e-6	1.4631392427917897e-6	1.5697469329342576e-6	1879	YAL025C_MAK16	MAK16	chrI:100059-101171(-)	ORFS	23	8	8	9	32	1	1	27	46.7391304347826	30	30.875	23.5555555555556	37.875	24	12	33.1111111111111	40	27	22	25	34	24	12	31	36.0798073464708	NA	13.5	18.2	19.3	40	46.5	50	53.4	57.2	67.9	26.3890670310466	NA
5.851550446787285e-5	5.879757019350636e-5	5.53376916355522e-5	5.263550397487278e-5	4.382600676347116e-5	7.115306836831257e-5	3.657848106979474e-5	4.238316718922496e-5	1880	YAL026C-A,YAL026C_YAL026C-A,DRS2	YAL026C-A,DRS2	chrI:95499-99787(-)	ORFS	41	41	29	69	38	25	27	43	36.219512195122	31.4146341463415	35.3103448275862	35.2028985507246	40.8421052631579	29.4	37.037037037037	37.6744186046512	35	28	29	30	34.5	26	30	37	30.410182760617	11	11	11	11	35	48	58	60	63	68	27.5763896887827	NA
9.990451982319755e-6	9.2838268726589e-6	7.721538367751468e-6	1.0270342238999567e-5	7.556208062667441e-6	1.2374446672750013e-5	1.0241974699542527e-5	6.2789877317370305e-6	1881	YAL027W_YAL027W	YAL027W	chrI:94607-95543(+)	ORFS	7	8	5	12	6	7	4	6	34	38.5	46.6	38.6666666666667	36.8333333333333	27.4285714285714	23.75	27.5	24	40	46	40.5	36	26	24	28.5	28.4035024015206	NA	12.6	16.2	19.8	24	47.5	53.2	57.9	60.6	63.3	34.8193423487384	43
4.281622278137038e-6	4.64191343632945e-6	1.2869230612919115e-6	2.567585559749892e-6	1.5112416125334882e-6	6.187223336375007e-6	1.4631392427917898e-8	9.418481597605547e-6	1882	YAL028W_FRT2	FRT2	chrI:92855-94487(+)	ORFS	3	2	1	6	3	NA	6	1	33.3333333333333	24.5	49	60.3333333333333	39.3333333333333	NA	47.5	39	34	24.5	49	53.5	36	NA	58	39	28.6131746887376	NA	15.1	17.2	19.3	34	43.5	45.4	47.3	49.2	51.1	24.4948974278318	NA
6.707874902414692e-5	6.653409258738878e-5	4.6329230206508813e-5	5.5203089534622676e-5	3.7781040313337205e-5	3.1967320571270864e-5	1.7557670913501477e-5	1.2557975463474061e-5	1883	YAL029C_MYO4	MYO4	chrI:87699-92515(-)	ORFS	47	43	25	31	43	12	8	36	36.5744680851064	37.6279069767442	35.44	35.7741935483871	32.6976744186046	38.5833333333333	33.125	39.6111111111111	36	31	34	30	32	39	24	36	31.8024098229046	NA	14.3	16.6	17	36	50.5	54	57.1	65	66.7	30.9162598719388	25
3.42529782250963e-5	3.71353074906356e-5	2.4451538164546316e-5	3.3378612276748593e-5	3.626979870080372e-5	2.6811301124291695e-5	4.24310380409619e-5	4.238316718922496e-5	1884	YAL030W_SNC1	SNC1	chrI:87263-87783(+)	ORFS	24	26	24	26	24	29	27	19	28.875	33	31.5833333333333	27.0384615384615	36.5416666666667	32.2068965517241	33.037037037037	29.8421052631579	26.5	30.5	26	27.5	32	29	28	24	23.3512073879806	NA	9	9.3	10.45	26.5	35.75	43.2	52.1	55.1	61.1	28.393997167901	NA
1.4272074260456791e-6	1.547304478776483e-8	1.2869230612919114e-8	1.283792779874946e-6	3.0224832250669765e-6	3.0936116681875033e-6	4.389417728375369e-6	9.418481597605547e-6	1885	YAL031C_GIP4	GIP4	chrI:84739-87075(-)	ORFS	1	1	2	3	NA	3	6	NA	54	65	54	45.6666666666667	NA	22.3333333333333	46	NA	54	65	54	43	NA	29	47	NA	54	54	54	54	54	54	54	54	54	54	54	65	65
9.990451982319755e-6	1.547304478776483e-5	7.721538367751468e-6	7.702756679249676e-6	3.0224832250669765e-6	3.0936116681875033e-6	7.315696213958949e-6	4.7092407988027735e-6	1886	YAL032C_PRP45	PRP45	chrI:83251-84507(-)	ORFS	7	6	2	3	10	5	3	6	39.4285714285714	48.5	48.5	48	38.1	62.8	32	41.5	30	29.5	48.5	50	37.5	65	27	45	32.5796190821426	NA	15.5	17	18.5	30	55.5	66	73.7	75.8	77.9	34.0760429814183	NA
7.278757872832964e-5	5.879757019350636e-5	7.721538367751468e-5	7.317618845287191e-5	6.800587256400698e-5	5.156019446979172e-5	3.5115341827002954e-5	4.709240798802773e-5	1887	YAL033W_POP5	POP5	chrI:82695-83311(+)	ORFS	51	57	45	50	38	24	30	60	34.921568627451	38.6491228070175	35.4222222222222	26.9	38.1578947368421	23.4583333333333	35.6333333333333	35.0833333333333	30	32	36	26	32	23.5	27	31.5	30.9454234986246	37	16.5	18	19	30	41	47	54	60	70	33.1556252245626	32
9.990451982319755e-6	9.2838268726589e-6	1.1582307551627203e-5	6.41896389937473e-6	9.06744967520093e-6	1.2374446672750013e-5	1.3168253185126108e-5	1.0988228530539804e-5	1888	YAL034C_FUN19	FUN19	chrI:80603-82587(-)	ORFS	7	5	6	12	6	9	7	9	51.7142857142857	32.6	32.1666666666667	58.0833333333333	52	52.6666666666667	63	56.1111111111111	48	23	30	59.5	53	56	57	66	44.3803366422347	NA	18.4	23.8	29.2	48	64.5	64.8	68.3	78.2	88.1	25.8008370344783	57
1.1417659408365433e-5	7.736522393882416e-6	2.573846122583823e-6	5.135171119499784e-6	4.533724837600465e-6	3.0936116681875033e-6	8.778835456750738e-6	3.1394938658685152e-6	1890	YAL034W-A_MTW1	MTW1	chrI:79695-80647(+)	ORFS	8	4	3	3	5	6	2	2	43.625	40.25	45.3333333333333	31	44.6	41.6666666666667	53.5	40	47	35.5	48	20	48	42	53.5	40	38.1649119803281	NA	17.7	18.4	19.25	47	61.5	62.2	62.9	65.4	68.2	38.9469619832769	NA
1.6983768369943582e-4	1.732981016229661e-4	1.1582307551627203e-4	1.1554135018874515e-4	9.974194642721022e-5	8.765233059864593e-5	4.3894177283753694e-5	4.709240798802773e-5	1891	YAL035W_FUN12	FUN12	chrI:76383-79535(+)	ORFS	119	90	66	85	112	30	30	90	37.3949579831933	29.2666666666667	29.7727272727273	24.8823529411765	36.0535714285714	25.8	35.7	30.6777777777778	33	27	25	23	33.5	17.5	31	30.5	29.9366890632213	18	10.8	13	15	33	49.5	51	53	59.4	77.1	25.2105719207787	16
8.848686041483211e-5	9.283826872658899e-5	6.820692224847131e-5	8.216273791199654e-5	6.498338933893999e-5	5.362260224858339e-5	2.6336506370252217e-5	1.412772239640832e-5	1892	YAL036C_RBG1	RBG1	chrI:74875-76211(-)	ORFS	62	64	43	52	60	18	9	53	27.758064516129	24.40625	21.8837209302326	23.2692307692308	30.8833333333333	15.3888888888889	13.7777777777778	30.5849056603774	24.5	23.5	20	19	28.5	15.5	12	27	23.533922386274	NA	7.25	13.1	14.15	24.5	35	36	43.7	47	58.45	21.724995628398	18
1.4272074260456791e-6	4.64191343632945e-6	1.2869230612919115e-6	1.283792779874946e-6	3.0224832250669765e-6	1.0312038893958344e-6	1.4631392427917898e-8	1.5697469329342576e-6	1893	YAL037W_YAL037W	YAL037W	chrI:73935-74959(+)	ORFS	1	1	2	1	3	NA	1	1	62	42	33	46	75.6666666666667	NA	71	84	62	42	33	46	78	NA	71	84	62	62	62	62	62	62	62	62	62	62	62	42	42
0.005763063586372453	0.004804380406600981	0.005094928399654678	0.0061609215506198654	0.007225246149522608	0.008183634066245341	0.010563865332956722	0.012553266222675259	1894	YAL038W_CDC19	CDC19	chrI:71679-73447(+)	ORFS	4038	4799	4781	7936	3105	7220	7997	3959	31.3590886577514	34.7232756824338	36.1547793348672	35.1867439516129	35.4615136876006	35.8763157894737	35.9414780542703	34.5988886082344	27	31	32	31	31	31	32	31	26.9809199861406	18	11	14	15	27	39	42	47	53	64	30.2502932285585	NA
4.13890153553247e-5	4.487182988451801e-5	2.959923040971396e-5	1.6689306138374297e-5	2.871359063813628e-5	4.227935946522921e-5	4.828359501212906e-5	4.709240798802773e-5	1895	YAL039C_CYC3	CYC3	chrI:68651-69611(-)	ORFS	29	13	19	41	29	33	30	23	40.3793103448276	37.6923076923077	43.0526315789474	42.1951219512195	44.2068965517241	38.5151515151515	46.0333333333333	33.9130434782609	39	35	45	41	38	38	45.5	29	35.6876966454682	NA	14.2	20.6	24	39	57	58.2	61.6	64.6	68.2	34.0223830854375	49
9.847731239715186e-5	3.71353074906356e-5	6.048538388071984e-5	5.5203089534622676e-5	6.649463095147349e-5	4.949778669100005e-5	3.9504759555378324e-5	2.825544479281664e-5	1896	YAL040C_CLN3	CLN3	chrI:65467-67851(-)	ORFS	69	43	44	48	24	27	18	47	52.5652173913044	59.4883720930233	60.5227272727273	50.9166666666667	52.125	50.7037037037037	43.2222222222222	54.936170212766	50	60	53	44	52.5	45	33	57	39.4819291500714	73	7.4	10.6	15.4	50	71	72.4	73	79.6	100.4	52.0277648592183	87
2.9971355946959263e-5	2.475687166042373e-5	2.1877692041962494e-5	2.9527233937123755e-5	9.06744967520093e-6	1.3405650562145847e-5	1.3168253185126108e-5	2.6685697859882382e-5	1897	YAL041W_CDC24	CDC24	chrI:62791-65607(+)	ORFS	21	23	6	13	16	9	17	17	36	34	74.8333333333333	37.7692307692308	42.875	45.1111111111111	42.8823529411765	45.7058823529412	37	30	69.5	34	49	33	26	47	29.0105920126301	48	12	13	14	37	48	48	54	64	66	28.3909725805319	NA
2.554701292621766e-4	3.8682611969412077e-4	3.307392267520212e-4	3.2223198774861144e-4	0.00024935486606802553	2.3820809845043775e-4	1.9020810156293266e-4	2.0563684821438776e-4	1898	YAL042W_ERV46	ERV46	chrI:61279-62647(+)	ORFS	179	251	165	231	250	130	131	257	34.3743016759777	35.390438247012	32.1939393939394	29.3636363636364	34.748	30.6538461538462	34.3053435114504	33.3190661478599	31	30	27	26	33	25	29	30	29.7269375829669	NA	12.9	14	16.7	31	42	46	52.3	59	67.2	30.1482058844889	19
3.1398563373004945e-5	2.939878509675318e-5	2.959923040971396e-5	2.4392062817623973e-5	3.0224832250669765e-5	1.7530466119729182e-5	2.4873367127460425e-5	1.412772239640832e-5	1899	YAL043C_PTA1	PTA1	chrI:58611-61091(-)	ORFS	22	19	20	17	19	17	9	23	40.7727272727273	48.3157894736842	42.3	36	43.2631578947368	40.1176470588235	60.6666666666667	40.9565217391304	37.5	43	41.5	35	46	43	43	41	32.6322687908719	NA	9.2	13.2	15.15	37.5	55.75	64	66	66.9	76.5	38.6034403588355	51
9.990451982319755e-5	1.7020349266541314e-4	1.4027461368081834e-4	1.1810893574849502e-4	1.4659043641574837e-4	1.1033881616535428e-4	8.925149381029917e-5	8.005709357964713e-5	1900	YAL044C_GCV3	GCV3	chrI:57875-58483(-)	ORFS	70	92	97	107	110	61	51	109	32.9285714285714	25.7065217391304	29.9896907216495	24.7102803738318	29.8909090909091	24.672131147541	23.6470588235294	27.7064220183486	27	22.5	24	22	24	21	17	23	26.604627887411	17	9.45	11.9	14.35	27	38.75	45.2	51.6	62	85.5	23.1520048353678	19
4.709784505950742e-5	6.189217915105933e-5	6.949384530976322e-5	6.932481011324708e-5	5.591593966373907e-5	4.743537891220839e-5	4.3894177283753694e-5	6.592937118323882e-5	1901	YAL044W-A_YAL044W-A	YAL044W-A	chrI:57503-57959(+)	ORFS	33	54	37	46	40	30	42	54	35.6060606060606	34.3148148148148	28	32.0652173913044	36.85	37	34.3571428571429	36.1481481481481	34	31	28	26.5	35.5	35	34	32	32.5735212790349	NA	16	17.2	19.6	34	46	48.6	50.4	56	63.6	31.4118155737822	30
4.709784505950742e-5	5.570296123595339e-5	5.919846081942792e-5	4.621654007549805e-5	2.871359063813628e-5	3.815454390764587e-5	3.365220258421116e-5	2.0406710128145348e-5	1902	YAL046C_YAL046C	YAL046C	chrI:56923-57419(-)	ORFS	33	36	19	37	36	23	13	46	25.7878787878788	29.1111111111111	24.6315789473684	28.6486486486486	31.6388888888889	32.9130434782609	44	28.4565217391304	22	24.5	26	22	26	29	44	28	22.7884422864424	26	10.2	12.2	14.6	22	33	35.2	38.8	45.2	49	25.1557609515951	NA
4.281622278137038e-6	3.094608957552966e-6	2.573846122583823e-6	3.851378339624838e-6	1.5112416125334882e-6	4.1248155575833375e-6	2.9262784855835795e-6	1.5697469329342576e-6	1903	YAL047C_SPC72	SPC72	chrI:54955-56923(-)	ORFS	3	3	1	4	2	2	1	2	35.6666666666667	43.6666666666667	46	39	34	25	50	41	24	35	46	38	34	25	50	41	27.9522997372737	NA	14.1	15.2	16.3	24	47	51.6	56.2	60.8	65.4	41.0750163397478	NA
9.419569011901483e-5	7.891252841760063e-5	8.751076816784997e-5	1.0141962961012074e-4	7.405083901414092e-5	1.0518279671837511e-4	9.217777229588276e-5	8.005709357964713e-5	1905	YAL049C_YAL049C	YAL049C	chrI:51739-52659(-)	ORFS	66	79	49	102	51	63	51	68	40.5909090909091	40.6455696202532	40.0204081632653	35.2843137254902	44.156862745098	33.8730158730159	35.2156862745098	39.1323529411765	35	38	34	34	39	30	34	34	34.045153203078	48	15.25	17.5	20.75	35	48	51	65	74.5	79.5	35.3021266448012	38
1.1417659408365433e-5	4.64191343632945e-6	3.860769183875734e-6	1.5405513358499352e-5	1.0578691287734419e-5	6.187223336375007e-6	1.3168253185126108e-5	6.2789877317370305e-6	1906	YAL051W_OAF1	OAF1	chrI:48513-51799(+)	ORFS	8	12	7	6	3	9	4	3	35.25	38.75	39.4285714285714	36.8333333333333	34.3333333333333	37	27.25	112.333333333333	37.5	44	51	37	29	37	20	84	29.1396437583	15	11.75	13.5	15	37.5	46.75	50.6	54.45	58.9	63.45	33.40961541735	NA
1.0133172724924322e-4	5.725026571472988e-5	5.791153775813602e-5	5.006791841512289e-5	6.044966450133953e-5	4.743537891220839e-5	4.096789879817011e-5	6.906886504910735e-5	1907	YAL053W_FLC2	FLC2	chrI:45761-48305(+)	ORFS	71	39	40	46	37	28	44	45	40.5492957746479	33.4102564102564	37.275	35.304347826087	41.2162162162162	44.1785714285714	46.0909090909091	42.9555555555556	36	27	33.5	32.5	42	43	40	47	34.0988116076211	NA	11	16	19	36	52.5	55	60.5	64	83	28.6096316772433	NA
9.990451982319755e-6	1.85676537453178e-5	1.8016922858086758e-5	2.4392062817623973e-5	1.5112416125334882e-5	1.649926223033335e-5	2.1947088641876847e-5	3.139493865868515e-5	1908	YAL054C_ACS1	ACS1	chrI:42741-43549(-)	ORFS	7	19	10	16	12	15	20	14	37.2857142857143	43.5263157894737	44.5	59.8125	51.25	40.6666666666667	46.2	44.5	35	45	42.5	58	53.5	40	45.5	39.5	35.3717131211186	35	21.8	23.6	25.4	35	45.5	50	53.1	53.4	53.7	40.5386611343638	NA
8.563244556274075e-6	3.094608957552966e-6	6.434615306459557e-6	2.567585559749892e-6	4.533724837600465e-6	7.21842722577084e-6	4.389417728375369e-6	4.7092407988027735e-6	1909	YAL055W_PEX22	PEX22	chrI:42161-42833(+)	ORFS	6	2	3	7	2	3	3	5	51.5	49.5	32.6666666666667	29.7142857142857	32	46.3333333333333	90.3333333333333	32.4	34	49.5	21	20	32	30	39	31	37.6496192163163	NA	16.25	18.5	20.75	34	51	54	78	102	126	35.4964786985977	NA
3.853460050323334e-5	2.7851480617976696e-5	2.573846122583823e-5	3.0811026716998704e-5	2.4179865800535812e-5	1.443685445154168e-5	1.3168253185126108e-5	2.0406710128145348e-5	1910	YAL056W_GPB2	GPB2	chrI:39217-41969(+)	ORFS	27	24	16	14	18	9	13	20	35.3333333333333	42.5	41.9375	47.2857142857143	42.4444444444444	37.3333333333333	46.4615384615385	38.15	34	42.5	46	46.5	49.5	40	50	40.5	27.3634555275273	NA	7	8.8	11.8	34	51	53.4	56.7	65	72.9	36.0077621095539	48
1.5699281686502472e-5	3.868261196941208e-5	2.0590768980670584e-5	1.4121720578624405e-5	1.813489935040186e-5	1.8561670009125018e-5	7.315696213958949e-6	1.8836963195211094e-5	1911	YAL058W_CNE1	CNE1	chrI:37409-39033(+)	ORFS	11	11	12	18	25	5	12	16	32.7272727272727	34	41	27.6111111111111	36.8	44.4	30.3333333333333	36.5625	32	26	34	27.5	36	41	21	36	32.0347254392668	NA	22.5	25	27.5	32	35	36	38	40	43	30.8748618466134	NA
8.27780307106494e-5	8.20071373751536e-5	3.732076877746543e-5	3.209481949687365e-5	2.4179865800535812e-5	1.443685445154168e-5	2.9262784855835795e-6	6.2789877317370305e-6	1912	YAL059W_ECM1	ECM1	chrI:36545-37329(+)	ORFS	58	25	16	14	53	2	4	29	36.4655172413793	36.32	37.1875	28.4285714285714	46.8301886792453	47.5	44.75	39.7586206896552	35	37	31.5	25.5	46	47.5	45.5	36	31.9067647829511	14	13	14	16.55	35	44.5	49	53.9	61.2	69.45	32.6984004862357	37
1.498567797347963e-4	7.581791946004769e-5	9.394538347430954e-5	1.065548007296205e-4	1.1485436255254512e-4	1.6086780674575018e-4	2.0483949399085057e-4	2.527292562024155e-4	1913	YAL060W_BDH1	BDH1	chrI:35097-36393(+)	ORFS	105	83	76	156	49	140	161	73	38.8666666666667	43.3012048192771	39.4078947368421	42.7948717948718	38.7142857142857	38.0428571428571	38.0310559006211	45.6301369863014	38	42	37	40	35	33	35	40	34.8508640670336	NA	15	18	20.6	38	51	52.2	55	60.6	69.6	38.6485908702936	51
2.8544148520913582e-6	3.094608957552966e-6	2.573846122583823e-6	2.567585559749892e-6	4.533724837600465e-6	4.1248155575833375e-6	7.315696213958949e-6	4.7092407988027735e-6	1914	YAL061W_BDH2	BDH2	chrI:33361-34897(+)	ORFS	2	2	3	4	2	5	3	2	38	53.5	23.3333333333333	47.5	42.5	34.2	39.3333333333333	50	38	53.5	28	44	42.5	28	42	50	37.9868398264452	NA	37.1	37.2	37.3	38	38.5	38.6	38.7	38.8	38.9	53.497663500381	NA
7.136037130228396e-6	4.64191343632945e-6	2.573846122583823e-6	7.702756679249676e-6	4.533724837600465e-6	3.0936116681875033e-6	2.9262784855835795e-6	6.2789877317370305e-6	1915	YAL062W_GDH3	GDH3	chrI:31153-32985(+)	ORFS	5	6	3	3	3	2	4	2	117.8	42.1666666666667	46	39.3333333333333	33.3333333333333	28.5	45.25	38.5	48	31.5	47	37	33	28.5	48.5	38.5	64.3705439909432	NA	29.6	31.2	32.8	48	54	127.8	201.6	275.4	349.2	36.3788135793034	74
[truncated: 5,150 more rows]
[truncated: 75 more columns]
