# Supplementary material for: Modeling of mRNA deadenylation rates reveal a complex relationship between mRNA deadenylation and decay
Source: EMBO J. 2024 Oct 11;43(24):6525–54. doi: 10.1038/s44318-024-00258-3 (PMC11649921; doi:10.1038/s44318-024-00258-3)
Supplement: Supplementary file 12 — Source data Fig. 6 [file 44318_2024_258_MOESM12_ESM.zip › Figure 6/FIGURE 6D and 6E/FIGURES 6D and 6E README.txt]

Figure 6D - chase mRNA abundance data is displayed using the ggplot2 bin and smooth function. For the smooth function the local regression ‚loess’ was used. The point stress experiments are shown as density2d with median values shown as single ‚dots/trianges’. To display the data mRNA abundance over time was normalized to control. The raw data frames used were: Mex67repA.csv, Mex67repB.csv, Mex67repH.csv, Mex67AA_HS.csv (point heat stress), HSrepA.csv, HSrepB.csv, HSrepD.csv, THLrepA.csv, THLrepB.csv, pan2ccr4_HS.csv (point heat stress).


Figure 6E - chase upper quantile data (75-95th quantile) is displayed using the ggplot2 bin and smooth function. For the smooth the local regression ‚loess’ was used. The point stress experiments are shown as density2d with median values shown as single ‚dots/triangles’. To display the data quantile pA-tail lengths overtime were normalized to control. The raw data frames used: Mex67repA.csv, Mex67repB.csv, Mex67repH.csv, Mex67AA_HS.csv (point heat stress), HSrepA.csv, HSrepB.csv, HSrepD.csv, THLrepA.csv, THLrepB.csv, pan2ccr4_HS.csv (point heat stress).
