# Supplementary material for: Modeling of mRNA deadenylation rates reveal a complex relationship between mRNA deadenylation and decay
Source: EMBO J. 2024 Oct 11;43(24):6525–54. doi: 10.1038/s44318-024-00258-3 (PMC11649921; doi:10.1038/s44318-024-00258-3)
Supplement: Supplementary file 12 — Source data Fig. 6 [file 44318_2024_258_MOESM12_ESM.zip › Figure 6/FIGURE 6D and 6E/Mex67AA_HS.csv]

transcript	symbol	genomic_position	biotype	Mex67_25C_0min_repA_counts_norm	Mex67_25C_0min_repB_counts_norm	Mex67_37C_noRapa_repA_counts_norm	Mex67_37C_noRapa_repB_counts_norm	Mex67_37C_WithRapa_repA_counts_norm	Mex67_37C_WithRapa_repB_counts_norm	Mex67_25C_0min_repA_counts_raw	Mex67_25C_0min_repB_counts_raw	Mex67_37C_noRapa_repA_counts_raw	Mex67_37C_noRapa_repB_counts_raw	Mex67_37C_WithRapa_repA_counts_raw	Mex67_37C_WithRapa_repB_counts_raw	Mex67_25C_0min_repA_mean	Mex67_25C_0min_repA_median	Mex67_25C_0min_repA_q0.05	Mex67_25C_0min_repA_q0.10	Mex67_25C_0min_repA_q0.15	Mex67_25C_0min_repA_q0.50	Mex67_25C_0min_repA_q0.75	Mex67_25C_0min_repA_q0.80	Mex67_25C_0min_repA_q0.85	Mex67_25C_0min_repA_q0.90	Mex67_25C_0min_repA_q0.95	Mex67_25C_0min_repB_mean	Mex67_25C_0min_repB_median	Mex67_25C_0min_repB_q0.05	Mex67_25C_0min_repB_q0.10	Mex67_25C_0min_repB_q0.15	Mex67_25C_0min_repB_q0.50	Mex67_25C_0min_repB_q0.75	Mex67_25C_0min_repB_q0.80	Mex67_25C_0min_repB_q0.85	Mex67_25C_0min_repB_q0.90	Mex67_25C_0min_repB_q0.95	Mex67_37C_noRapa_repA_mean	Mex67_37C_noRapa_repA_median	Mex67_37C_noRapa_repA_q0.05	Mex67_37C_noRapa_repA_q0.10	Mex67_37C_noRapa_repA_q0.15	Mex67_37C_noRapa_repA_q0.50	Mex67_37C_noRapa_repA_q0.75	Mex67_37C_noRapa_repA_q0.80	Mex67_37C_noRapa_repA_q0.85	Mex67_37C_noRapa_repA_q0.90	Mex67_37C_noRapa_repA_q0.95	Mex67_37C_noRapa_repB_mean
21S_rRNA	rRNA	chrM:58009-62447(+)	rRNA	1.3733377463252913e-6	8.93735269678719e-7	7.1317093472330975e-6	7.065985029933455e-9	6.401081071469848e-6	4.766148222538895e-6	3	1	6	NA	9	5	7	7	7	7	7	7	7	7	7	7	7	5	5	5	5	5	5	5	5	5	5	5	5.33333333333333	4.5	3	3	3	4.5	5.75	6	7.25	8.5	9.75	NA
CUT004,XUT_1F-72	NA	chrI:170495-172447(+)	CUTs	1.3733377463252913e-6	8.93735269678719e-9	5.943091122694249e-6	3.5329925149667276e-6	4.267387380979899e-6	9.53229644507779e-7	3	NA	5	5	6	1	57	57	57	57	57	57	57	57	57	57	57	NA	NA	NA	NA	NA	NA	NA	NA	NA	NA	NA	45.4	46	21.6	22.2	22.8	46	64	65.6	67.2	68.8	70.4	44.4
CUT005,XUT_1F-75	NA	chrI:180255-180734(+)	CUTs	1.3733377463252913e-6	8.93735269678719e-9	1.1886182245388497e-8	7.065985029933455e-7	7.112312301633165e-9	9.53229644507779e-9	3	NA	NA	1	NA	NA	48	48	48	48	48	48	48	48	48	48	48	NA	NA	NA	NA	NA	NA	NA	NA	NA	NA	NA	NA	NA	NA	NA	NA	NA	NA	NA	NA	NA	NA	22
CUT017,XUT_2F-136	NA	chrII:341016-342576(+)	CUTs	1.098670197060233e-5	9.831087966465908e-6	4.754472898155399e-6	6.35938652694011e-6	2.1336936904899495e-6	7.625837156062232e-6	24	11	4	9	3	8	48.375	43	22	22.6	24	43	59	71	71	86.4	93	55.8181818181818	57	28	47	47.5	57	67	71	72	73	75	50.75	56.5	21.95	26.9	31.85	56.5	65.5	67	68.5	70	71.5	38.4444444444444
CUT020,XUT_2F-149,SUT015	NA	chrII:370071-370953(+)	CUTs	2.517785868263034e-5	2.0555911202610536e-5	1.0697564020849647e-5	9.185780538913493e-6	1.9203243214409545e-5	1.6204903956632244e-5	55	23	9	13	27	17	26.5454545454545	24	9.4	10	10.1	24	35	35	42.2	46	50.4	32.4347826086956	27	11	11.4	13.3	27	52	54.4	57.4	58	58.9	27.5555555555556	20	11	13	14.4	20	27	27.4	27.8	41.2	67.6	24.6923076923077
CUT021,XUT_2F-154	NA	chrII:376375-378633(+)	CUTs	2.7466754926505826e-6	2.681205809036157e-6	1.1886182245388497e-6	1.413197005986691e-6	7.112312301633165e-9	9.53229644507779e-7	6	3	1	2	NA	1	60	60	49	49	49	60	71	71	71	71	71	43.3333333333333	40	33.7	34.4	35.1	40	48.5	50.2	51.9	53.6	55.3	19	19	19	19	19	19	19	19	19	19	19	44.5
CUT038	NA	chrII:734824-736184(+)	CUTs	1.3733377463252913e-6	8.93735269678719e-9	1.1886182245388497e-8	7.065985029933455e-7	7.112312301633165e-9	9.53229644507779e-9	3	NA	NA	1	NA	NA	24	24	24	24	24	24	24	24	24	24	24	NA	NA	NA	NA	NA	NA	NA	NA	NA	NA	NA	NA	NA	NA	NA	NA	NA	NA	NA	NA	NA	NA	31
CUT040	NA	chrIII:39049-39425(+)	CUTs	1.3733377463252913e-6	1.787470539357438e-6	2.1395128041699294e-5	2.2611152095787056e-5	6.401081071469848e-6	5.719377867046675e-6	3	2	18	32	9	6	39	39	39	39	39	39	39	39	39	39	39	35.5	35.5	27.85	28.7	29.55	35.5	39.75	40.6	41.45	42.3	43.15	38.5555555555556	36.5	24	26.8	28.55	36.5	43	44.8	49.15	53.9	56.15	38.34375
CUT043	NA	chrIII:120474-121082(+)	CUTs	2.7466754926505826e-6	8.93735269678719e-7	2.3772364490776995e-6	2.826394011973382e-6	4.267387380979899e-6	9.53229644507779e-9	6	1	2	4	6	NA	29	29	28	28	28	29	30	30	30	30	30	15	15	15	15	15	15	15	15	15	15	15	60	60	56.4	56.8	57.2	60	62	62.4	62.8	63.2	63.6	40.25
CUT046	NA	chrIII:155914-156042(+)	CUTs	1.3733377463252913e-6	8.93735269678719e-7	1.1886182245388497e-6	7.065985029933455e-9	7.112312301633165e-9	9.53229644507779e-7	3	1	1	NA	NA	1	38	38	38	38	38	38	38	38	38	38	38	41	41	41	41	41	41	41	41	41	41	41	12	12	12	12	12	12	12	12	12	12	12	NA
CUT048	NA	chrIII:179034-179410(+)	CUTs	1.3733377463252913e-6	8.93735269678719e-7	1.1886182245388497e-8	2.119795508980037e-6	7.112312301633165e-9	9.53229644507779e-7	3	1	NA	3	NA	1	17	17	17	17	17	17	17	17	17	17	17	27	27	27	27	27	27	27	27	27	27	27	NA	NA	NA	NA	NA	NA	NA	NA	NA	NA	NA	36.3333333333333
CUT049	NA	chrIV:57033-57337(+)	CUTs	1.3733377463252913e-6	8.93735269678719e-9	1.1886182245388497e-8	7.065985029933455e-9	7.112312301633165e-9	9.53229644507779e-9	3	NA	NA	NA	NA	NA	19	19	19	19	19	19	19	19	19	19	19	NA	NA	NA	NA	NA	NA	NA	NA	NA	NA	NA	NA	NA	NA	NA	NA	NA	NA	NA	NA	NA	NA	NA
CUT059	NA	chrIV:423721-424097(+)	CUTs	1.3733377463252913e-6	8.93735269678719e-7	3.5658546736165488e-6	4.239591017960074e-6	7.112312301633165e-9	9.53229644507779e-7	3	1	3	6	NA	1	31	31	31	31	31	31	31	31	31	31	31	41	41	41	41	41	41	41	41	41	41	41	35	33	26.7	27.4	28.1	33	39.5	40.8	42.1	43.4	44.7	27.6666666666667
CUT061,YDR003W,YDR003W-A	NA	chrIV:453825-455017(+)	CUTs	4.165791163853384e-5	3.843061659618492e-5	1.533317509655116e-4	2.2752471796385726e-4	1.0668468452449747e-5	9.53229644507779e-6	91	43	129	322	15	10	35.8571428571429	34	9	12	12	34	52	53	54	66	71	37.7441860465116	36	16.1	18.2	20.3	36	50.5	52.6	54.7	56	61.7	44.1627906976744	43	13	14.8	19	43	55	59	65.8	72.4	80.4	36.7577639751553
CUT084,SUT068,XUT_4F-521,XUT_4F-522,XUT_4F-523	NA	chrIV:1156637-1158994(+)	CUTs	2.7466754926505826e-6	8.93735269678719e-7	5.943091122694249e-6	2.826394011973382e-6	4.267387380979899e-6	9.53229644507779e-7	6	1	5	4	6	1	64	64	60	60	60	64	68	68	68	68	68	57	57	57	57	57	57	57	57	57	57	57	41.8	36	27.2	29.4	31.6	36	52	53.6	55.2	56.8	58.4	44
CUT087,XUT_4F-562	NA	chrIV:1238333-1239397(+)	CUTs	1.3733377463252913e-6	8.93735269678719e-9	1.1886182245388497e-8	2.119795508980037e-6	7.112312301633165e-9	9.53229644507779e-9	3	NA	NA	3	NA	NA	32	32	32	32	32	32	32	32	32	32	32	NA	NA	NA	NA	NA	NA	NA	NA	NA	NA	NA	NA	NA	NA	NA	NA	NA	NA	NA	NA	NA	NA	32.3333333333333
CUT088	NA	chrIV:1239997-1241021(+)	CUTs	2.7466754926505826e-6	8.93735269678719e-7	1.1886182245388497e-8	7.065985029933455e-7	7.112312301633165e-9	1.906459289015558e-6	6	1	NA	1	NA	2	39.5	39.5	33	33	33	39.5	46	46	46	46	46	26	26	26	26	26	26	26	26	26	26	26	NA	NA	NA	NA	NA	NA	NA	NA	NA	NA	NA	17
CUT089	NA	chrIV:1242725-1243149(+)	CUTs	4.120013238975875e-6	5.362411618072314e-6	1.0697564020849647e-5	1.271877305388022e-5	2.1336936904899495e-6	3.812918578031116e-6	9	6	9	18	3	4	31.3333333333333	28	28	28	28	28	38	38	38	38	38	43.5	39.5	33.25	33.5	33.75	39.5	43.5	44	50.75	57.5	64.25	38.5555555555556	41	20	20	20.4	41	45	49	53	55.8	57.4	36
CUT091	NA	chrIV:1302221-1302709(+)	CUTs	8.24002647795175e-6	6.256146887751033e-6	3.5658546736165488e-6	3.5329925149667276e-6	8.534774761959798e-6	1.906459289015558e-6	18	7	3	5	12	2	39.8333333333333	46	9	9	18.9	46	54	54	55.35	57	57	42.7142857142857	39	19.4	21.8	24.2	39	58	61	63.6	65.4	67.2	24.3333333333333	21	21	21	21	21	26	27	28	29	30	43
CUT093,XUT_4F-609	NA	chrIV:1323461-1324421(+)	CUTs	8.24002647795175e-6	1.787470539357438e-6	3.5658546736165488e-6	2.826394011973382e-6	7.112312301633165e-9	9.53229644507779e-9	18	2	3	4	NA	NA	55.6666666666667	55	41	41	44.3	55	65	65	67.7	71	71	63	63	45	47	49	63	73	75	77	79	81	63.3333333333333	86	23	30	37	86	87	87.2	87.4	87.6	87.8	17.5
CUT095	NA	chrIV:1359157-1359485(+)	CUTs	1.3733377463252913e-6	8.93735269678719e-9	1.1886182245388497e-8	7.065985029933455e-9	7.112312301633165e-9	9.53229644507779e-9	3	NA	NA	NA	NA	NA	12	12	12	12	12	12	12	12	12	12	12	NA	NA	NA	NA	NA	NA	NA	NA	NA	NA	NA	NA	NA	NA	NA	NA	NA	NA	NA	NA	NA	NA	NA
CUT097	NA	chrIV:1367021-1367429(+)	CUTs	1.3733377463252913e-6	8.93735269678719e-9	1.1886182245388497e-6	7.065985029933455e-9	2.1336936904899495e-6	9.53229644507779e-9	3	NA	1	NA	3	NA	44	44	44	44	44	44	44	44	44	44	44	NA	NA	NA	NA	NA	NA	NA	NA	NA	NA	NA	15	15	15	15	15	15	15	15	15	15	15	NA
CUT103	NA	chrV:9969-10497(+)	CUTs	1.3733377463252913e-6	2.681205809036157e-6	2.3772364490776995e-6	1.413197005986691e-6	2.1336936904899495e-6	9.53229644507779e-9	3	3	2	2	3	NA	36	36	36	36	36	36	36	36	36	36	36	40	39	26.4	27.8	29.2	39	47.5	49.2	50.9	52.6	54.3	49	49	36.4	37.8	39.2	49	56	57.4	58.8	60.2	61.6	55
CUT119	NA	chrV:500633-501329(+)	CUTs	1.3733377463252913e-6	8.93735269678719e-9	1.1886182245388497e-8	7.065985029933455e-9	7.112312301633165e-9	9.53229644507779e-9	3	NA	NA	NA	NA	NA	34	34	34	34	34	34	34	34	34	34	34	NA	NA	NA	NA	NA	NA	NA	NA	NA	NA	NA	NA	NA	NA	NA	NA	NA	NA	NA	NA	NA	NA	NA
CUT121	NA	chrVI:44745-46121(+)	CUTs	1.3733377463252913e-6	8.93735269678719e-9	1.1886182245388497e-8	7.065985029933455e-9	7.112312301633165e-9	9.53229644507779e-7	3	NA	NA	NA	NA	1	30	30	30	30	30	30	30	30	30	30	30	NA	NA	NA	NA	NA	NA	NA	NA	NA	NA	NA	NA	NA	NA	NA	NA	NA	NA	NA	NA	NA	NA	NA
CUT123	NA	chrVI:261473-262257(+)	CUTs	1.3733377463252913e-6	2.681205809036157e-6	1.1886182245388497e-8	2.119795508980037e-6	7.112312301633165e-9	9.53229644507779e-9	3	3	NA	3	NA	NA	40	40	40	40	40	40	40	40	40	40	40	24	20	12.8	13.6	14.4	20	30	32	34	36	38	NA	NA	NA	NA	NA	NA	NA	NA	NA	NA	NA	27.6666666666667
CUT128	NA	chrVII:147843-148235(+)	CUTs	1.3733377463252913e-6	1.787470539357438e-6	1.1886182245388497e-6	7.065985029933455e-7	4.267387380979899e-6	2.8596889335233375e-6	3	2	1	1	6	3	18	18	18	18	18	18	18	18	18	18	18	35.5	35.5	29.65	30.3	30.95	35.5	38.75	39.4	40.05	40.7	41.35	16	16	16	16	16	16	16	16	16	16	16	39
CUT146,snR46,CUT147	NA	chrVII:545139-546059(+)	CUTs	2.4720079433855246e-5	2.2343381741967975e-5	1.0697564020849647e-5	1.271877305388022e-5	1.0668468452449747e-5	1.6204903956632244e-5	54	25	9	18	15	17	36.5	34.5	22.65	23.3	24	34.5	44	47	48	49.4	53.8499999999999	36.64	38	16.2	17.4	19.2	38	44	44.2	50.2	62.8	67.6	21.7777777777778	21	15.4	15.8	16.6	21	25	26.2	27.4	28.2	28.6	25.8333333333333
CUT167,XUT_7F-455	NA	chrVII:1017970-1019554(+)	CUTs	1.3733377463252913e-6	2.681205809036157e-6	1.1886182245388497e-8	7.065985029933455e-9	7.112312301633165e-9	9.53229644507779e-9	3	3	NA	NA	NA	NA	69	69	69	69	69	69	69	69	69	69	69	48	54	27	30	33	54	60	61.2	62.4	63.6	64.8	NA	NA	NA	NA	NA	NA	NA	NA	NA	NA	NA	NA
CUT209,CUT210	NA	chrX:337528-338192(+)	CUTs	1.3733377463252913e-6	8.93735269678719e-9	1.1886182245388497e-8	7.065985029933455e-7	7.112312301633165e-9	9.53229644507779e-7	3	NA	NA	1	NA	1	27	27	27	27	27	27	27	27	27	27	27	NA	NA	NA	NA	NA	NA	NA	NA	NA	NA	NA	NA	NA	NA	NA	NA	NA	NA	NA	NA	NA	NA	36
CUT217	NA	chrX:585648-585904(+)	CUTs	1.3733377463252913e-6	8.93735269678719e-9	1.1886182245388497e-8	7.065985029933455e-7	4.267387380979899e-6	9.53229644507779e-9	3	NA	NA	1	6	NA	109	109	109	109	109	109	109	109	109	109	109	NA	NA	NA	NA	NA	NA	NA	NA	NA	NA	NA	NA	NA	NA	NA	NA	NA	NA	NA	NA	NA	NA	35
CUT220,XUT_10F-293	NA	chrX:643504-645104(+)	CUTs	2.7466754926505826e-6	1.787470539357438e-6	1.1886182245388497e-6	5.652788023946764e-6	8.534774761959798e-6	6.6726075115544535e-6	6	2	1	8	12	7	69.5	69.5	69	69	69	69.5	70	70	70	70	70	48	48	30	32	34	48	58	60	62	64	66	21	21	21	21	21	21	21	21	21	21	21	31.625
CUT228	NA	chrXI:222842-224778(+)	CUTs	1.3733377463252913e-6	8.93735269678719e-7	1.1886182245388497e-8	7.065985029933455e-7	2.1336936904899495e-6	9.53229644507779e-9	3	1	NA	1	3	NA	43	43	43	43	43	43	43	43	43	43	43	24	24	24	24	24	24	24	24	24	24	24	NA	NA	NA	NA	NA	NA	NA	NA	NA	NA	NA	28
CUT235,CUT236,XUT_11F-176	NA	chrXI:388740-390496(+)	CUTs	1.3733377463252913e-6	4.468676348393595e-6	1.1886182245388497e-6	7.065985029933455e-7	7.112312301633165e-9	9.53229644507779e-9	3	5	1	1	NA	NA	33	33	33	33	33	33	33	33	33	33	33	30.8	25	18	19	20	25	42	43.2	44.4	45.6	46.8	54	54	54	54	54	54	54	54	54	54	54	19
CUT237,XUT_11F-183	NA	chrXI:419844-421068(+)	CUTs	2.7466754926505826e-6	1.787470539357438e-6	2.3772364490776995e-6	2.119795508980037e-6	7.112312301633165e-9	9.53229644507779e-9	6	2	2	3	NA	NA	38.5	38.5	35	35	35	38.5	42	42	42	42	42	54.5	54.5	43.25	44.5	45.75	54.5	60.75	62	63.25	64.5	65.75	43	43	25.9	27.8	29.7	43	52.5	54.4	56.3	58.2	60.1	38
CUT239,SUT236,XUT_11F-204,XUT_11F-205	NA	chrXI:454532-457137(+)	CUTs	6.866688731626458e-6	1.787470539357438e-6	2.0206509817160445e-5	1.9784758083813675e-5	6.401081071469848e-6	4.766148222538895e-6	15	2	17	28	9	5	59.4	51	44	44	44.4	51	57	65	93	97	97	40.5	40.5	33.75	34.5	35.25	40.5	44.25	45	45.75	46.5	47.25	41.7647058823529	47	19	23.2	26.4	47	52	52.8	54.2	56.2	62	42.7857142857143
CUT241,XUT_11F-216	NA	chrXI:489540-490163(+)	CUTs	1.3733377463252913e-6	8.93735269678719e-7	1.1886182245388497e-8	7.065985029933455e-9	7.112312301633165e-9	9.53229644507779e-9	3	1	NA	NA	NA	NA	54	54	54	54	54	54	54	54	54	54	54	20	20	20	20	20	20	20	20	20	20	20	NA	NA	NA	NA	NA	NA	NA	NA	NA	NA	NA	NA
CUT246	NA	chrXII:97825-99153(+)	CUTs	2.7466754926505826e-6	1.787470539357438e-6	1.9017891592621596e-5	1.271877305388022e-5	6.401081071469848e-6	3.812918578031116e-6	6	2	16	18	9	4	6.5	6.5	4	4	4	6.5	9	9	9	9	9	33.5	33.5	21.35	22.7	24.05	33.5	40.25	41.6	42.95	44.3	45.65	26.9375	29	10.5	15	17	29	35.25	36	36	39.5	43.5	30.6111111111111
CUT265,XUT_12F-209	NA	chrXII:542017-543575(+)	CUTs	1.3733377463252913e-6	8.93735269678719e-9	1.1886182245388497e-6	7.065985029933455e-7	7.112312301633165e-9	9.53229644507779e-7	3	NA	1	1	NA	1	57	57	57	57	57	57	57	57	57	57	57	NA	NA	NA	NA	NA	NA	NA	NA	NA	NA	NA	25	25	25	25	25	25	25	25	25	25	25	34
CUT268,XUT_12F-272	NA	chrXII:675697-676465(+)	CUTs	1.3733377463252913e-6	8.93735269678719e-9	1.1886182245388497e-8	7.065985029933455e-9	7.112312301633165e-9	9.53229644507779e-7	3	NA	NA	NA	NA	1	51	51	51	51	51	51	51	51	51	51	51	NA	NA	NA	NA	NA	NA	NA	NA	NA	NA	NA	NA	NA	NA	NA	NA	NA	NA	NA	NA	NA	NA	NA
CUT273	NA	chrXII:839735-840255(+)	CUTs	1.3733377463252913e-6	8.93735269678719e-9	1.1886182245388497e-8	7.065985029933455e-9	2.1336936904899495e-6	9.53229644507779e-9	3	NA	NA	NA	3	NA	20	20	20	20	20	20	20	20	20	20	20	NA	NA	NA	NA	NA	NA	NA	NA	NA	NA	NA	NA	NA	NA	NA	NA	NA	NA	NA	NA	NA	NA	NA
CUT278,XUT_12F-404,CUT279	NA	chrXII:1041760-1043064(+)	CUTs	2.7466754926505826e-6	2.681205809036157e-6	1.1886182245388497e-6	2.119795508980037e-6	2.1336936904899495e-6	3.812918578031116e-6	6	3	1	3	3	4	73.5	73.5	73	73	73	73.5	74	74	74	74	74	37.3333333333333	36	25.2	26.4	27.6	36	44	45.6	47.2	48.8	50.4	63	63	63	63	63	63	63	63	63	63	63	45.6666666666667
CUT281,XUT_13F-10,XUT_13F-12,XUT_13F-14	NA	chrXIII:23945-26686(+)	CUTs	1.3733377463252913e-6	8.93735269678719e-7	2.3772364490776995e-6	3.5329925149667276e-6	2.1336936904899495e-6	9.53229644507779e-9	3	1	2	5	3	NA	65	65	65	65	65	65	65	65	65	65	65	37	37	37	37	37	37	37	37	37	37	37	37	37	31.6	32.2	32.8	37	40	40.6	41.2	41.8	42.4	64.8
CUT284	NA	chrXIII:77993-78337(+)	CUTs	1.3733377463252913e-6	8.93735269678719e-7	1.1886182245388497e-6	7.065985029933455e-9	7.112312301633165e-9	9.53229644507779e-9	3	1	1	NA	NA	NA	84	84	84	84	84	84	84	84	84	84	84	29	29	29	29	29	29	29	29	29	29	29	33	33	33	33	33	33	33	33	33	33	33	NA
CUT290	NA	chrXIII:239025-239225(+)	CUTs	1.3733377463252913e-6	8.93735269678719e-9	2.3772364490776995e-6	1.413197005986691e-6	7.112312301633165e-9	9.53229644507779e-9	3	NA	2	2	NA	NA	56	56	56	56	56	56	56	56	56	56	56	NA	NA	NA	NA	NA	NA	NA	NA	NA	NA	NA	86.5	86.5	64.45	66.9	69.35	86.5	98.75	101.2	103.65	106.1	108.55	50.5
CUT291	NA	chrXIII:246937-247641(+)	CUTs	5.493350985301165e-6	8.93735269678719e-7	1.1886182245388497e-6	1.413197005986691e-6	7.112312301633165e-9	1.906459289015558e-6	12	1	1	2	NA	2	47.25	50.5	22	22	22	50.5	62.25	65	66	66	66	20	20	20	20	20	20	20	20	20	20	20	136	136	136	136	136	136	136	136	136	136	136	20.5
CUT296,XUT_13F-171,SUT301	NA	chrXIII:370761-371993(+)	CUTs	1.3733377463252913e-6	2.681205809036157e-6	1.1886182245388497e-6	7.065985029933455e-7	7.112312301633165e-9	9.53229644507779e-9	3	3	1	1	NA	NA	28	28	28	28	28	28	28	28	28	28	28	41.6666666666667	40	18.4	20.8	23.2	40	54.5	57.4	60.3	63.2	66.1	59	59	59	59	59	59	59	59	59	59	59	27
CUT301,CUT302	NA	chrXIII:534929-535977(+)	CUTs	1.3733377463252913e-6	4.468676348393595e-6	2.3772364490776995e-6	2.119795508980037e-6	7.112312301633165e-9	3.812918578031116e-6	3	5	2	3	NA	4	23	23	23	23	23	23	23	23	23	23	23	53.2	39	27.2	28.4	29.6	39	43	59.6	76.2	92.8	109.4	17	17	16.1	16.2	16.3	17	17.5	17.6	17.7	17.8	17.9	23.6666666666667
CUT304	NA	chrXIII:584321-585753(+)	CUTs	1.3733377463252913e-6	8.93735269678719e-9	1.1886182245388497e-6	2.119795508980037e-6	7.112312301633165e-9	9.53229644507779e-9	3	NA	1	3	NA	NA	39	39	39	39	39	39	39	39	39	39	39	NA	NA	NA	NA	NA	NA	NA	NA	NA	NA	NA	33	33	33	33	33	33	33	33	33	33	33	37.3333333333333
CUT314	NA	chrXIV:89451-89699(+)	CUTs	2.7466754926505826e-6	8.93735269678719e-9	1.1886182245388497e-8	7.065985029933455e-7	2.1336936904899495e-6	9.53229644507779e-7	6	NA	NA	1	3	1	34.5	34.5	23	23	23	34.5	46	46	46	46	46	NA	NA	NA	NA	NA	NA	NA	NA	NA	NA	NA	NA	NA	NA	NA	NA	NA	NA	NA	NA	NA	NA	22
CUT324,CUT325	NA	chrXIV:234043-234323(+)	CUTs	5.493350985301165e-6	3.574941078714876e-6	2.3772364490776995e-6	5.652788023946764e-6	6.401081071469848e-6	5.719377867046675e-6	12	4	2	8	9	6	29.5	29.5	20	20	20	29.5	38.25	38.8	39	39	39	23	21	17.3	17.6	17.9	21	25.5	27	28.5	30	31.5	50	50	32.9	34.8	36.7	50	59.5	61.4	63.3	65.2	67.1	38.75
CUT340	NA	chrXIV:568308-569116(+)	CUTs	1.3733377463252913e-6	8.93735269678719e-9	2.3772364490776995e-6	7.065985029933455e-7	7.112312301633165e-9	1.906459289015558e-6	3	NA	2	1	NA	2	46	46	46	46	46	46	46	46	46	46	46	NA	NA	NA	NA	NA	NA	NA	NA	NA	NA	NA	29.5	29.5	25.45	25.9	26.35	29.5	31.75	32.2	32.65	33.1	33.55	36
CUT343,SUT335,XUT_14F-231,CUT344,CUT345	NA	chrXIV:587108-588978(+)	CUTs	1.5106715209578206e-5	1.2512293775502067e-5	8.320327571771949e-6	1.3425371556873565e-5	1.0668468452449747e-5	1.2391985378601128e-5	33	14	7	19	15	13	38.8181818181818	33	12	25	25	33	54	54	55	55	65	44.8571428571429	40.5	15.3	17.8	21.7	40.5	66.75	69.6	72.1	73.4	81.7	29.5714285714286	31	16.9	17.8	18.7	31	37.5	37.8	38.6	40.4	42.2	35.2631578947368
CUT352,XUT_14F-293,SUT342	NA	chrXIV:730844-733338(+)	CUTs	5.493350985301165e-6	5.362411618072314e-6	4.754472898155399e-6	5.652788023946764e-6	6.401081071469848e-6	9.53229644507779e-7	12	6	4	8	9	1	47.75	49	29	29	29	49	54.25	61.4	64	64	64	48.1666666666667	45.5	30.75	31.5	32.25	45.5	62.5	66	66.75	67.5	68.25	47	48.5	16	19	22	48.5	67.5	69.6	71.7	73.8	75.9	59.125
CUT353,XUT_14F-319	NA	chrXIV:763076-764044(+)	CUTs	7.324467980401554e-6	8.93735269678719e-7	3.5658546736165488e-6	5.652788023946764e-6	7.112312301633165e-9	1.906459289015558e-6	16	1	3	8	NA	2	60.875	63	45	45	46.25	63	64	64	73.75	77	77	64	64	64	64	64	64	64	64	64	64	64	43.3333333333333	44	25.1	27.2	29.3	44	53.5	55.4	57.3	59.2	61.1	45.125
CUT358	NA	chrXV:138010-138322(+)	CUTs	2.7466754926505826e-6	8.93735269678719e-7	1.1886182245388497e-8	7.065985029933455e-9	7.112312301633165e-9	9.53229644507779e-9	6	1	NA	NA	NA	NA	37.5	37.5	15	15	15	37.5	60	60	60	60	60	10	10	10	10	10	10	10	10	10	10	10	NA	NA	NA	NA	NA	NA	NA	NA	NA	NA	NA	NA
CUT359	NA	chrXV:143802-144178(+)	CUTs	2.7466754926505826e-6	8.93735269678719e-9	1.1886182245388497e-8	1.413197005986691e-6	7.112312301633165e-9	9.53229644507779e-9	6	NA	NA	2	NA	NA	29.5	29.5	23	23	23	29.5	36	36	36	36	36	NA	NA	NA	NA	NA	NA	NA	NA	NA	NA	NA	NA	NA	NA	NA	NA	NA	NA	NA	NA	NA	NA	21.5
CUT366	NA	chrXV:267826-268138(+)	CUTs	1.3733377463252913e-6	8.93735269678719e-9	1.1886182245388497e-8	1.413197005986691e-6	2.1336936904899495e-6	9.53229644507779e-9	3	NA	NA	2	3	NA	48	48	48	48	48	48	48	48	48	48	48	NA	NA	NA	NA	NA	NA	NA	NA	NA	NA	NA	NA	NA	NA	NA	NA	NA	NA	NA	NA	NA	NA	25.5
CUT369,XUT_15F-156,SUT359,SUT360,XUT_15F-157	NA	chrXV:335354-338609(+)	CUTs	8.24002647795175e-6	6.256146887751033e-6	1.0697564020849647e-5	9.892379041906838e-6	7.112312301633165e-9	3.812918578031116e-6	18	7	9	14	NA	4	46.3333333333333	46	33	33	37.95	46	50	50	54.95	61	61	38.5714285714286	32	22.3	22.6	22.9	32	52	52	53.1	56.4	59.7	82.2222222222222	58	20	24	30.2	58	83	90.6	98.2	136.4	205.2	43.7142857142857
CUT376,XUT_15F-203,tK(UUU)O,XUT_15F-206	NA	chrXV:435778-438802(+)	CUTs	1.098670197060233e-5	9.831087966465908e-6	1.9017891592621596e-5	1.6958364071840295e-5	4.267387380979899e-6	1.4298444667616685e-5	24	11	16	24	6	15	46	52	16	18.1	23	52	63	63	63	69.3	72	40.7272727272727	34	16	22	23	34	53	54	59.5	65	71	34.25	29.5	13.75	14.5	15.25	29.5	37.75	40	51.25	60.5	71.25	38.0416666666667
CUT377	NA	chrXV:446082-447098(+)	CUTs	6.866688731626458e-6	8.043617427108471e-6	1.1886182245388497e-6	5.652788023946764e-6	7.112312301633165e-9	9.53229644507779e-9	15	9	1	8	NA	NA	36.8	36	23	23	23.4	36	42	44.8	54.6	56	56	52.3333333333333	56	19.2	24.4	28.6	56	60	66	72	80.4	91.2	34	34	34	34	34	34	34	34	34	34	34	46.375
CUT380,YOR101W,YOR102W	NA	chrXV:515050-516450(+)	CUTs	7.965358928686691e-5	6.703014522590393e-5	1.4263418694466195e-5	1.4838568562860257e-5	1.5647087063592963e-5	1.3345215023108907e-5	174	75	12	21	22	14	38.9310344827586	34	13.3	15.6	18	34	52	55	65	66.7	71.75	35.9066666666667	30	13.7	17	18.1	30	46	48.4	50.9	61.6	68.1	26.8333333333333	18.5	10.3	13.1	13.65	18.5	37	43.6	47.75	50.5	57.75	24.5714285714286
CUT387	NA	chrXV:661890-662170(+)	CUTs	1.3733377463252913e-6	8.93735269678719e-9	1.1886182245388497e-8	7.065985029933455e-9	7.112312301633165e-9	9.53229644507779e-9	3	NA	NA	NA	NA	NA	45	45	45	45	45	45	45	45	45	45	45	NA	NA	NA	NA	NA	NA	NA	NA	NA	NA	NA	NA	NA	NA	NA	NA	NA	NA	NA	NA	NA	NA	NA
CUT406	NA	chrXVI:182953-183177(+)	CUTs	1.3733377463252913e-6	1.787470539357438e-6	1.1886182245388497e-8	1.413197005986691e-6	7.112312301633165e-9	9.53229644507779e-9	3	2	NA	2	NA	NA	38	38	38	38	38	38	38	38	38	38	38	66	66	44.4	46.8	49.2	66	78	80.4	82.8	85.2	87.6	NA	NA	NA	NA	NA	NA	NA	NA	NA	NA	NA	46
CUT407	NA	chrXVI:183473-184457(+)	CUTs	1.3733377463252913e-6	8.93735269678719e-9	1.1886182245388497e-8	7.065985029933455e-9	7.112312301633165e-9	9.53229644507779e-9	3	NA	NA	NA	NA	NA	57	57	57	57	57	57	57	57	57	57	57	NA	NA	NA	NA	NA	NA	NA	NA	NA	NA	NA	NA	NA	NA	NA	NA	NA	NA	NA	NA	NA	NA	NA
CUT408,XUT_16F-88	NA	chrXVI:215321-216049(+)	CUTs	1.3733377463252913e-6	8.93735269678719e-7	1.1886182245388497e-8	7.065985029933455e-7	7.112312301633165e-9	1.906459289015558e-6	3	1	NA	1	NA	2	32	32	32	32	32	32	32	32	32	32	32	20	20	20	20	20	20	20	20	20	20	20	NA	NA	NA	NA	NA	NA	NA	NA	NA	NA	NA	58
CUT423,XUT_16F-226,SUT415	NA	chrXVI:565283-566834(+)	CUTs	4.120013238975875e-6	8.93735269678719e-7	1.1886182245388497e-8	7.065985029933455e-9	7.112312301633165e-9	9.53229644507779e-9	9	1	NA	NA	NA	NA	43.3333333333333	40	15	15	15	40	75	75	75	75	75	47	47	47	47	47	47	47	47	47	47	47	NA	NA	NA	NA	NA	NA	NA	NA	NA	NA	NA	NA
CUT427	NA	chrXVI:654987-655115(+)	CUTs	2.7466754926505826e-6	8.93735269678719e-9	1.1886182245388497e-8	7.065985029933455e-9	7.112312301633165e-9	9.53229644507779e-9	6	NA	NA	NA	NA	NA	28.5	28.5	11	11	11	28.5	46	46	46	46	46	NA	NA	NA	NA	NA	NA	NA	NA	NA	NA	NA	NA	NA	NA	NA	NA	NA	NA	NA	NA	NA	NA	NA
CUT431,XUT_16F-280	NA	chrXVI:697123-698489(+)	CUTs	4.577792487750972e-6	1.3406029045180784e-5	1.0697564020849647e-5	1.4838568562860257e-5	8.534774761959798e-6	5.719377867046675e-6	10	15	9	21	12	6	52.9	58	36	36	36	58	64.75	67	67	67	67	51.0666666666667	53	28.7	32.2	37.1	53	59	60	60	62.4	72.1	53.6666666666667	54	24.8	29.6	35.6	54	55	59	63	72.6	87.8	55.7619047619048
CUT445,XUT_2R-109	NA	chrII:278428-280938(-)	CUTs	2.7466754926505826e-6	8.93735269678719e-7	1.1886182245388497e-6	7.065985029933455e-9	7.112312301633165e-9	9.53229644507779e-7	6	1	1	NA	NA	1	62.5	62.5	53	53	53	62.5	72	72	72	72	72	42	42	42	42	42	42	42	42	42	42	42	11	11	11	11	11	11	11	11	11	11	11	NA
CUT451,YBR063C,YBR065C	NA	chrII:366603-369747(-)	CUTs	1.922672844855408e-5	2.4130852281325414e-5	2.0206509817160445e-5	1.4838568562860257e-5	4.267387380979899e-6	5.719377867046675e-6	42	27	17	21	6	6	53.3571428571429	54.5	28.35	35	39	54.5	63	63.8	64	68	86.9999999999999	40.7407407407407	34	14.9	17.6	18.9	34	52.5	55	65.5	70.4	73.1	46.1764705882353	47	20.6	25.6	28.4	47	57	62.6	67.6	70.4	72	40.3333333333333
CUT452	NA	chrII:406099-406451(-)	CUTs	1.3733377463252913e-6	8.93735269678719e-9	1.1886182245388497e-8	7.065985029933455e-9	7.112312301633165e-9	1.906459289015558e-6	3	NA	NA	NA	NA	2	52	52	52	52	52	52	52	52	52	52	52	NA	NA	NA	NA	NA	NA	NA	NA	NA	NA	NA	NA	NA	NA	NA	NA	NA	NA	NA	NA	NA	NA	NA
CUT453,XUT_2R-178	NA	chrII:407899-409207(-)	CUTs	2.7466754926505826e-6	8.93735269678719e-9	2.3772364490776995e-6	7.065985029933455e-9	7.112312301633165e-9	2.8596889335233375e-6	6	NA	2	NA	NA	3	36.5	36.5	23	23	23	36.5	50	50	50	50	50	NA	NA	NA	NA	NA	NA	NA	NA	NA	NA	NA	69.5	69.5	28.55	33.1	37.65	69.5	92.25	96.8	101.35	105.9	110.45	NA
CUT455,SUT447	NA	chrII:539340-541020(-)	CUTs	1.64800529559035e-5	2.0555911202610536e-5	4.754472898155399e-6	8.479182035920147e-6	6.401081071469848e-6	4.766148222538895e-6	36	23	4	12	9	5	42.25	41.5	28	35	35	41.5	45.25	46	55	58	59	35.8695652173913	33	16	16.2	17.6	33	42	45.6	48.7	61	69.4	32.25	33.5	17.2	18.4	19.6	33.5	43.75	44.2	44.65	45.1	45.55	30.75
CUT465	NA	chrIII:147782-148078(-)	CUTs	1.3733377463252913e-6	5.362411618072314e-6	4.754472898155399e-6	2.119795508980037e-6	7.112312301633165e-9	9.53229644507779e-9	3	6	4	3	NA	NA	82	82	82	82	82	82	82	82	82	82	82	32	28	15.25	15.5	15.75	28	47.75	51	51.75	52.5	53.25	27.25	28	12.8	14.6	16.4	28	35.25	36.6	37.95	39.3	40.65	38
CUT473,XUT_4R-45	NA	chrIV:115165-116108(-)	CUTs	1.3733377463252913e-6	8.93735269678719e-7	1.1886182245388497e-8	7.065985029933455e-9	7.112312301633165e-9	1.906459289015558e-6	3	1	NA	NA	NA	2	50	50	50	50	50	50	50	50	50	50	50	56	56	56	56	56	56	56	56	56	56	56	NA	NA	NA	NA	NA	NA	NA	NA	NA	NA	NA	NA
CUT475,XUT_4R-56,XUT_4R-57,SUT460	NA	chrIV:134341-135576(-)	CUTs	5.493350985301165e-6	8.043617427108471e-6	3.5658546736165488e-6	7.065985029933455e-6	2.1336936904899495e-6	9.53229644507779e-7	12	9	3	10	3	1	52.25	49	34	34	34	49	64.25	73.6	77	77	77	53.6666666666667	48	30.4	38.8	43.6	48	66	69.6	73.2	75.4	76.2	67.6666666666667	53	48.5	49	49.5	53	77.5	82.4	87.3	92.2	97.1	37.7
CUT482,XUT_4R-120	NA	chrIV:292261-292806(-)	CUTs	1.3733377463252913e-6	8.93735269678719e-7	2.3772364490776995e-6	1.413197005986691e-6	2.1336936904899495e-6	9.53229644507779e-7	3	1	2	2	3	1	55	55	55	55	55	55	55	55	55	55	55	88	88	88	88	88	88	88	88	88	88	88	62	62	26	30	34	62	82	86	90	94	98	28.5
CUT485	NA	chrIV:340245-340405(-)	CUTs	1.3733377463252913e-6	8.93735269678719e-7	1.1886182245388497e-8	7.065985029933455e-7	2.1336936904899495e-6	1.906459289015558e-6	3	1	NA	1	3	2	10	10	10	10	10	10	10	10	10	10	10	18	18	18	18	18	18	18	18	18	18	18	NA	NA	NA	NA	NA	NA	NA	NA	NA	NA	NA	10
CUT491,XUT_4R-177	NA	chrIV:413837-414797(-)	CUTs	1.3733377463252913e-6	8.93735269678719e-7	1.1886182245388497e-8	2.119795508980037e-6	2.1336936904899495e-6	9.53229644507779e-9	3	1	NA	3	3	NA	73	73	73	73	73	73	73	73	73	73	73	17	17	17	17	17	17	17	17	17	17	17	NA	NA	NA	NA	NA	NA	NA	NA	NA	NA	NA	48.6666666666667
CUT493,SUT466,XUT_4R-203	NA	chrIV:470533-471533(-)	CUTs	2.7466754926505826e-6	2.681205809036157e-6	2.3772364490776995e-6	7.065985029933455e-7	4.267387380979899e-6	9.53229644507779e-7	6	3	2	1	6	1	39.5	39.5	20	20	20	39.5	59	59	59	59	59	39	39	27.3	28.6	29.9	39	45.5	46.8	48.1	49.4	50.7	23	23	12.2	13.4	14.6	23	29	30.2	31.4	32.6	33.8	58
CUT494,XUT_4R-218,SUT468	NA	chrIV:505375-507447(-)	CUTs	2.7466754926505826e-6	2.681205809036157e-6	7.1317093472330975e-6	4.239591017960074e-6	2.1336936904899495e-6	2.8596889335233375e-6	6	3	6	6	3	3	31.5	31.5	19	19	19	31.5	44	44	44	44	44	46.6666666666667	48	41.7	42.4	43.1	48	49.5	49.8	50.1	50.4	50.7	39.1666666666667	44	13.25	19.5	25.75	44	52	53	53.5	54	54.5	45
CUT499,XUT_4R-255	NA	chrIV:578423-579115(-)	CUTs	4.120013238975875e-6	3.574941078714876e-6	1.1886182245388497e-6	1.413197005986691e-6	7.112312301633165e-9	9.53229644507779e-7	9	4	1	2	NA	1	42.3333333333333	38	34	34	34	38	55	55	55	55	55	32	29.5	20.05	21.1	22.15	29.5	37.25	39.8	42.35	44.9	47.45	51	51	51	51	51	51	51	51	51	51	51	31.5
CUT500,XUT_4R-265,SUT472	NA	chrIV:598423-600356(-)	CUTs	1.3733377463252913e-6	3.574941078714876e-6	1.1886182245388497e-6	9.892379041906838e-6	7.112312301633165e-9	2.8596889335233375e-6	3	4	1	14	NA	3	75	75	75	75	75	75	75	75	75	75	75	47.75	43.5	33.3	33.6	33.9	43.5	56.75	59.6	62.45	65.3	68.15	84	84	84	84	84	84	84	84	84	84	84	39.3571428571429
CUT506,XUT_4R-303,CUT507	NA	chrIV:703360-704184(-)	CUTs	1.3733377463252913e-6	8.93735269678719e-7	1.1886182245388497e-6	7.065985029933455e-9	2.1336936904899495e-6	9.53229644507779e-9	3	1	1	NA	3	NA	70	70	70	70	70	70	70	70	70	70	70	31	31	31	31	31	31	31	31	31	31	31	41	41	41	41	41	41	41	41	41	41	41	NA
CUT516	NA	chrIV:1004457-1005321(-)	CUTs	1.3733377463252913e-6	3.574941078714876e-6	1.1886182245388497e-8	1.413197005986691e-6	7.112312301633165e-9	9.53229644507779e-9	3	4	NA	2	NA	NA	52	52	52	52	52	52	52	52	52	52	52	56.75	54	42.5	44	45.5	54	62.25	65.4	68.55	71.7	74.85	NA	NA	NA	NA	NA	NA	NA	NA	NA	NA	NA	24
CUT524,XUT_4R-486,SUT484,XUT_4R-488	NA	chrIV:1182385-1183548(-)	CUTs	9.61336422427704e-6	7.149882157429752e-6	8.320327571771949e-6	1.2012174550886875e-5	9.246005992123114e-6	1.2391985378601128e-5	21	8	7	17	13	13	26.7142857142857	16	11	11	12	16	50	50	50	56	56	35	32	15.4	16.8	18.3	32	46	51.6	57.2	58.6	59.3	38.8571428571429	41	16.6	23.2	29.8	41	48	49.8	51.3	52.2	53.1	40.9411764705882
CUT527,XUT_4R-515,SUT488	NA	chrIV:1260361-1261398(-)	CUTs	1.3733377463252913e-6	8.93735269678719e-7	2.3772364490776995e-6	2.119795508980037e-6	7.112312301633165e-9	9.53229644507779e-9	3	1	2	3	NA	NA	112	112	112	112	112	112	112	112	112	112	112	63	63	63	63	63	63	63	63	63	63	63	47	47	40.7	41.4	42.1	47	50.5	51.2	51.9	52.6	53.3	48.3333333333333
CUT530,XUT_4R-527,SUT489	NA	chrIV:1279065-1279960(-)	CUTs	2.7466754926505826e-6	4.468676348393595e-6	4.754472898155399e-6	5.652788023946764e-6	7.112312301633165e-9	9.53229644507779e-9	6	5	4	8	NA	NA	26	26	15	15	15	26	37	37	37	37	37	32.4	24	20.4	20.8	21.2	24	43	45	47	49	51	44.5	43.5	25.15	25.3	25.45	43.5	62.25	63	63.75	64.5	65.25	32.625
CUT540,SUT498	NA	chrIV:1507897-1509817(-)	CUTs	1.3733377463252913e-6	1.787470539357438e-6	1.1886182245388497e-6	7.065985029933455e-7	2.1336936904899495e-6	1.906459289015558e-6	3	2	1	1	3	2	51	51	51	51	51	51	51	51	51	51	51	57	57	52.5	53	53.5	57	59.5	60	60.5	61	61.5	35	35	35	35	35	35	35	35	35	35	35	24
CUT541,CUT542,SUT503	NA	chrV:15349-15981(-)	CUTs	1.3733377463252913e-6	8.93735269678719e-7	1.1886182245388497e-6	7.065985029933455e-9	2.1336936904899495e-6	9.53229644507779e-9	3	1	1	NA	3	NA	42	42	42	42	42	42	42	42	42	42	42	9	9	9	9	9	9	9	9	9	9	9	29	29	29	29	29	29	29	29	29	29	29	NA
CUT548,XUT_5R-76,SUT506	NA	chrV:155957-156526(-)	CUTs	9.61336422427704e-6	3.574941078714876e-6	1.1886182245388497e-8	2.119795508980037e-6	1.0668468452449747e-5	6.6726075115544535e-6	21	4	NA	3	15	7	40.4285714285714	35	25	25	26	35	43	43	43	79	79	29.75	31	20.8	22.6	24.4	31	32.75	33.8	34.85	35.9	36.95	NA	NA	NA	NA	NA	NA	NA	NA	NA	NA	NA	27.6666666666667
CUT549	NA	chrV:166925-167325(-)	CUTs	1.3733377463252913e-6	8.93735269678719e-9	1.1886182245388497e-8	7.065985029933455e-9	7.112312301633165e-9	9.53229644507779e-7	3	NA	NA	NA	NA	1	8	8	8	8	8	8	8	8	8	8	8	NA	NA	NA	NA	NA	NA	NA	NA	NA	NA	NA	NA	NA	NA	NA	NA	NA	NA	NA	NA	NA	NA	NA
CUT551	NA	chrV:222509-223269(-)	CUTs	1.3733377463252913e-6	8.93735269678719e-9	1.1886182245388497e-8	7.065985029933455e-9	7.112312301633165e-9	9.53229644507779e-7	3	NA	NA	NA	NA	1	36	36	36	36	36	36	36	36	36	36	36	NA	NA	NA	NA	NA	NA	NA	NA	NA	NA	NA	NA	NA	NA	NA	NA	NA	NA	NA	NA	NA	NA	NA
CUT554,XUT_5R-126	NA	chrV:268229-269293(-)	CUTs	9.61336422427704e-6	3.574941078714876e-6	4.754472898155399e-6	2.826394011973382e-6	8.534774761959798e-6	5.719377867046675e-6	21	4	4	4	12	6	44	47	20	20	34	47	51	51	51	67	67	83.25	54	40.35	41.7	43.05	54	91.5	110.4	129.3	148.2	167.1	38.5	32	21.75	22.5	23.25	32	45.75	50.4	55.05	59.7	64.35	34.25
CUT556,XUT_5R-129,SUT514	NA	chrV:273797-278261(-)	CUTs	4.120013238975875e-6	3.574941078714876e-6	1.0697564020849647e-5	6.35938652694011e-6	4.267387380979899e-6	1.906459289015558e-6	9	4	9	9	6	2	43.3333333333333	29	26	26	26	29	75	75	75	75	75	48.75	49.5	43.75	44.5	45.25	49.5	51.5	51.8	52.1	52.4	52.7	30.7777777777778	27	9.8	10.6	12.4	27	44	44.4	44.8	49	57	28.4444444444444
CUT557	NA	chrV:281565-282445(-)	CUTs	1.3733377463252913e-6	3.574941078714876e-6	3.5658546736165488e-6	7.065985029933455e-7	7.112312301633165e-9	9.53229644507779e-7	3	4	3	1	NA	1	24	24	24	24	24	24	24	24	24	24	24	38	34.5	16.95	18.9	20.85	34.5	47.75	51.8	55.85	59.9	63.95	33.6666666666667	28	13.6	15.2	16.8	28	44.5	47.8	51.1	54.4	57.7	10
CUT570,SUT517	NA	chrV:509637-510213(-)	CUTs	1.3733377463252913e-6	8.93735269678719e-9	1.1886182245388497e-8	1.413197005986691e-6	2.1336936904899495e-6	2.8596889335233375e-6	3	NA	NA	2	3	3	27	27	27	27	27	27	27	27	27	27	27	NA	NA	NA	NA	NA	NA	NA	NA	NA	NA	NA	NA	NA	NA	NA	NA	NA	NA	NA	NA	NA	NA	37
CUT582	NA	chrVII:11909-12373(-)	CUTs	1.3733377463252913e-6	8.93735269678719e-9	1.1886182245388497e-8	7.065985029933455e-9	7.112312301633165e-9	9.53229644507779e-9	3	NA	NA	NA	NA	NA	51	51	51	51	51	51	51	51	51	51	51	NA	NA	NA	NA	NA	NA	NA	NA	NA	NA	NA	NA	NA	NA	NA	NA	NA	NA	NA	NA	NA	NA	NA
CUT585	NA	chrVII:55814-56190(-)	CUTs	1.3733377463252913e-6	8.93735269678719e-9	1.1886182245388497e-8	7.065985029933455e-9	2.1336936904899495e-6	2.8596889335233375e-6	3	NA	NA	NA	3	3	24	24	24	24	24	24	24	24	24	24	24	NA	NA	NA	NA	NA	NA	NA	NA	NA	NA	NA	NA	NA	NA	NA	NA	NA	NA	NA	NA	NA	NA	NA
CUT588	NA	chrVII:145359-145631(-)	CUTs	1.3733377463252913e-6	8.93735269678719e-7	1.1886182245388497e-8	2.119795508980037e-6	7.112312301633165e-9	9.53229644507779e-9	3	1	NA	3	NA	NA	81	81	81	81	81	81	81	81	81	81	81	138	138	138	138	138	138	138	138	138	138	138	NA	NA	NA	NA	NA	NA	NA	NA	NA	NA	NA	24.6666666666667
CUT591,XUT_7R-93,SUT541	NA	chrVII:209991-213771(-)	CUTs	6.866688731626458e-6	7.149882157429752e-6	2.3772364490776995e-6	7.065985029933455e-7	7.112312301633165e-9	2.8596889335233375e-6	15	8	2	1	NA	3	53	58	33	33	34.3	58	59	61	68	69	69	53.625	54.5	44.05	45.1	46	54.5	59.25	61	62.75	63.3	63.65	28.5	28.5	14.55	16.1	17.65	28.5	36.25	37.8	39.35	40.9	42.45	69
CUT599,YGL072C	NA	chrVII:370247-371247(-)	CUTs	2.884009267283112e-5	2.5024587551004133e-5	1.7829273368082743e-5	3.603652365266062e-5	8.534774761959798e-6	1.143875573409335e-5	63	28	15	51	12	12	32.1904761904762	31	13	15	15	31	43	51	52	54	54	30.3571428571429	25	12.7	14.7	16.05	25	45	48.6	49.95	51.5	56.3	34.3333333333333	31	21.7	22.8	24	31	44.5	48.2	48.9	50.8	54.7	39.3529411764706
CUT601	NA	chrVII:439767-440607(-)	CUTs	3.2044547414256802e-6	1.787470539357438e-6	4.754472898155399e-6	7.065985029933455e-9	4.267387380979899e-6	9.53229644507779e-9	7	2	4	NA	6	NA	37	22	17	17	17	22	62	62	62	62	62	57	57	46.2	47.4	48.6	57	63	64.2	65.4	66.6	67.8	28.25	29	15.6	16.2	16.8	29	39.25	39.4	39.55	39.7	39.85	NA
CUT610	NA	chrVII:656167-656455(-)	CUTs	1.3733377463252913e-6	1.787470539357438e-6	1.1886182245388497e-8	1.413197005986691e-6	7.112312301633165e-9	1.906459289015558e-6	3	2	NA	2	NA	2	29	29	29	29	29	29	29	29	29	29	29	53	53	30.5	33	35.5	53	65.5	68	70.5	73	75.5	NA	NA	NA	NA	NA	NA	NA	NA	NA	NA	NA	25.5
CUT622,XUT_7R-360	NA	chrVII:795655-796639(-)	CUTs	1.8311169951003885e-6	8.93735269678719e-7	1.1886182245388497e-8	7.065985029933455e-7	7.112312301633165e-9	9.53229644507779e-9	4	1	NA	1	NA	NA	16.5	12	12	12	12	12	16.5	19.2	21.9	24.6	27.3	46	46	46	46	46	46	46	46	46	46	46	NA	NA	NA	NA	NA	NA	NA	NA	NA	NA	NA	22
CUT627,CUT628	NA	chrVII:882311-882719(-)	CUTs	4.120013238975875e-6	8.93735269678719e-7	1.1886182245388497e-6	1.413197005986691e-6	2.1336936904899495e-6	2.8596889335233375e-6	9	1	1	2	3	3	49.3333333333333	46	46	46	46	46	56	56	56	56	56	46	46	46	46	46	46	46	46	46	46	46	14	14	14	14	14	14	14	14	14	14	14	22
CUT629,XUT_7R-418,SUT567	NA	chrVII:904799-905456(-)	CUTs	1.922672844855408e-5	1.3406029045180784e-5	1.7829273368082743e-5	2.6144144610753787e-5	6.401081071469848e-6	5.719377867046675e-6	42	15	15	37	9	6	35.1428571428571	30.5	15.15	18	22	30.5	46	50	51	57	69.3499999999999	29.8666666666667	30	19	19.8	21.2	30	37	39.8	42.6	43	43.3	37.0666666666667	39	15.6	19.2	21.3	39	44	45.8	48.6	56.2	63.4	37.6486486486486
CUT630	NA	chrVII:974014-974438(-)	CUTs	4.120013238975875e-6	1.787470539357438e-6	3.5658546736165488e-6	2.826394011973382e-6	7.112312301633165e-9	9.53229644507779e-9	9	2	3	4	NA	NA	47	48	43	43	43	48	50	50	50	50	50	38	38	29	30	31	38	43	44	45	46	47	29.6666666666667	32	21.2	22.4	23.6	32	34.5	35	35.5	36	36.5	50.5
CUT647,SUT583,XUT_8R-135,XUT_8R-137	NA	chrVIII:279293-281245(-)	CUTs	1.3733377463252913e-6	8.93735269678719e-7	1.1886182245388497e-6	1.413197005986691e-6	7.112312301633165e-9	9.53229644507779e-9	3	1	1	2	NA	NA	41	41	41	41	41	41	41	41	41	41	41	69	69	69	69	69	69	69	69	69	69	69	20	20	20	20	20	20	20	20	20	20	20	21
CUT654,CUT655	NA	chrVIII:449142-450702(-)	CUTs	1.3733377463252913e-6	8.93735269678719e-9	3.5658546736165488e-6	7.065985029933455e-7	2.1336936904899495e-6	9.53229644507779e-9	3	NA	3	1	3	NA	93	93	93	93	93	93	93	93	93	93	93	NA	NA	NA	NA	NA	NA	NA	NA	NA	NA	NA	40.6666666666667	43	26.8	28.6	30.4	43	48.5	49.6	50.7	51.8	52.9	26
CUT661,XUT_9R-56	NA	chrIX:135381-136325(-)	CUTs	4.120013238975875e-6	8.93735269678719e-7	2.3772364490776995e-6	7.065985029933455e-7	2.1336936904899495e-6	9.53229644507779e-7	9	1	2	1	3	1	46.6666666666667	59	9	9	9	59	72	72	72	72	72	8	8	8	8	8	8	8	8	8	8	8	73.5	73.5	25.35	30.7	36.05	73.5	100.25	105.6	110.95	116.3	121.65	34
CUT662	NA	chrIX:185941-186173(-)	CUTs	1.3733377463252913e-6	8.93735269678719e-9	1.1886182245388497e-8	7.065985029933455e-7	7.112312301633165e-9	9.53229644507779e-9	3	NA	NA	1	NA	NA	20	20	20	20	20	20	20	20	20	20	20	NA	NA	NA	NA	NA	NA	NA	NA	NA	NA	NA	NA	NA	NA	NA	NA	NA	NA	NA	NA	NA	NA	8
CUT665	NA	chrIX:263533-265053(-)	CUTs	8.24002647795175e-6	1.787470539357438e-6	1.1886182245388497e-6	7.065985029933455e-9	7.112312301633165e-9	9.53229644507779e-9	18	2	1	NA	NA	NA	34.5	32	5	5	8.3	32	52	52	62.35	75	75	51	51	27.6	30.2	32.8	51	64	66.6	69.2	71.8	74.4	72	72	72	72	72	72	72	72	72	72	72	NA
CUT682,SUT630	NA	chrX:259500-260988(-)	CUTs	5.493350985301165e-6	1.787470539357438e-6	1.1886182245388497e-6	1.413197005986691e-6	7.112312301633165e-9	1.906459289015558e-6	12	2	1	2	NA	2	46.25	49	18	18	18	49	58.5	66.2	69	69	69	74.5	74.5	71.35	71.7	72.05	74.5	76.25	76.6	76.95	77.3	77.65	34	34	34	34	34	34	34	34	34	34	34	102
CUT688,XUT_10R-116,SUT631	NA	chrX:319036-319797(-)	CUTs	1.3733377463252913e-6	8.93735269678719e-9	1.1886182245388497e-6	7.065985029933455e-7	7.112312301633165e-9	9.53229644507779e-9	3	NA	1	1	NA	NA	27	27	27	27	27	27	27	27	27	27	27	NA	NA	NA	NA	NA	NA	NA	NA	NA	NA	NA	44	44	44	44	44	44	44	44	44	44	44	57
CUT700	NA	chrX:717580-717996(-)	CUTs	1.3733377463252913e-6	8.93735269678719e-9	1.1886182245388497e-8	7.065985029933455e-7	2.1336936904899495e-6	1.906459289015558e-6	3	NA	NA	1	3	2	5	5	5	5	5	5	5	5	5	5	5	NA	NA	NA	NA	NA	NA	NA	NA	NA	NA	NA	NA	NA	NA	NA	NA	NA	NA	NA	NA	NA	NA	9
CUT717	NA	chrXI:352495-353087(-)	CUTs	1.3733377463252913e-6	8.93735269678719e-9	1.1886182245388497e-6	7.065985029933455e-9	7.112312301633165e-9	9.53229644507779e-9	3	NA	1	NA	NA	NA	39	39	39	39	39	39	39	39	39	39	39	NA	NA	NA	NA	NA	NA	NA	NA	NA	NA	NA	38	38	38	38	38	38	38	38	38	38	38	NA
CUT723	NA	chrXI:553848-554360(-)	CUTs	1.3733377463252913e-6	8.93735269678719e-9	1.1886182245388497e-8	7.065985029933455e-9	7.112312301633165e-9	9.53229644507779e-9	3	NA	NA	NA	NA	NA	25	25	25	25	25	25	25	25	25	25	25	NA	NA	NA	NA	NA	NA	NA	NA	NA	NA	NA	NA	NA	NA	NA	NA	NA	NA	NA	NA	NA	NA	NA
CUT724,CUT725,snR42	NA	chrXI:556304-559016(-)	CUTs	6.866688731626458e-6	6.256146887751033e-6	4.754472898155399e-6	5.652788023946764e-6	4.267387380979899e-6	1.048552608958557e-5	15	7	4	8	6	11	38.6	31	19	19	19.6	31	48	52.4	67.8	70	70	38.7142857142857	39	24	24	24	39	45	48	51.8	57.2	62.6	18	14.5	8.15	8.3	8.45	14.5	23.75	26	28.25	30.5	32.75	30
CUT729,XUT_11R-262	NA	chrXI:613730-614669(-)	CUTs	1.3733377463252913e-6	8.93735269678719e-9	1.1886182245388497e-8	1.413197005986691e-6	7.112312301633165e-9	9.53229644507779e-7	3	NA	NA	2	NA	1	12	12	12	12	12	12	12	12	12	12	12	NA	NA	NA	NA	NA	NA	NA	NA	NA	NA	NA	NA	NA	NA	NA	NA	NA	NA	NA	NA	NA	NA	33
CUT731	NA	chrXII:150317-150677(-)	CUTs	1.3733377463252913e-6	8.93735269678719e-9	2.3772364490776995e-6	1.413197005986691e-6	7.112312301633165e-9	9.53229644507779e-9	3	NA	2	2	NA	NA	49	49	49	49	49	49	49	49	49	49	49	NA	NA	NA	NA	NA	NA	NA	NA	NA	NA	NA	71	71	60.2	61.4	62.6	71	77	78.2	79.4	80.6	81.8	39
CUT747,SUT706	NA	chrXII:789411-789875(-)	CUTs	6.866688731626458e-6	4.468676348393595e-6	2.3772364490776995e-6	1.413197005986691e-6	7.112312301633165e-9	5.719377867046675e-6	15	5	2	2	NA	6	26.8	31	15	15	15.8	31	32	32.2	32.9	33	33	28.6	22	18.4	18.8	19.2	22	36	38.2	40.4	42.6	44.8	38.5	38.5	25.45	26.9	28.35	38.5	45.75	47.2	48.65	50.1	51.55	28
CUT754,XUT_12R-361	NA	chrXII:963124-964273(-)	CUTs	5.493350985301165e-6	2.681205809036157e-6	1.1886182245388497e-8	7.065985029933455e-9	7.112312301633165e-9	9.53229644507779e-9	12	3	NA	NA	NA	NA	37.5	36	22	22	22	36	41.75	52.2	56	56	56	29.3333333333333	23	19.4	19.8	20.2	23	34.5	36.8	39.1	41.4	43.7	NA	NA	NA	NA	NA	NA	NA	NA	NA	NA	NA	NA
CUT756	NA	chrXII:1043020-1043604(-)	CUTs	2.7466754926505826e-6	8.93735269678719e-9	1.1886182245388497e-8	7.065985029933455e-9	2.1336936904899495e-6	9.53229644507779e-9	6	NA	NA	NA	3	NA	82	82	47	47	47	82	117	117	117	117	117	NA	NA	NA	NA	NA	NA	NA	NA	NA	NA	NA	NA	NA	NA	NA	NA	NA	NA	NA	NA	NA	NA	NA
CUT757,XUT_13R-2,SUT714	NA	chrXIII:8733-9845(-)	CUTs	1.3733377463252913e-6	8.93735269678719e-9	2.3772364490776995e-6	2.119795508980037e-6	7.112312301633165e-9	9.53229644507779e-7	3	NA	2	3	NA	1	63	63	63	63	63	63	63	63	63	63	63	NA	NA	NA	NA	NA	NA	NA	NA	NA	NA	NA	21.5	21.5	20.15	20.3	20.45	21.5	22.25	22.4	22.55	22.7	22.85	45.3333333333333
CUT759	NA	chrXIII:53781-55213(-)	CUTs	8.24002647795175e-6	3.574941078714876e-6	2.3772364490776995e-6	7.065985029933455e-6	7.112312301633165e-9	9.53229644507779e-7	18	4	2	10	NA	1	25.3333333333333	17	6	6	8.75	17	44	44	49.85	57	57	66.25	44	26.6	27.2	27.8	44	81.25	95.2	109.15	123.1	137.05	34.5	34.5	9.75	12.5	15.25	34.5	48.25	51	53.75	56.5	59.25	18.8
CUT762,XUT_13R-87,SUT720	NA	chrXIII:218973-220744(-)	CUTs	4.120013238975875e-6	7.149882157429752e-6	1.1886182245388497e-8	6.35938652694011e-6	7.112312301633165e-9	2.8596889335233375e-6	9	8	NA	9	NA	3	30	28	18	18	18	28	44	44	44	44	44	34.375	26	15.05	16.1	17.05	26	48.5	49.2	49.9	57.8	66.9	NA	NA	NA	NA	NA	NA	NA	NA	NA	NA	NA	37.1111111111111
CUT767,XUT_13R-153	NA	chrXIII:352413-353127(-)	CUTs	2.7466754926505826e-6	4.468676348393595e-6	8.320327571771949e-6	9.185780538913493e-6	7.112312301633165e-9	1.906459289015558e-6	6	5	7	13	NA	2	47	47	42	42	42	47	52	52	52	52	52	33.8	26	16.8	17.6	18.4	26	50	51.4	52.8	54.2	55.6	32	40	7.2	8.4	9.6	40	45	46.8	48.1	48.4	48.7	40.0769230769231
CUT770,XUT_13R-183	NA	chrXIII:399181-400120(-)	CUTs	2.7466754926505826e-6	8.93735269678719e-7	1.1886182245388497e-8	3.5329925149667276e-6	7.112312301633165e-9	9.53229644507779e-7	6	1	NA	5	NA	1	50.5	50.5	48	48	48	50.5	53	53	53	53	53	27	27	27	27	27	27	27	27	27	27	27	NA	NA	NA	NA	NA	NA	NA	NA	NA	NA	NA	60.8
CUT773,XUT_13R-196,SUT729	NA	chrXIII:433053-434284(-)	CUTs	6.866688731626458e-6	1.5193499584538223e-5	1.0697564020849647e-5	5.652788023946764e-6	7.112312301633165e-9	5.719377867046675e-6	15	17	9	8	NA	6	28	27	16	16	16.3	27	37	37.8	40.6	41	41	40.3529411764706	39	20.4	24.6	27.4	39	52	52.8	53	53.4	56.2	47.6666666666667	46	22.2	27.4	30.6	46	58	58.4	58.8	64.6	75.8	40.375
CUT777	NA	chrXIII:559701-560637(-)	CUTs	2.7466754926505826e-6	8.93735269678719e-7	1.1886182245388497e-8	7.065985029933455e-9	7.112312301633165e-9	9.53229644507779e-9	6	1	NA	NA	NA	NA	42	42	40	40	40	42	44	44	44	44	44	53	53	53	53	53	53	53	53	53	53	53	NA	NA	NA	NA	NA	NA	NA	NA	NA	NA	NA	NA
CUT781	NA	chrXIII:646397-646853(-)	CUTs	1.3733377463252913e-6	8.93735269678719e-9	1.1886182245388497e-8	7.065985029933455e-9	7.112312301633165e-9	9.53229644507779e-9	3	NA	NA	NA	NA	NA	42	42	42	42	42	42	42	42	42	42	42	NA	NA	NA	NA	NA	NA	NA	NA	NA	NA	NA	NA	NA	NA	NA	NA	NA	NA	NA	NA	NA	NA	NA
CUT787	NA	chrXIII:752965-753117(-)	CUTs	2.7466754926505826e-6	8.93735269678719e-9	1.1886182245388497e-6	7.065985029933455e-9	7.112312301633165e-9	9.53229644507779e-7	6	NA	1	NA	NA	1	24	24	22	22	22	24	26	26	26	26	26	NA	NA	NA	NA	NA	NA	NA	NA	NA	NA	NA	16	16	16	16	16	16	16	16	16	16	16	NA
CUT792,XUT_13R-402	NA	chrXIII:881973-885405(-)	CUTs	1.3733377463252913e-6	8.93735269678719e-9	1.1886182245388497e-8	7.065985029933455e-9	7.112312301633165e-9	2.8596889335233375e-6	3	NA	NA	NA	NA	3	54	54	54	54	54	54	54	54	54	54	54	NA	NA	NA	NA	NA	NA	NA	NA	NA	NA	NA	NA	NA	NA	NA	NA	NA	NA	NA	NA	NA	NA	NA
CUT795	NA	chrXIV:31405-31765(-)	CUTs	1.3733377463252913e-6	8.93735269678719e-9	1.1886182245388497e-8	7.065985029933455e-7	2.1336936904899495e-6	9.53229644507779e-9	3	NA	NA	1	3	NA	28	28	28	28	28	28	28	28	28	28	28	NA	NA	NA	NA	NA	NA	NA	NA	NA	NA	NA	NA	NA	NA	NA	NA	NA	NA	NA	NA	NA	NA	12
CUT807,CUT808	NA	chrXIV:358471-359239(-)	CUTs	1.3733377463252913e-6	1.787470539357438e-6	2.3772364490776995e-6	7.065985029933455e-9	7.112312301633165e-9	9.53229644507779e-9	3	2	2	NA	NA	NA	43	43	43	43	43	43	43	43	43	43	43	31	31	28.3	28.6	28.9	31	32.5	32.8	33.1	33.4	33.7	12	12	7.5	8	8.5	12	14.5	15	15.5	16	16.5	NA
CUT826	NA	chrXV:158918-159462(-)	CUTs	1.3733377463252913e-6	8.93735269678719e-7	1.1886182245388497e-6	1.413197005986691e-6	7.112312301633165e-9	9.53229644507779e-9	3	1	1	2	NA	NA	60	60	60	60	60	60	60	60	60	60	60	23	23	23	23	23	23	23	23	23	23	23	17	17	17	17	17	17	17	17	17	17	17	33.5
CUT827,XUT_15R-99	NA	chrXV:167502-168419(-)	CUTs	6.866688731626458e-6	8.93735269678719e-9	1.0697564020849647e-5	4.946189520953419e-6	7.112312301633164e-6	4.766148222538895e-6	15	NA	9	7	10	5	31	26	19	19	19	26	43	44	47.5	48	48	NA	NA	NA	NA	NA	NA	NA	NA	NA	NA	NA	49.7777777777778	44	28.4	32.8	35.8	44	57	66.2	75.4	80.6	81.8	45.4285714285714
CUT834	NA	chrXV:363574-364134(-)	CUTs	1.3733377463252913e-6	8.93735269678719e-9	1.1886182245388497e-8	7.065985029933455e-9	7.112312301633165e-9	9.53229644507779e-7	3	NA	NA	NA	NA	1	8	8	8	8	8	8	8	8	8	8	8	NA	NA	NA	NA	NA	NA	NA	NA	NA	NA	NA	NA	NA	NA	NA	NA	NA	NA	NA	NA	NA	NA	NA
CUT835,XUT_15R-185,CUT836	NA	chrXV:379086-380734(-)	CUTs	1.3733377463252913e-6	8.93735269678719e-9	4.754472898155399e-6	6.35938652694011e-6	4.267387380979899e-6	8.579066800570011e-6	3	NA	4	9	6	9	64	64	64	64	64	64	64	64	64	64	64	NA	NA	NA	NA	NA	NA	NA	NA	NA	NA	NA	30.75	17	13.15	13.3	13.45	17	34	42.4	50.8	59.2	67.6	43.5555555555556
CUT839,CUT840,snR9	NA	chrXV:406766-408126(-)	CUTs	1.5106715209578206e-5	5.362411618072314e-6	1.0697564020849647e-5	1.271877305388022e-5	2.418186182555276e-5	3.0503348624248928e-5	33	6	9	18	34	32	35.7272727272727	30	19	20	20	30	52	52	68	68	68	32.8333333333333	25	15.25	16.5	17.75	25	45.25	51	54	57	60	26.1111111111111	18	8.2	11.4	13.6	18	36	39.2	42.4	45.4	48.2	31.1666666666667
CUT853,snR36	NA	chrXV:680286-680998(-)	CUTs	2.7466754926505826e-6	3.574941078714876e-6	1.1886182245388497e-8	7.065985029933455e-9	7.112312301633165e-9	9.53229644507779e-7	6	4	NA	NA	NA	1	44.5	44.5	23	23	23	44.5	66	66	66	66	66	54.5	41.5	29.75	30.5	31.25	41.5	63.25	71.8	80.35	88.9	97.45	NA	NA	NA	NA	NA	NA	NA	NA	NA	NA	NA	NA
CUT860	NA	chrXV:775094-775470(-)	CUTs	1.3733377463252913e-6	8.93735269678719e-9	1.1886182245388497e-8	7.065985029933455e-9	7.112312301633165e-9	9.53229644507779e-9	3	NA	NA	NA	NA	NA	36	36	36	36	36	36	36	36	36	36	36	NA	NA	NA	NA	NA	NA	NA	NA	NA	NA	NA	NA	NA	NA	NA	NA	NA	NA	NA	NA	NA	NA	NA
CUT866	NA	chrXV:876351-877007(-)	CUTs	2.7466754926505826e-6	8.93735269678719e-9	1.1886182245388497e-8	7.065985029933455e-7	7.112312301633165e-9	1.906459289015558e-6	6	NA	NA	1	NA	2	30.5	30.5	9	9	9	30.5	52	52	52	52	52	NA	NA	NA	NA	NA	NA	NA	NA	NA	NA	NA	NA	NA	NA	NA	NA	NA	NA	NA	NA	NA	NA	27
CUT872,XUT_15R-433,SUT797	NA	chrXV:982303-984799(-)	CUTs	2.7466754926505826e-6	8.93735269678719e-9	7.1317093472330975e-6	5.652788023946764e-6	7.112312301633165e-9	9.53229644507779e-7	6	NA	6	8	NA	1	40	40	31	31	31	40	49	49	49	49	49	NA	NA	NA	NA	NA	NA	NA	NA	NA	NA	NA	32.5	32	16.5	18	19.5	32	45.5	47	47.25	47.5	47.75	45.375
CUT873	NA	chrXV:1003415-1004087(-)	CUTs	1.3733377463252913e-6	8.93735269678719e-9	1.1886182245388497e-6	7.065985029933455e-9	7.112312301633165e-9	9.53229644507779e-9	3	NA	1	NA	NA	NA	30	30	30	30	30	30	30	30	30	30	30	NA	NA	NA	NA	NA	NA	NA	NA	NA	NA	NA	125	125	125	125	125	125	125	125	125	125	125	NA
CUT883,SUT809	NA	chrXVI:132197-132733(-)	CUTs	1.3733377463252913e-6	2.681205809036157e-6	3.5658546736165488e-6	3.5329925149667276e-6	7.112312301633165e-9	9.53229644507779e-7	3	3	3	5	NA	1	22	22	22	22	22	22	22	22	22	22	22	41	42	33.9	34.8	35.7	42	45	45.6	46.2	46.8	47.4	40.6666666666667	43	28.6	30.2	31.8	43	47.5	48.4	49.3	50.2	51.1	50.6
CUT886	NA	chrXVI:163669-163917(-)	CUTs	4.120013238975875e-6	2.681205809036157e-6	1.1886182245388497e-6	7.065985029933455e-7	2.1336936904899495e-6	2.8596889335233375e-6	9	3	1	1	3	3	35	26	16	16	16	26	63	63	63	63	63	38	47	18.2	21.4	24.6	47	49.5	50	50.5	51	51.5	8	8	8	8	8	8	8	8	8	8	8	14
CUT895	NA	chrXVI:373079-373431(-)	CUTs	1.3733377463252913e-6	8.93735269678719e-7	1.1886182245388497e-8	1.413197005986691e-6	2.1336936904899495e-6	2.8596889335233375e-6	3	1	NA	2	3	3	18	18	18	18	18	18	18	18	18	18	18	22	22	22	22	22	22	22	22	22	22	22	NA	NA	NA	NA	NA	NA	NA	NA	NA	NA	NA	24.5
CUT898,SUT814	NA	chrXVI:431095-431631(-)	CUTs	6.866688731626458e-6	1.787470539357438e-6	4.754472898155399e-6	2.826394011973382e-6	2.1336936904899495e-6	4.766148222538895e-6	15	2	4	4	3	5	36	22	16	16	16.5	22	38	47	78.5	83	83	13.5	13.5	9.45	9.9	10.35	13.5	15.75	16.2	16.65	17.1	17.55	49	54.5	19.55	25.1	30.65	54.5	61.75	64	66.25	68.5	70.75	26.75
CUT924,XUT_16R-419,SUT846	NA	chrXVI:930055-931576(-)	CUTs	2.7466754926505826e-6	8.93735269678719e-7	7.1317093472330975e-6	2.119795508980037e-6	7.112312301633165e-9	9.53229644507779e-9	6	1	6	3	NA	NA	49.5	49.5	39	39	39	49.5	60	60	60	60	60	52	52	52	52	52	52	52	52	52	52	52	42.8333333333333	43	18.25	22.5	26.75	43	51.25	53	58	63	68	53
ETS1-1	NA	chrXII:457733-458432(-)	rRNA	1.3733377463252913e-6	4.468676348393595e-6	1.1886182245388497e-6	4.239591017960074e-6	9.246005992123114e-6	6.6726075115544535e-6	3	5	1	6	13	7	22	22	22	22	22	22	22	22	22	22	22	31.8	37	13	13	13	37	45	46.2	47.4	48.6	49.8	16	16	16	16	16	16	16	16	16	16	16	29
ETS1-2	NA	chrXII:466870-467569(-)	rRNA	9.61336422427704e-6	4.468676348393595e-6	3.5658546736165488e-6	7.7725835329268e-6	4.267387380979899e-6	1.2391985378601128e-5	21	5	3	11	6	13	21.4285714285714	22	6	6	10	22	30	30	30	40	40	22.8	20	19.2	19.4	19.6	20	22	24.2	26.4	28.6	30.8	16.3333333333333	11	9.2	9.4	9.6	11	20	21.8	23.6	25.4	27.2	27.3636363636364
HML	NA	chrIII:11146-14849(+)	other	7.232912130646535e-5	6.792388049558265e-5	3.446992851162664e-5	3.7449720658647314e-5	2.9871711666859292e-5	2.4783970757202257e-5	158	76	29	53	42	26	38.4113924050633	38	11	14.1	17	38	55	56	61.0499999999999	70	72	32.9736842105263	31.5	12.75	14.5	18	31.5	44	45	46	50	57	35.3103448275862	32	11.2	14.6	20.2	32	46	49.8	51	54.4	63.8	28.811320754717
ITS1-1	NA	chrXII:455572-455932(-)	rRNA	1.3733377463252913e-6	8.93735269678719e-9	1.1886182245388497e-8	7.065985029933455e-9	7.112312301633165e-9	9.53229644507779e-9	3	NA	NA	NA	NA	NA	7	7	7	7	7	7	7	7	7	7	7	NA	NA	NA	NA	NA	NA	NA	NA	NA	NA	NA	NA	NA	NA	NA	NA	NA	NA	NA	NA	NA	NA	NA
LSR1_LSR1	LSR1	chrII:680688-681862(-)	other	1.3733377463252913e-6	2.681205809036157e-6	5.943091122694249e-6	2.826394011973382e-6	8.534774761959798e-6	1.048552608958557e-5	3	3	5	4	12	11	10	10	10	10	10	10	10	10	10	10	10	18	16	12.4	12.8	13.2	16	21	22	23	24	25	41.2	45	13.2	13.4	13.6	45	65	65.8	66.6	67.4	68.2	39
MATALPHA	NA	chrIII:198671-201177(+)	other	7.416023830156573e-5	6.345520414718906e-5	3.209269206254894e-5	2.1904553592793713e-5	1.9203243214409545e-5	1.3345215023108907e-5	162	71	27	31	27	14	36.1481481481481	33	13.05	17	20	33	47	50.4	55	59	69.5499999999999	35.0985915492958	30	16	19	20	30	46.5	47	48	50	58	34.962962962963	19	9.3	11.2	12	19	42	48.6	51.1	53.6	75.6	31.1612903225806
NTS1-2	NA	chrXII:459797-460711(-)	other	6.866688731626458e-6	4.468676348393595e-6	1.1886182245388497e-6	2.119795508980037e-6	7.112312301633165e-9	1.906459289015558e-6	15	5	1	3	NA	2	44.8	50	15	15	17.7	50	53	55.2	62.9	64	64	72.8	55	17.2	19.4	21.6	55	69	95	121	147	173	68	68	68	68	68	68	68	68	68	68	68	61.3333333333333
NTS2-1	NA	chrXII:458433-459675(-)	other	5.493350985301166e-5	5.451785145040186e-5	4.9921965430631684e-5	4.310250868259408e-5	2.631555551604271e-5	3.4316267202280045e-5	120	61	42	61	37	36	27.225	22.5	8.95	11.8	13.85	22.5	37	38	38.8999999999999	44.7000000000001	52.25	24.9508196721311	23	7	9	10	23	35	36	41	43	48	27.5	18.5	5.05	7.1	8.3	18.5	41.5	45.6	51.25	54.9	64.9	24.7868852459016
NTS2-2	NA	chrXII:467570-468812(-)	other	4.944015886771049e-5	4.915543983232955e-5	4.279025608339859e-5	4.239591017960073e-5	2.9871711666859292e-5	5.1474400803420064e-5	108	55	36	60	42	54	31	29.5	9.7	11	13	29.5	39	44	48	55	59.6	31.6181818181818	24	7.7	11.4	12.1	24	46	48	53.9	62.8	69.6	20.25	15	4.75	5.5	6.25	15	25.25	27	34.5	45	48.25	31.2
RDN18-1	NA	chrXII:455933-457732(-)	rRNA	2.7466754926505826e-6	8.043617427108471e-6	1.4263418694466195e-5	1.3425371556873565e-5	1.991447444457286e-5	2.7643659690725596e-5	6	9	12	19	28	29	17	17	6	6	6	17	28	28	28	28	28	24.6666666666667	24	6.4	6.8	7.4	24	41	41.4	41.8	45.4	52.2	23.3333333333333	16	3.55	4.6	7.9	16	21	25.4	35.75	49.5	67.75	24.2105263157895
RDN18-2	NA	chrXII:465070-466869(-)	rRNA	5.493350985301165e-6	8.043617427108471e-6	9.508945796310798e-6	9.892379041906838e-6	1.7069549523919596e-5	2.3830741112694475e-5	12	9	8	14	24	25	18.75	21.5	3	3	3	21.5	25.25	28	29	29	29	19.3333333333333	19	6.2	7.4	9.4	19	26	27.2	28.4	30.2	32.6	13.375	8	5.05	6.1	7.05	8	10	11.4	12.8	24.1	37.05	29.2142857142857
RDN25-1	NA	chrXII:451786-455181(-)	rRNA	5.630684759933695e-5	9.562967385562294e-5	1.937447705998325e-4	1.3001412455077558e-4	3.833536330580276e-4	3.202851605546138e-4	123	107	163	184	539	336	27.390243902439	19	8	10	12	19	27	35	36	48	62	21.1495327102804	17	5	5	6	17	27	30	33.1	39	45.4	22.4294478527607	19	5	7.2	9	19	30.5	34	35.7	41.8	52.7	23.5597826086957
RDN25-2	NA	chrXII:460923-464318(-)	rRNA	5.264461360913617e-5	9.38422033162655e-5	1.9255615237529365e-4	1.321339200597556e-4	3.513482277006784e-4	3.0789317517601264e-4	115	105	162	187	494	323	22.1217391304348	15	4	5.4	6	15	28	31	46.5	50.6000000000001	69	18.3428571428571	15	3.2	4	5	15	23	24	26	31.6	52.4	22.2469135802469	19	4	7	9	19	26	28.8	31	36.9	47.9	20.5080213903743
RDN37-1	NA	chrXII:451575-458432(-)	rRNA	4.174946748828886e-4	5.353474265375527e-4	9.841758899181675e-4	8.797151362267152e-4	0.0016507676852090577	0.0014851317861431198	912	599	828	1245	2321	1558	21.4802631578947	19	4	6	7	19	27	30	32	37	48	18.8530884808013	15	4	5	6	15	24	28	31	36.2	46	20.8913043478261	18	4	7	9	18	25	28	31	36	48	19.5927710843374
RDN37-1	NA	chrXII:451786-455413(-)	rRNA	5.493350985301166e-5	9.116099750722934e-5	2.3415779023415337e-4	1.3778670808370236e-4	3.840648642881909e-4	3.460223609563238e-4	120	102	197	195	540	363	24.875	20.5	5.9	7.8	10.55	20.5	29.25	33.2	34	46.4	56.05	17.2941176470588	14	4	5	6	14	21.75	24	32.25	35	38.9	20.8375634517766	18	4	7	9.4	18	27	29	31	34	47.4	21.3128205128205
RDN37-1	NA	chrXII:455414-455932(-)	rRNA	1.3733377463252915e-5	8.043617427108471e-6	8.320327571771949e-6	1.0598977544900183e-5	2.4893093055716077e-5	4.3848563647357836e-5	30	9	7	15	35	46	13.9	12.5	2	4.7	5	12.5	19	19.8	23	23.5	28	16	7	1.6	3.2	4.2	7	10	15.2	20.4	34.4	57.2	13.2857142857143	12	6.9	7.8	8.7	12	13	13.6	15.5	20	24.5	14.4666666666667
RDN37-1	NA	chrXII:455933-458432(-)	rRNA	1.5564494458353302e-5	3.75368813265062e-5	4.041301963432089e-5	2.402434910177375e-5	3.840648642881909e-5	4.670825258088118e-5	34	42	34	34	54	49	29.3235294117647	22	6	7	7	22	42	43.2	45	61.1	68	35.4761904761905	23.5	5.05	6.1	7.3	23.5	39.75	41.8	50.25	70.5	89.1499999999999	21.0294117647059	17	5.95	7.3	8	17	26	28.2	31.25	37.4	50	27.5882352941176
RDN37-2	NA	chrXII:460712-467569(-)	rRNA	3.460811120739734e-4	5.505409261220909e-4	0.0010067596361844056	9.524947820350297e-4	0.0016721046221139571	0.0014317509260506841	756	616	847	1348	2351	1502	24.5238095238095	20	5	7	9.25	20	30	36	41	46	60	19.737012987013	15	4	5	6	15	24	27	31.75	36	44.25	21.4132231404959	18	5	7	9	18	25	27	30	35	46	18.2284866468843
RDN37-2	NA	chrXII:464551-466869(-)	rRNA	3.570678140445758e-5	5.809279252911674e-5	7.963742104410293e-5	5.7234478742460986e-5	1.1521945928645726e-4	1.6109580992181466e-4	78	65	67	81	162	169	23.4230769230769	18	4	4	5.1	18	31	34	49.8	61	64	20.1846153846154	11	3.2	4	5	11	25	27.2	32.6	39.8	59	23.7164179104478	17	4	5	6.9	17	29	33	43.1	45	68.5	25.4197530864198
RDN37-2	NA	chrXII:466870-467569(-)	rRNA	2.7466754926505826e-6	5.362411618072314e-6	4.754472898155399e-6	4.239591017960074e-6	8.534774761959798e-6	1.048552608958557e-5	6	6	4	6	12	11	17	17	5	5	5	17	29	29	29	29	29	31.3333333333333	32.5	16.75	18.5	20.25	32.5	33.75	34	38.5	43	47.5	28.75	31	16.55	19.1	21.65	31	33	34.2	35.4	36.6	37.8	12.6666666666667
RDN5-6	NA	chrXII:489349-489469(+)	rRNA	1.3733377463252913e-6	8.93735269678719e-9	2.3772364490776996e-5	2.826394011973382e-6	6.614450440518843e-5	5.338086009243563e-5	3	NA	20	4	93	56	13	13	13	13	13	13	13	13	13	13	13	NA	NA	NA	NA	NA	NA	NA	NA	NA	NA	NA	29.85	22.5	13.95	14.9	15	22.5	35.75	41	41.15	43.9	62.8	26
RDN58-1	NA	chrXII:455414-455571(-)	rRNA	1.3733377463252915e-5	1.4299764314859504e-5	1.0697564020849647e-5	1.413197005986691e-5	2.631555551604271e-5	3.812918578031116e-5	30	16	9	20	37	40	10.8	8	2	2	2	8	15	17	25	25.3	28	12.875	10	4.5	5	5	10	13.25	14	23	29.5	34.25	15	13	3.8	4.6	5.2	13	17	18.2	19.4	25.6	36.8	10.7
RDN58-2	NA	chrXII:464551-464708(-)	rRNA	9.61336422427704e-6	9.831087966465908e-6	1.5452036919005044e-5	1.3425371556873565e-5	1.991447444457286e-5	3.812918578031116e-5	21	11	13	19	28	40	9.57142857142857	6	5	5	5	6	15	15	15	21	21	14.2727272727273	17	5	5	6	17	18	19	20	21	21.5	14.9230769230769	11	2.6	3	3	11	25	25	26.6	31.4	38.2	19.3157894736842
RPR1_RPR1	RPR1	chrV:117667-118035(-)	other	4.120013238975875e-6	1.787470539357438e-5	1.271821500256569e-4	1.2224154101784878e-4	1.5006978956445978e-4	2.449800186384992e-4	9	20	107	173	211	257	51.6666666666667	46	28	28	28	46	81	81	81	81	81	18.85	18	3.95	7.6	8	18	24	27.4	29.15	30.4	34.5	27.9345794392523	23	9	11	12	23	38.5	40.8	44	45.4	63.4999999999999	26.3583815028902
RUF20_SUT527	SUT527	chrVI:131061-131503(-)	SUTs	8.24002647795175e-6	8.043617427108471e-6	1.1886182245388497e-6	2.119795508980037e-6	7.112312301633165e-9	2.8596889335233375e-6	18	9	1	3	NA	3	23.6666666666667	20	12	12	14.2	20	29	29	36.2	45	45	34.3333333333333	32	13.6	15.2	16.6	32	43	49	55	58.8	60.4	15	15	15	15	15	15	15	15	15	15	15	22
RUF5-1	NA	chrVIII:212409-213118(+)	other	1.098670197060233e-5	7.149882157429752e-6	8.320327571771949e-6	9.892379041906838e-6	7.112312301633165e-9	2.8596889335233375e-6	24	8	7	14	NA	3	45.75	48	28	30.1	35	48	52	55	55	56.4	57	48.125	46.5	12.35	12.7	13.4	46.5	76.25	78	79.75	83.3	87.15	41.4285714285714	41	25.9	26.8	27.7	41	44	45.2	48.8	57.2	65.6	37.5
RUF5-2	NA	chrVIII:214407-215116(+)	other	8.24002647795175e-6	4.468676348393595e-6	7.1317093472330975e-6	6.35938652694011e-6	7.112312301633165e-9	9.53229644507779e-9	18	5	6	9	NA	NA	42.8333333333333	43.5	20	20	26.05	43.5	45	45	58.05	74	74	24.4	24	8.8	10.6	12.4	24	34	35.4	36.8	38.2	39.6	40.3333333333333	40.5	17.5	21	24.5	40.5	53.25	56	57.75	59.5	61.25	28.8888888888889
SCR1_SCR1	SCR1	chrV:441987-442508(+)	other	1.3733377463252913e-6	8.93735269678719e-6	3.0072041080832896e-4	3.27155106885919e-4	4.8719339266187184e-4	8.931761769037889e-4	3	10	253	463	685	937	28	28	28	28	28	28	28	28	28	28	28	15	11.5	3.45	3.9	4.35	11.5	19.75	22.6	28.45	33.3	34.65	27.5889328063241	24	8.6	12	13	24	36	39.6	43	50	59	26.2311015118791
snR10_YGL088W,snR10	NA	chrVII:345986-346230(+)	snRNA	8.24002647795175e-6	4.468676348393595e-6	2.3772364490776995e-6	7.065985029933455e-7	1.0668468452449747e-5	1.048552608958557e-5	18	5	2	1	15	11	44	43	16	16	18.75	43	67	67	70.15	74	74	26.6	14	13.2	13.4	13.6	14	45	45.4	45.8	46.2	46.6	15	15	15	15	15	15	15	15	15	15	15	14
snR11_snR11,CUT306,CUT307,CUT308,XUT_13F-286,SUT312	NA	chrXIII:652275-652532(+)	CUTs	1.3733377463252913e-6	8.93735269678719e-9	3.5658546736165488e-6	2.119795508980037e-6	7.112312301633165e-9	9.53229644507779e-7	3	NA	3	3	NA	1	50	50	50	50	50	50	50	50	50	50	50	NA	NA	NA	NA	NA	NA	NA	NA	NA	NA	NA	28	33	15.9	17.8	19.7	33	35	35.4	35.8	36.2	36.6	35.3333333333333
snR11,CUT306,CUT307,CUT308,XUT_13F-286,SUT312	NA	chrXIII:652289-653877(+)	CUTs	2.197340394120466e-5	2.4130852281325414e-5	2.852683738893239e-5	4.168931167660739e-5	1.7069549523919596e-5	2.001782253466336e-5	48	27	24	59	24	21	40.3125	44.5	14.05	16	17	44.5	50	50	54	55	56.3	49.4074074074074	40	16.3	19.4	21.9	40	60.5	64.6	76.3	85	116.4	33.375	32	17.15	18.3	19.45	32	41.25	46.2	49.65	51	58.65	35.3728813559322
snR17b	NA	chrXVI:281056-281517(-)	snRNA	2.7466754926505826e-6	8.93735269678719e-7	1.1886182245388497e-8	7.065985029933455e-6	6.401081071469848e-6	6.6726075115544535e-6	6	1	NA	10	9	7	16.5	16.5	14	14	14	16.5	19	19	19	19	19	50	50	50	50	50	50	50	50	50	50	50	NA	NA	NA	NA	NA	NA	NA	NA	NA	NA	NA	24.8
snR19_snR19	NA	chrXIV:230105-230672(-)	snRNA	2.7466754926505826e-6	1.787470539357438e-6	3.5658546736165488e-6	5.652788023946764e-6	7.112312301633165e-9	5.719377867046675e-6	6	2	3	8	NA	6	45.5	45.5	38	38	38	45.5	53	53	53	53	53	2.5	2.5	2.05	2.1	2.15	2.5	2.75	2.8	2.85	2.9	2.95	32.3333333333333	16	13.3	13.6	13.9	16	42	47.2	52.4	57.6	62.8	30.375
snR3,CUT221,CUT222,CUT223	NA	chrX:663344-664896(+)	CUTs	1.3733377463252913e-6	1.787470539357438e-6	4.754472898155399e-6	1.413197005986691e-6	4.267387380979899e-6	9.53229644507779e-7	3	2	4	2	6	1	41	41	41	41	41	41	41	41	41	41	41	36	36	27.9	28.8	29.7	36	40.5	41.4	42.3	43.2	44.1	16.25	16.5	4.75	5.5	6.25	16.5	25	25.6	26.2	26.8	27.4	27.5
snR30_snR30	NA	chrXII:198784-199389(+)	snRNA	8.24002647795175e-6	8.93735269678719e-6	3.5658546736165488e-6	2.826394011973382e-6	4.978618611143215e-6	8.579066800570011e-6	18	10	3	4	7	9	34.5	30	20	20	20.55	30	51	51	52.8	55	55	32.9	27.5	21.8	23.6	24.7	27.5	41.5	47	49.25	51.1	51.55	41.6666666666667	28	16.3	17.6	18.9	28	55	60.4	65.8	71.2	76.6	30.5
snR31_snR31	NA	chrXV:841958-842182(-)	snRNA	1.785339070222879e-5	8.93735269678719e-6	5.943091122694249e-6	7.065985029933455e-6	6.401081071469848e-6	1.2391985378601128e-5	39	10	5	10	9	13	32.6153846153846	24	1	12	15.5	24	35	46	50.5	61	112	24.3	19	13.45	13.9	14	19	25.75	29.2	36.4	43.5	50.25	35.2	24	12.6	15.2	17.8	24	45	50.8	56.6	62.4	68.2	12.3
snR33_snR33	NA	chrIII:142364-142546(-)	snRNA	1.5106715209578206e-5	1.6087234854216942e-5	8.320327571771949e-6	8.479182035920147e-6	4.267387380979899e-6	1.143875573409335e-5	33	18	7	12	6	12	35.3636363636364	34	13	22	22	34	47	47	51	51	60	37.1111111111111	38.5	10.8	15.5	17.55	38.5	50.25	52.2	54.35	58.4	65.35	29.7142857142857	29	13.4	15.8	18.2	29	35.5	36.4	39	45	51	32.25
snR34,CUT274	NA	chrXII:899183-899895(+)	CUTs	5.493350985301165e-6	1.787470539357438e-6	1.1886182245388497e-6	3.5329925149667276e-6	8.534774761959798e-6	1.906459289015558e-6	12	2	1	5	12	2	39	38.5	11	11	11	38.5	55.25	64.6	68	68	68	43	43	33.1	34.2	35.3	43	48.5	49.6	50.7	51.8	52.9	19	19	19	19	19	19	19	19	19	19	19	25.6
snR4_snR4	NA	chrV:424698-424883(+)	snRNA	1.3733377463252913e-6	2.681205809036157e-6	2.3772364490776995e-6	2.119795508980037e-6	7.112312301633165e-9	2.8596889335233375e-6	3	3	2	3	NA	3	42	42	42	42	42	42	42	42	42	42	42	6	5	3.2	3.4	3.6	5	7.5	8	8.5	9	9.5	14.5	14.5	12.25	12.5	12.75	14.5	15.75	16	16.25	16.5	16.75	20.6666666666667
snR42	NA	chrXI:559016-559366(-)	snRNA	2.7466754926505826e-6	1.787470539357438e-6	2.3772364490776995e-6	2.826394011973382e-6	7.112312301633165e-9	1.906459289015558e-6	6	2	2	4	NA	2	37.5	37.5	28	28	28	37.5	47	47	47	47	47	36	36	9.9	12.8	15.7	36	50.5	53.4	56.3	59.2	62.1	68	68	68	68	68	68	68	68	68	68	68	35.75
snR43_snR43	NA	chrIII:107504-107712(-)	snRNA	1.8311169951003887e-5	1.5193499584538223e-5	5.943091122694249e-6	4.946189520953419e-6	6.401081071469848e-6	8.579066800570011e-6	40	17	5	7	9	9	43.725	43	13	14	27.6	43	46	65	66.5	75	83	31	28	13.8	15.2	18.8	28	38	41.2	42	45.2	52.8	46.8	42	13	16	19	42	62	68.6	75.2	81.8	88.4	40.2857142857143
snR49_snR49	NA	chrXIV:716120-716284(+)	snRNA	1.3733377463252913e-6	8.93735269678719e-9	4.754472898155399e-6	1.413197005986691e-6	7.112312301633165e-9	9.53229644507779e-7	3	NA	4	2	NA	1	73	73	73	73	73	73	73	73	73	73	73	NA	NA	NA	NA	NA	NA	NA	NA	NA	NA	NA	29.25	19.5	6.2	7.4	8.6	19.5	37.75	44.8	51.85	58.9	65.95	41
snR5_snR5	NA	chrXV:842403-842606(+)	snRNA	5.493350985301165e-6	8.93735269678719e-7	2.3772364490776995e-6	1.413197005986691e-6	7.112312301633165e-9	9.53229644507779e-9	12	1	2	2	NA	NA	41.75	42.5	31	31	31	42.5	45	49.4	51	51	51	74	74	74	74	74	74	74	74	74	74	74	40.5	40.5	18.45	20.9	23.35	40.5	52.75	55.2	57.65	60.1	62.55	39.5
snR50_snR50	NA	chrXV:259489-259578(+)	snRNA	1.3733377463252913e-6	3.574941078714876e-6	2.3772364490776995e-6	2.826394011973382e-6	4.267387380979899e-6	1.906459289015558e-6	3	4	2	4	6	2	8	8	8	8	8	8	8	8	8	8	8	12.75	9	7	7	7	9	14.75	17	19.25	21.5	23.75	17	17	16.1	16.2	16.3	17	17.5	17.6	17.7	17.8	17.9	33.75
snR51,snR70,snR70,snR41	NA	chrXVI:718607-719359(-)	snRNA	6.5920211823614e-5	5.898652779879546e-5	3.3281310287087794e-5	7.772583532926801e-5	1.9203243214409545e-5	2.097105217917114e-5	144	66	28	110	27	22	43.1458333333333	42	22	24.3	26	42	50.75	55	56	59	71	43.5	40	15	16.5	20.25	40	54.75	57	63	72.5	95.75	42.7142857142857	43	14.7	16.7	20.05	43	54.5	58.4	63.8	67.1	83.05	38.1818181818182
snR52,CUT567	NA	chrV:431117-431365(-)	CUTs	2.7466754926505826e-6	8.93735269678719e-9	1.3074800469927346e-5	1.0598977544900183e-5	3.769525519865578e-5	5.052117115891229e-5	6	NA	11	15	53	53	34	34	14	14	14	34	54	54	54	54	54	NA	NA	NA	NA	NA	NA	NA	NA	NA	NA	NA	14.6363636363636	13	8	9	10.5	13	16	16	16.5	17	24.5	24.9333333333333
snR55,snR57	NA	chrXII:794707-795219(-)	snRNA	4.120013238975875e-6	8.043617427108471e-6	1.3074800469927346e-5	1.7664962574833638e-5	1.5647087063592963e-5	2.097105217917114e-5	9	9	11	25	22	22	40	41	38	38	38	41	41	41	41	41	41	29.8888888888889	31	12.2	13.4	15.2	31	36	38.4	40.8	43.8	47.4	40.2727272727273	38	12.5	18	21	38	60.5	66	66.5	67	69.5	34.16
snR56	NA	chrII:88041-88393(+)	snRNA	2.7466754926505826e-6	4.468676348393595e-6	3.5658546736165488e-6	2.119795508980037e-6	6.401081071469848e-6	2.8596889335233375e-6	6	5	3	3	9	3	38	38	28	28	28	38	48	48	48	48	48	31.4	31	13.6	17.2	20.8	31	44	44	44	44	44	10.3333333333333	8	5.3	5.6	5.9	8	13	14	15	16	17	17.3333333333333
snR61	NA	chrXII:794486-794575(-)	snRNA	2.7466754926505826e-6	1.787470539357438e-6	1.1886182245388497e-6	2.826394011973382e-6	7.112312301633165e-9	1.906459289015558e-6	6	2	1	4	NA	2	9.5	9.5	9	9	9	9.5	10	10	10	10	10	9.5	9.5	9.05	9.1	9.15	9.5	9.75	9.8	9.85	9.9	9.95	5	5	5	5	5	5	5	5	5	5	5	11.75
snR62	NA	chrXV:409774-409974(-)	snRNA	2.7466754926505826e-6	8.93735269678719e-9	3.5658546736165488e-6	2.826394011973382e-6	9.246005992123114e-6	2.8596889335233375e-6	6	NA	3	4	13	3	37	37	24	24	24	37	50	50	50	50	50	NA	NA	NA	NA	NA	NA	NA	NA	NA	NA	NA	45.3333333333333	39	34.5	35	35.5	39	51	53.4	55.8	58.2	60.6	61.25
snR63	NA	chrIV:323045-323653(-)	snRNA	2.6093417180180537e-5	5.6305321989759295e-5	4.516749253247629e-5	6.288726676640776e-5	2.4893093055716077e-5	4.194210435834228e-5	57	63	38	89	35	44	21.2105263157895	17	7.2	8.6	9.8	17	26	26	27.8	32.6	46.9999999999998	32.0793650793651	25	9.1	11	14.3	25	41	47.6	55.7	59.6	70.9	24.1315789473684	23.5	7.85	8	8	23.5	32	33	36.35	39.8	51.75	23.5955056179775
snR68	NA	chrIX:96857-97217(+)	snRNA	8.24002647795175e-6	4.468676348393595e-6	1.1886182245388497e-8	4.239591017960074e-6	2.1336936904899495e-6	9.53229644507779e-7	18	5	NA	6	3	1	45	48.5	35	35	35.55	48.5	50	50	50.9	52	52	36.2	40	11.2	14.4	17.6	40	51	52.4	53.8	55.2	56.6	NA	NA	NA	NA	NA	NA	NA	NA	NA	NA	NA	40.5
snR71,CUT180,CUT181	NA	chrVIII:411090-412330(+)	CUTs	1.3733377463252913e-6	8.93735269678719e-9	4.754472898155399e-6	3.5329925149667276e-6	4.267387380979899e-6	5.719377867046675e-6	3	NA	4	5	6	6	30	30	30	30	30	30	30	30	30	30	30	NA	NA	NA	NA	NA	NA	NA	NA	NA	NA	NA	52	52	35.8	37.6	39.4	52	61	62.8	64.6	66.4	68.2	35.2
snR74	NA	chrXIII:298138-298225(+)	snRNA	1.3733377463252913e-6	8.93735269678719e-7	1.1886182245388497e-6	7.065985029933455e-7	2.844924920653266e-6	9.53229644507779e-9	3	1	1	1	4	NA	14	14	14	14	14	14	14	14	14	14	14	8	8	8	8	8	8	8	8	8	8	8	10	10	10	10	10	10	10	10	10	10	10	15
snR76,snR75	NA	chrXIII:297729-297993(+)	snRNA	1.5106715209578206e-5	1.6980970123895662e-5	1.3074800469927346e-5	9.892379041906838e-6	1.9203243214409545e-5	1.5251674312124464e-5	33	19	11	14	27	16	29.7272727272727	26	5	10	10	26	35	35	60	60	64	34.1052631578947	28	16.6	20.2	21.7	28	44.5	45.4	46.3	52.2	73.4	16.9090909090909	15	12.5	13	14	15	18.5	19	20.5	22	23	19.8571428571429
snR77_snR77	NA	chrXIII:297506-297593(+)	snRNA	1.3733377463252913e-6	2.681205809036157e-6	1.1886182245388497e-8	7.065985029933455e-7	2.1336936904899495e-6	9.53229644507779e-9	3	3	NA	1	3	NA	10	10	10	10	10	10	10	10	10	10	10	16	15	13.2	13.4	13.6	15	17.5	18	18.5	19	19.5	NA	NA	NA	NA	NA	NA	NA	NA	NA	NA	NA	27
snR8_snR8	NA	chrXV:832332-832521(+)	snRNA	1.3733377463252913e-6	8.93735269678719e-7	1.1886182245388497e-8	7.065985029933455e-7	6.401081071469848e-6	9.53229644507779e-7	3	1	NA	1	9	1	17	17	17	17	17	17	17	17	17	17	17	16	16	16	16	16	16	16	16	16	16	16	NA	NA	NA	NA	NA	NA	NA	NA	NA	NA	NA	62
snR81	NA	chrXV:234346-234546(+)	snRNA	2.7466754926505826e-6	8.93735269678719e-9	1.1886182245388497e-6	7.065985029933455e-7	4.267387380979899e-6	7.625837156062232e-6	6	NA	1	1	6	8	18	18	14	14	14	18	22	22	22	22	22	NA	NA	NA	NA	NA	NA	NA	NA	NA	NA	NA	9	9	9	9	9	9	9	9	9	9	9	23
snR82_snR82	NA	chrVII:316788-317055(+)	snRNA	1.2360039716927623e-5	7.149882157429752e-6	5.943091122694249e-6	6.35938652694011e-6	7.112312301633165e-9	4.766148222538895e-6	27	8	5	9	NA	5	43.2222222222222	41	20	29	35	41	47	47.8	48	59.2000000000001	76	47.625	35	12.05	13.1	14.15	35	49.75	52.2	54.65	88.3	127.15	21.2	21	17.8	18.6	19.4	21	23	23.2	23.4	23.6	23.8	50.7777777777778
snR84_CUT539,snR84	NA	chrIV:1492477-1493026(-)	CUTs	1.3733377463252915e-5	2.0555911202610536e-5	3.5658546736165488e-6	2.826394011973382e-6	2.1336936904899495e-6	3.812918578031116e-6	30	23	3	4	3	4	46.6	48.5	9	32.4	35	48.5	50	53	65	66.3	78	50.1739130434783	49	13.8	22.6	29.9	49	60	60.6	65.9	68	77	24.6666666666667	19	16.3	16.6	16.9	19	29	31	33	35	37	39.5
snR86_snR86	NA	chrXIII:762110-763113(-)	snRNA	4.120013238975875e-6	9.831087966465908e-6	2.3772364490776995e-6	4.946189520953419e-6	4.267387380979899e-6	1.2391985378601128e-5	9	11	2	7	6	13	28.6666666666667	26	10	10	10	26	50	50	50	50	50	38	30	6.5	8	10	30	65.5	70	73	76	77	54	54	24.3	27.6	30.9	54	70.5	73.8	77.1	80.4	83.7	23.1428571428571
SRG1,YER081W_SRG1,SER3	SRG1,SER3	chrV:322217-324201(+)	other	5.081349661403578e-5	4.021808713554236e-5	5.5865056553325934e-5	6.359386526940109e-5	4.480756750028894e-5	1.7158133601140022e-05	111	45	47	90	63	18	50.5405405405405	49	20.5	23	26	49	60	63	67	75	97	44.6222222222222	47	10.8	18.8	22.6	47	57	59.4	65.6	70.6	75.8	51.3191489361702	45	17.3	21	26	45	63	70.6	73.2	83	97.1	41.1
SUT008,XUT_2F-78	NA	chrII:238400-238951(+)	XUTs	2.7466754926505826e-6	1.787470539357438e-6	2.3772364490776995e-6	7.065985029933455e-9	7.112312301633165e-9	1.906459289015558e-6	6	2	2	NA	NA	2	83	83	50	50	50	83	116	116	116	116	116	48.5	48.5	40.85	41.7	42.55	48.5	52.75	53.6	54.45	55.3	56.15	28	28	26.2	26.4	26.6	28	29	29.2	29.4	29.6	29.8	NA
SUT016,XUT_2F-150	NA	chrII:371271-373727(+)	XUTs	2.7466754926505826e-6	4.468676348393595e-6	2.3772364490776995e-6	6.35938652694011e-6	2.1336936904899495e-6	4.766148222538895e-6	6	5	2	9	3	5	38	38	15	15	15	38	61	61	61	61	61	37.2	40	24.8	25.6	26.4	40	41	43.4	45.8	48.2	50.6	51.5	51.5	46.55	47.1	47.65	51.5	54.25	54.8	55.35	55.9	56.45	42.1111111111111
SUT017	NA	chrII:453551-454695(+)	SUTs	1.098670197060233e-5	1.5193499584538223e-5	1.3074800469927346e-5	1.7664962574833638e-5	4.267387380979899e-6	4.766148222538895e-6	24	17	11	25	6	5	53	50.5	21	21.9	24	50.5	57	63	63	110.6	131	42.5882352941176	46	16.6	19.4	22.2	46	55	55	56.8	62.4	69.4	48.0909090909091	46	34.5	35	35	46	54.5	60	64	68	69	55.44
SUT020	NA	chrII:553472-556200(+)	SUTs	1.3733377463252915e-5	6.256146887751033e-6	2.614960093985469e-5	4.734209970055415e-5	1.7069549523919596e-5	9.53229644507779e-6	30	7	22	67	24	10	41.2	40.5	20	22.7	23	40.5	57	57.4	59	59.5	64	45.4285714285714	39	28.2	29.4	30.6	39	48	49.2	53.8	65.2	76.6	47.5454545454545	43.5	12.6	24.4	28.6	43.5	55.75	63.2	66.7	70.6	83.35	54.3134328358209
SUT021,XUT_2F-282,CUT035	NA	chrII:697840-698768(+)	CUTs	5.493350985301165e-6	8.93735269678719e-7	1.1886182245388497e-6	1.413197005986691e-6	4.267387380979899e-6	9.53229644507779e-7	12	1	1	2	6	1	19.25	18	9	9	9	18	27.5	30.8	32	32	32	26	26	26	26	26	26	26	26	26	26	26	15	15	15	15	15	15	15	15	15	15	15	41.5
SUT023	NA	chrII:785448-786472(+)	SUTs	8.24002647795175e-6	1.5193499584538223e-5	7.1317093472330975e-6	6.35938652694011e-6	2.1336936904899495e-6	2.8596889335233375e-6	18	17	6	9	3	3	27.1666666666667	20	13	13	14.1	20	24	24	45.15	71	71	52.3529411764706	49	28	28.6	29.8	49	62	65.2	72.6	77.8	88.2	50.8333333333333	47.5	26.5	29	31.5	47.5	57.25	58	67	76	85	54.8888888888889
SUT025,XUT_3F-11,XUT_3F-12	NA	chrIII:39569-41322(+)	XUTs	1.2817818965702721e-5	1.0724823236144628e-5	3.3281310287087794e-5	4.522230419157411e-5	8.534774761959798e-6	1.048552608958557e-5	28	12	28	64	12	11	42.0357142857143	41	15	25.5	30	41	53	53	53	58.1	70	35	37.5	12.5	17	17	37.5	48.25	48.8	49.7	50.8	52.8	47.0714285714286	41.5	16.75	22.1	27	41.5	65.5	68.8	70	77	83.5	41.53125
SUT028	NA	chrIII:114562-115010(+)	SUTs	1.3733377463252913e-6	8.93735269678719e-9	1.1886182245388497e-8	7.065985029933455e-9	7.112312301633165e-9	9.53229644507779e-9	3	NA	NA	NA	NA	NA	31	31	31	31	31	31	31	31	31	31	31	NA	NA	NA	NA	NA	NA	NA	NA	NA	NA	NA	NA	NA	NA	NA	NA	NA	NA	NA	NA	NA	NA	NA
SUT036	NA	chrIII:206826-208042(+)	SUTs	2.7466754926505826e-6	8.93735269678719e-7	1.1886182245388497e-6	7.065985029933455e-9	7.112312301633165e-9	9.53229644507779e-9	6	1	1	NA	NA	NA	31	31	20	20	20	31	42	42	42	42	42	69	69	69	69	69	69	69	69	69	69	69	23	23	23	23	23	23	23	23	23	23	23	NA
SUT040,XUT_3F-132	NA	chrIII:298642-299584(+)	XUTs	1.3733377463252913e-6	8.93735269678719e-7	2.3772364490776995e-6	2.119795508980037e-6	2.1336936904899495e-6	1.906459289015558e-6	3	1	2	3	3	2	54	54	54	54	54	54	54	54	54	54	54	51	51	51	51	51	51	51	51	51	51	51	48.5	48.5	34.55	36.1	37.65	48.5	56.25	57.8	59.35	60.9	62.45	34.3333333333333
SUT044,XUT_4F-161	NA	chrIV:314921-316961(+)	XUTs	1.3733377463252913e-6	2.681205809036157e-6	1.1886182245388498e-5	1.0598977544900183e-5	2.1336936904899495e-6	1.906459289015558e-6	3	3	10	15	3	2	27	27	27	27	27	27	27	27	27	27	27	24.6666666666667	31	11.2	13.4	15.6	31	32.5	32.8	33.1	33.4	33.7	25	24.5	12.05	16.1	17.35	24.5	29.25	30.8	32.6	35.3	41.15	35.9333333333333
SUT046	NA	chrIV:323785-324457(+)	SUTs	4.120013238975875e-6	2.681205809036157e-6	1.1886182245388497e-6	1.413197005986691e-6	7.112312301633165e-9	9.53229644507779e-9	9	3	1	2	NA	NA	65.6666666666667	70	49	49	49	70	78	78	78	78	78	37	50	14	18	22	50	50.5	50.6	50.7	50.8	50.9	22	22	22	22	22	22	22	22	22	22	22	24.5
SUT048	NA	chrIV:381593-386505(+)	SUTs	1.3733377463252913e-6	1.787470539357438e-6	3.5658546736165488e-6	7.065985029933455e-7	2.1336936904899495e-6	2.8596889335233375e-6	3	2	3	1	3	3	54	54	54	54	54	54	54	54	54	54	54	63.5	63.5	48.65	50.3	51.95	63.5	71.75	73.4	75.05	76.7	78.35	37	25	24.1	24.2	24.3	25	43.5	47.2	50.9	54.6	58.3	37
SUT054,XUT_4F-267,CUT065,SUT055	NA	chrIV:542179-544730(+)	CUTs	2.6093417180180537e-5	2.3237117011646694e-5	2.9715455613471243e-5	4.3809107185587425e-5	2.3470630595389444e-5	2.097105217917114e-5	57	26	25	62	33	22	33.2631578947368	34	14.6	15	16.6	34	44	44.8	45.6	46.8	48.6	24.4615384615385	21.5	7.25	9	10.75	21.5	28.5	33	34.25	38	59	35.44	27	15	15.4	16.6	27	53	56	56.8	64.6	76.2	27.0967741935484
SUT057,XUT_4F-300,XUT_4F-303	NA	chrIV:614196-616916(+)	XUTs	2.7466754926505826e-6	1.787470539357438e-6	2.3772364490776995e-6	1.413197005986691e-6	7.112312301633165e-9	9.53229644507779e-7	6	2	2	2	NA	1	24.5	24.5	4	4	4	24.5	45	45	45	45	45	26	26	13.4	14.8	16.2	26	33	34.4	35.8	37.2	38.6	10	10	5.5	6	6.5	10	12.5	13	13.5	14	14.5	30.5
SUT058,XUT_4F-328	NA	chrIV:680212-680570(+)	XUTs	2.7466754926505826e-6	8.93735269678719e-9	1.1886182245388497e-8	7.065985029933455e-9	7.112312301633165e-9	9.53229644507779e-9	6	NA	NA	NA	NA	NA	32	32	19	19	19	32	45	45	45	45	45	NA	NA	NA	NA	NA	NA	NA	NA	NA	NA	NA	NA	NA	NA	NA	NA	NA	NA	NA	NA	NA	NA	NA
SUT059,XUT_4F-339	NA	chrIV:718644-719854(+)	XUTs	1.3733377463252913e-6	2.681205809036157e-6	1.1886182245388497e-6	7.065985029933455e-7	7.112312301633165e-9	9.53229644507779e-9	3	3	1	1	NA	NA	55	55	55	55	55	55	55	55	55	55	55	56.6666666666667	59	47.3	48.6	49.9	59	62	62.6	63.2	63.8	64.4	78	78	78	78	78	78	78	78	78	78	78	96
SUT061,XUT_4F-395	NA	chrIV:831709-832749(+)	XUTs	1.922672844855408e-5	1.3406029045180784e-5	2.3772364490776995e-6	2.826394011973382e-6	7.112312301633165e-9	4.766148222538895e-6	42	15	2	4	NA	5	53.7857142857143	52.5	13.95	32	38	52.5	68	74.4	76	83	85.85	57.6666666666667	59	28.2	34.8	42.9	59	62	62	62	66.2	84.8999999999999	49	49	23.8	26.6	29.4	49	63	65.8	68.6	71.4	74.2	28.5
SUT062,XUT_4F-441	NA	chrIV:957789-958699(+)	XUTs	1.3733377463252913e-6	8.93735269678719e-7	1.0697564020849647e-5	9.892379041906838e-6	2.1336936904899495e-6	9.53229644507779e-7	3	1	9	14	3	1	67	67	67	67	67	67	67	67	67	67	67	39	39	39	39	39	39	39	39	39	39	39	68.5555555555556	56	33	37	39.6	56	66	83.2	100.4	121.6	146.8	46.5
SUT071,XUT_4F-532	NA	chrIV:1174461-1175687(+)	XUTs	2.060006619487937e-5	1.4299764314859504e-5	5.943091122694249e-6	1.0598977544900183e-5	7.112312301633165e-9	2.8596889335233375e-6	45	16	5	15	NA	3	37.6	42	10.8	14	20	42	47	47.2	48	49	65.7999999999999	32.5	33.5	8.75	9.5	12.25	33.5	40	43	44.5	49.5	59.75	22.4	25	14.4	14.8	15.2	25	27	27.6	28.2	28.8	29.4	31.4
SUT073	NA	chrIV:1266965-1267341(+)	SUTs	4.120013238975875e-6	3.574941078714876e-6	1.1886182245388497e-6	2.119795508980037e-6	2.1336936904899495e-6	9.53229644507779e-9	9	4	1	3	3	NA	26	22	11	11	11	22	45	45	45	45	45	28	24.5	18.45	18.9	19.35	24.5	32.25	34.8	37.35	39.9	42.45	102	102	102	102	102	102	102	102	102	102	102	56.6666666666667
SUT085,XUT_4F-711	NA	chrIV:1521093-1522502(+)	XUTs	4.120013238975875e-6	1.787470539357438e-6	2.3772364490776995e-6	4.239591017960074e-6	7.112312301633165e-9	9.53229644507779e-9	9	2	2	6	NA	NA	46	45	35	35	35	45	58	58	58	58	58	49	49	35.5	37	38.5	49	56.5	58	59.5	61	62.5	93	93	91.2	91.4	91.6	93	94	94.2	94.4	94.6	94.8	48
SUT086,CUT102	NA	chrV:7713-8297(+)	CUTs	4.120013238975875e-6	1.787470539357438e-6	4.754472898155399e-6	6.35938652694011e-6	7.112312301633165e-9	1.906459289015558e-6	9	2	4	9	NA	2	42.6666666666667	49	26	26	26	49	53	53	53	53	53	44	44	43.1	43.2	43.3	44	44.5	44.6	44.7	44.8	44.9	36	34	17.45	17.9	18.35	34	50.75	52.4	54.05	55.7	57.35	34.6666666666667
SUT087	NA	chrV:11545-11929(+)	SUTs	4.120013238975875e-6	3.574941078714876e-6	2.3772364490776995e-6	7.065985029933455e-9	7.112312301633165e-9	9.53229644507779e-7	9	4	2	NA	NA	1	33.3333333333333	28	23	23	23	28	49	49	49	49	49	19.5	18.5	9.2	10.4	11.6	18.5	24	25.8	27.6	29.4	31.2	45	45	42.3	42.6	42.9	45	46.5	46.8	47.1	47.4	47.7	NA
SUT089	NA	chrV:173473-173769(+)	SUTs	2.7466754926505826e-6	4.468676348393595e-6	1.1886182245388497e-6	7.065985029933455e-6	6.401081071469848e-6	9.53229644507779e-7	6	5	1	10	9	1	31.5	31.5	18	18	18	31.5	45	45	45	45	45	34	29	15	16	17	29	44	48	52	56	60	49	49	49	49	49	49	49	49	49	49	49	31.9
SUT096,XUT_5F-191	NA	chrV:377945-378797(+)	XUTs	6.866688731626458e-6	4.468676348393595e-6	1.1886182245388497e-8	1.413197005986691e-6	6.401081071469848e-6	9.53229644507779e-7	15	5	NA	2	9	1	43.4	38	25	25	25	38	43	51.6000000000001	81.7	86	86	22.6	19	8.2	9.4	10.6	19	24	29.2	34.4	39.6	44.8	NA	NA	NA	NA	NA	NA	NA	NA	NA	NA	NA	41
SUT100	NA	chrV:562945-564457(+)	SUTs	2.7466754926505826e-6	8.93735269678719e-9	1.1886182245388497e-8	7.065985029933455e-7	7.112312301633165e-9	9.53229644507779e-9	6	NA	NA	1	NA	NA	33	33	20	20	20	33	46	46	46	46	46	NA	NA	NA	NA	NA	NA	NA	NA	NA	NA	NA	NA	NA	NA	NA	NA	NA	NA	NA	NA	NA	NA	30
SUT101,XUT_6F-22	NA	chrVI:54577-55430(+)	XUTs	5.493350985301165e-6	6.256146887751033e-6	5.943091122694249e-6	2.826394011973382e-6	7.112312301633165e-9	9.53229644507779e-9	12	7	5	4	NA	NA	30.25	31	13	13	13	31	40.75	44.6	46	46	46	31.5714285714286	26	18.3	18.6	18.9	26	35	35	38.3	48.2	58.1	46	39	12.8	15.6	18.4	39	51	62	73	84	95	29.75
SUT102,XUT_6F-34	NA	chrVI:78049-79339(+)	XUTs	1.3733377463252913e-6	5.362411618072314e-6	8.320327571771949e-6	1.2012174550886875e-5	2.1336936904899495e-6	3.812918578031116e-6	3	6	7	17	3	4	13	13	13	13	13	13	13	13	13	13	13	30.1666666666667	24	19.25	19.5	19.75	24	33.25	36	41.5	47	52.5	43.5714285714286	36	32.9	33.8	34.7	36	46	50.8	56	62	68	38.0588235294118
SUT103	NA	chrVI:89577-90769(+)	SUTs	3.570678140445758e-5	3.0386999169076446e-5	2.733821916439354e-5	3.8156319161640664e-5	1.9203243214409545e-5	8.579066800570011e-6	78	34	23	54	27	9	49.8076923076923	50.5	7	19	33.1	50.5	58	58	60.8	68	70	44.2352941176471	44.5	16.65	19.3	20	44.5	58.25	63.2	66.15	69	75.1	53.5652173913044	52	38.1	39	39	52	63	65.8	67.7	70.4	77.3	42.6666666666667
SUT105	NA	chrVI:110185-110553(+)	SUTs	2.197340394120466e-5	1.1618558505823347e-5	5.943091122694249e-6	3.5329925149667276e-6	2.1336936904899495e-6	1.048552608958557e-5	48	13	5	5	3	11	33.25	31.5	9.75	13	16	31.5	43.5	45	62	63	63	45.6153846153846	33	14.6	16.2	19.8	33	45	45	47	53	111	37.8	45	15	19	23	45	47	48.6	50.2	51.8	53.4	25.8
SUT108	NA	chrVII:16441-17017(+)	SUTs	1.3733377463252913e-6	8.93735269678719e-9	1.1886182245388497e-6	7.065985029933455e-9	7.112312301633165e-9	1.906459289015558e-6	3	NA	1	NA	NA	2	46	46	46	46	46	46	46	46	46	46	46	NA	NA	NA	NA	NA	NA	NA	NA	NA	NA	NA	12	12	12	12	12	12	12	12	12	12	12	NA
SUT111	NA	chrVII:74442-76698(+)	SUTs	1.098670197060233e-5	8.043617427108471e-6	7.1317093472330975e-6	5.652788023946764e-6	7.112312301633165e-9	1.906459289015558e-6	24	9	6	8	NA	2	60.25	56	32	36.8	48	56	66	75	75	91.1	98	40.5555555555556	42	18.8	19.6	20.8	42	50	54.8	59.6	62.8	64.4	38.3333333333333	38	13.75	15.5	17.25	38	54.25	58	59.75	61.5	63.25	39.25
SUT114	NA	chrVII:320027-320531(+)	SUTs	1.785339070222879e-5	8.043617427108471e-6	4.754472898155399e-6	5.652788023946764e-6	1.0668468452449747e-5	6.6726075115544535e-6	39	9	4	8	15	7	33.8461538461538	28	12	13	16.5	28	39	39	40.2	43	130	34.6666666666667	31	22.6	24.2	25.2	31	40	44	48	51	53	37.5	38.5	21.95	23.9	25.85	38.5	46.25	47.6	48.95	50.3	51.65	45.375
SUT119,XUT_7F-213	NA	chrVII:433507-435087(+)	XUTs	6.866688731626458e-6	3.574941078714876e-6	2.3772364490776995e-6	4.946189520953419e-6	2.844924920653266e-6	2.8596889335233375e-6	15	4	2	7	4	3	47	42	19	19	21	42	52	58.2	79.9	83	83	51.5	59.5	21.7	27.4	33.1	59.5	66.5	67.4	68.3	69.2	70.1	10.5	10.5	10.05	10.1	10.15	10.5	10.75	10.8	10.85	10.9	10.95	20.5714285714286
SUT120,CUT144	NA	chrVII:483971-484987(+)	CUTs	4.120013238975875e-6	8.93735269678719e-9	2.3772364490776995e-6	1.413197005986691e-6	7.112312301633165e-9	1.906459289015558e-6	9	NA	2	2	NA	2	36	37	20	20	20	37	51	51	51	51	51	NA	NA	NA	NA	NA	NA	NA	NA	NA	NA	NA	57	57	57	57	57	57	57	57	57	57	57	39
SUT121	NA	chrVII:524907-525091(+)	SUTs	1.3733377463252913e-6	8.93735269678719e-9	1.1886182245388497e-8	2.119795508980037e-6	7.112312301633165e-9	9.53229644507779e-9	3	NA	NA	3	NA	NA	73	73	73	73	73	73	73	73	73	73	73	NA	NA	NA	NA	NA	NA	NA	NA	NA	NA	NA	NA	NA	NA	NA	NA	NA	NA	NA	NA	NA	NA	10.6666666666667
SUT134,XUT_7F-384	NA	chrVII:849579-851136(+)	XUTs	1.3733377463252913e-6	8.93735269678719e-7	1.1886182245388497e-6	7.065985029933455e-7	7.112312301633165e-9	3.812918578031116e-6	3	1	1	1	NA	4	38	38	38	38	38	38	38	38	38	38	38	46	46	46	46	46	46	46	46	46	46	46	110	110	110	110	110	110	110	110	110	110	110	19
SUT139,XUT_7F-437,SUT140	NA	chrVII:968794-970682(+)	XUTs	2.3346741687529955e-5	1.6980970123895662e-5	9.508945796310798e-6	1.4838568562860257e-5	1.0668468452449747e-5	4.766148222538895e-6	51	19	8	21	15	5	33.6470588235294	30	13	13	19	30	37	52	53	60	64	27.5263157894737	23	11.9	13.6	15.4	23	30.5	34	38.5	43.6	52.1	23.875	24	6.05	7.1	8.25	24	32.25	34	35.75	40.2	45.1	32.7619047619048
SUT147,XUT_8F-2	NA	chrVIII:10697-11569(+)	XUTs	2.060006619487937e-5	1.6980970123895662e-5	2.1395128041699294e-5	1.271877305388022e-5	2.418186182555276e-5	2.28775114681867e-5	45	19	18	18	34	24	32.8666666666667	30	15.6	18	18	30	45	45.8	49	50	54	50.0526315789474	34	14.8	21.4	24.4	34	52	54	56.7	71.6	119.3	26.0555555555556	25.5	9.7	10	11.65	25.5	36	38.6	42.15	46.3	47.15	23.5
SUT153,XUT_8F-48	NA	chrVIII:121890-124018(+)	XUTs	8.24002647795175e-6	8.043617427108471e-6	3.5658546736165488e-6	2.119795508980037e-6	2.1336936904899495e-6	2.8596889335233375e-6	18	9	3	3	3	3	35.1666666666667	35	28	28	29.1	35	41	41	41.45	42	42	32.8888888888889	35	16.6	18.2	19.4	35	44	44.8	45.6	46.4	47.2	17.3333333333333	17	15.2	15.4	15.6	17	18.5	18.8	19.1	19.4	19.7	29.6666666666667
SUT156,XUT_8F-87	NA	chrVIII:189138-190320(+)	XUTs	5.493350985301165e-6	4.468676348393595e-6	3.5658546736165488e-6	2.826394011973382e-6	2.1336936904899495e-6	1.906459289015558e-6	12	5	3	4	3	2	28.5	25	19	19	19	25	31.5	41.4	45	45	45	22.6	18	8.2	9.4	10.6	18	30	33	36	39	42	31.6666666666667	20	17.3	17.6	17.9	20	39	42.8	46.6	50.4	54.2	41.5
SUT161	NA	chrVIII:272113-272617(+)	SUTs	1.3733377463252913e-6	8.93735269678719e-9	2.3772364490776995e-6	1.413197005986691e-6	2.1336936904899495e-6	9.53229644507779e-7	3	NA	2	2	3	1	22	22	22	22	22	22	22	22	22	22	22	NA	NA	NA	NA	NA	NA	NA	NA	NA	NA	NA	6.5	6.5	6.05	6.1	6.15	6.5	6.75	6.8	6.85	6.9	6.95	78
SUT162,XUT_8F-130	NA	chrVIII:286401-286995(+)	XUTs	8.24002647795175e-6	6.256146887751033e-6	3.5658546736165488e-6	9.185780538913493e-6	2.1336936904899495e-6	4.766148222538895e-6	18	7	3	13	3	5	23.6666666666667	23	13	13	13	23	34	34	34.9	36	36	31.8571428571429	21	14.6	15.2	15.8	21	44.5	50.8	56.1	59.4	62.7	34.6666666666667	31	25.6	26.2	26.8	31	39.5	41.2	42.9	44.6	46.3	30.8461538461538
SUT167,XUT_8F-158	NA	chrVIII:364369-365036(+)	XUTs	6.866688731626458e-6	7.149882157429752e-6	1.1886182245388497e-6	2.119795508980037e-6	4.267387380979899e-6	9.53229644507779e-9	15	8	1	3	6	NA	53.6	50	46	46	46.3	50	58	59.4	64.3	65	65	33	32	11.45	13.9	16.15	32	48.75	49.8	50.85	52.8	54.9	61	61	61	61	61	61	61	61	61	61	61	40.6666666666667
SUT168	NA	chrVIII:372698-373338(+)	SUTs	1.3733377463252913e-6	8.93735269678719e-9	1.1886182245388497e-8	7.065985029933455e-9	7.112312301633165e-9	9.53229644507779e-9	3	NA	NA	NA	NA	NA	39	39	39	39	39	39	39	39	39	39	39	NA	NA	NA	NA	NA	NA	NA	NA	NA	NA	NA	NA	NA	NA	NA	NA	NA	NA	NA	NA	NA	NA	NA
SUT169,XUT_8F-168	NA	chrVIII:377986-380533(+)	XUTs	2.7466754926505826e-6	2.681205809036157e-6	3.5658546736165488e-6	4.946189520953419e-6	4.267387380979899e-6	9.53229644507779e-9	6	3	3	7	6	NA	56	56	52	52	52	56	60	60	60	60	60	41.3333333333333	40	20.2	22.4	24.6	40	53	55.6	58.2	60.8	63.4	50.3333333333333	58	35.5	38	40.5	58	59	59.2	59.4	59.6	59.8	43.4285714285714
SUT170	NA	chrVIII:392250-392514(+)	SUTs	1.3733377463252913e-6	8.93735269678719e-7	1.1886182245388497e-6	7.065985029933455e-9	7.112312301633165e-9	9.53229644507779e-9	3	1	1	NA	NA	NA	38	38	38	38	38	38	38	38	38	38	38	9	9	9	9	9	9	9	9	9	9	9	18	18	18	18	18	18	18	18	18	18	18	NA
SUT173,XUT_8F-237	NA	chrVIII:516596-517265(+)	XUTs	5.493350985301165e-6	9.831087966465908e-6	2.3772364490776995e-6	1.413197005986691e-6	4.267387380979899e-6	1.906459289015558e-6	12	11	2	2	6	2	35.25	35.5	32	32	32	35.5	37.25	37.8	38	38	38	36.5454545454545	30	17	22	22	30	51	54	54.5	55	57.5	52.5	52.5	43.95	44.9	45.85	52.5	57.25	58.2	59.15	60.1	61.05	70.5
SUT177,XUT_9F-13	NA	chrIX:40209-41633(+)	XUTs	1.3733377463252913e-6	8.93735269678719e-7	1.1886182245388497e-6	3.5329925149667276e-6	7.112312301633165e-9	9.53229644507779e-9	3	1	1	5	NA	NA	25	25	25	25	25	25	25	25	25	25	25	61	61	61	61	61	61	61	61	61	61	61	22	22	22	22	22	22	22	22	22	22	22	26
SUT187,XUT_9F-138,XUT_9F-139,SUT188	NA	chrIX:289257-292265(+)	XUTs	2.884009267283112e-5	2.1449646472289255e-5	1.6640655143543897e-5	1.1305576047893528e-5	1.9203243214409545e-5	1.5251674312124464e-5	63	24	14	16	27	16	38.6190476190476	37	18	22	23	37	50	50	54	59	60	30.9166666666667	30	13.75	18.3	19.9	30	35.25	36.8	38.55	48.8	53.85	22.7857142857143	16	9.65	10.3	10.95	16	28.5	34	37.25	40.5	51.1	29.375
SUT189	NA	chrIX:328057-331585(+)	SUTs	1.3733377463252913e-6	6.256146887751033e-6	7.1317093472330975e-6	6.35938652694011e-6	2.1336936904899495e-6	1.906459289015558e-6	3	7	6	9	3	2	58	58	58	58	58	58	58	58	58	58	58	51.5714285714286	58	29.2	33.4	37.6	58	65	65.6	66.3	67.2	68.1	36.8333333333333	41	15	19	23	41	45.75	46	48.25	50.5	52.75	42.5555555555556
SUT200,XUT_10F-25	NA	chrX:67809-69206(+)	XUTs	4.120013238975875e-6	8.93735269678719e-9	1.1886182245388497e-8	1.413197005986691e-6	2.1336936904899495e-6	9.53229644507779e-9	9	NA	NA	2	3	NA	32.3333333333333	27	17	17	17	27	53	53	53	53	53	NA	NA	NA	NA	NA	NA	NA	NA	NA	NA	NA	NA	NA	NA	NA	NA	NA	NA	NA	NA	NA	NA	41.5
SUT201,XUT_10F-32	NA	chrX:76761-80081(+)	XUTs	1.3733377463252913e-6	1.787470539357438e-6	1.1886182245388497e-6	7.065985029933455e-9	7.112312301633165e-9	9.53229644507779e-9	3	2	1	NA	NA	NA	42	42	42	42	42	42	42	42	42	42	42	61.5	61.5	54.75	55.5	56.25	61.5	65.25	66	66.75	67.5	68.25	19	19	19	19	19	19	19	19	19	19	19	NA
SUT202,XUT_10F-44	NA	chrX:101001-101917(+)	XUTs	1.3733377463252913e-6	8.93735269678719e-7	1.1886182245388497e-8	7.065985029933455e-9	7.112312301633165e-9	9.53229644507779e-9	3	1	NA	NA	NA	NA	38	38	38	38	38	38	38	38	38	38	38	42	42	42	42	42	42	42	42	42	42	42	NA	NA	NA	NA	NA	NA	NA	NA	NA	NA	NA	NA
SUT205,XUT_10F-86,CUT205	NA	chrX:180488-180981(+)	CUTs	4.120013238975875e-6	1.787470539357438e-6	1.0697564020849647e-5	1.3425371556873565e-5	6.401081071469848e-6	5.719377867046675e-6	9	2	9	19	9	6	25.3333333333333	22	15	15	15	22	39	39	39	39	39	22.5	22.5	22.05	22.1	22.15	22.5	22.75	22.8	22.85	22.9	22.95	38.1111111111111	34	14.2	15.4	17.8	34	48	53.2	58.4	64.2	70.6	41.3684210526316
SUT206	NA	chrX:193744-195184(+)	SUTs	5.493350985301165e-6	2.681205809036157e-6	4.754472898155399e-6	5.652788023946764e-6	2.1336936904899495e-6	1.906459289015558e-6	12	3	4	8	3	2	40	44.5	13	13	13	44.5	55.75	57.4	58	58	58	47.3333333333333	39	37.2	37.4	37.6	39	52.5	55.2	57.9	60.6	63.3	53.25	52.5	47.45	47.9	48.35	52.5	56.5	57.4	58.3	59.2	60.1	45.625
SUT209,XUT_10F-136	NA	chrX:289648-291064(+)	XUTs	1.3733377463252913e-6	8.93735269678719e-9	1.1886182245388497e-8	7.065985029933455e-7	4.267387380979899e-6	9.53229644507779e-9	3	NA	NA	1	6	NA	61	61	61	61	61	61	61	61	61	61	61	NA	NA	NA	NA	NA	NA	NA	NA	NA	NA	NA	NA	NA	NA	NA	NA	NA	NA	NA	NA	NA	NA	13
SUT221,XUT_11F-25	NA	chrXI:66460-67776(+)	XUTs	2.3346741687529955e-5	2.5918322820682852e-5	2.1395128041699294e-5	2.4730947604767094e-5	2.1336936904899495e-6	6.6726075115544535e-6	51	29	18	35	3	7	36.1764705882353	35	20	22	25	35	43	44	47	53	53.5	48.4827586206897	38	17	21.6	22.4	38	51	55.8	61.6	64.2	70.4	31.2222222222222	27	9.1	10.7	11.55	27	51.25	52.6	53.45	55.5	60.8	32.5714285714286
SUT226	NA	chrXI:115100-115556(+)	SUTs	2.060006619487937e-5	2.5918322820682852e-5	8.320327571771949e-6	9.185780538913493e-6	1.2802162142939697e-5	2.1924281823678918e-5	45	29	7	13	18	23	31.1333333333333	25	11.2	12	14	25	43	43.8	47	50	65.1999999999999	23.0344827586207	20	3	3.8	5.6	20	31	37.4	38.8	48.2	49	26.5714285714286	15	7.5	9	10.5	15	35.5	41.2	47.4	54.6	61.8	21
SUT228	NA	chrXI:143188-144324(+)	SUTs	8.24002647795175e-6	1.787470539357438e-6	1.7829273368082743e-5	2.1197955089800366e-5	1.4935855833429646e-5	6.6726075115544535e-6	18	2	15	30	21	7	42	42.5	6	6	17	42.5	61	61	66.85	74	74	61	61	37.6	40.2	42.8	61	74	76.6	79.2	81.8	84.4	42.4	41	8.6	11	11.4	41	52.5	55.8	65.6	80.8	90.3	45.8333333333333
SUT229,XUT_11F-64	NA	chrXI:151140-152943(+)	XUTs	2.7466754926505826e-6	2.681205809036157e-6	2.3772364490776995e-6	2.119795508980037e-6	7.112312301633165e-9	1.906459289015558e-6	6	3	2	3	NA	2	38	38	37	37	37	38	39	39	39	39	39	49.6666666666667	49	31.9	33.8	35.7	49	59.5	61.6	63.7	65.8	67.9	33	33	31.2	31.4	31.6	33	34	34.2	34.4	34.6	34.8	50.6666666666667
SUT232,XUT_11F-90,tK(CUU)K	NA	chrXI:200314-202826(+)	XUTs	5.401795135546146e-5	3.0386999169076446e-5	2.9715455613471243e-5	4.310250868259408e-5	2.5604324285879394e-5	2.097105217917114e-5	118	34	25	61	36	22	41.9491525423729	39	20.85	22.4	23.55	39	52	56.4	59.9	64.6	72.15	44.6470588235294	46.5	18.9	21.3	22.95	46.5	56.75	59.2	64.15	68.4	74.1499999999999	37.04	36	15.4	17.4	19.2	36	46	59.2	60.4	62.2	64.6	45.344262295082
SUT233,XUT_11F-102,XUT_11F-103	NA	chrXI:229946-231733(+)	XUTs	2.7466754926505826e-6	2.681205809036157e-6	2.3772364490776995e-6	7.065985029933455e-6	2.1336936904899495e-6	5.719377867046675e-6	6	3	2	10	3	6	28	28	13	13	13	28	43	43	43	43	43	39.6666666666667	44	25.1	27.2	29.3	44	48	48.8	49.6	50.4	51.2	26	26	20.6	21.2	21.8	26	29	29.6	30.2	30.8	31.4	33.1
SUT237,XUT_11F-207	NA	chrXI:461252-462869(+)	XUTs	5.493350985301165e-6	9.831087966465908e-6	1.1886182245388497e-8	2.826394011973382e-6	4.267387380979899e-6	3.812918578031116e-6	12	11	NA	4	6	4	58.5	54	51	51	51	54	59.25	70.8	75	75	75	59.0909090909091	56	40	49	50	56	67	70	75.5	81	83.5	NA	NA	NA	NA	NA	NA	NA	NA	NA	NA	NA	50
SUT238,XUT_11F-209,XUT_11F-210	NA	chrXI:466060-469260(+)	XUTs	8.24002647795175e-6	5.362411618072314e-6	8.320327571771949e-6	8.479182035920147e-6	7.112312301633165e-9	2.8596889335233375e-6	18	6	7	12	NA	3	74.6666666666667	74	14	14	33.8	74	86	86	114.8	150	150	50.8333333333333	50.5	34	34	34	50.5	60.75	62	65	68	71	83.4285714285714	59	51.6	52.2	52.8	59	103	119.2	132.7	140.8	148.9	57.3333333333333
SUT240,XUT_11F-230	NA	chrXI:533580-535668(+)	XUTs	2.7466754926505826e-6	6.256146887751033e-6	4.754472898155399e-6	9.185780538913493e-6	6.401081071469848e-6	3.812918578031116e-6	6	7	4	13	9	4	56	56	45	45	45	56	67	67	67	67	67	54.1428571428571	54	22.4	24.8	27.2	54	70	71.8	75.1	81.4	87.7	33.5	21	7.45	7.9	8.35	21	45.25	53.2	61.15	69.1	77.05	36.7692307692308
SUT243	NA	chrXI:630182-630654(+)	SUTs	2.7466754926505826e-6	2.681205809036157e-6	4.754472898155399e-6	4.946189520953419e-6	7.112312301633165e-9	9.53229644507779e-9	6	3	4	7	NA	NA	21.5	21.5	8	8	8	21.5	35	35	35	35	35	14	15	9.6	10.2	10.8	15	16.5	16.8	17.1	17.4	17.7	49.5	46.5	10.95	15.9	20.85	46.5	65.25	72	78.75	85.5	92.25	25
SUT248,XUT_12F-77	NA	chrXII:201593-201926(+)	XUTs	6.866688731626458e-6	4.468676348393595e-6	1.3074800469927346e-5	1.0598977544900183e-5	7.112312301633165e-9	9.53229644507779e-7	15	5	11	15	NA	1	26.4	26	11	11	11.2	26	34	36.8	46.6	48	48	18.2	16	11.4	11.8	12.2	16	17	20.4	23.8	27.2	30.6	31.7272727272727	33	16	20	22.5	33	39.5	40	40.5	41	43	30
SUT249	NA	chrXII:222321-222617(+)	SUTs	1.3733377463252913e-6	2.681205809036157e-6	3.5658546736165488e-6	4.239591017960074e-6	4.267387380979899e-6	9.53229644507779e-9	3	3	3	6	6	NA	14	14	14	14	14	14	14	14	14	14	14	29	26	18.8	19.6	20.4	26	34.5	36.2	37.9	39.6	41.3	59.6666666666667	50	31.1	33.2	35.3	50	75	80	85	90	95	39.6666666666667
SUT252,XUT_12F-94	NA	chrXII:234553-235905(+)	XUTs	1.3733377463252913e-6	1.787470539357438e-6	2.3772364490776995e-6	4.946189520953419e-6	7.112312301633165e-9	9.53229644507779e-7	3	2	2	7	NA	1	60	60	60	60	60	60	60	60	60	60	60	65	65	61.4	61.8	62.2	65	67	67.4	67.8	68.2	68.6	43	43	41.2	41.4	41.6	43	44	44.2	44.4	44.6	44.8	44
SUT254,CUT254	NA	chrXII:248009-249329(+)	CUTs	9.61336422427704e-6	3.574941078714876e-6	7.1317093472330975e-6	3.5329925149667276e-6	7.112312301633165e-9	9.53229644507779e-9	21	4	6	5	NA	NA	42.2857142857143	44	24	24	29	44	50	50	50	64	64	44.25	49.5	20.65	25.3	29.95	49.5	54.5	56	57.5	59	60.5	28	14.5	6.75	7.5	8.25	14.5	41.25	49	55.5	62	68.5	33.2
SUT255	NA	chrXII:259761-260945(+)	SUTs	6.866688731626458e-6	4.468676348393595e-6	4.754472898155399e-6	8.479182035920147e-6	2.844924920653266e-6	9.53229644507779e-7	15	5	4	12	4	1	46.6	49	25	25	27	49	52	54	61	62	62	29.4	31	17.6	19.2	20.8	31	32	34.4	36.8	39.2	41.6	23.75	23.5	22.15	22.3	22.45	23.5	24.5	24.8	25.1	25.4	25.7	46.25
SUT256,XUT_12F-109	NA	chrXII:274033-275353(+)	XUTs	1.2817818965702721e-5	1.0724823236144628e-5	2.2583746266238144e-5	2.6144144610753787e-5	8.534774761959798e-6	7.625837156062232e-6	28	12	19	37	12	8	49.5	48	23	23	42	48	60	61.8	63	68.7	82	38.1666666666667	38.5	15.5	20.5	23.25	38.5	47.5	48.6	50.05	51.7	56.95	46.2631578947368	47	21.4	26	33.3	47	56	58.2	60.6	62	63.8	40.4594594594595
SUT257,XUT_12F-113	NA	chrXII:281169-282193(+)	XUTs	1.3733377463252913e-6	1.787470539357438e-6	3.5658546736165488e-6	7.065985029933455e-7	7.112312301633165e-9	2.8596889335233375e-6	3	2	3	1	NA	3	58	58	58	58	58	58	58	58	58	58	58	30	30	28.2	28.4	28.6	30	31	31.2	31.4	31.6	31.8	37.3333333333333	29	28.1	28.2	28.3	29	42	44.6	47.2	49.8	52.4	50
SUT261,XUT_12F-142	NA	chrXII:339409-341225(+)	XUTs	4.120013238975875e-6	2.681205809036157e-6	5.943091122694249e-6	2.119795508980037e-6	2.1336936904899495e-6	1.906459289015558e-6	9	3	5	3	3	2	24.3333333333333	18	16	16	16	18	39	39	39	39	39	17	19	9.1	10.2	11.3	19	21.5	22	22.5	23	23.5	31.6	22	13.4	14.8	16.2	22	52	52.2	52.4	52.6	52.8	33
SUT264,XUT_12F-185	NA	chrXII:449689-450729(+)	XUTs	6.866688731626458e-6	9.831087966465908e-6	8.320327571771949e-6	3.5329925149667276e-6	1.0668468452449747e-5	5.719377867046675e-6	15	11	7	5	15	6	38.6	24	19	19	19.2	24	54	58.2	72.9	75	75	60.7272727272727	59	42.5	46	47.5	59	67.5	71	74.5	78	87	46.7142857142857	31	12.5	17	21.5	31	69	84.6	95.8	98.2	100.6	38.6
SUT268	NA	chrXII:501265-502345(+)	SUTs	1.3733377463252913e-6	8.93735269678719e-7	1.1886182245388497e-8	1.413197005986691e-6	7.112312301633165e-9	1.906459289015558e-6	3	1	NA	2	NA	2	58	58	58	58	58	58	58	58	58	58	58	28	28	28	28	28	28	28	28	28	28	28	NA	NA	NA	NA	NA	NA	NA	NA	NA	NA	NA	47
SUT272,XUT_12F-221	NA	chrXII:566585-568425(+)	XUTs	1.3733377463252913e-6	8.93735269678719e-7	1.1886182245388497e-6	7.065985029933455e-9	7.112312301633165e-9	9.53229644507779e-9	3	1	1	NA	NA	NA	83	83	83	83	83	83	83	83	83	83	83	54	54	54	54	54	54	54	54	54	54	54	60	60	60	60	60	60	60	60	60	60	60	NA
SUT274,SUT275	NA	chrXII:603433-604201(+)	SUTs	1.785339070222879e-5	3.574941078714876e-6	8.320327571771949e-6	7.7725835329268e-6	8.534774761959798e-6	1.906459289015558e-6	39	4	7	11	12	2	31.6923076923077	27	11	12	16.9	27	47	49	49.9	52	54	20.25	20.5	15.6	16.2	16.8	20.5	22.75	23.2	23.65	24.1	24.55	23.5714285714286	22	11.3	11.6	11.9	22	29	31.4	34	37	40	29.8181818181818
SUT278	NA	chrXII:658233-658617(+)	SUTs	2.7466754926505826e-6	1.787470539357438e-6	5.943091122694249e-6	4.239591017960074e-6	4.267387380979899e-6	3.812918578031116e-6	6	2	5	6	6	4	47.5	47.5	46	46	46	47.5	49	49	49	49	49	25	25	24.1	24.2	24.3	25	25.5	25.6	25.7	25.8	25.9	27.4	31	14.2	14.4	14.6	31	36	37	38	39	40	34.8333333333333
SUT279	NA	chrXII:669161-669425(+)	SUTs	1.3733377463252913e-6	8.93735269678719e-9	1.1886182245388497e-6	7.065985029933455e-7	7.112312301633165e-9	9.53229644507779e-9	3	NA	1	1	NA	NA	6	6	6	6	6	6	6	6	6	6	6	NA	NA	NA	NA	NA	NA	NA	NA	NA	NA	NA	8	8	8	8	8	8	8	8	8	8	8	21
SUT280	NA	chrXII:699849-701297(+)	SUTs	2.7466754926505826e-6	8.93735269678719e-7	1.1886182245388497e-6	2.119795508980037e-6	8.534774761959798e-6	3.812918578031116e-6	6	1	1	3	12	4	31.5	31.5	25	25	25	31.5	38	38	38	38	38	40	40	40	40	40	40	40	40	40	40	40	11	11	11	11	11	11	11	11	11	11	11	17.6666666666667
SUT281,XUT_12F-347	NA	chrXII:873711-875368(+)	XUTs	6.866688731626458e-6	3.574941078714876e-6	4.754472898155399e-6	5.652788023946764e-6	4.267387380979899e-6	3.812918578031116e-6	15	4	4	8	6	4	66	67	13	13	16.6	67	81	88.8	116.1	120	120	40.5	41	21.5	23	24.5	41	54	55.2	56.4	57.6	58.8	56.25	57.5	49.9	50.8	51.7	57.5	60.25	60.4	60.55	60.7	60.85	42.375
SUT284	NA	chrXII:1030080-1030600(+)	SUTs	1.3733377463252913e-6	8.93735269678719e-9	1.1886182245388497e-8	7.065985029933455e-9	7.112312301633165e-9	9.53229644507779e-9	3	NA	NA	NA	NA	NA	20	20	20	20	20	20	20	20	20	20	20	NA	NA	NA	NA	NA	NA	NA	NA	NA	NA	NA	NA	NA	NA	NA	NA	NA	NA	NA	NA	NA	NA	NA
SUT287	NA	chrXIII:97681-97945(+)	SUTs	6.866688731626458e-6	2.681205809036157e-6	2.3772364490776995e-6	5.652788023946764e-6	7.112312301633165e-9	5.719377867046675e-6	15	3	2	8	NA	6	31.2	28	23	23	23.4	28	30	33.6	46.2	48	48	38.3333333333333	47	20	23	26	47	49	49.4	49.8	50.2	50.6	42.5	42.5	35.75	36.5	37.25	42.5	46.25	47	47.75	48.5	49.25	38.875
SUT293	NA	chrXIII:148777-149025(+)	SUTs	5.493350985301165e-6	4.468676348393595e-6	2.3772364490776995e-6	2.119795508980037e-6	7.112312301633165e-9	9.53229644507779e-9	12	5	2	3	NA	NA	27.75	30	16	16	16	30	33.5	34.6	35	35	35	36	23	22	22	22	23	38	45.4	52.8	60.2	67.6	50.5	50.5	45.55	46.1	46.65	50.5	53.25	53.8	54.35	54.9	55.45	33
SUT297,XUT_13F-129	NA	chrXIII:289913-290679(+)	XUTs	2.7466754926505826e-6	8.93735269678719e-7	2.3772364490776995e-6	3.5329925149667276e-6	2.1336936904899495e-6	9.53229644507779e-7	6	1	2	5	3	1	67	67	54	54	54	67	80	80	80	80	80	51	51	51	51	51	51	51	51	51	51	51	77.5	77.5	48.25	51.5	54.75	77.5	93.75	97	100.25	103.5	106.75	21.6
SUT299,XUT_13F-160	NA	chrXIII:343665-344281(+)	XUTs	2.7466754926505826e-6	8.93735269678719e-9	2.3772364490776995e-6	3.5329925149667276e-6	7.112312301633165e-9	9.53229644507779e-9	6	NA	2	5	NA	NA	54	54	33	33	33	54	75	75	75	75	75	NA	NA	NA	NA	NA	NA	NA	NA	NA	NA	NA	24.5	24.5	18.65	19.3	19.95	24.5	27.75	28.4	29.05	29.7	30.35	41.8
SUT304	NA	chrXIII:465025-465281(+)	SUTs	1.3733377463252913e-6	8.93735269678719e-7	2.3772364490776995e-6	2.119795508980037e-6	7.112312301633165e-9	9.53229644507779e-9	3	1	2	3	NA	NA	51	51	51	51	51	51	51	51	51	51	51	50	50	50	50	50	50	50	50	50	50	50	38	38	15.5	18	20.5	38	50.5	53	55.5	58	60.5	37
SUT308,XUT_13F-229	NA	chrXIII:522177-523007(+)	XUTs	2.7466754926505826e-6	8.93735269678719e-7	1.1886182245388497e-6	2.119795508980037e-6	7.112312301633165e-9	9.53229644507779e-9	6	1	1	3	NA	NA	37	37	33	33	33	37	41	41	41	41	41	55	55	55	55	55	55	55	55	55	55	55	65	65	65	65	65	65	65	65	65	65	65	67.3333333333333
SUT310,XUT_13F-247	NA	chrXIII:570585-571246(+)	XUTs	1.3733377463252913e-6	1.787470539357438e-6	1.1886182245388497e-6	2.119795508980037e-6	7.112312301633165e-9	9.53229644507779e-9	3	2	1	3	NA	NA	25	25	25	25	25	25	25	25	25	25	25	33	33	16.8	18.6	20.4	33	42	43.8	45.6	47.4	49.2	15	15	15	15	15	15	15	15	15	15	15	58.3333333333333
SUT329	NA	chrXIV:355779-356387(+)	SUTs	4.120013238975875e-6	4.468676348393595e-6	4.041301963432089e-5	4.310250868259408e-5	2.1336936904899495e-6	3.812918578031116e-6	9	5	34	61	3	4	64	77	34	34	34	77	81	81	81	81	81	37.4	34	33.2	33.4	33.6	34	40	41.2	42.4	43.6	44.8	50.1176470588235	46	27.65	28.6	30.95	46	58.75	60.4	70.2	77.5	88.7	46.1639344262295
SUT334,XUT_14F-171	NA	chrXIV:444771-447045(+)	XUTs	1.3733377463252913e-6	3.574941078714876e-6	1.1886182245388497e-6	3.5329925149667276e-6	7.112312301633165e-9	9.53229644507779e-7	3	4	1	5	NA	1	15	15	15	15	15	15	15	15	15	15	15	52.5	50	39.65	41.3	42.95	50	56.25	59.4	62.55	65.7	68.85	78	78	78	78	78	78	78	78	78	78	78	34.6
SUT336	NA	chrXIV:595403-596859(+)	SUTs	6.866688731626458e-6	7.149882157429752e-6	4.754472898155399e-6	4.946189520953419e-6	7.112312301633165e-9	9.53229644507779e-9	15	8	4	7	NA	NA	47.8	50	29	29	29.4	50	57	59.6	68.7	70	70	37.125	36.5	16.75	18.5	20.25	36.5	47.75	50.2	52.65	56.6	60.8	49	48	25.85	28.7	31.55	48	59.75	63.2	66.65	70.1	73.55	57.2857142857143
SUT347	NA	chrXV:8665-9065(+)	SUTs	2.7466754926505826e-6	2.681205809036157e-6	2.3772364490776995e-6	1.413197005986691e-6	7.112312301633165e-9	9.53229644507779e-7	6	3	2	2	NA	1	43.5	43.5	27	27	27	43.5	60	60	60	60	60	33.3333333333333	32	25.7	26.4	27.1	32	37.5	38.6	39.7	40.8	41.9	16.5	16.5	14.25	14.5	14.75	16.5	17.75	18	18.25	18.5	18.75	18
SUT350	NA	chrXV:31665-33257(+)	SUTs	1.2360039716927623e-5	8.043617427108471e-6	1.1886182245388498e-5	1.8371561077826985e-5	4.267387380979899e-6	4.766148222538895e-6	27	9	10	26	6	5	51.7777777777778	55	22	23.8	25	55	64	74.4	77	85.8	99	44.4444444444444	44	29.4	33.8	36.4	44	50	51.2	52.4	55.4	60.2	56.7	55.5	18.9	19.8	26.65	55.5	66	72	85.5	96.7	99.85	45.3076923076923
SUT352,XUT_15F-21,SUT353	NA	chrXV:35897-39647(+)	XUTs	1.098670197060233e-5	1.0724823236144628e-5	7.1317093472330975e-6	6.35938652694011e-6	6.401081071469848e-6	1.906459289015558e-6	24	12	6	9	9	2	45.75	45.5	23	26	33	45.5	55.25	59	59	68.1	72	48.5833333333333	54	21.8	29.5	32.25	54	58	58	60.45	64.3	68.6	40.8333333333333	30	15.25	17.5	19.75	30	36.75	38	56.5	75	93.5	35.8888888888889
SUT355	NA	chrXV:96658-97058(+)	SUTs	6.866688731626458e-6	1.2512293775502067e-5	7.1317093472330975e-6	2.049135658680702e-5	4.267387380979899e-6	1.048552608958557e-5	15	14	6	29	6	11	39.6	39	27	27	27.7	39	45	46.6	52.2	53	53	31.7142857142857	31.5	15.95	17.9	19.85	31.5	35	39.4	46.1	47.4	51.85	55.6666666666667	56	28.75	30.5	32.25	56	73.25	79	79.75	80.5	81.25	48.1379310344828
SUT362	NA	chrXV:385114-386370(+)	SUTs	2.7466754926505826e-6	4.468676348393595e-6	7.1317093472330975e-6	2.1197955089800366e-5	8.534774761959798e-6	9.53229644507779e-7	6	5	6	30	12	1	29	29	8	8	8	29	50	50	50	50	50	39.8	35	32.4	32.8	33.2	35	45	46.6	48.2	49.8	51.4	46.1666666666667	38	31	32	33	38	60.25	67	67.75	68.5	69.25	47.7666666666667
SUT367	NA	chrXV:444098-444538(+)	SUTs	4.120013238975875e-6	5.362411618072314e-6	2.3772364490776995e-6	5.652788023946764e-6	7.112312301633165e-9	2.8596889335233375e-6	9	6	2	8	NA	3	43.6666666666667	48	33	33	33	48	50	50	50	50	50	51.5	51.5	47.5	48	48.5	51.5	54.75	55	55	55	55	23.5	23.5	20.35	20.7	21.05	23.5	25.25	25.6	25.95	26.3	26.65	46.125
SUT370,XUT_15F-269	NA	chrXV:570970-571885(+)	XUTs	2.7466754926505826e-6	1.787470539357438e-6	4.754472898155399e-6	3.5329925149667276e-6	7.112312301633165e-9	9.53229644507779e-9	6	2	4	5	NA	NA	31.5	31.5	18	18	18	31.5	45	45	45	45	45	46	46	30.7	32.4	34.1	46	54.5	56.2	57.9	59.6	61.3	40.75	42.5	20.25	22.5	24.75	42.5	54	55.2	56.4	57.6	58.8	49.6
SUT379	NA	chrXV:889851-891675(+)	SUTs	4.120013238975875e-6	4.468676348393595e-6	3.5658546736165488e-6	7.065985029933455e-7	7.112312301633165e-9	9.53229644507779e-9	9	5	3	1	NA	NA	70.6666666666667	65	63	63	63	65	84	84	84	84	84	49.2	49	39	40	41	49	50	53.2	56.4	59.6	62.8	22.3333333333333	13	13	13	13	13	27	29.8	32.6	35.4	38.2	62
SUT380	NA	chrXV:892027-892675(+)	SUTs	1.3733377463252913e-6	1.787470539357438e-6	1.1886182245388497e-8	1.413197005986691e-6	7.112312301633165e-9	2.8596889335233375e-6	3	2	NA	2	NA	3	55	55	55	55	55	55	55	55	55	55	55	23	23	19.4	19.8	20.2	23	25	25.4	25.8	26.2	26.6	NA	NA	NA	NA	NA	NA	NA	NA	NA	NA	NA	29.5
SUT381	NA	chrXV:898595-898963(+)	SUTs	1.3733377463252913e-6	5.362411618072314e-6	1.1886182245388497e-6	1.413197005986691e-6	2.1336936904899495e-6	1.906459289015558e-6	3	6	1	2	3	2	23	23	23	23	23	23	23	23	23	23	23	57.5	41	24	24	24	41	60.75	63	85.25	107.5	129.75	13	13	13	13	13	13	13	13	13	13	13	18.5
SUT386,XUT_15F-444,CUT394	NA	chrXV:978171-980139(+)	CUTs	9.61336422427704e-6	4.468676348393595e-6	7.1317093472330975e-6	1.2012174550886875e-5	4.267387380979899e-6	1.906459289015558e-6	21	5	6	17	6	2	39	40	20	20	29	40	46	46	46	60	60	44.4	43	27.4	28.8	30.2	43	53	55.8	58.6	61.4	64.2	56	32	17.25	20.5	23.75	32	48.5	53	84.25	115.5	146.75	45.8235294117647
SUT388	NA	chrXV:1003955-1004467(+)	SUTs	1.785339070222879e-5	1.9662175932931817e-5	1.1886182245388497e-6	1.413197005986691e-6	7.112312301633165e-9	4.766148222538895e-6	39	22	1	2	NA	5	50.7692307692308	58	21	22	24.8	58	61	64	67.6	76	82	53.2272727272727	51.5	31.1	33.1	34.3	51.5	65.25	70.8	74.55	76.8	82.7	22	22	22	22	22	22	22	22	22	22	22	55
SUT391,XUT_16F-24	NA	chrXVI:71105-71985(+)	XUTs	1.3733377463252913e-6	8.93735269678719e-9	1.1886182245388497e-8	7.065985029933455e-9	7.112312301633165e-9	9.53229644507779e-9	3	NA	NA	NA	NA	NA	54	54	54	54	54	54	54	54	54	54	54	NA	NA	NA	NA	NA	NA	NA	NA	NA	NA	NA	NA	NA	NA	NA	NA	NA	NA	NA	NA	NA	NA	NA
SUT406,XUT_16F-155	NA	chrXVI:379179-381212(+)	XUTs	1.3733377463252913e-6	8.93735269678719e-9	1.1886182245388497e-6	2.119795508980037e-6	7.112312301633165e-9	9.53229644507779e-7	3	NA	1	3	NA	1	64	64	64	64	64	64	64	64	64	64	64	NA	NA	NA	NA	NA	NA	NA	NA	NA	NA	NA	36	36	36	36	36	36	36	36	36	36	36	34.3333333333333
SUT413	NA	chrXVI:511843-512267(+)	SUTs	2.7466754926505826e-6	2.681205809036157e-6	1.1886182245388497e-6	7.065985029933455e-7	7.112312301633165e-9	9.53229644507779e-9	6	3	1	1	NA	NA	60	60	59	59	59	60	61	61	61	61	61	90.3333333333333	49	33.7	35.4	37.1	49	119.5	133.6	147.7	161.8	175.9	32	32	32	32	32	32	32	32	32	32	32	64
SUT426	NA	chrXVI:860683-861147(+)	SUTs	1.3733377463252913e-6	8.93735269678719e-7	2.3772364490776995e-6	7.065985029933455e-9	8.534774761959798e-6	6.6726075115544535e-6	3	1	2	NA	12	7	53	53	53	53	53	53	53	53	53	53	53	47	47	47	47	47	47	47	47	47	47	47	41	41	33.8	34.6	35.4	41	45	45.8	46.6	47.4	48.2	NA
SUT430,XUT_16F-377	NA	chrXVI:928707-931115(+)	XUTs	4.120013238975875e-6	6.256146887751033e-6	2.3772364490776995e-6	3.5329925149667276e-6	2.1336936904899495e-6	9.53229644507779e-7	9	7	2	5	3	1	49.6666666666667	55	24	24	24	55	70	70	70	70	70	40.1428571428571	44	19.1	24.2	29.3	44	49	50.8	52.1	52.4	52.7	13.5	13.5	11.25	11.5	11.75	13.5	14.75	15	15.25	15.5	15.75	32.4
SUT432,XUT_1R-2	NA	chrI:5076-6237(-)	XUTs	1.3733377463252913e-6	8.93735269678719e-9	1.1886182245388497e-6	7.065985029933455e-9	7.112312301633165e-9	9.53229644507779e-9	3	NA	1	NA	NA	NA	60	60	60	60	60	60	60	60	60	60	60	NA	NA	NA	NA	NA	NA	NA	NA	NA	NA	NA	48	48	48	48	48	48	48	48	48	48	48	NA
SUT434,XUT_1R-18,SUT435,CUT438	NA	chrI:31485-34749(-)	CUTs	4.394680788240932e-5	3.2174469708433885e-5	2.3772364490776996e-5	1.7664962574833638e-5	8.534774761959798e-6	1.048552608958557e-5	96	36	20	25	12	11	50.5	48	12	17	19.25	48	65	65	66.75	70	77	40.8333333333333	36.5	21.5	22.5	27.25	36.5	50.25	55	57.25	60.5	70.5	41	27.5	19.8	20.9	21	27.5	40.25	53.6000000000001	92.6	96.4	100.25	41.24
SUT457	NA	chrIII:176598-176942(-)	SUTs	2.197340394120466e-5	1.6087234854216942e-5	1.0697564020849647e-5	1.9078159580820332e-5	7.112312301633165e-9	5.719377867046675e-6	48	18	9	27	NA	6	32.625	30.5	13.35	14	19	30.5	43.75	46	52	53	57.55	37.3888888888889	35.5	14	16.1	18.1	35.5	55.5	58.6	59.45	60.6	62.45	42.3333333333333	41	25.8	28.6	30.2	41	53	54.6	56.2	58.2	60.6	40.1481481481481
SUT462,XUT_4R-155	NA	chrIV:370933-372035(-)	XUTs	2.7466754926505826e-6	1.787470539357438e-6	2.3772364490776995e-6	4.946189520953419e-6	7.112312301633165e-9	9.53229644507779e-9	6	2	2	7	NA	NA	69	69	55	55	55	69	83	83	83	83	83	36.5	36.5	16.25	18.5	20.75	36.5	47.75	50	52.25	54.5	56.75	56.5	56.5	45.25	46.5	47.75	56.5	62.75	64	65.25	66.5	67.75	35.8571428571429
SUT464	NA	chrIV:433309-434069(-)	SUTs	1.3733377463252913e-6	8.043617427108471e-6	1.1886182245388497e-6	5.652788023946764e-6	8.534774761959798e-6	4.766148222538895e-6	3	9	1	8	12	5	50	50	50	50	50	50	50	50	50	50	50	47.8888888888889	50	37.8	38.6	39	50	54	55.6	57.2	58	58	50	50	50	50	50	50	50	50	50	50	50	47.75
SUT477	NA	chrIV:924281-924537(-)	SUTs	2.7466754926505826e-6	3.574941078714876e-6	2.3772364490776995e-6	4.239591017960074e-6	2.1336936904899495e-6	2.8596889335233375e-6	6	4	2	6	3	3	44	44	35	35	35	44	53	53	53	53	53	35.75	39.5	25.4	27.8	30.2	39.5	40.25	40.4	40.55	40.7	40.85	27	27	20.7	21.4	22.1	27	30.5	31.2	31.9	32.6	33.3	35.5
SUT479	NA	chrIV:980065-980921(-)	SUTs	1.2360039716927623e-5	6.256146887751033e-6	7.1317093472330975e-6	4.946189520953419e-6	6.401081071469848e-6	8.579066800570011e-6	27	7	6	7	9	9	22.5555555555556	20	8	12.2	15	20	28	31.2	32	37.2	45	42.8571428571429	44	17.2	18.4	19.6	44	57.5	59.6	62.1	65.4	68.7	28	24.5	12.25	14.5	16.75	24.5	32.25	34	39.5	45	50.5	31.7142857142857
SUT482,XUT_4R-456	NA	chrIV:1130849-1131345(-)	XUTs	5.493350985301165e-6	1.787470539357438e-6	8.320327571771949e-6	2.826394011973382e-6	2.1336936904899495e-6	2.8596889335233375e-6	12	2	7	4	3	3	22.25	18.5	13	13	13	18.5	24.75	35.2	39	39	39	23	23	22.1	22.2	22.3	23	23.5	23.6	23.7	23.8	23.9	30.5714285714286	30	7.6	11.2	14.8	30	34.5	36	40.4	50.6	60.8	43.25
SUT485,XUT_4R-506	NA	chrIV:1234033-1236198(-)	XUTs	7.324467980401554e-6	7.149882157429752e-6	3.5658546736165488e-6	9.185780538913493e-6	1.0668468452449747e-5	5.719377867046675e-6	16	8	3	13	15	6	68.6875	60	40	40	42.75	60	73.75	76	106.75	117	117	56.75	57.5	43.35	43.7	44.25	57.5	60.5	62.6	64.7	69.2	74.1	44	36	27	28	29	36	53	56.4	59.8	63.2	66.6	41.1538461538462
SUT487,XUT_4R-514	NA	chrIV:1259729-1260137(-)	XUTs	2.7466754926505826e-6	3.574941078714876e-6	2.3772364490776995e-6	2.119795508980037e-6	7.112312301633165e-9	9.53229644507779e-7	6	4	2	3	NA	1	21.5	21.5	14	14	14	21.5	29	29	29	29	29	47.5	23.5	12.15	12.3	12.45	23.5	58.25	72.8	87.35	101.9	116.45	42.5	42.5	36.65	37.3	37.95	42.5	45.75	46.4	47.05	47.7	48.35	45.3333333333333
SUT492,XUT_4R-549	NA	chrIV:1340729-1342211(-)	XUTs	2.7466754926505826e-6	2.681205809036157e-6	3.5658546736165488e-6	1.413197005986691e-6	7.112312301633165e-9	9.53229644507779e-9	6	3	3	2	NA	NA	50	50	50	50	50	50	50	50	50	50	50	47.6666666666667	41	35.6	36.2	36.8	41	54	56.6	59.2	61.8	64.4	40	31	30.1	30.2	30.3	31	45	47.8	50.6	53.4	56.2	65.5
SUT494,XUT_4R-585	NA	chrIV:1451113-1452939(-)	XUTs	1.2360039716927623e-5	6.256146887751033e-6	9.508945796310798e-6	5.652788023946764e-6	2.1336936904899495e-6	2.8596889335233375e-6	27	7	8	8	3	3	60.2222222222222	58	37	40.6	43	58	70	73.2	74	82.8	96	44	41	15.8	20.6	25.4	41	59.5	61	63.2	66.8	70.4	52.875	55.5	22.5	26	29.6	55.5	64.25	64.6	64.95	73.7	83.85	49.25
SUT495	NA	chrIV:1476649-1476993(-)	SUTs	1.3733377463252913e-6	8.93735269678719e-9	1.1886182245388497e-6	7.065985029933455e-7	7.112312301633165e-9	9.53229644507779e-9	3	NA	1	1	NA	NA	43	43	43	43	43	43	43	43	43	43	43	NA	NA	NA	NA	NA	NA	NA	NA	NA	NA	NA	13	13	13	13	13	13	13	13	13	13	13	18
SUT499,XUT_4R-617,XUT_4R-618,XUT_4R-619	NA	chrIV:1514041-1516616(-)	XUTs	6.866688731626458e-6	6.256146887751033e-6	1.1886182245388497e-6	4.946189520953419e-6	4.267387380979899e-6	2.8596889335233375e-6	15	7	1	7	6	3	61	42	37	37	37.1	42	79	85	106	109	109	30.1428571428571	24	15.3	15.6	15.9	24	41	45.2	48.8	51.2	53.6	64	64	64	64	64	64	64	64	64	64	64	43
SUT502	NA	chrV:14693-15029(-)	SUTs	1.3733377463252913e-6	8.93735269678719e-9	1.1886182245388497e-8	7.065985029933455e-7	7.112312301633165e-9	9.53229644507779e-7	3	NA	NA	1	NA	1	56	56	56	56	56	56	56	56	56	56	56	NA	NA	NA	NA	NA	NA	NA	NA	NA	NA	NA	NA	NA	NA	NA	NA	NA	NA	NA	NA	NA	NA	32
SUT504	NA	chrV:132677-135397(-)	SUTs	4.120013238975875e-6	2.681205809036157e-6	4.754472898155399e-6	4.239591017960074e-6	1.7069549523919596e-5	1.3345215023108907e-5	9	3	4	6	24	14	39	48	21	21	21	48	48	48	48	48	48	42	49	26.5	29	31.5	49	51	51.4	51.8	52.2	52.6	36	35.5	34.15	34.3	34.45	35.5	36.75	37.2	37.65	38.1	38.55	25.8333333333333
SUT511	NA	chrV:194629-195029(-)	SUTs	1.3733377463252913e-6	8.93735269678719e-7	1.1886182245388497e-8	7.065985029933455e-9	7.112312301633165e-9	9.53229644507779e-7	3	1	NA	NA	NA	1	53	53	53	53	53	53	53	53	53	53	53	26	26	26	26	26	26	26	26	26	26	26	NA	NA	NA	NA	NA	NA	NA	NA	NA	NA	NA	NA
SUT516,XUT_5R-182	NA	chrV:401885-402600(-)	XUTs	1.3733377463252913e-6	8.93735269678719e-7	1.1886182245388497e-8	2.826394011973382e-6	7.112312301633165e-9	9.53229644507779e-9	3	1	NA	4	NA	NA	53	53	53	53	53	53	53	53	53	53	53	29	29	29	29	29	29	29	29	29	29	29	NA	NA	NA	NA	NA	NA	NA	NA	NA	NA	NA	40.75
SUT520	NA	chrV:540653-541453(-)	SUTs	1.098670197060233e-5	1.1618558505823347e-5	9.508945796310798e-6	9.892379041906838e-6	2.1336936904899495e-6	6.6726075115544535e-6	24	13	8	14	3	7	50.5	46.5	34	35.8	40	46.5	56	71	71	73.1	74	49.6923076923077	49	28.8	38.4	39.6	49	58	61.6	65.6	70.4	72.8	35.5	32.5	16.4	17.8	19.5	32.5	46.25	48	49.75	53.3	57.15	42.4285714285714
SUT522,XUT_5R-245	NA	chrV:559421-561101(-)	XUTs	1.3733377463252913e-6	8.93735269678719e-7	4.754472898155399e-6	2.826394011973382e-6	7.112312301633165e-9	9.53229644507779e-9	3	1	4	4	NA	NA	51	51	51	51	51	51	51	51	51	51	51	42	42	42	42	42	42	42	42	42	42	42	46.25	37.5	20.75	21.5	22.25	37.5	60	66	72	78	84	42.25
SUT530,XUT_6R-94	NA	chrVI:213013-213462(-)	XUTs	1.098670197060233e-5	4.468676348393595e-6	5.943091122694249e-6	2.119795508980037e-6	2.1336936904899495e-6	5.719377867046675e-6	24	5	5	3	3	6	28.5	29.5	9	9.9	12	29.5	38.25	42	42	44.1	45	31.4	21	7.8	9.6	11.4	21	54	55.4	56.8	58.2	59.6	36.6	40	16.8	19.6	22.4	40	48	49	50	51	52	39
SUT532,XUT_7R-5	NA	chrVII:17213-17726(-)	XUTs	2.7466754926505826e-6	3.574941078714876e-6	3.5658546736165488e-6	7.065985029933455e-7	7.112312301633165e-9	1.906459289015558e-6	6	4	3	1	NA	2	85.5	85.5	30	30	30	85.5	141	141	141	141	141	44	45.5	32.5	34	35.5	45.5	51	51.6	52.2	52.8	53.4	53.3333333333333	49	44.5	45	45.5	49	58	59.8	61.6	63.4	65.2	42
SUT535	NA	chrVII:94487-94671(-)	SUTs	2.7466754926505826e-6	1.787470539357438e-6	1.1886182245388497e-8	2.119795508980037e-6	4.267387380979899e-6	9.53229644507779e-7	6	2	NA	3	6	1	25.5	25.5	9	9	9	25.5	42	42	42	42	42	32	32	19.4	20.8	22.2	32	39	40.4	41.8	43.2	44.6	NA	NA	NA	NA	NA	NA	NA	NA	NA	NA	NA	30.3333333333333
SUT539	NA	chrVII:165607-166127(-)	SUTs	8.24002647795175e-6	1.787470539357438e-6	3.5658546736165488e-6	4.239591017960074e-6	2.1336936904899495e-6	4.766148222538895e-6	18	2	3	6	3	5	55.3333333333333	67	14	14	22.8	67	70	70	76.3	84	84	34	34	34	34	34	34	34	34	34	34	34	24.6666666666667	21	12.9	13.8	14.7	21	31	33	35	37	39	42.6666666666667
SUT543,XUT_7R-133	NA	chrVII:323247-324380(-)	XUTs	2.7466754926505826e-6	4.468676348393595e-6	1.4263418694466195e-5	1.1305576047893528e-5	4.267387380979899e-6	9.53229644507779e-9	6	5	12	16	6	NA	49	49	47	47	47	49	51	51	51	51	51	49	53	21.2	24.4	27.6	53	66	67.6	69.2	70.8	72.4	32.5833333333333	26.5	18.85	22.2	23.3	26.5	42.25	42.8	47.2	53.8	55.9	33.375
SUT545	NA	chrVII:359295-359935(-)	SUTs	4.120013238975875e-6	6.256146887751033e-6	1.1886182245388497e-8	2.826394011973382e-6	4.267387380979899e-6	3.812918578031116e-6	9	7	NA	4	6	4	14.6666666666667	14	7	7	7	14	23	23	23	23	23	37.2857142857143	35	26.3	26.6	26.9	35	45	46.2	47.5	49	50.5	NA	NA	NA	NA	NA	NA	NA	NA	NA	NA	NA	23.75
SUT553	NA	chrVII:627335-627607(-)	SUTs	1.3733377463252913e-6	8.93735269678719e-9	2.3772364490776995e-6	3.5329925149667276e-6	7.112312301633165e-9	9.53229644507779e-7	3	NA	2	5	NA	1	70	70	70	70	70	70	70	70	70	70	70	NA	NA	NA	NA	NA	NA	NA	NA	NA	NA	NA	40	40	39.1	39.2	39.3	40	40.5	40.6	40.7	40.8	40.9	34.8
SUT554	NA	chrVII:676415-677287(-)	SUTs	1.3733377463252913e-6	8.93735269678719e-7	3.922440140978204e-5	4.3809107185587425e-5	2.1336936904899495e-6	5.719377867046675e-6	3	1	33	62	3	6	59	59	59	59	59	59	59	59	59	59	59	32	32	32	32	32	32	32	32	32	32	32	41.5454545454545	43	21	22.8	26	43	49	50.6	54.2	57.4	62.4	44.0967741935484
SUT560	NA	chrVII:756535-757455(-)	SUTs	6.866688731626458e-6	4.468676348393595e-6	1.6640655143543897e-5	2.049135658680702e-5	2.1336936904899495e-6	2.8596889335233375e-6	15	5	14	29	3	3	43.6	39	34	34	34.1	39	44	48.4	63.8	66	66	35.2	38	19.2	19.4	19.6	38	49	49.2	49.4	49.6	49.8	46.7857142857143	45	15.6	22.4	34.1	45	55.75	60.2	65.05	65.7	74.4	43.5172413793103
SUT570	NA	chrVII:958775-959687(-)	SUTs	5.493350985301165e-6	4.468676348393595e-6	2.3772364490776995e-6	4.239591017960074e-6	7.112312301633165e-9	9.53229644507779e-9	12	5	2	6	NA	NA	48.75	51.5	35	35	35	51.5	54	56.2	57	57	57	28.8	30	12.2	16.4	20.6	30	34	35.8	37.6	39.4	41.2	31.5	31.5	21.15	22.3	23.45	31.5	37.25	38.4	39.55	40.7	41.85	37.1666666666667
SUT571,XUT_7R-459	NA	chrVII:999582-1000392(-)	XUTs	8.24002647795175e-6	1.2512293775502067e-5	5.943091122694249e-6	1.0598977544900183e-5	7.112312301633165e-9	9.53229644507779e-7	18	14	5	15	NA	1	32	31.5	20	20	20.55	31.5	43	43	43.9	45	45	47.5714285714286	47.5	19.25	23.7	29.55	47.5	62.5	65.4	66.05	66.7	70.15	54	56	33	33	33	56	69	71	73	75	77	36.4666666666667
SUT575	NA	chrVIII:78958-80438(-)	SUTs	9.61336422427704e-6	1.6980970123895662e-5	2.3772364490776995e-6	7.065985029933455e-7	4.267387380979899e-6	3.812918578031116e-6	21	19	2	1	6	4	48	53	25	25	31	53	67	67	67	70	70	42.3684210526316	44	11.5	12.8	16.5	44	54.5	61.4	65.9	69	73.6	67.5	67.5	67.05	67.1	67.15	67.5	67.75	67.8	67.85	67.9	67.95	28
SUT591	NA	chrVIII:406222-406766(-)	SUTs	1.3733377463252913e-6	1.787470539357438e-6	1.1886182245388497e-8	7.065985029933455e-7	7.112312301633165e-9	9.53229644507779e-7	3	2	NA	1	NA	1	57	57	57	57	57	57	57	57	57	57	57	49.5	49.5	49.05	49.1	49.15	49.5	49.75	49.8	49.85	49.9	49.95	NA	NA	NA	NA	NA	NA	NA	NA	NA	NA	NA	88
SUT597,XUT_8R-241,XUT_8R-242	NA	chrVIII:507712-509099(-)	XUTs	2.7466754926505826e-6	3.574941078714876e-6	1.1886182245388497e-6	7.065985029933455e-9	7.112312301633165e-9	9.53229644507779e-9	6	4	1	NA	NA	NA	54	54	20	20	20	54	88	88	88	88	88	42.5	42.5	26.95	28.9	30.85	42.5	50.25	52.2	54.15	56.1	58.05	69	69	69	69	69	69	69	69	69	69	69	NA
SUT601	NA	chrIX:28493-28789(-)	SUTs	6.866688731626458e-6	2.681205809036157e-6	1.1886182245388497e-6	2.119795508980037e-6	7.112312301633165e-9	9.53229644507779e-7	15	3	1	3	NA	1	38.6	38	32	32	32.3	38	43	43.4	44.8	45	45	36.3333333333333	31	20.2	21.4	22.6	31	45	47.8	50.6	53.4	56.2	21	21	21	21	21	21	21	21	21	21	21	28.3333333333333
SUT608,XUT_9R-63,SUT609	NA	chrIX:154189-155934(-)	XUTs	8.24002647795175e-6	1.87684406632531e-5	4.9921965430631684e-5	5.7234478742460986e-5	4.267387380979899e-6	6.6726075115544535e-6	18	21	42	81	6	7	52.3333333333333	57.5	32	32	34.75	57.5	58	58	64.3	72	72	48.3333333333333	49	21	23	37	49	55	57	60	69	70	48.9047619047619	48.5	27	28.2	31.75	48.5	59	60.8	63	66.6	70.9	45.9012345679012
SUT612	NA	chrIX:321909-323477(-)	SUTs	2.7466754926505826e-6	8.93735269678719e-7	1.1886182245388497e-8	7.065985029933455e-9	7.112312301633165e-9	9.53229644507779e-9	6	1	NA	NA	NA	NA	60.5	60.5	53	53	53	60.5	68	68	68	68	68	69	69	69	69	69	69	69	69	69	69	69	NA	NA	NA	NA	NA	NA	NA	NA	NA	NA	NA	NA
SUT614,XUT_9R-183	NA	chrIX:408333-410268(-)	XUTs	1.3733377463252913e-6	8.93735269678719e-7	1.1886182245388497e-6	1.413197005986691e-6	7.112312301633165e-9	9.53229644507779e-7	3	1	1	2	NA	1	63	63	63	63	63	63	63	63	63	63	63	36	36	36	36	36	36	36	36	36	36	36	29	29	29	29	29	29	29	29	29	29	29	43
SUT625,SUT626,XUT_10R-78	NA	chrX:195068-196020(-)	XUTs	2.7466754926505826e-6	1.0724823236144628e-5	4.754472898155399e-6	1.4838568562860257e-5	7.112312301633165e-9	1.906459289015558e-6	6	12	4	21	NA	2	40	40	18	18	18	40	62	62	62	62	62	35	34	14.75	17.4	19.6	34	43.25	46	49.8	54.2	57.25	21	16.5	10.3	10.6	10.9	16.5	26	29	32	35	38	45.9523809523809
SUT640,XUT_10R-197	NA	chrX:524108-524572(-)	XUTs	1.3733377463252913e-6	8.93735269678719e-9	2.3772364490776995e-6	7.065985029933455e-7	7.112312301633165e-9	9.53229644507779e-9	3	NA	2	1	NA	NA	64	64	64	64	64	64	64	64	64	64	64	NA	NA	NA	NA	NA	NA	NA	NA	NA	NA	NA	10.5	10.5	10.05	10.1	10.15	10.5	10.75	10.8	10.85	10.9	10.95	37
SUT643,XUT_10R-233	NA	chrX:605932-607438(-)	XUTs	1.3733377463252913e-6	8.93735269678719e-7	1.1886182245388497e-8	7.065985029933455e-7	7.112312301633165e-9	9.53229644507779e-9	3	1	NA	1	NA	NA	82	82	82	82	82	82	82	82	82	82	82	54	54	54	54	54	54	54	54	54	54	54	NA	NA	NA	NA	NA	NA	NA	NA	NA	NA	NA	51
SUT645	NA	chrX:623052-623324(-)	SUTs	2.7466754926505826e-6	8.93735269678719e-7	1.1886182245388497e-8	1.413197005986691e-6	7.112312301633165e-9	9.53229644507779e-9	6	1	NA	2	NA	NA	36.5	36.5	33	33	33	36.5	40	40	40	40	40	12	12	12	12	12	12	12	12	12	12	12	NA	NA	NA	NA	NA	NA	NA	NA	NA	NA	NA	30
SUT646,XUT_10R-249	NA	chrX:626836-628792(-)	XUTs	2.6093417180180537e-5	2.0555911202610536e-5	1.9017891592621596e-5	2.7557341616740474e-5	1.4935855833429646e-5	1.3345215023108907e-5	57	23	16	39	21	14	34.5789473684211	32	15.8	16	17.6	32	47	47.8	49.2	51.6	58.9999999999999	32.9130434782609	33	16.1	17.2	18	33	44	45.8	47	47.8	52.5	42.5625	38	18	21	22.25	38	56	59	59.75	61.5	73.75	37.1794871794872
SUT650,XUT_10R-276	NA	chrX:703396-705452(-)	XUTs	1.922672844855408e-5	2.5024587551004133e-5	3.922440140978204e-5	4.522230419157411e-5	8.534774761959798e-6	1.2391985378601128e-5	42	28	33	64	12	13	35.5	31.5	13.05	14	19	31.5	45	46.6	47	48	85.0499999999998	41.2857142857143	37.5	10.7	14.8	16	37.5	51.5	56	57.9	60.1	69.55	39.3333333333333	38	15.2	19.6	22	38	50	52	53.2	54.8	65.6	42.390625
SUT656,XUT_11R-12,SUT657,SUT658,CUT701,XUT_11R-13	NA	chrXI:19757-24917(-)	CUTs	4.120013238975875e-6	2.681205809036157e-6	2.3772364490776995e-6	5.652788023946764e-6	2.1336936904899495e-6	3.812918578031116e-6	9	3	2	8	3	4	53.3333333333333	60	21	21	21	60	79	79	79	79	79	36.6666666666667	35	14.3	16.6	18.9	35	49	51.8	54.6	57.4	60.2	37	37	19	21	23	37	47	49	51	53	55	53
SUT661	NA	chrXI:150904-153088(-)	SUTs	1.3733377463252913e-6	1.787470539357438e-6	1.1886182245388497e-8	7.065985029933455e-9	7.112312301633165e-9	9.53229644507779e-9	3	2	NA	NA	NA	NA	24	24	24	24	24	24	24	24	24	24	24	53	53	39.5	41	42.5	53	60.5	62	63.5	65	66.5	NA	NA	NA	NA	NA	NA	NA	NA	NA	NA	NA	NA
SUT662	NA	chrXI:179104-179464(-)	SUTs	1.785339070222879e-5	8.93735269678719e-6	1.1886182245388498e-5	2.119795508980037e-6	4.267387380979899e-6	7.625837156062232e-6	39	10	10	3	6	8	33.6923076923077	38	8	10	11.4	38	44	49	50.8	55	70	33.5	33	12.25	14.5	17.8	33	42.75	45.4	48.55	52	56.5	25.5	24.5	10.7	13.4	15.75	24.5	30	31	33.25	36.6	43.8	45.3333333333333
SUT663,XUT_11R-81	NA	chrXI:203550-205220(-)	XUTs	1.3733377463252913e-6	8.93735269678719e-7	1.1886182245388497e-6	7.065985029933455e-7	7.112312301633165e-9	9.53229644507779e-9	3	1	1	1	NA	NA	21	21	21	21	21	21	21	21	21	21	21	41	41	41	41	41	41	41	41	41	41	41	27	27	27	27	27	27	27	27	27	27	27	55
SUT665,XUT_11R-114	NA	chrXI:263871-266139(-)	XUTs	1.5106715209578206e-5	1.6087234854216942e-5	1.3074800469927346e-5	1.8371561077826985e-5	6.401081071469848e-6	5.719377867046675e-6	33	18	11	26	9	6	56.7272727272727	56	30	45	45	56	70	70	72	72	73	45.8888888888889	39.5	22.65	29.6	32.55	39.5	62.5	63	63.45	64.6	67.5	69	70	24	29	36.5	70	94.5	109	111	113	113	52.4615384615385
SUT666,XUT_11R-117,SUT667	NA	chrXI:270399-273250(-)	XUTs	1.5106715209578206e-5	1.87684406632531e-5	1.5452036919005044e-5	2.1904553592793713e-5	6.401081071469848e-6	6.6726075115544535e-6	33	21	13	31	9	7	64.3636363636364	67	47	47	47	67	76	76	79	79	81	55.1904761904762	52	24	37	38	52	61	62	72	83	84	45.3076923076923	43	30.6	33.2	33.8	43	49	56.8	62.6	64.4	65.8	51.9354838709677
SUT670,XUT_11R-124	NA	chrXI:303135-307164(-)	XUTs	7.187134205769025e-5	6.613640995622521e-5	4.160163785885974e-5	3.0383735628713855e-5	1.9203243214409545e-5	2.4783970757202257e-5	157	74	35	43	27	26	46.6942675159236	46	16	18	20	46	61	67	73.2	76	86	40.8648648648649	37.5	16.65	19	20	37.5	50	56.8	61	63.4	72	30.0857142857143	27	12.4	13	14	27	38.5	40	48.1	57.6	62.2	32.7209302325581
SUT672,XUT_11R-134	NA	chrXI:315023-315940(-)	XUTs	1.3733377463252913e-6	8.93735269678719e-9	4.754472898155399e-6	1.413197005986691e-6	7.112312301633165e-9	9.53229644507779e-9	3	NA	4	2	NA	NA	30	30	30	30	30	30	30	30	30	30	30	NA	NA	NA	NA	NA	NA	NA	NA	NA	NA	NA	31.5	33.5	17.95	19.9	21.85	33.5	39.25	40	40.75	41.5	42.25	39.5
SUT674	NA	chrXI:340775-341759(-)	SUTs	6.866688731626458e-6	2.681205809036157e-6	3.5658546736165488e-6	7.065985029933455e-9	7.112312301633165e-9	9.53229644507779e-9	15	3	3	NA	NA	NA	39.4	44	26	26	26.9	44	45	45.4	46.8	47	47	40	49	15.7	19.4	23.1	49	54	55	56	57	58	52	59	23	27	31	59	68.5	70.4	72.3	74.2	76.1	NA
SUT678,XUT_11R-166	NA	chrXI:363928-365254(-)	XUTs	1.3733377463252913e-6	8.93735269678719e-9	2.3772364490776995e-6	3.5329925149667276e-6	2.1336936904899495e-6	9.53229644507779e-7	3	NA	2	5	3	1	18	18	18	18	18	18	18	18	18	18	18	NA	NA	NA	NA	NA	NA	NA	NA	NA	NA	NA	12.5	12.5	10.25	10.5	10.75	12.5	13.75	14	14.25	14.5	14.75	36.8
SUT681	NA	chrXI:521520-523000(-)	SUTs	1.3733377463252913e-6	4.468676348393595e-6	2.3772364490776995e-6	2.119795508980037e-6	7.112312301633165e-9	9.53229644507779e-9	3	5	2	3	NA	NA	36	36	36	36	36	36	36	36	36	36	36	43.6	44	35	36	37	44	48	49	50	51	52	46.5	46.5	20.85	23.7	26.55	46.5	60.75	63.6	66.45	69.3	72.15	22.6666666666667
SUT684,XUT_11R-273	NA	chrXI:649530-650356(-)	XUTs	1.922672844855408e-5	9.831087966465908e-6	1.1886182245388498e-5	9.892379041906838e-6	4.267387380979899e-6	6.6726075115544535e-6	42	11	10	14	6	7	43.3571428571429	41.5	24.15	27	37	41.5	48	54.4	56	60	62.85	36.2727272727273	31	20.5	21	22.5	31	45	47	48.5	50	59.5	26.7	23	14.25	16.5	18.05	23	35.75	40.6	41.95	43.1	43.55	40.9285714285714
SUT685	NA	chrXII:36349-37141(-)	SUTs	1.3733377463252913e-6	8.93735269678719e-9	1.1886182245388497e-8	2.119795508980037e-6	7.112312301633165e-9	1.906459289015558e-6	3	NA	NA	3	NA	2	50	50	50	50	50	50	50	50	50	50	50	NA	NA	NA	NA	NA	NA	NA	NA	NA	NA	NA	NA	NA	NA	NA	NA	NA	NA	NA	NA	NA	NA	37.6666666666667
SUT686,XUT_12R-44	NA	chrXII:112125-114336(-)	XUTs	8.24002647795175e-6	4.468676348393595e-6	5.943091122694249e-6	2.826394011973382e-6	4.267387380979899e-6	1.906459289015558e-6	18	5	5	4	6	2	47.5	47	28	28	32.95	47	57	57	62.4	69	69	54.2	53	51.2	51.4	51.6	53	55	56	57	58	59	65	58	31.8	37.6	43.4	58	70	79.2	88.4	97.6	106.8	41
SUT687,XUT_12R-76	NA	chrXII:203085-204756(-)	XUTs	4.120013238975875e-6	1.2512293775502067e-5	9.508945796310798e-6	5.652788023946764e-6	2.1336936904899495e-6	9.53229644507779e-7	9	14	8	8	3	1	71	71	68	68	68	71	74	74	74	74	74	56	56	27.2	33.9	42.35	56	65.5	67.6	70.1	71.4	82.5	42.875	50	14.15	17.3	20.85	50	55.75	56.8	57.85	59.2	60.6	45.875
SUT689	NA	chrXII:287765-288885(-)	SUTs	5.493350985301165e-6	1.787470539357438e-6	2.3772364490776995e-6	3.5329925149667276e-6	7.112312301633165e-9	9.53229644507779e-9	12	2	2	5	NA	NA	42.75	36	28	28	28	36	45.5	64.2	71	71	71	60.5	60.5	45.65	47.3	48.95	60.5	68.75	70.4	72.05	73.7	75.35	53.5	53.5	26.95	29.9	32.85	53.5	68.25	71.2	74.15	77.1	80.05	28
SUT693,XUT_12R-113,SUT694	NA	chrXII:322085-326261(-)	XUTs	4.577792487750972e-6	7.149882157429752e-6	3.5658546736165488e-6	6.35938652694011e-6	7.112312301633165e-9	9.53229644507779e-7	10	8	3	9	NA	1	59.2	39	18	18	18	39	105.25	118	118	118	118	49	43.5	25.7	26.4	27.8	43.5	55.25	55.6	55.95	68.9	83.95	106	122	71.6	77.2	82.8	122	126	126.8	127.6	128.4	129.2	45.5555555555556
SUT697,XUT_12R-171	NA	chrXII:498157-498716(-)	XUTs	1.3733377463252913e-6	8.93735269678719e-7	1.1886182245388497e-6	2.119795508980037e-6	7.112312301633165e-9	9.53229644507779e-7	3	1	1	3	NA	1	11	11	11	11	11	11	11	11	11	11	11	55	55	55	55	55	55	55	55	55	55	55	38	38	38	38	38	38	38	38	38	38	38	50.3333333333333
SUT699	NA	chrXII:614229-614581(-)	SUTs	1.3733377463252913e-6	2.681205809036157e-6	5.943091122694249e-6	6.35938652694011e-6	2.1336936904899495e-6	1.906459289015558e-6	3	3	5	9	3	2	38	38	38	38	38	38	38	38	38	38	38	54.6666666666667	44	33.2	34.4	35.6	44	66	70.4	74.8	79.2	83.6	17.4	20	7	8	9	20	20	22	24	26	28	32
SUT702,XUT_12R-239	NA	chrXII:659837-661453(-)	XUTs	3.2044547414256802e-6	4.468676348393595e-6	2.3772364490776995e-6	7.7725835329268e-6	2.1336936904899495e-6	2.8596889335233375e-6	7	5	2	11	3	3	49.8571428571429	40	25.3	31.6	37.9	40	70	70	70	70	70	37.6	33	26.8	27.6	28.4	33	46	47.4	48.8	50.2	51.6	25	25	20.5	21	21.5	25	27.5	28	28.5	29	29.5	27.2727272727273
SUT707,XUT_12R-297	NA	chrXII:806843-809185(-)	XUTs	6.866688731626458e-6	5.362411618072314e-6	1.0697564020849647e-5	8.479182035920147e-6	4.267387380979899e-6	9.53229644507779e-7	15	6	9	12	6	1	47.6	51	37	37	37.4	51	53	53.6	55.7	56	56	46.8333333333333	54.5	18.25	18.5	18.75	54.5	60.5	62	64.75	67.5	70.25	36.3333333333333	34	17.4	17.8	18.8	34	50	52	54	57.2	61.6	31.3333333333333
SUT709	NA	chrXII:921643-922387(-)	SUTs	1.3733377463252913e-6	2.681205809036157e-6	1.1886182245388497e-8	7.065985029933455e-9	7.112312301633165e-9	9.53229644507779e-9	3	3	NA	NA	NA	NA	43	43	43	43	43	43	43	43	43	43	43	28.6666666666667	22	15.7	16.4	17.1	22	35.5	38.2	40.9	43.6	46.3	NA	NA	NA	NA	NA	NA	NA	NA	NA	NA	NA	NA
SUT710,XUT_12R-336,CUT753,XUT_12R-337	NA	chrXII:928244-929596(-)	CUTs	8.24002647795175e-6	1.2512293775502067e-5	7.1317093472330975e-6	6.35938652694011e-6	1.1379699682613064e-5	1.048552608958557e-5	18	14	6	9	16	11	20.6666666666667	17.5	12	12	14.2	17.5	26	26	30.05	35	35	40.1428571428571	44.5	13	13.9	15.85	44.5	57.25	58.4	59.05	59.7	61.75	21.3333333333333	18	4.5	6	7.5	18	35.25	39	39.5	40	40.5	28.6666666666667
SUT711	NA	chrXII:1025380-1026708(-)	SUTs	1.785339070222879e-5	1.4299764314859504e-5	4.754472898155399e-6	2.826394011973382e-6	8.534774761959798e-6	4.766148222538895e-6	39	16	4	4	12	5	45.1538461538462	45	18	24	31.7	45	54	57	57.9	60	71	48.1875	49	20.25	24.5	27.25	49	63.5	68	71	74.5	78.5	21	20.5	19.15	19.3	19.45	20.5	21.75	22.2	22.65	23.1	23.55	35.5
SUT712,XUT_12R-385	NA	chrXII:1029908-1030701(-)	XUTs	4.120013238975875e-6	8.043617427108471e-6	1.1886182245388497e-6	2.119795508980037e-6	7.112312301633165e-9	9.53229644507779e-7	9	9	1	3	NA	1	66.6666666666667	66	63	63	63	66	71	71	71	71	71	42.8888888888889	38	22.6	28.2	31.6	38	58	58.8	59.6	62.8	68.4	24	24	24	24	24	24	24	24	24	24	24	36
SUT715	NA	chrXIII:29877-30309(-)	SUTs	1.3733377463252913e-6	8.93735269678719e-9	1.1886182245388497e-8	7.065985029933455e-9	7.112312301633165e-9	9.53229644507779e-9	3	NA	NA	NA	NA	NA	12	12	12	12	12	12	12	12	12	12	12	NA	NA	NA	NA	NA	NA	NA	NA	NA	NA	NA	NA	NA	NA	NA	NA	NA	NA	NA	NA	NA	NA	NA
SUT717	NA	chrXIII:121365-122981(-)	SUTs	2.7466754926505826e-6	4.468676348393595e-6	1.1886182245388497e-8	2.119795508980037e-6	7.112312301633165e-9	9.53229644507779e-9	6	5	NA	3	NA	NA	61	61	53	53	53	61	69	69	69	69	69	42.8	44	27.2	28.4	29.6	44	54	54.8	55.6	56.4	57.2	NA	NA	NA	NA	NA	NA	NA	NA	NA	NA	NA	73.3333333333333
SUT725	NA	chrXIII:271701-271917(-)	SUTs	1.3733377463252913e-6	8.93735269678719e-7	3.5658546736165488e-6	3.5329925149667276e-6	2.1336936904899495e-6	9.53229644507779e-9	3	1	3	5	3	NA	28	28	28	28	28	28	28	28	28	28	28	41	41	41	41	41	41	41	41	41	41	41	26	27	16.2	17.4	18.6	27	31.5	32.4	33.3	34.2	35.1	37.8
SUT733	NA	chrXIII:616045-616325(-)	SUTs	1.3733377463252913e-6	1.787470539357438e-6	1.1886182245388497e-8	1.413197005986691e-6	4.267387380979899e-6	9.53229644507779e-7	3	2	NA	2	6	1	59	59	59	59	59	59	59	59	59	59	59	36	36	23.4	24.8	26.2	36	43	44.4	45.8	47.2	48.6	NA	NA	NA	NA	NA	NA	NA	NA	NA	NA	NA	28
SUT740	NA	chrXIII:898029-898301(-)	SUTs	2.7466754926505826e-6	8.93735269678719e-7	1.1886182245388497e-8	7.065985029933455e-9	2.1336936904899495e-6	2.8596889335233375e-6	6	1	NA	NA	3	3	49.5	49.5	41	41	41	49.5	58	58	58	58	58	18	18	18	18	18	18	18	18	18	18	18	NA	NA	NA	NA	NA	NA	NA	NA	NA	NA	NA	NA
SUT750,XUT_14R-229	NA	chrXIV:542120-543180(-)	XUTs	1.3733377463252913e-6	5.362411618072314e-6	5.943091122694249e-6	4.946189520953419e-6	7.112312301633165e-9	1.906459289015558e-6	3	6	5	7	NA	2	33	33	33	33	33	33	33	33	33	33	33	46.8333333333333	45	35.25	36.5	37.75	45	54.5	57	58	59	60	46	42	29.8	30.6	31.4	42	59	60.6	62.2	63.8	65.4	52.7142857142857
SUT751,XUT_14R-264	NA	chrXIV:604472-605775(-)	XUTs	1.3733377463252913e-6	8.93735269678719e-9	3.5658546736165488e-6	7.065985029933455e-6	4.267387380979899e-6	2.8596889335233375e-6	3	NA	3	10	6	3	18	18	18	18	18	18	18	18	18	18	18	NA	NA	NA	NA	NA	NA	NA	NA	NA	NA	NA	26.3333333333333	22	22	22	22	22	28.5	29.8	31.1	32.4	33.7	41.6
SUT753,XUT_14R-284	NA	chrXIV:635432-636864(-)	XUTs	1.3733377463252913e-6	6.256146887751033e-6	8.320327571771949e-6	7.065985029933455e-7	7.112312301633165e-9	4.766148222538895e-6	3	7	7	1	NA	5	23	23	23	23	23	23	23	23	23	23	23	49.2857142857143	53	27.8	32.6	37.4	53	58.5	60.6	62	62	62	57	43	31.7	34.4	37.1	43	62	66.8	75.7	92.8	109.9	52
SUT770	NA	chrXV:348990-349750(-)	SUTs	4.120013238975875e-6	4.468676348393595e-6	1.1886182245388497e-8	3.5329925149667276e-6	7.112312301633165e-9	9.53229644507779e-9	9	5	NA	5	NA	NA	37	37	34	34	34	37	40	40	40	40	40	40.2	42	25.2	25.4	25.6	42	47	49.8	52.6	55.4	58.2	NA	NA	NA	NA	NA	NA	NA	NA	NA	NA	NA	42.2
SUT784,XUT_15R-314,SUT785	NA	chrXV:690094-692225(-)	XUTs	8.24002647795175e-6	1.787470539357438e-6	3.5658546736165488e-6	3.5329925149667276e-6	4.267387380979899e-6	3.812918578031116e-6	18	2	3	5	6	4	74.5	58.5	13	13	31.7	58.5	72	72	128.7	198	198	60.5	60.5	48.35	49.7	51.05	60.5	67.25	68.6	69.95	71.3	72.65	32.3333333333333	21	15.6	16.2	16.8	21	41	45	49	53	57	42
SUT786,XUT_15R-327	NA	chrXV:721742-722630(-)	XUTs	1.2360039716927623e-5	6.256146887751033e-6	8.320327571771949e-6	6.35938652694011e-6	4.267387380979899e-6	2.8596889335233375e-6	27	7	7	9	6	3	46	52	26	27.2	28	52	55	60.6	62	64.8	69	39.8571428571429	41	18.6	19.2	19.8	41	44.5	45.4	49.2	58.8	68.4	42.1428571428571	42	23.8	25.6	27.4	42	55.5	57	58.5	60	61.5	47
SUT788,XUT_15R-355	NA	chrXV:804239-804854(-)	XUTs	5.493350985301165e-6	2.681205809036157e-6	1.1886182245388497e-8	7.065985029933455e-7	2.1336936904899495e-6	1.906459289015558e-6	12	3	NA	1	3	2	38.75	38	23	23	23	38	45.5	53.2	56	56	56	41.3333333333333	40	39.1	39.2	39.3	40	42.5	43	43.5	44	44.5	NA	NA	NA	NA	NA	NA	NA	NA	NA	NA	NA	45
SUT791	NA	chrXV:836519-837239(-)	SUTs	4.120013238975875e-6	8.93735269678719e-7	5.943091122694249e-6	4.239591017960074e-6	7.112312301633165e-9	9.53229644507779e-9	9	1	5	6	NA	NA	76.3333333333333	64	27	27	27	64	138	138	138	138	138	32	32	32	32	32	32	32	32	32	32	32	43	45	25.2	27.4	29.6	45	46	50.2	54.4	58.6	62.8	43.3333333333333
SUT800	NA	chrXV:1026631-1028031(-)	SUTs	5.493350985301165e-6	1.1618558505823347e-5	1.1886182245388497e-8	3.5329925149667276e-6	7.112312301633165e-9	9.53229644507779e-7	12	13	NA	5	NA	1	54.75	53	45	45	45	53	58.25	65.4	68	68	68	60.0769230769231	54	30	34	40	54	80	83	86.6	91.4	95.8	NA	NA	NA	NA	NA	NA	NA	NA	NA	NA	NA	37.8
SUT804,XUT_16R-18	NA	chrXVI:40165-41271(-)	XUTs	1.3733377463252913e-6	3.574941078714876e-6	1.1886182245388497e-8	4.239591017960074e-6	7.112312301633165e-9	9.53229644507779e-9	3	4	NA	6	NA	NA	53	53	53	53	53	53	53	53	53	53	53	42.5	43.5	19.3	22.6	25.9	43.5	53.5	56.2	58.9	61.6	64.3	NA	NA	NA	NA	NA	NA	NA	NA	NA	NA	NA	39.6666666666667
SUT812,CUT893	NA	chrXVI:347671-348855(-)	CUTs	1.3733377463252913e-6	3.574941078714876e-6	1.1886182245388497e-6	7.065985029933455e-7	7.112312301633165e-9	1.906459289015558e-6	3	4	1	1	NA	2	26	26	26	26	26	26	26	26	26	26	26	72.5	59.5	46.75	47.5	48.25	59.5	82.25	90.8	99.35	107.9	116.45	40	40	40	40	40	40	40	40	40	40	40	34
SUT823	NA	chrXVI:585751-586591(-)	SUTs	1.3733377463252913e-6	8.93735269678719e-9	1.1886182245388497e-6	1.413197005986691e-6	7.112312301633165e-9	9.53229644507779e-7	3	NA	1	2	NA	1	25	25	25	25	25	25	25	25	25	25	25	NA	NA	NA	NA	NA	NA	NA	NA	NA	NA	NA	16	16	16	16	16	16	16	16	16	16	16	47.5
SUT828,XUT_16R-283	NA	chrXVI:627335-629223(-)	XUTs	5.493350985301165e-6	5.362411618072314e-6	4.754472898155399e-6	2.826394011973382e-6	7.112312301633165e-9	9.53229644507779e-7	12	6	4	4	NA	1	27.75	32	6	6	6	32	39.5	40.6	41	41	41	32.3333333333333	30	15.75	19.5	23.25	30	38.5	41	44.25	47.5	50.75	41	36.5	20.8	22.6	24.4	36.5	49.5	54	58.5	63	67.5	44.75
SUT829,XUT_16R-288,CUT907	NA	chrXVI:643543-645239(-)	CUTs	9.61336422427704e-6	5.362411618072314e-6	7.1317093472330975e-6	5.652788023946764e-6	4.267387380979899e-6	1.3345215023108907e-5	21	6	6	8	6	14	46.1428571428571	39	21	21	30	39	65	65	65	68	68	51.8333333333333	52	26.5	27	27.5	52	58.25	59	67.75	76.5	85.25	39	34.5	21.25	22.5	23.75	34.5	40	41	50.5	60	69.5	52
SUT836,XUT_16R-349,XUT_16R-351	NA	chrXVI:781967-785375(-)	XUTs	1.785339070222879e-5	1.3406029045180784e-5	8.320327571771949e-6	1.9784758083813675e-5	1.0668468452449747e-5	5.719377867046675e-6	39	15	7	28	15	6	64.4615384615385	62	34	38	49.2	62	74	77	77.9	80	92	48.5333333333333	51	24	26	29.6	51	63	64.4	65.8	67.2	69.2	66	56	42.5	47	51.5	56	70.5	72.6	78.4	91.6	104.8	44.6428571428571
SUT838	NA	chrXVI:789447-789607(-)	SUTs	1.3733377463252913e-6	8.93735269678719e-7	1.1886182245388497e-8	7.065985029933455e-9	4.267387380979899e-6	9.53229644507779e-9	3	1	NA	NA	6	NA	34	34	34	34	34	34	34	34	34	34	34	35	35	35	35	35	35	35	35	35	35	35	NA	NA	NA	NA	NA	NA	NA	NA	NA	NA	NA	NA
SUT840,XUT_16R-363	NA	chrXVI:797791-799057(-)	XUTs	1.3733377463252913e-6	2.681205809036157e-6	2.3772364490776995e-6	2.826394011973382e-6	7.112312301633165e-9	1.906459289015558e-6	3	3	2	4	NA	2	28	28	28	28	28	28	28	28	28	28	28	60.6666666666667	63	52.2	53.4	54.6	63	65.5	66	66.5	67	67.5	62.5	62.5	51.25	52.5	53.75	62.5	68.75	70	71.25	72.5	73.75	39.75
SUT841	NA	chrXVI:825055-825463(-)	SUTs	5.493350985301165e-6	5.362411618072314e-6	2.3772364490776995e-6	1.413197005986691e-6	7.112312301633165e-7	9.53229644507779e-9	12	6	2	2	1	NA	40.25	41	20	20	20	41	47	55.8	59	59	59	31	23.5	19.75	20.5	21.25	23.5	33.75	37	43	49	55	35	35	26.9	27.8	28.7	35	39.5	40.4	41.3	42.2	43.1	38
tD(GUC)O	NA	chrXV:571962-572098(+)	other	1.3733377463252915e-5	7.149882157429752e-6	4.754472898155399e-6	1.0598977544900183e-5	4.267387380979899e-6	6.6726075115544535e-6	30	8	4	15	6	7	36.8	32.5	12	12	12	32.5	54	55.8	63	64.3	76	24	20	9	9	9.15	20	27.5	28.2	28.9	40.1	53.05	18.75	19	8.2	9.4	10.6	19	24.75	25.8	26.85	27.9	28.95	30.4666666666667
tE(UUC)G1	NA	chrVII:328644-328771(+)	other	3.15867681654817e-5	2.0555911202610536e-5	1.6640655143543897e-5	1.4838568562860257e-5	1.0668468452449747e-5	1.048552608958557e-5	69	23	14	21	15	11	34.5217391304348	32	10	14	14	32	46	46	50	65	70	29.8260869565217	28	10.2	12.4	14.3	28	39.5	41.8	44.4	45.8	47.8	27.4285714285714	22.5	8.95	10	10	22.5	39.75	46	52.1	53.4	54.7	31.6190476190476
tE(UUC)K	NA	chrXI:140760-141038(-)	other	6.866688731626458e-6	4.468676348393595e-6	8.320327571771949e-6	1.0598977544900183e-5	4.267387380979899e-6	4.766148222538895e-6	15	5	7	15	6	5	47.6	50	41	41	41.1	50	50	51	54.5	55	55	41	49	14.6	20.2	25.8	49	53	53.8	54.6	55.4	56.2	48.2857142857143	48	33.2	37.4	41.6	48	49	49	51.5	59	66.5	44.2666666666667
TLC1_TLC1	TLC1	chrII:307587-308887(+)	other	1.0162699322807156e-4	8.132990954076343e-5	3.684716496070434e-5	4.875529670654084e-5	8.534774761959798e-6	1.6204903956632244e-5	222	91	31	69	12	17	54.3243243243243	58	21	24	30	58	69	71	71	73	84.95	54.1868131868132	53	20	28	32.5	53	65	69	71.5	77	95.5	42.7096774193548	50	7.5	10	15	50	61	62	64	66	74	38.0434782608696
tR(UCU)G2	NA	chrVII:828583-828807(-)	other	6.866688731626458e-6	7.149882157429752e-6	8.320327571771949e-6	1.8371561077826985e-5	1.0668468452449747e-5	1.3345215023108907e-5	15	8	7	26	15	14	22.4	23	10	10	10.5	23	26	28.4	36.8	38	38	37.125	29	12.35	12.7	13.05	29	42.75	48	53.25	69.9	88.45	32	34	15.3	15.6	15.9	34	39.5	39.8	40.7	42.8	44.9	27.1153846153846
tT(UGU)G2,YGR256W	NA	chrVII:1004290-1006154(+)	other	1.64800529559035e-5	9.831087966465908e-6	3.446992851162664e-5	3.603652365266062e-5	1.0668468452449747e-5	1.048552608958557e-5	36	11	29	51	15	11	44	27.5	15	21	21.25	27.5	50	50	55.25	57	178	35.2727272727273	41	9.5	11	12.5	41	47	49	50	51	57	41	40	16	17.6	21.2	40	51	52.2	54	57.2	67.4	45.6274509803922
tV(AAC)G3	NA	chrVII:73702-74238(-)	other	8.24002647795175e-6	7.149882157429752e-6	8.320327571771949e-6	7.7725835329268e-6	7.112312301633165e-9	9.53229644507779e-9	18	8	7	11	NA	NA	43.8333333333333	43	26	26	30.95	43	52	52	57.4	64	64	61.25	57	24.55	29.1	33	57	66.25	72.2	78.15	100	124.5	35.1428571428571	36	16.3	16.6	16.9	36	49.5	52.8	55.3	56.2	57.1	29.7272727272727
XUT_10F-15,SUT199	NA	chrX:50013-50698(+)	XUTs	1.3733377463252913e-6	2.681205809036157e-6	2.3772364490776995e-6	2.119795508980037e-6	2.1336936904899495e-6	1.906459289015558e-6	3	3	2	3	3	2	34	34	34	34	34	34	34	34	34	34	34	57.6666666666667	48	41.7	42.4	43.1	48	66	69.6	73.2	76.8	80.4	48.5	48.5	32.75	34.5	36.25	48.5	57.25	59	60.75	62.5	64.25	54
XUT_10F-151	NA	chrX:329777-330243(+)	XUTs	1.3733377463252913e-6	1.787470539357438e-6	1.1886182245388497e-8	1.413197005986691e-6	2.1336936904899495e-6	9.53229644507779e-7	3	2	NA	2	3	1	26	26	26	26	26	26	26	26	26	26	26	29.5	29.5	16.45	17.9	19.35	29.5	36.75	38.2	39.65	41.1	42.55	NA	NA	NA	NA	NA	NA	NA	NA	NA	NA	NA	29.5
XUT_10F-203,SUT213,CUT214	NA	chrX:457926-458856(+)	CUTs	1.3733377463252913e-6	8.93735269678719e-6	2.3772364490776995e-6	2.826394011973382e-6	4.267387380979899e-6	9.53229644507779e-7	3	10	2	4	6	1	42	42	42	42	42	42	42	42	42	42	42	49.6	46	23.25	25.5	26.7	46	71.75	72.6	73.95	75.5	77.75	45.5	45.5	25.25	27.5	29.75	45.5	56.75	59	61.25	63.5	65.75	35.25
XUT_10F-213	NA	chrX:471764-472297(+)	XUTs	1.3733377463252913e-6	8.93735269678719e-7	1.1886182245388497e-8	7.065985029933455e-7	7.112312301633165e-9	9.53229644507779e-9	3	1	NA	1	NA	NA	42	42	42	42	42	42	42	42	42	42	42	46	46	46	46	46	46	46	46	46	46	46	NA	NA	NA	NA	NA	NA	NA	NA	NA	NA	NA	24
XUT_10F-321	NA	chrX:724149-724836(+)	XUTs	1.3733377463252913e-6	8.93735269678719e-7	1.1886182245388497e-8	7.065985029933455e-7	7.112312301633165e-9	9.53229644507779e-9	3	1	NA	1	NA	NA	31	31	31	31	31	31	31	31	31	31	31	40	40	40	40	40	40	40	40	40	40	40	NA	NA	NA	NA	NA	NA	NA	NA	NA	NA	NA	17
XUT_10F-326	NA	chrX:741539-742277(+)	XUTs	2.7466754926505826e-6	8.93735269678719e-7	1.1886182245388497e-8	1.413197005986691e-6	7.112312301633165e-9	9.53229644507779e-9	6	1	NA	2	NA	NA	53	53	25	25	25	53	81	81	81	81	81	11	11	11	11	11	11	11	11	11	11	11	NA	NA	NA	NA	NA	NA	NA	NA	NA	NA	NA	136
XUT_10F-55,SUT204	NA	chrX:123792-126477(+)	XUTs	6.866688731626458e-6	1.1618558505823347e-5	4.754472898155399e-6	1.0598977544900183e-5	7.112312301633165e-9	3.812918578031116e-6	15	13	4	15	NA	4	33	26	17	17	17.7	26	43	45.4	53.8	55	55	39.6153846153846	39	22.6	23.2	23.8	39	47	49.4	53.4	60.6	63.4	25.75	18	15	15	15	18	28.75	33.4	38.05	42.7	47.35	44.4
XUT_10F-62	NA	chrX:136744-137069(+)	XUTs	1.3733377463252913e-6	8.93735269678719e-9	2.3772364490776995e-6	2.826394011973382e-6	7.112312301633165e-9	9.53229644507779e-9	3	NA	2	4	NA	NA	46	46	46	46	46	46	46	46	46	46	46	NA	NA	NA	NA	NA	NA	NA	NA	NA	NA	NA	22	22	13.9	14.8	15.7	22	26.5	27.4	28.3	29.2	30.1	40.25
XUT_10F-87,CUT206	NA	chrX:181444-183208(+)	CUTs	1.3733377463252913e-6	8.93735269678719e-9	1.1886182245388497e-6	1.413197005986691e-6	7.112312301633165e-9	1.906459289015558e-6	3	NA	1	2	NA	2	70	70	70	70	70	70	70	70	70	70	70	NA	NA	NA	NA	NA	NA	NA	NA	NA	NA	NA	12	12	12	12	12	12	12	12	12	12	12	46
XUT_10R-128,SUT632	NA	chrX:339407-342271(-)	XUTs	5.493350985301165e-6	6.256146887751033e-6	3.5658546736165488e-6	2.826394011973382e-6	7.112312301633165e-9	9.53229644507779e-9	12	7	3	4	NA	NA	61.75	61	21	21	21	61	87.5	99.6	104	104	104	44.5714285714286	49	21.5	23	24.5	49	52	52.6	54.9	60.6	66.3	20.3333333333333	21	18.3	18.6	18.9	21	21.5	21.6	21.7	21.8	21.9	45.25
XUT_10R-186	NA	chrX:472100-472495(-)	XUTs	1.5106715209578206e-5	1.3406029045180784e-5	9.508945796310798e-6	1.3425371556873565e-5	2.1336936904899495e-6	3.812918578031116e-6	33	15	8	19	3	4	46.3636363636364	49	14	17	17	49	64	64	64	64	95	42.8666666666667	40	10.5	18.4	28.1	40	61.5	63.2	63.9	66.4	70.4	31.875	28	6.7	7.4	8.15	28	46.75	54.8	62.85	65.5	67.25	37.2631578947368
XUT_10R-206,SUT642	NA	chrX:539438-540524(-)	XUTs	1.2360039716927623e-5	7.149882157429752e-6	5.943091122694249e-6	7.7725835329268e-6	2.1336936904899495e-6	9.53229644507779e-7	27	8	5	11	3	1	61.1111111111111	50	33	35.4	37	50	82	83.6	84	88.8	96	44	44.5	38.35	38.7	39	44.5	46	46	46	48.7	51.85	63	59	40.6	44.2	47.8	59	82	82	82	82	82	40.0909090909091
XUT_10R-209	NA	chrX:543571-543897(-)	XUTs	2.7466754926505826e-6	1.787470539357438e-6	1.1886182245388497e-6	1.413197005986691e-6	4.267387380979899e-6	9.53229644507779e-9	6	2	1	2	6	NA	51.5	51.5	49	49	49	51.5	54	54	54	54	54	25	25	12.4	13.8	15.2	25	32	33.4	34.8	36.2	37.6	10	10	10	10	10	10	10	10	10	10	10	17
XUT_10R-39,SUT621,SUT622	NA	chrX:116320-117722(-)	XUTs	4.120013238975875e-6	6.256146887751033e-6	1.0697564020849647e-5	2.402434910177375e-5	4.267387380979899e-6	2.8596889335233375e-6	9	7	9	34	6	3	34.3333333333333	36	22	22	22	36	45	45	45	45	45	45.8571428571429	46	21.7	24.4	27.1	46	56	56	58.9	67.6	76.3	44	41	22.2	23.4	26.8	41	52	52.8	53.6	58.6	67.8	41.0588235294118
XUT_10R-52,SUT624	NA	chrX:144133-144940(-)	XUTs	8.24002647795175e-6	9.831087966465908e-6	5.943091122694249e-6	2.826394011973382e-6	2.1336936904899495e-6	9.53229644507779e-7	18	11	5	4	3	1	44	44	19	19	24.5	44	60	60	63.6	68	68	40.5454545454545	38	23.5	27	28	38	52.5	54	55.5	57	60	43.6	46	28.8	31.6	34.4	46	46	48.8	51.6	54.4	57.2	36.25
XUT_10R-84,SUT627,SUT628	NA	chrX:224423-227102(-)	XUTs	5.493350985301165e-6	1.0724823236144628e-5	4.754472898155399e-6	4.946189520953419e-6	8.534774761959798e-6	5.719377867046675e-6	12	12	4	7	12	6	54.25	51	45	45	45	51	56.5	66.4	70	70	70	48.9166666666667	43.5	33.85	37.3	38.95	43.5	49.25	49.8	57.7	69.8	81	48	39.5	24.8	26.6	28.4	39.5	55.5	62.4	69.3	76.2	83.1	59.5714285714286
XUT_11F-10,SUT218,SUT219	NA	chrXI:18555-21224(+)	XUTs	4.120013238975875e-6	3.574941078714876e-6	8.320327571771949e-6	1.2012174550886875e-5	7.112312301633165e-9	9.53229644507779e-7	9	4	7	17	NA	1	46.6666666666667	44	35	35	35	44	61	61	61	61	61	77.25	71	57.45	57.9	58.35	71	89	93.2	97.4	101.6	105.8	41.2857142857143	42	20.9	21.8	22.7	42	50.5	52	54.7	59.8	64.9	58.4117647058824
XUT_11F-160,YKL044W,YKL044W,YKL043W	NA	chrXI:355796-357635(+)	XUTs	1.3733377463252913e-6	8.93735269678719e-9	1.1886182245388497e-6	7.065985029933455e-7	6.401081071469848e-6	8.579066800570011e-6	3	NA	1	1	9	9	24	24	24	24	24	24	24	24	24	24	24	NA	NA	NA	NA	NA	NA	NA	NA	NA	NA	NA	18	18	18	18	18	18	18	18	18	18	18	35
XUT_11F-26,SUT222	NA	chrXI:69599-70444(+)	XUTs	4.120013238975875e-6	5.362411618072314e-6	2.3772364490776995e-6	5.652788023946764e-6	7.112312301633165e-9	1.906459289015558e-6	9	6	2	8	NA	2	28.3333333333333	26	18	18	18	26	41	41	41	41	41	26.6666666666667	28.5	12	12	12	28.5	35.25	36	37.75	39.5	41.25	48	48	39	40	41	48	53	54	55	56	57	33.75
XUT_11F-281	NA	chrXI:642951-644698(+)	XUTs	1.3733377463252913e-6	8.93735269678719e-9	1.1886182245388497e-6	1.413197005986691e-6	7.112312301633165e-9	9.53229644507779e-9	3	NA	1	2	NA	NA	99	99	99	99	99	99	99	99	99	99	99	NA	NA	NA	NA	NA	NA	NA	NA	NA	NA	NA	58	58	58	58	58	58	58	58	58	58	58	53
XUT_11F-292	NA	chrXI:659993-660556(+)	XUTs	1.3733377463252913e-6	8.93735269678719e-7	1.1886182245388497e-8	1.413197005986691e-6	7.112312301633165e-9	9.53229644507779e-9	3	1	NA	2	NA	NA	28	28	28	28	28	28	28	28	28	28	28	25	25	25	25	25	25	25	25	25	25	25	NA	NA	NA	NA	NA	NA	NA	NA	NA	NA	NA	62
XUT_11F-58	NA	chrXI:136868-138005(+)	XUTs	1.3733377463252913e-6	1.787470539357438e-6	2.3772364490776995e-6	1.413197005986691e-6	2.1336936904899495e-6	9.53229644507779e-7	3	2	2	2	3	1	70	70	70	70	70	70	70	70	70	70	70	56	56	32.6	35.2	37.8	56	69	71.6	74.2	76.8	79.4	84	84	75	76	77	84	89	90	91	92	93	45
XUT_11F-87,SUT231	NA	chrXI:195121-195777(+)	XUTs	2.7466754926505826e-6	8.93735269678719e-9	1.1886182245388497e-6	1.413197005986691e-6	4.267387380979899e-6	9.53229644507779e-9	6	NA	1	2	6	NA	25	25	16	16	16	25	34	34	34	34	34	NA	NA	NA	NA	NA	NA	NA	NA	NA	NA	NA	39	39	39	39	39	39	39	39	39	39	39	15
XUT_11R-128,SUT671,XUT_11R-130	NA	chrXI:308285-309577(-)	XUTs	2.7466754926505826e-6	8.93735269678719e-7	4.754472898155399e-6	4.239591017960074e-6	6.401081071469848e-6	1.906459289015558e-6	6	1	4	6	9	2	40	40	31	31	31	40	49	49	49	49	49	26	26	26	26	26	26	26	26	26	26	26	56	63.5	26.5	31	35.5	63.5	75	75	75	75	75	35
XUT_11R-171	NA	chrXI:384888-385277(-)	XUTs	1.3733377463252913e-6	8.93735269678719e-9	1.1886182245388497e-8	7.065985029933455e-9	7.112312301633165e-9	1.906459289015558e-6	3	NA	NA	NA	NA	2	52	52	52	52	52	52	52	52	52	52	52	NA	NA	NA	NA	NA	NA	NA	NA	NA	NA	NA	NA	NA	NA	NA	NA	NA	NA	NA	NA	NA	NA	NA
XUT_11R-2,SUT652	NA	chrXI:5967-7874(-)	XUTs	1.3733377463252913e-6	8.93735269678719e-7	1.1886182245388497e-6	2.119795508980037e-6	2.1336936904899495e-6	1.906459289015558e-6	3	1	1	3	3	2	78	78	78	78	78	78	78	78	78	78	78	278	278	278	278	278	278	278	278	278	278	278	80	80	80	80	80	80	80	80	80	80	80	39.6666666666667
XUT_11R-247,CUT728,XUT_11R-249	NA	chrXI:582070-584655(-)	CUTs	2.7466754926505826e-6	8.93735269678719e-9	1.1886182245388497e-6	7.065985029933455e-9	7.112312301633165e-9	9.53229644507779e-9	6	NA	1	NA	NA	NA	47	47	47	47	47	47	47	47	47	47	47	NA	NA	NA	NA	NA	NA	NA	NA	NA	NA	NA	20	20	20	20	20	20	20	20	20	20	20	NA
XUT_11R-260	NA	chrXI:608886-611277(-)	XUTs	1.3733377463252913e-6	8.93735269678719e-7	1.1886182245388497e-6	1.413197005986691e-6	2.1336936904899495e-6	9.53229644507779e-7	3	1	1	2	3	1	40	40	40	40	40	40	40	40	40	40	40	20	20	20	20	20	20	20	20	20	20	20	47	47	47	47	47	47	47	47	47	47	47	57.5
XUT_11R-270	NA	chrXI:638430-638721(-)	XUTs	1.3733377463252913e-6	8.93735269678719e-9	1.1886182245388497e-8	7.065985029933455e-9	7.112312301633165e-9	9.53229644507779e-9	3	NA	NA	NA	NA	NA	65	65	65	65	65	65	65	65	65	65	65	NA	NA	NA	NA	NA	NA	NA	NA	NA	NA	NA	NA	NA	NA	NA	NA	NA	NA	NA	NA	NA	NA	NA
XUT_11R-94	NA	chrXI:231810-233767(-)	XUTs	1.3733377463252913e-6	8.93735269678719e-9	1.1886182245388497e-8	7.065985029933455e-9	7.112312301633165e-9	9.53229644507779e-9	3	NA	NA	NA	NA	NA	15	15	15	15	15	15	15	15	15	15	15	NA	NA	NA	NA	NA	NA	NA	NA	NA	NA	NA	NA	NA	NA	NA	NA	NA	NA	NA	NA	NA	NA	NA
XUT_12F-157,SUT263,CUT257,CUT258	NA	chrXII:395780-397353(+)	CUTs	2.7466754926505826e-6	8.043617427108471e-6	3.5658546736165488e-6	1.413197005986691e-6	7.112312301633165e-9	9.53229644507779e-9	6	9	3	2	NA	NA	74.5	74.5	66	66	66	74.5	83	83	83	83	83	58.4444444444444	59	38	44	48.2	59	68	68.8	69.6	71.2	73.6	39	22	17.5	18	18.5	22	50	55.6	61.2	66.8	72.4	37
XUT_12F-159	NA	chrXII:403602-404471(+)	XUTs	1.3733377463252913e-6	1.787470539357438e-6	2.3772364490776995e-6	3.5329925149667276e-6	7.112312301633165e-9	9.53229644507779e-7	3	2	2	5	NA	1	27	27	27	27	27	27	27	27	27	27	27	42	42	24.9	26.8	28.7	42	51.5	53.4	55.3	57.2	59.1	48	48	28.2	30.4	32.6	48	59	61.2	63.4	65.6	67.8	61.4
XUT_12F-165,CUT260,CUT261	NA	chrXII:415731-416809(+)	CUTs	1.3733377463252913e-6	8.93735269678719e-9	1.1886182245388497e-8	7.065985029933455e-9	7.112312301633165e-9	9.53229644507779e-9	3	NA	NA	NA	NA	NA	51	51	51	51	51	51	51	51	51	51	51	NA	NA	NA	NA	NA	NA	NA	NA	NA	NA	NA	NA	NA	NA	NA	NA	NA	NA	NA	NA	NA	NA	NA
XUT_12F-184,CUT264	NA	chrXII:445040-445545(+)	CUTs	1.3733377463252913e-6	8.93735269678719e-7	3.5658546736165488e-6	4.239591017960074e-6	7.112312301633165e-9	9.53229644507779e-9	3	1	3	6	NA	NA	39	39	39	39	39	39	39	39	39	39	39	40	40	40	40	40	40	40	40	40	40	40	27.3333333333333	22	16.6	17.2	17.8	22	33	35.2	37.4	39.6	41.8	73.1666666666667
XUT_12F-191,SUT265,SUT266	NA	chrXII:490876-492720(+)	XUTs	9.61336422427704e-6	1.1618558505823347e-5	2.1395128041699294e-5	3.603652365266062e-5	4.267387380979899e-6	4.766148222538895e-6	21	13	18	51	6	5	46.5714285714286	42	20	20	39	42	58	58	58	71	71	52.1538461538462	52	34.8	36.4	37.6	52	58	61	63.8	66.2	75.8	56.7222222222222	54.5	28.95	38.4	44.2	54.5	71.25	74	74.45	75	76.65	52.1764705882353
XUT_12F-208,SUT270	NA	chrXII:540657-541793(+)	XUTs	5.493350985301165e-6	7.149882157429752e-6	1.0697564020849647e-5	9.892379041906838e-6	7.112312301633165e-9	9.53229644507779e-7	12	8	9	14	NA	1	28.5	22.5	18	18	18	22.5	30.75	45.6	51	51	51	43.375	43	18.35	18.7	19.1	43	51.5	53.6	55.7	68.3	82.65	36.7777777777778	31	20	22	24.4	31	45	46.6	48.2	52.4	59.2	36.8571428571429
XUT_12F-257	NA	chrXII:657107-658054(+)	XUTs	6.866688731626458e-6	3.574941078714876e-6	3.5658546736165488e-6	4.239591017960074e-6	7.112312301633165e-9	9.53229644507779e-7	15	4	3	6	NA	1	32	31	23	23	23.5	31	37	37.8	40.6	41	41	47.5	51	25.85	28.7	31.55	51	61.25	62	62.75	63.5	64.25	41.6666666666667	44	31.4	32.8	34.2	44	47.5	48.2	48.9	49.6	50.3	28.3333333333333
XUT_12F-270,CUT267	NA	chrXII:674098-675137(+)	CUTs	4.120013238975875e-6	8.93735269678719e-9	1.1886182245388497e-8	7.065985029933455e-9	7.112312301633165e-9	9.53229644507779e-9	9	NA	NA	NA	NA	NA	60.3333333333333	60	56	56	56	60	65	65	65	65	65	NA	NA	NA	NA	NA	NA	NA	NA	NA	NA	NA	NA	NA	NA	NA	NA	NA	NA	NA	NA	NA	NA	NA
XUT_12F-359,SUT282,CUT276,XUT_12F-361	NA	chrXII:909636-912471(+)	CUTs	1.2360039716927623e-5	6.256146887751033e-6	7.1317093472330975e-6	7.065985029933455e-6	4.267387380979899e-6	3.812918578031116e-6	27	7	6	10	6	4	49.2222222222222	50	28	32.2	35	50	54	58	59	65	74	82	67	30.3	30.6	30.9	67	82.5	83.4	97.6999999999999	138.8	179.9	65.3333333333333	63	39.25	42.5	45.75	63	63.75	64	77.25	90.5	103.75	49.5
XUT_12F-394	NA	chrXII:1010862-1011377(+)	XUTs	8.24002647795175e-6	1.787470539357438e-6	1.0697564020849647e-5	9.892379041906838e-6	7.112312301633165e-9	2.8596889335233375e-6	18	2	9	14	NA	3	46	46.5	36	36	39.85	46.5	49	49	51.7	55	55	42	42	32.1	33.2	34.3	42	47.5	48.6	49.7	50.8	51.9	50.5555555555556	50	39.8	40.6	41.8	50	53	56.6	60.2	62	62	34.9285714285714
XUT_12F-6,SUT245	NA	chrXII:25683-27314(+)	XUTs	1.922672844855408e-5	9.831087966465908e-6	3.5658546736165488e-6	1.271877305388022e-5	7.112312301633165e-9	8.579066800570011e-6	42	11	3	18	NA	9	32.6428571428571	31	19.05	20	22	31	37	38.6	39	53	55.85	34.1818181818182	36	10	11	12.5	36	52.5	53	54.5	56	57	46.6666666666667	39	29.1	30.2	31.3	39	56	59.4	62.8	66.2	69.6	40.5
XUT_12F-70,CUT251	NA	chrXII:193429-194377(+)	CUTs	1.3733377463252913e-6	4.468676348393595e-6	1.1886182245388497e-6	2.119795508980037e-6	7.112312301633165e-9	1.906459289015558e-6	3	5	1	3	NA	2	58	58	58	58	58	58	58	58	58	58	58	36.4	30	23.4	24.8	26.2	30	32	39.4	46.8	54.2	61.6	77	77	77	77	77	77	77	77	77	77	77	29
XUT_12F-84	NA	chrXII:220994-221723(+)	XUTs	5.493350985301165e-6	3.574941078714876e-6	3.5658546736165488e-6	4.946189520953419e-6	7.112312301633165e-9	3.812918578031116e-6	12	4	3	7	NA	4	56.25	50.5	32	32	32	50.5	63.5	84.4	92	92	92	51.75	48	25.2	26.4	27.6	48	69.75	73.2	76.65	80.1	83.55	47.6666666666667	55	32.5	35	37.5	55	56.5	56.8	57.1	57.4	57.7	36.1428571428571
XUT_12F-85,SUT250	NA	chrXII:223863-224697(+)	XUTs	1.098670197060233e-5	1.3406029045180784e-5	7.1317093472330975e-6	9.892379041906838e-6	4.267387380979899e-6	2.8596889335233375e-6	24	15	6	14	6	3	30.625	25	17	18.5	22	25	39.5	47	47	48.4	49	26.7333333333333	22	11.4	12.4	13.1	22	36	40.2	44.4	45.6	49	31	20.5	10.5	12	13.5	20.5	39.5	45	52.75	60.5	68.25	40.5
XUT_12F-87,YLR041W,XUT_12F-90,SUT251	NA	chrXII:228317-231625(+)	XUTs	2.060006619487937e-5	2.0555911202610536e-5	1.5452036919005044e-5	1.4838568562860257e-5	4.267387380979899e-6	1.906459289015558e-6	45	23	13	21	6	2	44	41	26.8	30	31	41	52	52.8	56	56	83.1999999999999	45.4782608695652	43	19.4	23.2	24.6	43	52.5	55.4	59.8	65	81.3	42.6153846153846	44	10.6	11.4	12.6	44	55	63.4	71.4	78.6	88.6	34.0476190476191
XUT_12F-98,SUT253	NA	chrXII:245527-246306(+)	XUTs	1.3733377463252915e-5	2.4130852281325414e-5	1.0697564020849647e-5	1.0598977544900183e-5	4.267387380979899e-6	1.906459289015558e-6	30	27	9	15	6	2	35	34	19	26.2	27	34	38	38.8	42	43.8	60	27.2222222222222	24	13.6	15.6	16.9	24	33.5	36.6	40	42.4	47.4	35.1111111111111	29	16.2	17.4	18.8	29	49	50.2	51.4	54.6	59.8	31.6
XUT_12R-107,SUT692	NA	chrXII:290012-291715(-)	XUTs	1.3733377463252913e-6	8.93735269678719e-9	1.1886182245388497e-8	7.065985029933455e-7	2.1336936904899495e-6	9.53229644507779e-9	3	NA	NA	1	3	NA	48	48	48	48	48	48	48	48	48	48	48	NA	NA	NA	NA	NA	NA	NA	NA	NA	NA	NA	NA	NA	NA	NA	NA	NA	NA	NA	NA	NA	NA	81
XUT_12R-126	NA	chrXII:365768-366188(-)	XUTs	1.3733377463252913e-6	1.787470539357438e-6	1.1886182245388497e-6	7.065985029933455e-7	2.1336936904899495e-6	9.53229644507779e-9	3	2	1	1	3	NA	63	63	63	63	63	63	63	63	63	63	63	30	30	8.4	10.8	13.2	30	42	44.4	46.8	49.2	51.6	24	24	24	24	24	24	24	24	24	24	24	35
XUT_12R-141	NA	chrXII:414202-415656(-)	XUTs	4.120013238975875e-6	8.93735269678719e-9	1.1886182245388497e-8	1.413197005986691e-6	7.112312301633165e-9	9.53229644507779e-9	9	NA	NA	2	NA	NA	43.3333333333333	42	35	35	35	42	53	53	53	53	53	NA	NA	NA	NA	NA	NA	NA	NA	NA	NA	NA	NA	NA	NA	NA	NA	NA	NA	NA	NA	NA	NA	33
XUT_12R-144	NA	chrXII:417797-418070(-)	XUTs	1.3733377463252913e-6	8.93735269678719e-9	1.1886182245388497e-8	7.065985029933455e-9	7.112312301633165e-9	9.53229644507779e-9	3	NA	NA	NA	NA	NA	12	12	12	12	12	12	12	12	12	12	12	NA	NA	NA	NA	NA	NA	NA	NA	NA	NA	NA	NA	NA	NA	NA	NA	NA	NA	NA	NA	NA	NA	NA
XUT_12R-207,SUT698	NA	chrXII:603345-604074(-)	XUTs	5.493350985301165e-6	2.681205809036157e-6	8.320327571771949e-6	1.0598977544900183e-5	4.267387380979899e-6	9.53229644507779e-9	12	3	7	15	6	NA	50.25	57.5	20	20	20	57.5	63	65.2	66	66	66	46.6666666666667	47	38	39	40	47	51.5	52.4	53.3	54.2	55.1	34.1428571428571	33	19.9	20.8	21.7	33	44.5	46.6	48.3	49.2	50.1	37.5333333333333
XUT_12R-229,SUT701	NA	chrXII:641171-642590(-)	XUTs	5.493350985301165e-6	5.362411618072314e-6	2.3772364490776995e-6	7.065985029933455e-9	4.267387380979899e-6	9.53229644507779e-7	12	6	2	NA	6	1	63.75	59	50	50	50	59	67.5	81.8	87	87	87	64	71	32.75	35.5	38.25	71	81	84	84.75	85.5	86.25	40.5	40.5	18.45	20.9	23.35	40.5	52.75	55.2	57.65	60.1	62.55	NA
XUT_12R-235	NA	chrXII:649211-650863(-)	XUTs	1.3733377463252915e-5	7.149882157429752e-6	3.5658546736165488e-6	4.239591017960074e-6	7.112312301633165e-9	1.906459289015558e-6	30	8	3	6	NA	2	30.1	28	15	19.5	20	28	42	42.2	43	43.5	48	54.25	57	36.75	45.5	53.1	57	59.75	60.8	61.85	62.3	62.65	57	58	53.5	54	54.5	58	59	59.2	59.4	59.6	59.8	32.1666666666667
XUT_12R-237,CUT742,CUT743	NA	chrXII:657073-658205(-)	CUTs	4.120013238975875e-6	8.93735269678719e-6	2.3772364490776995e-6	2.826394011973382e-6	2.1336936904899495e-6	3.812918578031116e-6	9	10	2	4	3	4	37.6666666666667	35	26	26	26	35	52	52	52	52	52	43.8	36	11.45	11.9	12.7	36	53	57.2	57.65	67.3	109.15	45.5	45.5	41.45	41.9	42.35	45.5	47.75	48.2	48.65	49.1	49.55	34.75
XUT_12R-249,SUT703	NA	chrXII:678007-679991(-)	XUTs	6.866688731626458e-6	2.681205809036157e-6	2.3772364490776995e-6	1.413197005986691e-6	2.1336936904899495e-6	1.906459289015558e-6	15	3	2	2	3	2	49.2	54	24	24	25.1	54	59	62	72.5	74	74	50.3333333333333	47	43.4	43.8	44.2	47	54	55.4	56.8	58.2	59.6	47	47	35.3	36.6	37.9	47	53.5	54.8	56.1	57.4	58.7	33
XUT_12R-250	NA	chrXII:682376-682646(-)	XUTs	2.7466754926505826e-6	8.93735269678719e-7	1.1886182245388497e-6	7.065985029933455e-7	4.267387380979899e-6	9.53229644507779e-9	6	1	1	1	6	NA	23.5	23.5	11	11	11	23.5	36	36	36	36	36	26	26	26	26	26	26	26	26	26	26	26	22	22	22	22	22	22	22	22	22	22	22	45
XUT_12R-299	NA	chrXII:815757-818469(-)	XUTs	4.120013238975875e-6	8.043617427108471e-6	4.754472898155399e-6	3.5329925149667276e-6	1.0668468452449747e-5	6.6726075115544535e-6	9	9	4	5	15	7	21.3333333333333	23	14	14	14	23	27	27	27	27	27	29.8888888888889	27	13.8	16.6	18.4	27	37	37.4	37.8	43.8	55.4	25	23	10.8	12.6	14.4	23	30	33	36	39	42	42.4
XUT_12R-352	NA	chrXII:948988-950218(-)	XUTs	9.61336422427704e-6	8.043617427108471e-6	7.1317093472330975e-6	8.479182035920147e-6	7.112312301633165e-9	1.906459289015558e-6	21	9	6	12	NA	2	33.7142857142857	29	20	20	25	29	39	39	39	66	66	93.4444444444444	52	35.8	38.6	41.2	52	65	96.2	127.4	184.4	267.2	27.6666666666667	28.5	12	14	16	28.5	37.75	39	39.75	40.5	41.25	35
XUT_12R-370	NA	chrXII:981659-982629(-)	XUTs	4.120013238975875e-6	2.681205809036157e-6	1.1886182245388497e-6	7.065985029933455e-7	7.112312301633165e-9	9.53229644507779e-9	9	3	1	1	NA	NA	42	36	29	29	29	36	61	61	61	61	61	19	18	12.6	13.2	13.8	18	22.5	23.4	24.3	25.2	26.1	59	59	59	59	59	59	59	59	59	59	59	50
XUT_12R-389,YLRCdelta27	NA	chrXII:1052262-1053178(-)	XUTs	1.2360039716927623e-5	1.5193499584538223e-5	1.3074800469927346e-5	1.4838568562860257e-5	7.112312301633165e-9	1.906459289015558e-6	27	17	11	21	NA	2	46.7777777777778	44	10	12.4	14	44	47	59.8	63	88.2000000000001	126	29.4705882352941	31	13	15.2	16	31	39	41.4	43.8	45.4	46.2	47.1818181818182	46	21.5	28	30	46	49	50	60.5	71	91	40.7142857142857
XUT_13F-116	NA	chrXIII:262783-263303(+)	XUTs	1.3733377463252913e-6	8.93735269678719e-7	8.320327571771949e-6	1.2012174550886875e-5	7.112312301633165e-9	9.53229644507779e-7	3	1	7	17	NA	1	57	57	57	57	57	57	57	57	57	57	57	43	43	43	43	43	43	43	43	43	43	43	42.2857142857143	43	25.5	27	28.5	43	48.5	49.4	52.4	59.6	66.8	32.9411764705882
XUT_13F-151	NA	chrXIII:320576-321094(+)	XUTs	4.120013238975875e-6	6.256146887751033e-6	1.1886182245388497e-8	2.826394011973382e-6	2.1336936904899495e-6	3.812918578031116e-6	9	7	NA	4	3	4	21.3333333333333	22	19	19	19	22	23	23	23	23	23	36.4285714285714	38	24.2	25.4	26.6	38	43	43	43.6	45.4	47.2	NA	NA	NA	NA	NA	NA	NA	NA	NA	NA	NA	40.75
XUT_13F-161,SUT300	NA	chrXIII:347137-348536(+)	XUTs	8.697805726726846e-6	1.87684406632531e-5	3.3281310287087794e-5	3.956951616762735e-5	1.0668468452449747e-5	1.906459289015558e-6	19	21	28	56	15	2	48.1052631578947	46	34.4	36	36	46	55	55	56.8	61	61	46.8095238095238	41	29	30	34	41	54	59	60	69	79	42.5357142857143	43	19.05	21.7	22.1	43	54.5	57.8	63.75	68.9	71	46.2678571428571
XUT_13F-174	NA	chrXIII:386692-387288(+)	XUTs	1.3733377463252913e-6	8.93735269678719e-9	1.1886182245388497e-6	2.119795508980037e-6	4.267387380979899e-6	9.53229644507779e-9	3	NA	1	3	6	NA	34	34	34	34	34	34	34	34	34	34	34	NA	NA	NA	NA	NA	NA	NA	NA	NA	NA	NA	57	57	57	57	57	57	57	57	57	57	57	27.6666666666667
XUT_13F-195,SUT302	NA	chrXIII:429880-431561(+)	XUTs	2.7466754926505826e-6	7.149882157429752e-6	4.754472898155399e-6	9.185780538913493e-6	7.112312301633165e-9	9.53229644507779e-9	6	8	4	13	NA	NA	53	53	40	40	40	53	66	66	66	66	66	46.625	49	20.6	26.2	31.4	49	60.25	60.6	60.95	63.4	66.2	47	50.5	25.3	28.6	31.9	50.5	59	60.2	61.4	62.6	63.8	48.7692307692308
XUT_13F-206	NA	chrXIII:462789-463392(+)	XUTs	5.493350985301165e-6	5.362411618072314e-6	2.3772364490776995e-6	2.119795508980037e-6	2.1336936904899495e-6	1.906459289015558e-6	12	6	2	3	3	2	48.25	22	4	4	4	22	58.75	122	145	145	145	35	40	11.5	13	14.5	40	49.5	51	51.5	52	52.5	31	31	17.5	19	20.5	31	38.5	40	41.5	43	44.5	47.3333333333333
XUT_13F-209,SUT305	NA	chrXIII:480851-481387(+)	XUTs	6.866688731626458e-6	5.362411618072314e-6	1.6640655143543897e-5	9.185780538913493e-6	6.401081071469848e-6	5.719377867046675e-6	15	6	14	13	9	6	26	26	14	14	14.7	26	30	31.8	38.1	39	39	22.3333333333333	22	11.5	12	12.5	22	29	29	31	33	35	23.0714285714286	18	7.6	9.6	10.9	18	32.5	33	33.15	35.1	44.4	29.9230769230769
XUT_13F-213,CUT299,XUT_13F-214	NA	chrXIII:493644-494811(+)	CUTs	2.7466754926505826e-6	8.93735269678719e-7	2.3772364490776995e-6	3.5329925149667276e-6	7.112312301633165e-9	9.53229644507779e-7	6	1	2	5	NA	1	16.5	16.5	7	7	7	16.5	26	26	26	26	26	29	29	29	29	29	29	29	29	29	29	29	24	24	22.2	22.4	22.6	24	25	25.2	25.4	25.6	25.8	43.2
XUT_13F-218,YMRWdelta16	NA	chrXIII:502096-503550(+)	XUTs	1.922672844855408e-5	1.2512293775502067e-5	8.320327571771949e-6	9.185780538913493e-6	2.1336936904899495e-6	3.812918578031116e-6	42	14	7	13	3	4	51.2857142857143	52.5	25.75	40	40	52.5	57	62.6	64	64	67.8	45.2142857142857	43.5	23.95	25.3	25.95	43.5	54.5	55.4	56.35	60.9	69.65	38.1428571428571	30	11.3	11.6	11.9	30	54.5	58.4	62.4	66.6	70.8	49.5384615384615
XUT_13F-222	NA	chrXIII:508170-509607(+)	XUTs	1.3733377463252913e-6	8.93735269678719e-9	2.3772364490776995e-6	7.065985029933455e-9	2.1336936904899495e-6	9.53229644507779e-9	3	NA	2	NA	3	NA	23	23	23	23	23	23	23	23	23	23	23	NA	NA	NA	NA	NA	NA	NA	NA	NA	NA	NA	24	24	23.1	23.2	23.3	24	24.5	24.6	24.7	24.8	24.9	NA
XUT_13F-259	NA	chrXIII:598086-599533(+)	XUTs	6.866688731626458e-6	1.787470539357438e-6	1.1886182245388497e-6	2.119795508980037e-6	2.1336936904899495e-6	2.8596889335233375e-6	15	2	1	3	3	3	43	24	14	14	14.7	24	33	51.0000000000001	114	123	123	33	33	23.1	24.2	25.3	33	38.5	39.6	40.7	41.8	42.9	13	13	13	13	13	13	13	13	13	13	13	40
XUT_13F-294	NA	chrXIII:675165-675603(+)	XUTs	1.3733377463252913e-6	2.681205809036157e-6	1.1886182245388497e-8	7.065985029933455e-9	2.1336936904899495e-6	9.53229644507779e-7	3	3	NA	NA	3	1	48	48	48	48	48	48	48	48	48	48	48	41	39	25.5	27	28.5	39	49.5	51.6	53.7	55.8	57.9	NA	NA	NA	NA	NA	NA	NA	NA	NA	NA	NA	NA
XUT_13F-3,SUT285	NA	chrXIII:13421-14355(+)	XUTs	1.3733377463252915e-5	9.831087966465908e-6	4.516749253247629e-5	6.288726676640776e-5	6.401081071469848e-6	1.143875573409335e-5	30	11	38	89	9	12	40.4	37	22	26.5	27	37	54	55	59	59.4	63	35.9090909090909	31	15	16	18	31	48.5	51	55	59	68.5	47.7631578947368	45.5	20.85	26.4	28	45.5	59.25	62.6	65.45	70.6	74.5	41.0561797752809
XUT_13F-315	NA	chrXIII:720876-722370(+)	XUTs	2.7466754926505826e-6	8.93735269678719e-9	1.1886182245388497e-8	2.119795508980037e-6	7.112312301633165e-9	9.53229644507779e-7	6	NA	NA	3	NA	1	60.5	60.5	49	49	49	60.5	72	72	72	72	72	NA	NA	NA	NA	NA	NA	NA	NA	NA	NA	NA	NA	NA	NA	NA	NA	NA	NA	NA	NA	NA	NA	63.3333333333333
XUT_13F-339,SUT319	NA	chrXIII:784451-785057(+)	XUTs	1.3733377463252913e-6	8.93735269678719e-7	4.754472898155399e-6	3.5329925149667276e-6	2.1336936904899495e-6	9.53229644507779e-9	3	1	4	5	3	NA	21	21	21	21	21	21	21	21	21	21	21	106	106	106	106	106	106	106	106	106	106	106	56.75	56	31.95	33.9	35.85	56	73	75.4	77.8	80.2	82.6	56.6
XUT_13F-350	NA	chrXIII:809066-809543(+)	XUTs	1.098670197060233e-5	4.468676348393595e-6	5.943091122694249e-6	6.35938652694011e-6	7.112312301633165e-9	3.812918578031116e-6	24	5	5	9	NA	4	49.5	53	16	21.4	34	53	64.5	66	66	70.2	72	47.4	41	16.4	20.8	25.2	41	71	72.6	74.2	75.8	77.4	34.4	35	12.4	15.8	19.2	35	43	46.2	49.4	52.6	55.8	47.6666666666667
XUT_13F-354	NA	chrXIII:827780-830711(+)	XUTs	1.3733377463252913e-6	2.681205809036157e-6	2.3772364490776995e-6	2.119795508980037e-6	7.112312301633165e-9	9.53229644507779e-7	3	3	2	3	NA	1	65	65	65	65	65	65	65	65	65	65	65	36	22	17.5	18	18.5	22	45.5	50.2	54.9	59.6	64.3	30	30	22.8	23.6	24.4	30	34	34.8	35.6	36.4	37.2	44.3333333333333
XUT_13F-359	NA	chrXIII:836914-837716(+)	XUTs	1.3733377463252913e-6	1.787470539357438e-6	1.1886182245388497e-6	2.119795508980037e-6	7.112312301633165e-9	9.53229644507779e-9	3	2	1	3	NA	NA	46	46	46	46	46	46	46	46	46	46	46	55	55	53.2	53.4	53.6	55	56	56.2	56.4	56.6	56.8	17	17	17	17	17	17	17	17	17	17	17	50
XUT_13F-364	NA	chrXIII:851903-852523(+)	XUTs	1.3733377463252913e-6	8.93735269678719e-9	1.1886182245388497e-6	7.065985029933455e-9	7.112312301633165e-9	9.53229644507779e-9	3	NA	1	NA	NA	NA	27	27	27	27	27	27	27	27	27	27	27	NA	NA	NA	NA	NA	NA	NA	NA	NA	NA	NA	61	61	61	61	61	61	61	61	61	61	61	NA
XUT_13F-373	NA	chrXIII:869581-870055(+)	XUTs	4.120013238975875e-6	3.574941078714876e-6	1.1886182245388497e-6	2.119795508980037e-6	7.112312301633165e-9	2.8596889335233375e-6	9	4	1	3	NA	3	28	28	26	26	26	28	30	30	30	30	30	25.5	25.5	20.75	21.5	22.25	25.5	27.25	28	28.75	29.5	30.25	29	29	29	29	29	29	29	29	29	29	29	27.3333333333333
XUT_13F-376	NA	chrXIII:874107-874476(+)	XUTs	1.3733377463252913e-6	8.93735269678719e-7	1.1886182245388497e-6	7.065985029933455e-9	7.112312301633165e-9	9.53229644507779e-9	3	1	1	NA	NA	NA	19	19	19	19	19	19	19	19	19	19	19	35	35	35	35	35	35	35	35	35	35	35	25	25	25	25	25	25	25	25	25	25	25	NA
XUT_13F-390	NA	chrXIII:906262-906959(+)	XUTs	5.493350985301165e-6	5.362411618072314e-6	8.320327571771949e-6	3.5329925149667276e-6	7.112312301633165e-9	9.53229644507779e-9	12	6	7	5	NA	NA	48.5	44	35	35	35	44	51.5	65.8	71	71	71	40.6666666666667	43.5	23.5	27	30.5	43.5	49.5	50	50.75	51.5	52.25	41.4285714285714	41	20	23	26	41	49.5	51.6	55.3	62.2	69.1	35.6
XUT_13F-393,SUT321,XUT_13F-398,SUT322	NA	chrXIII:910804-915019(+)	XUTs	1.3733377463252913e-6	2.681205809036157e-6	8.320327571771949e-6	8.479182035920147e-6	4.267387380979899e-6	2.8596889335233375e-6	3	3	7	12	6	3	26	26	26	26	26	26	26	26	26	26	26	34	33	29.4	29.8	30.2	33	36.5	37.2	37.9	38.6	39.3	45	42	17.5	19	20.5	42	64.5	66	67.4	68.6	69.8	46.3333333333333
XUT_13F-51,SUT288	NA	chrXIII:119375-120177(+)	XUTs	9.61336422427704e-6	4.468676348393595e-6	7.1317093472330975e-6	9.185780538913493e-6	6.401081071469848e-6	9.53229644507779e-7	21	5	6	13	9	1	49.1428571428571	58	22	22	39	58	63	63	63	64	64	65.6	45	20.8	25.6	30.4	45	48	74.2	100.4	126.6	152.8	74.3333333333333	47.5	19.5	22	24.5	47.5	49.75	50	101.75	153.5	205.25	45.9230769230769
XUT_13F-52,SUT289	NA	chrXIII:121512-123137(+)	XUTs	1.3733377463252913e-6	6.256146887751033e-6	1.1886182245388497e-6	1.413197005986691e-6	7.112312301633165e-9	1.906459289015558e-6	3	7	1	2	NA	2	80	80	80	80	80	80	80	80	80	80	80	41.8571428571429	39	30.6	31.2	31.8	39	46	47.2	49.7	54.8	59.9	46	46	46	46	46	46	46	46	46	46	46	27.5
XUT_13F-65,SUT292	NA	chrXIII:139957-141691(+)	XUTs	5.493350985301165e-6	5.362411618072314e-6	1.1886182245388498e-5	5.652788023946764e-6	6.401081071469848e-6	2.8596889335233375e-6	12	6	10	8	9	3	37.75	35.5	13	13	13	35.5	49.75	62.4	67	67	67	50	40.5	24.75	25.5	26.25	40.5	60.25	63	73.5	84	94.5	50.7	40.5	16.15	19.3	22.1	40.5	74.25	79.6	80.95	85.5	101.25	40.75
XUT_13F-80,SUT295	NA	chrXIII:165510-168705(+)	XUTs	7.049800431136496e-5	6.792388049558265e-5	6.418538412509788e-5	8.83248128741682e-5	4.0540180119309036e-5	2.9550118979741153e-5	154	76	54	125	57	31	38.2662337662338	40	13	17	19	40	49	53	55	57	61	36.3552631578947	33	11	13	17	33	47.25	50	55.5	61	76.25	36.7037037037037	35.5	12.65	14	17.9	35.5	47.25	56.8	60	61.7	71.8	37.504
XUT_13R-108,SUT721	NA	chrXIII:258686-258984(-)	XUTs	2.3346741687529955e-5	1.4299764314859504e-5	1.0697564020849647e-5	1.4838568562860257e-5	4.267387380979899e-6	1.143875573409335e-5	51	16	9	21	6	12	29	25	12.5	13	14	25	35	38	41	54	61	29.625	24	11.5	12.5	14.5	24	39	42	44.25	50.5	58.25	29.8888888888889	17	9.4	9.8	10.2	17	40	49.2	58.4	65	69	30.047619047619
XUT_13R-110,SUT722	NA	chrXIII:259309-260102(-)	XUTs	2.7466754926505826e-6	8.93735269678719e-7	1.1886182245388497e-8	7.065985029933455e-9	7.112312301633165e-9	9.53229644507779e-9	6	1	NA	NA	NA	NA	56	56	44	44	44	56	68	68	68	68	68	23	23	23	23	23	23	23	23	23	23	23	NA	NA	NA	NA	NA	NA	NA	NA	NA	NA	NA	NA
XUT_13R-114,SUT724	NA	chrXIII:265512-267500(-)	XUTs	2.060006619487937e-5	1.1618558505823347e-5	4.754472898155399e-6	1.1305576047893528e-5	7.112312301633165e-9	9.53229644507779e-9	45	13	4	16	NA	NA	48.3333333333333	46	17	25	26	46	62	62.4	64	66	93.1999999999999	28.0769230769231	24	10.6	13.6	15.4	24	30	36	41.8	47.2	55	45.25	44	37.05	38.1	39.15	44	48	49.8	51.6	53.4	55.2	43
XUT_13R-117	NA	chrXIII:275575-276712(-)	XUTs	5.493350985301165e-6	6.256146887751033e-6	5.943091122694249e-6	3.5329925149667276e-6	2.1336936904899495e-6	2.8596889335233375e-6	12	7	5	5	3	3	40.5	44	17	17	17	44	47.25	54.4	57	57	57	31.1428571428571	29	19.8	21.6	23.4	29	34.5	34.8	36.6	41.4	46.2	43	46	17.6	18.2	18.8	46	62	63.6	65.2	66.8	68.4	46.4
XUT_13R-127,CUT764	NA	chrXIII:286499-287229(-)	CUTs	1.3733377463252913e-6	1.787470539357438e-6	2.3772364490776995e-6	7.7725835329268e-6	2.1336936904899495e-6	9.53229644507779e-7	3	2	2	11	3	1	36	36	36	36	36	36	36	36	36	36	36	40.5	40.5	31.95	32.9	33.85	40.5	45.25	46.2	47.15	48.1	49.05	45	45	35.1	36.2	37.3	45	50.5	51.6	52.7	53.8	54.9	25.3636363636364
XUT_13R-20,CUT758,SUT716	NA	chrXIII:45878-46633(-)	CUTs	1.098670197060233e-5	8.93735269678719e-6	4.754472898155399e-6	8.479182035920147e-6	6.401081071469848e-6	9.53229644507779e-9	24	10	4	12	9	NA	48.75	49	27	30	37	49	51.75	57	57	69.6	75	33.4	28.5	15.15	18.3	19	28.5	43.75	48.8	55.1	60.4	62.2	34.75	35.5	21.4	23.8	26.2	35.5	39.25	41.2	43.15	45.1	47.05	30.75
XUT_13R-217	NA	chrXIII:481883-482713(-)	XUTs	2.7466754926505826e-6	4.468676348393595e-6	1.1886182245388497e-6	2.826394011973382e-6	7.112312301633165e-9	9.53229644507779e-9	6	5	1	4	NA	NA	25	25	18	18	18	25	32	32	32	32	32	33.4	34	13	13	13	34	50	51.4	52.8	54.2	55.6	51	51	51	51	51	51	51	51	51	51	51	46
XUT_13R-232	NA	chrXIII:531798-532278(-)	XUTs	2.7466754926505826e-6	2.681205809036157e-6	3.5658546736165488e-6	2.119795508980037e-6	7.112312301633165e-9	9.53229644507779e-9	6	3	3	3	NA	NA	48.5	48.5	28	28	28	48.5	69	69	69	69	69	45.6666666666667	44	37.7	38.4	39.1	44	50	51.2	52.4	53.6	54.8	45.3333333333333	57	21.9	25.8	29.7	57	59	59.4	59.8	60.2	60.6	32.6666666666667
XUT_13R-234,SUT732	NA	chrXIII:536051-537233(-)	XUTs	2.7466754926505826e-6	2.681205809036157e-6	4.635611075701514e-5	4.522230419157411e-5	6.401081071469848e-6	5.719377867046675e-6	6	3	39	64	9	6	40	40	39	39	39	40	41	41	41	41	41	40	38	36.2	36.4	36.6	38	42	42.8	43.6	44.4	45.2	45.025641025641	44	19.7	23.4	25.4	44	56	61.8	69	70.4	73.1	49.421875
XUT_13R-279,SUT734	NA	chrXIII:618355-619594(-)	XUTs	1.5106715209578206e-5	1.5193499584538223e-5	7.1317093472330975e-6	9.185780538913493e-6	1.7069549523919596e-5	8.579066800570011e-6	33	17	6	13	24	9	36.3636363636364	28	12	14	14	28	64	64	68	68	85	34.5294117647059	29	17.4	21.2	22.4	29	45	48.2	52	55.2	58.4	25.5	22.5	18.5	19	19.5	22.5	27.5	29	32	35	38	35.6153846153846
XUT_13R-293,SUT735,CUT783,XUT_13R-294,CUT784,XUT_13R-297	NA	chrXIII:654389-658381(-)	CUTs	4.120013238975875e-6	7.149882157429752e-6	1.1886182245388498e-5	2.543754610776044e-5	7.112312301633165e-9	4.766148222538895e-6	9	8	10	36	NA	5	61	58	57	57	57	58	68	68	68	68	68	45.125	44.5	30.1	32.2	34.45	44.5	52	53.4	54.8	56.8	58.9	43.4	39.5	17.4	22.8	28.9	39.5	51.75	56	62.75	68.5	70.75	43.2777777777778
XUT_13R-316,SUT736	NA	chrXIII:687543-688857(-)	XUTs	6.866688731626458e-6	1.787470539357438e-6	1.3074800469927346e-5	1.9784758083813675e-5	6.401081071469848e-6	2.8596889335233375e-6	15	2	11	28	9	3	66.8	62	33	33	35.2	62	64	75.2000000000001	114.4	120	120	64.5	64.5	54.15	55.3	56.45	64.5	70.25	71.4	72.55	73.7	74.85	55.8181818181818	55	41.5	43	43	55	62	63	69.5	76	76.5	48.3928571428571
XUT_13R-330,SUT737	NA	chrXIII:731437-732109(-)	XUTs	1.098670197060233e-5	9.831087966465908e-6	1.1886182245388497e-6	7.065985029933455e-9	2.1336936904899495e-6	1.906459289015558e-6	24	11	1	NA	3	2	53.5	51.5	21	26.7	40	51.5	59.5	67	67	83.8	91	49.1818181818182	49	28.5	35	37.5	49	54	57	61.5	66	72.5	11	11	11	11	11	11	11	11	11	11	11	NA
XUT_13R-362	NA	chrXIII:808459-808718(-)	XUTs	5.493350985301165e-6	5.362411618072314e-6	4.754472898155399e-6	3.5329925149667276e-6	7.112312301633165e-9	9.53229644507779e-7	12	6	4	5	NA	1	49.75	46.5	39	39	39	46.5	55.75	64	67	67	67	25.3333333333333	24.5	14	17	20	24.5	28.75	30	32.25	34.5	36.75	36.75	31.5	29	29	29	31.5	39.25	42.4	45.55	48.7	51.85	23.6
XUT_13R-411	NA	chrXIII:902929-904456(-)	XUTs	2.7466754926505826e-6	2.681205809036157e-6	9.508945796310798e-6	4.239591017960074e-6	2.1336936904899495e-6	2.8596889335233375e-6	6	3	8	6	3	3	67	67	49	49	49	67	85	85	85	85	85	38	35	18.8	20.6	22.4	35	48.5	51.2	53.9	56.6	59.3	37.625	37	11.2	15.4	19.55	37	51.75	52.8	53.85	57.6	61.8	30.3333333333333
XUT_13R-88	NA	chrXIII:220815-221973(-)	XUTs	1.3733377463252913e-6	8.93735269678719e-7	2.3772364490776995e-6	3.5329925149667276e-6	7.112312301633165e-9	9.53229644507779e-9	3	1	2	5	NA	NA	35	35	35	35	35	35	35	35	35	35	35	25	25	25	25	25	25	25	25	25	25	25	17.5	17.5	14.35	14.7	15.05	17.5	19.25	19.6	19.95	20.3	20.65	40.8
XUT_13R-97	NA	chrXIII:233214-233741(-)	XUTs	1.3733377463252913e-6	2.681205809036157e-6	1.1886182245388497e-6	7.065985029933455e-7	4.267387380979899e-6	9.53229644507779e-7	3	3	1	1	6	1	51	51	51	51	51	51	51	51	51	51	51	33	39	13.8	16.6	19.4	39	44	45	46	47	48	38	38	38	38	38	38	38	38	38	38	38	43
XUT_14F-101,SUT325,CUT328	NA	chrXIV:270144-271219(+)	CUTs	5.493350985301165e-6	6.256146887751033e-6	1.0697564020849647e-5	1.2012174550886875e-5	4.267387380979899e-6	1.906459289015558e-6	12	7	9	17	6	2	86.25	79.5	67	67	67	79.5	95	112.6	119	119	119	52.5714285714286	46	32.5	34	35.5	46	61	62.2	65.9	74.6	83.3	48.6666666666667	49	18.2	23.4	30	49	53	59	65	71.2	77.6	49.5882352941176
XUT_14F-102,SUT326	NA	chrXIV:271873-274241(+)	XUTs	8.24002647795175e-6	1.0724823236144628e-5	3.5658546736165488e-6	4.239591017960074e-6	4.267387380979899e-6	9.53229644507779e-7	18	12	3	6	6	1	55.1666666666667	51	35	35	37.75	51	65	65	75.8	89	89	36.5	35.5	22.75	25.1	25.65	35.5	41.25	41.8	43.75	46.5	54.65	26.3333333333333	20	11.9	12.8	13.7	20	34	36.8	39.6	42.4	45.2	37.6666666666667
XUT_14F-116,SUT327,XUT_14F-118	NA	chrXIV:318615-319917(+)	XUTs	2.7466754926505826e-6	2.681205809036157e-6	1.1886182245388497e-8	3.5329925149667276e-6	7.112312301633165e-9	1.906459289015558e-6	6	3	NA	5	NA	2	29	29	25	25	25	29	33	33	33	33	33	27.3333333333333	14	10.4	10.8	11.2	14	36	40.4	44.8	49.2	53.6	NA	NA	NA	NA	NA	NA	NA	NA	NA	NA	NA	47
XUT_14F-123,CUT330	NA	chrXIV:337941-339295(+)	CUTs	1.3733377463252913e-6	8.93735269678719e-9	2.3772364490776995e-6	7.065985029933455e-7	2.1336936904899495e-6	9.53229644507779e-9	3	NA	2	1	3	NA	73	73	73	73	73	73	73	73	73	73	73	NA	NA	NA	NA	NA	NA	NA	NA	NA	NA	NA	45.5	45.5	24.35	26.7	29.05	45.5	57.25	59.6	61.95	64.3	66.65	28
XUT_14F-133	NA	chrXIV:354421-355503(+)	XUTs	1.3733377463252913e-6	8.93735269678719e-7	3.5658546736165488e-6	3.5329925149667276e-6	7.112312301633165e-9	9.53229644507779e-9	3	1	3	5	NA	NA	58	58	58	58	58	58	58	58	58	58	58	49	49	49	49	49	49	49	49	49	49	49	33	39	18.3	20.6	22.9	39	41.5	42	42.5	43	43.5	30.4
XUT_14F-142,SUT330	NA	chrXIV:372463-374321(+)	XUTs	4.120013238975875e-6	1.4299764314859504e-5	1.0697564020849647e-5	2.049135658680702e-5	7.112312301633165e-9	3.812918578031116e-6	9	16	9	29	NA	4	45.6666666666667	47	42	42	42	47	48	48	48	48	48	41.9375	31.5	12.75	18.5	23.75	31.5	53.5	61	66.25	72	83.25	32	27	13	17	19.6	27	37	45	53	58.8	62.4	30
XUT_14F-166,SUT333	NA	chrXIV:440725-441306(+)	XUTs	1.098670197060233e-5	3.574941078714876e-6	1.4263418694466195e-5	2.4730947604767094e-5	4.267387380979899e-6	3.812918578031116e-6	24	4	12	35	6	4	40.75	44	28	28	28	44	47	50	50	50	50	26.25	24.5	13.35	14.7	16.05	24.5	32	34.4	36.8	39.2	41.6	35.6666666666667	32	12.85	16.1	16.65	32	38	42.4	56.25	75.5	83.5	35.9428571428571
XUT_14F-20	NA	chrXIV:64711-65533(+)	XUTs	1.3733377463252913e-6	8.93735269678719e-9	1.1886182245388497e-8	7.065985029933455e-9	7.112312301633165e-9	9.53229644507779e-9	3	NA	NA	NA	NA	NA	58	58	58	58	58	58	58	58	58	58	58	NA	NA	NA	NA	NA	NA	NA	NA	NA	NA	NA	NA	NA	NA	NA	NA	NA	NA	NA	NA	NA	NA	NA
XUT_14F-214	NA	chrXIV:546153-546781(+)	XUTs	1.3733377463252913e-6	1.787470539357438e-6	1.1886182245388497e-6	2.119795508980037e-6	7.112312301633165e-9	9.53229644507779e-9	3	2	1	3	NA	NA	53	53	53	53	53	53	53	53	53	53	53	53	53	47.6	48.2	48.8	53	56	56.6	57.2	57.8	58.4	72	72	72	72	72	72	72	72	72	72	72	61
XUT_14F-219	NA	chrXIV:561385-561815(+)	XUTs	1.3733377463252913e-6	8.93735269678719e-9	3.5658546736165488e-6	2.119795508980037e-6	7.112312301633165e-9	9.53229644507779e-7	3	NA	3	3	NA	1	46	46	46	46	46	46	46	46	46	46	46	NA	NA	NA	NA	NA	NA	NA	NA	NA	NA	NA	15.3333333333333	18	10.8	11.6	12.4	18	18	18	18	18	18	33.6666666666667
XUT_14F-236	NA	chrXIV:599180-600285(+)	XUTs	1.3733377463252913e-6	1.787470539357438e-6	5.943091122694249e-6	6.35938652694011e-6	7.112312301633165e-9	9.53229644507779e-9	3	2	5	9	NA	NA	25	25	25	25	25	25	25	25	25	25	25	31	31	26.5	27	27.5	31	33.5	34	34.5	35	35.5	41.2	40	32.2	33.4	34.6	40	46	47.2	48.4	49.6	50.8	47
XUT_14F-257,CUT347,SUT337	NA	chrXIV:629054-629530(+)	CUTs	5.493350985301165e-6	6.256146887751033e-6	1.1886182245388497e-6	3.5329925149667276e-6	2.1336936904899495e-6	9.53229644507779e-7	12	7	1	5	3	1	30.5	27.5	18	18	18	27.5	37	45.8	49	49	49	31.8571428571429	26	18.5	20	21.5	26	40	43.6	46.8	49.2	51.6	96	96	96	96	96	96	96	96	96	96	96	25.2
XUT_14F-259,SUT338	NA	chrXIV:632763-634070(+)	XUTs	8.24002647795175e-6	8.93735269678719e-6	1.3074800469927346e-5	2.2611152095787056e-5	2.1336936904899495e-6	3.812918578031116e-6	18	10	11	32	3	4	53.5	54.5	40	40	41.65	54.5	63	63	64.35	66	66	47.2	47.5	26	26	29.15	47.5	52.5	55.8	62.1	67.7	70.85	57.7272727272727	57	37.5	39	45.5	57	69.5	71	71.5	72	72	56.40625
XUT_14F-289,SUT339	NA	chrXIV:724416-726019(+)	XUTs	1.64800529559035e-5	1.2512293775502067e-5	2.3772364490776995e-6	2.826394011973382e-6	2.1336936904899495e-6	2.8596889335233375e-6	36	14	2	4	3	3	53.5833333333333	55	30	36	36.75	55	66	66	68.25	69	75	49.1428571428571	46	27.95	30.2	32.8	46	52.5	54.6	58	71	84.7	26.5	26.5	15.25	16.5	17.75	26.5	32.75	34	35.25	36.5	37.75	46.25
XUT_14F-290,SUT340,SUT341,XUT_14F-292	NA	chrXIV:727570-730172(+)	XUTs	1.3733377463252913e-6	1.787470539357438e-6	4.754472898155399e-6	2.826394011973382e-6	7.112312301633165e-9	9.53229644507779e-9	3	2	4	4	NA	NA	51	51	51	51	51	51	51	51	51	51	51	44	44	24.2	26.4	28.6	44	55	57.2	59.4	61.6	63.8	50.5	51.5	38.2	39.4	40.6	51.5	59	59.6	60.2	60.8	61.4	49.25
XUT_14F-302,SUT343	NA	chrXIV:742294-742589(+)	XUTs	4.120013238975875e-6	8.93735269678719e-7	2.3772364490776995e-6	1.413197005986691e-6	6.401081071469848e-6	1.906459289015558e-6	9	1	2	2	9	2	40	26	17	17	17	26	77	77	77	77	77	49	49	49	49	49	49	49	49	49	49	49	50	50	15.8	19.6	23.4	50	69	72.8	76.6	80.4	84.2	26
XUT_14F-303,SUT344	NA	chrXIV:743787-746430(+)	XUTs	8.24002647795175e-6	1.0724823236144628e-5	4.754472898155399e-6	9.892379041906838e-6	2.1336936904899495e-6	9.53229644507779e-7	18	12	4	14	3	1	58.8333333333333	62.5	34	34	48.85	62.5	65	65	66.35	68	68	48.0833333333333	52	25.95	30.8	35.2	52	57.25	60	61.7	62.8	63.45	67	56	49.6	50.2	50.8	56	71	78.2	85.4	92.6	99.8	44.9285714285714
XUT_14F-306	NA	chrXIV:755222-756770(+)	XUTs	4.120013238975875e-6	6.256146887751033e-6	2.3772364490776995e-6	7.7725835329268e-6	7.112312301633165e-9	1.906459289015558e-6	9	7	2	11	NA	2	72.6666666666667	68	32	32	32	68	118	118	118	118	118	50	40	18.9	22.8	26.7	40	54	56.4	64.3	83.2	102.1	54	54	44.1	45.2	46.3	54	59.5	60.6	61.7	62.8	63.9	89.6363636363636
XUT_14F-313,SUT345	NA	chrXIV:759585-760798(+)	XUTs	2.7466754926505826e-6	3.574941078714876e-6	4.754472898155399e-6	7.7725835329268e-6	6.401081071469848e-6	1.906459289015558e-6	6	4	4	11	9	2	28	28	15	15	15	28	41	41	41	41	41	52.25	53	29.1	31.2	33.3	53	67.75	69.4	71.05	72.7	74.35	25.25	23.5	16.9	17.8	18.7	23.5	28.25	30.2	32.15	34.1	36.05	33.6363636363636
XUT_14F-37,CUT315	NA	chrXIV:104256-104756(+)	CUTs	1.3733377463252913e-6	8.93735269678719e-9	1.1886182245388497e-8	7.065985029933455e-9	7.112312301633165e-9	9.53229644507779e-9	3	NA	NA	NA	NA	NA	51	51	51	51	51	51	51	51	51	51	51	NA	NA	NA	NA	NA	NA	NA	NA	NA	NA	NA	NA	NA	NA	NA	NA	NA	NA	NA	NA	NA	NA	NA
XUT_14F-55,CUT319,SUT323	NA	chrXIV:168012-169833(+)	CUTs	5.493350985301165e-6	9.831087966465908e-6	5.943091122694249e-6	3.5329925149667276e-6	6.401081071469848e-6	2.8596889335233375e-6	12	11	5	5	9	3	41	44.5	19	19	19	44.5	52.25	55	56	56	56	38.1818181818182	34	22	23	25.5	34	48.5	50	51.5	53	53	46	33	15.6	18.2	20.8	33	63	69.4	75.8	82.2	88.6	25.2
XUT_14F-6	NA	chrXIV:16387-17821(+)	XUTs	5.493350985301165e-6	5.362411618072314e-6	3.5658546736165488e-6	3.5329925149667276e-6	2.1336936904899495e-6	1.906459289015558e-6	12	6	3	5	3	2	40	39	18	18	18	39	49.75	60.2	64	64	64	52.8333333333333	49	35.75	36.5	37.25	49	67	71	72	73	74	41.6666666666667	49	19.3	22.6	25.9	49	54.5	55.6	56.7	57.8	58.9	58.6
XUT_14F-61	NA	chrXIV:179958-181104(+)	XUTs	1.3733377463252913e-6	8.93735269678719e-9	1.1886182245388497e-6	1.413197005986691e-6	7.112312301633165e-9	9.53229644507779e-9	3	NA	1	2	NA	NA	35	35	35	35	35	35	35	35	35	35	35	NA	NA	NA	NA	NA	NA	NA	NA	NA	NA	NA	33	33	33	33	33	33	33	33	33	33	33	50.5
XUT_14R-130,SUT747	NA	chrXIV:335166-337788(-)	XUTs	3.15867681654817e-5	1.1618558505823347e-5	2.614960093985469e-5	7.13664488023279e-5	4.267387380979899e-6	1.143875573409335e-5	69	13	22	101	6	12	50.5217391304348	52	21	26	28	52	64	69	71	72	72	51.2307692307692	52	29.2	33.6	38.4	52	61	62.8	64.4	65.6	66.8	40.0909090909091	36.5	15.3	21.4	25	36.5	51	53.6	59.1	64.5	65.95	40.6138613861386
XUT_14R-204	NA	chrXIV:490195-491243(-)	XUTs	9.61336422427704e-6	2.681205809036157e-6	1.4263418694466195e-5	1.413197005986691e-5	1.2802162142939697e-5	1.906459289015558e-6	21	3	12	20	18	2	34	38	11	11	21	38	43	43	43	58	58	41	36	31.5	32	32.5	36	46	48	50	52	54	31.4166666666667	27.5	18.6	24	24	27.5	39.75	43.6	46.05	47.7	48.45	27.65
XUT_14R-21,SUT742	NA	chrXIV:64997-66251(-)	XUTs	2.7466754926505826e-6	8.93735269678719e-9	1.1886182245388497e-8	1.413197005986691e-6	2.1336936904899495e-6	9.53229644507779e-7	6	NA	NA	2	3	1	43	43	42	42	42	43	44	44	44	44	44	NA	NA	NA	NA	NA	NA	NA	NA	NA	NA	NA	NA	NA	NA	NA	NA	NA	NA	NA	NA	NA	NA	43
XUT_14R-219,CUT816	NA	chrXIV:525538-525839(-)	CUTs	2.7466754926505826e-6	4.468676348393595e-6	1.1886182245388497e-6	1.413197005986691e-6	2.1336936904899495e-6	9.53229644507779e-7	6	5	1	2	3	1	23.5	23.5	5	5	5	23.5	42	42	42	42	42	44	40	15	20	25	40	66	66.6	67.2	67.8	68.4	26	26	26	26	26	26	26	26	26	26	26	34.5
XUT_14R-249	NA	chrXIV:571961-572499(-)	XUTs	1.3733377463252913e-6	8.93735269678719e-9	1.1886182245388497e-8	7.065985029933455e-9	7.112312301633165e-9	9.53229644507779e-9	3	NA	NA	NA	NA	NA	20	20	20	20	20	20	20	20	20	20	20	NA	NA	NA	NA	NA	NA	NA	NA	NA	NA	NA	NA	NA	NA	NA	NA	NA	NA	NA	NA	NA	NA	NA
XUT_14R-269,SUT752	NA	chrXIV:609616-611305(-)	XUTs	1.098670197060233e-5	4.468676348393595e-6	2.0206509817160445e-5	2.685074311374713e-5	4.267387380979899e-6	5.719377867046675e-6	24	5	17	38	6	6	50.625	48	34	34.6	36	48	60.25	70	70	71.4	72	39.8	31	10.2	13.4	16.6	31	50	57.6	65.2	72.8	80.4	41.9411764705882	37	19.8	21.8	25.8	37	51	51.8	56.2	61	68	43.7894736842105
XUT_14R-291,SUT754	NA	chrXIV:652436-653208(-)	XUTs	5.493350985301165e-6	3.574941078714876e-6	2.3772364490776995e-6	3.5329925149667276e-6	2.1336936904899495e-6	9.53229644507779e-7	12	4	2	5	3	1	31	31	17	17	17	31	41.25	44	45	45	45	27	27	11.7	14.4	17.1	27	31.5	34.2	36.9	39.6	42.3	15	15	9.6	10.2	10.8	15	18	18.6	19.2	19.8	20.4	17.6
XUT_14R-330,SUT757	NA	chrXIV:740186-742228(-)	XUTs	2.7466754926505826e-6	1.787470539357438e-6	2.3772364490776995e-6	5.652788023946764e-6	7.112312301633165e-9	9.53229644507779e-9	6	2	2	8	NA	NA	42	42	27	27	27	42	57	57	57	57	57	53.5	53.5	25.15	28.3	31.45	53.5	69.25	72.4	75.55	78.7	81.85	97.5	97.5	53.85	58.7	63.55	97.5	121.75	126.6	131.45	136.3	141.15	58.5
XUT_14R-40,SUT743	NA	chrXIV:110700-112904(-)	XUTs	9.61336422427704e-6	8.043617427108471e-6	9.508945796310798e-6	9.892379041906838e-6	1.0668468452449747e-5	3.812918578031116e-6	21	9	8	14	15	4	39.1428571428571	42	19	19	27	42	52	52	52	53	53	46.5555555555556	22	13.4	13.8	15.4	22	56	62.4	68.8	87.3999999999999	118.2	38	34	17.75	19.5	21.5	34	49	50.4	51.8	56.8	62.4	43.0714285714286
XUT_14R-44	NA	chrXIV:124805-125825(-)	XUTs	2.7466754926505826e-6	8.93735269678719e-9	1.1886182245388497e-8	7.065985029933455e-7	7.112312301633165e-9	9.53229644507779e-9	6	NA	NA	1	NA	NA	21	21	14	14	14	21	28	28	28	28	28	NA	NA	NA	NA	NA	NA	NA	NA	NA	NA	NA	NA	NA	NA	NA	NA	NA	NA	NA	NA	NA	NA	36
XUT_14R-74,SUT744	NA	chrXIV:201340-201983(-)	XUTs	3.2044547414256802e-6	1.787470539357438e-6	3.5658546736165488e-6	4.239591017960074e-6	7.112312301633165e-9	9.53229644507779e-7	7	2	3	6	NA	1	49	44	37	40	43	44	59	59	59	59	59	24	24	21.3	21.6	21.9	24	25.5	25.8	26.1	26.4	26.7	33.3333333333333	28	23.5	24	24.5	28	38.5	40.6	42.7	44.8	46.9	38
XUT_14R-75,SUT745	NA	chrXIV:204900-206789(-)	XUTs	6.866688731626458e-6	5.362411618072314e-6	4.754472898155399e-6	8.479182035920147e-6	6.401081071469848e-6	6.6726075115544535e-6	15	6	4	12	9	7	48.6	47	39	39	39	47	52	54.8	64.6	66	66	63.8333333333333	55	19.75	21.5	23.25	55	69.75	72	93.5	115	136.5	33	22.5	12.2	13.4	14.6	22.5	38.5	46	53.5	61	68.5	48.9166666666667
XUT_15F-1	NA	chrXV:3206-4031(+)	XUTs	6.866688731626458e-6	2.681205809036157e-6	1.1886182245388497e-6	2.826394011973382e-6	4.267387380979899e-6	9.53229644507779e-9	15	3	1	4	6	NA	33.6	24	16	16	16.5	24	34	41.8	69.1	73	73	30	25	19.6	20.2	20.8	25	35.5	37.6	39.7	41.8	43.9	47	47	47	47	47	47	47	47	47	47	47	56
XUT_15F-10,SUT349,CUT354	NA	chrXV:21145-22509(+)	CUTs	9.61336422427704e-6	4.468676348393595e-6	1.1886182245388497e-6	3.5329925149667276e-6	6.401081071469848e-6	8.579066800570011e-6	21	5	1	5	9	9	33.5714285714286	40	5	5	23	40	46	46	46	48	48	31	30	21	22	23	30	32	35.2	38.4	41.6	44.8	29	29	29	29	29	29	29	29	29	29	29	72.6
XUT_15F-102,SUT356	NA	chrXV:225493-226586(+)	XUTs	1.3733377463252913e-6	1.787470539357438e-6	1.1886182245388497e-6	1.413197005986691e-6	2.1336936904899495e-6	9.53229644507779e-7	3	2	1	2	3	1	38	38	38	38	38	38	38	38	38	38	38	38	38	34.4	34.8	35.2	38	40	40.4	40.8	41.2	41.6	29	29	29	29	29	29	29	29	29	29	29	53
XUT_15F-104	NA	chrXV:227638-228031(+)	XUTs	2.7466754926505826e-6	1.787470539357438e-6	2.3772364490776995e-6	3.5329925149667276e-6	7.112312301633165e-9	1.906459289015558e-6	6	2	2	5	NA	2	10	10	8	8	8	10	12	12	12	12	12	30.5	30.5	29.15	29.3	29.45	30.5	31.25	31.4	31.55	31.7	31.85	55.5	55.5	49.65	50.3	50.95	55.5	58.75	59.4	60.05	60.7	61.35	27.2
XUT_15F-129	NA	chrXV:281649-282071(+)	XUTs	2.7466754926505826e-6	1.787470539357438e-6	1.1886182245388497e-6	1.413197005986691e-6	7.112312301633165e-9	1.906459289015558e-6	6	2	1	2	NA	2	27.5	27.5	27	27	27	27.5	28	28	28	28	28	40	40	37.3	37.6	37.9	40	41.5	41.8	42.1	42.4	42.7	13	13	13	13	13	13	13	13	13	13	13	30
XUT_15F-141	NA	chrXV:311776-312643(+)	XUTs	1.3733377463252913e-6	8.93735269678719e-9	1.1886182245388497e-6	7.065985029933455e-7	7.112312301633165e-9	9.53229644507779e-7	3	NA	1	1	NA	1	59	59	59	59	59	59	59	59	59	59	59	NA	NA	NA	NA	NA	NA	NA	NA	NA	NA	NA	106	106	106	106	106	106	106	106	106	106	106	53
XUT_15F-144,CUT368	NA	chrXV:315268-316730(+)	CUTs	1.3733377463252913e-6	7.149882157429752e-6	1.1886182245388497e-8	3.5329925149667276e-6	2.844924920653266e-6	9.53229644507779e-7	3	8	NA	5	4	1	27	27	27	27	27	27	27	27	27	27	27	85.75	65	41.4	42.8	44.1	65	81.5	83.6	85.7	138.2	199.1	NA	NA	NA	NA	NA	NA	NA	NA	NA	NA	NA	44.4
XUT_15F-163,SUT361	NA	chrXV:348318-349018(+)	XUTs	1.3733377463252913e-6	3.574941078714876e-6	2.3772364490776995e-6	1.413197005986691e-6	7.112312301633165e-9	9.53229644507779e-9	3	4	2	2	NA	NA	12	12	12	12	12	12	12	12	12	12	12	49.75	47	34.1	36.2	38.3	47	54.25	58	61.75	65.5	69.25	13.5	13.5	13.05	13.1	13.15	13.5	13.75	13.8	13.85	13.9	13.95	25
XUT_15F-18,SUT351	NA	chrXV:33344-34401(+)	XUTs	4.120013238975875e-6	8.043617427108471e-6	2.3772364490776995e-6	4.239591017960074e-6	7.112312301633165e-9	1.906459289015558e-6	9	9	2	6	NA	2	19	15	7	7	7	15	35	35	35	35	35	37.8888888888889	32	16.4	16.8	17.2	32	58	58.4	58.8	59.6	60.8	38	38	29.9	30.8	31.7	38	42.5	43.4	44.3	45.2	46.1	23
XUT_15F-197,SUT365,CUT373	NA	chrXV:418050-418866(+)	CUTs	4.120013238975875e-6	4.468676348393595e-6	1.1886182245388497e-6	1.413197005986691e-6	4.267387380979899e-6	1.906459289015558e-6	9	5	1	2	6	2	20.6666666666667	21	15	15	15	21	26	26	26	26	26	35.6	39	22.8	24.6	26.4	39	43	43.4	43.8	44.2	44.6	24	24	24	24	24	24	24	24	24	24	24	19
XUT_15F-200,SUT366,CUT375	NA	chrXV:422379-425258(+)	CUTs	9.61336422427704e-6	3.574941078714876e-6	8.320327571771949e-6	2.826394011973382e-6	2.1336936904899495e-6	2.8596889335233375e-6	21	4	7	4	3	3	55.5714285714286	61	23	23	50	61	67	67	67	73	73	31.75	36.5	12	15	18	36.5	44.25	44.4	44.55	44.7	44.85	38.8571428571429	30	21.9	22.8	23.7	30	47.5	55	61.4	65.6	69.8	57.25
XUT_15F-245	NA	chrXV:504722-505501(+)	XUTs	1.3733377463252913e-6	8.93735269678719e-9	1.1886182245388497e-6	7.065985029933455e-7	7.112312301633165e-9	9.53229644507779e-9	3	NA	1	1	NA	NA	43	43	43	43	43	43	43	43	43	43	43	NA	NA	NA	NA	NA	NA	NA	NA	NA	NA	NA	10	10	10	10	10	10	10	10	10	10	10	69
XUT_15F-249,SUT368	NA	chrXV:506932-507946(+)	XUTs	4.120013238975875e-6	3.574941078714876e-6	1.1886182245388497e-8	1.413197005986691e-6	2.1336936904899495e-6	9.53229644507779e-7	9	4	NA	2	3	1	51	45	24	24	24	45	84	84	84	84	84	43	48.5	28.3	31.6	34.9	48.5	50	50	50	50	50	NA	NA	NA	NA	NA	NA	NA	NA	NA	NA	NA	160.5
XUT_15F-288,SUT371,CUT385	NA	chrXV:617169-618246(+)	CUTs	1.3733377463252913e-6	8.93735269678719e-9	1.1886182245388497e-6	7.065985029933455e-7	7.112312301633165e-9	9.53229644507779e-9	3	NA	1	1	NA	NA	78	78	78	78	78	78	78	78	78	78	78	NA	NA	NA	NA	NA	NA	NA	NA	NA	NA	NA	45	45	45	45	45	45	45	45	45	45	45	36
XUT_15F-296,SUT373	NA	chrXV:639182-640925(+)	XUTs	2.7466754926505826e-6	1.787470539357438e-6	1.1886182245388497e-8	3.5329925149667276e-6	2.1336936904899495e-6	9.53229644507779e-7	6	2	NA	5	3	1	38	38	34	34	34	38	42	42	42	42	42	54	54	44.1	45.2	46.3	54	59.5	60.6	61.7	62.8	63.9	NA	NA	NA	NA	NA	NA	NA	NA	NA	NA	NA	29.2
XUT_15F-307,SUT374,CUT388	NA	chrXV:667841-670634(+)	CUTs	6.866688731626458e-6	6.256146887751033e-6	1.1886182245388497e-6	2.826394011973382e-6	2.1336936904899495e-6	4.766148222538895e-6	15	7	1	4	3	5	53.2	53	39	39	39.5	53	64	64.4	65.8	66	66	47.1428571428571	43	36.1	38.2	40.3	43	51.5	52.4	54.4	58.6	62.8	19	19	19	19	19	19	19	19	19	19	19	49
XUT_15F-318	NA	chrXV:682365-683099(+)	XUTs	2.7466754926505826e-6	8.93735269678719e-9	8.320327571771949e-6	2.826394011973382e-6	7.112312301633165e-9	9.53229644507779e-7	6	NA	7	4	NA	1	46.5	46.5	16	16	16	46.5	77	77	77	77	77	NA	NA	NA	NA	NA	NA	NA	NA	NA	NA	NA	40.5714285714286	40	18.2	22.4	26.6	40	53.5	55	56	56	56	39
XUT_15F-331,SUT377	NA	chrXV:701568-703951(+)	XUTs	4.120013238975875e-6	5.362411618072314e-6	8.320327571771949e-6	8.479182035920147e-6	2.1336936904899495e-6	3.812918578031116e-6	9	6	7	12	3	4	70.6666666666667	73	46	46	46	73	93	93	93	93	93	70.6666666666667	71.5	44.75	48.5	52.25	71.5	81.75	85	88.5	92	95.5	43.4285714285714	49	21.6	28.2	34.8	49	52	52.6	53.2	53.8	54.4	53.5
XUT_15F-345	NA	chrXV:744434-745496(+)	XUTs	4.120013238975875e-6	1.787470539357438e-6	1.1886182245388497e-6	1.413197005986691e-6	7.112312301633165e-9	2.8596889335233375e-6	9	2	1	2	NA	3	38.6666666666667	35	32	32	32	35	49	49	49	49	49	46	46	37.9	38.8	39.7	46	50.5	51.4	52.3	53.2	54.1	18	18	18	18	18	18	18	18	18	18	18	44
XUT_15F-436	NA	chrXV:968748-970331(+)	XUTs	1.3733377463252913e-6	4.468676348393595e-6	7.1317093472330975e-6	7.065985029933455e-6	2.1336936904899495e-6	6.6726075115544535e-6	3	5	6	10	3	7	59	59	59	59	59	59	59	59	59	59	59	34.6	37	20	21	22	37	40	42.6	45.2	47.8	50.4	33.5	33.5	11	14	17	33.5	47.25	49	51	53	55	43.3
XUT_15F-448,CUT395	NA	chrXV:994999-997115(+)	CUTs	4.120013238975875e-6	1.787470539357438e-6	1.1886182245388497e-8	1.413197005986691e-6	2.1336936904899495e-6	2.8596889335233375e-6	9	2	NA	2	3	3	66	67	49	49	49	67	82	82	82	82	82	55.5	55.5	54.15	54.3	54.45	55.5	56.25	56.4	56.55	56.7	56.85	NA	NA	NA	NA	NA	NA	NA	NA	NA	NA	NA	22
XUT_15F-479	NA	chrXV:1069592-1070405(+)	XUTs	1.3733377463252913e-6	1.787470539357438e-6	7.1317093472330975e-6	1.1305576047893528e-5	7.112312301633165e-9	9.53229644507779e-9	3	2	6	16	NA	NA	38	38	38	38	38	38	38	38	38	38	38	28	28	25.3	25.6	25.9	28	29.5	29.8	30.1	30.4	30.7	53.5	60	21.75	29.5	37.25	60	61	61	66	71	76	33.8125
XUT_15F-9	NA	chrXV:17984-18684(+)	XUTs	1.2360039716927623e-5	3.574941078714876e-6	1.1886182245388497e-6	2.826394011973382e-6	4.267387380979899e-6	2.8596889335233375e-6	27	4	1	4	6	3	62.4444444444444	38	10	14.8	18	38	74	78.8	80	139.2	228	24	24.5	17.05	18.1	19.15	24.5	27.25	28	28.75	29.5	30.25	22	22	22	22	22	22	22	22	22	22	22	69.5
XUT_15R-10	NA	chrXV:8904-9848(-)	XUTs	1.3733377463252913e-6	8.93735269678719e-7	2.3772364490776995e-6	1.413197005986691e-6	7.112312301633165e-9	9.53229644507779e-9	3	1	2	2	NA	NA	31	31	31	31	31	31	31	31	31	31	31	59	59	59	59	59	59	59	59	59	59	59	47.5	47.5	36.25	37.5	38.75	47.5	53.75	55	56.25	57.5	58.75	65
XUT_15R-101	NA	chrXV:169968-170824(-)	XUTs	1.3733377463252913e-6	5.362411618072314e-6	9.508945796310798e-6	1.2012174550886875e-5	6.401081071469848e-6	4.766148222538895e-6	3	6	8	17	9	5	15	15	15	15	15	15	15	15	15	15	15	30.6666666666667	26	19.5	20	20.5	26	35.25	37	41.5	46	50.5	31.625	32	15.4	16.8	18.1	32	39	40.4	41.8	46.5	51.75	34.0588235294118
XUT_15R-116,SUT768	NA	chrXV:219022-220564(-)	XUTs	2.197340394120466e-5	1.4299764314859504e-5	1.4263418694466195e-5	1.6958364071840295e-5	7.112312301633165e-9	3.812918578031116e-6	48	16	12	24	NA	4	62.8125	63.5	33.6	44	48	63.5	70.25	71	75	78	100.1	59.375	57	23.5	27	29	57	71	74	75.5	86	113.5	48.25	46	20.7	27.7	31.55	46	54.5	57.8	65.65	76.1	85.2	37.9166666666667
XUT_15R-149,SUT769	NA	chrXV:326093-326454(-)	XUTs	2.7466754926505826e-6	5.362411618072314e-6	5.943091122694249e-6	1.2012174550886875e-5	1.0668468452449747e-5	5.719377867046675e-6	6	6	5	17	15	6	42	42	38	38	38	42	46	46	46	46	46	44.8333333333333	40	28.5	31	33.5	40	57.25	62	62.75	63.5	64.25	30.4	33	15.2	18.4	21.6	33	39	39.2	39.4	39.6	39.8	41
XUT_15R-150,CUT833	NA	chrXV:331186-333402(-)	CUTs	1.3733377463252913e-6	4.468676348393595e-6	3.5658546736165488e-6	3.5329925149667276e-6	7.112312301633165e-9	9.53229644507779e-9	3	5	3	5	NA	NA	39	39	39	39	39	39	39	39	39	39	39	39.2	40	21	23	25	40	44	48	52	56	60	53.3333333333333	54	44.1	45.2	46.3	54	58.5	59.4	60.3	61.2	62.1	55
XUT_15R-169,SUT772	NA	chrXV:356079-357227(-)	XUTs	1.098670197060233e-5	1.5193499584538223e-5	2.1395128041699294e-5	1.8371561077826985e-5	6.401081071469848e-6	9.53229644507779e-6	24	17	18	26	9	10	31.5	28.5	14	14.9	17	28.5	44.25	45	45	50.6	53	34.9411764705882	27	10.4	12.8	15.2	27	43	43.8	53.6	70	90	39.1666666666667	33	14.55	15.7	17.65	33	44.25	49	55.5	64.3	80.6999999999999	32.4230769230769
XUT_15R-172	NA	chrXV:367010-368132(-)	XUTs	1.3733377463252913e-6	2.681205809036157e-6	1.1886182245388497e-8	7.065985029933455e-9	7.112312301633165e-9	1.906459289015558e-6	3	3	NA	NA	NA	2	60	60	60	60	60	60	60	60	60	60	60	58	40	39.1	39.2	39.3	40	67.5	73	78.5	84	89.5	NA	NA	NA	NA	NA	NA	NA	NA	NA	NA	NA	NA
XUT_15R-175,SUT773,XUT_15R-177	NA	chrXV:368174-369482(-)	XUTs	2.7466754926505826e-6	2.681205809036157e-6	1.1886182245388497e-8	1.413197005986691e-6	7.112312301633165e-9	9.53229644507779e-7	6	3	NA	2	NA	1	48	48	46	46	46	48	50	50	50	50	50	57.6666666666667	54	51.3	51.6	51.9	54	61	62.4	63.8	65.2	66.6	NA	NA	NA	NA	NA	NA	NA	NA	NA	NA	NA	53.5
XUT_15R-211	NA	chrXV:437000-438106(-)	XUTs	1.3733377463252913e-6	8.93735269678719e-7	1.1886182245388497e-8	1.413197005986691e-6	7.112312301633165e-9	9.53229644507779e-9	3	1	NA	2	NA	NA	33	33	33	33	33	33	33	33	33	33	33	38	38	38	38	38	38	38	38	38	38	38	NA	NA	NA	NA	NA	NA	NA	NA	NA	NA	NA	46.5
XUT_15R-249,SUT779	NA	chrXV:521265-522630(-)	XUTs	5.493350985301165e-6	8.93735269678719e-7	2.3772364490776995e-6	7.065985029933455e-7	2.1336936904899495e-6	5.719377867046675e-6	12	1	2	1	3	6	52.5	59.5	23	23	23	59.5	63.5	66.8	68	68	68	52	52	52	52	52	52	52	52	52	52	52	67	67	40	43	46	67	82	85	88	91	94	13
XUT_15R-29,SUT763	NA	chrXV:34422-35637(-)	XUTs	2.7466754926505826e-6	8.93735269678719e-9	1.1886182245388497e-6	7.065985029933455e-9	7.112312301633165e-9	9.53229644507779e-9	6	NA	1	NA	NA	NA	50	50	48	48	48	50	52	52	52	52	52	NA	NA	NA	NA	NA	NA	NA	NA	NA	NA	NA	70	70	70	70	70	70	70	70	70	70	70	NA
XUT_15R-33,SUT764	NA	chrXV:38869-40345(-)	XUTs	1.4191156712028012e-5	1.87684406632531e-5	1.6640655143543897e-5	1.9078159580820332e-5	6.401081071469848e-6	5.719377867046675e-6	31	21	14	27	9	6	44	38	28	32	32	38	52	52	66	66	67	55.8095238095238	53	33	34	37	53	63	65	66	68	74	59	53.5	22.1	28.5	31.75	53.5	63.25	65.2	67.1	68.4	118	49.1851851851852
XUT_15R-34,SUT765	NA	chrXV:40791-43402(-)	XUTs	1.3733377463252913e-6	8.93735269678719e-7	1.1886182245388497e-6	1.413197005986691e-6	2.1336936904899495e-6	9.53229644507779e-9	3	1	1	2	3	NA	55	55	55	55	55	55	55	55	55	55	55	20	20	20	20	20	20	20	20	20	20	20	35	35	35	35	35	35	35	35	35	35	35	56
XUT_15R-366	NA	chrXV:837598-838199(-)	XUTs	1.3733377463252913e-6	8.93735269678719e-7	1.1886182245388497e-8	7.065985029933455e-9	7.112312301633165e-9	9.53229644507779e-7	3	1	NA	NA	NA	1	36	36	36	36	36	36	36	36	36	36	36	137	137	137	137	137	137	137	137	137	137	137	NA	NA	NA	NA	NA	NA	NA	NA	NA	NA	NA	NA
XUT_15R-4	NA	chrXV:2080-3817(-)	XUTs	1.3733377463252913e-6	8.93735269678719e-7	1.1886182245388497e-8	7.065985029933455e-9	7.112312301633165e-9	1.906459289015558e-6	3	1	NA	NA	NA	2	31	31	31	31	31	31	31	31	31	31	31	17	17	17	17	17	17	17	17	17	17	17	NA	NA	NA	NA	NA	NA	NA	NA	NA	NA	NA	NA
XUT_15R-403,YOR318C	NA	chrXV:908474-912535(-)	XUTs	1.098670197060233e-5	1.6980970123895662e-5	8.320327571771949e-6	1.0598977544900183e-5	6.401081071469848e-6	1.4298444667616685e-5	24	19	7	15	9	15	39.875	36	6	8.1	13	36	64	70	70	74.2	76	40.5789473684211	45	16.5	20.2	21.7	45	53	53.8	55.9	58.4	61.6	25.2857142857143	25	10.5	15	19.5	25	32	32.6	33.6	35.4	37.2	30.4
XUT_15R-427,SUT795	NA	chrXV:969101-970074(-)	XUTs	5.493350985301165e-6	8.043617427108471e-6	7.1317093472330975e-6	7.065985029933455e-6	8.534774761959798e-6	9.53229644507779e-6	12	9	6	10	12	10	24.25	20.5	13	13	13	20.5	31	39.8	43	43	43	45.8888888888889	32	21	23	24.2	32	46	53.6	61.2	77.3999999999999	102.2	29.6666666666667	28.5	15.5	17	18.5	28.5	35.5	37	40.25	43.5	46.75	35.4
XUT_15R-432,SUT796	NA	chrXV:980940-981498(-)	XUTs	8.24002647795175e-6	2.2343381741967975e-5	9.508945796310798e-6	1.6251765568846948e-5	6.401081071469848e-6	6.6726075115544535e-6	18	25	8	23	9	7	39.5	37.5	22	22	25.85	37.5	47	47	54.65	64	64	41.44	45	19.2	21.6	25.8	45	48	49.8	53.4	57.6	61.6	35	36	16.75	18.5	20.55	36	42.25	44	45.75	48.7	51.85	38.7391304347826
XUT_15R-440,SUT798	NA	chrXV:988890-989470(-)	XUTs	4.120013238975875e-6	2.681205809036157e-6	1.1886182245388497e-8	2.119795508980037e-6	7.112312301633165e-9	9.53229644507779e-7	9	3	NA	3	NA	1	62	67	51	51	51	67	68	68	68	68	68	34.6666666666667	25	20.5	21	21.5	25	42	45.4	48.8	52.2	55.6	NA	NA	NA	NA	NA	NA	NA	NA	NA	NA	NA	22
XUT_15R-442	NA	chrXV:990044-991525(-)	XUTs	1.3733377463252913e-6	8.93735269678719e-7	1.1886182245388497e-8	7.065985029933455e-9	7.112312301633165e-9	9.53229644507779e-9	3	1	NA	NA	NA	NA	37	37	37	37	37	37	37	37	37	37	37	60	60	60	60	60	60	60	60	60	60	60	NA	NA	NA	NA	NA	NA	NA	NA	NA	NA	NA	NA
XUT_15R-47	NA	chrXV:71387-72313(-)	XUTs	8.24002647795175e-6	1.787470539357438e-6	1.1886182245388497e-8	1.413197005986691e-6	7.112312301633165e-9	9.53229644507779e-7	18	2	NA	2	NA	1	41.1666666666667	31	21	21	24.85	31	67	67	67.9	69	69	22.5	22.5	14.85	15.7	16.55	22.5	26.75	27.6	28.45	29.3	30.15	NA	NA	NA	NA	NA	NA	NA	NA	NA	NA	NA	31
XUT_15R-485	NA	chrXV:1054482-1055138(-)	XUTs	2.7466754926505826e-6	1.787470539357438e-6	2.3772364490776995e-6	2.826394011973382e-6	7.112312301633165e-9	9.53229644507779e-9	6	2	2	4	NA	NA	28	28	22	22	22	28	34	34	34	34	34	48	48	16.5	20	23.5	48	65.5	69	72.5	76	79.5	32.5	32.5	20.35	21.7	23.05	32.5	39.25	40.6	41.95	43.3	44.65	33.25
XUT_15R-66,CUT823,SUT767	NA	chrXV:99798-101331(-)	CUTs	5.493350985301165e-6	4.468676348393595e-6	1.1886182245388497e-6	7.065985029933455e-7	7.112312301633165e-9	3.812918578031116e-6	12	5	1	1	NA	4	39.25	34.5	18	18	18	34.5	47.5	64	70	70	70	31.6	35	23	24	25	35	37	37	37	37	37	20	20	20	20	20	20	20	20	20	20	20	64
XUT_15R-7	NA	chrXV:4134-5377(-)	XUTs	1.3733377463252913e-6	2.681205809036157e-6	3.5658546736165488e-6	4.946189520953419e-6	2.1336936904899495e-6	9.53229644507779e-7	3	3	3	7	3	1	45	45	45	45	45	45	45	45	45	45	45	39.6666666666667	33	18.6	20.2	21.8	33	51	54.6	58.2	61.8	65.4	65.3333333333333	59	55.4	55.8	56.2	59	70.5	72.8	75.1	77.4	79.7	48
XUT_15R-8,SUT761,SUT762	NA	chrXV:5380-7933(-)	XUTs	8.24002647795175e-6	1.3406029045180784e-5	3.5658546736165488e-6	7.065985029933455e-6	6.401081071469848e-6	2.8596889335233375e-6	18	15	3	10	9	3	49.5	51	35	35	37.2	51	58	58	60.25	63	63	41.7333333333333	42	14.8	20.4	27.2	42	53	53.6	55.7	62	67.8	41	25	16.9	17.8	18.7	25	53.5	59.2	64.9	70.6	76.3	50.9
XUT_16F-117,SUT398	NA	chrXVI:286595-287364(+)	XUTs	5.493350985301165e-6	5.362411618072314e-6	1.3074800469927346e-5	1.0598977544900183e-5	2.1336936904899495e-6	6.6726075115544535e-6	12	6	11	15	3	7	50.5	32.5	27	27	27	32.5	55.25	95.4000000000001	110	110	110	46.5	48.5	27.5	29	30.5	48.5	57.75	59	60.5	62	63.5	27	26	12	13	13.5	26	34.5	42	44	46	48	36.3333333333333
XUT_16F-145,SUT403,CUT415	NA	chrXVI:352598-352955(+)	CUTs	5.493350985301165e-6	5.362411618072314e-6	9.508945796310798e-6	1.2012174550886875e-5	1.2802162142939697e-5	5.719377867046675e-6	12	6	8	17	18	6	26.25	29.5	12	12	12	29.5	31	33.2	34	34	34	27.1666666666667	29	15.25	17.5	19.75	29	31.75	32	33.5	35	36.5	45.625	43	27.9	32.8	37.15	43	48	53.6	59.2	64.5	69.75	55.2352941176471
XUT_16F-148,SUT404	NA	chrXVI:363761-364358(+)	XUTs	4.120013238975875e-6	1.787470539357438e-6	2.3772364490776995e-6	4.946189520953419e-6	4.267387380979899e-6	9.53229644507779e-9	9	2	2	7	6	NA	24	15	13	13	13	15	44	44	44	44	44	35	35	24.2	25.4	26.6	35	41	42.2	43.4	44.6	45.8	47.5	47.5	41.65	42.3	42.95	47.5	50.75	51.4	52.05	52.7	53.35	51.7142857142857
XUT_16F-151,SUT405	NA	chrXVI:368735-369634(+)	XUTs	1.2360039716927623e-5	2.681205809036157e-6	3.5658546736165488e-6	4.946189520953419e-6	2.1336936904899495e-6	3.812918578031116e-6	27	3	3	7	3	4	44.2222222222222	41	16	26.8	34	41	54	59.6	61	63	66	43.3333333333333	24	19.5	20	20.5	24	55.5	61.8	68.1	74.4	80.7	35.6666666666667	19	14.5	15	15.5	19	46.5	52	57.5	63	68.5	38.4285714285714
XUT_16F-17,SUT390	NA	chrXVI:52904-53501(+)	XUTs	6.866688731626458e-6	1.787470539357438e-6	3.5658546736165488e-6	2.119795508980037e-6	7.112312301633165e-9	9.53229644507779e-9	15	2	3	3	NA	NA	35	35	30	30	30.3	35	38	38.2	38.9	39	39	48.5	48.5	35.45	36.9	38.35	48.5	55.75	57.2	58.65	60.1	61.55	63.3333333333333	51	49.2	49.4	49.6	51	70.5	74.4	78.3	82.2	86.1	47.6666666666667
XUT_16F-175	NA	chrXVI:443075-443472(+)	XUTs	1.3733377463252913e-6	3.574941078714876e-6	1.1886182245388497e-6	1.413197005986691e-6	7.112312301633165e-9	9.53229644507779e-9	3	4	1	2	NA	NA	43	43	43	43	43	43	43	43	43	43	43	59	51.5	44.05	45.1	46.15	51.5	62.25	67.8	73.35	78.9	84.45	69	69	69	69	69	69	69	69	69	69	69	50.5
XUT_16F-182,SUT409,CUT420,XUT_16F-183	NA	chrXVI:453362-454562(+)	CUTs	1.3733377463252913e-6	8.93735269678719e-7	2.3772364490776995e-6	7.065985029933455e-6	4.267387380979899e-6	9.53229644507779e-7	3	1	2	10	6	1	15	15	15	15	15	15	15	15	15	15	15	14	14	14	14	14	14	14	14	14	14	14	40	40	37.3	37.6	37.9	40	41.5	41.8	42.1	42.4	42.7	44.4
XUT_16F-193	NA	chrXVI:482158-482740(+)	XUTs	1.3733377463252913e-6	8.93735269678719e-9	1.1886182245388497e-6	7.065985029933455e-9	7.112312301633165e-9	9.53229644507779e-7	3	NA	1	NA	NA	1	22	22	22	22	22	22	22	22	22	22	22	NA	NA	NA	NA	NA	NA	NA	NA	NA	NA	NA	36	36	36	36	36	36	36	36	36	36	36	NA
XUT_16F-213,SUT414	NA	chrXVI:544010-544431(+)	XUTs	1.8311169951003885e-6	8.93735269678719e-9	2.3772364490776995e-6	3.5329925149667276e-6	7.112312301633165e-9	9.53229644507779e-7	4	NA	2	5	NA	1	11.5	9	9	9	9	9	11.5	13	14.5	16	17.5	NA	NA	NA	NA	NA	NA	NA	NA	NA	NA	NA	29.5	29.5	20.05	21.1	22.15	29.5	34.75	35.8	36.85	37.9	38.95	50.4
XUT_16F-229	NA	chrXVI:568017-569129(+)	XUTs	4.120013238975875e-6	8.93735269678719e-7	2.3772364490776995e-6	3.5329925149667276e-6	1.0668468452449747e-5	1.906459289015558e-6	9	1	2	5	15	2	54.3333333333333	64	17	17	17	64	82	82	82	82	82	15	15	15	15	15	15	15	15	15	15	15	42	42	21.3	23.6	25.9	42	53.5	55.8	58.1	60.4	62.7	38.4
XUT_16F-238,SUT417	NA	chrXVI:586435-588907(+)	XUTs	9.61336422427704e-6	8.93735269678719e-7	2.3772364490776995e-6	7.7725835329268e-6	7.112312301633165e-9	1.906459289015558e-6	21	1	2	11	NA	2	55.4285714285714	53	45	45	45	53	66	66	66	70	70	49	49	49	49	49	49	49	49	49	49	49	55	55	27.1	30.2	33.3	55	70.5	73.6	76.7	79.8	82.9	46.3636363636364
XUT_16F-243,SUT420,CUT425	NA	chrXVI:607528-608920(+)	CUTs	4.120013238975875e-6	8.93735269678719e-7	1.1886182245388497e-8	1.413197005986691e-6	7.112312301633165e-9	9.53229644507779e-7	9	1	NA	2	NA	1	51	57	20	20	20	57	76	76	76	76	76	28	28	28	28	28	28	28	28	28	28	28	NA	NA	NA	NA	NA	NA	NA	NA	NA	NA	NA	51.5
XUT_16F-247,SUT421,CUT426	NA	chrXVI:620155-621923(+)	CUTs	2.060006619487937e-5	2.5024587551004133e-5	2.0206509817160445e-5	2.2611152095787056e-5	1.2802162142939697e-5	4.766148222538895e-6	45	28	17	32	18	5	45.9333333333333	46	22.2	23	32	46	56	56.4	58	71	72.6	45.2142857142857	47	13.7	17.8	24.1	47	57	59.4	62.9	63.9	70.55	40.5882352941176	42	19.6	22.4	24.4	42	52	52	54.4	58.4	64.4	50.5625
XUT_16F-27,SUT392	NA	chrXVI:75057-75561(+)	XUTs	9.61336422427704e-6	1.5193499584538223e-5	4.754472898155399e-6	1.55451670658536e-5	6.401081071469848e-6	6.6726075115544535e-6	21	17	4	22	9	7	35.1428571428571	22	14	14	16	22	65	65	65	68	68	25.6470588235294	21	8.6	13	15.4	21	35	35	36.8	38.4	43.2	12.5	12.5	9.45	9.9	10.35	12.5	13.75	14.2	14.65	15.1	15.55	35.3181818181818
XUT_16F-28,CUT402,XUT_16F-30,SUT393,SUT394	NA	chrXVI:76691-82598(+)	CUTs	1.785339070222879e-5	1.3406029045180784e-5	1.3074800469927346e-5	1.2012174550886875e-5	4.267387380979899e-6	5.719377867046675e-6	39	15	11	17	6	6	49.2307692307692	50	29	32	36.2	50	54	56	57.2	60	74	53.9333333333333	54	32.6	38.8	40.6	54	66	66.8	69.6	71.8	73	38.6363636363636	40	14.5	23	24	40	50	54	54.5	55	58	43.7058823529412
XUT_16F-324,SUT423	NA	chrXVI:812514-813136(+)	XUTs	4.120013238975875e-6	4.468676348393595e-6	7.1317093472330975e-6	9.892379041906838e-6	8.534774761959798e-6	4.766148222538895e-6	9	5	6	14	12	5	18	20	13	13	13	20	21	21	21	21	21	34.4	26	16.4	17.8	19.2	26	54	54.2	54.4	54.6	54.8	30.1666666666667	29	18.25	20.5	22.75	29	33	33	37	41	45	30.7142857142857
XUT_16F-334,SUT425	NA	chrXVI:828427-829651(+)	XUTs	1.3733377463252913e-6	2.681205809036157e-6	5.943091122694249e-6	8.479182035920147e-6	6.401081071469848e-6	9.53229644507779e-9	3	3	5	12	9	NA	57	57	57	57	57	57	57	57	57	57	57	54	57	47.1	48.2	49.3	57	58	58.2	58.4	58.6	58.8	34.2	18	8	10	12	18	65	65.2	65.4	65.6	65.8	36.8333333333333
XUT_16F-339	NA	chrXVI:840152-840791(+)	XUTs	1.3733377463252913e-6	8.93735269678719e-9	1.1886182245388497e-8	7.065985029933455e-7	7.112312301633165e-9	9.53229644507779e-9	3	NA	NA	1	NA	NA	14	14	14	14	14	14	14	14	14	14	14	NA	NA	NA	NA	NA	NA	NA	NA	NA	NA	NA	NA	NA	NA	NA	NA	NA	NA	NA	NA	NA	NA	31
XUT_16F-35,SUT395	NA	chrXVI:95429-96668(+)	XUTs	1.5106715209578206e-5	9.831087966465908e-6	2.3772364490776995e-6	3.5329925149667276e-6	4.267387380979899e-6	5.719377867046675e-6	33	11	2	5	6	6	69.2727272727273	64	29	34	34	64	92	92	93	93	172	54.3636363636364	47	30.5	33	36	47	66.5	70	71.5	73	86	49	49	22	25	28	49	64	67	70	73	76	45
XUT_16F-376,SUT428,SUT429	NA	chrXVI:924139-928552(+)	XUTs	1.2360039716927623e-5	1.1618558505823347e-5	9.508945796310798e-6	1.2012174550886875e-5	7.112312301633165e-9	9.53229644507779e-7	27	13	8	17	NA	1	50.6666666666667	55	10	31.6	46	55	58	62	63	63.8	65	59.0769230769231	62	41	41.8	44.2	62	64	70.6	76	79	81.6	54	60	28.6	34.2	39.5	60	65.75	66.8	67.85	68	68	49.7647058823529
XUT_16F-383,SUT431	NA	chrXVI:937259-938119(+)	XUTs	4.120013238975875e-6	1.787470539357438e-6	5.943091122694249e-6	2.119795508980037e-6	2.1336936904899495e-6	9.53229644507779e-9	9	2	5	3	3	NA	37.3333333333333	35	30	30	30	35	47	47	47	47	47	53.5	53.5	51.25	51.5	51.75	53.5	54.75	55	55.25	55.5	55.75	51.2	46	17.8	20.6	23.4	46	67	73.4	79.8	86.2	92.6	46.3333333333333
XUT_16F-47	NA	chrXVI:128244-129732(+)	XUTs	1.3733377463252913e-6	8.93735269678719e-9	4.754472898155399e-6	2.119795508980037e-6	4.267387380979899e-6	1.906459289015558e-6	3	NA	4	3	6	2	68	68	68	68	68	68	68	68	68	68	68	NA	NA	NA	NA	NA	NA	NA	NA	NA	NA	NA	36	35	9.65	11.3	12.95	35	54.75	57	59.25	61.5	63.75	37.6666666666667
XUT_16F-95,SUT397	NA	chrXVI:242995-244365(+)	XUTs	4.120013238975875e-6	2.681205809036157e-6	1.1886182245388497e-6	2.119795508980037e-6	2.1336936904899495e-6	1.906459289015558e-6	9	3	1	3	3	2	52	52	49	49	49	52	55	55	55	55	55	47.6666666666667	49	36.4	37.8	39.2	49	54	55	56	57	58	7	7	7	7	7	7	7	7	7	7	7	43.3333333333333
XUT_16F-98	NA	chrXVI:253685-254564(+)	XUTs	1.3733377463252913e-6	2.681205809036157e-6	1.1886182245388497e-8	7.065985029933455e-9	7.112312301633165e-9	9.53229644507779e-9	3	3	NA	NA	NA	NA	33	33	33	33	33	33	33	33	33	33	33	72	60	59.1	59.2	59.3	60	78.5	82.2	85.9	89.6	93.3	NA	NA	NA	NA	NA	NA	NA	NA	NA	NA	NA	NA
XUT_16R-165	NA	chrXVI:393312-393846(-)	XUTs	1.3733377463252913e-6	8.93735269678719e-7	1.1886182245388497e-8	7.065985029933455e-9	7.112312301633165e-9	9.53229644507779e-9	3	1	NA	NA	NA	NA	16	16	16	16	16	16	16	16	16	16	16	32	32	32	32	32	32	32	32	32	32	32	NA	NA	NA	NA	NA	NA	NA	NA	NA	NA	NA	NA
XUT_16R-184,SUT815,CUT899	NA	chrXVI:443103-445087(-)	CUTs	8.24002647795175e-6	8.043617427108471e-6	2.3772364490776995e-6	3.5329925149667276e-6	1.0668468452449747e-5	9.53229644507779e-9	18	9	2	5	15	NA	58.1666666666667	60	38	38	44.6	60	69	69	70.35	72	72	46.1111111111111	51	23	29	33.8	51	53	55	57	60.6	65.8	44.5	44.5	26.95	28.9	30.85	44.5	54.25	56.2	58.15	60.1	62.05	46.4
XUT_16R-192,SUT817	NA	chrXVI:458978-459861(-)	XUTs	1.3733377463252913e-6	8.93735269678719e-9	2.3772364490776995e-6	2.119795508980037e-6	7.112312301633165e-9	9.53229644507779e-9	3	NA	2	3	NA	NA	67	67	67	67	67	67	67	67	67	67	67	NA	NA	NA	NA	NA	NA	NA	NA	NA	NA	NA	25.5	25.5	23.25	23.5	23.75	25.5	26.75	27	27.25	27.5	27.75	29.3333333333333
XUT_16R-225	NA	chrXVI:527400-528634(-)	XUTs	1.3733377463252913e-6	2.681205809036157e-6	1.1886182245388497e-6	2.826394011973382e-6	2.1336936904899495e-6	9.53229644507779e-7	3	3	1	4	3	1	21	21	21	21	21	21	21	21	21	21	21	51.6666666666667	61	24.1	28.2	32.3	61	67.5	68.8	70.1	71.4	72.7	39	39	39	39	39	39	39	39	39	39	39	36.25
XUT_16R-239,SUT822	NA	chrXVI:556306-557686(-)	XUTs	1.64800529559035e-5	9.831087966465908e-6	4.754472898155399e-6	7.065985029933455e-6	2.1336936904899495e-6	3.812918578031116e-6	36	11	4	10	3	4	41.0833333333333	44	5	20	20.5	44	55.5	60	61.5	62	65	36.2727272727273	33	19	20	21	33	46	50	50.5	51	59.5	51.25	60.5	15.75	22.5	29.25	60.5	69	70.2	71.4	72.6	73.8	42
XUT_16R-25,SUT805	NA	chrXVI:46726-47227(-)	XUTs	6.866688731626458e-6	3.574941078714876e-6	1.1886182245388497e-6	3.5329925149667276e-6	7.112312301633165e-9	9.53229644507779e-7	15	4	1	5	NA	1	24.4	25	13	13	13.1	25	31	32.6	38.2	39	39	38.75	39.5	19.1	21.2	23.3	39.5	50.75	52.4	54.05	55.7	57.35	23	23	23	23	23	23	23	23	23	23	23	35.4
XUT_16R-29	NA	chrXVI:62662-63035(-)	XUTs	9.61336422427704e-6	7.149882157429752e-6	8.320327571771949e-6	1.271877305388022e-5	6.401081071469848e-6	9.53229644507779e-7	21	8	7	18	9	1	33.1428571428571	34	24	24	26	34	36	36	36	48	48	38.5	39	17.75	19.5	21.4	39	49.5	50.2	50.9	54.9	59.45	32.7142857142857	23	13.6	14.2	14.8	23	43.5	45.6	49.1	55.4	61.7	33.8333333333333
XUT_16R-295	NA	chrXVI:658025-659008(-)	XUTs	1.3733377463252913e-6	8.93735269678719e-7	1.1886182245388497e-8	7.065985029933455e-7	7.112312301633165e-9	9.53229644507779e-7	3	1	NA	1	NA	1	61	61	61	61	61	61	61	61	61	61	61	55	55	55	55	55	55	55	55	55	55	55	NA	NA	NA	NA	NA	NA	NA	NA	NA	NA	NA	34
XUT_16R-346	NA	chrXVI:776245-776711(-)	XUTs	1.3733377463252913e-6	2.681205809036157e-6	1.1886182245388497e-8	7.065985029933455e-9	7.112312301633165e-9	9.53229644507779e-9	3	3	NA	NA	NA	NA	10	10	10	10	10	10	10	10	10	10	10	21	20	19.1	19.2	19.3	20	22	22.4	22.8	23.2	23.6	NA	NA	NA	NA	NA	NA	NA	NA	NA	NA	NA	NA
XUT_16R-348	NA	chrXVI:780312-781815(-)	XUTs	2.2431183189979763e-5	2.0555911202610536e-5	2.2583746266238144e-5	2.049135658680702e-5	1.7069549523919596e-5	5.719377867046675e-6	49	23	19	29	24	6	46.1428571428571	47	24.8	26	31	47	58	58.4	63	65	68	48.304347826087	41	14.2	16.2	17	41	66.5	67.6	72.2	77.2	99.6	52.4736842105263	45	19.2	23.2	24	45	69	79.4	92	92	92.4	36.6206896551724
XUT_16R-364	NA	chrXVI:799735-800374(-)	XUTs	1.3733377463252913e-6	8.93735269678719e-7	1.1886182245388497e-8	7.065985029933455e-7	7.112312301633165e-9	9.53229644507779e-9	3	1	NA	1	NA	NA	56	56	56	56	56	56	56	56	56	56	56	36	36	36	36	36	36	36	36	36	36	36	NA	NA	NA	NA	NA	NA	NA	NA	NA	NA	NA	85
XUT_16R-375,SUT842	NA	chrXVI:828353-829615(-)	XUTs	4.120013238975875e-6	6.256146887751033e-6	2.614960093985469e-5	4.239591017960073e-5	2.1336936904899495e-6	1.906459289015558e-6	9	7	22	60	3	2	27.3333333333333	30	22	22	22	30	30	30	30	30	30	32.8571428571429	38	7.8	9.6	11.4	38	44.5	44.8	45.5	47	48.5	44.8181818181818	38.5	8.9	26	26.15	38.5	54.75	58.2	63.25	70.3	73.85	48.3
XUT_16R-404,SUT845	NA	chrXVI:885564-886144(-)	XUTs	2.7466754926505826e-6	8.043617427108471e-6	8.320327571771949e-6	8.479182035920147e-6	2.1336936904899495e-6	1.906459289015558e-6	6	9	7	12	3	2	9.5	9.5	1	1	1	9.5	18	18	18	18	18	37.4444444444444	35	10.4	12.8	16	35	53	56.2	59.4	63	67	28.8571428571429	30	20.1	22.2	24.3	30	34.5	34.8	35	35	35	32.5
XUT_16R-422,SUT847	NA	chrXVI:935863-937882(-)	XUTs	1.0071143473052138e-5	6.256146887751033e-6	1.0697564020849647e-5	1.1305576047893528e-5	1.0668468452449747e-5	3.812918578031116e-6	22	7	9	16	15	4	65.7272727272727	67	46	46.2	49.5	67	75	77	77	84.2	85	51.7142857142857	55	29	35	41	55	62.5	64.6	66.2	66.8	67.4	56.3333333333333	54	26.6	32.2	36.8	54	72	74	76	79	83	53.625
XUT_16R-54,SUT807	NA	chrXVI:114315-116373(-)	XUTs	1.3733377463252913e-6	8.93735269678719e-7	1.1886182245388497e-8	7.065985029933455e-9	7.112312301633165e-9	1.906459289015558e-6	3	1	NA	NA	NA	2	26	26	26	26	26	26	26	26	26	26	26	37	37	37	37	37	37	37	37	37	37	37	NA	NA	NA	NA	NA	NA	NA	NA	NA	NA	NA	NA
XUT_16R-6	NA	chrXVI:17326-18027(-)	XUTs	2.7466754926505826e-6	1.787470539357438e-6	1.1886182245388497e-8	7.065985029933455e-7	7.112312301633165e-9	1.906459289015558e-6	6	2	NA	1	NA	2	36.5	36.5	27	27	27	36.5	46	46	46	46	46	43.5	43.5	37.65	38.3	38.95	43.5	46.75	47.4	48.05	48.7	49.35	NA	NA	NA	NA	NA	NA	NA	NA	NA	NA	NA	33
XUT_16R-67	NA	chrXVI:144087-145277(-)	XUTs	1.3733377463252913e-6	8.93735269678719e-9	1.1886182245388497e-8	7.065985029933455e-9	7.112312301633165e-9	9.53229644507779e-9	3	NA	NA	NA	NA	NA	54	54	54	54	54	54	54	54	54	54	54	NA	NA	NA	NA	NA	NA	NA	NA	NA	NA	NA	NA	NA	NA	NA	NA	NA	NA	NA	NA	NA	NA	NA
XUT_16R-69,SUT810	NA	chrXVI:145322-146913(-)	XUTs	6.866688731626458e-6	3.574941078714876e-6	3.5658546736165488e-6	4.946189520953419e-6	7.112312301633165e-9	9.53229644507779e-9	15	4	3	7	NA	NA	59.2	61	45	45	46.2	61	63	64.4	69.3	70	70	60.75	59.5	52.6	53.2	53.8	59.5	65.25	66.6	67.95	69.3	70.65	63.3333333333333	62	54.8	55.6	56.4	62	68	69.2	70.4	71.6	72.8	60.1428571428571
XUT_16R-8	NA	chrXVI:19309-21957(-)	XUTs	4.120013238975875e-6	1.787470539357438e-6	5.943091122694249e-6	5.652788023946764e-6	2.1336936904899495e-6	1.906459289015558e-6	9	2	5	8	3	2	55.6666666666667	64	29	29	29	64	74	74	74	74	74	41	41	33.8	34.6	35.4	41	45	45.8	46.6	47.4	48.2	54.6	51	40.6	41.2	41.8	51	62	65	68	71	74	45.75
XUT_1F-14	NA	chrI:27074-28174(+)	XUTs	1.3733377463252913e-6	7.149882157429752e-6	7.1317093472330975e-6	8.479182035920147e-6	7.112312301633165e-9	1.906459289015558e-6	3	8	6	12	NA	2	40	40	40	40	40	40	40	40	40	40	40	44.625	41.5	14.15	17.3	20.85	41.5	60.75	66	71.25	73.5	75.25	44	40.5	10.5	13	15.5	40.5	51.5	55	66.75	78.5	90.25	38.9166666666667
XUT_1F-15,CUT001	NA	chrI:30016-30905(+)	CUTs	1.3733377463252913e-6	8.93735269678719e-9	1.1886182245388497e-6	1.413197005986691e-6	7.112312301633165e-9	1.906459289015558e-6	3	NA	1	2	NA	2	55	55	55	55	55	55	55	55	55	55	55	NA	NA	NA	NA	NA	NA	NA	NA	NA	NA	NA	56	56	56	56	56	56	56	56	56	56	56	13.5
XUT_1F-23,SUT002,XUT_1F-25	NA	chrI:43127-45496(+)	XUTs	1.098670197060233e-5	8.043617427108471e-6	7.1317093472330975e-6	6.35938652694011e-6	4.267387380979899e-6	4.766148222538895e-6	24	9	6	9	6	5	25.75	27	16	17.5	21	27	28	28	28	31.5	33	32.8888888888889	25	19.4	19.8	20.4	25	40	45.2	50.4	55.6	60.8	32.3333333333333	26.5	17.25	17.5	17.75	26.5	32	32	42.5	53	63.5	24.4444444444444
XUT_1F-4	NA	chrI:13726-16710(+)	XUTs	1.3733377463252915e-5	8.93735269678719e-6	1.3074800469927346e-5	8.479182035920147e-6	4.267387380979899e-6	9.53229644507779e-7	30	10	11	12	6	1	45.6	43	21	27.3	28	43	58	58.8	62	62.7	69	45.1	45	21.65	29.3	31.35	45	60	63.8	65.6	67	67	53.1818181818182	53	33	43	45.5	53	60.5	62	64.5	67	71	42.5833333333333
XUT_1F-60,CUT002	NA	chrI:137743-138831(+)	CUTs	1.3733377463252913e-6	1.787470539357438e-6	2.3772364490776995e-6	7.065985029933455e-7	2.1336936904899495e-6	1.906459289015558e-6	3	2	2	1	3	2	21	21	21	21	21	21	21	21	21	21	21	57	57	44.4	45.8	47.2	57	64	65.4	66.8	68.2	69.6	62.5	62.5	35.95	38.9	41.85	62.5	77.25	80.2	83.15	86.1	89.05	24
XUT_1F-90,SUT004	NA	chrI:197278-200030(+)	XUTs	9.61336422427704e-6	1.4299764314859504e-5	1.5452036919005044e-5	7.065985029933455e-6	8.534774761959798e-6	3.812918578031116e-6	21	16	13	10	12	4	54.4285714285714	53	32	32	37	53	72	72	72	72	72	36.1875	37	21.5	23.5	25.25	37	43	46	49	51	53	34.2307692307692	24	11.6	13	16	24	54	54	54.4	55.6	63.6	25.8
XUT_1R-35	NA	chrI:65390-65728(-)	XUTs	2.7466754926505826e-6	8.93735269678719e-7	1.1886182245388497e-8	2.119795508980037e-6	7.112312301633165e-9	1.906459289015558e-6	6	1	NA	3	NA	2	55	55	47	47	47	55	63	63	63	63	63	26	26	26	26	26	26	26	26	26	26	26	NA	NA	NA	NA	NA	NA	NA	NA	NA	NA	NA	49.3333333333333
XUT_1R-79	NA	chrI:180276-180956(-)	XUTs	2.7466754926505826e-6	8.93735269678719e-9	1.1886182245388497e-8	7.065985029933455e-9	7.112312301633165e-9	9.53229644507779e-9	6	NA	NA	NA	NA	NA	35	35	14	14	14	35	56	56	56	56	56	NA	NA	NA	NA	NA	NA	NA	NA	NA	NA	NA	NA	NA	NA	NA	NA	NA	NA	NA	NA	NA	NA	NA
XUT_1R-83	NA	chrI:182873-183599(-)	XUTs	1.64800529559035e-5	1.0724823236144628e-5	1.4263418694466195e-5	2.9677137125720515e-5	8.534774761959798e-6	1.048552608958557e-5	36	12	12	42	12	11	68.4166666666667	48	11	22	26.25	48	63.5	71	72.5	73	310	39.6666666666667	36	16.4	20.2	21.3	36	54.5	55.6	57.4	59.6	68.55	44.1666666666667	40	16.55	18.2	24.8	40	61	67.6	70	70	70.45	49.8095238095238
XUT_1R-87	NA	chrI:187091-188135(-)	XUTs	5.9511302340762625e-6	8.93735269678719e-6	1.1886182245388497e-6	4.946189520953419e-6	4.267387380979899e-6	4.766148222538895e-6	13	10	1	7	6	5	42.2307692307692	40	25	25	25	40	40	57.4	69	69	69	37	41	16.7	19.4	22.8	41	47.75	48.4	49.3	50.1	50.55	39	39	39	39	39	39	39	39	39	39	39	33
XUT_1R-91	NA	chrI:189573-190047(-)	XUTs	1.3733377463252915e-5	6.256146887751033e-6	1.1886182245388498e-5	1.55451670658536e-5	4.267387380979899e-6	8.579066800570011e-6	30	7	10	22	6	9	40	41	16	26.8	28	41	50	50.8	54	54.4	58	33.7142857142857	37	9	9	9	37	49.5	51.6	53.1	53.4	53.7	46.2	48	28.85	34.7	38.1	48	53.25	54.2	54.65	55.8	59.4	46.3181818181818
XUT_2F-106	NA	chrII:292134-292764(+)	XUTs	4.120013238975875e-6	5.362411618072314e-6	2.3772364490776995e-6	1.413197005986691e-6	4.267387380979899e-6	9.53229644507779e-7	9	6	2	2	6	1	33.6666666666667	35	28	28	28	35	38	38	38	38	38	39	34.5	30	30	30	34.5	41.5	43	47.75	52.5	57.25	32	32	27.5	28	28.5	32	34.5	35	35.5	36	36.5	53.5
XUT_2F-116,CUT011,CUT012,XUT_2F-118	NA	chrII:306246-307344(+)	CUTs	5.493350985301165e-6	1.787470539357438e-6	1.1886182245388497e-6	7.065985029933455e-7	4.267387380979899e-6	3.812918578031116e-6	12	2	1	1	6	4	46.75	44.5	28	28	28	44.5	51.25	65	70	70	70	25	25	8.8	10.6	12.4	25	34	35.8	37.6	39.4	41.2	30	30	30	30	30	30	30	30	30	30	30	51
XUT_2F-141	NA	chrII:349752-350791(+)	XUTs	2.7466754926505826e-6	8.93735269678719e-9	1.1886182245388497e-6	2.119795508980037e-6	7.112312301633165e-9	1.906459289015558e-6	6	NA	1	3	NA	2	72	72	63	63	63	72	81	81	81	81	81	NA	NA	NA	NA	NA	NA	NA	NA	NA	NA	NA	13	13	13	13	13	13	13	13	13	13	13	47.6666666666667
XUT_2F-145,SUT014	NA	chrII:362764-364715(+)	XUTs	1.5106715209578206e-5	1.4299764314859504e-5	1.7829273368082743e-5	1.271877305388022e-5	2.5604324285879394e-5	3.812918578031116e-6	33	16	15	18	36	4	53.1818181818182	56	13	15	15	56	66	66	69	69	92	45.5625	49.5	14.5	21.5	28.25	49.5	55.25	56	59	63	70.75	46.6	43	18.2	21.6	25	43	55	55.4	56.8	60	77.2999999999999	36.7777777777778
XUT_2F-146,CUT019	NA	chrII:365889-367098(+)	CUTs	6.866688731626458e-6	5.362411618072314e-6	3.5658546736165488e-6	3.5329925149667276e-6	7.112312301633165e-9	3.812918578031116e-6	15	6	3	5	NA	4	38.2	38	12	12	14.3	38	53	53	53	53	53	43	42	24.5	27	29.5	42	48.5	50	55	60	65	21.3333333333333	20	15.5	16	16.5	20	24.5	25.4	26.3	27.2	28.1	28.4
XUT_2F-177,CUT025	NA	chrII:427126-431775(+)	CUTs	2.3346741687529955e-5	1.3406029045180784e-5	9.508945796310798e-6	1.2012174550886875e-5	8.534774761959798e-6	4.766148222538895e-6	51	15	8	17	12	5	44.2352941176471	46	22	24	29	46	54	54	55	57	65.5	47.4666666666667	48	26.1	30.2	35.1	48	55	58.2	62.4	63.6	69.1	47	51	24.6	30.2	35.6	51	53.75	54.8	55.85	58.4	61.2	31.8823529411765
XUT_2F-190,SUT018	NA	chrII:474276-477074(+)	XUTs	5.493350985301165e-6	7.149882157429752e-6	7.1317093472330975e-6	6.35938652694011e-6	8.534774761959798e-6	4.766148222538895e-6	12	8	6	9	12	5	43	44.5	16	16	16	44.5	53.5	63.4	67	67	67	44.5	42.5	32.4	33.8	35.1	42.5	50.75	53.2	55.65	58.1	60.55	48.6666666666667	44.5	25.25	26.5	27.75	44.5	60.25	64	69.5	75	80.5	40
XUT_2F-206,SUT019	NA	chrII:532461-533319(+)	XUTs	4.120013238975875e-6	4.468676348393595e-6	2.3772364490776995e-6	1.413197005986691e-6	2.1336936904899495e-6	9.53229644507779e-9	9	5	2	2	3	NA	49.3333333333333	54	34	34	34	54	60	60	60	60	60	49	48	30	34	38	48	55	58	61	64	67	38.5	38.5	11.05	14.1	17.15	38.5	53.75	56.8	59.85	62.9	65.95	28.5
XUT_2F-242,CUT030	NA	chrII:614214-616167(+)	CUTs	2.060006619487937e-5	1.3406029045180784e-5	9.508945796310798e-6	1.0598977544900183e-5	8.534774761959798e-6	7.625837156062232e-6	45	15	8	15	12	8	36.7333333333333	33	22	22	23	33	43	43.4	45	55	76.5999999999999	35.6	31	15.8	17	17.2	31	49	49.2	49.9	54.8	67.9	38.75	32	21.75	23.5	25	32	48	50.8	53.6	60.6	68.3	46.6
XUT_2F-340	NA	chrII:807262-808334(+)	XUTs	1.3733377463252913e-6	4.468676348393595e-6	1.1886182245388497e-8	7.065985029933455e-9	7.112312301633165e-9	9.53229644507779e-7	3	5	NA	NA	NA	1	60	60	60	60	60	60	60	60	60	60	60	61.2	63	50	53	56	63	64	65.2	66.4	67.6	68.8	NA	NA	NA	NA	NA	NA	NA	NA	NA	NA	NA	NA
XUT_2F-89,SUT011,CUT009	NA	chrII:254626-255056(+)	CUTs	2.7466754926505826e-6	8.93735269678719e-7	1.1886182245388497e-6	7.065985029933455e-9	7.112312301633165e-9	9.53229644507779e-9	6	1	1	NA	NA	NA	38	38	15	15	15	38	61	61	61	61	61	59	59	59	59	59	59	59	59	59	59	59	37	37	37	37	37	37	37	37	37	37	37	NA
XUT_2F-93	NA	chrII:258149-258828(+)	XUTs	1.3733377463252913e-6	8.93735269678719e-9	1.1886182245388497e-8	7.065985029933455e-9	7.112312301633165e-9	9.53229644507779e-9	3	NA	NA	NA	NA	NA	40	40	40	40	40	40	40	40	40	40	40	NA	NA	NA	NA	NA	NA	NA	NA	NA	NA	NA	NA	NA	NA	NA	NA	NA	NA	NA	NA	NA	NA	NA
XUT_2R-114	NA	chrII:281280-283948(-)	XUTs	4.120013238975875e-6	8.93735269678719e-7	1.1886182245388497e-8	2.119795508980037e-6	2.1336936904899495e-6	9.53229644507779e-9	9	1	NA	3	3	NA	43.6666666666667	42	40	40	40	42	49	49	49	49	49	52	52	52	52	52	52	52	52	52	52	52	NA	NA	NA	NA	NA	NA	NA	NA	NA	NA	NA	52.6666666666667
XUT_2R-121	NA	chrII:288328-289246(-)	XUTs	1.3733377463252913e-6	8.93735269678719e-9	2.3772364490776995e-6	7.065985029933455e-7	7.112312301633165e-9	9.53229644507779e-7	3	NA	2	1	NA	1	46	46	46	46	46	46	46	46	46	46	46	NA	NA	NA	NA	NA	NA	NA	NA	NA	NA	NA	64.5	64.5	55.95	56.9	57.85	64.5	69.25	70.2	71.15	72.1	73.05	48
XUT_2R-127,SUT445	NA	chrII:301353-304756(-)	XUTs	9.61336422427704e-6	5.362411618072314e-6	3.5658546736165488e-6	5.652788023946764e-6	8.534774761959798e-6	9.53229644507779e-9	21	6	3	8	12	NA	57.2857142857143	64	28	28	38	64	71	71	71	79	79	51.1666666666667	51.5	23.5	29	34.5	51.5	62	62	67.5	73	78.5	38	35	29.6	30.2	30.8	35	42.5	44	45.5	47	48.5	54.875
XUT_2R-142	NA	chrII:330107-330424(-)	XUTs	1.3733377463252913e-6	1.787470539357438e-6	1.1886182245388497e-8	7.065985029933455e-9	7.112312301633165e-9	9.53229644507779e-9	3	2	NA	NA	NA	NA	34	34	34	34	34	34	34	34	34	34	34	66.5	66.5	59.75	60.5	61.25	66.5	70.25	71	71.75	72.5	73.25	NA	NA	NA	NA	NA	NA	NA	NA	NA	NA	NA	NA
XUT_2R-154	NA	chrII:349637-350769(-)	XUTs	4.120013238975875e-6	8.93735269678719e-7	1.1886182245388497e-8	7.065985029933455e-7	7.112312301633165e-9	9.53229644507779e-9	9	1	NA	1	NA	NA	55	72	19	19	19	72	74	74	74	74	74	86	86	86	86	86	86	86	86	86	86	86	NA	NA	NA	NA	NA	NA	NA	NA	NA	NA	NA	38
XUT_2R-226	NA	chrII:533839-534984(-)	XUTs	1.3733377463252913e-6	8.93735269678719e-9	1.1886182245388497e-8	7.065985029933455e-9	7.112312301633165e-9	9.53229644507779e-9	3	NA	NA	NA	NA	NA	42	42	42	42	42	42	42	42	42	42	42	NA	NA	NA	NA	NA	NA	NA	NA	NA	NA	NA	NA	NA	NA	NA	NA	NA	NA	NA	NA	NA	NA	NA
XUT_2R-256,SUT449	NA	chrII:601272-602308(-)	XUTs	4.120013238975875e-6	7.149882157429752e-6	5.943091122694249e-6	7.065985029933455e-9	2.1336936904899495e-6	2.8596889335233375e-6	9	8	5	NA	3	3	62.3333333333333	64	57	57	57	64	66	66	66	66	66	45.5	45.5	21.2	25.4	29.7	45.5	52.5	53.2	53.9	61.2	69.6	51.6	47	15	22	29	47	65	71	77	83	89	NA
XUT_2R-264	NA	chrII:628817-629851(-)	XUTs	1.3733377463252913e-6	8.93735269678719e-7	3.5658546736165488e-6	4.946189520953419e-6	7.112312301633165e-9	9.53229644507779e-7	3	1	3	7	NA	1	55	55	55	55	55	55	55	55	55	55	55	93	93	93	93	93	93	93	93	93	93	93	56	45	38.7	39.4	40.1	45	65	69	73	77	81	52.5714285714286
XUT_2R-271	NA	chrII:653172-653533(-)	XUTs	4.120013238975875e-6	6.256146887751033e-6	1.1886182245388497e-8	7.065985029933455e-9	7.112312301633165e-9	2.8596889335233375e-6	9	7	NA	NA	NA	3	41	38	30	30	30	38	55	55	55	55	55	35.2857142857143	30	17.8	19.6	21.4	30	46	52	56.7	58.8	60.9	NA	NA	NA	NA	NA	NA	NA	NA	NA	NA	NA	NA
XUT_2R-307	NA	chrII:722287-723035(-)	XUTs	6.866688731626458e-6	2.681205809036157e-6	1.1886182245388497e-6	1.413197005986691e-6	7.112312301633165e-9	9.53229644507779e-9	15	3	1	2	NA	NA	41	29	14	14	14.9	29	66	67.4	72.3	73	73	38	30	19.2	20.4	21.6	30	48	51.6	55.2	58.8	62.4	42	42	42	42	42	42	42	42	42	42	42	45.5
XUT_2R-342,SUT451	NA	chrII:786209-786872(-)	XUTs	1.2360039716927623e-5	9.831087966465908e-6	2.3772364490776995e-6	7.065985029933455e-6	2.1336936904899495e-6	1.906459289015558e-6	27	11	2	10	3	2	68	37	11	19.4	25	37	50	52.4	53	160.600000000001	322	38.2727272727273	34	26	28	29	34	41	41	44	47	57.5	21.5	21.5	20.15	20.3	20.45	21.5	22.25	22.4	22.55	22.7	22.85	41.7
XUT_2R-343,SUT452,XUT_2R-344	NA	chrII:788502-792589(-)	XUTs	1.3733377463252915e-5	1.87684406632531e-5	1.0697564020849647e-5	7.7725835329268e-6	1.0668468452449747e-5	2.8596889335233375e-6	30	21	9	11	15	3	59	54.5	19	30.7	32	54.5	62	64.4	74	80.2000000000001	136	46.3809523809524	46	11	13	16	46	64	68	69	71	73	65.4444444444444	71	24.6	26.2	29	71	85	93.4	101.8	108.4	113.2	51.7272727272727
XUT_2R-48,SUT438	NA	chrII:126053-127563(-)	XUTs	9.61336422427704e-6	2.681205809036157e-6	7.1317093472330975e-6	7.065985029933455e-6	7.112312301633165e-9	2.8596889335233375e-6	21	3	6	10	NA	3	58.8571428571429	65	18	18	45	65	67	67	67	103	103	41	49	13	17	21	49	57	58.6	60.2	61.8	63.4	37.6666666666667	25.5	15.25	15.5	15.75	25.5	38.75	43	57.5	72	86.5	31.3
XUT_2R-63,SUT439	NA	chrII:165962-166967(-)	XUTs	1.098670197060233e-5	1.2512293775502067e-5	1.7829273368082743e-5	1.0598977544900183e-5	7.112312301633165e-9	4.766148222538895e-6	24	14	15	15	NA	5	40.25	35.5	19	22	29	35.5	50.25	63	63	63.7	64	35.4285714285714	23.5	7.65	8.9	10.85	23.5	38.75	42.4	46.35	50.9	91.15	35.6666666666667	35	15.7	16.8	18.2	35	43	46.6	55.7	60	62.3	34.8
XUT_2R-65,SUT440	NA	chrII:169341-169998(-)	XUTs	1.2360039716927623e-5	1.2512293775502067e-5	1.5452036919005044e-5	2.2611152095787056e-5	1.0668468452449747e-5	9.53229644507779e-6	27	14	13	32	15	10	46.7777777777778	38	16	19	21	38	51	55.8	57	85.8000000000002	129	37.9285714285714	41.5	16.5	20	20	41.5	47.75	48.4	49.1	50.4	55.55	41.8461538461538	30	11.8	13.6	15.4	30	67	70	72.6	74.4	88.2	38.1875
XUT_2R-85	NA	chrII:218229-221050(-)	XUTs	4.394680788240932e-5	4.736796929297211e-5	3.684716496070434e-5	3.5329925149667276e-5	2.1336936904899495e-5	1.048552608958557e-5	96	53	31	50	30	11	46.5	44	12	18	24.75	44	58.5	68	73.75	75	87	46.5471698113208	48	12	21.2	25.4	48	56	60.2	64.2	66.8	73.2	40.5806451612903	44	9	14	17.5	44	54	59	61	71	77.5	46.62
XUT_2R-86	NA	chrII:221281-221552(-)	XUTs	8.697805726726846e-6	3.574941078714876e-6	1.1886182245388497e-8	5.652788023946764e-6	7.112312301633165e-9	9.53229644507779e-9	19	4	NA	8	NA	NA	37.6842105263158	32	23	23	27.2	32	38	38	48.4999999999999	73	73	30	27.5	12.5	14	15.5	27.5	39	42	45	48	51	NA	NA	NA	NA	NA	NA	NA	NA	NA	NA	NA	38.375
XUT_2R-93,SUT443	NA	chrII:246774-248621(-)	XUTs	1.3733377463252913e-6	8.93735269678719e-9	1.1886182245388497e-6	7.065985029933455e-9	7.112312301633165e-9	9.53229644507779e-7	3	NA	1	NA	NA	1	33	33	33	33	33	33	33	33	33	33	33	NA	NA	NA	NA	NA	NA	NA	NA	NA	NA	NA	98	98	98	98	98	98	98	98	98	98	98	NA
XUT_3F-108,SUT038	NA	chrIII:242570-244223(+)	XUTs	5.493350985301165e-6	6.256146887751033e-6	1.1886182245388497e-8	1.413197005986691e-6	2.1336936904899495e-6	2.8596889335233375e-6	12	7	NA	2	3	3	52.5	52.5	46	46	46	52.5	54.5	57.8	59	59	59	54.1428571428571	47	29.8	34.6	39.4	47	67	71.2	75.2	78.8	82.4	NA	NA	NA	NA	NA	NA	NA	NA	NA	NA	NA	26
XUT_3F-58,SUT031	NA	chrIII:125167-127021(+)	XUTs	8.24002647795175e-6	8.93735269678719e-6	7.1317093472330975e-6	1.3425371556873565e-5	2.1336936904899495e-6	2.8596889335233375e-6	18	10	6	19	3	3	53.3333333333333	55.5	32	32	38.6	55.5	63	63	66.15	70	70	56.1	59	35.8	37.6	43.25	59	63.75	65.6	66.95	68.2	69.1	35.8333333333333	25	12.5	16	19.5	25	40.75	46	56.25	66.5	76.75	39.7894736842105
XUT_3F-61	NA	chrIII:132257-133886(+)	XUTs	1.3733377463252913e-6	8.93735269678719e-9	1.1886182245388497e-6	7.065985029933455e-9	7.112312301633165e-9	9.53229644507779e-9	3	NA	1	NA	NA	NA	55	55	55	55	55	55	55	55	55	55	55	NA	NA	NA	NA	NA	NA	NA	NA	NA	NA	NA	31	31	31	31	31	31	31	31	31	31	31	NA
XUT_3F-71,SUT032	NA	chrIII:157567-159258(+)	XUTs	9.61336422427704e-6	4.468676348393595e-6	8.320327571771949e-6	2.1904553592793713e-5	4.267387380979899e-6	2.8596889335233375e-6	21	5	7	31	6	3	43.7142857142857	24	15	15	17	24	57	57	57	127	127	44	50	28.4	28.8	29.2	50	56	56	56	56	56	20.1428571428571	20	9.3	12.6	15.9	20	23.5	25	26.7	28.8	30.9	40.1935483870968
XUT_3F-78	NA	chrIII:168897-169249(+)	XUTs	9.61336422427704e-6	5.362411618072314e-6	1.0697564020849647e-5	8.479182035920147e-6	4.267387380979899e-6	6.6726075115544535e-6	21	6	9	12	6	7	28.2857142857143	19	16	16	17	19	36	36	36	66	66	24.1666666666667	26.5	10	12	14	26.5	30.75	31	32.5	34	35.5	22.6666666666667	20	9.8	12.6	14.8	20	24	28.4	32.8	36.8	40.4	28.25
XUT_3F-99	NA	chrIII:210412-210827(+)	XUTs	1.3733377463252913e-6	8.93735269678719e-9	1.1886182245388497e-6	7.065985029933455e-9	7.112312301633165e-9	9.53229644507779e-7	3	NA	1	NA	NA	1	44	44	44	44	44	44	44	44	44	44	44	NA	NA	NA	NA	NA	NA	NA	NA	NA	NA	NA	58	58	58	58	58	58	58	58	58	58	58	NA
XUT_3R-106,SUT458	NA	chrIII:224335-227886(-)	XUTs	4.120013238975875e-6	8.043617427108471e-6	1.3074800469927346e-5	9.185780538913493e-6	6.401081071469848e-6	4.766148222538895e-6	9	9	11	13	9	5	29	21	11	11	11	21	55	55	55	55	55	39.2222222222222	35	19.4	21.8	24.2	35	53	53.4	53.8	58.4	67.2	44.1818181818182	26	9	12	12.5	26	46	59	67.5	76	131	38.6153846153846
XUT_3R-136	NA	chrIII:299575-300624(-)	XUTs	2.7466754926505826e-6	8.93735269678719e-7	5.943091122694249e-6	2.826394011973382e-6	4.267387380979899e-6	9.53229644507779e-9	6	1	5	4	6	NA	66.5	66.5	13	13	13	66.5	120	120	120	120	120	42	42	42	42	42	42	42	42	42	42	42	31.8	35	21.4	22.8	24.2	35	36	37	38	39	40	46.25
XUT_3R-144,SUT459	NA	chrIII:308247-310026(-)	XUTs	5.493350985301165e-6	3.574941078714876e-6	1.9017891592621596e-5	1.55451670658536e-5	4.267387380979899e-6	1.906459289015558e-6	12	4	16	22	6	2	48.25	48.5	42	42	42	48.5	53.25	53.8	54	54	54	45.75	40.5	36.15	36.3	36.45	40.5	49.5	52.8	56.1	59.4	62.7	44.1875	46	15.75	18.5	21.25	46	58.25	65	70.25	74	76.5	50.8636363636364
XUT_3R-44,SUT455	NA	chrIII:113183-114278(-)	XUTs	4.120013238975875e-6	4.468676348393595e-6	3.5658546736165488e-6	5.652788023946764e-6	7.112312301633165e-9	9.53229644507779e-7	9	5	3	8	NA	1	34.3333333333333	31	23	23	23	31	49	49	49	49	49	55.2	34	23	25	27	34	57	72.2	87.4	102.6	117.8	50.6666666666667	55	42.4	43.8	45.2	55	55.5	55.6	55.7	55.8	55.9	47.75
XUT_3R-46,SUT456	NA	chrIII:115094-117286(-)	XUTs	2.7466754926505826e-6	3.574941078714876e-6	1.1886182245388498e-5	4.239591017960074e-6	4.267387380979899e-6	9.53229644507779e-7	6	4	10	6	6	1	46	46	44	44	44	46	48	48	48	48	48	37.75	39	19.5	21	22.5	39	51.25	52	52.75	53.5	54.25	47.5	52	18.95	23.9	28.5	52	56.25	59.6	65.45	70.5	72.75	46.6666666666667
XUT_3R-67	NA	chrIII:152205-152591(-)	XUTs	2.7466754926505826e-6	8.93735269678719e-7	1.1886182245388497e-6	1.413197005986691e-6	7.112312301633165e-9	9.53229644507779e-9	6	1	1	2	NA	NA	46	46	40	40	40	46	52	52	52	52	52	26	26	26	26	26	26	26	26	26	26	26	33	33	33	33	33	33	33	33	33	33	33	23
XUT_4F-115	NA	chrIV:219362-219814(+)	XUTs	4.120013238975875e-6	4.468676348393595e-6	2.3772364490776995e-6	2.119795508980037e-6	2.1336936904899495e-6	9.53229644507779e-7	9	5	2	3	3	1	36	33	19	19	19	33	56	56	56	56	56	39.8	33	20.6	21.2	21.8	33	53	56.4	59.8	63.2	66.6	11.5	11.5	11.05	11.1	11.15	11.5	11.75	11.8	11.85	11.9	11.95	38.6666666666667
XUT_4F-117	NA	chrIV:220926-221556(+)	XUTs	1.3733377463252913e-6	8.93735269678719e-9	3.5658546736165488e-6	1.413197005986691e-6	7.112312301633165e-9	1.906459289015558e-6	3	NA	3	2	NA	2	34	34	34	34	34	34	34	34	34	34	34	NA	NA	NA	NA	NA	NA	NA	NA	NA	NA	NA	43	42	41.1	41.2	41.3	42	44	44.4	44.8	45.2	45.6	28
XUT_4F-14	NA	chrIV:21719-22559(+)	XUTs	1.3733377463252913e-6	8.93735269678719e-9	1.1886182245388497e-8	7.065985029933455e-9	7.112312301633165e-9	9.53229644507779e-9	3	NA	NA	NA	NA	NA	62	62	62	62	62	62	62	62	62	62	62	NA	NA	NA	NA	NA	NA	NA	NA	NA	NA	NA	NA	NA	NA	NA	NA	NA	NA	NA	NA	NA	NA	NA
XUT_4F-160,SUT043	NA	chrIV:312674-314163(+)	XUTs	2.7466754926505826e-6	8.93735269678719e-7	2.3772364490776995e-6	2.826394011973382e-6	7.112312301633165e-9	9.53229644507779e-7	6	1	2	4	NA	1	53	53	39	39	39	53	67	67	67	67	67	89	89	89	89	89	89	89	89	89	89	89	61	61	52	53	54	61	66	67	68	69	70	38.25
XUT_4F-162,SUT045	NA	chrIV:320199-321028(+)	XUTs	4.120013238975875e-6	1.787470539357438e-6	1.1886182245388497e-6	1.413197005986691e-6	7.112312301633165e-9	9.53229644507779e-7	9	2	1	2	NA	1	57.3333333333333	60	50	50	50	60	62	62	62	62	62	43	43	41.2	41.4	41.6	43	44	44.2	44.4	44.6	44.8	45	45	45	45	45	45	45	45	45	45	45	38.5
XUT_4F-175	NA	chrIV:357455-359301(+)	XUTs	1.3733377463252913e-6	5.362411618072314e-6	3.5658546736165488e-6	3.5329925149667276e-6	7.112312301633165e-9	4.766148222538895e-6	3	6	3	5	NA	5	37	37	37	37	37	37	37	37	37	37	37	34.8333333333333	41	14	16	18	41	43.75	44	45.75	47.5	49.25	20.3333333333333	17	14.3	14.6	14.9	17	23.5	24.8	26.1	27.4	28.7	34
XUT_4F-181	NA	chrIV:367349-368437(+)	XUTs	2.7466754926505826e-6	8.93735269678719e-7	2.3772364490776995e-6	1.413197005986691e-6	7.112312301633165e-9	9.53229644507779e-9	6	1	2	2	NA	NA	36.5	36.5	35	35	35	36.5	38	38	38	38	38	49	49	49	49	49	49	49	49	49	49	49	31.5	31.5	15.75	17.5	19.25	31.5	40.25	42	43.75	45.5	47.25	47.5
XUT_4F-193	NA	chrIV:387163-387700(+)	XUTs	1.5106715209578206e-5	7.149882157429752e-6	2.3772364490776995e-6	4.946189520953419e-6	7.112312301633165e-9	2.8596889335233375e-6	33	8	2	7	NA	3	45.2727272727273	42	23	28	28	42	58	58	60	60	78	31.5	31.5	15.4	16.8	18	31.5	38.25	38.6	38.95	45.9	53.95	39.5	39.5	25.55	27.1	28.65	39.5	47.25	48.8	50.35	51.9	53.45	45
XUT_4F-204,SUT049	NA	chrIV:407478-408201(+)	XUTs	1.3733377463252913e-6	5.362411618072314e-6	1.1886182245388497e-6	4.239591017960074e-6	7.112312301633165e-9	9.53229644507779e-7	3	6	1	6	NA	1	53	53	53	53	53	53	53	53	53	53	53	31.3333333333333	24	13.25	14.5	15.75	24	29.75	31	43.25	55.5	67.75	16	16	16	16	16	16	16	16	16	16	16	50.3333333333333
XUT_4F-231	NA	chrIV:470954-471721(+)	XUTs	4.120013238975875e-6	2.681205809036157e-6	1.1886182245388497e-6	2.119795508980037e-6	7.112312301633165e-9	9.53229644507779e-7	9	3	1	3	NA	1	55	55	50	50	50	55	60	60	60	60	60	64.3333333333333	72	47.7	50.4	53.1	72	74	74.4	74.8	75.2	75.6	70	70	70	70	70	70	70	70	70	70	70	72.3333333333333
XUT_4F-248,SUT052,CUT064	NA	chrIV:501454-502362(+)	CUTs	5.493350985301165e-6	2.681205809036157e-6	2.3772364490776995e-6	4.239591017960074e-6	7.112312301633165e-9	1.906459289015558e-6	12	3	2	6	NA	2	33	31.5	13	13	13	31.5	43.25	52.6	56	56	56	33.6666666666667	25	21.4	21.8	22.2	25	40	43	46	49	52	36.5	36.5	35.15	35.3	35.45	36.5	37.25	37.4	37.55	37.7	37.85	47.8333333333333
XUT_4F-253,SUT053	NA	chrIV:506312-507771(+)	XUTs	2.7466754926505826e-6	3.574941078714876e-6	1.0697564020849647e-5	6.35938652694011e-6	2.1336936904899495e-6	2.8596889335233375e-6	6	4	9	9	3	3	51	51	46	46	46	51	56	56	56	56	56	52.5	50	30.45	30.9	31.35	50	70.25	72.2	74.15	76.1	78.05	52.8888888888889	54	23.8	26.6	28.4	54	73	73.4	73.8	75	77	44.3333333333333
XUT_4F-255	NA	chrIV:511974-513339(+)	XUTs	3.0213430419156412e-5	4.021808713554236e-5	4.041301963432089e-5	4.6635501197560806e-5	3.413909904783919e-5	3.5269496846787823e-5	66	45	34	66	48	37	47.8181818181818	40	20	24	25	40	51	56	58	74	88	32.9333333333333	29	11.4	15	15.6	29	46	48	51.4	55.6	60	36.7352941176471	32.5	14.3	15.3	17.9	32.5	51.75	55.8	59.05	61.4	69.5999999999999	36.3333333333333
XUT_4F-272,SUT056	NA	chrIV:556685-557143(+)	XUTs	2.7466754926505826e-6	8.93735269678719e-9	7.1317093472330975e-6	5.652788023946764e-6	2.1336936904899495e-6	9.53229644507779e-9	6	NA	6	8	3	NA	29	29	21	21	21	29	37	37	37	37	37	NA	NA	NA	NA	NA	NA	NA	NA	NA	NA	NA	53.8333333333333	47.5	39	41	43	47.5	62.75	67	70	73	76	30.625
XUT_4F-273,CUT066	NA	chrIV:562644-563459(+)	CUTs	1.3733377463252913e-6	1.787470539357438e-6	1.1886182245388497e-8	7.065985029933455e-9	2.1336936904899495e-6	9.53229644507779e-7	3	2	NA	NA	3	1	52	52	52	52	52	52	52	52	52	52	52	35.5	35.5	30.55	31.1	31.65	35.5	38.25	38.8	39.35	39.9	40.45	NA	NA	NA	NA	NA	NA	NA	NA	NA	NA	NA	NA
XUT_4F-278	NA	chrIV:569177-570468(+)	XUTs	1.3733377463252913e-6	8.93735269678719e-9	2.3772364490776995e-6	2.826394011973382e-6	7.112312301633165e-9	9.53229644507779e-9	3	NA	2	4	NA	NA	54	54	54	54	54	54	54	54	54	54	54	NA	NA	NA	NA	NA	NA	NA	NA	NA	NA	NA	45.5	45.5	36.95	37.9	38.85	45.5	50.25	51.2	52.15	53.1	54.05	51.75
XUT_4F-30	NA	chrIV:49842-51040(+)	XUTs	9.61336422427704e-6	6.256146887751033e-6	1.1886182245388498e-5	2.826394011973382e-6	7.112312301633165e-9	1.906459289015558e-6	21	7	10	4	NA	2	61.5714285714286	49	46	46	48	49	70	70	70	117	117	57	53	38.1	40.2	42.3	53	64.5	68.4	72.5	77	81.5	41.4	44	12.6	16.2	19.8	44	52	53.2	53.65	56.5	67.75	53.5
XUT_4F-306	NA	chrIV:617735-618407(+)	XUTs	1.1444481219377429e-5	9.831087966465908e-6	4.754472898155399e-6	4.239591017960074e-6	8.534774761959798e-6	5.719377867046675e-6	25	11	4	6	12	6	50.92	50	24	24	24	50	66	66	67.6	81.4	89	46.5454545454545	49	23.5	27	28.5	49	57	58	60	62	68.5	17.25	17.5	14.3	14.6	14.9	17.5	19.25	19.4	19.55	19.7	19.85	25.8333333333333
XUT_4F-32,SUT041	NA	chrIV:59124-60697(+)	XUTs	3.15867681654817e-5	2.0555911202610536e-5	1.5452036919005044e-5	1.55451670658536e-5	7.112312301633165e-9	1.906459289015558e-6	69	23	13	22	NA	2	36.9565217391304	32	18	18	19	32	49	55	56	59	62	39.2173913043478	33	15.1	16.6	19.9	33	51	53.2	56.8	59.6	69	33.5384615384615	34	10.6	12	15	34	44	44.6	46.4	50.6	52.8	28.6818181818182
XUT_4F-341,SUT060,XUT_4F-342	NA	chrIV:721990-726500(+)	XUTs	1.3733377463252913e-6	1.787470539357438e-6	7.1317093472330975e-6	1.2012174550886875e-5	8.534774761959798e-6	1.906459289015558e-6	3	2	6	17	12	2	56	56	56	56	56	56	56	56	56	56	56	29	29	28.1	28.2	28.3	29	29.5	29.6	29.7	29.8	29.9	46.6666666666667	31	19.75	21.5	23.25	31	57.25	65	76.25	87.5	98.75	42.4117647058824
XUT_4F-352	NA	chrIV:743418-743980(+)	XUTs	1.3733377463252913e-6	8.93735269678719e-9	1.1886182245388497e-8	7.065985029933455e-9	7.112312301633165e-9	9.53229644507779e-9	3	NA	NA	NA	NA	NA	59	59	59	59	59	59	59	59	59	59	59	NA	NA	NA	NA	NA	NA	NA	NA	NA	NA	NA	NA	NA	NA	NA	NA	NA	NA	NA	NA	NA	NA	NA
XUT_4F-376,CUT071,CUT072,XUT_4F-377	NA	chrIV:794448-796068(+)	CUTs	1.3733377463252913e-6	8.93735269678719e-7	2.3772364490776995e-6	2.119795508980037e-6	2.1336936904899495e-6	2.8596889335233375e-6	3	1	2	3	3	3	19	19	19	19	19	19	19	19	19	19	19	86	86	86	86	86	86	86	86	86	86	86	56	56	42.5	44	45.5	56	63.5	65	66.5	68	69.5	45.3333333333333
XUT_4F-43,CUT050	NA	chrIV:73532-76623(+)	CUTs	9.61336422427704e-6	7.149882157429752e-6	1.1886182245388497e-6	3.5329925149667276e-6	7.112312301633165e-9	1.906459289015558e-6	21	8	1	5	NA	2	52.8571428571429	56	35	35	46	56	58	58	58	69	69	54.625	54	25.5	36	45.2	54	63.5	69.8	76.1	79.1	81.55	16	16	16	16	16	16	16	16	16	16	16	39.8
XUT_4F-446,SUT063	NA	chrIV:968027-969795(+)	XUTs	2.060006619487937e-5	2.5024587551004133e-5	5.943091122694249e-6	2.049135658680702e-5	4.267387380979899e-6	2.8596889335233375e-6	45	28	5	29	6	3	52.8	56	27.6	34	35	56	67	67	67	70	74.8	53.25	55.5	28.35	30.4	36.1	55.5	61.5	63.6	65.9	71.6	76.9	63.6	59	43.6	47.2	50.8	59	80	80.2	80.4	80.6	80.8	56.8275862068966
XUT_4F-447,SUT064	NA	chrIV:976479-977825(+)	XUTs	4.120013238975875e-6	1.787470539357438e-6	9.508945796310798e-6	1.6958364071840295e-5	6.401081071469848e-6	5.719377867046675e-6	9	2	8	24	9	6	41.6666666666667	35	32	32	32	35	58	58	58	58	58	51	51	40.2	41.4	42.6	51	57	58.2	59.4	60.6	61.8	48	49.5	24.4	32.8	40.25	49.5	56.25	59.4	62.55	64.2	65.6	50
XUT_4F-467,SUT065	NA	chrIV:1013458-1016877(+)	XUTs	8.24002647795175e-6	8.93735269678719e-6	1.0697564020849647e-5	7.065985029933455e-6	7.112312301633165e-9	2.8596889335233375e-6	18	10	9	10	NA	3	28.5	26	20	20	21.65	26	36	36	37.8	40	40	45.7	49.5	17.3	23.6	27.8	49.5	61.5	62	62	62.5	64.75	37.6666666666667	28	23.2	24.4	25	28	55	57.4	59.8	61	61	42.5
XUT_4F-473	NA	chrIV:1022150-1022976(+)	XUTs	1.3733377463252913e-6	1.787470539357438e-6	1.1886182245388497e-8	2.826394011973382e-6	7.112312301633165e-9	9.53229644507779e-7	3	2	NA	4	NA	1	73	73	73	73	73	73	73	73	73	73	73	41.5	41.5	30.25	31.5	32.75	41.5	47.75	49	50.25	51.5	52.75	NA	NA	NA	NA	NA	NA	NA	NA	NA	NA	NA	33.5
XUT_4F-491	NA	chrIV:1049878-1050559(+)	XUTs	1.3733377463252913e-6	6.256146887751033e-6	1.1886182245388497e-8	2.119795508980037e-6	7.112312301633165e-9	9.53229644507779e-9	3	7	NA	3	NA	NA	51	51	51	51	51	51	51	51	51	51	51	38.2857142857143	41	17.8	19.6	21.4	41	52	53.2	54.9	57.6	60.3	NA	NA	NA	NA	NA	NA	NA	NA	NA	NA	NA	57.6666666666667
XUT_4F-497	NA	chrIV:1071420-1071987(+)	XUTs	1.3733377463252913e-6	8.93735269678719e-7	1.1886182245388497e-6	7.065985029933455e-7	7.112312301633165e-9	9.53229644507779e-9	3	1	1	1	NA	NA	31	31	31	31	31	31	31	31	31	31	31	20	20	20	20	20	20	20	20	20	20	20	76	76	76	76	76	76	76	76	76	76	76	52
XUT_4F-50,SUT042	NA	chrIV:80655-83423(+)	XUTs	1.3733377463252915e-5	4.468676348393595e-6	5.943091122694249e-6	1.7664962574833638e-5	7.112312301633165e-9	9.53229644507779e-7	30	5	5	25	NA	1	50	49	26	28.7	29	49	63	64	68	69.3	81	56	55	39	43	47	55	60	63	66	69	72	47.6	44	18.6	20.2	21.8	44	56	64	72	80	88	47.04
XUT_4F-500,SUT066	NA	chrIV:1080792-1081055(+)	XUTs	6.866688731626458e-6	8.043617427108471e-6	1.6640655143543897e-5	1.7664962574833638e-5	4.267387380979899e-6	1.2391985378601128e-5	15	9	14	25	6	13	56.4	66	21	21	23.8	66	67	69.4	77.8	79	79	32.4444444444444	32	13.6	17.2	20.8	32	33	38.2	43.4	49	55	39.6428571428571	29.5	14.65	15	15	29.5	49	59.8	73.3	77.2	84.95	38.64
XUT_4F-524,SUT069,XUT_4F-526,CUT085	NA	chrIV:1162289-1166379(+)	CUTs	9.61336422427704e-6	5.362411618072314e-6	1.4263418694466195e-5	2.3317750598780403e-5	7.112312301633165e-9	1.906459289015558e-6	21	6	12	33	NA	2	37.8571428571429	35	17	17	32	35	44	44	44	65	65	26.8333333333333	26.5	17.25	17.5	17.75	26.5	29.25	30	33.25	36.5	39.75	32.0833333333333	24.5	10.85	14.4	16.6	24.5	53	55.2	56.35	56.9	59.25	34.6666666666667
XUT_4F-529,SUT070	NA	chrIV:1166581-1167104(+)	XUTs	9.61336422427704e-6	1.2512293775502067e-5	1.3074800469927346e-5	2.2611152095787056e-5	8.534774761959798e-6	8.579066800570011e-6	21	14	11	32	12	9	60.7142857142857	54	30	30	37	54	65	65	65	138	138	42.3571428571429	38	14.8	20.5	23.75	38	53.75	57.4	61.7	70.8	78.15	39.9090909090909	34	18.5	21	25	34	36.5	37	54.5	72	85	45.96875
XUT_4F-592	NA	chrIV:1288232-1289191(+)	XUTs	2.7466754926505826e-6	8.043617427108471e-6	7.1317093472330975e-6	5.652788023946764e-6	2.1336936904899495e-6	2.8596889335233375e-6	6	9	6	8	3	3	38.5	38.5	20	20	20	38.5	57	57	57	57	57	44.3333333333333	47	27	27	27.6	47	54	55.2	56.4	60.2	66.6	25	26.5	7	11	15	26.5	35.75	37	37.25	37.5	37.75	65.75
XUT_4F-622	NA	chrIV:1361108-1362384(+)	XUTs	1.3733377463252913e-6	2.681205809036157e-6	9.508945796310798e-6	1.0598977544900183e-5	7.112312301633165e-9	2.8596889335233375e-6	3	3	8	15	NA	3	64	64	64	64	64	64	64	64	64	64	64	31.3333333333333	28	26.2	26.4	26.6	28	34	35.2	36.4	37.6	38.8	46.875	49	26.55	31.1	35.15	49	57.25	59	60.75	62.2	63.6	43.7333333333333
XUT_4F-642,SUT075	NA	chrIV:1406033-1408837(+)	XUTs	4.120013238975875e-6	3.574941078714876e-6	5.943091122694249e-6	2.119795508980037e-6	7.112312301633165e-9	9.53229644507779e-7	9	4	5	3	NA	1	42.3333333333333	25	24	24	24	25	78	78	78	78	78	48.25	47.5	30.75	31.5	32.25	47.5	62	63.2	64.4	65.6	66.8	42	31	14	15	16	31	73	73.4	73.8	74.2	74.6	43
XUT_4F-645,SUT076	NA	chrIV:1410443-1411909(+)	XUTs	4.120013238975875e-6	2.681205809036157e-6	1.1886182245388497e-8	1.413197005986691e-6	4.267387380979899e-6	9.53229644507779e-7	9	3	NA	2	6	1	42	43	36	36	36	43	47	47	47	47	47	22.6666666666667	21	18.3	18.6	18.9	21	25	25.8	26.6	27.4	28.2	NA	NA	NA	NA	NA	NA	NA	NA	NA	NA	NA	18
XUT_4F-655	NA	chrIV:1433297-1434462(+)	XUTs	1.3733377463252913e-6	8.93735269678719e-9	1.1886182245388497e-6	7.065985029933455e-9	7.112312301633165e-9	9.53229644507779e-7	3	NA	1	NA	NA	1	63	63	63	63	63	63	63	63	63	63	63	NA	NA	NA	NA	NA	NA	NA	NA	NA	NA	NA	35	35	35	35	35	35	35	35	35	35	35	NA
XUT_4F-675,SUT079,CUT099	NA	chrIV:1459695-1460757(+)	CUTs	2.7466754926505826e-6	8.93735269678719e-7	1.1886182245388497e-6	2.119795508980037e-6	2.1336936904899495e-6	9.53229644507779e-7	6	1	1	3	3	1	43	43	25	25	25	43	61	61	61	61	61	52	52	52	52	52	52	52	52	52	52	52	53	53	53	53	53	53	53	53	53	53	53	30.6666666666667
XUT_4F-685	NA	chrIV:1481128-1482425(+)	XUTs	1.3733377463252913e-6	8.93735269678719e-7	1.1886182245388497e-8	7.065985029933455e-9	7.112312301633165e-9	9.53229644507779e-7	3	1	NA	NA	NA	1	55	55	55	55	55	55	55	55	55	55	55	83	83	83	83	83	83	83	83	83	83	83	NA	NA	NA	NA	NA	NA	NA	NA	NA	NA	NA	NA
XUT_4F-689,SUT081,CUT100	NA	chrIV:1483714-1485581(+)	CUTs	6.866688731626458e-6	2.681205809036157e-6	4.754472898155399e-6	4.239591017960074e-6	7.112312301633165e-9	5.719377867046675e-6	15	3	4	6	NA	6	57.4	55	28	28	29.7	55	68	72.6	88.7	91	91	50	50	28.4	30.8	33.2	50	62	64.4	66.8	69.2	71.6	56.5	58	41.95	43.9	45.85	58	64.75	65.8	66.85	67.9	68.95	39.8333333333333
XUT_4F-700,SUT083	NA	chrIV:1500694-1502531(+)	XUTs	4.577792487750972e-6	4.468676348393595e-6	2.3772364490776995e-6	2.119795508980037e-6	6.401081071469848e-6	4.766148222538895e-6	10	5	2	3	9	5	32.4	25	18	18	18	25	48	48	48	48.3	49.65	54	53	37.6	40.2	42.8	53	64	65.2	66.4	67.6	68.8	29	29	26.3	26.6	26.9	29	30.5	30.8	31.1	31.4	31.7	36.3333333333333
XUT_4F-703	NA	chrIV:1506978-1507937(+)	XUTs	1.3733377463252913e-6	8.93735269678719e-9	2.3772364490776995e-6	4.946189520953419e-6	7.112312301633165e-9	9.53229644507779e-9	3	NA	2	7	NA	NA	53	53	53	53	53	53	53	53	53	53	53	NA	NA	NA	NA	NA	NA	NA	NA	NA	NA	NA	51	51	46.5	47	47.5	51	53.5	54	54.5	55	55.5	42
XUT_4R-100	NA	chrIV:239859-242105(-)	XUTs	4.120013238975875e-6	8.93735269678719e-7	3.5658546736165488e-6	7.065985029933455e-6	7.112312301633165e-9	9.53229644507779e-7	9	1	3	10	NA	1	40.3333333333333	42	29	29	29	42	50	50	50	50	50	42	42	42	42	42	42	42	42	42	42	42	38.3333333333333	35	32.3	32.6	32.9	35	41.5	42.8	44.1	45.4	46.7	51.8
XUT_4R-172	NA	chrIV:407837-408397(-)	XUTs	1.3733377463252913e-6	8.93735269678719e-9	1.1886182245388497e-8	7.065985029933455e-9	7.112312301633165e-9	9.53229644507779e-9	3	NA	NA	NA	NA	NA	46	46	46	46	46	46	46	46	46	46	46	NA	NA	NA	NA	NA	NA	NA	NA	NA	NA	NA	NA	NA	NA	NA	NA	NA	NA	NA	NA	NA	NA	NA
XUT_4R-190,SUT465	NA	chrIV:443694-444204(-)	XUTs	2.7466754926505826e-6	8.93735269678719e-7	1.1886182245388497e-6	1.413197005986691e-6	7.112312301633165e-9	9.53229644507779e-9	6	1	1	2	NA	NA	44	44	37	37	37	44	51	51	51	51	51	40	40	40	40	40	40	40	40	40	40	40	12	12	12	12	12	12	12	12	12	12	12	12.5
XUT_4R-237,SUT469	NA	chrIV:544832-546026(-)	XUTs	6.866688731626458e-6	8.043617427108471e-6	8.320327571771949e-6	5.652788023946764e-6	8.534774761959798e-6	1.906459289015558e-6	15	9	7	8	12	2	51.4	39	22	22	23.7	39	51	62.0000000000001	100.5	106	106	36	43	8.8	9.6	14.6	43	48	48.4	48.8	49.4	50.2	45	39	20.8	22.6	24.4	39	64	65.8	67.5	69	70.5	20.875
XUT_4R-253	NA	chrIV:575869-576328(-)	XUTs	1.3733377463252913e-6	1.787470539357438e-6	2.3772364490776995e-6	1.413197005986691e-6	2.1336936904899495e-6	9.53229644507779e-7	3	2	2	2	3	1	16	16	16	16	16	16	16	16	16	16	16	45.5	45.5	34.25	35.5	36.75	45.5	51.75	53	54.25	55.5	56.75	25	25	18.7	19.4	20.1	25	28.5	29.2	29.9	30.6	31.3	37.5
XUT_4R-263,SUT471	NA	chrIV:592565-593533(-)	XUTs	8.24002647795175e-6	5.362411618072314e-6	4.754472898155399e-6	7.065985029933455e-6	4.267387380979899e-6	3.812918578031116e-6	18	6	4	10	6	4	34.5	39	14	14	18.4	39	41	41	45.95	52	52	22.8333333333333	17.5	13	14	15	17.5	30.75	35	36	37	38	24.25	25.5	12.2	13.4	14.6	25.5	32.75	33.2	33.65	34.1	34.55	25.5
XUT_4R-27	NA	chrIV:66065-67592(-)	XUTs	1.3733377463252913e-6	4.468676348393595e-6	1.1886182245388497e-6	1.413197005986691e-6	2.1336936904899495e-6	9.53229644507779e-9	3	5	1	2	3	NA	67	67	67	67	67	67	67	67	67	67	67	57	57	44	47	50	57	58	61	64	67	70	57	57	57	57	57	57	57	57	57	57	57	38
XUT_4R-274,CUT502,SUT473	NA	chrIV:620373-621783(-)	CUTs	4.120013238975875e-6	8.93735269678719e-7	2.3772364490776995e-6	4.946189520953419e-6	2.1336936904899495e-6	5.719377867046675e-6	9	1	2	7	3	6	60.6666666666667	53	51	51	51	53	78	78	78	78	78	50	50	50	50	50	50	50	50	50	50	50	18	18	16.2	16.4	16.6	18	19	19.2	19.4	19.6	19.8	39.4285714285714
XUT_4R-283,YDRCdelta9	NA	chrIV:651787-653137(-)	XUTs	4.120013238975875e-6	2.681205809036157e-6	2.2583746266238144e-5	1.4838568562860257e-5	7.112312301633165e-9	9.53229644507779e-7	9	3	19	21	NA	1	37.6666666666667	37	36	36	36	37	40	40	40	40	40	40	41	33.8	34.6	35.4	41	43.5	44	44.5	45	45.5	47.3684210526316	41	27.7	29.6	31.4	41	59.5	61.8	66	73.4	75.7	47.4285714285714
XUT_4R-336	NA	chrIV:803028-803615(-)	XUTs	1.9867619396839216e-4	2.1896514107128616e-4	1.4976589629189506e-4	1.971409823351434e-4	1.2802162142939697e-5	6.195992689300565e-5	434	245	126	279	18	65	35.6658986175115	35.5	11	15	19	35.5	45	49.4	53.05	58	65	33.869387755102	32	10	13	14	32	45	50	53.4	57	64.3999999999999	38.7301587301587	39	10	13	17	39	50.75	56	58	63	68.75	36.3942652329749
XUT_4R-346	NA	chrIV:829034-829364(-)	XUTs	1.3733377463252913e-6	8.93735269678719e-7	1.1886182245388497e-8	7.065985029933455e-9	7.112312301633165e-9	9.53229644507779e-9	3	1	NA	NA	NA	NA	93	93	93	93	93	93	93	93	93	93	93	54	54	54	54	54	54	54	54	54	54	54	NA	NA	NA	NA	NA	NA	NA	NA	NA	NA	NA	NA
XUT_4R-370,SUT474	NA	chrIV:908295-909416(-)	XUTs	1.3733377463252913e-6	8.93735269678719e-7	1.1886182245388497e-6	7.065985029933455e-9	7.112312301633165e-9	9.53229644507779e-9	3	1	1	NA	NA	NA	33	33	33	33	33	33	33	33	33	33	33	57	57	57	57	57	57	57	57	57	57	57	60	60	60	60	60	60	60	60	60	60	60	NA
XUT_4R-372,SUT475	NA	chrIV:909910-913790(-)	XUTs	1.64800529559035e-5	1.3406029045180784e-5	1.0697564020849647e-5	1.0598977544900183e-5	4.267387380979899e-6	5.719377867046675e-6	36	15	9	15	6	6	54.0833333333333	53.5	31	32	34	53.5	60.25	64	77.5	82	86	63.0666666666667	56	35.7	39.4	40.3	56	63	64	64	74.2	119.1	42.3333333333333	45	12.6	14.2	19.2	45	56	58.4	60.8	64.4	69.2	52.4666666666667
XUT_4R-393	NA	chrIV:965318-966523(-)	XUTs	1.3733377463252913e-6	8.93735269678719e-9	2.3772364490776995e-6	4.239591017960074e-6	7.112312301633165e-9	9.53229644507779e-9	3	NA	2	6	NA	NA	37	37	37	37	37	37	37	37	37	37	37	NA	NA	NA	NA	NA	NA	NA	NA	NA	NA	NA	38	38	13.7	16.4	19.1	38	51.5	54.2	56.9	59.6	62.3	48.5
XUT_4R-423,SUT480	NA	chrIV:1018102-1019175(-)	XUTs	8.24002647795175e-6	9.831087966465908e-6	4.754472898155399e-6	3.5329925149667276e-6	2.1336936904899495e-6	9.53229644507779e-7	18	11	4	5	3	1	31.6666666666667	26	7	7	13.05	26	53	53	56.15	60	60	41.9090909090909	33	23.5	24	25	33	55	56	58	60	65.5	51.25	59	17.7	23.4	29.1	59	69.75	70.8	71.85	72.9	73.95	24.2
XUT_4R-446,SUT481	NA	chrIV:1102220-1103629(-)	XUTs	8.24002647795175e-6	4.468676348393595e-6	2.3772364490776995e-6	9.892379041906838e-6	7.112312301633165e-9	3.812918578031116e-6	18	5	2	14	NA	4	55.5	58	15	15	30.4	58	63	63	77.85	96	96	53.2	54	27.8	32.6	37.4	54	62	65.6	69.2	72.8	76.4	43.5	43.5	38.55	39.1	39.65	43.5	46.25	46.8	47.35	47.9	48.45	47.2857142857143
XUT_4R-483,SUT483	NA	chrIV:1174386-1174869(-)	XUTs	1.3733377463252913e-6	6.256146887751033e-6	1.1886182245388497e-8	2.119795508980037e-6	2.1336936904899495e-6	3.812918578031116e-6	3	7	NA	3	3	4	35	35	35	35	35	35	35	35	35	35	35	26.8571428571429	20	10.8	12.6	14.4	20	38.5	40	42	45	48	NA	NA	NA	NA	NA	NA	NA	NA	NA	NA	NA	38.3333333333333
XUT_4R-535	NA	chrIV:1311935-1312607(-)	XUTs	1.3733377463252913e-6	8.93735269678719e-9	1.1886182245388497e-8	7.065985029933455e-9	7.112312301633165e-9	9.53229644507779e-9	3	NA	NA	NA	NA	NA	14	14	14	14	14	14	14	14	14	14	14	NA	NA	NA	NA	NA	NA	NA	NA	NA	NA	NA	NA	NA	NA	NA	NA	NA	NA	NA	NA	NA	NA	NA
XUT_4R-548,SUT491	NA	chrIV:1338161-1339480(-)	XUTs	2.7466754926505826e-6	8.93735269678719e-9	1.1886182245388497e-6	7.065985029933455e-7	7.112312301633165e-9	9.53229644507779e-9	6	NA	1	1	NA	NA	31.5	31.5	18	18	18	31.5	45	45	45	45	45	NA	NA	NA	NA	NA	NA	NA	NA	NA	NA	NA	14	14	14	14	14	14	14	14	14	14	14	50
XUT_4R-552,SUT493	NA	chrIV:1353115-1353553(-)	XUTs	8.24002647795175e-6	3.574941078714876e-6	4.754472898155399e-6	3.5329925149667276e-6	2.1336936904899495e-6	9.53229644507779e-7	18	4	4	5	3	1	39.8333333333333	43.5	15	15	23.25	43.5	53	53	53.45	54	54	24.75	25	12.5	14	15.5	25	31.25	32.6	33.95	35.3	36.65	32	33	19.25	21.5	23.75	33	36.75	38.4	40.05	41.7	43.35	29.2
XUT_4R-81,CUT479,CUT480	NA	chrIV:212683-217240(-)	CUTs	1.098670197060233e-5	1.787470539357438e-6	1.1886182245388497e-8	1.413197005986691e-6	2.1336936904899495e-6	3.812918578031116e-6	24	2	NA	2	3	4	48.25	44.5	20	23	30	44.5	66.75	69	69	75.3	78	43	43	33.1	34.2	35.3	43	48.5	49.6	50.7	51.8	52.9	NA	NA	NA	NA	NA	NA	NA	NA	NA	NA	NA	34
XUT_4R-92,SUT461,XUT_4R-94	NA	chrIV:232237-235636(-)	XUTs	1.2360039716927623e-5	8.93735269678719e-6	2.3772364490776995e-6	2.119795508980037e-6	4.267387380979899e-6	3.812918578031116e-6	27	10	2	3	6	4	39	35	19	23.8	27	35	51	52.6	53	56.6	62	41.6	43	18.15	21.3	22.7	43	52.75	56.4	61.8	66.1	66.55	58.5	58.5	51.75	52.5	53.25	58.5	62.25	63	63.75	64.5	65.25	30.6666666666667
XUT_5F-112	NA	chrV:239585-241430(+)	XUTs	1.3733377463252913e-6	8.93735269678719e-7	1.1886182245388497e-8	7.065985029933455e-7	7.112312301633165e-9	9.53229644507779e-7	3	1	NA	1	NA	1	44	44	44	44	44	44	44	44	44	44	44	30	30	30	30	30	30	30	30	30	30	30	NA	NA	NA	NA	NA	NA	NA	NA	NA	NA	NA	53
XUT_5F-128,SUT091	NA	chrV:268778-269426(+)	XUTs	7.004022506258986e-5	8.222364481044214e-5	3.090407383801009e-5	4.0276114670620694e-5	4.0540180119309036e-5	4.003564506932672e-5	153	92	26	57	57	42	40.9607843137255	40	18	23	27	40	49	49	55	62	73	38.8369565217391	33	14.55	17	20	33	49.25	51	54.7	62.6	72.95	27.0769230769231	24.5	14.25	16	17	24.5	33	36	37	40.5	44	33.9649122807018
XUT_5F-129,SUT092	NA	chrV:270649-271616(+)	XUTs	6.866688731626458e-6	7.149882157429752e-6	5.943091122694249e-6	6.35938652694011e-6	2.1336936904899495e-6	3.812918578031116e-6	15	8	5	9	3	4	67.4	46	26	26	26.2	46	64	85.8000000000001	162.1	173	173	33.75	30	18.7	19.4	20.2	30	36	40.2	44.4	52.5	61.25	33.8	31	10.8	13.6	16.4	31	46	49.2	52.4	55.6	58.8	36.4444444444444
XUT_5F-136	NA	chrV:279866-280883(+)	XUTs	5.493350985301165e-6	4.468676348393595e-6	4.754472898155399e-6	2.119795508980037e-6	2.1336936904899495e-6	2.8596889335233375e-6	12	5	4	3	3	3	37.75	31	17	17	17	31	47.25	65.4	72	72	72	69.4	52	16	16	16	52	106	116.2	126.4	136.6	146.8	29	26.5	12.6	13.2	13.8	26.5	40.5	42.6	44.7	46.8	48.9	38.3333333333333
XUT_5F-139,SUT093	NA	chrV:284415-287558(+)	XUTs	1.922672844855408e-5	1.87684406632531e-5	1.6640655143543897e-5	2.6144144610753787e-5	4.267387380979899e-6	4.766148222538895e-6	42	21	14	37	6	5	43.1428571428571	38.5	13.45	22	24	38.5	47	55	57	70	107.05	50.0476190476191	47	23	27	29	47	62	64	67	69	72	36.2142857142857	31	18.6	20	20	31	53.25	55	55.2	57.8	60.75	43.2702702702703
XUT_5F-151	NA	chrV:310699-311920(+)	XUTs	1.3733377463252913e-6	2.681205809036157e-6	1.1886182245388497e-8	1.413197005986691e-6	7.112312301633165e-9	9.53229644507779e-7	3	3	NA	2	NA	1	64	64	64	64	64	64	64	64	64	64	64	50	56	36.2	38.4	40.6	56	58	58.4	58.8	59.2	59.6	NA	NA	NA	NA	NA	NA	NA	NA	NA	NA	NA	76
XUT_5F-223	NA	chrV:464239-464983(+)	XUTs	1.3733377463252913e-6	1.787470539357438e-6	1.1886182245388497e-8	7.065985029933455e-7	7.112312301633165e-9	9.53229644507779e-7	3	2	NA	1	NA	1	277	277	277	277	277	277	277	277	277	277	277	49	49	39.1	40.2	41.3	49	54.5	55.6	56.7	57.8	58.9	NA	NA	NA	NA	NA	NA	NA	NA	NA	NA	NA	21
XUT_5F-239,SUT098	NA	chrV:503956-504971(+)	XUTs	5.493350985301165e-6	4.468676348393595e-6	1.9017891592621596e-5	2.402434910177375e-5	1.2802162142939697e-5	2.001782253466336e-5	12	5	16	34	18	21	64.25	53.5	30	30	30	53.5	71.25	107	120	120	120	35.4	37	26.2	27.4	28.6	37	39	40.2	41.4	42.6	43.8	46.375	42.5	14.75	18	18	42.5	52	52	53.5	57	89.75	42.8823529411765
XUT_5F-24	NA	chrV:50548-52008(+)	XUTs	4.120013238975875e-6	1.787470539357438e-6	5.943091122694249e-6	7.7725835329268e-6	7.112312301633165e-9	9.53229644507779e-7	9	2	5	11	NA	1	25.3333333333333	20	16	16	16	20	40	40	40	40	40	48.5	48.5	44.45	44.9	45.35	48.5	50.75	51.2	51.65	52.1	52.55	55	55	20.2	23.4	26.6	55	72	77.2	82.4	87.6	92.8	42.7272727272727
XUT_5F-255,SUT099	NA	chrV:554074-557081(+)	XUTs	8.24002647795175e-6	8.043617427108471e-6	9.508945796310798e-6	4.946189520953419e-6	2.1336936904899495e-6	2.8596889335233375e-6	18	9	8	7	3	3	63.5	54	39	39	39.55	54	63	63	93.6	131	131	48.1111111111111	49	22	36	43.2	49	55	59.4	63.8	66.2	66.6	48.875	49	22.05	23.1	24.9	49	61	66.6	72.2	73.9	74.95	46.8571428571429
XUT_5F-62,YELWdelta5	NA	chrV:137038-138523(+)	XUTs	2.7466754926505826e-6	8.93735269678719e-7	4.754472898155399e-6	1.413197005986691e-6	7.112312301633165e-9	9.53229644507779e-9	6	1	4	2	NA	NA	57.5	57.5	34	34	34	57.5	81	81	81	81	81	63	63	63	63	63	63	63	63	63	63	63	63.5	65.5	34.55	37.1	39.65	65.5	84.25	85.6	86.95	88.3	89.65	19.5
XUT_5F-67,CUT106	NA	chrV:150263-151761(+)	CUTs	4.120013238975875e-6	2.681205809036157e-6	3.5658546736165488e-6	2.826394011973382e-6	2.1336936904899495e-6	9.53229644507779e-7	9	3	3	4	3	1	39.3333333333333	41	26	26	26	41	51	51	51	51	51	45.3333333333333	33	22.2	23.4	24.6	33	57.5	62.4	67.3	72.2	77.1	19	15	12.3	12.6	12.9	15	22.5	24	25.5	27	28.5	38.75
XUT_5F-75	NA	chrV:167067-167892(+)	XUTs	2.7466754926505826e-6	5.362411618072314e-6	2.3772364490776995e-6	2.119795508980037e-6	2.1336936904899495e-6	9.53229644507779e-9	6	6	2	3	3	NA	36.5	36.5	31	31	31	36.5	42	42	42	42	42	58.8333333333333	50	33.5	38	42.5	50	62.25	66	77.25	88.5	99.75	49	49	30.1	32.2	34.3	49	59.5	61.6	63.7	65.8	67.9	49
XUT_5R-11,SUT500	NA	chrV:8378-9843(-)	XUTs	2.060006619487937e-5	9.831087966465908e-6	7.1317093472330975e-6	7.065985029933455e-6	4.267387380979899e-6	1.906459289015558e-6	45	11	6	10	6	2	57.4666666666667	53	33.2	34	35	53	62	64.6	75	78	132.4	51.8181818181818	51	30.5	39	40	51	57	59	65.5	72	77	56	66	17.75	24.5	31.25	66	73.75	74	75.75	77.5	79.25	39.5
XUT_5R-115,YERCdelta8	NA	chrV:248477-249872(-)	XUTs	3.7080119150782865e-5	2.3237117011646694e-5	1.3074800469927346e-5	1.2012174550886875e-5	2.1336936904899495e-6	8.579066800570011e-6	81	26	11	17	3	9	40.962962962963	42	20	20	21	42	52	56	56	57	66	43.5769230769231	42	15.5	17	17.75	42	47.75	58	61	71	92.25	32.7272727272727	32	12.5	16	19	32	41	41	44.5	48	54	33.8235294117647
XUT_5R-142	NA	chrV:298082-298396(-)	XUTs	2.7466754926505826e-6	1.787470539357438e-6	1.1886182245388497e-8	2.826394011973382e-6	2.1336936904899495e-6	4.766148222538895e-6	6	2	NA	4	3	5	22.5	22.5	12	12	12	22.5	33	33	33	33	33	31	31	25.6	26.2	26.8	31	34	34.6	35.2	35.8	36.4	NA	NA	NA	NA	NA	NA	NA	NA	NA	NA	NA	43.75
XUT_5R-148	NA	chrV:313836-314177(-)	XUTs	2.7466754926505826e-6	1.787470539357438e-6	1.1886182245388497e-8	2.826394011973382e-6	7.112312301633165e-9	1.906459289015558e-6	6	2	NA	4	NA	2	39.5	39.5	34	34	34	39.5	45	45	45	45	45	38.5	38.5	27.25	28.5	29.75	38.5	44.75	46	47.25	48.5	49.75	NA	NA	NA	NA	NA	NA	NA	NA	NA	NA	NA	41
XUT_5R-168	NA	chrV:366508-367113(-)	XUTs	4.120013238975875e-6	8.93735269678719e-7	1.1886182245388497e-6	2.826394011973382e-6	2.1336936904899495e-6	9.53229644507779e-7	9	1	1	4	3	1	77.6666666666667	42	35	35	35	42	156	156	156	156	156	49	49	49	49	49	49	49	49	49	49	49	64	64	64	64	64	64	64	64	64	64	64	36.25
XUT_5R-211	NA	chrV:488066-488578(-)	XUTs	1.3733377463252915e-5	8.043617427108471e-6	3.5658546736165488e-6	2.826394011973382e-6	4.267387380979899e-6	3.812918578031116e-6	30	9	3	4	6	4	45.7	43	23	26.6	27	43	55	58.2	71	71.3	74	25.3333333333333	22	9.2	10.4	11.6	22	30	32.4	34.8	40.6	49.8	19	15	12.3	12.6	12.9	15	22.5	24	25.5	27	28.5	38.5
XUT_5R-232	NA	chrV:542757-544353(-)	XUTs	1.3733377463252913e-6	8.93735269678719e-9	1.1886182245388497e-6	7.065985029933455e-7	7.112312301633165e-9	9.53229644507779e-9	3	NA	1	1	NA	NA	59	59	59	59	59	59	59	59	59	59	59	NA	NA	NA	NA	NA	NA	NA	NA	NA	NA	NA	57	57	57	57	57	57	57	57	57	57	57	58
XUT_5R-36,CUT546	NA	chrV:62633-63977(-)	CUTs	8.24002647795175e-6	8.93735269678719e-6	2.3772364490776995e-6	2.826394011973382e-6	7.112312301633165e-9	9.53229644507779e-9	18	10	2	4	NA	NA	38.8333333333333	43	15	15	17.75	43	55	55	55.9	57	57	59.3	58	49.45	49.9	51.4	58	63.75	64.6	65.95	67.8	71.4	100.5	100.5	70.35	73.7	77.05	100.5	117.25	120.6	123.95	127.3	130.65	61.5
XUT_5R-48,YELCdelta3	NA	chrV:98364-99707(-)	XUTs	2.7466754926505826e-6	2.681205809036157e-6	1.1886182245388497e-8	7.065985029933455e-7	7.112312301633165e-9	2.8596889335233375e-6	6	3	NA	1	NA	3	50	50	39	39	39	50	61	61	61	61	61	45.3333333333333	46	32.5	34	35.5	46	52.5	53.8	55.1	56.4	57.7	NA	NA	NA	NA	NA	NA	NA	NA	NA	NA	NA	109
XUT_5R-74,SUT505,XUT_5R-75	NA	chrV:151067-151894(-)	XUTs	4.120013238975875e-6	1.787470539357438e-6	2.3772364490776995e-6	3.5329925149667276e-6	7.112312301633165e-9	1.906459289015558e-6	9	2	2	5	NA	2	40	41	38	38	38	41	41	41	41	41	41	32.5	32.5	30.25	30.5	30.75	32.5	33.75	34	34.25	34.5	34.75	44	44	25.1	27.2	29.3	44	54.5	56.6	58.7	60.8	62.9	43.8
XUT_5R-90-m,SUT508	NA	chrV:175629-177624(-)	XUTs	1.3733377463252913e-6	1.787470539357438e-6	1.1886182245388497e-8	3.5329925149667276e-6	7.112312301633165e-9	9.53229644507779e-9	3	2	NA	5	NA	NA	44	44	44	44	44	44	44	44	44	44	44	57.5	57.5	48.05	49.1	50.15	57.5	62.75	63.8	64.85	65.9	66.95	NA	NA	NA	NA	NA	NA	NA	NA	NA	NA	NA	65
XUT_5R-93,SUT509	NA	chrV:186889-188144(-)	XUTs	3.2960105911807e-5	3.0386999169076446e-5	3.5658546736165486e-5	4.0276114670620694e-5	6.401081071469848e-6	9.53229644507779e-6	72	34	30	57	9	10	54.4583333333333	53	34	35	40	53	62.25	72.4	75	81	83	47.6176470588235	53	24.65	25	27.85	53	57.75	58.8	61.15	64.7	74.1	54.2666666666667	55	23.95	35.4	37.7	55	66.75	68	68	69.6	77.2	47.4035087719298
XUT_5R-97,SUT512	NA	chrV:202478-204665(-)	XUTs	1.3733377463252913e-6	1.787470539357438e-6	1.1886182245388497e-8	7.065985029933455e-9	7.112312301633165e-9	9.53229644507779e-7	3	2	NA	NA	NA	1	47	47	47	47	47	47	47	47	47	47	47	30	30	30	30	30	30	30	30	30	30	30	NA	NA	NA	NA	NA	NA	NA	NA	NA	NA	NA	NA
XUT_6F-52	NA	chrVI:111497-112317(+)	XUTs	8.24002647795175e-6	5.362411618072314e-6	2.3772364490776995e-6	2.826394011973382e-6	7.112312301633165e-9	1.906459289015558e-6	18	6	2	4	NA	2	46.3333333333333	47	37	37	40.3	47	49	49	51.7	55	55	22.5	22.5	13.25	15.5	17.75	22.5	25.25	26	27.75	29.5	31.25	38	38	16.4	18.8	21.2	38	50	52.4	54.8	57.2	59.6	31.5
XUT_6F-62	NA	chrVI:134880-135417(+)	XUTs	1.3733377463252913e-6	8.93735269678719e-9	1.1886182245388497e-8	7.065985029933455e-9	7.112312301633165e-9	9.53229644507779e-9	3	NA	NA	NA	NA	NA	16	16	16	16	16	16	16	16	16	16	16	NA	NA	NA	NA	NA	NA	NA	NA	NA	NA	NA	NA	NA	NA	NA	NA	NA	NA	NA	NA	NA	NA	NA
XUT_6R-115,SUT531,CUT581	NA	chrVI:262279-263837(-)	CUTs	1.3733377463252915e-5	1.1618558505823347e-5	3.5658546736165488e-6	1.1305576047893528e-5	2.1336936904899495e-6	3.812918578031116e-6	30	13	3	16	3	4	50.4	53.5	21	31.8	33	53.5	61	61.8	65	65.2	67	48.5384615384615	53	22.8	26.4	27.6	53	65	66.8	68.6	70.4	71	46.3333333333333	55	30.7	33.4	36.1	55	55.5	55.6	55.7	55.8	55.9	36.3125
XUT_6R-17	NA	chrVI:26055-27917(-)	XUTs	1.3733377463252913e-6	8.93735269678719e-9	1.1886182245388497e-8	1.413197005986691e-6	2.1336936904899495e-6	3.812918578031116e-6	3	NA	NA	2	3	4	50	50	50	50	50	50	50	50	50	50	50	NA	NA	NA	NA	NA	NA	NA	NA	NA	NA	NA	NA	NA	NA	NA	NA	NA	NA	NA	NA	NA	NA	42
XUT_6R-28,SUT524	NA	chrVI:76508-77851(-)	XUTs	1.3733377463252913e-6	8.93735269678719e-7	5.943091122694249e-6	5.652788023946764e-6	7.112312301633165e-9	1.906459289015558e-6	3	1	5	8	NA	2	62	62	62	62	62	62	62	62	62	62	62	26	26	26	26	26	26	26	26	26	26	26	41	51	14.8	17.6	20.4	51	52	54.4	56.8	59.2	61.6	32.75
XUT_6R-50	NA	chrVI:111126-111782(-)	XUTs	4.120013238975875e-6	1.787470539357438e-6	2.3772364490776995e-6	1.413197005986691e-6	7.112312301633165e-9	9.53229644507779e-7	9	2	2	2	NA	1	24	18	11	11	11	18	43	43	43	43	43	26.5	26.5	26.05	26.1	26.15	26.5	26.75	26.8	26.85	26.9	26.95	48	48	27.3	29.6	31.9	48	59.5	61.8	64.1	66.4	68.7	78.5
XUT_6R-65,SUT528	NA	chrVI:158100-159136(-)	XUTs	5.493350985301165e-6	1.787470539357438e-6	2.3772364490776995e-6	9.185780538913493e-6	7.112312301633165e-9	9.53229644507779e-9	12	2	2	13	NA	NA	61.75	58.5	34	34	34	58.5	72	89.6	96	96	96	45	45	25.2	27.4	29.6	45	56	58.2	60.4	62.6	64.8	46	46	37	38	39	46	51	52	53	54	55	62
XUT_6R-81,CUT577,CUT578,XUT_6R-82	NA	chrVI:194074-196349(-)	CUTs	1.3733377463252913e-6	1.787470539357438e-6	1.1886182245388497e-8	7.065985029933455e-7	7.112312301633165e-9	9.53229644507779e-9	3	2	NA	1	NA	NA	43	43	43	43	43	43	43	43	43	43	43	22	22	4	6	8	22	32	34	36	38	40	NA	NA	NA	NA	NA	NA	NA	NA	NA	NA	NA	42
XUT_7F-110	NA	chrVII:235772-236158(+)	XUTs	1.3733377463252913e-6	8.93735269678719e-9	1.1886182245388497e-6	7.065985029933455e-7	7.112312301633165e-9	9.53229644507779e-9	3	NA	1	1	NA	NA	50	50	50	50	50	50	50	50	50	50	50	NA	NA	NA	NA	NA	NA	NA	NA	NA	NA	NA	18	18	18	18	18	18	18	18	18	18	18	25
XUT_7F-130	NA	chrVII:276422-277346(+)	XUTs	4.120013238975875e-6	8.93735269678719e-7	4.754472898155399e-6	5.652788023946764e-6	7.112312301633165e-9	9.53229644507779e-9	9	1	4	8	NA	NA	33	34	25	25	25	34	40	40	40	40	40	38	38	38	38	38	38	38	38	38	38	38	45.5	48.5	24.9	28.8	32.7	48.5	53.5	55.6	57.7	59.8	61.9	49.75
XUT_7F-261,SUT122,CUT148	NA	chrVII:559183-559571(+)	CUTs	1.098670197060233e-5	8.043617427108471e-6	1.5452036919005044e-5	1.3425371556873565e-5	1.2802162142939697e-5	1.4298444667616685e-5	24	9	13	19	18	15	23.75	21.5	19	19	19	21.5	25.5	27	27	34.7	38	26.6666666666667	25	10	14	16.2	25	39	39.4	39.8	40	40	25.8461538461538	25	14.2	15.2	15.8	25	30	31.2	32.8	35.2	44.8	33.2631578947368
XUT_7F-276,CUT149	NA	chrVII:605667-606123(+)	CUTs	2.7466754926505826e-6	8.93735269678719e-7	2.3772364490776995e-6	7.065985029933455e-7	7.112312301633165e-9	1.906459289015558e-6	6	1	2	1	NA	2	12.5	12.5	12	12	12	12.5	13	13	13	13	13	16	16	16	16	16	16	16	16	16	16	16	18.5	18.5	14.45	14.9	15.35	18.5	20.75	21.2	21.65	22.1	22.55	13
XUT_7F-283,SUT123	NA	chrVII:620205-622300(+)	XUTs	2.7466754926505826e-6	3.574941078714876e-6	1.1886182245388498e-5	1.2012174550886875e-5	4.267387380979899e-6	1.906459289015558e-6	6	4	10	17	6	2	47.5	47.5	22	22	22	47.5	73	73	73	73	73	55.75	57	39.15	42.3	45.45	57	61	63.4	65.8	68.2	70.6	50.8	52	17.7	20.4	25.2	52	65	69.4	72.55	77.7	89.85	40.9411764705882
XUT_7F-296,SUT126	NA	chrVII:660012-661542(+)	XUTs	5.493350985301165e-6	4.468676348393595e-6	1.7829273368082743e-5	7.7725835329268e-6	7.112312301633165e-9	9.53229644507779e-9	12	5	15	11	NA	NA	68.75	71	51	51	51	71	77.5	80.8	82	82	82	54.2	55	29.2	33.4	37.6	55	64	67.4	70.8	74.2	77.6	53.6	58	28.8	32.8	37.3	58	62.5	65.4	66.8	70	75.9	56.7272727272727
XUT_7F-31,SUT110,CUT125	NA	chrVII:63743-64426(+)	CUTs	4.120013238975875e-6	8.93735269678719e-7	1.1886182245388497e-6	4.946189520953419e-6	7.112312301633165e-9	9.53229644507779e-9	9	1	1	7	NA	NA	40	42	26	26	26	42	52	52	52	52	52	56	56	56	56	56	56	56	56	56	56	56	58	58	58	58	58	58	58	58	58	58	58	38.7142857142857
XUT_7F-324,SUT128	NA	chrVII:731266-733118(+)	XUTs	2.7466754926505826e-6	1.787470539357438e-6	4.754472898155399e-6	2.826394011973382e-6	8.534774761959798e-6	5.719377867046675e-6	6	2	4	4	12	6	39	39	33	33	33	39	45	45	45	45	45	47.5	47.5	40.75	41.5	42.25	47.5	51.25	52	52.75	53.5	54.25	38.25	39.5	12.4	14.8	17.2	39.5	55.75	57.4	59.05	60.7	62.35	21.25
XUT_7F-347,SUT131	NA	chrVII:778138-778959(+)	XUTs	1.3733377463252913e-6	3.574941078714876e-6	5.943091122694249e-6	9.892379041906838e-6	2.1336936904899495e-6	2.8596889335233375e-6	3	4	5	14	3	3	74	74	74	74	74	74	74	74	74	74	74	45.5	51	27.6	31.2	34.8	51	54.5	54.8	55.1	55.4	55.7	49.8	49	30.8	31.6	32.4	49	66	66.8	67.6	68.4	69.2	60.7142857142857
XUT_7F-36	NA	chrVII:78243-79825(+)	XUTs	4.120013238975875e-6	3.574941078714876e-6	3.5658546736165488e-6	3.5329925149667276e-6	7.112312301633165e-9	9.53229644507779e-7	9	4	3	5	NA	1	47.3333333333333	45	43	43	43	45	54	54	54	54	54	36.5	37.5	16.4	18.8	21.2	37.5	48	49.8	51.6	53.4	55.2	61	75	19.2	25.4	31.6	75	85	87	89	91	93	27.2
XUT_7F-391	NA	chrVII:858989-859707(+)	XUTs	1.3733377463252913e-6	8.93735269678719e-7	1.1886182245388497e-8	7.065985029933455e-9	7.112312301633165e-9	9.53229644507779e-9	3	1	NA	NA	NA	NA	59	59	59	59	59	59	59	59	59	59	59	74	74	74	74	74	74	74	74	74	74	74	NA	NA	NA	NA	NA	NA	NA	NA	NA	NA	NA	NA
XUT_7F-400,CUT160	NA	chrVII:883917-885075(+)	CUTs	1.3733377463252913e-6	1.787470539357438e-6	1.1886182245388497e-6	4.946189520953419e-6	7.112312301633165e-9	3.812918578031116e-6	3	2	1	7	NA	4	10	10	10	10	10	10	10	10	10	10	10	44	44	43.1	43.2	43.3	44	44.5	44.6	44.7	44.8	44.9	57	57	57	57	57	57	57	57	57	57	57	25.8571428571429
XUT_7F-414,SUT137	NA	chrVII:902190-903513(+)	XUTs	5.493350985301165e-6	8.93735269678719e-7	2.3772364490776995e-6	7.065985029933455e-9	7.112312301633165e-9	9.53229644507779e-7	12	1	2	NA	NA	1	58.25	55	38	38	38	55	67.75	80.4	85	85	85	47	47	47	47	47	47	47	47	47	47	47	21	21	18.3	18.6	18.9	21	22.5	22.8	23.1	23.4	23.7	NA
XUT_7F-426,SUT138	NA	chrVII:937065-938291(+)	XUTs	4.120013238975875e-6	4.468676348393595e-6	3.5658546736165488e-6	5.652788023946764e-6	2.1336936904899495e-6	9.53229644507779e-7	9	5	3	8	3	1	53	65	25	25	25	65	69	69	69	69	69	34.2	40	6.2	7.4	8.6	40	42	48.2	54.4	60.6	66.8	72.3333333333333	38	13.7	16.4	19.1	38	103	116	129	142	155	47.625
XUT_7F-439,SUT141,CUT164	NA	chrVII:974181-975762(+)	CUTs	3.0213430419156412e-5	1.9662175932931817e-5	9.508945796310798e-6	1.2012174550886875e-5	1.2802162142939697e-5	1.2391985378601128e-5	66	22	8	17	18	13	40.0909090909091	35	17	18	23	35	50	52	55	58	73	37.8636363636364	33.5	13.05	14.3	17.3	33.5	53.75	54.8	55	57.7	62.75	41.125	45	11.35	11.7	12.6	45	60.25	60.6	60.95	64	67.5	32.2352941176471
XUT_7F-44	NA	chrVII:89434-89898(+)	XUTs	5.493350985301165e-6	6.256146887751033e-6	8.320327571771949e-6	3.5329925149667276e-6	1.0668468452449747e-5	9.53229644507779e-6	12	7	7	5	15	10	44.25	46	18	18	18	46	54.25	63.6	67	67	67	32.8571428571429	27	23.6	24.2	24.8	27	34.5	37.2	41.2	47.8	54.4	18.5714285714286	17	9.6	10.2	10.8	17	25.5	25.8	26	26	26	16
XUT_7F-447,SUT142	NA	chrVII:994248-994966(+)	XUTs	6.866688731626458e-6	5.362411618072314e-6	2.4960982715315842e-5	2.4730947604767094e-5	1.0668468452449747e-5	1.143875573409335e-5	15	6	21	35	15	12	50.8	48	14	14	17.3	48	59	64.4	83.3	86	86	46.5	39.5	32.5	33	33.5	39.5	53	56	61.5	67	72.5	37.2380952380952	35	17	18	22	35	47	48	50	58	67	36.2857142857143
XUT_7F-469,SUT145	NA	chrVII:1059023-1059725(+)	XUTs	1.3733377463252913e-6	8.93735269678719e-7	9.508945796310798e-6	1.0598977544900183e-5	7.112312301633165e-9	9.53229644507779e-9	3	1	8	15	NA	NA	42	42	42	42	42	42	42	42	42	42	42	25	25	25	25	25	25	25	25	25	25	25	51.875	56.5	25.85	29.7	34.1	56.5	59	60.4	61.8	65	68.5	53.8
XUT_7F-470,SUT146,CUT169,XUT_7F-471	NA	chrVII:1060279-1061175(+)	CUTs	1.3733377463252913e-6	8.93735269678719e-9	1.1886182245388497e-8	7.065985029933455e-9	7.112312301633165e-9	9.53229644507779e-9	3	NA	NA	NA	NA	NA	11	11	11	11	11	11	11	11	11	11	11	NA	NA	NA	NA	NA	NA	NA	NA	NA	NA	NA	NA	NA	NA	NA	NA	NA	NA	NA	NA	NA	NA	NA
XUT_7F-475	NA	chrVII:1078567-1079869(+)	XUTs	4.120013238975875e-6	1.787470539357438e-6	1.1886182245388497e-8	7.065985029933455e-7	4.267387380979899e-6	1.906459289015558e-6	9	2	NA	1	6	2	54	47	42	42	42	47	73	73	73	73	73	59	59	45.5	47	48.5	59	66.5	68	69.5	71	72.5	NA	NA	NA	NA	NA	NA	NA	NA	NA	NA	NA	63
XUT_7F-478	NA	chrVII:1081176-1081492(+)	XUTs	2.7466754926505826e-6	8.93735269678719e-9	1.1886182245388497e-8	7.065985029933455e-9	7.112312301633165e-9	1.906459289015558e-6	6	NA	NA	NA	NA	2	39.5	39.5	26	26	26	39.5	53	53	53	53	53	NA	NA	NA	NA	NA	NA	NA	NA	NA	NA	NA	NA	NA	NA	NA	NA	NA	NA	NA	NA	NA	NA	NA
XUT_7F-480	NA	chrVII:1082814-1083576(+)	XUTs	8.24002647795175e-6	1.0724823236144628e-5	1.0697564020849647e-5	2.049135658680702e-5	7.112312301633165e-9	1.906459289015558e-6	18	12	9	29	NA	2	49.3333333333333	54	21	21	21	54	59	59	71.6	87	87	37	38.5	14.75	17.9	22.85	38.5	44.75	48.6	54.2	60.8	62.45	28.3333333333333	20	11.4	13.8	15	20	43	45	47	51.6	58.8	42.2413793103448
XUT_7F-91,YGLWtau2	NA	chrVII:204004-205227(+)	XUTs	5.493350985301165e-6	5.362411618072314e-6	2.3772364490776995e-6	4.946189520953419e-6	2.1336936904899495e-6	3.812918578031116e-6	12	6	2	7	3	4	40.25	36.5	25	25	25	36.5	45	58.2	63	63	63	41.5	35	22.75	23.5	24.25	35	48.5	52	59	66	73	56	56	47.9	48.8	49.7	56	60.5	61.4	62.3	63.2	64.1	49
XUT_7R-105,CUT592	NA	chrVII:255866-257281(-)	CUTs	1.3733377463252913e-6	8.93735269678719e-9	1.1886182245388497e-8	7.065985029933455e-9	2.1336936904899495e-6	1.906459289015558e-6	3	NA	NA	NA	3	2	36	36	36	36	36	36	36	36	36	36	36	NA	NA	NA	NA	NA	NA	NA	NA	NA	NA	NA	NA	NA	NA	NA	NA	NA	NA	NA	NA	NA	NA	NA
XUT_7R-116,SUT542	NA	chrVII:272363-273139(-)	XUTs	1.3733377463252915e-5	2.0555911202610536e-5	1.4263418694466195e-5	2.049135658680702e-5	2.1336936904899495e-6	3.812918578031116e-6	30	23	12	29	3	4	39.4	40.5	20	24.5	25	40.5	49	50	54	54.7	61	39.304347826087	35	19.5	24	24.6	35	45.5	47	50.5	60	62	42.4166666666667	42.5	24.15	30.1	30.65	42.5	47.25	47.8	49.4	51.6	67.75	45.4137931034483
XUT_7R-12,CUT583	NA	chrVII:21509-23349(-)	CUTs	1.3733377463252913e-6	8.93735269678719e-7	2.3772364490776995e-6	7.065985029933455e-9	4.267387380979899e-6	1.906459289015558e-6	3	1	2	NA	6	2	67	67	67	67	67	67	67	67	67	67	67	32	32	32	32	32	32	32	32	32	32	32	43	43	39.4	39.8	40.2	43	45	45.4	45.8	46.2	46.6	NA
XUT_7R-124	NA	chrVII:292824-293301(-)	XUTs	5.493350985301165e-6	8.93735269678719e-7	1.1886182245388497e-6	7.065985029933455e-7	7.112312301633165e-9	9.53229644507779e-9	12	1	1	1	NA	NA	28.5	28.5	23	23	23	28.5	30.25	33	34	34	34	59	59	59	59	59	59	59	59	59	59	59	16	16	16	16	16	16	16	16	16	16	16	47
XUT_7R-129	NA	chrVII:311952-313065(-)	XUTs	4.120013238975875e-6	1.787470539357438e-6	1.1886182245388497e-8	7.065985029933455e-9	7.112312301633165e-9	9.53229644507779e-9	9	2	NA	NA	NA	NA	102	69	53	53	53	69	184	184	184	184	184	40.5	40.5	20.25	22.5	24.75	40.5	51.75	54	56.25	58.5	60.75	NA	NA	NA	NA	NA	NA	NA	NA	NA	NA	NA	NA
XUT_7R-144,SUT544	NA	chrVII:354396-355584(-)	XUTs	1.3733377463252913e-6	8.93735269678719e-7	5.943091122694249e-6	7.065985029933455e-6	7.112312301633165e-9	9.53229644507779e-9	3	1	5	10	NA	NA	23	23	23	23	23	23	23	23	23	23	23	37	37	37	37	37	37	37	37	37	37	37	44.2	45	36.8	38.6	40.4	45	45	46.4	47.8	49.2	50.6	44.7
XUT_7R-173	NA	chrVII:403287-403773(-)	XUTs	4.120013238975875e-6	1.787470539357438e-6	1.1886182245388497e-8	7.065985029933455e-6	7.112312301633165e-9	3.812918578031116e-6	9	2	NA	10	NA	4	18.3333333333333	17	12	12	12	17	26	26	26	26	26	17.5	17.5	14.35	14.7	15.05	17.5	19.25	19.6	19.95	20.3	20.65	NA	NA	NA	NA	NA	NA	NA	NA	NA	NA	NA	37.8
XUT_7R-187	NA	chrVII:423278-424399(-)	XUTs	1.3733377463252913e-6	6.256146887751033e-6	1.1886182245388497e-6	3.5329925149667276e-6	7.112312301633165e-9	9.53229644507779e-7	3	7	1	5	NA	1	60	60	60	60	60	60	60	60	60	60	60	45.5714285714286	46	28.3	28.6	28.9	46	58.5	59.4	60.6	62.4	64.2	95	95	95	95	95	95	95	95	95	95	95	48
XUT_7R-19,SUT533,SUT534,XUT_7R-20,CUT584	NA	chrVII:31839-35365(-)	CUTs	1.5106715209578206e-5	9.831087966465908e-6	7.1317093472330975e-6	4.239591017960074e-6	2.1336936904899495e-6	1.906459289015558e-6	33	11	6	6	3	2	58.5454545454545	65	18	42	42	65	70	70	71	71	75	52.5454545454545	58	32	32	38	58	59	59	59.5	60	64	57.5	66	29.5	35	40.5	66	70.75	71	71.25	71.5	71.75	73.5
XUT_7R-243,CUT606	NA	chrVII:534981-535805(-)	CUTs	7.049800431136496e-5	6.345520414718906e-5	6.537400234963674e-5	5.511468323348095e-5	6.401081071469848e-6	3.145657826875671e-5	154	71	55	78	9	33	34.4675324675325	34	10	13	14	34	44.75	49	55	63	72	35.4647887323944	36	14	16	17.5	36	46.5	52	55	57	65	39.6	37	5.8	11.4	17	37	53	55.2	60	63.6	74.9	32.3461538461538
XUT_7R-245,SUT550	NA	chrVII:543317-544561(-)	XUTs	1.3733377463252915e-5	1.1618558505823347e-5	9.508945796310798e-6	1.2012174550886875e-5	1.0668468452449747e-5	6.6726075115544535e-6	30	13	8	17	15	7	40.6	36.5	24	24.9	25	36.5	48	49.4	55	56.5	70	34.3846153846154	44	9.2	10.2	10.8	44	52	53.2	54.2	54.8	55.4	42.625	49	10.2	14.4	18.5	49	60.25	60.6	60.95	63.7	66.85	28.6470588235294
XUT_7R-264,SUT551	NA	chrVII:576759-579388(-)	XUTs	6.866688731626458e-6	8.93735269678719e-7	7.1317093472330975e-6	4.239591017960074e-6	4.267387380979899e-6	1.906459289015558e-6	15	1	6	6	6	2	73.6	61	22	22	24.5	61	87	99.8000000000001	144.6	151	151	26	26	26	26	26	26	26	26	26	26	26	52	54	30.5	37	43.5	54	60	61	63	65	67	36.5
XUT_7R-269,SUT552	NA	chrVII:590979-591826(-)	XUTs	4.120013238975875e-6	8.93735269678719e-7	1.0697564020849647e-5	1.0598977544900183e-5	7.112312301633165e-9	1.906459289015558e-6	9	1	9	15	NA	2	54.3333333333333	49	32	32	32	49	82	82	82	82	82	64	64	64	64	64	64	64	64	64	64	64	44.1111111111111	40	25.4	25.8	28.2	40	56	56.8	57.6	58.8	60.4	50
XUT_7R-275	NA	chrVII:609179-609649(-)	XUTs	4.120013238975875e-6	1.787470539357438e-6	1.1886182245388497e-8	3.5329925149667276e-6	7.112312301633165e-9	9.53229644507779e-9	9	2	NA	5	NA	NA	61.3333333333333	52	40	40	40	52	92	92	92	92	92	41	41	34.7	35.4	36.1	41	44.5	45.2	45.9	46.6	47.3	NA	NA	NA	NA	NA	NA	NA	NA	NA	NA	NA	35.4
XUT_7R-305,SUT555	NA	chrVII:677585-678483(-)	XUTs	1.3733377463252913e-6	8.93735269678719e-9	2.3772364490776995e-6	7.065985029933455e-7	7.112312301633165e-9	9.53229644507779e-9	3	NA	2	1	NA	NA	43	43	43	43	43	43	43	43	43	43	43	NA	NA	NA	NA	NA	NA	NA	NA	NA	NA	NA	53.5	53.5	48.55	49.1	49.65	53.5	56.25	56.8	57.35	57.9	58.45	56
XUT_7R-315,SUT556,CUT615	NA	chrVII:701090-702671(-)	CUTs	1.3733377463252913e-6	8.93735269678719e-7	1.1886182245388497e-6	1.413197005986691e-6	7.112312301633165e-9	9.53229644507779e-9	3	1	1	2	NA	NA	39	39	39	39	39	39	39	39	39	39	39	20	20	20	20	20	20	20	20	20	20	20	14	14	14	14	14	14	14	14	14	14	14	35.5
XUT_7R-328	NA	chrVII:718533-719260(-)	XUTs	8.24002647795175e-6	3.574941078714876e-6	1.1886182245388497e-8	2.119795508980037e-6	2.1336936904899495e-6	9.53229644507779e-7	18	4	NA	3	3	1	46.3333333333333	46.5	25	25	25	46.5	63	63	67.05	72	72	55.25	42	39	39	39	42	58.25	66.2	74.15	82.1	90.05	NA	NA	NA	NA	NA	NA	NA	NA	NA	NA	NA	37.6666666666667
XUT_7R-340,SUT559	NA	chrVII:741715-742103(-)	XUTs	1.098670197060233e-5	8.93735269678719e-7	8.320327571771949e-6	4.239591017960074e-6	2.1336936904899495e-6	3.812918578031116e-6	24	1	7	6	3	4	48.375	43.5	15	19.8	31	43.5	56.5	64	64	91.3	103	40	40	40	40	40	40	40	40	40	40	40	48.8571428571429	36	14.1	19.2	24.3	36	56	57.8	66.2	87.8	109.4	30.3333333333333
XUT_7R-365,SUT564,CUT623	NA	chrVII:800364-801871(-)	CUTs	6.866688731626458e-6	2.681205809036157e-6	4.754472898155399e-6	4.946189520953419e-6	8.534774761959798e-6	3.812918578031116e-6	15	3	4	7	12	4	34	21	19	19	19.2	21	36	43.4	69.3	73	73	33.6666666666667	32	31.1	31.2	31.3	32	35	35.6	36.2	36.8	37.4	48.25	51.5	15.3	21.6	27.9	51.5	59.25	63.6	67.95	72.3	76.65	49.5714285714286
XUT_7R-374	NA	chrVII:810550-811479(-)	XUTs	9.61336422427704e-6	4.468676348393595e-6	2.3772364490776995e-6	1.413197005986691e-6	2.1336936904899495e-6	9.53229644507779e-7	21	5	2	2	3	1	39	32	14	14	23	32	37	37	37	106	106	20.8	17	13.8	14.6	15.4	17	18	22.2	26.4	30.6	34.8	26.5	26.5	17.05	18.1	19.15	26.5	31.75	32.8	33.85	34.9	35.95	43.5
XUT_7R-426	NA	chrVII:931335-932053(-)	XUTs	1.6342719181270966e-4	1.2691040829437811e-4	1.2480491357657922e-4	1.363735110777157e-4	2.5604324285879394e-5	4.289533400285006e-5	357	142	105	193	36	45	33.8851540616246	32	11	13	16	32	45	47	50	55	61.2	33.5704225352113	31	9.1	13.1	16	31	44	48	51.85	54.9	59.95	32.9333333333333	29	8.2	12	13.6	29	45	46	49	54.8	62.8	34.6217616580311
XUT_7R-433,SUT569	NA	chrVII:942613-944919(-)	XUTs	2.7466754926505826e-6	3.574941078714876e-6	1.1886182245388497e-6	8.479182035920147e-6	2.1336936904899495e-6	9.53229644507779e-7	6	4	1	12	3	1	61.5	61.5	33	33	33	61.5	90	90	90	90	90	51.25	50	34.95	36.9	38.85	50	58.5	61.2	63.9	66.6	69.3	59	59	59	59	59	59	59	59	59	59	59	49.6666666666667
XUT_8F-104,SUT159	NA	chrVIII:222861-224236(+)	XUTs	1.3733377463252913e-6	1.787470539357438e-6	1.1886182245388497e-6	1.413197005986691e-6	7.112312301633165e-9	1.906459289015558e-6	3	2	1	2	NA	2	50	50	50	50	50	50	50	50	50	50	50	44.5	44.5	39.55	40.1	40.65	44.5	47.25	47.8	48.35	48.9	49.45	8	8	8	8	8	8	8	8	8	8	8	35
XUT_8F-131,SUT164	NA	chrVIII:293840-296460(+)	XUTs	4.120013238975875e-6	8.93735269678719e-9	2.3772364490776995e-6	1.413197005986691e-6	4.267387380979899e-6	1.906459289015558e-6	9	NA	2	2	6	2	35.6666666666667	40	11	11	11	40	56	56	56	56	56	NA	NA	NA	NA	NA	NA	NA	NA	NA	NA	NA	36	36	14.4	16.8	19.2	36	48	50.4	52.8	55.2	57.6	38
XUT_8F-134,SUT165	NA	chrVIII:314155-314753(+)	XUTs	8.24002647795175e-6	8.043617427108471e-6	9.508945796310798e-6	2.826394011973382e-6	4.267387380979899e-6	1.906459289015558e-6	18	9	8	4	6	2	32.3333333333333	28	19	19	21.75	28	43	43	47.05	52	52	30.2222222222222	24	15	15	15.4	24	34	34.4	34.8	44	62	38.25	39	14.75	16.5	18.95	39	48.5	49.2	49.9	53.6	57.8	32.75
XUT_8F-18,SUT148	NA	chrVIII:59114-60218(+)	XUTs	1.3733377463252913e-6	8.93735269678719e-9	4.754472898155399e-6	5.652788023946764e-6	4.267387380979899e-6	9.53229644507779e-7	3	NA	4	8	6	1	88	88	88	88	88	88	88	88	88	88	88	NA	NA	NA	NA	NA	NA	NA	NA	NA	NA	NA	50.5	46	38.3	38.6	38.9	46	57	60	63	66	69	60.375
XUT_8F-212	NA	chrVIII:465986-466786(+)	XUTs	1.3733377463252913e-6	1.787470539357438e-6	1.1886182245388497e-8	7.065985029933455e-9	7.112312301633165e-9	9.53229644507779e-9	3	2	NA	NA	NA	NA	61	61	61	61	61	61	61	61	61	61	61	56	56	49.7	50.4	51.1	56	59.5	60.2	60.9	61.6	62.3	NA	NA	NA	NA	NA	NA	NA	NA	NA	NA	NA	NA
XUT_8F-22	NA	chrVIII:62969-64257(+)	XUTs	1.3733377463252913e-6	8.93735269678719e-7	2.3772364490776995e-6	4.946189520953419e-6	2.1336936904899495e-6	9.53229644507779e-9	3	1	2	7	3	NA	60	60	60	60	60	60	60	60	60	60	60	53	53	53	53	53	53	53	53	53	53	53	67	67	59.8	60.6	61.4	67	71	71.8	72.6	73.4	74.2	67.8571428571429
XUT_8F-226	NA	chrVIII:496904-497591(+)	XUTs	1.3733377463252913e-6	8.93735269678719e-9	1.1886182245388497e-6	7.065985029933455e-9	7.112312301633165e-9	9.53229644507779e-7	3	NA	1	NA	NA	1	53	53	53	53	53	53	53	53	53	53	53	NA	NA	NA	NA	NA	NA	NA	NA	NA	NA	NA	67	67	67	67	67	67	67	67	67	67	67	NA
XUT_8F-246	NA	chrVIII:529922-530458(+)	XUTs	5.493350985301165e-6	9.831087966465908e-6	9.508945796310798e-6	1.1305576047893528e-5	2.1336936904899495e-6	2.8596889335233375e-6	12	11	8	16	3	3	52.25	57	29	29	29	57	59.25	64.2	66	66	66	38.9090909090909	48	14.5	15	17	48	53.5	56	56.5	57	58.5	44.125	39.5	26	26	26.5	39.5	58.25	60	61.75	63.5	65.25	39.0625
XUT_8F-36,SUT151	NA	chrVIII:98336-98930(+)	XUTs	1.0071143473052138e-5	8.043617427108471e-6	1.7829273368082743e-5	2.543754610776044e-5	2.1336936904899495e-6	2.8596889335233375e-6	22	9	15	36	3	3	37.6363636363636	36	13	13.8	22.65	36	46	46	46	61.3	63	40.3333333333333	39	17.2	20.4	22.4	39	47	48.6	50.2	59	75	38.2666666666667	45	17.7	18.8	20.3	45	48	48.2	48.9	53.8	60	36.8055555555556
XUT_8F-72,SUT155	NA	chrVIII:164959-167174(+)	XUTs	2.7466754926505826e-6	2.681205809036157e-6	2.3772364490776995e-6	7.065985029933455e-7	7.112312301633165e-9	9.53229644507779e-9	6	3	2	1	NA	NA	66.5	66.5	63	63	63	66.5	70	70	70	70	70	48.6666666666667	54	36.9	38.8	40.7	54	55.5	55.8	56.1	56.4	56.7	53.5	53.5	51.25	51.5	51.75	53.5	54.75	55	55.25	55.5	55.75	64
XUT_8F-92,SUT157	NA	chrVIII:201611-204111(+)	XUTs	4.120013238975875e-6	5.362411618072314e-6	2.3772364490776995e-6	4.946189520953419e-6	6.401081071469848e-6	9.53229644507779e-9	9	6	2	7	9	NA	42	42	24	24	24	42	60	60	60	60	60	39.6666666666667	40	23	24	25	40	52.25	53	54	55	56	70	70	37.6	41.2	44.8	70	88	91.6	95.2	98.8	102.4	19.5714285714286
XUT_8R-10,SUT573	NA	chrVIII:14529-15971(-)	XUTs	4.120013238975875e-6	1.0724823236144628e-5	1.4263418694466195e-5	1.6958364071840295e-5	2.1336936904899495e-6	9.53229644507779e-7	9	12	12	24	3	1	52	50	46	46	46	50	60	60	60	60	60	52.5	49	20.95	25.6	28.9	49	61.25	61.8	63.05	64.7	101.45	45.9166666666667	45	28.3	31.6	34.9	45	56.75	58.4	59.35	59.9	61.35	58.375
XUT_8R-115,SUT580	NA	chrVIII:241839-242348(-)	XUTs	5.493350985301165e-6	8.93735269678719e-7	1.1886182245388497e-6	7.065985029933455e-9	6.401081071469848e-6	9.53229644507779e-7	12	1	1	NA	9	1	31	34.5	13	13	13	34.5	42	42	42	42	42	15	15	15	15	15	15	15	15	15	15	15	46	46	46	46	46	46	46	46	46	46	46	NA
XUT_8R-117,SUT581,XUT_8R-118	NA	chrVIII:249802-251371(-)	XUTs	8.24002647795175e-6	8.93735269678719e-9	2.3772364490776995e-6	1.413197005986691e-6	2.1336936904899495e-6	9.53229644507779e-7	18	NA	2	2	3	1	58.8333333333333	55	50	50	50.55	55	69	69	70.8	73	73	NA	NA	NA	NA	NA	NA	NA	NA	NA	NA	NA	37	37	9.1	12.2	15.3	37	52.5	55.6	58.7	61.8	64.9	55.5
XUT_8R-125,SUT582	NA	chrVIII:255945-256318(-)	XUTs	5.493350985301165e-6	1.787470539357438e-6	1.1886182245388497e-6	2.119795508980037e-6	2.1336936904899495e-6	9.53229644507779e-9	12	2	1	3	3	NA	30.5	27	20	20	20	27	35.25	44.6	48	48	48	38	38	37.1	37.2	37.3	38	38.5	38.6	38.7	38.8	38.9	11	11	11	11	11	11	11	11	11	11	11	31.3333333333333
XUT_8R-174,SUT587	NA	chrVIII:356158-358183(-)	XUTs	5.493350985301165e-6	1.2512293775502067e-5	9.508945796310798e-6	1.4838568562860257e-5	7.112312301633165e-9	4.766148222538895e-6	12	14	8	21	NA	5	72.75	73.5	56	56	56	73.5	77.5	85.2	88	88	88	53.0714285714286	54	32.45	40.3	47.45	54	56	56.8	58.7	67.8	74.45	44	40.5	16.45	18.9	21.35	40.5	68.25	68.6	68.95	69.6	70.3	46.2380952380952
XUT_8R-189,SUT588	NA	chrVIII:383351-384949(-)	XUTs	6.866688731626458e-6	2.681205809036157e-6	3.5658546736165488e-6	7.065985029933455e-7	2.1336936904899495e-6	9.53229644507779e-7	15	3	3	1	3	1	42.2	40	27	27	27.6	40	50	52.2	59.9	61	61	51	44	43.1	43.2	43.3	44	55	57.2	59.4	61.6	63.8	64.3333333333333	70	17.8	23.6	29.4	70	90.5	94.6	98.7	102.8	106.9	51
XUT_8R-193,CUT651,SUT590	NA	chrVIII:386572-386997(-)	CUTs	1.3733377463252913e-6	1.787470539357438e-6	1.1886182245388497e-6	7.065985029933455e-7	7.112312301633165e-9	1.906459289015558e-6	3	2	1	1	NA	2	41	41	41	41	41	41	41	41	41	41	41	24	24	24	24	24	24	24	24	24	24	24	9	9	9	9	9	9	9	9	9	9	9	8
XUT_8R-223,YHRCdelta12,SUT593	NA	chrVIII:463826-465581(-)	XUTs	5.493350985301165e-6	3.574941078714876e-6	3.5658546736165488e-6	1.0598977544900183e-5	4.267387380979899e-6	9.53229644507779e-9	12	4	3	15	6	NA	40.25	45.5	13	13	13	45.5	55.5	56.6	57	57	57	63.5	65.5	27.15	30.3	33.45	65.5	89.25	91.2	93.15	95.1	97.05	21.3333333333333	15	15	15	15	15	24.5	26.4	28.3	30.2	32.1	41.8666666666667
XUT_8R-247,SUT599	NA	chrVIII:518810-520511(-)	XUTs	4.120013238975875e-6	5.362411618072314e-6	2.3772364490776995e-6	6.35938652694011e-6	2.1336936904899495e-6	3.812918578031116e-6	9	6	2	9	3	4	37	44	20	20	20	44	47	47	47	47	47	38.8333333333333	31.5	16.5	20	23.5	31.5	46.5	51	58	65	72	35.5	35.5	20.65	22.3	23.95	35.5	43.75	45.4	47.05	48.7	50.35	45.3333333333333
XUT_8R-253	NA	chrVIII:530719-531717(-)	XUTs	4.120013238975875e-6	8.93735269678719e-7	9.508945796310798e-6	3.5329925149667276e-6	7.112312301633165e-9	9.53229644507779e-7	9	1	8	5	NA	1	74.3333333333333	65	63	63	63	65	95	95	95	95	95	45	45	45	45	45	45	45	45	45	45	45	43.625	44	22.5	26	29.35	44	54.75	57.2	59.65	61.2	62.6	49.4
XUT_8R-26,SUT574	NA	chrVIII:56500-58966(-)	XUTs	6.866688731626458e-6	3.574941078714876e-6	1.7829273368082743e-5	2.1904553592793713e-5	9.246005992123114e-6	1.906459289015558e-6	15	4	15	31	13	2	43.8	46	19	19	21.4	46	55	55.2	55.9	56	56	44.25	49.5	24.05	28.1	32.15	49.5	53.5	54.4	55.3	56.2	57.1	46.4666666666667	50	17.5	19.4	20.1	50	62.5	63.2	63.9	65.8	73.6	47.9677419354839
XUT_8R-47,SUT577	NA	chrVIII:105126-105458(-)	XUTs	4.120013238975875e-6	2.681205809036157e-6	1.4263418694466195e-5	7.7725835329268e-6	2.1336936904899495e-6	3.812918578031116e-6	9	3	12	11	3	4	35.6666666666667	22	19	19	19	22	66	66	66	66	66	34.6666666666667	38	14.6	17.2	19.8	38	46	47.6	49.2	50.8	52.4	30.75	31.5	12	12.2	13.3	31.5	40	44.4	46.35	46.9	49.7	32.9090909090909
XUT_8R-68,SUT578	NA	chrVIII:131754-132990(-)	XUTs	2.7466754926505826e-6	2.681205809036157e-6	2.3772364490776995e-6	7.065985029933455e-9	2.1336936904899495e-6	9.53229644507779e-7	6	3	2	NA	3	1	35.5	35.5	23	23	23	35.5	48	48	48	48	48	66	58	31	34	37	58	85	90.4	95.8	101.2	106.6	52	52	31.3	33.6	35.9	52	63.5	65.8	68.1	70.4	72.7	NA
XUT_8R-98,SUT579	NA	chrVIII:201792-204305(-)	XUTs	4.120013238975875e-6	4.468676348393595e-6	4.754472898155399e-6	7.065985029933455e-6	7.112312301633165e-9	9.53229644507779e-7	9	5	4	10	NA	1	49	48	37	37	37	48	62	62	62	62	62	50	46	13.2	20.4	27.6	46	67	71.4	75.8	80.2	84.6	48.75	58	23.7	29.4	35.1	58	60.25	60.4	60.55	60.7	60.85	69.5
XUT_9F-10,SUT176	NA	chrIX:34852-37296(+)	XUTs	6.866688731626458e-6	4.468676348393595e-6	1.1886182245388497e-6	7.065985029933455e-6	4.267387380979899e-6	4.766148222538895e-6	15	5	1	10	6	5	60.4	64	43	43	43.8	64	66	68.4	76.8	78	78	37.8	39	24.2	26.4	28.6	39	46	46.6	47.2	47.8	48.4	77	77	77	77	77	77	77	77	77	77	77	63.4
XUT_9F-113,SUT183,SUT184	NA	chrIX:222830-226536(+)	XUTs	1.5106715209578206e-5	1.1618558505823347e-5	4.754472898155399e-6	5.652788023946764e-6	7.112312301633165e-9	2.8596889335233375e-6	33	13	4	8	NA	3	59.4545454545455	62	30	38	38	62	70	70	79	79	88	59.6923076923077	60	37.6	39.2	42.8	60	67	70	74.6	82.4	86.6	54.75	58.5	32.5	37	41.5	58.5	62.75	65	67.25	69.5	71.75	34
XUT_9F-117	NA	chrIX:229732-230163(+)	XUTs	1.3733377463252913e-6	8.93735269678719e-7	1.1886182245388497e-6	1.413197005986691e-6	7.112312301633165e-9	9.53229644507779e-9	3	1	1	2	NA	NA	27	27	27	27	27	27	27	27	27	27	27	27	27	27	27	27	27	27	27	27	27	27	27	27	27	27	27	27	27	27	27	27	27	35
XUT_9F-120	NA	chrIX:243700-244065(+)	XUTs	2.7466754926505826e-6	1.787470539357438e-6	2.3772364490776995e-6	4.239591017960074e-6	7.112312301633165e-9	3.812918578031116e-6	6	2	2	6	NA	4	39.5	39.5	23	23	23	39.5	56	56	56	56	56	32	32	26.6	27.2	27.8	32	35	35.6	36.2	36.8	37.4	92.5	92.5	42.55	48.1	53.65	92.5	120.25	125.8	131.35	136.9	142.45	45
XUT_9F-136,SUT186	NA	chrIX:283062-284777(+)	XUTs	9.61336422427704e-6	3.574941078714876e-6	5.943091122694249e-6	3.5329925149667276e-6	7.112312301633165e-9	9.53229644507779e-9	21	4	5	5	NA	NA	45.2857142857143	44	33	33	39	44	49	49	49	63	63	51.75	51	36.25	38.5	40.75	51	57.5	60.2	62.9	65.6	68.3	60.8	57	44.2	46.4	48.6	57	68	71.2	74.4	77.6	80.8	51
XUT_9F-159	NA	chrIX:331771-332596(+)	XUTs	1.3733377463252913e-6	8.93735269678719e-7	1.1886182245388497e-8	7.065985029933455e-9	7.112312301633165e-9	2.8596889335233375e-6	3	1	NA	NA	NA	3	57	57	57	57	57	57	57	57	57	57	57	19	19	19	19	19	19	19	19	19	19	19	NA	NA	NA	NA	NA	NA	NA	NA	NA	NA	NA	NA
XUT_9F-176,SUT191	NA	chrIX:356728-357465(+)	XUTs	1.3733377463252915e-5	9.831087966465908e-6	9.508945796310798e-6	7.7725835329268e-6	1.0668468452449747e-5	7.625837156062232e-6	30	11	8	11	15	8	30.1	25	17	20.6	21	25	40	41.8	49	49.4	53	37.8181818181818	28	12	14	18.5	28	54	60	63.5	67	71	32.625	20.5	8.05	9.1	10.05	20.5	39.5	47.2	54.9	69.8	85.9	32.2727272727273
XUT_9F-189,SUT193	NA	chrIX:385990-388454(+)	XUTs	4.120013238975875e-6	3.574941078714876e-6	3.3281310287087794e-5	3.674312215565397e-5	8.534774761959798e-6	2.8596889335233375e-6	9	4	28	52	12	3	51.6666666666667	56	27	27	27	56	72	72	72	72	72	51	51.5	38.9	39.8	40.7	51.5	60	60.6	61.2	61.8	62.4	38.6785714285714	36	17.4	20	22	36	44	48.8	54.75	57.8	75	30.1346153846154
XUT_9F-2	NA	chrIX:22546-22933(+)	XUTs	2.7466754926505826e-6	1.787470539357438e-6	2.3772364490776995e-6	3.5329925149667276e-6	4.267387380979899e-6	4.766148222538895e-6	6	2	2	5	6	5	41	41	31	31	31	41	51	51	51	51	51	18	18	18	18	18	18	18	18	18	18	18	26.5	26.5	17.95	18.9	19.85	26.5	31.25	32.2	33.15	34.1	35.05	37.8
XUT_9F-202,SUT195	NA	chrIX:406579-408350(+)	XUTs	2.7466754926505826e-6	1.787470539357438e-6	1.0697564020849647e-5	1.413197005986691e-5	7.112312301633165e-9	1.906459289015558e-6	6	2	9	20	NA	2	49	49	31	31	31	49	67	67	67	67	67	53.5	53.5	40.45	41.9	43.35	53.5	60.75	62.2	63.65	65.1	66.55	40.5555555555556	33	16	22	25.2	33	45	58.6	72.2	79.2	79.6	53.55
XUT_9F-213,SUT197	NA	chrIX:420942-421870(+)	XUTs	6.866688731626458e-6	2.681205809036157e-6	1.1886182245388497e-6	1.413197005986691e-6	2.1336936904899495e-6	9.53229644507779e-9	15	3	1	2	3	NA	34	27	24	24	24.1	27	34	39.2	57.4	60	60	60.3333333333333	47	32.6	34.2	35.8	47	75	80.6	86.2	91.8	97.4	77	77	77	77	77	77	77	77	77	77	77	45.5
XUT_9F-220	NA	chrIX:436158-436856(+)	XUTs	2.7466754926505826e-6	8.93735269678719e-7	1.1886182245388497e-6	2.119795508980037e-6	7.112312301633165e-9	9.53229644507779e-9	6	1	1	3	NA	NA	34	34	29	29	29	34	39	39	39	39	39	59	59	59	59	59	59	59	59	59	59	59	22	22	22	22	22	22	22	22	22	22	22	25.3333333333333
XUT_9F-4	NA	chrIX:23340-28535(+)	XUTs	3.15867681654817e-5	4.111182240522107e-5	4.635611075701514e-5	4.310250868259408e-5	6.401081071469848e-6	7.625837156062232e-6	69	46	39	61	9	8	45.7826086956522	43	22	24	26	43	58	60	60	65	86	43.5434782608696	42	16.75	20.5	24.25	42	56.75	59	61.75	67	74.5	40.3333333333333	35	15.9	17	22.7	35	54.5	55.4	56.9	61	68.3	45
XUT_9F-9,SUT175,CUT185	NA	chrIX:30915-32987(+)	CUTs	1.3733377463252913e-6	1.787470539357438e-6	2.3772364490776995e-6	1.413197005986691e-6	7.112312301633165e-9	9.53229644507779e-7	3	2	2	2	NA	1	26	26	26	26	26	26	26	26	26	26	26	55.5	55.5	42.45	43.9	45.35	55.5	62.75	64.2	65.65	67.1	68.55	34	34	19.6	21.2	22.8	34	42	43.6	45.2	46.8	48.4	31.5
XUT_9R-117	NA	chrIX:260207-260778(-)	XUTs	2.7466754926505826e-6	8.93735269678719e-9	1.1886182245388497e-8	7.065985029933455e-7	7.112312301633165e-9	9.53229644507779e-9	6	NA	NA	1	NA	NA	44.5	44.5	41	41	41	44.5	48	48	48	48	48	NA	NA	NA	NA	NA	NA	NA	NA	NA	NA	NA	NA	NA	NA	NA	NA	NA	NA	NA	NA	NA	NA	22
XUT_9R-145,YILCdelta5	NA	chrIX:336501-338613(-)	XUTs	4.120013238975875e-6	4.468676348393595e-6	8.320327571771949e-6	8.479182035920147e-6	1.0668468452449747e-5	1.906459289015558e-6	9	5	7	12	15	2	31.6666666666667	24	20	20	20	24	51	51	51	51	51	43.2	44	36.2	36.4	36.6	44	47	48	49	50	51	37.5714285714286	37	17.4	19.8	22.2	37	47.5	49.6	52.7	57.8	62.9	38.75
XUT_9R-35	NA	chrIX:92956-93491(-)	XUTs	2.7466754926505826e-6	8.93735269678719e-7	8.320327571771949e-6	8.479182035920147e-6	7.112312301633165e-9	9.53229644507779e-9	6	1	7	12	NA	NA	47	47	39	39	39	47	55	55	55	55	55	44	44	44	44	44	44	44	44	44	44	44	19	22	8.3	8.6	8.9	22	25	25	25.3	26.2	27.1	32.5833333333333
XUT_9R-51	NA	chrIX:125889-127044(-)	XUTs	1.3733377463252913e-6	8.93735269678719e-9	1.1886182245388497e-6	7.065985029933455e-9	7.112312301633165e-9	9.53229644507779e-7	3	NA	1	NA	NA	1	23	23	23	23	23	23	23	23	23	23	23	NA	NA	NA	NA	NA	NA	NA	NA	NA	NA	NA	4	4	4	4	4	4	4	4	4	4	4	NA
XUT_9R-55,SUT606	NA	chrIX:132063-135312(-)	XUTs	1.2360039716927623e-5	8.93735269678719e-6	5.943091122694249e-6	6.35938652694011e-6	2.1336936904899495e-6	9.53229644507779e-7	27	10	5	9	3	1	55.5555555555556	56	29	38	44	56	62	66	67	72.6	81	56.5	52.5	43.9	44.8	45.35	52.5	57.75	61.4	69.05	75.9	79.95	57.2	62	41.4	43.8	46.2	62	64	65.2	66.4	67.6	68.8	47.8888888888889
XUT_9R-77,SUT610	NA	chrIX:195275-196339(-)	XUTs	1.098670197060233e-5	1.787470539357438e-6	9.508945796310798e-6	1.0598977544900183e-5	7.112312301633165e-9	9.53229644507779e-9	24	2	8	15	NA	NA	49.375	49.5	10	19	40	49.5	65.25	66	66	68.1	69	41	41	38.3	38.6	38.9	41	42.5	42.8	43.1	43.4	43.7	54.625	46.5	38.05	39.1	40.3	46.5	57.75	68.6	79.45	83.7	86.85	56.2666666666667
YAL001C_TFC3	TFC3	chrI:147523-151211(-)	ORFS	1.2817818965702721e-5	1.6980970123895662e-5	2.614960093985469e-5	2.1197955089800366e-5	2.1336936904899495e-6	2.8596889335233375e-6	28	19	22	30	3	3	32.6785714285714	37	8	12.2	14	37	45	50.4	54	56.4	62	31.5263157894737	31	8.9	10.6	11.7	31	43.5	48.8	53.9	56.2	57.8	52.1363636363636	32	10.15	13.3	16.6	32	59.5	63.4	64.85	66.8	124	39.8666666666667
YAL002W_VPS8	VPS8	chrI:143599-147599(+)	ORFS	8.24002647795175e-6	1.3406029045180784e-5	2.2583746266238144e-5	2.1904553592793713e-5	4.267387380979899e-6	6.6726075115544535e-6	18	15	19	31	6	7	57	57.5	44	44	49.5	57.5	61	61	64.15	68	68	45.2	47	20.4	22.6	25	47	55	57.4	58.8	64.4	68.9	54.0526315789474	56	13.6	14.8	25.5	56	70.5	75.2	77	78.4	85.9	58.5806451612903
YAL003W,snR18_EFB1,SNR18	EFB1,SNR18	chrI:142127-143439(+)	snRNA	0.0033628463615018637	0.0026383065160915787	0.0027445194804602037	0.0022300248754469985	0.00310523555089304	0.0024059516227376344	7346	2952	2309	3156	4366	2524	33.2563299754969	30	12	15	17	30	42	46	50	55	64.75	31.4457994579946	27	12	14	16	27	38	42	46	52	63	30.8033780857514	25	10	12	14	25	39	44	49	56	68	34.6682509505703
YAL005C_SSA1	SSA1	chrI:139371-141683(-)	ORFS	2.2660072814367307e-4	2.2522128795903718e-4	0.003336451356280551	0.004289759511672601	4.5874414345533916e-4	1.963653067686025e-4	495	252	2807	6071	645	206	33.0606060606061	30	11	12	13.1	30	41	45	50	58	70	32.8174603174603	29	9	11.1	14.65	29	42	46	49	55.9	70.35	36.2105450659067	30	10.3	13	15	30	46	51	56	64	80	32.3015977598419
YAL007C_ERP2	ERP2	chrI:137571-138451(-)	ORFS	1.8173836176371358e-4	2.0019670040803306e-4	1.81858588354444e-4	1.4343949610764914e-4	1.4153501480249997e-4	1.3059246129756575e-4	397	224	153	203	199	137	37.191435768262	32	13	16	18	32	44	45	48	56	66	30.5848214285714	28	8.15	11.3	15	28	36	40	42	46	55.7	34.9411764705882	29	10	12	14	29	43	47.6	55.2	62.8	77.4	34.3990147783251
YAL008W_FUN14	FUN14	chrI:136863-137639(+)	ORFS	2.105784544365447e-5	2.2343381741967975e-5	6.299676590055903e-5	8.125882784423475e-5	1.4935855833429646e-5	1.5251674312124464e-5	46	25	53	115	21	16	47.1304347826087	30	13.75	16	24.5	30	45	46	48	54	210.75	32	31	11.4	13.4	15.8	31	38	39.8	44.6	48.2	58.6	34.0754716981132	31	9.2	11.4	14.8	31	46	50.4	55	58.2	66	35.3652173913043
YAL009W_SPO7	SPO7	chrI:135823-136703(+)	ORFS	3.2960105911807e-5	2.2343381741967975e-5	1.6640655143543897e-5	3.10903341317072e-5	6.401081071469848e-6	6.6726075115544535e-6	72	25	14	44	9	7	31.375	31	16	17	18	31	40.25	42.6	45	48	55	33.32	28	13.6	16.4	18.2	28	46	52.2	55	58	62.8	35.2857142857143	29	16.2	19	19	29	51.25	57.4	61	61	62.05	41.5
YAL010C_MDM10	MDM10	chrI:134091-135707(-)	ORFS	1.5106715209578206e-5	1.787470539357438e-6	5.943091122694249e-6	1.3425371556873565e-5	7.112312301633165e-9	9.53229644507779e-7	33	2	5	19	NA	1	35.9090909090909	36	15	15	15	36	43	43	45	45	79	30	30	24.6	25.2	25.8	30	33	33.6	34.2	34.8	35.4	38.2	34	7.4	10.8	14.2	34	57	60.6	64.2	67.8	71.4	28.5789473684211
YAL011W_SWC3	SWC3	chrI:132199-134111(+)	ORFS	4.120013238975875e-6	7.149882157429752e-6	5.943091122694249e-6	5.652788023946764e-6	7.112312301633165e-9	9.53229644507779e-7	9	8	5	8	NA	1	20.3333333333333	12	5	5	5	12	44	44	44	44	44	29.75	27.5	7.75	9.5	11.15	27.5	41	45.2	49.4	54.2	59.1	24	24	9.6	10.2	10.8	24	25	30	35	40	45	23.75
YAL012W_CYS3	CYS3	chrI:130703-132087(+)	ORFS	0.0011233902764940884	8.740730937457872e-4	0.0011743548058443835	0.0012224154101784879	9.594509294903139e-4	0.001289719709019025	2454	978	988	1730	1349	1353	34.4547677261614	32	14	16	18	32	42	45.4000000000001	49	54	62	32.4498977505112	30	12	15	17	30	41	44	48	52	59	22.5900809716599	19	9	10	12	19	27	30	34	38	48	25.3352601156069
YAL013W_DEP1	DEP1	chrI:129239-130567(+)	ORFS	2.197340394120466e-5	2.2343381741967975e-5	1.7829273368082743e-5	2.8970538622727168e-5	7.112312301633165e-9	3.812918578031116e-6	48	25	15	41	NA	4	39	37.5	17.4	20	20	37.5	46.75	55	62	67	67	35.2	35	10.8	18.8	20.6	35	49	49	51.4	55.6	59.2	24	18	8.2	11.6	14.1	18	30.5	32.4	33.8	45.4	54.8	21.9024390243902
YAL014C_SYN8	SYN8	chrI:128171-129075(-)	ORFS	3.9826794643433454e-5	5.273038091104442e-5	3.446992851162664e-5	6.076747125742771e-5	1.7069549523919596e-5	1.2391985378601128e-5	87	59	29	86	24	13	39.8275862068966	40	20	21.6	22	40	44	52.4	56	59.6000000000001	73	37.7118644067797	34	10.8	12	16.5	34	48	53	60.6	66.6	69.2	37.1379310344828	34	8	8.8	10.4	34	55	55.4	56	65.6	81.2	37.3372093023256
YAL015C_NTG1	NTG1	chrI:126747-128075(-)	ORFS	1.3733377463252915e-5	6.256146887751033e-6	1.5452036919005044e-5	1.0598977544900183e-5	4.267387380979899e-6	4.766148222538895e-6	30	7	13	15	6	5	27.6	28	13	14.8	15	28	32	32.8	36	37.1	47	21.5714285714286	20	8.1	10.2	12.3	20	28.5	30.6	32.7	34.8	36.9	35.9230769230769	32	8	11.6	16.4	32	52	54.4	56.6	58.4	66.2	31
YAL016W_TPD3	TPD3	chrI:124799-126863(+)	ORFS	1.332137613935533e-4	1.1618558505823348e-4	1.8542444302806056e-4	1.3284051856274896e-4	5.405357349241206e-5	5.624054902595897e-5	291	130	156	188	76	59	38.1546391752577	37	10	13	14	37	50	57	60	65	77	32.8769230769231	30	11	13.9	14	30	44.75	48.4	54	59	65.55	34.9102564102564	31	9	12	14	31	47	50	55.75	64.5	72.25	33.8563829787234
YAL017W_PSK1	PSK1	chrI:119863-124447(+)	ORFS	2.884009267283112e-5	2.0555911202610536e-5	8.558051216679718e-5	9.680399491008834e-5	2.3470630595389444e-5	1.143875573409335e-5	63	23	72	137	33	12	33.6666666666667	33	11	14	15	33	49	55	56	58	61	40.0434782608696	39	17	17.4	19.3	39	47.5	51.4	54.4	59	68.1	40.5416666666667	37	13.1	18	20.65	37	56.25	57	61	65.9	70.45	38.3649635036496
YAL018C	NA	chrI:118563-119541(-)	ORFS	1.3733377463252913e-6	8.93735269678719e-7	1.1886182245388497e-8	1.413197005986691e-6	7.112312301633165e-9	9.53229644507779e-9	3	1	NA	2	NA	NA	41	41	41	41	41	41	41	41	41	41	41	19	19	19	19	19	19	19	19	19	19	19	NA	NA	NA	NA	NA	NA	NA	NA	NA	NA	NA	29.5
YAL019W-A,YAL019W	NA	chrI:114815-118391(+)	ORFS	2.746675492650583e-5	1.1618558505823347e-5	7.1317093472330975e-6	4.946189520953419e-6	7.112312301633165e-9	2.8596889335233375e-6	60	13	6	7	NA	3	26.45	22.5	5.95	6	8.55	22.5	37	37.6	40.9	47.9	65.15	34.3076923076923	40	7.4	9.8	12.2	40	50	50	50.2	50.8	53.4	20.1666666666667	14.5	5.25	6.5	7.75	14.5	19.5	21	30.25	39.5	48.75	28.8571428571429
YAL020C_ATS1	ATS1	chrI:113563-114683(-)	ORFS	3.570678140445758e-5	5.362411618072314e-5	3.922440140978204e-5	2.826394011973382e-5	1.4935855833429646e-5	1.7158133601140022e-05	78	60	33	40	21	18	24.8846153846154	24.5	12	14	14.55	24.5	30	31	34.9	37	45	28.2666666666667	24.5	10	11	12.85	24.5	35	37.6	41.6	52.1	57.15	29.7878787878788	23	9	11.6	14	23	33	35.4	44.4	46	61.8	21.55
YAL021C_CCR4	CCR4	chrI:110619-113435(-)	ORFS	2.884009267283112e-5	3.574941078714876e-5	3.922440140978204e-5	4.592890269456746e-5	9.246005992123114e-6	1.2391985378601128e-5	63	40	33	65	13	13	40.0952380952381	41	14	17	19	41	49	49	59	67	72	35.3	34	10	13.8	17.7	34	50	54	56.3	60.1	66.15	36.8181818181818	32	8.6	12.2	13.8	32	51	64.6	69.8	73	78.6	38.7538461538462
YAL022C_FUN26	FUN26	chrI:108859-110467(-)	ORFS	1.0620478571582254e-4	9.920461493433782e-5	7.607156637048638e-5	9.256440389212826e-5	2.5604324285879394e-5	3.717595613580339e-5	232	111	64	131	36	39	37.3577586206897	37	17.1	20	20	37	47.25	51	52	55.8	58.45	35.981981981982	32	14	15	17	32	43	46	51.5	55	69.5	35.40625	33.5	17.15	19.3	21.45	33.5	48	48.4	51.65	54.7	58.85	34.0916030534351
YAL023C_PMT2	PMT2	chrI:106163-108667(-)	ORFS	3.648500612737524e-4	3.0655119749980065e-4	2.4247811780592533e-4	2.925317802392451e-4	2.2972768734275123e-4	2.611849225951315e-4	797	343	204	414	323	274	34.6348808030113	32	12	14	16	32	44	49	51	56	62.5999999999998	33.6967930029154	31	11	14	16	31	45.5	47.6	51.7	57	62.9	28.9313725490196	24	10	12	13	24	38	42	47	51	58.7	33.8623188405797
YAL024C_LTE1	LTE1	chrI:101483-105987(-)	ORFS	8.24002647795175e-6	7.149882157429752e-6	4.754472898155399e-6	6.35938652694011e-6	6.401081071469848e-6	9.53229644507779e-7	18	8	4	9	9	1	18.3333333333333	17.5	4	4	8.95	17.5	21	21	28.2	37	37	30.625	26.5	12.7	13.4	14.15	26.5	38.25	44.2	50.15	54.9	59.45	40.25	43	17.95	19.9	21.85	43	57.5	57.8	58.1	58.4	58.7	21
YAL025C_MAK16	MAK16	chrI:100059-101171(-)	ORFS	5.905352309198753e-5	2.2343381741967975e-5	1.1886182245388497e-6	3.5329925149667276e-6	6.401081071469848e-6	5.719377867046675e-6	129	25	1	5	9	6	36.1395348837209	36	8	16	17	36	49	51	52	55	64	31.8	33	13	13.4	15.2	33	44	45.4	47.4	48.6	52.2	9	9	9	9	9	9	9	9	9	9	9	42.8
YAL026C-A,YAL026C_YAL026C-A,DRS2	YAL026C-A,DRS2	chrI:95499-99787(-)	ORFS	7.416023830156573e-5	6.613640995622521e-5	4.9921965430631684e-5	6.571366077838113e-5	1.2802162142939697e-5	2.1924281823678918e-5	162	74	42	93	18	23	27.7592592592593	27.5	8.05	11	12	27.5	37	40.4	43	46	53.7499999999999	30.8513513513514	28	8	10	11.95	28	44.75	48	52	52.7	59.75	27.8571428571429	24	6.15	9.1	10	24	41.5	44.8	49.55	50.9	58	28.9247311827957
YAL027W_YAL027W	YAL027W	chrI:94607-95543(+)	ORFS	1.5106715209578206e-5	7.149882157429752e-6	1.0697564020849647e-5	9.892379041906838e-6	2.1336936904899495e-6	9.53229644507779e-9	33	8	9	14	3	NA	42.8181818181818	43	16	20	20	43	60	60	63	63	63	31.25	31	10	10	10.85	31	37.5	45.2	52.9	54.3	54.65	42.2222222222222	38	20.8	23.6	26.6	38	49	51	53	60.2	72.6	39.3571428571429
YAL028W_FRT2	FRT2	chrI:92855-94487(+)	ORFS	1.3733377463252913e-6	1.787470539357438e-6	1.3074800469927346e-5	2.049135658680702e-5	6.401081071469848e-6	1.906459289015558e-6	3	2	11	29	9	2	24	24	24	24	24	24	24	24	24	24	24	35	35	12.5	15	17.5	35	47.5	50	52.5	55	57.5	37.3636363636364	41	16.5	25	27	41	43.5	44	45	46	54.5	36.3103448275862
YAL029C_MYO4	MYO4	chrI:87699-92515(-)	ORFS	5.768018534566224e-5	4.826170456265083e-5	2.9715455613471243e-5	2.8970538622727168e-5	1.4935855833429646e-5	1.4298444667616685e-5	126	54	25	41	21	15	42.0714285714286	36.5	15	16	19	36.5	55	60	66	70	76	39.1666666666667	26	8.65	11	14	26	43.75	44	55.1	64.5	72.4999999999999	33.48	32	9.4	11	12.8	32	47	47.8	53	57.8	60.6	26.4390243902439
YAL030W_SNC1	SNC1	chrI:87263-87783(+)	ORFS	3.9826794643433454e-5	4.20055576748998e-5	8.082603926864178e-5	7.489944131729463e-5	7.112312301633165e-5	5.4334089736943406e-5	87	47	68	106	100	57	27.5862068965517	25	11	11	12	25	35	40	43	43.4	45	28.4893617021277	24	11.3	13	13	24	42	43.8	48.1	51.2	56.1	28.9705882352941	24	10	12	13	24	37	43.2	48	56.6	67.65	37.5283018867925
YAL031C_GIP4	GIP4	chrI:84739-87075(-)	ORFS	4.120013238975875e-6	8.93735269678719e-7	4.754472898155399e-6	6.35938652694011e-6	7.112312301633165e-9	9.53229644507779e-7	9	1	4	9	NA	1	30	25	5	5	5	25	60	60	60	60	60	17	17	17	17	17	17	17	17	17	17	17	52.25	56.5	12.45	15.9	19.35	56.5	82.5	83.4	84.3	85.2	86.1	38.5555555555556
YAL032C_PRP45	PRP45	chrI:83251-84507(-)	ORFS	1.098670197060233e-5	4.468676348393595e-6	1.5452036919005044e-5	1.8371561077826985e-5	4.267387380979899e-6	3.812918578031116e-6	24	5	13	26	6	4	48	19.5	9	9.3	10	19.5	36.25	43	43	179.5	238	30	24	10	12	14	24	43	45.8	48.6	51.4	54.2	42.2307692307692	48	5	5.4	6.6	48	59	72.2	81.4	82.6	90.2	31.9615384615385
YAL033W_POP5	POP5	chrI:82695-83311(+)	ORFS	4.944015886771049e-5	4.647423402329339e-5	1.9017891592621596e-5	2.543754610776044e-5	1.0668468452449747e-5	1.143875573409335e-5	108	52	16	36	15	12	35.7222222222222	31.5	16.05	18	19	31.5	43	47	52	54	64.1999999999999	35.2692307692308	24	12	14.1	15	24	35.25	41	46.35	56.7	96.3999999999997	30.375	20	8.25	10	11.75	20	35.75	53	56.75	67	80	27.1666666666667
YAL034C_FUN19	FUN19	chrI:80603-82587(-)	ORFS	9.61336422427704e-6	8.043617427108471e-6	7.131709347233097e-5	8.69116158681815e-5	1.7069549523919596e-5	4.766148222538895e-6	21	9	60	123	24	5	42	40	10	10	36	40	51	51	51	76	76	49.4444444444444	42	18	28	33.4	42	51	63.4	75.8	87.8	99.4	33.05	25.5	9	11.7	13.85	25.5	46.5	55	56.3	62.2	68.4	31.9349593495935
YAL034W-A_MTW1	MTW1	chrI:79695-80647(+)	ORFS	5.493350985301165e-6	4.468676348393595e-6	9.508945796310798e-6	4.946189520953419e-6	7.112312301633165e-9	9.53229644507779e-9	12	5	8	7	NA	NA	29.25	29.5	14	14	14	29.5	38.75	42.6	44	44	44	25.8	30	6.4	8.8	11.2	30	33	35.6	38.2	40.8	43.4	42.625	41	14.55	19.1	23	41	50.75	60.2	69.65	76.1	82.05	15.7142857142857
YAL035W_FUN12	FUN12	chrI:76383-79535(+)	ORFS	2.1973403941204665e-4	1.3942270206988017e-4	5.824229300240363e-5	6.995325179634121e-5	5.760972964322863e-5	4.9567941514404514e-5	480	156	49	99	81	52	34.05	31.5	8	10	13	31.5	46	48	51.15	60.1	68.1499999999999	31.724358974359	27.5	6.75	10	12	27.5	45.25	50	53.5	58.5	64.25	17.0612244897959	12	4.4	5.8	6	12	21	22.8	28	36	41.2	24.6666666666667
YAL036C_RBG1	RBG1	chrI:74875-76211(-)	ORFS	1.3046708590090268e-4	1.3227281991245042e-4	6.893985702325328e-5	6.076747125742771e-5	1.0526222206417084e-4	7.911806049414566e-5	285	148	58	86	148	83	27.0947368421053	22	8	9	10	22	35	36.4	41	48	60.2000000000001	28.0540540540541	24.5	7.35	10	11	24.5	35	38.6	41.95	46.3	54.3	12.4137931034483	11	4.85	6	7	11	15.75	17.2	18.45	19.3	20.15	17.453488372093
YAL038W_CDC19	CDC19	chrI:71679-73447(+)	ORFS	0.008291755533063336	0.008632588969826748	0.009335407535528124	0.0074807583511905485	0.012105866768609811	0.009269205063193644	18113	9659	7854	10587	17021	9724	30.3260641528184	27	11	14	16	27	38	41	44	49	58	29.0208096076198	25	11	13	15	25	36	39	42	47	57	22.421568627451	19	9	11	12	19	25	28	31	36	48	23.3485406630774
YAL039C_CYC3	CYC3	chrI:68651-69611(-)	ORFS	5.081349661403578e-5	3.75368813265062e-5	2.0206509817160445e-5	4.522230419157411e-5	1.2802162142939697e-5	5.719377867046675e-6	111	42	17	64	18	6	34.4324324324324	27	12.5	13	16	27	51	53	56	69	71.5	38.3809523809524	34	10.05	13.4	18	34	49	51.8	59.55	65.7	71.7	32.2941176470588	25	11.8	15.6	18	25	49	50.6	51	52.2	55.4	25.625
YAL040C_CLN3	CLN3	chrI:65467-67851(-)	ORFS	6.45468740772887e-5	3.574941078714876e-5	5.9430911226942485e-5	4.592890269456746e-5	2.5604324285879394e-5	1.6204903956632244e-5	141	40	50	65	36	17	35.7234042553191	35	7	10	13	35	51	56	58	63	66	41.325	40	7.85	10.9	13.85	40	54	58.6	64.3	67.2	70.6	31.82	27.5	8.35	10	14.7	27.5	38.75	48.4	53.3	58.1	71.25	37.8461538461538
YAL041W_CDC24	CDC24	chrI:62791-65607(+)	ORFS	3.4333443658132284e-5	2.5024587551004133e-5	2.2583746266238144e-5	2.826394011973382e-5	7.112312301633165e-9	4.766148222538895e-6	75	28	19	40	NA	5	63.76	54	18	22	24.7	54	71	71.4	73.9	79	81	29.4642857142857	21.5	11	12.4	14.05	21.5	44	48.2	49	52.7	60.95	37.1578947368421	37	13.9	15.8	16	37	52	52	53.2	57.6	64.4	40.275
YAL042W_ERV46	ERV46	chrI:61279-62647(+)	ORFS	3.053387589329898e-4	2.842078157578327e-4	2.222716079887649e-4	1.632242541914628e-4	2.702678674620603e-4	3.2123839019912155e-4	667	318	187	231	380	337	30.1154422788606	27	12	14	16	27	39	41	45	49	58	31.7672955974843	26	10	13	15	26	38	42	48	53	61	24.0695187165775	18	9	10	11	18	29.5	36.8	40	47.4	55	27.021645021645
YAL043C_PTA1	PTA1	chrI:58611-61091(-)	ORFS	5.264461360913617e-5	3.485567551747004e-5	3.5658546736165486e-5	3.5329925149667276e-5	4.978618611143215e-6	6.6726075115544535e-6	115	39	30	50	7	7	37.3217391304348	37	9	10.4	12.1	37	56	56	59	64.8	69.5	33.1538461538462	29	9.7	11.6	15.1	29	49	50	50	51.6	59	33	25	6.8	9.9	12.7	25	48	49	54.3	58	59.1	30.54
YAL044C_GCV3	GCV3	chrI:57875-58483(-)	ORFS	2.6413862654323106e-4	2.4309599335261157e-4	2.5674153650039153e-4	1.8442220928126317e-4	3.0440696650989947e-4	2.1161698108072697e-4	577	272	216	261	428	222	26.1351819757366	22	7	11	13	22	31	35	39	42	53	23.6580882352941	20	10	11	12	20	31	33	36	39.9	48.35	24.7546296296296	20	6.75	9	11	20	31	33	42.75	48	60	27.6015325670498
YAL044W-A_YAL044W-A	YAL044W-A	chrI:57503-57959(+)	ORFS	7.782247229176652e-5	6.971135103494009e-5	7.131709347233097e-5	6.924665329334787e-5	9.388252238155778e-5	1.0294880160684013e-4	170	78	60	98	132	108	31.0352941176471	26	13.9	17	17	26	41	43	47	50	58.9499999999998	25.3974358974359	23	10	12	13.55	23	33	34.6	36.9	40	48.3	29.8166666666667	26	11	13.8	15.85	26	37.25	40	45.15	49	57.1	32.3469387755102
YAL046C_YAL046C	YAL046C	chrI:56923-57419(-)	ORFS	3.9826794643433454e-5	5.273038091104442e-5	2.9715455613471243e-5	3.462332664667393e-5	1.991447444457286e-5	2.3830741112694475e-5	87	59	25	49	28	25	32.7931034482759	31	11	15.6	17	31	42	47	48	51.4	57	26.3050847457627	25	9	10	14.4	25	34	36.4	38.9	43.2	47	31.04	27	13.2	14.4	15.6	27	39	41	42.6	52.8	68.4	32.9795918367347
YAL047C_SPC72	SPC72	chrI:54955-56923(-)	ORFS	5.493350985301165e-6	6.256146887751033e-6	1.1886182245388497e-6	2.119795508980037e-6	4.267387380979899e-6	9.53229644507779e-7	12	7	1	3	6	1	37	36	15	15	15	36	53.5	59	61	61	61	47.8571428571429	48	21.3	27.6	33.9	48	57	61.2	65.2	68.8	72.4	53	53	53	53	53	53	53	53	53	53	53	33.3333333333333
YAL049C_YAL049C	YAL049C	chrI:51739-52659(-)	ORFS	9.338696675011982e-5	9.920461493433782e-5	1.3431385937289002e-4	1.6039786017948943e-4	1.1308576559596731e-4	1.0199557196233236e-4	204	111	113	227	159	107	38.0294117647059	34	16	17.6	20	34	45.25	48	53	70.1000000000001	73	33.1261261261261	28	12.5	15	18.5	28	45	47	49	54	58.5	33.4247787610619	28	11.6	15.2	16	28	42	46.6	51.8	64.2	74	37.8017621145374
YAL051W_OAF1	OAF1	chrI:48513-51799(+)	ORFS	1.922672844855408e-5	1.4299764314859504e-5	1.5452036919005044e-5	2.1197955089800366e-5	6.401081071469848e-6	9.53229644507779e-9	42	16	13	30	9	NA	31.7142857142857	33.5	8.1	10	13	33.5	48	48.8	49	55	59.75	40.9375	34	13.75	14	15.25	34	54	66	68.25	72.5	85.25	38.7692307692308	32	14.6	17.4	18.6	32	48	52.8	60.4	73.6	79.2	33.9333333333333
YAL053W_FLC2	FLC2	chrI:45761-48305(+)	ORFS	1.3046708590090268e-4	1.1707932032791218e-4	1.1886182245388497e-4	1.5898466317350275e-4	2.3470630595389444e-5	3.0503348624248928e-5	285	131	100	225	33	32	42.6421052631579	38	11	13	15	38	52	54.6000000000001	59	69	75.0000000000001	37.1450381679389	34	11	14	18.5	34	50	52	56	62	69	34.32	27.5	8	10.9	12.85	27.5	48.5	53.2	60.3	68.1	78.1	37.9555555555556
YAL054C_ACS1	ACS1	chrI:42741-43549(-)	ORFS	1.3733377463252915e-5	1.4299764314859504e-5	3.3281310287087794e-5	5.2288289221507575e-5	1.2802162142939697e-5	5.719377867046675e-6	30	16	28	74	18	6	40.7	38	22	26.5	27	38	48	50.4	60	60.4	64	44.5625	37.5	18.5	19.5	20.25	37.5	44.5	46	47.5	60	97.5	47.2142857142857	46	24.45	29	34.25	46	57	57	65.55	66.9	70.95	41.3513513513514
YAL055W_PEX22	PEX22	chrI:42161-42833(+)	ORFS	9.61336422427704e-6	1.787470539357438e-6	1.1886182245388498e-5	9.185780538913493e-6	4.267387380979899e-6	9.53229644507779e-9	21	2	10	13	6	NA	45	25	8	8	24	25	33	33	33	169	169	38	38	31.7	32.4	33.1	38	41.5	42.2	42.9	43.6	44.3	29.3	32.5	11.7	14.4	16.05	32.5	33.75	36	40.5	44.2	45.1	34.2307692307692
YAL056W_GPB2	GPB2	chrI:39217-41969(+)	ORFS	2.884009267283112e-5	2.681205809036157e-5	4.754472898155399e-5	2.9677137125720515e-5	8.534774761959798e-6	3.812918578031116e-6	63	30	40	42	12	4	37.9047619047619	40	10	15	21	40	52	52	56	58	59	37.8666666666667	37.5	12	17.4	22.7	37.5	52	54.2	55	60.1	62.65	37.925	30	6.95	10.9	14	30	61.75	65	66.6	76.1	78.4	37.0476190476191
YAL058W_CNE1	CNE1	chrI:37409-39033(+)	ORFS	2.4720079433855246e-5	2.681205809036157e-5	1.6640655143543897e-5	1.9078159580820332e-5	1.0668468452449747e-5	1.6204903956632244e-5	54	30	14	27	15	17	35.7222222222222	34.5	12.6	15.2	18	34.5	43	55	58	59.4	66.6499999999999	39.8666666666667	33	12.45	13	13.35	33	51	57.8	62.3	72	87.6	33.5714285714286	31	11	11	11	31	45.75	46.4	47.05	47.7	57.8	36.3333333333333
YAL059W_ECM1	ECM1	chrI:36545-37329(+)	ORFS	7.965358928686691e-5	8.132990954076343e-5	1.1886182245388497e-6	8.479182035920147e-6	2.1336936904899495e-6	8.579066800570011e-6	174	91	1	12	3	9	36.3448275862069	31.5	14.65	17	20	31.5	49	54	57	60.4	66.1	39.6703296703297	39	11	12	16.5	39	51	54	57.5	67	81.5	12	12	12	12	12	12	12	12	12	12	12	36.5
YAL060W_BDH1	BDH1	chrI:35097-36393(+)	ORFS	1.74413893783312e-4	1.6980970123895662e-4	9.24744978691225e-4	9.913576996996639e-4	2.1763675642997487e-4	1.4775059489870575e-4	381	190	778	1403	306	155	36.2047244094488	34	13	16	19	34	47	48	52	56	62	34.1473684210526	30	12	14	16	30	47	50	51	57.1	64.55	34.2750642673522	28.5	11	15	17	28.5	44	48	52	58.3000000000001	71	33.0734141126158
YAL061W_BDH2	BDH2	chrI:33361-34897(+)	ORFS	6.866688731626458e-6	6.256146887751033e-6	2.2346022621330374e-4	3.003043637721719e-4	2.1336936904899495e-6	1.906459289015558e-6	15	7	188	425	3	2	41	34	21	21	21.3	34	59	60.6	66.2	67	67	39.1428571428571	38	28.4	30.8	33.2	38	46	46.6	47.1	47.4	47.7	35.7127659574468	30	11	14	15	30	43	47.6	51	58.3	71	31.4023529411765
YAL062W_GDH3	GDH3	chrI:31153-32985(+)	ORFS	4.120013238975875e-6	2.681205809036157e-6	3.5658546736165488e-6	1.413197005986691e-6	2.1336936904899495e-6	9.53229644507779e-7	9	3	3	2	3	1	37	34	19	19	19	34	58	58	58	58	58	43	34	26.8	27.6	28.4	34	51.5	55	58.5	62	65.5	40.6666666666667	49	15.7	19.4	23.1	49	55	56.2	57.4	58.6	59.8	48
YAL063C-A	NA	chrI:22394-22685(-)	ORFS	1.3733377463252913e-6	8.93735269678719e-7	2.3772364490776995e-6	4.239591017960074e-6	7.112312301633165e-9	9.53229644507779e-9	3	1	2	6	NA	NA	58	58	58	58	58	58	58	58	58	58	58	186	186	186	186	186	186	186	186	186	186	186	55	55	39.7	41.4	43.1	55	63.5	65.2	66.9	68.6	70.3	55.6666666666667
YAL063C	NA	chrI:23999-27968(-)	ORFS	2.746675492650583e-5	1.6980970123895662e-5	2.9715455613471243e-5	3.1796932634700545e-5	1.0668468452449747e-5	4.766148222538895e-6	60	19	25	45	15	5	41	44.5	18.7	20.8	25.25	44.5	51.25	52.8	56	56.2	58	36.4736842105263	39	10.9	12.6	17.2	39	49	49.4	51.8	57	61	44.84	44	20.4	26.4	29.4	44	57	59	59.4	64.8	75.2	42.1333333333333
YAR002C-A_ERP1	ERP1	chrI:153899-154763(-)	ORFS	3.808723349808808e-4	4.1558690040060435e-4	4.243367061603693e-4	4.479834508977811e-4	5.320009601621607e-4	7.225480705368966e-4	832	465	357	634	748	758	32.1237980769231	30	13	15	17	30	40	42	46	50	56	30.9075268817204	27	12	14	16	27	39	43	47	52.6	62	25.6694677871148	21	9	11.6	13	21	31	34	41.6	48	59.2	30.4447949526814
YAR002W_NUP60	NUP60	chrI:152215-153991(+)	ORFS	4.394680788240932e-5	3.932435186586363e-5	2.852683738893239e-5	2.826394011973382e-5	1.2802162142939697e-5	2.4783970757202257e-5	96	44	24	40	18	26	45.65625	37	11	17	22.25	37	56.25	58	61.25	65	70	33.8863636363636	35.5	13	13.3	15.8	35.5	44.5	46.8	49	50.7	53.7	29.75	27.5	13	13.3	14	27.5	38.25	40.6	43	44.4	45.85	38.475
YAR003W_SWD1	SWD1	chrI:154935-156807(+)	ORFS	5.676462684811205e-5	4.915543983232955e-5	3.803578318524319e-5	4.239591017960073e-5	6.401081071469848e-6	1.143875573409335e-5	124	55	32	60	9	12	48.9677419354839	47	19	22	28	47	56	63	65	69	76	44.3272727272727	38	17.5	20	21.2	38	53	56	57.8	64	68.2	43.71875	38.5	17.1	18	19.3	38.5	57.25	58.8	63.85	73.7	84.95	43.9166666666667
YAR007C_RFA1	RFA1	chrI:156747-158699(-)	ORFS	5.1271275862810884e-5	3.75368813265062e-5	4.635611075701514e-5	4.80486982035475e-5	1.2802162142939697e-5	6.6726075115544535e-6	112	42	39	68	18	7	30.1696428571429	25	10.55	15	16	25	37.25	39	49	54.6	57.45	28.8571428571429	24.5	9.05	10.1	12	24.5	42.5	43	44.7	51.5	58.95	39.0512820512821	28	8.9	13.8	16.7	28	54.5	62	71.5	82.8	91.8	36.3529411764706
YAR008W_SEN34	SEN34	chrI:158863-159871(+)	ORFS	2.746675492650583e-5	2.5918322820682852e-5	5.943091122694249e-6	9.185780538913493e-6	4.267387380979899e-6	9.53229644507779e-7	60	29	5	13	6	1	40.7	47	13.95	14.9	18.4	47	53.25	54.6	57.45	60.1	61.4	24.6896551724138	19	11	11	12	19	26	28.2	33.2	55.8	63.6	58.8	41	24.6	28.2	31.8	41	92	93.8	95.6	97.4	99.2	32.3076923076923
YAR009C	NA	chrI:160596-164187(-)	ORFS	4.120013238975875e-6	8.93735269678719e-9	3.5658546736165488e-6	2.826394011973382e-6	2.1336936904899495e-6	2.8596889335233375e-6	9	NA	3	4	3	3	26	13	11	11	11	13	54	54	54	54	54	NA	NA	NA	NA	NA	NA	NA	NA	NA	NA	NA	15.6666666666667	17	10.7	11.4	12.1	17	18.5	18.8	19.1	19.4	19.7	31
YAR014C_BUD14	BUD14	chrI:166611-169027(-)	ORFS	4.120013238975874e-5	3.2174469708433885e-5	1.5452036919005044e-5	2.4730947604767094e-5	4.267387380979899e-6	1.048552608958557e-5	90	36	13	35	6	11	39.0333333333333	35.5	15	16.9	18	35.5	55	56	57	61.1	64	33.25	31	11.25	12	13.25	31	47.25	53	54.75	56.5	63	45.9230769230769	36	15.8	21.4	22.6	36	60	67.2	76	88	96.4	33.4
YAR015W_ADE1	ADE1	chrI:169255-170479(+)	ORFS	9.201362900379453e-5	1.0009835020401653e-4	7.131709347233097e-5	4.734209970055415e-5	1.0099483468319095e-4	7.149222333808343e-5	201	112	60	67	142	75	32.2238805970149	31	13	15	19	31	45	46	47	51	53	31.125	27.5	10	12	14	27.5	38	42	47.35	52	66.35	24.3833333333333	20.5	7.95	9.9	10	20.5	30	34.6	38.45	48.2	55.7	30.1791044776119
YAR018C_KIN3	KIN3	chrI:170227-171723(-)	ORFS	1.922672844855408e-5	1.1618558505823347e-5	1.1886182245388498e-5	1.0598977544900183e-5	7.112312301633165e-9	1.906459289015558e-6	42	13	10	15	NA	2	41.2142857142857	41	13.5	23	28	41	51	55.8	57	57	68.3999999999999	37	36	14.4	16.6	18.4	36	49	53.8	57.8	60.2	61.8	43.1	44.5	17.45	17.9	18.7	44.5	60.75	61	61	62.8	70.9	29.2
YAR019C_CDC15	CDC15	chrI:172163-175179(-)	ORFS	1.5106715209578206e-5	8.043617427108471e-6	2.2583746266238144e-5	3.1796932634700545e-5	6.401081071469848e-6	3.812918578031116e-6	33	9	19	45	9	4	34.3636363636364	27	12	14	14	27	59	59	60	60	65	38.6666666666667	30	14.8	17.6	19.6	30	36	52	68	78.6	83.8	42.6842105263158	45	15.6	16	17.4	45	54.5	55.8	58.8	66.4	80.3	36.8222222222222
YAR019W-A	NA	chrI:175303-176223(+)	ORFS	4.120013238975875e-6	5.362411618072314e-6	9.508945796310798e-6	4.239591017960074e-6	7.112312301633165e-9	9.53229644507779e-9	9	6	8	6	NA	NA	70	73	60	60	60	73	77	77	77	77	77	60.8333333333333	64	40.5	41	41.5	64	69.75	71	74.25	77.5	80.75	63.125	68.5	29.85	40.7	50.2	68.5	78	78	78	81.3	85.15	53
YAR023C	NA	chrI:179280-179820(-)	ORFS	2.7466754926505826e-6	1.787470539357438e-6	1.1886182245388497e-8	2.826394011973382e-6	7.112312301633165e-9	1.906459289015558e-6	6	2	NA	4	NA	2	59	59	53	53	53	59	65	65	65	65	65	55.5	55.5	51.45	51.9	52.35	55.5	57.75	58.2	58.65	59.1	59.55	NA	NA	NA	NA	NA	NA	NA	NA	NA	NA	NA	47
YAR027W	NA	chrI:183769-184477(+)	ORFS	1.3733377463252915e-5	1.2512293775502067e-5	2.0206509817160445e-5	2.1197955089800366e-5	7.112312301633165e-9	3.812918578031116e-6	30	14	17	30	NA	4	26.5	23.5	13	14.8	15	23.5	36	36	36	38	56	36.5714285714286	36	12	15	21.5	36	42.5	43	43.7	52.8	65.75	41.4117647058824	36	15	21.4	25	36	49	57	61.4	65.8	73.4	40.3
YAR028W,YAR029W_YAR028W,YAR029W	YAR028W,YAR029W	chrI:184831-186735(+)	ORFS	4.440458713118442e-5	3.664314605682748e-5	3.209269206254894e-5	4.451570568858077e-5	2.3470630595389444e-5	1.6204903956632244e-5	97	41	27	63	33	17	42.5979381443299	43	19	24	25.8	43	52	55	59.6	63	65	38.9268292682927	40	16	19	19	40	52	54	56	62	69	35.037037037037	22	10	11.2	13.8	22	49.5	54.2	57	67.6	70.7	39.8412698412698
YAR033W	NA	chrI:188106-188811(+)	ORFS	1.2360039716927623e-5	9.831087966465908e-6	9.508945796310798e-6	1.2012174550886875e-5	1.0668468452449747e-5	4.766148222538895e-6	27	11	8	17	15	5	38.6666666666667	34	19	20.8	22	34	50	58.8	61	64.2	69	45.6363636363636	35	14	20	21.5	35	40	40	53.5	67	120.5	63.375	65	12.15	15.3	18.85	65	72.5	74.6	76.7	104	135.5	41
YAR035W_YAT1	YAT1	chrI:189991-192391(+)	ORFS	8.24002647795175e-6	1.0724823236144628e-5	9.508945796310798e-6	1.0598977544900183e-5	4.978618611143215e-6	1.5251674312124464e-5	18	12	8	15	7	16	30.3333333333333	31	13	13	15.2	31	40	40	44.5	50	50	29.25	26.5	18.2	20.1	20.65	26.5	37	39.2	40.7	41.8	44.25	33.375	27.5	18.05	19.1	20.2	27.5	42	44.8	47.6	52.5	57.75	27.6
YAR042W_SWH1	SWH1	chrI:192583-196255(+)	ORFS	5.493350985301165e-6	8.93735269678719e-6	2.3772364490776996e-5	1.6958364071840295e-5	4.267387380979899e-6	6.6726075115544535e-6	12	10	20	24	6	7	24.5	22.5	11	11	11	22.5	34.5	40	42	42	42	29.7	24	8.45	8.9	10.4	24	42.5	48	52.5	57.2	62.6	28.1	25.5	10	10.9	11.85	25.5	37.5	42	43.2	50.4	54.75	42.8333333333333
YAR050W	NA	chrI:203402-208016(+)	ORFS	5.493350985301165e-6	8.043617427108471e-6	8.320327571771949e-6	5.652788023946764e-6	2.1336936904899495e-6	2.8596889335233375e-6	12	9	7	8	3	3	31.75	33	9	9	9	33	48.25	51	52	52	52	40.7777777777778	40	28	30	31.8	40	44	45.2	46.4	49.8	55.4	39.4285714285714	33	21.4	23.8	26.2	33	40	43.6	49.9	61.6	73.3	42.75
YAR053W	NA	chrI:208366-208663(+)	ORFS	1.3733377463252913e-6	8.93735269678719e-9	3.5658546736165488e-6	1.413197005986691e-6	7.112312301633165e-9	9.53229644507779e-9	3	NA	3	2	NA	NA	54	54	54	54	54	54	54	54	54	54	54	NA	NA	NA	NA	NA	NA	NA	NA	NA	NA	NA	34.3333333333333	31	22.9	23.8	24.7	31	40.5	42.4	44.3	46.2	48.1	56.5
YAR069C	NA	chrI:224010-224304(-)	ORFS	1.3733377463252913e-6	8.93735269678719e-9	1.1886182245388497e-8	1.413197005986691e-6	7.112312301633165e-9	9.53229644507779e-9	3	NA	NA	2	NA	NA	52	52	52	52	52	52	52	52	52	52	52	NA	NA	NA	NA	NA	NA	NA	NA	NA	NA	NA	NA	NA	NA	NA	NA	NA	NA	NA	NA	NA	NA	39.5
YAR071W	NA	chrI:225459-226863(+)	ORFS	2.417074433532513e-4	3.002950506120496e-4	1.1886182245388497e-4	7.772583532926801e-5	3.0440696650989947e-4	2.0875729214720363e-4	528	336	100	110	428	219	45.5511363636364	41.5	20	23	26	41.5	54	57	63	70	80	42.1458333333333	39	19	22	24	39	50	53	56	60	74.75	24.2	20	9	11	13.85	20	26	27.2	31.15	38.3	61.4	36.6363636363636
YBL001C_ECM15	ECM15	chrII:236908-237652(-)	ORFS	1.6937832204678594e-4	1.4746631949698864e-4	2.638732458476246e-4	2.0350036886208352e-4	1.9060996968376883e-4	1.9731853641311028e-4	370	165	222	288	268	207	26.1432432432432	22	9	12	13	22	32	36	39	43.3000000000001	53	21.8181818181818	20	10	11	12	20	26	28	30	34	38.8	31.518018018018	26	10	11.1	13.15	26	42	46.8	53	57	67.8	35.0381944444444
YBL002W_HTB2	HTB2	chrII:236056-237152(+)	ORFS	0.0010638789741533258	8.535171825431767e-4	5.836115482485752e-4	8.521577946099748e-4	1.6500564539788943e-4	2.3068157397088254e-4	2324	955	491	1206	232	242	36.5172117039587	34	11.15	15	17	34	46	50	54.55	60	68	33.038743455497404	30	10	13	16	30	43	46	50	55	64.3	29.2993890020367	23	8	10	12	23	38	42	49	57	70.5	27.8067993366501
YBL003C_HTA2	HTA2	chrII:235092-235852(-)	ORFS	0.0011005013140553336	9.250160041174742e-4	3.9580986877143696e-4	5.200564982031023e-4	8.534774761959798e-5	1.5728289134378355e-4	2404	1035	333	736	120	165	30.1185524126456	26	10	13	15	26	38	41	46	50	58	26.8705314009662	24	8	11	12	24	34	37	41.9	47	55.3	33.4594594594595	29	8	10	13	29	43	49	54.2	59.8	67	27.1548913043478
YBL004W_UTP20	UTP20	chrII:227528-235216(+)	ORFS	1.1673370843764977e-4	1.0188582074337397e-4	2.1395128041699294e-5	2.402434910177375e-5	8.534774761959798e-6	1.4298444667616685e-5	255	114	18	34	12	15	41.2588235294118	42	11	15	19	42	55	56	59.9	65	74	36.7280701754386	38	8	12	14	38	47	50	54	59	70.35	22.9444444444444	14	7	8.4	9	14	25.5	40.4	50.9	53.2	56.75	27.2941176470588
YBL005W-B	NA	chrII:221329-226598(+)	ORFS	9.61336422427704e-6	1.787470539357438e-6	9.508945796310798e-6	7.065985029933455e-6	8.534774761959798e-6	9.53229644507779e-9	21	2	8	10	12	NA	29.7142857142857	36	6	6	21	36	39	39	39	46	46	64	64	40.6	43.2	45.8	64	77	79.6	82.2	84.8	87.4	32	27.5	11.85	15.7	19.15	27.5	44.75	47.2	49.65	52.7	55.85	37.4
YBL005W,YBLWdelta8	NA	chrII:217408-220984(+)	ORFS	1.2360039716927623e-5	1.4299764314859504e-5	1.5452036919005044e-5	9.892379041906838e-6	4.267387380979899e-6	2.8596889335233375e-6	27	16	13	14	6	3	45.2222222222222	47	17	17	17	47	59	66.2	68	68.8	70	45.875	42.5	21.5	23	24.25	42.5	63.5	65	65.75	70.5	77	40.5384615384615	40	18.4	23	26	40	54	54.6	55.6	57.4	59.6	48.7857142857143
YBL006C_LDB7	LDB7	chrII:216476-217164(-)	ORFS	6.866688731626457e-5	5.541158672008058e-5	4.041301963432089e-5	5.016849371252753e-5	6.401081071469848e-6	1.143875573409335e-5	150	62	34	71	9	12	29.24	31	8	9.9	12	31	41	43.2	46	50.2	55	33.8387096774194	28	12.1	15	16	28	47.25	54.4	60.55	63.9	68	37.8235294117647	28	11.65	13	13.95	28	40.5	51.2	54.2	67.8	90.7999999999998	41.3943661971831
YBL007C_SLA1	SLA1	chrII:212476-216476(-)	ORFS	7.416023830156573e-5	6.792388049558265e-5	1.1886182245388497e-4	1.194151470058754e-4	2.5604324285879394e-5	1.4298444667616685e-5	162	76	100	169	36	15	43.8703703703704	41	11.05	20	21	41	56	58.8	65	69	97.2499999999998	35.1710526315789	34	11.5	14.5	20.25	34	44.75	48	52	56	64.5	38.52	32.5	14	17.9	19.85	32.5	45	48.2	53.15	62.1	72.55	35.7041420118343
YBL008W-A,YBL008W	NA	chrII:209568-212224(+)	ORFS	1.2360039716927623e-5	1.6087234854216942e-5	3.5658546736165488e-6	1.1305576047893528e-5	2.1336936904899495e-6	9.53229644507779e-7	27	18	3	16	3	1	39.8888888888889	34	14	17.6	20	34	51	63	66	70.4	77	34.8888888888889	30.5	14.85	16.4	17.55	30.5	45.25	48.2	49.45	56.6	72.6	36	35	29.6	30.2	30.8	35	39.5	40.4	41.3	42.2	43.1	35
YBL009W_ALK2	ALK2	chrII:207160-209312(+)	ORFS	4.85246003701603e-5	5.0049175102008266e-5	9.508945796310798e-6	1.9078159580820332e-5	4.267387380979899e-6	1.048552608958557e-5	106	56	8	27	6	11	42.0188679245283	45	16	16	21	45	54.75	58	60	61	77.25	36	30	8.75	11	14	30	46.25	50	54	57.5	69.75	36.875	33	13.1	15.2	17.3	33	52.5	54.6	56.7	60.9	65.45	35.9259259259259
YBL010C_YBL010C	YBL010C	chrII:205860-206972(-)	ORFS	4.120013238975875e-6	6.256146887751033e-6	4.754472898155399e-6	6.35938652694011e-6	2.1336936904899495e-6	9.53229644507779e-7	9	7	4	9	3	1	58.6666666666667	55	54	54	54	55	67	67	67	67	67	31.1428571428571	29	12.6	13.2	13.8	29	41.5	44.8	48	51	54	39.75	38.5	15.1	17.2	19.3	38.5	54.75	57.6	60.45	63.3	66.15	23.2222222222222
YBL011W_SCT1	SCT1	chrII:203440-205952(+)	ORFS	6.180019858463811e-5	4.736796929297211e-5	6.656262057417559e-5	7.631263832328133e-5	1.4935855833429646e-5	1.3345215023108907e-5	135	53	56	108	21	14	43.6888888888889	46	14	19	25.1	46	56	57.2	61.8	67	76	37.8867924528302	34	9.2	12.2	13.8	34	52	56	57	62.6	76.4	38.4285714285714	34.5	7	12.5	15.25	34.5	46.25	51	61.5	65	76.75	31.6203703703704
YBL014C_RRN6	RRN6	chrII:198931-201787(-)	ORFS	2.746675492650583e-5	2.4130852281325414e-5	2.3772364490776995e-6	8.479182035920147e-6	4.267387380979899e-6	3.812918578031116e-6	60	27	2	12	6	4	44.75	44.5	11	11.9	16.25	44.5	60.75	63.4	66.2	73.9	82.9999999999999	31	30	6.6	9.8	12.8	30	42	46	48.1	54.2	66.9	34.5	34.5	26.85	27.7	28.55	34.5	38.75	39.6	40.45	41.3	42.15	27.25
YBL015W_ACH1	ACH1	chrII:194031-195863(+)	ORFS	1.785339070222879e-5	2.0555911202610536e-5	7.607156637048638e-5	8.69116158681815e-5	4.267387380979899e-6	4.766148222538895e-6	39	23	64	123	6	5	34.3846153846154	35	8	11	12.4	35	45	47	49.7	56	78	29.3478260869565	29	9.1	10.4	12.3	29	36	38.2	49.5	58.8	60.9	36.78125	33.5	16	17.3	19	33.5	47.75	52.4	56.55	59	63.4	32.0813008130081
YBL016W	NA	chrII:192450-193512(+)	ORFS	1.5106715209578206e-5	9.831087966465908e-6	4.754472898155399e-6	6.35938652694011e-6	4.267387380979899e-6	2.8596889335233375e-6	33	11	4	9	6	3	32.0909090909091	33	11	14	14	33	46	46	46	46	58	37.7272727272727	39	18.5	19	21.5	39	43	44	51.5	59	63.5	21.75	22.5	10.05	11.1	12.15	22.5	30	30.6	31.2	31.8	32.4	36
YBL017C_PEP1	PEP1	chrII:186779-191795(-)	ORFS	1.2222705942295094e-4	1.0992943817048244e-4	1.3787971404650656e-4	1.5474507215554266e-4	5.760972964322863e-5	8.293097907217677e-5	267	123	116	219	81	87	38.7078651685393	35	13	15	17	35	52	53	57	64.4	70	35.1463414634146	30	13	16	17	30	48	52.6	55	57.8	60.9	36.0172413793103	31	11.75	14	16	31	45	50	52	63.5	79	33.7214611872146
YBL018C_POP8	POP8	chrII:185907-186531(-)	ORFS	5.356017210668636e-5	3.843061659618492e-5	1.6640655143543897e-5	1.0598977544900183e-5	2.1336936904899495e-5	1.3345215023108907e-5	117	43	14	15	30	14	33.4615384615385	29	9	10	14.2	29	49	52.8	54.6	60.2	63.2	26.6279069767442	24	10.1	11.2	12.3	24	35	40.2	41.7	46.2	51.8	26.8571428571429	18.5	6.55	9.6	10.9	18.5	23	23.4	25.9	50.6	82.65	19.2666666666667
YBL019W_APN2	APN2	chrII:184263-185975(+)	ORFS	4.120013238975875e-6	3.574941078714876e-6	1.5452036919005044e-5	8.479182035920147e-6	7.112312301633165e-9	9.53229644507779e-7	9	4	13	12	NA	1	51.6666666666667	61	21	21	21	61	73	73	73	73	73	50	51.5	29.95	31.9	33.85	51.5	63.75	64.8	65.85	66.9	67.95	53.6923076923077	57	17.6	23.6	34.4	57	67	67.6	70	76	78.4	48
YBL020W_RFT1	RFT1	chrII:182335-184207(+)	ORFS	8.514694027216807e-5	7.596749792269112e-5	3.446992851162664e-5	4.098271317361404e-5	2.3470630595389444e-5	2.3830741112694475e-5	186	85	29	58	33	25	39.2258064516129	36.5	16	20	21	36.5	47	51	53	58	69	38.4588235294118	34	11.8	16.4	19.2	34	52	57.2	60.4	64.6	70.6	36.4137931034483	29	13.4	14	14	29	46	53.6	60	72	76	43.3793103448276
YBL021C_HAP3	HAP3	chrII:181507-182147(-)	ORFS	2.2431183189979763e-5	8.043617427108471e-6	7.1317093472330975e-6	8.479182035920147e-6	7.112312301633165e-9	1.906459289015558e-6	49	9	6	12	NA	2	38.9795918367347	31	14	14	16	31	46	51	63	74	85.9999999999999	29.5555555555556	32	8.4	8.8	10.8	32	39	40.2	41.4	44.6	49.8	34.1666666666667	35	16.25	17.5	18.75	35	44.5	46	48	50	52	35.4166666666667
YBL022C_PIM1	PIM1	chrII:177795-181411(-)	ORFS	4.5320145628734616e-5	3.3068204978112604e-5	3.3281310287087794e-5	4.6635501197560806e-5	4.267387380979899e-6	6.6726075115544535e-6	99	37	28	66	6	7	34.6363636363636	30	9	12	14.8	30	53	54	55.6	59	62	31.8378378378378	25	9	13	15	25	46	51.4	57.2	62.2	70	38.3571428571429	32.5	12	14.1	15.05	32.5	56	60.2	65.85	70	73.25	35.3939393939394
YBL024W_NCL1	NCL1	chrII:172503-174687(+)	ORFS	8.377360252584278e-5	8.490485061947831e-5	5.943091122694249e-6	1.2012174550886875e-5	2.1336936904899495e-6	7.625837156062232e-6	183	95	5	17	3	8	41.1967213114754	38	17	19	22	38	50	53	60	60	62	34.7789473684211	29	8	9.8	12.1	29	45	47.2	52	57	66.6	34.8	40	21.8	23.6	25.4	40	42	42.2	42.4	42.6	42.8	31.3529411764706
YBL026W_LSM2	LSM2	chrII:170551-171135(+)	ORFS	1.0712034421337272e-4	1.1171690870983988e-4	4.279025608339859e-5	4.946189520953419e-5	3.0582942897022606e-5	3.3363037557772267e-5	234	125	36	70	43	35	35.4358974358974	31	14.3	17	20	31	46	49	54	60	64	33.992	33	15	16	19	33	41	45	48.8	57.6	61	34.3888888888889	20	5.75	8	9.5	20	29.25	31	35.25	46	72.75	33.9285714285714
YBL027W_RPL19B	RPL19B	chrII:168375-169511(+)	ORFS	0.002110362336853198	0.0015407996049261116	0.001042418182920571	6.196868871251641e-4	0.0019103670842186681	0.0015413723351690787	4610	1724	877	877	2686	1617	28.5381778741866	25	10	12	13	25	37	40	44	50	60	26.915313225058	23	9	11	13	23	33	37	41	46	55	21.3078677309008	18	7	9	11	18	25	27	29	33	42.3999999999999	21.8859749144812
YBL028C_YBL028C	YBL028C	chrII:167363-167891(-)	ORFS	1.0300033097439685e-4	8.758605642851446e-5	3.5658546736165488e-6	1.4838568562860257e-5	1.0668468452449747e-5	1.906459289015558e-5	225	98	3	21	15	20	40	34	12	14	16	34	50	56	59	64	73.3999999999999	29.6734693877551	25.5	9	11	12	25.5	37.5	40.6	49.35	60.3	62.75	14	12	11.1	11.2	11.3	12	15.5	16.2	16.9	17.6	18.3	32.1904761904762
YBL030C_PET9	PET9	chrII:162771-164147(-)	ORFS	8.81225053892062e-4	8.660294763186788e-4	0.0010816425843303533	0.0010627241485019917	4.2958366301864317e-4	5.338086009243563e-4	1925	969	910	1504	604	560	32.5568831168831	30	12	14	16	30	42	46	50	54	61	31.7203302373581	29	11	14	15	29	42	44	47	52	61	29.9362637362637	25	8	10	12	25	41	45	49	56	64.55	31.9394946808511
YBL031W_SHE1	SHE1	chrII:161679-162783(+)	ORFS	8.24002647795175e-6	2.681205809036157e-6	8.320327571771949e-6	4.946189520953419e-6	7.112312301633165e-9	9.53229644507779e-9	18	3	7	7	NA	NA	44.6666666666667	36.5	12	12	16.4	36.5	45	45	77.85	118	118	32	27	27	27	27	27	34.5	36	37.5	39	40.5	43.4285714285714	48	11.6	15.2	18.8	48	61.5	66	70.5	75	79.5	45.1428571428571
YBL032W_HEK2	HEK2	chrII:160103-161447(+)	ORFS	5.401795135546146e-5	3.932435186586363e-5	2.614960093985469e-5	2.543754610776044e-5	6.401081071469848e-6	1.143875573409335e-5	118	44	22	36	9	12	32.2966101694915	30	10	14	16	30	42.5	44.6	48.35	50.3	57.5499999999999	30.25	25	9.3	13	16	25	41.25	43	45.75	50.7	54	39.7727272727273	30.5	12	12.3	15.15	30.5	42.75	43.8	48.25	57.1	66.55	30.8888888888889
YBL033C_RIB1	RIB1	chrII:158571-159715(-)	ORFS	2.6093417180180537e-5	1.1618558505823347e-5	3.684716496070434e-5	3.8156319161640664e-5	4.267387380979899e-6	1.906459289015558e-6	57	13	31	54	6	2	35.3157894736842	36	13.6	18.2	22.6	36	48	48	48.6	51.8	57	42.6153846153846	40	9.6	12.4	13.6	40	59	60.2	61.6	63.4	87.5999999999999	38.6774193548387	33	9.5	12	16.5	33	59	65	65	68	77.5	30.3518518518519
YBL034C_STU1	STU1	chrII:153739-158451(-)	ORFS	2.884009267283112e-5	1.2512293775502067e-5	1.0697564020849647e-5	1.271877305388022e-5	2.1336936904899495e-6	9.53229644507779e-9	63	14	9	18	3	NA	43.8095238095238	46	11	13	13	46	58	69	75	80	82	47.7857142857143	30.5	11.65	12	12	30.5	48	65.2	85.1	86.4	136.35	45.2222222222222	44	17.4	17.8	18.8	44	57	66.6	76.2	82.6	85.8	35.7222222222222
YBL035C_POL12	POL12	chrII:151235-153683(-)	ORFS	1.3733377463252915e-5	1.4299764314859504e-5	7.1317093472330975e-6	6.35938652694011e-6	7.112312301633165e-9	9.53229644507779e-9	30	16	6	9	NA	NA	43.9	44.5	17	19.7	20	44.5	62	62.2	63	63.4	67	63.375	47.5	17.25	23	27.75	47.5	61.25	62	64.25	69.5	141.5	29.8333333333333	29	15.5	16	16.5	29	40.75	41	42.75	44.5	46.25	46
YBL036C_YBL036C	YBL036C	chrII:150331-151235(-)	ORFS	6.088464008708792e-5	7.775496846204857e-5	7.844880281956407e-5	4.6635501197560806e-5	5.760972964322863e-5	4.861471186989673e-5	133	87	66	66	81	51	41.5563909774436	40	18	23	24	40	53	58	61	62	65	31.0574712643678	27	11.9	15	15.9	27	40	43.8	50	55	60.7	28.1969696969697	22.5	8.25	10.5	12	22.5	30.5	37	44.25	49	64.25	27.530303030303
YBL037W_APL3	APL3	chrII:147119-150383(+)	ORFS	2.197340394120466e-5	2.0555911202610536e-5	1.6640655143543897e-5	1.9078159580820332e-5	6.401081071469848e-6	1.906459289015558e-6	48	23	14	27	9	2	27.75	20	14.35	15	16	20	36.5	38	38	43	59.9	34.8695652173913	30	11	11.4	13.3	30	57	59.6	60.7	61.8	65.6	44.9285714285714	48.5	15.95	17.3	17.95	48.5	51.75	56	62.75	72.5	80.15	29.8148148148148
YBL038W_MRPL16	MRPL16	chrII:146119-146903(+)	ORFS	3.15867681654817e-5	2.1449646472289255e-5	3.090407383801009e-5	1.9078159580820332e-5	4.267387380979899e-6	9.53229644507779e-7	69	24	26	27	6	1	36.7391304347826	37	15	19	20	37	48	49	52	52	65	32.125	26	12	12.6	14	26	48.75	52.6	56.65	58.7	60.7	41.1538461538462	32.5	12	12	12	32.5	61.75	63	67.5	80	88.75	30.6666666666667
YBL039C,YBL039C-A_URA7,YBL039C-A	URA7,YBL039C-A	chrII:143859-145811(-)	ORFS	1.8952060899289023e-4	2.1181525891385644e-4	8.320327571771949e-6	2.6144144610753787e-5	1.0668468452449747e-5	2.4783970757202257e-5	414	237	7	37	15	26	39.4710144927536	39	14.3	18	21	39	49	53	56	61.7	65	36.2194092827004	34	11	14	16	34	47	49.8	53.6	60.4	69.2	24.2857142857143	9	4.6	5.2	5.8	9	14.5	16	26.8	56.2	85.5999999999999	25.2972972972973
YBL039W-B_YBL039W-B	YBL039W-B	chrII:143103-143647(+)	ORFS	9.61336422427704e-6	9.831087966465908e-6	2.3772364490776996e-5	3.321012964068724e-5	4.267387380979899e-6	3.812918578031116e-6	21	11	20	47	6	4	38.7142857142857	44	13	13	25	44	50	50	50	66	66	40.2727272727273	32	22	23	23	32	50.5	56	65.5	75	78	49.7	49	17	19.7	20.85	49	70.75	74	78.3	81.6	96	36.936170212766
YBL040C_ERD2	ERD2	chrII:142011-142923(-)	ORFS	1.6892054279801086e-4	2.0109043567771178e-4	1.913675341507548e-4	0.00025084246856263767	1.4011255234217334e-4	1.1724724627445684e-4	369	225	161	355	197	123	35.6260162601626	32	9	14	17	32	46	51	60	63	73	34.8577777777778	27	9	11	13	27	42	44	48.4	57.8	81.8	33.4782608695652	29	8	10	11	29	47	50	55	65	71	34.8704225352113
YBL041W_PRE7	PRE7	chrII:140991-142119(+)	ORFS	1.2176928017417584e-4	1.2780414356405683e-4	1.913675341507548e-4	1.7311663323336967e-4	1.1521945928645726e-4	8.007129013865345e-5	266	143	161	245	162	84	37.4285714285714	38	9	12	17	38	46	51	52	63	67	37.4615384615385	37	12	15	18	37	47.5	50.6	54	58	64	33.6086956521739	28	9	14	17	28	43	46	51	61	67	37.8081632653061
YBL042C_FUI1	FUI1	chrII:138163-140339(-)	ORFS	1.6342719181270966e-4	1.4746631949698864e-4	8.320327571771949e-6	2.049135658680702e-5	6.401081071469848e-6	1.906459289015558e-5	357	165	7	29	9	20	34.9103641456583	31	8.8	11.6	13	31	46	48.6	53	61	70.8	33.4060606060606	25	8	9	11	25	48	52.2	56.4	62.6	72.8	26.1428571428571	24	7.8	9.6	11.4	24	37.5	42	45.7	47.8	49.9	26.1034482758621
YBL045C_COR1	COR1	chrII:133859-135811(-)	ORFS	1.6022273707128398e-4	1.3852896680020143e-4	2.1870575331514833e-4	2.0562016437106355e-4	1.5220348325494974e-4	1.1057463876290238e-4	350	155	184	291	214	116	32.5114285714286	30.5	10.45	12	14	30.5	42.75	48	50	55	68	33.348387096774204	31	7	10	14.1	31	42	46	55.9	60	69	33.7717391304348	31	5	9	11.45	31	46.25	50.4	55	61.4	79.85	36.3848797250859
YBL046W_PSY4	PSY4	chrII:132423-133871(+)	ORFS	1.2360039716927623e-5	8.93735269678719e-6	9.508945796310798e-6	9.185780538913493e-6	7.112312301633165e-9	2.8596889335233375e-6	27	10	8	13	NA	3	40.1111111111111	36	11	13.4	15	36	38	49.2	52	77.2000000000001	115	31.2	35.5	11.05	15.1	16	35.5	41.5	42.4	43.3	44.3	45.65	30.375	24	7.35	7.7	8.15	24	34.75	40	45.25	59.8	75.9	32.6923076923077
YBL047C_EDE1	EDE1	chrII:127635-132219(-)	ORFS	1.1856482543275017e-4	1.1886679086726963e-4	1.6165207853728356e-4	1.5262527664656266e-4	3.271663658751256e-5	3.5269496846787823e-5	259	133	136	216	46	37	40.3204633204633	35	17	18	20	35	48	56	63.3	71	83	37.4511278195489	36	13	16	19	36	49	54	57	60	65.8	42.8823529411765	38.5	13	15.5	18	38.5	56.25	60	66	70.5	77.25	38.7314814814815
YBL050W_SEC17	SEC17	chrII:125055-126191(+)	ORFS	7.004022506258986e-5	5.898652779879546e-5	9.033498506495257e-5	9.6097396407095e-5	2.204816813506281e-5	1.4298444667616685e-5	153	66	76	136	31	15	42.5098039215686	41	15	18	20	41	56	61	65	66	78	30.6969696969697	27	11.25	13.5	16	27	37.75	40	44.5	50.5	64.75	34.3947368421053	31.5	11.5	13	14	31.5	46.25	53	58.25	64.5	73	35.3308823529412
YBL051C_PIN4	PIN4	chrII:122347-124843(-)	ORFS	2.884009267283112e-5	2.5918322820682852e-5	3.090407383801009e-5	2.826394011973382e-5	1.4935855833429646e-5	9.53229644507779e-6	63	29	26	40	21	10	32.3809523809524	32	9	10	12	32	36	38	39	54	67	32	29	6.6	9.8	12.2	29	42	53.2	56.6	57.2	60.4	33.9615384615385	30.5	10.5	13	14	30.5	36.75	47	51.25	61.5	74.75	40.35
YBL052C_SAS3	SAS3	chrII:119371-122139(-)	ORFS	5.493350985301165e-6	5.362411618072314e-6	2.3772364490776995e-6	2.826394011973382e-6	7.112312301633165e-9	1.906459289015558e-6	12	6	2	4	NA	2	21.5	21.5	14	14	14	21.5	26.75	28.4	29	29	29	26.6666666666667	23.5	7	8	9	23.5	28.5	29	38.75	48.5	58.25	52	52	34	36	38	52	62	64	66	68	70	36
YBL054W,YBL053W	NA	chrII:117487-119367(+)	ORFS	5.905352309198753e-5	3.843061659618492e-5	2.3772364490776995e-6	2.826394011973382e-6	2.1336936904899495e-6	5.719377867046675e-6	129	43	2	4	3	6	39.7906976744186	43	16	19	22	43	50	50	51	60	67	32.2325581395349	26	10.3	14.2	16	26	39.5	49.4	56.5	64.2	70.6	53	53	25.1	28.2	31.3	53	68.5	71.6	74.7	77.8	80.9	28.25
YBL055C_YBL055C	YBL055C	chrII:115491-117219(-)	ORFS	3.4333443658132284e-5	3.574941078714876e-5	1.0697564020849647e-5	1.413197005986691e-5	1.0668468452449747e-5	1.048552608958557e-5	75	40	9	20	15	11	46.08	37	17	18	19.2	37	52	54	55.8	66	71	36.475	35	11.9	17.5	20	35	46.5	50.4	55.3	58.1	68.4	34.8888888888889	24	8.2	9.4	10	24	33	37	41	60.7999999999999	96.4	25.45
YBL056W_PTC3	PTC3	chrII:113639-115559(+)	ORFS	1.2405817641805133e-4	1.2869787883373554e-4	1.4738865984281735e-4	1.660506482034362e-4	1.628719517073995e-4	8.579066800570012e-5	271	144	124	235	229	90	36.2214022140221	33	11	16	17	33	47	50	54	63	68	31.1736111111111	25	10.15	13	14	25	40.5	45	49.55	53	61.4	27.7822580645161	23	5	7	9	23	42.25	47	49.55	53.7	59.7	34.936170212766
YBL057C_PTH2	PTH2	chrII:112739-113451(-)	ORFS	7.828025154054161e-5	7.775496846204857e-5	5.824229300240363e-5	7.419284281430127e-5	5.6187267182902e-5	7.816483084963789e-5	171	87	49	105	79	82	34.9122807017544	35	12.5	13	15	35	44	49	52	56	62	32.5402298850575	31	12	13	14	31	44	47.8	50	56	60	29.1632653061224	25	11	12.8	13.2	25	40	45.2	50.6	58.6	63	32.9047619047619
YBL058W_SHP1	SHP1	chrII:111407-112823(+)	ORFS	7.416023830156573e-5	4.915543983232955e-5	9.033498506495257e-5	1.0810957095798185e-4	2.1336936904899495e-5	1.4298444667616685e-5	162	55	76	153	30	15	37.7777777777778	34	17	18	22	34	47	49.6	52	61	64	34.0181818181818	31	11.7	15.4	17.1	31	45	46.2	50.7	59.8	69.6	38.6315789473684	31	12	14	17	31	44.5	52	57	62.5	69.5	36.1895424836601
YBL059C-A_YBL059C-A	YBL059C-A	chrII:109963-110571(-)	ORFS	1.785339070222879e-5	1.6980970123895662e-5	1.0697564020849647e-5	2.049135658680702e-5	2.1336936904899495e-6	2.8596889335233375e-6	39	19	9	29	3	3	44.6923076923077	32	10	16	17.4	32	51	64	67.3	75	165	32.6842105263158	28	8.8	10.6	11.7	28	53	54.6	57	58	62.8	46.8888888888889	43	22	24	26.6	43	53	61.4	69.8	75.8	79.4	34.1724137931034
YBL059W_YBL059W	YBL059W	chrII:110679-111407(+)	ORFS	2.060006619487937e-5	7.149882157429752e-6	7.1317093472330975e-6	8.479182035920147e-6	7.112312301633165e-9	9.53229644507779e-7	45	8	6	12	NA	1	34.3333333333333	32	8.2	9	16	32	51	51.2	52	58	63.6	25.5	20.5	12.4	13.8	15.1	20.5	32	34.8	37.6	42.2	47.1	38.8333333333333	35	17.75	18.5	19.25	35	57.75	61	62	63	64	31.5833333333333
YBL060W_YEL1	YEL1	chrII:107687-109991(+)	ORFS	1.2360039716927623e-5	8.93735269678719e-6	8.320327571771949e-6	4.946189520953419e-6	4.267387380979899e-6	2.8596889335233375e-6	27	10	7	7	6	3	38.7777777777778	43	11	18.8	24	43	47	52.6	54	54.4	55	33.8	28.5	16.45	16.9	17.7	28.5	47.25	49.4	52.55	55	55	45.5714285714286	47	31.2	32.4	33.6	47	49.5	50.4	52.6	57.4	62.2	35.5714285714286
YBL061C_SKT5	SKT5	chrII:105227-107515(-)	ORFS	4.7151262623835e-5	2.3237117011646694e-5	1.6640655143543897e-5	1.4838568562860257e-5	2.1336936904899495e-6	4.766148222538895e-6	103	26	14	21	3	5	33.6893203883495	33	10.1	11	12	33	42	46	54	60	65.8	35.2307692307692	35	11.25	14	16	35	47.75	51	57.75	66.5	69.25	41.7142857142857	36	10	10.3	10.95	36	58	60	63.55	70.7	78.55	23.5714285714286
YBL063W_KIP1	KIP1	chrII:101871-105223(+)	ORFS	1.3733377463252913e-6	2.681205809036157e-6	4.754472898155399e-6	3.5329925149667276e-6	7.112312301633165e-9	9.53229644507779e-9	3	3	4	5	NA	NA	18	18	18	18	18	18	18	18	18	18	18	38	32	31.1	31.2	31.3	32	41.5	43.4	45.3	47.2	49.1	31.5	27.5	10.15	10.3	10.45	27.5	48.25	50.8	53.35	55.9	58.45	56.8
YBL064C_PRX1	PRX1	chrII:100323-101219(-)	ORFS	3.9826794643433454e-5	2.681205809036157e-5	2.7694804631755196e-4	2.826394011973382e-4	5.547603595273869e-5	2.4783970757202257e-5	87	30	233	400	78	26	33.2413793103448	30	15	15.6	16	30	42	48	50	51.6	55	31.9666666666667	27.5	9.35	12.8	13.7	27.5	38.75	42.6	46.95	48.1	66.5999999999999	40.9742489270386	37	17.6	22.2	26	37	48	52	55	62	70	39.0175
YBL065W	NA	chrII:99962-100307(+)	ORFS	1.3733377463252913e-6	8.93735269678719e-9	1.1886182245388497e-8	7.065985029933455e-7	7.112312301633165e-9	9.53229644507779e-9	3	NA	NA	1	NA	NA	44	44	44	44	44	44	44	44	44	44	44	NA	NA	NA	NA	NA	NA	NA	NA	NA	NA	NA	NA	NA	NA	NA	NA	NA	NA	NA	NA	NA	NA	43
YBL066C_SEF1	SEF1	chrII:96446-100171(-)	ORFS	5.493350985301165e-6	5.362411618072314e-6	7.1317093472330975e-6	8.479182035920147e-6	2.1336936904899495e-6	9.53229644507779e-9	12	6	6	12	3	NA	34.75	33	18	18	18	33	47.5	53	55	55	55	47.6666666666667	52	20.5	21	21.5	52	65	69	69.5	70	70.5	24.1666666666667	24	15	15	15	24	27.25	28	30.75	33.5	36.25	29.4166666666667
YBL067C_UBP13	UBP13	chrII:93605-96166(-)	ORFS	2.746675492650583e-5	4.111182240522107e-5	1.4263418694466195e-5	1.9784758083813675e-5	4.267387380979899e-6	4.766148222538895e-6	60	46	12	28	6	5	37.4	32.5	10.95	14.6	18.4	32.5	50.25	52.6	59.9	65.3	68.25	32.1304347826087	30.5	9.25	10	11.75	30.5	47	52	52.5	62.5	66	37.1666666666667	37.5	14	14.6	17.9	37.5	49.25	52	54.4	56.6	57.9	44.5
YBL068W_PRS4	PRS4	chrII:92345-93577(+)	ORFS	1.5381382758843264e-4	1.5104126057570352e-4	4.635611075701514e-5	2.8970538622727168e-5	7.112312301633165e-5	4.766148222538895e-5	336	169	39	41	100	50	37.2321428571429	34	13	18	21	34	49	50	51.75	56	63	35.1420118343195	30	11.4	13	14.2	30	45	50	55	63	71	20.0769230769231	17	9.9	12.4	13	17	21	22.8	26.3	28.4	33.1	24.9512195121951
YBL069W,YBL068W-A_AST1,YBL068W-A	AST1,YBL068W-A	chrII:90665-92121(+)	ORFS	7.324467980401554e-6	1.787470539357438e-5	3.5658546736165488e-6	4.239591017960074e-6	2.1336936904899495e-6	9.53229644507779e-7	16	20	3	6	3	1	32.6875	26	12	12	14.25	26	37.75	55	55	55	62.5	38.9	38.5	18.9	19	26.65	38.5	47	50.4	52.6	56.1	57.25	52.6666666666667	51	25.8	28.6	31.4	51	67.5	70.8	74.1	77.4	80.7	29.5
YBL070C	NA	chrII:90604-90925(-)	ORFS	2.7466754926505826e-6	1.787470539357438e-6	1.1886182245388497e-8	7.065985029933455e-9	7.112312301633165e-9	9.53229644507779e-9	6	2	NA	NA	NA	NA	37.5	37.5	26	26	26	37.5	49	49	49	49	49	49	49	37.3	38.6	39.9	49	55.5	56.8	58.1	59.4	60.7	NA	NA	NA	NA	NA	NA	NA	NA	NA	NA	NA	NA
YBL071W-A_KTI11	KTI11	chrII:89945-90465(+)	ORFS	4.85246003701603e-5	3.843061659618492e-5	1.3074800469927346e-5	1.3425371556873565e-5	1.9203243214409545e-5	2.5737200401710032e-5	106	43	11	19	27	27	36.8584905660377	32	14	17	20	32	46	49	54	62	64.5	39.2790697674419	37	12.4	17.4	20.6	37	50	53.4	59.7	64	70.5	19.3636363636364	14	6	8	8	14	18.5	21	28	35	52.5	29.8421052631579
YBL072C,YBL071C-B	NA	chrII:88365-89501(-)	ORFS	0.0037290697605219417	0.0036669958114917845	0.002695786133254111	0.001644254716465515	0.005487148940709987	0.00433052227499884	8146	4103	2268	2327	7715	4543	27.2455192732629	23	9	11	13	23	35	38	42	47	55	25.8096514745308	22	8.10000000000002	10	12	22	33	36	40	45	54	18.9470899470899	17	7	9	10	17	22.25	24	27	30	35	20.922647185217
YBL075C,YBL074C_SSA3,AAR2	SSA3,AAR2	chrII:84429-87829(-)	ORFS	1.098670197060233e-5	1.0724823236144628e-5	1.961220070489102e-4	2.8970538622727165e-4	2.5604324285879394e-5	1.3345215023108907e-5	24	12	165	410	36	14	37.625	42	9	13.5	24	42	47.75	50	50	54.2	56	31.4166666666667	27	14.5	19	19	27	42	42	47.95	57.3	59	53.5151515151515	52	20.2	29.4	36	52	64	66	70.4	77	90.1999999999999	51.2463414634146
YBL076C_ILS1	ILS1	chrII:80941-84301(-)	ORFS	4.344325070875672e-4	3.807312248831343e-4	2.781366645420908e-4	2.5578865808359105e-4	3.036957352797361e-4	2.955011897974115e-4	949	426	234	362	427	310	37.8166491043203	36	14	17	19	36	49	52	55	60	70.1999999999998	37.2042253521127	34	13.25	16	18	34	49	51	55.25	60.5	69.75	23.6324786324786	19.5	8.65	10	12	19.5	26	28	33	39.7	58.35	26.6767955801105
YBL078C_ATG8	ATG8	chrII:79901-80765(-)	ORFS	4.120013238975875e-6	8.043617427108471e-6	5.229920187970938e-5	6.430046377239445e-5	6.401081071469848e-6	2.8596889335233375e-6	9	9	44	91	9	3	35	30	23	23	23	30	52	52	52	52	52	27.8888888888889	27	9.8	10.6	12.4	27	36	40	44	47.8	51.4	34.8636363636364	31	6.15	8.3	9.45	31	46	53.4	61.3	70.5	78.25	32.0989010989011
YBL079W_NUP170	NUP170	chrII:75185-79825(+)	ORFS	6.31735363309634e-5	6.881761576526136e-5	2.733821916439354e-5	4.592890269456746e-5	1.7069549523919596e-5	8.579066800570011e-6	138	77	23	65	24	9	41.804347826087	41	17	19	21.55	41	55	57	59.35	68	71	41.3636363636364	38	11.8	14	16	38	54	60.6	64.8	75.4	84.4	42.4347826086956	40	18.2	20.2	21.6	40	54.5	60.2	64.5	74	79.6	34.6923076923077
YBL080C_PET112	PET112	chrII:73045-74741(-)	ORFS	5.493350985301165e-6	7.149882157429752e-6	8.320327571771949e-6	1.1305576047893528e-5	2.1336936904899495e-6	1.906459289015558e-6	12	8	7	16	3	2	43.25	43.5	33	33	33	43.5	47.75	51.6	53	53	53	26.875	25	8.45	10.9	13.35	25	35.5	40.4	45.3	46.6	47.3	36.4285714285714	27	7.2	11.4	15.6	27	50.5	50.8	54.2	63.8	73.4	36.8125
YBL081W_YBL081W	YBL081W	chrII:71561-73057(+)	ORFS	4.2573470136084035e-5	4.379302821425723e-5	4.754472898155399e-6	9.185780538913493e-6	8.534774761959798e-6	5.719377867046675e-6	93	49	4	13	12	6	45.1612903225806	44	12	14	18	44	60	60	63	68	71	38.5918367346939	40	10.8	13.8	15.8	40	53	55.4	59.4	64	67	43.5	43.5	25.55	28.1	30.65	43.5	51.25	53.8	56.35	58.9	61.45	44.2307692307692
YBL083C,YBL082C_YBL083C,ALG3	YBL083C,ALG3	chrII:69661-71181(-)	ORFS	1.249737349156015e-4	1.1529184978855477e-4	4.9921965430631684e-5	5.016849371252753e-5	4.694126119077889e-5	7.149222333808343e-5	273	129	42	71	66	75	33.8021978021978	33	11	13	15	33	46	49	51	54	63	37.3178294573643	33	12	14.8	18	33	47	50.4	54.8	62	77.6	28.3571428571429	24	8.1	10.1	11	24	39.25	50.6	52.7	56.9	62.85	31.7746478873239
YBL084C_CDC27	CDC27	chrII:67037-69565(-)	ORFS	1.64800529559035e-5	1.3406029045180784e-5	2.852683738893239e-5	2.8970538622727168e-5	1.0668468452449747e-5	4.766148222538895e-6	36	15	24	41	15	5	44.9166666666667	45.5	19	25	25.25	45.5	58.5	60	60	60	73	41.8	29	13	14.6	17.4	29	50.5	61.2	68.9	88.6	104.9	39.875	28	14.15	15.3	16.45	28	59.5	67.2	74.2	76.7	77.85	41.7073170731707
YBL085W_BOI1	BOI1	chrII:63537-66921(+)	ORFS	4.2573470136084035e-5	1.5193499584538223e-5	4.516749253247629e-5	2.826394011973382e-5	6.401081071469848e-6	7.625837156062232e-6	93	17	38	40	9	8	33.2903225806452	32	10	10	13	32	48	49	52	52	58	24.8235294117647	21	8.2	9.6	10.4	21	35	39	41.8	43.8	45.2	29.6842105263158	25	9	12.1	14.55	25	40	42.8	48.45	50.2	55.05	34.675
YBL086C_YBL086C	YBL086C	chrII:61213-62765(-)	ORFS	4.120013238975875e-6	3.574941078714876e-6	3.684716496070434e-5	2.685074311374713e-5	2.1336936904899495e-6	2.8596889335233375e-6	9	4	31	38	3	3	29.3333333333333	38	10	10	10	38	40	40	40	40	40	72.25	42.5	17.2	18.4	19.6	42.5	92.75	111.8	130.85	149.9	168.95	41.0322580645161	34	14.5	19	19	34	57	60	70	80	81.5	36.0789473684211
YBL087C_RPL23A	RPL23A	chrII:59725-60845(-)	ORFS	0.002983347364267308	0.003087855356739974	0.0020111420359197334	0.001292368661974829	0.0035170384331576	0.0036318049455746383	6517	3455	1692	1829	4945	3810	25.0187202700629	22	9	11	12	22	31	34	38	43	51	22.9612156295224	19	8	9	11	19	28	31	35	40	48	17.8067375886525	16	6	8	9	16	21	22	24	27	31	19.2968835429196
YBL088C_TEL1	TEL1	chrII:50909-59645(-)	ORFS	1.2360039716927623e-5	1.6087234854216942e-5	1.9017891592621596e-5	1.6251765568846948e-5	8.534774761959798e-6	6.6726075115544535e-6	27	18	16	23	12	7	41.3333333333333	29	24	24.6	25	29	47	67.8	73	76.6	82	38.2222222222222	37	13.4	17.5	19.55	37	44.75	49	56.4	63.6	65.75	42.75	37	19	20.5	22	37	62.5	64	67.75	70.5	72.75	42.9130434782609
YBL089W_AVT5	AVT5	chrII:49545-51025(+)	ORFS	3.7537898399557963e-5	3.75368813265062e-5	3.209269206254894e-5	3.1796932634700545e-5	6.401081071469848e-6	4.766148222538895e-6	82	42	27	45	9	5	36.5	35	13	15.2	17	35	45.75	49	52	61.0000000000001	69	35.8571428571429	31.5	11.05	13.2	15.15	31.5	46	50.4	55	67.7	72.9	40.4074074074074	36	10	11.2	13.8	36	55	60	64.4	71.2	80.9	35.6444444444444
YBL090W_MRP21	MRP21	chrII:48777-49425(+)	ORFS	2.060006619487937e-5	1.6980970123895662e-5	1.6640655143543897e-5	1.413197005986691e-5	2.1336936904899495e-6	4.766148222538895e-6	45	19	14	20	3	5	32.8	29	8.2	13	14	29	42	43.4	49	64	67.2	29.4210526315789	25	11.5	12	12	25	38	43.2	48	48.8	53.4	39.9285714285714	41.5	14.3	15.9	17.85	41.5	48.75	56.6	68.05	68.7	73.9	23.15
YBL091C_MAP2	MAP2	chrII:47213-48669(-)	ORFS	6.729354956993927e-5	5.1836645641365705e-5	7.012847524779212e-5	6.21806682634144e-5	6.401081071469848e-5	5.9100237959482305e-5	147	58	59	88	90	62	31.8163265306122	29	13	15	17	29	41	42.8	44	45	64	29.8275862068966	27.5	10.85	13.7	15.55	27.5	41	43	45.9	48.3	55.15	29.8474576271186	26	7.9	9	11	26	44.5	47	48.6	54	56.2	30.7045454545455
YBL091C-A_SCS22	SCS22	chrII:46525-47173(-)	ORFS	6.866688731626458e-6	4.468676348393595e-6	1.0697564020849647e-5	9.185780538913493e-6	7.112312301633165e-9	2.8596889335233375e-6	15	5	9	13	NA	3	50.2	44	26	26	27.6	44	68	68.6	70.7	71	71	29.6	30	12.6	15.2	17.8	30	34	37.4	40.8	44.2	47.6	35.2222222222222	29	16.2	17.4	18.2	29	45	51	57	62.2	66.6	27.0769230769231
YBL092W_RPL32	RPL32	chrII:45545-46481(+)	ORFS	0.0031188500219047365	0.0025399956364269196	0.0022120185158667994	0.0015509837140703934	0.003565402156808706	0.0027024060421795533	6813	2842	1861	2195	5013	2835	27.7993541758403	24	9	11	13	24	35	38	42	47	56	24.844475721323	21	7	10	11	21	30	33	36	41	50	18.2170875873186	16	6	8	9	16	21	23	25	28	33	19.2797266514806
YBL093C_ROX3	ROX3	chrII:44117-45013(-)	ORFS	4.120013238975874e-5	3.3068204978112604e-5	1.9017891592621596e-5	2.826394011973382e-5	7.112312301633165e-9	3.812918578031116e-6	90	37	16	40	NA	4	36.6333333333333	33.5	18	22.5	24	33.5	41	41.4	44	47.5000000000001	77	27.8378378378378	25	11	13	14	25	34	39	42.2	45.8	51.9999999999999	38.375	37.5	14	15.5	17.75	37.5	44.5	58	67.75	71	73	33.35
YBL095W_YBL095W	YBL095W	chrII:43145-44201(+)	ORFS	2.6093417180180537e-5	2.770579336004029e-5	2.9715455613471243e-5	3.956951616762735e-5	7.112312301633165e-9	3.812918578031116e-6	57	31	25	56	NA	4	45.2631578947368	45	11.8	16.6	20.6	45	59	63.8	66.8	75.2	86.6	35.258064516129	37	9	11	14	37	45	51	56	61	62	33.56	25	11.6	15.6	18	25	41	51	55.4	59.6	63.6	35.125
YBL098W_BNA4	BNA4	chrII:39121-40561(+)	ORFS	2.746675492650583e-5	3.2174469708433885e-5	3.684716496070434e-5	3.2503531137693896e-5	5.6187267182902e-5	4.09888747138345e-5	60	36	31	46	79	43	28	29	10.8	13.7	14	29	35.5	37.2	38	39.8	56	32.8055555555556	27.5	9.5	14.5	15.5	27.5	40.25	43	48.5	51.5	61	39.8064516129032	37	15	16	17.5	37	53.5	54	57.5	65	80.5	34.2826086956522
YBL099W_ATP1	ATP1	chrII:36729-38929(+)	ORFS	2.8199201724545984e-4	3.1370107965723035e-4	4.4929768887568515e-4	3.893357751493334e-4	2.980058854384296e-4	2.926415008638882e-4	616	351	378	551	419	307	34.4561688311688	30	9	13	15	30	45	49	54.25	58	70	29.6552706552707	24	7.5	10	12	24	39	44	51.5	59	64	31.5343915343915	26	5	7	9	26	46	50	56	63.3	73	35.9219600725953
YBL100W-B	NA	chrII:29934-35248(+)	ORFS	1.3733377463252913e-6	8.93735269678719e-9	1.1886182245388497e-8	7.065985029933455e-9	7.112312301633165e-9	9.53229644507779e-9	3	NA	NA	NA	NA	NA	17	17	17	17	17	17	17	17	17	17	17	NA	NA	NA	NA	NA	NA	NA	NA	NA	NA	NA	NA	NA	NA	NA	NA	NA	NA	NA	NA	NA	NA	NA
YBL101C_ECM21	ECM21	chrII:24949-28605(-)	ORFS	2.7466754926505826e-6	8.93735269678719e-9	7.1317093472330975e-6	4.239591017960074e-6	4.267387380979899e-6	9.53229644507779e-7	6	NA	6	6	6	1	65.5	65.5	58	58	58	65.5	73	73	73	73	73	NA	NA	NA	NA	NA	NA	NA	NA	NA	NA	NA	46.1666666666667	46	23.5	26	28.5	46	57.75	61	63.75	66.5	69.25	57.5
YBL102W_SFT2	SFT2	chrII:23993-24889(+)	ORFS	1.3138264439845288e-4	1.1350437924919732e-4	1.0222116731034106e-4	1.3566691257472236e-4	3.982894888914572e-5	7.149222333808343e-5	287	127	86	192	56	75	33.219512195122	34	8.9	13	15	34	42	44.8	46.1	55	62	30.7007874015748	24	4.3	7.6	10	24	39	42	47	53.4	64.7	42.8604651162791	31.5	7	9	13.75	31.5	45.75	49	56	64	93	34.515625
YBL103C_RTG3	RTG3	chrII:21853-23797(-)	ORFS	9.61336422427704e-6	5.362411618072314e-6	7.1317093472330975e-6	4.946189520953419e-6	2.1336936904899495e-6	9.53229644507779e-7	21	6	6	7	3	1	40.5714285714286	41	24	24	27	41	48	48	48	61	61	29.1666666666667	29	16.75	17.5	18.25	29	35.5	36	38.5	41	43.5	33.1666666666667	21	12.25	13.5	14.75	21	52.25	61	63	65	67	20.7142857142857
YBL104C_YBL104C	YBL104C	chrII:18085-21309(-)	ORFS	1.64800529559035e-5	1.5193499584538223e-5	1.1886182245388498e-5	1.1305576047893528e-5	4.267387380979899e-6	9.53229644507779e-7	36	17	10	16	6	1	35.3333333333333	28	10	11	11	28	42	48	57	60	108	45.4705882352941	34	14.6	15.6	16	34	58	62	64.2	70.6	99.7999999999999	37	33	16	16	17.05	33	53.25	58.2	58.65	60.4	66.7	34.125
YBL105C_PKC1	PKC1	chrII:14149-17965(-)	ORFS	3.479122290690738e-5	1.787470539357438e-5	2.614960093985469e-5	4.0276114670620694e-5	2.1336936904899495e-6	2.8596889335233375e-6	76	20	22	57	3	3	33.1578947368421	23	11.25	13	14	23	44	45	62.25	68	82	31.45	31	11.8	13.8	14.85	31	44.25	45.8	49.15	50.6	56.35	37.2727272727273	30.5	19	19	19.15	30.5	43.75	47.2	50.55	65.4	67.95	31.7368421052632
YBL107C_YBL107C	YBL107C	chrII:9821-10565(-)	ORFS	3.0213430419156412e-5	2.5024587551004133e-5	1.6640655143543897e-5	1.271877305388022e-5	7.112312301633165e-9	4.766148222538895e-6	66	28	14	18	NA	5	35.6363636363636	33	13	16	16	33	53	53	61	64	64	33.9642857142857	35	12	13.4	20	35	42	42.6	43	50.6	61.1	45.7142857142857	48	22.65	23	23	48	53.25	56	59.35	63.9	71.25	34.1111111111111
YBL113C	NA	chrII:279-2658(-)	ORFS	1.922672844855408e-5	2.4130852281325414e-5	1.6640655143543897e-5	1.9078159580820332e-5	1.0668468452449747e-5	1.048552608958557e-5	42	27	14	27	15	11	40.1428571428571	42.5	17	17	20	42.5	50	53.2	54	62	69.6	42.3333333333333	39	15.3	16.6	20.6	39	55	57.6	62.3	68.2	75.1	37.0714285714286	37.5	16.9	19.9	21.85	37.5	49.25	51.2	53.15	55.1	56.7	43.1851851851852
YBR001C_NTH2	NTH2	chrII:238796-241412(-)	ORFS	2.060006619487937e-5	1.4299764314859504e-5	1.3074800469927347e-4	1.413197005986691e-4	2.1336936904899495e-6	7.625837156062232e-6	45	16	110	200	3	8	36.8666666666667	37	14.2	15	20	37	54	54.2	55	55	70.1999999999999	36.5625	41	11.75	18.5	25.25	41	45.25	46	48.25	49	53.25	37.9909090909091	34	13	16	19	34	52	53	57	64.1	71.75	33.23
YBR002C_RER2	RER2	chrII:241500-242604(-)	ORFS	5.539128910178675e-5	3.2174469708433885e-5	1.3074800469927346e-5	2.1197955089800366e-5	4.267387380979899e-6	9.53229644507779e-7	121	36	11	30	6	1	41.1074380165289	42	14	15	17	42	53	55	57	67	72	38.1666666666667	39	10	12.5	14	39	57.25	59	61.5	68	75.75	36.5454545454545	30	19	20	20	30	47	51	55	59	68.5	30.9333333333333
YBR003W_COQ1	COQ1	chrII:242792-244360(+)	ORFS	4.394680788240932e-5	3.1280734438755165e-5	6.061952945148133e-5	7.984563083824805e-5	1.2802162142939697e-5	5.719377867046675e-6	96	35	51	113	18	6	51.25	40.5	17	18	18.25	40.5	56	58	61.25	74	201	33.2571428571429	31	11.7	14.4	15.1	31	44	45.8	58.9	61.2	65.7	39.9607843137255	37	14	19	20.5	37	52.5	55	61.5	67	70	39.141592920354
YBR004C_GPI18	GPI18	chrII:244292-245708(-)	ORFS	6.180019858463811e-5	4.826170456265083e-5	3.446992851162664e-5	4.3809107185587425e-5	4.267387380979899e-6	1.6204903956632244e-5	135	54	29	62	6	17	50.7555555555556	52	15	16	23.5	52	67	69.2	72.9	75	77	44.7962962962963	43.5	15.3	19.6	21	43.5	54	54.8	64.3	73.1	85	40.2413793103448	29	14.2	16.8	17	29	53	56.6	65.2	70.2	85	43.1129032258064
YBR005W_RCR1	RCR1	chrII:245832-246672(+)	ORFS	4.303124938485913e-5	4.647423402329339e-5	4.754472898155399e-5	6.854005479035452e-5	6.401081071469848e-6	1.4298444667616685e-5	94	52	40	97	9	15	36.1595744680851	36	12	17.3	18	36	48.25	50	50	52	66	36.6153846153846	34	13.1	16.3	19.65	34	50.5	52	53.35	56.8	65.25	32.875	31.5	11.8	13.9	15.85	31.5	40.5	42.4	45.45	53.6	60.65	30.340206185567
YBR007C_DSF2	DSF2	chrII:248604-251100(-)	ORFS	1.922672844855408e-5	1.87684406632531e-5	1.9017891592621596e-5	1.55451670658536e-5	6.401081071469848e-6	3.812918578031116e-6	42	21	16	22	9	4	48.0714285714286	35.5	14.15	17	19	35.5	49	61.0000000000001	64	74	187.999999999999	41.8095238095238	36	11	12	15	36	53	56	66	66	79	24.75	21	9.25	11	12.5	21	30.75	33	36	39	46.75	35.6818181818182
YBR008C_FLR1	FLR1	chrII:252420-255196(-)	ORFS	2.4720079433855246e-5	3.0386999169076446e-5	3.446992851162664e-5	2.8970538622727168e-5	2.7738017976369346e-5	1.5251674312124464e-5	54	34	29	41	39	16	57.5555555555556	56	35.25	44.3	45	56	69	69	73	75.1	81.2499999999999	51.2941176470588	50	26.25	34.6	40.75	50	62.75	63.4	64.05	65	68.7	45.6551724137931	40	12.4	15.4	22	40	56	64	79	86.6	97.4	45.0731707317073
YBR009C_HHF1	HHF1	chrII:255260-255740(-)	ORFS	9.718653451495313e-4	7.882745078566302e-4	5.170489276743996e-4	6.048483185623038e-4	5.405357349241206e-5	1.1248109805191794e-4	2123	882	435	856	76	118	39.0353273669336	36	15	16	18	36	50	53	58	64	74	32.9727891156463	29	12	15	16.15	29	42	45.8000000000001	49	54	62.9499999999999	38.3402298850575	30	13	15	17.1	30	48.5	54.2	62.9	70	82.3	32.5245327102804
YBR010W_HHT1	HHT1	chrII:256304-256896(+)	ORFS	7.979092306149943e-4	7.435877443726942e-4	5.075399818780888e-4	4.875529670654084e-4	1.5647087063592961e-4	1.2773277236404238e-4	1743	832	427	690	220	134	35.9672977624785	34	10	12	15	34	47	51	55	61	72	32.3569711538462	28	9	12	13	28	42	46.8000000000001	52	57	69	38.4941451990632	34	9	12	14	34	53	59	64	73.8000000000001	83	32.3202898550725
YBR011C_IPP1	IPP1	chrII:256900-258028(-)	ORFS	6.614910144800153e-4	6.1399613026928e-4	9.996279268371727e-4	7.200238745502191e-4	0.0016152061237008919	8.855503397477267e-4	1445	687	841	1019	2271	929	32.8622837370242	30	13	16	18	30	40	44	47.3999999999999	51.6000000000001	56	30.0640465793304	26	11	13	15	26	37	40	43	49	59	24.3234244946492	21	9	12	13	21	29	32	34	38	47	26.1589793915604
YBR012W-B	NA	chrII:259868-265140(+)	ORFS	1.3733377463252913e-6	8.93735269678719e-7	1.1886182245388497e-8	1.413197005986691e-6	7.112312301633165e-9	9.53229644507779e-9	3	1	NA	2	NA	NA	15	15	15	15	15	15	15	15	15	15	15	9	9	9	9	9	9	9	9	9	9	9	NA	NA	NA	NA	NA	NA	NA	NA	NA	NA	NA	36
YBR014C_GRX6	GRX6	chrII:266443-267428(-)	ORFS	6.45468740772887e-5	5.988026306847418e-5	8.914636684041372e-5	1.0175018443104176e-4	6.187711702420854e-5	5.624054902595897e-5	141	67	75	144	87	59	35.2127659574468	31	17	18	20	31	47	49	54	59	63	28.865671641791	27	12.3	14	15	27	37	38	44	47	57.1	36.4133333333333	31	11	13	15.1	31	45	48	55.7	62	76.3	35.7638888888889
YBR015C_MNN2	MNN2	chrII:267588-269668(-)	ORFS	2.3346741687529953e-4	2.0019670040803306e-4	1.2599353180111806e-4	1.7170343622738296e-4	6.187711702420854e-5	8.769712729471567e-5	510	224	106	243	87	92	37.6352941176471	37	14	17	20	37	48	50	55	59.1	66	38.7633928571429	34	12	14	17	34	47	52.4	58.55	64	70	35.4433962264151	30.5	14	15	17	30.5	49.75	54	56	59.5	68.75	35.2716049382716
YBR016W_YBR016W	YBR016W	chrII:270208-270880(+)	ORFS	7.141356280891516e-5	6.345520414718906e-5	1.2123905890296266e-4	9.751059341308167e-5	4.5518798730452255e-5	3.240980791326449e-5	156	71	102	138	64	34	42	38.5	15	17	18.25	38.5	50	52	53.75	57	64	30.169014084507	29	9	10	14	29	41	44	47	51	55	33.4117647058824	29.5	10	12	15	29.5	47.75	51.8	54	59.7	64.85	32.2463768115942
YBR017C_KAP104	KAP104	chrII:270684-273836(-)	ORFS	7.965358928686691e-5	8.043617427108472e-5	6.775123879871444e-5	6.571366077838113e-5	6.827819809567838e-5	4.09888747138345e-5	174	90	57	93	96	43	39.5862068965517	41	14	16	19	41	54	56	58	62.4	65.7	36.5777777777778	34	9.45	14	18	34	47	51.2	53.3	63	69.65	29.859649122807	27	9.6	11	12.4	27	38	43.6	47	53	63.2	34.1935483870968
YBR018C,YBR019C_GAL7,GAL10	GAL7,GAL10	chrII:274180-278428(-)	ORFS	5.493350985301165e-6	3.574941078714876e-6	8.320327571771949e-6	1.271877305388022e-5	8.534774761959798e-6	9.53229644507779e-9	12	4	7	18	12	NA	31.5	30	11	11	11	30	37	50.2	55	55	55	41.5	43.5	25.1	27.2	29.3	43.5	51.5	52.4	53.3	54.2	55.1	50.8571428571429	37	21.9	22.8	23.7	37	66.5	68	73.1	85.4	97.7	50.8333333333333
YBR021W_FUR4	FUR4	chrII:281344-283512(+)	ORFS	1.785339070222879e-5	1.5193499584538223e-5	1.1886182245388497e-6	2.119795508980037e-6	7.112312301633165e-9	2.8596889335233375e-6	39	17	1	3	NA	3	37.3846153846154	32	16	17	18.4	32	48	52	55.9	65	69	37.2352941176471	35	13.6	14	14.4	35	48	51.2	55.6	62.8	72.2	39	39	39	39	39	39	39	39	39	39	39	35
YBR022W_POA1	POA1	chrII:283664-284392(+)	ORFS	1.922672844855408e-5	1.787470539357438e-5	2.733821916439354e-5	2.2611152095787056e-5	4.267387380979899e-6	2.8596889335233375e-6	42	20	23	32	6	3	28.9285714285714	21.5	7.25	12	13	21.5	30	34	35	39	114.05	28.85	22.5	12.9	13.9	15.7	22.5	34.25	38.2	40.95	53.3	65.8	32.9565217391304	31	13.2	15.2	16.6	31	45	46.6	51.9	55.6	57.8	34.25
YBR023C_CHS3	CHS3	chrII:284244-288060(-)	ORFS	1.107825782035735e-4	1.2959161410341428e-4	5.467643832878708e-5	8.337862335321478e-5	7.112312301633164e-6	1.6204903956632244e-5	242	145	46	118	10	17	38.0619834710744	35	12	16	19	35	53	55	58	61	71	34.5379310344828	30	9	11.4	13.6	30	42	47	50.4	54.6	65.8	29.9347826086957	23	9	13	13.75	23	42.5	47	51	56	61.5	32.3559322033898
YBR024W_SCO2	SCO2	chrII:289344-290560(+)	ORFS	5.493350985301165e-6	7.149882157429752e-6	1.5452036919005044e-5	1.9784758083813675e-5	7.112312301633165e-9	2.8596889335233375e-6	12	8	13	28	NA	3	42.75	45	26	26	26	45	53.5	54.6	55	55	55	28.375	27.5	8.35	8.7	9.5	27.5	39.5	40.2	40.9	45.5	50.75	42.5384615384615	45	18	21.8	27.2	45	56	57.2	58.2	58.8	61.4	30.5
YBR025C_OLA1	OLA1	chrII:290388-292076(-)	ORFS	6.587443389873648e-4	6.327645709325331e-4	8.510506487698163e-4	6.903467374244986e-4	8.392528515927134e-4	6.691672104444609e-4	1439	708	716	977	1180	702	36.0027797081306	32	13	16	17	32	45	49	53	59	68.0999999999999	32.728813559322	28	11	14	16	28	41	45	48.9499999999999	54.3000000000001	66	26.213687150838	21	8.75	11	12	21	32	36	41	49.5	60	29.1422722620266
YBR026C,YBR027C	NA	chrII:292732-294116(-)	ORFS	3.9826794643433454e-5	2.681205809036157e-5	1.1648458600480727e-4	9.115120688614158e-5	5.120864857175879e-5	3.62227264912956e-5	87	30	98	129	72	38	44.4827586206897	39	7	15.6	21	39	46	49.2	52	53.8	57	33	30	19	19	22	30	39.75	44.2	46.3	48.4	56.4	41.9795918367347	40.5	13	18.7	21.55	40.5	48.75	57.2	62.9	68	74.3	44.2093023255814
YBR027C,YBR028C	NA	chrII:294260-296100(-)	ORFS	1.5106715209578206e-5	2.5024587551004133e-5	1.3074800469927346e-5	9.185780538913493e-6	4.978618611143215e-6	4.766148222538895e-6	33	28	11	13	7	5	51	51	18	33	33	51	65	65	68	68	111	44.8928571428571	45	18.8	24	25.2	45	54.75	60	63.9	66.3	74.15	51.3636363636364	51	8	10	11.5	51	74	74	88	102	107	39.6153846153846
YBR029C_CDS1	CDS1	chrII:296308-297860(-)	ORFS	1.290937481545774e-4	1.1886679086726963e-4	4.9921965430631684e-5	6.783345628736118e-5	1.9203243214409545e-5	1.6204903956632244e-5	282	133	42	96	27	17	43.436170212766	40	15.05	19	22	40	54	59	62	71	78.7499999999999	38.5413533834586	38	12.6	17.4	20	38	51	52	55	61.8	71	39.0476190476191	41	11.1	14.1	15.15	41	51.75	55.8	57.85	58.9	61.95	38.90625
YBR030W_YBR030W	YBR030W	chrII:298016-300016(+)	ORFS	2.6093417180180537e-5	1.9662175932931817e-5	4.754472898155399e-6	8.479182035920147e-6	2.1336936904899495e-6	1.906459289015558e-6	57	22	4	12	3	2	35.5789473684211	37	11	11.6	12.8	37	57	61.8	63.6	65.6	69.4	43.6818181818182	37	14.05	15.5	20.6	37	46	46	54.5	57.8	76.05	37	37.5	5.5	7	8.5	37.5	63	64.2	65.4	66.6	67.8	24.4166666666667
YBR031W_RPL4A	RPL4A	chrII:300104-301392(+)	ORFS	0.005616493603221667	0.005045135597336369	0.0032009488786831223	0.0036121315473019826	0.0028776415572407785	0.004185631369033657	12269	5645	2693	5112	4046	4391	35.2443556932105	32	14	17	20	32	43	46	50	54	62	34.1273693534101	31	13	16	18	31	42	45	49	54	61	23.9725213516524	21	11	13	14	21	28	29	32	35	42	24.5811815336463
YBR034C_HMT1	HMT1	chrII:304756-306020(-)	ORFS	2.513208075775283e-4	1.7517211285702892e-4	1.1886182245388497e-6	2.049135658680702e-5	1.2802162142939697e-5	1.143875573409335e-5	549	196	1	29	18	12	39.5136612021858	38	11	14	18	38	49	51	54	57	63	34.3826530612245	28	9.75	11	14	28	45	48	53.75	60	72	45	45	45	45	45	45	45	45	45	45	45	35.9655172413793
YBR035C_PDX3	PDX3	chrII:306140-306988(-)	ORFS	8.652027801849335e-5	8.222364481044214e-5	9.033498506495257e-5	1.0881616946097522e-4	6.827819809567838e-5	4.670825258088118e-5	189	92	76	154	96	49	33.3174603174603	31	11	14	15	31	47	49	52	59	61	31.6413043478261	24	10	12.1	14	24	39.25	41.8	45.7	54	62.9	33.8684210526316	33	9.5	11	13	33	48.5	52	56.25	60.5	66.5	38.0324675324675
YBR036C_CSG2	CSG2	chrII:308860-310372(-)	ORFS	1.757872315296373e-4	1.87684406632531e-4	2.1989437153968716e-4	3.3139469790387905e-4	4.0540180119309036e-5	6.0053467603990084e-5	384	210	185	469	57	63	44.9140625	43	21	26.3	29	43	52	56	58	62.7	68	38.4190476190476	37	13.45	16	20	37	47	50	55.65	58.1	68	37.9135135135135	35	11	13	16.6	35	48	52.2	57	61	67	37.8976545842217
YBR037C_SCO1	SCO1	chrII:310444-311500(-)	ORFS	1.64800529559035e-5	2.3237117011646694e-5	4.9921965430631684e-5	6.783345628736118e-5	4.267387380979899e-6	2.8596889335233375e-6	36	26	42	96	6	3	37.4166666666667	41.5	14	15	16	41.5	49.5	54	57	58	68	27.8846153846154	26.5	9.75	12.5	13.75	26.5	35.75	38	41	46.5	52.75	38.3333333333333	30	12	13.2	16	30	50.25	59.2	60	63.8	77.3499999999999	31.0416666666667
YBR038W_CHS2	CHS2	chrII:311832-314960(+)	ORFS	7.141356280891516e-5	8.40111153497996e-5	5.5865056553325934e-5	8.549841886219481e-5	9.246005992123114e-6	1.7158133601140022e-05	156	94	47	121	13	18	44.7692307692308	43.5	9	18	21.25	43.5	58.25	62	66	68	75	35.4468085106383	35.5	8.65	11.3	15	35.5	46	50	53.05	58	66	34.5744680851064	29	12.3	13.6	16	29	43.5	47.6	55.6	67	83.4	30.8181818181818
YBR039W_ATP3	ATP3	chrII:315496-316656(+)	ORFS	1.442004633641556e-4	9.473593858594422e-5	1.1529596778026843e-4	1.2789432904179553e-4	3.6272792738329144e-5	3.145657826875671e-5	315	106	97	181	51	33	31.247619047619	28	9	12	14	28	40	43	49	53	60	26.9245283018868	25.5	7.25	9.5	11	25.5	36.75	40	42	46.5	53.75	33.2268041237113	32	9	12.6	14	32	43	44.8	49.2	57.4	65.2	34.3812154696133
YBR041W_FAT1	FAT1	chrII:318200-320360(+)	ORFS	8.10269270331922e-5	7.596749792269112e-5	1.3312524114835118e-4	1.3849330658669573e-4	2.3470630595389444e-5	3.145657826875671e-5	177	85	112	196	33	33	38.4237288135593	40	11.4	16.2	17.4	40	51	53	57.8	61	65.4	33.6588235294118	34	11.2	13	15	34	45	47	48.4	51.2	56	37.0089285714286	34	12.55	16	18	34	49	54	58	63.8	70.9	40.6530612244898
YBR042C_CST26	CST26	chrII:320476-321668(-)	ORFS	6.866688731626458e-6	8.93735269678719e-6	3.5658546736165488e-6	5.652788023946764e-6	7.112312301633165e-9	9.53229644507779e-9	15	10	3	8	NA	NA	43.2	44	36	36	36.2	44	47	47.8	50.6	51	51	45.9	38.5	17.45	17.9	20.1	38.5	47.75	52.2	61.65	74.8	100.9	23.6666666666667	13	10.3	10.6	10.9	13	30.5	34	37.5	41	44.5	56.75
YBR043C_QDR3	QDR3	chrII:321780-324116(-)	ORFS	2.2431183189979763e-5	3.574941078714876e-5	1.5452036919005044e-5	1.9078159580820332e-5	7.112312301633165e-9	6.6726075115544535e-6	49	40	13	27	NA	7	45.0408163265306	50	16	16	17	50	58	58.4	59	65	69	48.2	46.5	16.95	25.5	26	46.5	61.25	62	66.75	72.2	78	39.5384615384615	43	17	19.6	21.4	43	51	52.8	54.4	55.6	59.6	46.5555555555556
YBR044C_TCM62	TCM62	chrII:324284-326148(-)	ORFS	1.64800529559035e-5	1.6087234854216942e-5	1.1886182245388498e-5	1.9078159580820332e-5	4.267387380979899e-6	2.8596889335233375e-6	36	18	10	27	6	3	34.9166666666667	31.5	11	17	17	31.5	45.5	50	59	62	70	31.5555555555556	29	12.85	13.7	15.1	29	38.75	42	44.9	52	67.5	34.8	30.5	19.9	20.8	21.35	30.5	34.5	38.4	46.05	54.7	66.85	48.4074074074074
YBR045C_GIP1	GIP1	chrII:328148-330228(-)	ORFS	1.3733377463252913e-6	8.93735269678719e-7	2.3772364490776995e-6	1.413197005986691e-6	7.112312301633165e-9	9.53229644507779e-9	3	1	2	2	NA	NA	66	66	66	66	66	66	66	66	66	66	66	48	48	48	48	48	48	48	48	48	48	48	20	20	19.1	19.2	19.3	20	20.5	20.6	20.7	20.8	20.9	40.5
YBR046C_ZTA1	ZTA1	chrII:330228-331556(-)	ORFS	9.61336422427704e-6	1.6980970123895662e-5	4.754472898155399e-5	5.016849371252753e-5	8.534774761959798e-6	9.53229644507779e-6	21	19	40	71	12	10	30.4285714285714	36	13	13	17	36	38	38	38	46	46	28.4736842105263	26	12.3	14.6	15	26	41	42	44.1	49.8	53.2	44.75	45.5	24.85	26	26.85	45.5	52	57.2	59	59.6	66.5	52.4225352112676
YBR047W_FMP23	FMP23	chrII:331784-332424(+)	ORFS	4.120013238975875e-6	4.468676348393595e-6	8.320327571771949e-6	9.892379041906838e-6	7.112312301633165e-9	9.53229644507779e-9	9	5	7	14	NA	NA	46.6666666666667	49	36	36	36	49	55	55	55	55	55	43.2	49	26.4	28.8	31.2	49	50	51.4	52.8	54.2	55.6	37.1428571428571	38	13.8	18.6	23.4	38	45	47.4	50.9	56.6	62.3	46.5714285714286
YBR048W_RPS11B	RPS11B	chrII:332736-334040(+)	ORFS	0.0026903686450512458	0.003036912446368287	0.0024556852518972635	0.0015135339934117462	0.004776628941776833	0.0036727938202884727	5877	3398	2066	2142	6716	3853	28.8339288752765	25	11	13	15	25	35	39	42	47	58	26.4031783402001	23	9.85000000000002	12	13	23	32	35	39	45	54	20.2192642787996	18	8	10	12	18	24	26	28	31	36	21.2665732959851
YBR049C_REB1	REB1	chrII:334204-336948(-)	ORFS	3.2960105911807e-5	2.949326389939773e-5	2.2583746266238144e-5	3.674312215565397e-5	7.112312301633165e-9	1.906459289015558e-6	72	33	19	52	NA	2	38.2916666666667	37.5	13	17	18	37.5	50.25	55.6	58	63	64	39.3030303030303	36	9.4	11.4	13.8	36	51	55.6	62.4	67.2	82.9999999999999	39.2105263157895	34	10	10.8	11.7	34	58.5	60.4	65.8	77.6	81.6	29.6346153846154
YBR052C_RFS1	RFS1	chrII:338668-339420(-)	ORFS	7.599135529666612e-5	6.166773360783162e-5	2.626846276230858e-4	2.9535817425121845e-4	5.760972964322863e-5	6.291315653751342e-5	166	69	221	418	81	66	34.9277108433735	32	13	15	18	32	48	50	54	57	59.75	32.3913043478261	33	11.4	14.6	16	33	42	44.4	48.8	51.2	53	43.2986425339367	42	15	19	23	42	54	58	62	68	75	40.811004784689
YBR053C_YBR053C	YBR053C	chrII:339636-340772(-)	ORFS	2.746675492650583e-5	3.3068204978112604e-5	9.984393086126337e-5	1.1658875299390202e-4	2.3470630595389444e-5	1.81113632456478e-5	60	37	84	165	33	19	31.65	25	15.95	16	16.85	25	34.75	44.2	49.3	52.7	69.1999999999999	34.7297297297297	34	15.8	17.2	21.4	34	43	44.6	47.6	50.4	53.2	45.8333333333333	44	19.15	24.3	29.45	44	56	62	65	69.1	72.7	48.6787878787879
YBR054W_YRO2	YRO2	chrII:342576-344584(+)	ORFS	1.3733377463252915e-5	1.4299764314859504e-5	4.599952528965348e-4	5.645722038916831e-4	4.9786186111432154e-5	2.4783970757202257e-5	30	16	387	799	70	26	47.1	42.5	27	27.9	28	42.5	46	50.6000000000001	69	71.9	98	48.75	47	27.75	29.5	32	47	62.5	67	67	71	75.25	43.0258397932817	41	17	22	25	41	52	55.8	61	67	74.7	42.2765957446809
YBR055C_PRP6	PRP6	chrII:344500-347324(-)	ORFS	1.8311169951003887e-5	2.1449646472289255e-5	1.6640655143543897e-5	1.1305576047893528e-5	6.401081071469848e-6	1.048552608958557e-5	40	24	14	16	9	11	34.775	32	16	22	23.7	32	41.75	44	49	50.3	66	41.625	37.5	10.6	14	15.35	37.5	46.5	48	48.55	66.5	88.45	40.3571428571429	31.5	12.8	17.9	19.85	31.5	50.75	60.2	74.3	78.2	86.65	28
YBR056W_YBR056W	YBR056W	chrII:347816-349456(+)	ORFS	3.067120966793151e-5	2.770579336004029e-5	1.3312524114835118e-4	1.2294813952084212e-4	1.7069549523919596e-5	2.097105217917114e-5	67	31	112	174	24	22	40.3582089552239	38	14	15	18	38	49	56	57	58	67	29.4193548387097	26	10.5	12	14	26	38.5	41	45	49	57.5	38.0803571428571	38	15.65	20.1	23.65	38	47	48	52	55	63	39.0287356321839
YBR056W-A	NA	chrII:351064-352016(+)	ORFS	5.813796459443734e-5	6.077399833815289e-5	5.467643832878708e-5	8.69116158681815e-5	2.7738017976369346e-5	2.9550118979741153e-5	127	68	46	123	39	31	33.2992125984252	32	10	15	18.8	32	46	47	51	52	56	37	34	14	15.7	17	34	49	52	58.95	66	73.25	38.7826086956522	39.5	6	8	11.5	39.5	53.75	56	62.25	65	71.75	34.479674796748
YBR057C_MUM2	MUM2	chrII:352052-353380(-)	ORFS	9.61336422427704e-6	9.831087966465908e-6	1.6640655143543897e-5	4.239591017960074e-6	7.112312301633165e-9	9.53229644507779e-9	21	11	14	6	NA	NA	29.1428571428571	25	13	13	18	25	46	46	46	54	54	34.5454545454545	26	7.5	13	13.5	26	50	54	62	70	73	37.4285714285714	35	11.85	15.6	16.9	35	50	54.2	59.65	68.1	73.05	35.8333333333333
YBR058C_UBP14	UBP14	chrII:353572-356060(-)	ORFS	2.060006619487937e-5	2.4130852281325414e-5	9.508945796310798e-6	2.402434910177375e-5	6.401081071469848e-6	5.719377867046675e-6	45	27	8	34	9	6	39	38	12	16	27	38	55	55.4	57	61	61.8	41.1851851851852	41	15.5	19	19	41	57.5	58.8	60.7	70.6	80.9	31.125	30.5	9.15	12.3	15.05	30.5	44.25	44.6	44.95	50.1	56.05	40.5
YBR058C-A_TSC3	TSC3	chrII:356140-356628(-)	ORFS	1.263470726619268e-4	1.1350437924919732e-4	9.627807618764682e-5	8.620501736518816e-5	1.1095207190547739e-4	8.960358658373123e-5	276	127	81	122	156	94	32.5108695652174	29	15	17	19	29	40.25	44	45.75	50	58	29.3622047244094	28	12.3	15	15.9	28	35	37.8	40.1	47.2	56	33.2469135802469	23	10	12	14	23	38	45	50	62	73	33.2131147540984
YBR059C_AKL1	AKL1	chrII:356764-360332(-)	ORFS	1.5106715209578206e-5	1.6980970123895662e-5	4.873334720609284e-5	4.946189520953419e-5	1.0668468452449747e-5	1.143875573409335e-5	33	19	41	70	15	12	31.9090909090909	27	14	16	16	27	43	43	61	61	65	30.8947368421053	26	10.5	11	12.4	26	44.5	50.2	52	52.4	55.8	41.2682926829268	31	9	15	17	31	55	66	70	73	93	40.3857142857143
YBR060C_ORC2	ORC2	chrII:360564-362620(-)	ORFS	1.64800529559035e-5	1.6087234854216942e-5	1.7829273368082743e-5	2.1197955089800366e-5	7.112312301633165e-9	2.8596889335233375e-6	36	18	15	30	NA	3	31.6666666666667	26.5	12	15	16.25	26.5	36.5	44	55.25	59	66	37.8888888888889	37	15.4	18.8	21.1	37	42	49.2	60.3	68.3	69.45	30.9333333333333	27	12.7	17.2	19.1	27	41	44.2	48.4	50.8	53.2	32.5333333333333
YBR061C_TRM7	TRM7	chrII:364604-365740(-)	ORFS	7.416023830156573e-5	4.736796929297211e-5	1.0697564020849647e-5	9.185780538913493e-6	8.534774761959798e-6	1.2391985378601128e-5	162	53	9	13	12	13	38.8888888888889	35	10.15	15	18	35	51	55	63	69	72.9	35.5660377358491	36	10.8	16	19	36	43	46.2	55	59	70	36.5555555555556	36	12.8	17.6	20.8	36	41	47	53	61	71	26.6153846153846
YBR062C_YBR062C	YBR062C	chrII:365852-366603(-)	ORFS	1.785339070222879e-5	1.787470539357438e-5	3.5658546736165486e-5	2.7557341616740474e-5	6.401081071469848e-6	8.579066800570011e-6	39	20	30	39	9	9	30.5384615384615	28	17	18	18.7	28	39	43	44.2	47	54	36.25	30	15.8	16	16.85	30	46	47.8	57.55	72.1	74.65	41.6	39.5	17.9	21.7	23	39.5	53	54.2	55.65	56.6	71.8999999999999	43.8717948717949
YBR066C_NRG2	NRG2	chrII:369963-370763(-)	ORFS	8.24002647795175e-6	5.362411618072314e-6	1.7829273368082743e-5	1.8371561077826985e-5	6.401081071469848e-6	2.8596889335233375e-6	18	6	15	26	9	3	37.8333333333333	41.5	8	8	17.35	41.5	46	46	54.55	65	65	38.6666666666667	37.5	18.25	22.5	26.75	37.5	42.5	44	50	56	62	31.6	32	6.4	10.2	15.2	32	39.5	40.4	41.8	50.4	61.4	29.7692307692308
YBR067C_TIP1	TIP1	chrII:371955-372803(-)	ORFS	1.5106715209578208e-4	1.2869787883373554e-4	7.476408632349364e-4	9.694531461068701e-4	1.031285283736809e-4	1.4870382454321355e-4	330	144	629	1372	145	156	39.9363636363636	38	15	18	21	38	51	55.2	59	64.1	67	35.9583333333333	36	13.15	16	20	36	45	47	52	56.7	63.55	38.1685214626391	36	13.4	18.8	21	36	48	49.4	53	58	65.6	37.0072886297376
YBR068C_BAP2	BAP2	chrII:373659-375747(-)	ORFS	2.916053814697369e-4	3.592815784108451e-4	3.9462125054689806e-4	4.939123535923485e-4	1.2162054035792711e-4	8.1977749427669e-5	637	402	332	699	171	86	48.8540031397174	50	13	17	22.4	50	63	66	70	74	86	42.7960199004975	42	9	12	14	42	56.75	60.8	64	69	79	40.5873493975904	32	10	12	14	32	56	60	64.35	79.9	95	37.8497854077253
YBR069C_TAT1	TAT1	chrII:375851-378547(-)	ORFS	1.2955152740335248e-4	1.4299764314859505e-4	2.3772364490776996e-5	3.1796932634700545e-5	4.267387380979899e-6	1.81113632456478e-5	283	160	20	45	6	19	48.6007067137809	42	17	18	21	42	57	60	63	81	96.5999999999999	36.36875	32	13	15	17	32	46	50	53	61.1	66.1999999999999	29.95	25	11.75	15.6	18.55	25	38.25	42	42.15	44.5	58.85	39.2222222222222
YBR070C_ALG14	ALG14	chrII:379179-379979(-)	ORFS	2.3346741687529955e-5	1.4299764314859504e-5	1.6640655143543897e-5	1.9078159580820332e-5	7.112312301633165e-9	1.143875573409335e-5	51	16	14	27	NA	12	39.1764705882353	39	18.5	21	24	39	46	48	49	65	67.5	35.375	30	15.5	19	21.75	30	36	39	42	48	69.5	34.9285714285714	36	9.55	14.1	18.65	36	47	47.4	48.35	52.9	58.85	40.7777777777778
YBR071W_YBR071W	YBR071W	chrII:380239-381375(+)	ORFS	1.5106715209578206e-5	2.4130852281325414e-5	2.3772364490776996e-5	1.6251765568846948e-5	7.112312301633165e-9	9.53229644507779e-7	33	27	20	23	NA	1	55.6363636363636	60	32	39	39	60	66	66	67	67	76	48.3703703703704	51	24.3	27.4	30.8	51	61	63	67.1	69.6	73.4	52	43.5	9.85	10.9	12.7	43.5	64.25	68	68.3	71.1	89.2000000000001	35.4347826086956
YBR072W_HSP26	HSP26	chrII:381943-382799(+)	ORFS	1.3733377463252913e-6	1.0724823236144628e-5	0.002084836365841142	0.003020002001793559	2.930272668272864e-4	8.1977749427669e-5	3	12	1754	4274	412	86	19	19	19	19	19	19	19	19	19	19	19	49.25	47.5	34.1	35.4	37.6	47.5	56.25	56.8	58.4	60.6	67.75	50.6619156214367	47.5	28	32	35.95	47.5	57.75	60	64	69	80	48.8809078146935
YBR073W_RDH54	RDH54	chrII:383135-385991(+)	ORFS	3.9826794643433454e-5	3.574941078714876e-5	2.1395128041699294e-5	1.9078159580820332e-5	1.9203243214409545e-5	1.048552608958557e-5	87	40	18	27	27	11	39.1724137931034	36	13	16.6	21	36	50	53.2	58	62.2	69	27.275	22.5	8	11.8	13.85	22.5	36.25	38.4	40.75	49.3	58.2	27.4444444444444	20.5	9.55	12.1	13	20.5	31.25	42.8	53.15	57	58.95	30.4444444444444
YBR074W_YBR074W	YBR074W	chrII:386271-389303(+)	ORFS	6.31735363309634e-5	7.50737626530124e-5	5.111058365517053e-5	5.864767574844768e-5	3.200540535734924e-5	2.6690430046217814e-5	138	84	43	83	45	28	40.6739130434783	43	14	20	21	43	54	59	61.35	66	71	43.5476190476191	36.5	13	14	17.45	36.5	57	58.4	64	80.3	97.95	28.7674418604651	26	7.3	10.2	13.3	26	40	45	48.1	51.8	54	36.6144578313253
YBR076C-A,YBR076C-A,YBR077C	NA	chrII:391155-392347(-)	ORFS	6.31735363309634e-5	4.468676348393595e-5	7.607156637048638e-5	8.83248128741682e-5	1.7069549523919596e-5	1.906459289015558e-5	138	50	64	125	24	20	37.7173913043478	36.5	12	16	19.55	36.5	51	52	55.45	58	64	36.06	35	11.45	16.8	18.35	35	47.5	51.2	52.65	54.3	58.55	42.5625	35.5	17	19.9	24	35.5	50.75	55.8	59.55	69.8	88.95	36.648
YBR078W_ECM33	ECM33	chrII:392943-395295(+)	ORFS	0.0015102137417090454	0.0016212357791971965	0.0018827712676695377	0.0017573104769444503	0.001975800357393693	0.0021228424183188242	3299	1814	1584	2487	2778	2227	42.0415277356775	39	14	17	20	39	52	55	60	66	75	39.1008820286659	36	12	15	17	36	49	52	56	62	73.3499999999999	28.4059343434343	22	8	10	12	22	35	40	47	56	68	32.2895054282268
YBR079C_RPG1	RPG1	chrII:395227-398299(-)	ORFS	1.757872315296373e-4	1.3316655518212913e-4	6.537400234963674e-5	5.440808473048761e-5	6.401081071469848e-5	5.4334089736943406e-5	384	149	55	77	90	57	35.75	32	15	16	18	32	48	52	54	59.7	69	36.5838926174497	33	15	17	19	33	47	51.4	55.8	62	69	20.0909090909091	15	7.7	9.4	10.1	15	22.5	25.2	28.7	35.2	48.1	27.4415584415584
YBR080C_SEC18	SEC18	chrII:398467-400923(-)	ORFS	7.461801755034084e-5	5.362411618072314e-5	6.180814767602018e-5	7.984563083824805e-5	5.191987980192211e-5	2.6690430046217814e-5	163	60	52	113	73	28	35.5337423312883	35	12	14	18	35	47	51.6	53	57	60.7	41.1	38	10.95	16.8	18.7	38	56	57.4	62	65.1	77.5	40.5	39.5	11.55	15.2	18	39.5	50	54.8	58.05	62	84.5499999999999	34.8053097345133
YBR081C_SPT7	SPT7	chrII:401123-405387(-)	ORFS	1.785339070222879e-5	1.6980970123895662e-5	2.0206509817160445e-5	3.8156319161640664e-5	4.267387380979899e-6	2.8596889335233375e-6	39	19	17	54	6	3	37.0769230769231	26	11	14	17.5	26	44	70	70.6	72	73	27.4736842105263	20	11.4	12.8	13	20	32	39.2	47.9	52	61.1	29.0588235294118	26	10	12.8	14.4	26	34	39.6	45.8	51.4	57.8	32.3333333333333
YBR082C_UBC4	UBC4	chrII:406451-407275(-)	ORFS	5.218683436036107e-4	4.0039340081606613e-4	9.972506903880949e-4	8.359060290411278e-4	6.095251642499622e-4	4.3848563647357834e-4	1140	448	839	1183	857	460	36.2868421052632	31	14	16.9	19	31	42	46	53	60.2000000000003	71	31.921875	29	13	15	17	29	39	41.6	47	51.3	63	36.5935637663886	32	12	15	17	32	46.5	51	57	63	73	36.0803043110735
YBR083W_TEC1	TEC1	chrII:407335-410687(+)	ORFS	3.7080119150782865e-5	2.5024587551004133e-5	6.656262057417559e-5	8.055222934124139e-5	4.0540180119309036e-5	2.1924281823678918e-5	81	28	56	114	57	23	42.6666666666667	45	15	18	20	45	53	53	59	63	68	41.6785714285714	42	13.45	18.7	21.05	42	48.75	53.4	56.9	66.4	75.9	38.2857142857143	33	13.75	17	18	33	54.25	56	58	62.5	72.25	39.5526315789474
YBR084C-A_RPL19A	RPL19A	chrII:414083-415299(-)	ORFS	0.0014044667352419982	0.0010698011178054267	0.00082133519315634505	5.822371664665168e-4	0.0013449382562388315	0.001125764210163687	3068	1197	691	824	1891	1181	27.751629726206	24	9	11	13	24	36	39	43	48	58	25.655806182122	21	9	11	12	21	31	34	38	44	54.2	18.7973950795948	17	6	8	10	17	22	24	26	28	35	20.4927184466019
YBR084W_MIS1	MIS1	chrII:410975-414143(+)	ORFS	2.0416954495369334e-4	1.8857814190220972e-4	1.4620004161827851e-4	9.6097396407095e-5	2.240378375014447e-4	1.734877953004158e-4	446	211	123	136	315	182	38.432735426009	33	12	15.5	17	33	45	50	54	59	69	34.6018957345972	29	9	13	15.5	29	45	49	52.5	60	73	20.1463414634146	18	10	11	11	18	23	24.6	27	28.8	33	21.3676470588235
YBR085C-A_YBR085C-A	YBR085C-A	chrII:418531-419267(-)	ORFS	1.0712034421337272e-4	1.1976052613694836e-4	0.0013562133941988274	0.0017269267413157364	3.0511819774006277e-4	1.81113632456478e-4	234	134	1141	2444	429	190	36.3589743589744	35.5	15	18	21	35.5	46	50	54	57.7	63.35	35.5	30	13	15	16	30	43	45	50	53.7	80.45	43.5170902716915	42	16	20	24	42	54	57	62	66	76	41.1865793780687
YBR085W_AAC3	AAC3	chrII:415871-417183(+)	ORFS	6.866688731626458e-6	1.787470539357438e-5	1.4263418694466195e-5	2.3317750598780403e-5	2.3470630595389444e-5	4.766148222538895e-6	15	20	12	33	33	5	41.8	32	23	23	23.9	32	35	45.4000000000001	81.8	87	87	30.35	25.5	11.95	12.9	15.55	25.5	39	48.4	50.15	51.7	58.7	39.8333333333333	36	15.3	18.6	21.9	36	48.5	56.2	61.8	66.2	73.75	31.4848484848485
YBR086C_IST2	IST2	chrII:420075-423339(-)	ORFS	2.444541188459019e-4	2.0198417094739052e-4	2.8170251921570737e-4	3.4905966047871266e-4	5.476480472257537e-5	4.861471186989673e-5	534	226	237	494	77	51	38.6966292134831	38	10	15	17	38	51	54	56	60.4	65.35	37.1150442477876	34.5	12	13.5	15	34.5	49	54	58	64.5	70.5	38.0970464135021	35	10	12.6	15	35	52	58.8	64.2	69	76.2	38.4777327935223
YBR087W_RFC5	RFC5	chrII:423743-424879(+)	ORFS	7.004022506258986e-5	4.111182240522107e-5	2.733821916439354e-5	4.168931167660739e-5	6.401081071469848e-6	1.143875573409335e-5	153	46	23	59	9	12	34.2745098039216	31	12	15	17	31	43	50	54	59	67	34.5434782608696	29.5	12.5	16	17.75	29.5	46	50	51.25	55.5	64.25	44.6521739130435	28	12.1	13.6	16	28	60.5	72	78.2	88.8	121.6	30.6949152542373
YBR088C_POL30	POL30	chrII:424891-425811(-)	ORFS	1.3596043688620386e-4	1.4121017260923762e-4	3.684716496070434e-5	5.582128173647429e-5	6.401081071469848e-6	2.6690430046217814e-5	297	158	31	79	9	28	41.4848484848485	36	8.8	12	16	36	52	58	60.6	71	85.7999999999999	33.126582278481	32	9.85	12	17.55	32	42	46.8	50.45	53	60.15	31.0967741935484	27	9	12	15	27	36	42	50.5	59	69	32.7848101265823
YBR089C-A,YBR090C_NHP6B,YBR090C	NHP6B,YBR090C	chrII:425940-426907(-)	ORFS	2.3300963762652445e-4	2.0377164148674794e-4	2.507984453776973e-4	2.755734161674047e-4	1.6998426400903266e-4	1.1820047591896461e-4	509	228	211	390	239	124	32.6483300589391	31	11	13.8	15	31	43	46	49	54.2	58	31.9649122807018	27	9.35	13	14	27	44	47.6	50	57	62	30.2796208530806	25	7	10	11.5	25	40.5	45	52	54	62.5	31.6512820512821
YBR090C,YBR091C	NA	chrII:427019-427515(-)	ORFS	7.004022506258986e-5	6.345520414718906e-5	1.6640655143543897e-5	2.8970538622727168e-5	2.1336936904899495e-6	8.579066800570011e-6	153	71	14	41	3	9	32.6666666666667	27	11	13	14	27	48	51	58	60	76	29.3802816901408	25	11.5	14	16	25	39	43	46.5	52	56	48.2857142857143	46	13.25	17.4	22.6	46	62.75	69	72.75	82.5	91.55	35.8292682926829
YBR092C_PHO3	PHO3	chrII:427555-429131(-)	ORFS	1.1536037069132449e-4	1.1618558505823348e-4	3.5658546736165486e-5	2.8970538622727168e-5	7.467927916714823e-5	7.149222333808343e-5	252	130	30	41	105	75	35.9047619047619	30	11	14	17	30	43	47.6	53	59	73	40.7	36	12	14	16	36	51.75	55	59.3	63.2	83.4	22.4	19	7.45	8.9	13	19	26.5	29	32.25	39.5	48.4	28.390243902439
YBR093C_PHO5	PHO5	chrII:429459-430987(-)	ORFS	1.0483144796949724e-4	1.0009835020401653e-4	3.446992851162664e-5	4.451570568858077e-5	7.681297285763818e-5	8.483743836119234e-5	229	112	29	63	108	89	40.9039301310044	40	16	19	22	40	53	57	59	60	65.6	38.7232142857143	36	13	19	21	36	47.25	51	52.7	60	72.35	21.7586206896552	20	6.2	9.6	13	20	24	25.8	27.8	36.4	40.4	28.3968253968254
YBR094W_PBY1	PBY1	chrII:431975-434391(+)	ORFS	4.120013238975874e-5	3.1280734438755165e-5	2.2583746266238144e-5	2.1197955089800366e-5	1.2802162142939697e-5	1.5251674312124464e-5	90	35	19	30	18	16	40.9333333333333	38.5	13	15.9	20	38.5	53	54.8	59	62	80	37.1714285714286	38	14.1	16	17	38	52	57	58.8	60.6	65.9	38.0526315789474	31	8	14.4	17.4	31	43	45	47.4	55.6	77.0999999999998	31.5333333333333
YBR095C_RXT2	RXT2	chrII:434283-435723(-)	ORFS	8.24002647795175e-6	8.93735269678719e-6	1.0697564020849647e-5	1.413197005986691e-5	2.1336936904899495e-6	9.53229644507779e-7	18	10	9	20	3	1	38	35	7	7	14.15	35	62	62	65.15	69	69	29.9	26	9.35	10.7	13.8	26	37.25	39.8	43.85	49	58	44.3333333333333	40	22.2	29.4	33.2	40	54	56.8	59.6	64.6	71.8	42.55
YBR096W_YBR096W	YBR096W	chrII:435935-436775(+)	ORFS	2.238540526510225e-4	2.1539019999257126e-4	2.626846276230858e-4	3.0171756077815857e-4	1.3940132111201005e-4	1.8206686210098577e-4	489	241	221	427	196	191	36.2638036809816	34	16	18	21	34	46	49	53	57	64	37.2157676348548	33	14	17	18	33	46	49	53	61	66	33.3076923076923	29	12	15	17	29	44	48	53	56	63	36.7564402810304
YBR097W_VPS15	VPS15	chrII:436903-441287(+)	ORFS	4.120013238975875e-6	5.362411618072314e-6	7.1317093472330975e-6	1.0598977544900183e-5	6.401081071469848e-6	9.53229644507779e-7	9	6	6	15	9	1	47.3333333333333	40	21	21	21	40	81	81	81	81	81	34.8333333333333	29.5	18	19	20	29.5	41.25	45	50.5	56	61.5	45.6666666666667	37.5	18.75	19.5	20.25	37.5	66.25	75	77.5	80	82.5	32.3333333333333
YBR098W_MMS4	MMS4	chrII:441495-443743(+)	ORFS	1.3733377463252913e-6	8.93735269678719e-7	3.5658546736165488e-6	7.065985029933455e-7	7.112312301633165e-9	9.53229644507779e-9	3	1	3	1	NA	NA	11	11	11	11	11	11	11	11	11	11	11	38	38	38	38	38	38	38	38	38	38	38	59.6666666666667	38	24.5	26	27.5	38	78	86	94	102	110	28
YBR099C	NA	chrII:442923-443307(-)	ORFS	2.7466754926505826e-6	8.93735269678719e-9	1.1886182245388497e-8	7.065985029933455e-9	7.112312301633165e-9	9.53229644507779e-9	6	NA	NA	NA	NA	NA	44.5	44.5	31	31	31	44.5	58	58	58	58	58	NA	NA	NA	NA	NA	NA	NA	NA	NA	NA	NA	NA	NA	NA	NA	NA	NA	NA	NA	NA	NA	NA	NA
YBR101C_FES1	FES1	chrII:443739-444755(-)	ORFS	9.52180837452202e-5	7.418002738333369e-5	7.381319174386257e-4	9.206978494003292e-4	4.907495488126884e-5	3.3363037557772267e-5	208	83	621	1303	69	35	34.8076923076923	31	12	14	15	31	49	52	54	62	66	29.3132530120482	27	9	11.2	13.3	27	38	42.2	45.7	50.6	57.5	33.8035426731079	29	9	11	13	29	47	52	57	64	70	31.9439754412893
YBR102C_EXO84	EXO84	chrII:444787-447395(-)	ORFS	1.2360039716927623e-5	6.256146887751033e-6	9.508945796310798e-6	1.6958364071840295e-5	2.1336936904899495e-6	3.812918578031116e-6	27	7	8	24	3	4	32	31	17	17	17	31	40	48.8	51	52.2	54	32	28	15.3	15.6	15.9	28	41	42.8	45.9	51.6	57.3	35.125	26.5	9.75	11.5	13.2	26.5	45.5	50.4	55.3	66.8	79.4	46.625
YBR103W_SIF2	SIF2	chrII:447551-449319(+)	ORFS	2.3346741687529955e-5	1.87684406632531e-5	1.3074800469927346e-5	2.1197955089800366e-5	4.267387380979899e-6	3.812918578031116e-6	51	21	11	30	6	4	31.7647058823529	35	9	11	18	35	42	42	42	49	55.5	34.2857142857143	32	13	16	16	32	48	49	51	57	64	35.6363636363636	34	16	19	22.5	34	47.5	50	51	52	52.5	36.6
YBR104W_YMC2	YMC2	chrII:449575-450759(+)	ORFS	9.338696675011982e-5	7.864870373172727e-5	7.1317093472330975e-6	1.2012174550886875e-5	6.401081071469848e-6	9.53229644507779e-6	204	88	6	17	9	10	32.3529411764706	28.5	9	13.3	15	28.5	40	45	50	58.7	73	31.9659090909091	30	10	12	15	30	43.25	45.6	49	53.3	59.6	31.1666666666667	18.5	11.5	13	14.5	18.5	36.5	42	52	62	72	22.1176470588235
YBR105C_VID24	VID24	chrII:450731-452115(-)	ORFS	1.0071143473052138e-5	1.3406029045180784e-5	3.3281310287087794e-5	3.0383735628713855e-5	1.7069549523919596e-5	2.8596889335233375e-6	22	15	28	43	24	3	49.7272727272727	53	24	24.9	33	53	65.5	66	66	66.9	67	40.8666666666667	44	15.5	18.6	21.5	44	54	56.4	61.3	63.8	66.2	41.1785714285714	35	13.35	15.4	18	35	58.5	62.4	66.85	71.6	80	32
YBR106W_PHO88	PHO88	chrII:452575-453511(+)	ORFS	8.372782460096526e-4	9.03566357645185e-4	5.586505655332593e-4	4.5575603443070783e-4	0.0010419537521892588	0.0010304412457129092	1829	1011	470	645	1465	1081	36.2301804264625	34	14	17	20	34	44	48	51	54.2	62	34.3907022749753	30	13	15	18	30	41	45	48	53	61	28.2723404255319	23	10.45	13	14	23	34	38	43	49	57.55	34.3968992248062
YBR107C_IML3	IML3	chrII:453363-454683(-)	ORFS	2.7466754926505826e-6	2.681205809036157e-6	8.320327571771949e-6	1.1305576047893528e-5	7.112312301633165e-9	1.906459289015558e-6	6	3	7	16	NA	2	55.5	55.5	49	49	49	55.5	62	62	62	62	62	23.3333333333333	21	17.4	17.8	18.2	21	26.5	27.6	28.7	29.8	30.9	41.1428571428571	49	17.4	22.8	28.2	49	51.5	53	54.1	54.4	54.7	36.5
YBR108W_YBR108W	YBR108W	chrII:454807-457824(+)	ORFS	5.493350985301165e-6	1.2512293775502067e-5	2.9715455613471243e-5	2.1197955089800366e-5	4.267387380979899e-6	3.812918578031116e-6	12	14	25	30	6	4	45	40.5	22	22	22	40.5	55.25	71.2	77	77	77	43.9285714285714	42.5	21.4	27.3	27.95	42.5	51.5	54	57.4	62.6	69.9	37.16	35	21.2	23.2	25.6	35	46	46	46.4	50	61.6	40.2333333333333
YBR109C_CMD1	CMD1	chrII:457716-458420(-)	ORFS	5.186638888621851e-4	4.736796929297211e-4	5.895546393712694e-4	5.582128173647429e-4	8.392528515927134e-4	6.758398179560153e-4	1133	530	496	790	1180	709	32.3318623124448	29	14	16	17	29	41	43	46	51	58	30.8660377358491	26	12	13.9	15	26	40	43	46	49.1	60.55	26.4173387096774	22	11	12	13	22	30	34	38	43	53	29.046835443038
YBR109W-A,YBR110W	NA	chrII:458664-460304(+)	ORFS	7.416023830156573e-5	7.954243900140599e-5	4.754472898155399e-5	7.843243383226136e-5	1.4935855833429646e-5	1.7158133601140022e-05	162	89	40	111	21	18	35.5	34.5	10.15	14	18	34.5	47	49.8	52	57	69.6499999999999	38.0898876404494	35	13.4	16	18	35	48	51.4	55.8	59.6	66.6	35.825	32.5	10.95	13	16.7	32.5	47	51	53.75	59.2	62.75	37.8648648648649
YBR111C_YSA1	YSA1	chrII:461116-461844(-)	ORFS	1.263470726619268e-4	9.473593858594422e-5	1.4501142339373965e-4	1.335471170657423e-4	1.2233177158809042e-4	1.1057463876290238e-4	276	106	122	189	172	116	33.4565217391304	28	11	13	15	28	38	42	45	48	78	27.5471698113208	25	11	13	14	25	35.75	39	43	46	50	33.0983606557377	31	8	13	14	31	44.75	47.8	50	54	58.95	35.3809523809524
[truncated: 4,893 more rows]
[truncated: 32 more columns]
