# Supplementary material for: Modeling of mRNA deadenylation rates reveal a complex relationship between mRNA deadenylation and decay
Source: EMBO J. 2024 Oct 11;43(24):6525–54. doi: 10.1038/s44318-024-00258-3 (PMC11649921; doi:10.1038/s44318-024-00258-3)
Supplement: Supplementary file 12 — Source data Fig. 6 [file 44318_2024_258_MOESM12_ESM.zip › Figure 6/FIGURE 6D and 6E/pan2ccr4_HS.csv]

transcript	symbol	genomic_position	biotype	pan2ccr4_25C_A_counts_norm	pan2ccr4_25C_C_counts_norm	pan2ccr4_25C_D_counts_norm	pan2ccr4_37C_B_counts_norm	pan2ccr4_37C_E_counts_norm	pan2ccr4_37C_F_counts_norm	pan2ccr4_25C_A_raw	pan2ccr4_25C_C_raw	pan2ccr4_25C_D_raw	pan2ccr4_37C_B_raw	pan2ccr4_37C_E_raw	pan2ccr4_37C_F_raw	pan2ccr4_25C_A_q0.05	pan2ccr4_25C_A_q0.10	pan2ccr4_25C_A_q0.15	pan2ccr4_25C_A_q0.50	pan2ccr4_25C_A_q0.75	pan2ccr4_25C_A_q0.80	pan2ccr4_25C_A_q0.85	pan2ccr4_25C_A_q0.90	pan2ccr4_25C_A_q0.95	pan2ccr4_25C_A_mean	pan2ccr4_25C_A_median	pan2ccr4_25C_C_q0.05	pan2ccr4_25C_C_q0.10	pan2ccr4_25C_C_q0.15	pan2ccr4_25C_C_q0.50	pan2ccr4_25C_C_q0.75	pan2ccr4_25C_C_q0.80	pan2ccr4_25C_C_q0.85	pan2ccr4_25C_C_q0.90	pan2ccr4_25C_C_q0.95	pan2ccr4_25C_C_mean	pan2ccr4_25C_C_median	pan2ccr4_25C_D_q0.05	pan2ccr4_25C_D_q0.10	pan2ccr4_25C_D_q0.15	pan2ccr4_25C_D_q0.50	pan2ccr4_25C_D_q0.75	pan2ccr4_25C_D_q0.80	pan2ccr4_25C_D_q0.85	pan2ccr4_25C_D_q0.90	pan2ccr4_25C_D_q0.95	pan2ccr4_25C_D_mean	pan2ccr4_25C_D_median	pan2ccr4_37C_E_q0.05
YGR192C_TDH3	TDH3	chrVII:882719-883903(-)	ORFS	0.021103152006662185	0.02550493464218888	0.029264528056682018	0.022539324067270116	0.030317917434929058	0.03184916571662551	8848	13508	12082	13086	4605	5451	35	42	46	60	70	72	76	80	90	62.005198915009	60	63	44	48	63	72	75	79	83	93	64.7245336097128	63	36	43	47	62	72	75	78	83	92.9499999999989	63.6344975997351	62	40
15S_rRNA	rRNA	chrM:6546-8194(+)	rRNA	2.3850759501200478e-8	1.8881355228152856e-6	2.4221592498495297e-6	1.7223998217385082e-6	6.583695425608916e-8	5.842811542217117e-8	NA	1	1	1	NA	NA	NA	NA	NA	NA	NA	NA	NA	NA	NA	NA	NA	5	5	5	5	5	5	5	5	5	5	5	4	4	4	4	4	4	4	4	4	4	4	NA
21S_rRNA	rRNA	chrM:58009-62447(+)	rRNA	1.4310455700720287e-5	1.8881355228152856e-6	9.688636999398119e-6	1.3779198573908066e-5	6.583695425608916e-8	1.1685623084434236e-5	6	1	4	8	NA	2	4	4	4	6	8.5	9	19.5	30	40.5	13.3333333333333	6	4	4	4	4	4	4	4	4	4	4	4	4.3	4.6	4.9	6.5	7	7	7	7	7	6	6.5	NA
CUT004,XUT_1F-72	NA	chrI:170495-172447(+)	CUTs	7.155227850360144e-6	5.664406568445857e-6	9.688636999398119e-6	3.4447996434770165e-6	6.583695425608916e-8	5.842811542217117e-8	3	3	4	2	NA	NA	42.3	47.6	52.9	90	108.5	112.2	115.9	119.6	123.3	84.6666666666667	90	60	36	39	60	67	68.4	69.8	71.2	72.6	54.6666666666667	60	55.65	57.3	58.95	71	80.25	82.2	84.15	86.1	88.05	71.5	71	NA
CUT007	NA	chrII:191991-192343(+)	CUTs	2.3850759501200475e-6	3.776271045630571e-6	9.688636999398119e-6	1.7223998217385082e-6	6.583695425608916e-8	5.842811542217117e-8	1	2	4	1	NA	NA	16	16	16	16	16	16	16	16	16	16	16	59.5	57.5	57.75	59.5	60.75	61	61.25	61.5	61.75	59.5	59.5	38.2	39.4	40.6	48.5	53.5	54.4	55.3	56.2	57.1	48	48.5	NA
CUT017,XUT_2F-136	NA	chrII:341016-342576(+)	CUTs	2.3850759501200478e-8	7.552542091261142e-6	2.4221592498495297e-6	1.7223998217385082e-8	6.583695425608916e-8	5.842811542217117e-8	NA	4	1	NA	NA	NA	NA	NA	NA	NA	NA	NA	NA	NA	NA	NA	NA	76.5	64.7	66.05	76.5	82.25	82.4	82.55	82.7	82.85	74.5	76.5	62	62	62	62	62	62	62	62	62	62	62	NA
CUT020,XUT_2F-149,SUT015	NA	chrII:370071-370953(+)	CUTs	7.155227850360144e-6	1.5105084182522285e-5	9.688636999398119e-6	6.889599286954033e-6	6.583695425608916e-6	2.3371246168868473e-5	3	8	4	4	1	4	38	39	40	47	55.5	57.2	58.9	60.6	62.3	49.3333333333333	47	52	40.4	41	52	60.5	62.6	64.7	71.9	79.95	54.625	52	51.25	53.5	55.75	75	89.25	91.2	93.15	95.1	97.05	74.5	75	49
CUT021,XUT_2F-154	NA	chrII:376375-378633(+)	CUTs	7.155227850360144e-6	3.776271045630571e-6	2.4221592498495297e-6	3.4447996434770165e-6	6.583695425608916e-8	5.842811542217117e-8	3	2	1	2	NA	NA	44.1	46.2	48.3	63	74	76.2	78.4	80.6	82.8	63.3333333333333	63	61.5	55.5	56.25	61.5	65.25	66	66.75	67.5	68.25	61.5	61.5	4	4	4	4	4	4	4	4	4	4	4	NA
CUT043	NA	chrIII:120474-121082(+)	CUTs	2.3850759501200478e-8	1.8881355228152856e-6	2.4221592498495293e-8	1.7223998217385082e-8	6.583695425608916e-8	5.842811542217117e-8	NA	1	NA	NA	NA	NA	NA	NA	NA	NA	NA	NA	NA	NA	NA	NA	NA	91	91	91	91	91	91	91	91	91	91	91	NA	NA	NA	NA	NA	NA	NA	NA	NA	NA	NA	NA
CUT044	NA	chrIII:131826-132242(+)	CUTs	2.3850759501200475e-6	1.8881355228152856e-6	2.4221592498495293e-8	1.7223998217385082e-8	6.583695425608916e-8	5.842811542217117e-8	1	1	NA	NA	NA	NA	71	71	71	71	71	71	71	71	71	71	71	41	41	41	41	41	41	41	41	41	41	41	NA	NA	NA	NA	NA	NA	NA	NA	NA	NA	NA	NA
CUT048	NA	chrIII:179034-179410(+)	CUTs	7.155227850360144e-6	1.8881355228152856e-6	4.8443184996990595e-6	1.7223998217385082e-8	6.583695425608916e-6	5.842811542217117e-8	3	1	2	NA	1	NA	57.5	58	58.5	62	64.5	65	65.5	66	66.5	62	62	61	61	61	61	61	61	61	61	61	61	61	38.35	40.7	43.05	59.5	71.25	73.6	75.95	78.3	80.65	59.5	59.5	69
CUT057	NA	chrIV:417273-417633(+)	CUTs	2.3850759501200475e-6	1.8881355228152856e-6	2.4221592498495293e-8	1.7223998217385082e-8	6.583695425608916e-8	5.842811542217117e-8	1	1	NA	NA	NA	NA	49	49	49	49	49	49	49	49	49	49	49	91	91	91	91	91	91	91	91	91	91	91	NA	NA	NA	NA	NA	NA	NA	NA	NA	NA	NA	NA
CUT059	NA	chrIV:423721-424097(+)	CUTs	2.3850759501200478e-8	1.8881355228152856e-6	2.4221592498495297e-6	1.7223998217385082e-8	6.583695425608916e-8	5.842811542217117e-8	NA	1	1	NA	NA	NA	NA	NA	NA	NA	NA	NA	NA	NA	NA	NA	NA	57	57	57	57	57	57	57	57	57	57	57	60	60	60	60	60	60	60	60	60	60	60	NA
CUT061,YDR003W,YDR003W-A	NA	chrIV:453825-455017(+)	CUTs	7.870750635396157e-5	4.720338807038214e-5	5.570966274653917e-5	1.1023358859126453e-4	1.3825760393778723e-4	1.4607028855542794e-4	33	25	23	64	21	25	45.4	51.2	53.6	66	75	75	79.2	90.4	103	67.7878787878788	66	67	51.8	53.6	67	75	76.6	85.8	90.6	91.8	68.56	67	54.2	56.2	57	70	76	78.8	82.8	87.2	91.6	81.5217391304348	70	50
CUT074	NA	chrIV:963277-963405(+)	CUTs	2.3850759501200478e-8	1.8881355228152856e-6	2.4221592498495293e-8	1.7223998217385082e-8	6.583695425608916e-8	5.842811542217117e-8	NA	1	NA	NA	NA	NA	NA	NA	NA	NA	NA	NA	NA	NA	NA	NA	NA	77	77	77	77	77	77	77	77	77	77	77	NA	NA	NA	NA	NA	NA	NA	NA	NA	NA	NA	NA
CUT077	NA	chrIV:1061301-1061485(+)	CUTs	2.3850759501200478e-8	3.776271045630571e-6	2.4221592498495293e-8	1.7223998217385082e-6	6.583695425608916e-8	5.842811542217117e-8	NA	2	NA	1	NA	NA	NA	NA	NA	NA	NA	NA	NA	NA	NA	NA	NA	79	63.8	65.7	79	88.5	90.4	92.3	94.2	96.1	79	79	NA	NA	NA	NA	NA	NA	NA	NA	NA	NA	NA	NA
CUT084,SUT068,XUT_4F-521,XUT_4F-522,XUT_4F-523	NA	chrIV:1156637-1158994(+)	CUTs	2.3850759501200478e-8	3.776271045630571e-6	4.8443184996990595e-6	1.7223998217385082e-6	1.975108627682675e-5	5.842811542217118e-6	NA	2	2	1	3	1	NA	NA	NA	NA	NA	NA	NA	NA	NA	NA	NA	72.5	72.1	72.15	72.5	72.75	72.8	72.85	72.9	72.95	72.5	72.5	67.25	67.5	67.75	69.5	70.75	71	71.25	71.5	71.75	69.5	69.5	64.2
CUT088	NA	chrIV:1239997-1241021(+)	CUTs	2.3850759501200478e-8	3.776271045630571e-6	2.4221592498495293e-8	1.7223998217385082e-6	6.583695425608916e-8	5.842811542217117e-8	NA	2	NA	1	NA	NA	NA	NA	NA	NA	NA	NA	NA	NA	NA	NA	NA	77.5	71.5	72.25	77.5	81.25	82	82.75	83.5	84.25	77.5	77.5	NA	NA	NA	NA	NA	NA	NA	NA	NA	NA	NA	NA
CUT089	NA	chrIV:1242725-1243149(+)	CUTs	7.155227850360144e-6	1.8881355228152856e-6	9.688636999398119e-6	3.4447996434770165e-6	6.583695425608916e-8	1.1685623084434236e-5	3	1	4	2	NA	2	49.3	50.6	51.9	61	65	65.8	66.6	67.4	68.2	59.3333333333333	61	38	38	38	38	38	38	38	38	38	38	38	52.7	55.4	58.1	69.5	80	85.4	90.8	96.2	101.6	74	69.5	NA
CUT091	NA	chrIV:1302221-1302709(+)	CUTs	7.155227850360144e-6	9.440677614076428e-6	7.266477749548588e-6	6.889599286954033e-6	6.583695425608916e-6	5.842811542217117e-8	3	5	3	4	1	NA	60.6	61.2	61.8	66	68.5	69	69.5	70	70.5	65.6666666666667	66	61	57	58	61	64	67.2	70.4	73.6	76.8	64	61	67	67	67	67	69	69.4	69.8	70.2	70.6	68.3333333333333	67	103
CUT093,XUT_4F-609	NA	chrIV:1323461-1324421(+)	CUTs	4.770151900240095e-6	9.440677614076428e-6	9.688636999398119e-6	8.61199910869254e-6	6.583695425608916e-6	5.842811542217117e-8	2	5	4	5	1	NA	60	60	60	60	60	60	60	60	60	60	60	72	66	66	72	90	90.8	91.6	92.4	93.2	77.6	72	64.95	66.9	68.85	79.5	84.25	85	85.75	86.5	87.25	77.5	79.5	76
CUT103	NA	chrV:9969-10497(+)	CUTs	4.770151900240095e-6	1.8881355228152856e-6	4.8443184996990595e-6	3.4447996434770165e-6	6.583695425608916e-8	1.1685623084434236e-5	2	1	2	2	NA	2	58.3	58.6	58.9	61	62.5	62.8	63.1	63.4	63.7	61	61	46	46	46	46	46	46	46	46	46	46	46	54.75	55.5	56.25	61.5	65.25	66	66.75	67.5	68.25	61.5	61.5	NA
CUT105	NA	chrV:45065-45809(+)	CUTs	2.3850759501200478e-8	1.8881355228152856e-6	2.4221592498495293e-8	1.7223998217385082e-8	6.583695425608916e-8	5.842811542217117e-8	NA	1	NA	NA	NA	NA	NA	NA	NA	NA	NA	NA	NA	NA	NA	NA	NA	66	66	66	66	66	66	66	66	66	66	66	NA	NA	NA	NA	NA	NA	NA	NA	NA	NA	NA	NA
CUT122	NA	chrVI:106921-107209(+)	CUTs	2.3850759501200478e-8	1.8881355228152856e-6	2.4221592498495293e-8	1.7223998217385082e-8	6.583695425608916e-8	5.842811542217117e-8	NA	1	NA	NA	NA	NA	NA	NA	NA	NA	NA	NA	NA	NA	NA	NA	NA	39	39	39	39	39	39	39	39	39	39	39	NA	NA	NA	NA	NA	NA	NA	NA	NA	NA	NA	NA
CUT128	NA	chrVII:147843-148235(+)	CUTs	4.770151900240095e-6	1.8881355228152856e-6	2.4221592498495293e-8	1.7223998217385082e-8	6.583695425608916e-8	5.842811542217117e-8	2	1	NA	NA	NA	NA	58	59	60	67	72	73	74	75	76	67	67	62	62	62	62	62	62	62	62	62	62	62	NA	NA	NA	NA	NA	NA	NA	NA	NA	NA	NA	NA
CUT136	NA	chrVII:286051-287003(+)	CUTs	2.3850759501200475e-6	1.8881355228152856e-6	4.8443184996990595e-6	1.7223998217385082e-8	6.583695425608916e-8	5.842811542217117e-8	1	1	2	NA	NA	NA	64	64	64	64	64	64	64	64	64	64	64	62	62	62	62	62	62	62	62	62	62	62	86	86	86	86	86	86	86	86	86	86	86	NA
CUT146,snR46,CUT147	NA	chrVII:545139-546059(+)	CUTs	5.724182280288115e-5	6.6084743298535e-5	5.0865344246840115e-5	2.0668797860862098e-5	5.266956340487133e-5	2.9214057711085587e-5	24	35	21	12	8	5	30.3	32.6	34.9	58	67.25	68.8	70.55	71.7	74.55	54.5416666666667	58	58	33.6	36	58	68.5	73.4	79.5	81.8	89.1	58.0285714285714	58	37	42	54	63	75	80	89	93	97	67.2857142857143	63	42.7
CUT150	NA	chrVII:609803-609931(+)	CUTs	2.3850759501200478e-8	1.8881355228152856e-6	2.4221592498495293e-8	1.7223998217385082e-8	6.583695425608916e-8	5.842811542217117e-8	NA	1	NA	NA	NA	NA	NA	NA	NA	NA	NA	NA	NA	NA	NA	NA	NA	46	46	46	46	46	46	46	46	46	46	46	NA	NA	NA	NA	NA	NA	NA	NA	NA	NA	NA	NA
CUT158	NA	chrVII:805219-806251(+)	CUTs	2.3850759501200478e-8	3.776271045630571e-6	4.8443184996990595e-6	1.7223998217385082e-8	6.583695425608916e-6	5.842811542217117e-8	NA	2	2	NA	1	NA	NA	NA	NA	NA	NA	NA	NA	NA	NA	NA	NA	63.5	63.1	63.15	63.5	63.75	63.8	63.85	63.9	63.95	63.5	63.5	51.3	51.6	51.9	54	55.5	55.8	56.1	56.4	56.7	54	54	53
CUT167,XUT_7F-455	NA	chrVII:1017970-1019554(+)	CUTs	2.3850759501200478e-8	1.8881355228152856e-6	2.4221592498495293e-8	1.7223998217385082e-8	6.583695425608916e-8	5.842811542217118e-6	NA	1	NA	NA	NA	1	NA	NA	NA	NA	NA	NA	NA	NA	NA	NA	NA	64	64	64	64	64	64	64	64	64	64	64	NA	NA	NA	NA	NA	NA	NA	NA	NA	NA	NA	NA
CUT202,XUT_10F-65,CUT203,XUT_10F-67	NA	chrX:141392-142680(+)	CUTs	2.3850759501200478e-8	1.8881355228152856e-6	2.4221592498495297e-6	1.7223998217385082e-8	6.583695425608916e-8	5.842811542217117e-8	NA	1	1	NA	NA	NA	NA	NA	NA	NA	NA	NA	NA	NA	NA	NA	NA	71	71	71	71	71	71	71	71	71	71	71	41	41	41	41	41	41	41	41	41	41	41	NA
CUT220,XUT_10F-293	NA	chrX:643504-645104(+)	CUTs	2.3850759501200475e-6	3.776271045630571e-6	2.4221592498495297e-6	1.7223998217385082e-6	6.583695425608916e-8	5.842811542217117e-8	1	2	1	1	NA	NA	74	74	74	74	74	74	74	74	74	74	74	79	75	75.5	79	81.5	82	82.5	83	83.5	79	79	62	62	62	62	62	62	62	62	62	62	62	NA
CUT226	NA	chrXI:38961-39121(+)	CUTs	2.3850759501200478e-8	3.776271045630571e-6	2.4221592498495293e-8	1.7223998217385082e-8	6.583695425608916e-8	5.842811542217117e-8	NA	2	NA	NA	NA	NA	NA	NA	NA	NA	NA	NA	NA	NA	NA	NA	NA	59	58.2	58.3	59	59.5	59.6	59.7	59.8	59.9	59	59	NA	NA	NA	NA	NA	NA	NA	NA	NA	NA	NA	NA
CUT235,CUT236,XUT_11F-176	NA	chrXI:388740-390496(+)	CUTs	2.3850759501200478e-8	1.8881355228152856e-6	2.4221592498495293e-8	1.7223998217385082e-6	6.583695425608916e-8	5.842811542217118e-6	NA	1	NA	1	NA	1	NA	NA	NA	NA	NA	NA	NA	NA	NA	NA	NA	30	30	30	30	30	30	30	30	30	30	30	NA	NA	NA	NA	NA	NA	NA	NA	NA	NA	NA	NA
CUT239,SUT236,XUT_11F-204,XUT_11F-205	NA	chrXI:454532-457137(+)	CUTs	4.770151900240095e-6	7.552542091261142e-6	7.266477749548588e-6	8.61199910869254e-6	1.3167390851217832e-5	1.1685623084434236e-5	2	4	3	5	2	2	36.25	38.5	40.75	56.5	67.75	70	72.25	74.5	76.75	56.5	56.5	72.5	60.1	62.65	72.5	73.5	73.8	74.1	74.4	74.7	68.75	72.5	46.5	50	53.5	78	83.5	84.6	85.7	86.8	87.9	70	78	63.45
CUT246	NA	chrXII:97825-99153(+)	CUTs	2.3850759501200475e-6	1.8881355228152856e-6	2.4221592498495293e-8	1.7223998217385082e-8	1.3167390851217832e-5	5.842811542217117e-8	1	1	NA	NA	2	NA	60	60	60	60	60	60	60	60	60	60	60	56	56	56	56	56	56	56	56	56	56	56	NA	NA	NA	NA	NA	NA	NA	NA	NA	NA	NA	55.3
CUT250,XUT_12F-68	NA	chrXII:187721-188793(+)	CUTs	2.3850759501200478e-8	1.8881355228152856e-6	2.4221592498495297e-6	1.7223998217385082e-8	6.583695425608916e-8	5.842811542217117e-8	NA	1	1	NA	NA	NA	NA	NA	NA	NA	NA	NA	NA	NA	NA	NA	NA	62	62	62	62	62	62	62	62	62	62	62	59	59	59	59	59	59	59	59	59	59	59	NA
CUT253	NA	chrXII:243609-243745(+)	CUTs	2.3850759501200478e-8	1.8881355228152856e-6	2.4221592498495293e-8	1.7223998217385082e-8	6.583695425608916e-8	5.842811542217117e-8	NA	1	NA	NA	NA	NA	NA	NA	NA	NA	NA	NA	NA	NA	NA	NA	NA	76	76	76	76	76	76	76	76	76	76	76	NA	NA	NA	NA	NA	NA	NA	NA	NA	NA	NA	NA
CUT265,XUT_12F-209	NA	chrXII:542017-543575(+)	CUTs	4.770151900240095e-6	3.776271045630571e-6	4.8443184996990595e-6	1.7223998217385082e-8	6.583695425608916e-8	5.842811542217117e-8	2	2	2	NA	NA	NA	70.7	79.4	88.1	149	192.5	201.2	209.9	218.6	227.3	149	149	70	51.6	53.9	70	81.5	83.8	86.1	88.4	90.7	70	70	48.15	51.3	54.45	76.5	92.25	95.4	98.55	101.7	104.85	76.5	76.5	NA
CUT278,XUT_12F-404,CUT279	NA	chrXII:1041760-1043064(+)	CUTs	7.155227850360144e-6	1.8881355228152856e-6	1.2110796249247647e-5	3.4447996434770165e-6	6.583695425608916e-8	5.842811542217118e-6	3	1	5	2	NA	1	60.5	61	61.5	65	82	85.4	88.8	92.2	95.6	74.6666666666667	65	84	84	84	84	84	84	84	84	84	84	84	57.8	58.6	59.4	68	104	106.4	108.8	111.2	113.6	81.2	68	NA
CUT281,XUT_13F-10,XUT_13F-12,XUT_13F-14	NA	chrXIII:23945-26686(+)	CUTs	7.155227850360144e-6	1.1328813136891713e-5	1.4532955499097176e-5	1.0334398930431049e-5	6.583695425608916e-8	5.842811542217118e-6	3	6	6	6	NA	1	57.9	59.8	61.7	75	79.5	80.4	81.3	82.2	83.1	71.6666666666667	75	71.5	64	66	71.5	79	81	84	87	90	74.1666666666667	71.5	44	48	52	63.5	69.5	70	79.75	89.5	99.25	67	63.5	NA
CUT282	NA	chrXIII:57625-57873(+)	CUTs	2.3850759501200478e-8	1.8881355228152856e-6	2.4221592498495293e-8	1.7223998217385082e-8	6.583695425608916e-8	5.842811542217117e-8	NA	1	NA	NA	NA	NA	NA	NA	NA	NA	NA	NA	NA	NA	NA	NA	NA	56	56	56	56	56	56	56	56	56	56	56	NA	NA	NA	NA	NA	NA	NA	NA	NA	NA	NA	NA
CUT291	NA	chrXIII:246937-247641(+)	CUTs	2.3850759501200475e-6	1.8881355228152856e-6	2.4221592498495297e-6	1.7223998217385082e-8	6.583695425608916e-8	5.842811542217117e-8	1	1	1	NA	NA	NA	72	72	72	72	72	72	72	72	72	72	72	76	76	76	76	76	76	76	76	76	76	76	64	64	64	64	64	64	64	64	64	64	64	NA
CUT296,XUT_13F-171,SUT301	NA	chrXIII:370761-371993(+)	CUTs	2.3850759501200475e-6	1.8881355228152856e-6	7.266477749548588e-6	1.7223998217385082e-8	6.583695425608916e-8	5.842811542217117e-8	1	1	3	NA	NA	NA	56	56	56	56	56	56	56	56	56	56	56	66	66	66	66	66	66	66	66	66	66	66	58.9	62.8	66.7	94	95	95.2	95.4	95.6	95.8	81.6666666666667	94	NA
CUT301,CUT302	NA	chrXIII:534929-535977(+)	CUTs	9.54030380048019e-6	1.8881355228152856e-6	7.266477749548588e-6	3.4447996434770165e-6	6.583695425608916e-6	5.842811542217118e-6	4	1	3	2	1	1	56.15	56.3	56.45	66	78.25	80.2	82.15	84.1	86.05	69	66	64	64	64	64	64	64	64	64	64	64	64	44.3	45.6	46.9	56	76.5	80.6	84.7	88.8	92.9	65.3333333333333	56	93
CUT304	NA	chrXIII:584321-585753(+)	CUTs	2.3850759501200478e-8	1.8881355228152856e-6	2.4221592498495293e-8	1.7223998217385082e-8	6.583695425608916e-8	5.842811542217117e-8	NA	1	NA	NA	NA	NA	NA	NA	NA	NA	NA	NA	NA	NA	NA	NA	NA	60	60	60	60	60	60	60	60	60	60	60	NA	NA	NA	NA	NA	NA	NA	NA	NA	NA	NA	NA
CUT329	NA	chrXIV:302219-302651(+)	CUTs	2.3850759501200475e-6	1.8881355228152856e-6	2.4221592498495293e-8	1.7223998217385082e-8	6.583695425608916e-8	5.842811542217117e-8	1	1	NA	NA	NA	NA	72	72	72	72	72	72	72	72	72	72	72	73	73	73	73	73	73	73	73	73	73	73	NA	NA	NA	NA	NA	NA	NA	NA	NA	NA	NA	NA
CUT340	NA	chrXIV:568308-569116(+)	CUTs	2.3850759501200478e-8	1.8881355228152856e-6	2.4221592498495293e-8	1.7223998217385082e-8	6.583695425608916e-8	5.842811542217117e-8	NA	1	NA	NA	NA	NA	NA	NA	NA	NA	NA	NA	NA	NA	NA	NA	NA	57	57	57	57	57	57	57	57	57	57	57	NA	NA	NA	NA	NA	NA	NA	NA	NA	NA	NA	NA
CUT343,SUT335,XUT_14F-231,CUT344,CUT345	NA	chrXIV:587108-588978(+)	CUTs	1.6695531650840335e-5	3.776271045630571e-6	7.266477749548588e-6	1.550159839564657e-5	6.583695425608916e-6	1.1685623084434236e-5	7	2	3	9	1	2	19	25	31	51	73	73	73.8	76.2	78.6	53.1428571428571	51	68	60	61	68	73	74	75	76	77	68	68	47	48	49	56	58	58.4	58.8	59.2	59.6	54	56	47
CUT352,XUT_14F-293,SUT342	NA	chrXIV:730844-733338(+)	CUTs	9.54030380048019e-6	1.8881355228152856e-6	4.8443184996990595e-6	1.7223998217385082e-6	6.583695425608916e-8	5.842811542217117e-8	4	1	2	1	NA	NA	63.95	65.9	67.85	76	79	80.2	81.4	82.6	83.8	74.75	76	65	65	65	65	65	65	65	65	65	65	65	41.4	41.8	42.2	45	47	47.4	47.8	48.2	48.6	45	45	NA
CUT353,XUT_14F-319	NA	chrXIV:763076-764044(+)	CUTs	2.3850759501200475e-6	3.776271045630571e-6	2.4221592498495293e-8	1.7223998217385082e-8	6.583695425608916e-6	5.842811542217117e-8	1	2	NA	NA	1	NA	75	75	75	75	75	75	75	75	75	75	75	73.5	64.3	65.45	73.5	79.25	80.4	81.55	82.7	83.85	73.5	73.5	NA	NA	NA	NA	NA	NA	NA	NA	NA	NA	NA	73
CUT355,XUT_15F-26,XUT_15F-27	NA	chrXV:47826-48858(+)	CUTs	2.3850759501200478e-8	1.8881355228152856e-6	2.4221592498495293e-8	1.7223998217385082e-6	6.583695425608916e-8	5.842811542217117e-8	NA	1	NA	1	NA	NA	NA	NA	NA	NA	NA	NA	NA	NA	NA	NA	NA	55	55	55	55	55	55	55	55	55	55	55	NA	NA	NA	NA	NA	NA	NA	NA	NA	NA	NA	NA
CUT359	NA	chrXV:143802-144178(+)	CUTs	2.3850759501200475e-6	1.8881355228152856e-6	2.4221592498495293e-8	1.7223998217385082e-8	6.583695425608916e-8	5.842811542217117e-8	1	1	NA	NA	NA	NA	48	48	48	48	48	48	48	48	48	48	48	82	82	82	82	82	82	82	82	82	82	82	NA	NA	NA	NA	NA	NA	NA	NA	NA	NA	NA	NA
CUT369,XUT_15F-156,SUT359,SUT360,XUT_15F-157	NA	chrXV:335354-338609(+)	CUTs	1.1925379750600239e-5	9.440677614076428e-6	4.8443184996990595e-6	3.4447996434770165e-6	6.583695425608916e-8	5.842811542217118e-6	5	5	2	2	NA	1	48.8	52.6	56.4	69	77	90.2	103.4	116.6	129.8	79.6	69	69	61.4	61.6	69	79	82	85	88	91	73	69	61.85	62.7	63.55	69.5	73.75	74.6	75.45	76.3	77.15	69.5	69.5	NA
CUT376,XUT_15F-203,tK(UUU)O,XUT_15F-206	NA	chrXV:435778-438802(+)	CUTs	2.146568355108043e-5	2.0769490750968143e-5	4.8443184996990595e-6	1.3779198573908066e-5	1.975108627682675e-5	5.842811542217118e-6	9	11	2	8	3	1	33.4	39.8	46.2	66	76	77.2	78.4	79.6	80.8	63.1111111111111	66	67	53	54.5	67	79	81	81.5	82	85	67.2727272727273	67	52.65	54.3	55.95	67.5	75.75	77.4	79.05	80.7	82.35	67.5	67.5	57.6
CUT377	NA	chrXV:446082-447098(+)	CUTs	2.3850759501200475e-6	5.664406568445857e-6	2.4221592498495293e-8	1.7223998217385082e-6	6.583695425608916e-8	5.842811542217117e-8	1	3	NA	1	NA	NA	69	69	69	69	69	69	69	69	69	69	69	57	41	43	57	64.5	66	67.5	69	70.5	55.3333333333333	57	NA	NA	NA	NA	NA	NA	NA	NA	NA	NA	NA	NA
CUT380,YOR101W,YOR102W	NA	chrXV:515050-516450(+)	CUTs	6.439705065324129e-5	1.0007118270921015e-4	9.93085292438307e-5	6.200639358258628e-5	3.291847712804458e-5	5.2585303879954056e-5	27	53	41	36	5	9	43	44.8	48.7	66	76	77.8	80.2	82.8	87.5	66.4074074074074	66	70	52.2	53.8	70	77	80.2	83.4	88.6	92.4	69.0754716981132	70	42	45	56	67	76	78	80	84	88	66.0975609756098	67	59.8
CUT389,XUT_15F-381	NA	chrXV:825251-826291(+)	CUTs	2.3850759501200478e-8	1.8881355228152856e-6	2.4221592498495293e-8	3.4447996434770165e-6	6.583695425608916e-8	5.842811542217117e-8	NA	1	NA	2	NA	NA	NA	NA	NA	NA	NA	NA	NA	NA	NA	NA	NA	18	18	18	18	18	18	18	18	18	18	18	NA	NA	NA	NA	NA	NA	NA	NA	NA	NA	NA	NA
CUT390,XUT_15F-388	NA	chrXV:844891-845572(+)	CUTs	7.155227850360144e-6	1.8881355228152856e-6	4.8443184996990595e-6	1.7223998217385082e-6	6.583695425608916e-6	5.842811542217117e-8	3	1	2	1	1	NA	37	38	39	46	47	47.2	47.4	47.6	47.8	43.3333333333333	46	69	69	69	69	69	69	69	69	69	69	69	78.05	79.1	80.15	87.5	92.75	93.8	94.85	95.9	96.95	87.5	87.5	140
CUT406	NA	chrXVI:182953-183177(+)	CUTs	2.3850759501200478e-8	1.8881355228152856e-6	2.4221592498495293e-8	1.7223998217385082e-8	6.583695425608916e-8	5.842811542217117e-8	NA	1	NA	NA	NA	NA	NA	NA	NA	NA	NA	NA	NA	NA	NA	NA	NA	67	67	67	67	67	67	67	67	67	67	67	NA	NA	NA	NA	NA	NA	NA	NA	NA	NA	NA	NA
CUT407	NA	chrXVI:183473-184457(+)	CUTs	2.3850759501200475e-6	3.776271045630571e-6	4.8443184996990595e-6	1.7223998217385082e-8	6.583695425608916e-8	5.842811542217117e-8	1	2	2	NA	NA	NA	8	8	8	8	8	8	8	8	8	8	8	61	55.4	56.1	61	64.5	65.2	65.9	66.6	67.3	61	61	69.25	69.5	69.75	71.5	72.75	73	73.25	73.5	73.75	71.5	71.5	NA
CUT408,XUT_16F-88	NA	chrXVI:215321-216049(+)	CUTs	2.3850759501200478e-8	1.8881355228152856e-6	2.4221592498495293e-8	1.7223998217385082e-8	6.583695425608916e-8	5.842811542217117e-8	NA	1	NA	NA	NA	NA	NA	NA	NA	NA	NA	NA	NA	NA	NA	NA	NA	134	134	134	134	134	134	134	134	134	134	134	NA	NA	NA	NA	NA	NA	NA	NA	NA	NA	NA	NA
CUT423,XUT_16F-226,SUT415	NA	chrXVI:565283-566834(+)	CUTs	2.3850759501200478e-8	1.8881355228152856e-6	2.4221592498495297e-6	3.4447996434770165e-6	6.583695425608916e-8	5.842811542217117e-8	NA	1	1	2	NA	NA	NA	NA	NA	NA	NA	NA	NA	NA	NA	NA	NA	80	80	80	80	80	80	80	80	80	80	80	104	104	104	104	104	104	104	104	104	104	104	NA
CUT428	NA	chrXVI:675883-676227(+)	CUTs	2.3850759501200478e-8	1.8881355228152856e-6	2.4221592498495293e-8	1.7223998217385082e-8	6.583695425608916e-8	5.842811542217117e-8	NA	1	NA	NA	NA	NA	NA	NA	NA	NA	NA	NA	NA	NA	NA	NA	NA	67	67	67	67	67	67	67	67	67	67	67	NA	NA	NA	NA	NA	NA	NA	NA	NA	NA	NA	NA
CUT431,XUT_16F-280	NA	chrXVI:697123-698489(+)	CUTs	2.3850759501200475e-6	5.664406568445857e-6	4.8443184996990595e-6	3.4447996434770165e-6	6.583695425608916e-8	5.842811542217118e-6	1	3	2	2	NA	1	60	60	60	60	60	60	60	60	60	60	60	68	60.8	61.7	68	84.5	87.8	91.1	94.4	97.7	76	68	56.35	56.7	57.05	59.5	61.25	61.6	61.95	62.3	62.65	59.5	59.5	NA
CUT444	NA	chrII:146723-146971(-)	CUTs	2.3850759501200475e-6	1.8881355228152856e-6	2.4221592498495293e-8	1.7223998217385082e-8	6.583695425608916e-8	5.842811542217117e-8	1	1	NA	NA	NA	NA	83	83	83	83	83	83	83	83	83	83	83	69	69	69	69	69	69	69	69	69	69	69	NA	NA	NA	NA	NA	NA	NA	NA	NA	NA	NA	NA
CUT445,XUT_2R-109	NA	chrII:278428-280938(-)	CUTs	2.3850759501200478e-8	1.8881355228152856e-6	2.4221592498495297e-6	1.7223998217385082e-8	6.583695425608916e-8	5.842811542217117e-8	NA	1	1	NA	NA	NA	NA	NA	NA	NA	NA	NA	NA	NA	NA	NA	NA	87	87	87	87	87	87	87	87	87	87	87	12	12	12	12	12	12	12	12	12	12	12	NA
CUT451,YBR063C,YBR065C	NA	chrII:366603-369747(-)	CUTs	9.54030380048019e-6	2.2657626273783426e-5	1.4532955499097176e-5	2.0668797860862098e-5	1.3167390851217832e-5	2.9214057711085587e-5	4	12	6	12	2	5	60.75	61.5	62.25	84.5	121.75	132.4	143.05	153.7	164.35	101	84.5	75.5	45.7	49.55	75.5	90	92.2	97.2	103.8	138.75	79.5833333333333	75.5	58.25	60.5	62.75	68.5	81.5	85	87.75	90.5	93.25	73.1666666666667	68.5	64.35
CUT455,SUT447	NA	chrII:539340-541020(-)	CUTs	2.8620911401440575e-5	2.2657626273783426e-5	2.4221592498495295e-5	6.889599286954033e-6	6.583695425608916e-6	2.3371246168868473e-5	12	12	10	4	1	4	33.2	37.8	53.2	71.5	81	83.2	84.35	84.9	142.15	78.8333333333333	71.5	71	57	57	71	81.25	81.8	86.2	92.8	144.4	80.5	71	60.25	62.5	66.15	81	88.25	90.6	91.95	101.8	141.4	88	81	58
CUT456	NA	chrII:549124-549532(-)	CUTs	4.770151900240095e-6	1.8881355228152856e-6	2.4221592498495293e-8	1.7223998217385082e-8	6.583695425608916e-8	5.842811542217117e-8	2	1	NA	NA	NA	NA	59.1	59.2	59.3	60	60.5	60.6	60.7	60.8	60.9	60	60	26	26	26	26	26	26	26	26	26	26	26	NA	NA	NA	NA	NA	NA	NA	NA	NA	NA	NA	NA
CUT460	NA	chrIII:28613-29109(-)	CUTs	2.3850759501200475e-6	3.776271045630571e-6	2.4221592498495297e-6	1.7223998217385082e-8	6.583695425608916e-8	5.842811542217118e-6	1	2	1	NA	NA	1	76	76	76	76	76	76	76	76	76	76	76	58.5	52.5	53.25	58.5	62.25	63	63.75	64.5	65.25	58.5	58.5	37	37	37	37	37	37	37	37	37	37	37	NA
CUT461	NA	chrIII:29909-30405(-)	CUTs	4.770151900240095e-6	3.776271045630571e-6	2.4221592498495293e-8	1.7223998217385082e-6	6.583695425608916e-6	5.842811542217117e-8	2	2	NA	1	1	NA	55.4	57.8	60.2	77	89	91.4	93.8	96.2	98.6	77	77	76.5	76.1	76.15	76.5	76.75	76.8	76.85	76.9	76.95	76.5	76.5	NA	NA	NA	NA	NA	NA	NA	NA	NA	NA	NA	69
CUT465	NA	chrIII:147782-148078(-)	CUTs	1.1925379750600239e-5	1.1328813136891713e-5	1.4532955499097176e-5	8.61199910869254e-6	2.6334781702435664e-5	5.842811542217117e-8	5	6	6	5	4	NA	44.4	48.8	53.2	81	99	113.2	127.4	141.6	155.8	90.4	81	64	43	47.5	64	79.75	84	135	186	237	97.6666666666667	64	45.75	46.5	47.25	56.5	60.5	61	64.75	68.5	72.25	57.1666666666667	56.5	49.05
CUT470	NA	chrIV:65045-65949(-)	CUTs	2.3850759501200478e-8	1.8881355228152856e-6	2.4221592498495293e-8	1.7223998217385082e-8	6.583695425608916e-8	5.842811542217117e-8	NA	1	NA	NA	NA	NA	NA	NA	NA	NA	NA	NA	NA	NA	NA	NA	NA	18	18	18	18	18	18	18	18	18	18	18	NA	NA	NA	NA	NA	NA	NA	NA	NA	NA	NA	NA
CUT473,XUT_4R-45	NA	chrIV:115165-116108(-)	CUTs	2.3850759501200475e-6	1.8881355228152856e-6	2.4221592498495293e-8	1.7223998217385082e-8	6.583695425608916e-8	5.842811542217117e-8	1	1	NA	NA	NA	NA	119	119	119	119	119	119	119	119	119	119	119	69	69	69	69	69	69	69	69	69	69	69	NA	NA	NA	NA	NA	NA	NA	NA	NA	NA	NA	NA
CUT475,XUT_4R-56,XUT_4R-57,SUT460	NA	chrIV:134341-135576(-)	CUTs	2.3850759501200478e-8	1.8881355228152856e-6	4.8443184996990595e-6	3.4447996434770165e-6	6.583695425608916e-6	5.842811542217117e-8	NA	1	2	2	1	NA	NA	NA	NA	NA	NA	NA	NA	NA	NA	NA	NA	66	66	66	66	66	66	66	66	66	66	66	42.55	44.1	45.65	56.5	64.25	65.8	67.35	68.9	70.45	56.5	56.5	88
CUT493,SUT466,XUT_4R-203	NA	chrIV:470533-471533(-)	CUTs	7.155227850360144e-6	5.664406568445857e-6	4.8443184996990595e-6	1.7223998217385082e-8	6.583695425608916e-8	5.842811542217118e-6	3	3	2	NA	NA	1	21	25	29	57	66	67.8	69.6	71.4	73.2	49.6666666666667	57	66	53.2	54.8	66	80	82.8	85.6	88.4	91.2	70	66	34.55	37.1	39.65	57.5	70.25	72.8	75.35	77.9	80.45	57.5	57.5	NA
CUT494,XUT_4R-218,SUT468	NA	chrIV:505375-507447(-)	CUTs	2.3850759501200478e-8	3.776271045630571e-6	4.8443184996990595e-6	1.7223998217385082e-8	6.583695425608916e-8	5.842811542217117e-8	NA	2	2	NA	NA	NA	NA	NA	NA	NA	NA	NA	NA	NA	NA	NA	NA	59.5	50.3	51.45	59.5	65.25	66.4	67.55	68.7	69.85	59.5	59.5	54.95	55.9	56.85	63.5	68.25	69.2	70.15	71.1	72.05	63.5	63.5	NA
CUT499,XUT_4R-255	NA	chrIV:578423-579115(-)	CUTs	7.155227850360144e-6	1.1328813136891713e-5	1.2110796249247647e-5	5.1671994652155245e-6	6.583695425608916e-6	1.1685623084434236e-5	3	6	5	3	1	2	52.9	54.8	56.7	70	75	76	77	78	79	67	70	72.5	61	66.5	72.5	74.5	75	75.25	75.5	75.75	69.6666666666667	72.5	52.4	52.8	53.2	66	73	75	77	79	81	65.6	66	56
CUT500,XUT_4R-265,SUT472	NA	chrIV:598423-600356(-)	CUTs	4.770151900240095e-6	9.440677614076428e-6	4.8443184996990595e-6	1.7223998217385082e-8	6.583695425608916e-8	1.1685623084434236e-5	2	5	2	NA	NA	2	53.5	54	54.5	58	60.5	61	61.5	62	62.5	58	58	69	62.6	63.4	69	82	82.2	82.4	82.6	82.8	72	69	49.5	50	50.5	54	56.5	57	57.5	58	58.5	54	54	NA
CUT503	NA	chrIV:629440-630688(-)	CUTs	2.3850759501200478e-8	1.8881355228152856e-6	2.4221592498495293e-8	1.7223998217385082e-8	6.583695425608916e-8	5.842811542217118e-6	NA	1	NA	NA	NA	1	NA	NA	NA	NA	NA	NA	NA	NA	NA	NA	NA	60	60	60	60	60	60	60	60	60	60	60	NA	NA	NA	NA	NA	NA	NA	NA	NA	NA	NA	NA
CUT516	NA	chrIV:1004457-1005321(-)	CUTs	1.4310455700720287e-5	2.6433897319413996e-5	1.6955114748946706e-5	1.7223998217385082e-6	1.975108627682675e-5	5.842811542217117e-8	6	14	7	1	3	NA	69.5	70	70.5	74.5	110.75	122	169.75	217.5	265.25	120.666666666667	74.5	63	54.3	54.95	63	68.5	69.4	70	70	72.1	62.1428571428571	63	57.6	58.2	58.8	69	74.5	77.8	82.2	88.8	95.4	72.1428571428571	69	56.1
CUT519	NA	chrIV:1031729-1032097(-)	CUTs	2.3850759501200478e-8	1.8881355228152856e-6	2.4221592498495293e-8	1.7223998217385082e-8	6.583695425608916e-8	5.842811542217117e-8	NA	1	NA	NA	NA	NA	NA	NA	NA	NA	NA	NA	NA	NA	NA	NA	NA	43	43	43	43	43	43	43	43	43	43	43	NA	NA	NA	NA	NA	NA	NA	NA	NA	NA	NA	NA
CUT527,XUT_4R-515,SUT488	NA	chrIV:1260361-1261398(-)	CUTs	2.3850759501200478e-8	5.664406568445857e-6	4.8443184996990595e-6	1.7223998217385082e-6	6.583695425608916e-8	5.842811542217118e-6	NA	3	2	1	NA	1	NA	NA	NA	NA	NA	NA	NA	NA	NA	NA	NA	68	21.6	27.4	68	74	75.2	76.4	77.6	78.8	52.6666666666667	68	63.3	64.6	65.9	75	81.5	82.8	84.1	85.4	86.7	75	75	NA
CUT530,XUT_4R-527,SUT489	NA	chrIV:1279065-1279960(-)	CUTs	2.3850759501200475e-6	5.664406568445857e-6	4.8443184996990595e-6	1.7223998217385082e-6	6.583695425608916e-8	5.842811542217117e-8	1	3	2	1	NA	NA	85	85	85	85	85	85	85	85	85	85	85	74	67.6	68.4	74	80	81.2	82.4	83.6	84.8	75.3333333333333	74	52.6	53.2	53.8	58	61	61.6	62.2	62.8	63.4	58	58	NA
CUT533,CUT534	NA	chrIV:1383545-1384761(-)	CUTs	2.3850759501200478e-8	1.8881355228152856e-6	2.4221592498495293e-8	1.7223998217385082e-6	6.583695425608916e-6	5.842811542217117e-8	NA	1	NA	1	1	NA	NA	NA	NA	NA	NA	NA	NA	NA	NA	NA	NA	49	49	49	49	49	49	49	49	49	49	49	NA	NA	NA	NA	NA	NA	NA	NA	NA	NA	NA	65
CUT540,SUT498	NA	chrIV:1507897-1509817(-)	CUTs	2.3850759501200475e-6	1.8881355228152856e-6	2.4221592498495297e-6	1.7223998217385082e-6	6.583695425608916e-8	5.842811542217118e-6	1	1	1	1	NA	1	60	60	60	60	60	60	60	60	60	60	60	72	72	72	72	72	72	72	72	72	72	72	74	74	74	74	74	74	74	74	74	74	74	NA
CUT548,XUT_5R-76,SUT506	NA	chrV:155957-156526(-)	CUTs	4.770151900240095e-6	9.440677614076428e-6	4.8443184996990595e-6	6.889599286954033e-6	6.583695425608916e-8	5.842811542217118e-6	2	5	2	4	NA	1	42.6	43.2	43.8	48	51	51.6	52.2	52.8	53.4	48	48	65	46	46	65	66	70.4	74.8	79.2	83.6	62.2	65	25.75	28.5	31.25	50.5	64.25	67	69.75	72.5	75.25	50.5	50.5	NA
CUT551	NA	chrV:222509-223269(-)	CUTs	2.3850759501200478e-8	1.8881355228152856e-6	2.4221592498495293e-8	1.7223998217385082e-8	6.583695425608916e-8	5.842811542217117e-8	NA	1	NA	NA	NA	NA	NA	NA	NA	NA	NA	NA	NA	NA	NA	NA	NA	34	34	34	34	34	34	34	34	34	34	34	NA	NA	NA	NA	NA	NA	NA	NA	NA	NA	NA	NA
CUT554,XUT_5R-126	NA	chrV:268229-269293(-)	CUTs	2.3850759501200475e-6	5.664406568445857e-6	2.4221592498495293e-8	1.7223998217385082e-8	6.583695425608916e-8	5.842811542217117e-8	1	3	NA	NA	NA	NA	40	40	40	40	40	40	40	40	40	40	40	54	48.4	49.1	54	57	57.6	58.2	58.8	59.4	53.6666666666667	54	NA	NA	NA	NA	NA	NA	NA	NA	NA	NA	NA	NA
CUT560,CUT561,XUT_5R-144	NA	chrV:302365-303357(-)	CUTs	2.3850759501200475e-6	5.664406568445857e-6	4.8443184996990595e-6	5.1671994652155245e-6	6.583695425608916e-6	5.842811542217118e-6	1	3	2	3	1	1	33	33	33	33	33	33	33	33	33	33	33	79	59.8	62.2	79	81.5	82	82.5	83	83.5	72.6666666666667	79	36.9	38.8	40.7	54	63.5	65.4	67.3	69.2	71.1	54	54	63
CUT570,SUT517	NA	chrV:509637-510213(-)	CUTs	2.3850759501200478e-8	1.8881355228152856e-6	2.4221592498495297e-6	1.7223998217385082e-8	6.583695425608916e-8	5.842811542217117e-8	NA	1	1	NA	NA	NA	NA	NA	NA	NA	NA	NA	NA	NA	NA	NA	NA	67	67	67	67	67	67	67	67	67	67	67	54	54	54	54	54	54	54	54	54	54	54	NA
CUT575	NA	chrVI:118637-119165(-)	CUTs	2.3850759501200475e-6	1.8881355228152856e-6	2.4221592498495293e-8	1.7223998217385082e-8	6.583695425608916e-8	5.842811542217117e-8	1	1	NA	NA	NA	NA	64	64	64	64	64	64	64	64	64	64	64	73	73	73	73	73	73	73	73	73	73	73	NA	NA	NA	NA	NA	NA	NA	NA	NA	NA	NA	NA
CUT582	NA	chrVII:11909-12373(-)	CUTs	2.3850759501200478e-8	1.8881355228152856e-6	2.4221592498495297e-6	1.7223998217385082e-8	6.583695425608916e-8	5.842811542217117e-8	NA	1	1	NA	NA	NA	NA	NA	NA	NA	NA	NA	NA	NA	NA	NA	NA	80	80	80	80	80	80	80	80	80	80	80	60	60	60	60	60	60	60	60	60	60	60	NA
CUT585	NA	chrVII:55814-56190(-)	CUTs	2.3850759501200478e-8	1.8881355228152856e-6	2.4221592498495293e-8	1.7223998217385082e-8	6.583695425608916e-8	5.842811542217117e-8	NA	1	NA	NA	NA	NA	NA	NA	NA	NA	NA	NA	NA	NA	NA	NA	NA	57	57	57	57	57	57	57	57	57	57	57	NA	NA	NA	NA	NA	NA	NA	NA	NA	NA	NA	NA
CUT588	NA	chrVII:145359-145631(-)	CUTs	2.3850759501200478e-8	1.8881355228152856e-6	2.4221592498495297e-6	1.7223998217385082e-8	6.583695425608916e-8	5.842811542217117e-8	NA	1	1	NA	NA	NA	NA	NA	NA	NA	NA	NA	NA	NA	NA	NA	NA	67	67	67	67	67	67	67	67	67	67	67	70	70	70	70	70	70	70	70	70	70	70	NA
CUT590	NA	chrVII:166863-167487(-)	CUTs	2.3850759501200475e-6	3.776271045630571e-6	9.688636999398119e-6	1.7223998217385082e-8	6.583695425608916e-8	5.842811542217118e-6	1	2	4	NA	NA	1	73	73	73	73	73	73	73	73	73	73	73	57.5	53.9	54.35	57.5	59.75	60.2	60.65	61.1	61.55	57.5	57.5	59.2	60.4	61.6	66	67.75	68.8	69.85	70.9	71.95	65.75	66	NA
CUT591,XUT_7R-93,SUT541	NA	chrVII:209991-213771(-)	CUTs	2.3850759501200478e-8	3.776271045630571e-6	4.8443184996990595e-6	3.4447996434770165e-6	1.3167390851217832e-5	5.842811542217117e-8	NA	2	2	2	2	NA	NA	NA	NA	NA	NA	NA	NA	NA	NA	NA	NA	57	50.6	51.4	57	61	61.8	62.6	63.4	64.2	57	57	66.6	68.2	69.8	81	89	90.6	92.2	93.8	95.4	81	81	51.6
CUT599,YGL072C	NA	chrVII:370247-371247(-)	CUTs	4.054629115204081e-5	2.8322032842229283e-5	4.359886649729153e-5	1.8946398039123588e-5	3.95021725536535e-5	4.6742492337736946e-5	17	15	18	11	6	8	55	56	56.8	63	71	71	74	105.6	156	74.8823529411765	63	61	46.4	47.3	61	67.5	68.2	68.9	72.6	77.7	61.2	61	45.55	50.9	54.65	67	76.75	80.6	83	83.6	87.25	68.3333333333333	67	52.5
CUT600,XUT_7R-181	NA	chrVII:412623-413175(-)	CUTs	2.3850759501200478e-8	1.8881355228152856e-6	2.4221592498495293e-8	1.7223998217385082e-8	6.583695425608916e-8	5.842811542217117e-8	NA	1	NA	NA	NA	NA	NA	NA	NA	NA	NA	NA	NA	NA	NA	NA	NA	112	112	112	112	112	112	112	112	112	112	112	NA	NA	NA	NA	NA	NA	NA	NA	NA	NA	NA	NA
CUT626,XUT_7R-404,SUT566	NA	chrVII:879031-879938(-)	CUTs	2.3850759501200475e-6	1.8881355228152856e-6	2.4221592498495293e-8	1.7223998217385082e-6	6.583695425608916e-8	1.1685623084434236e-5	1	1	NA	1	NA	2	69	69	69	69	69	69	69	69	69	69	69	54	54	54	54	54	54	54	54	54	54	54	NA	NA	NA	NA	NA	NA	NA	NA	NA	NA	NA	NA
CUT629,XUT_7R-418,SUT567	NA	chrVII:904799-905456(-)	CUTs	2.6235835451320526e-5	3.021016836504457e-5	3.8754547997592476e-5	2.928079696955464e-5	3.291847712804458e-5	1.1685623084434236e-5	11	16	16	17	5	2	24	27	37.5	56	64	66	72	78	79	54.3636363636364	56	60.5	42	45.25	60.5	67.25	68	68.75	70	73.75	57.9375	60.5	31.5	44	53.25	60.5	68.5	70	70	75.5	84	60.4375	60.5	44.6
CUT630	NA	chrVII:974014-974438(-)	CUTs	2.3850759501200478e-8	1.8881355228152856e-6	2.4221592498495293e-8	1.7223998217385082e-8	6.583695425608916e-8	5.842811542217117e-8	NA	1	NA	NA	NA	NA	NA	NA	NA	NA	NA	NA	NA	NA	NA	NA	NA	63	63	63	63	63	63	63	63	63	63	63	NA	NA	NA	NA	NA	NA	NA	NA	NA	NA	NA	NA
CUT632	NA	chrVII:993734-994078(-)	CUTs	2.3850759501200475e-6	1.8881355228152856e-6	4.8443184996990595e-6	1.7223998217385082e-8	6.583695425608916e-8	5.842811542217117e-8	1	1	2	NA	NA	NA	85	85	85	85	85	85	85	85	85	85	85	95	95	95	95	95	95	95	95	95	95	95	10.95	13.9	16.85	37.5	52.25	55.2	58.15	61.1	64.05	37.5	37.5	NA
CUT647,SUT583,XUT_8R-135,XUT_8R-137	NA	chrVIII:279293-281245(-)	CUTs	2.3850759501200475e-6	3.776271045630571e-6	4.8443184996990595e-6	1.7223998217385082e-8	6.583695425608916e-8	5.842811542217117e-8	1	2	2	NA	NA	NA	46	46	46	46	46	46	46	46	46	46	46	39	19	21.5	39	51.5	54	56.5	59	61.5	39	39	57.4	57.8	58.2	61	63	63.4	63.8	64.2	64.6	61	61	NA
CUT661,XUT_9R-56	NA	chrIX:135381-136325(-)	CUTs	2.3850759501200478e-8	1.8881355228152856e-6	2.4221592498495293e-8	1.7223998217385082e-8	6.583695425608916e-8	5.842811542217118e-6	NA	1	NA	NA	NA	1	NA	NA	NA	NA	NA	NA	NA	NA	NA	NA	NA	3	3	3	3	3	3	3	3	3	3	3	NA	NA	NA	NA	NA	NA	NA	NA	NA	NA	NA	NA
CUT664	NA	chrIX:259613-259909(-)	CUTs	2.3850759501200478e-8	1.8881355228152856e-6	2.4221592498495293e-8	1.7223998217385082e-6	6.583695425608916e-8	5.842811542217117e-8	NA	1	NA	1	NA	NA	NA	NA	NA	NA	NA	NA	NA	NA	NA	NA	NA	68	68	68	68	68	68	68	68	68	68	68	NA	NA	NA	NA	NA	NA	NA	NA	NA	NA	NA	NA
CUT665	NA	chrIX:263533-265053(-)	CUTs	2.3850759501200478e-8	5.664406568445857e-6	2.4221592498495293e-8	1.7223998217385082e-6	6.583695425608916e-8	5.842811542217117e-8	NA	3	NA	1	NA	NA	NA	NA	NA	NA	NA	NA	NA	NA	NA	NA	NA	57	44.2	45.8	57	66.5	68.4	70.3	72.2	74.1	58	57	NA	NA	NA	NA	NA	NA	NA	NA	NA	NA	NA	NA
CUT669,XUT_9R-167	NA	chrIX:381181-382173(-)	CUTs	2.3850759501200478e-8	1.8881355228152856e-6	2.4221592498495293e-8	1.7223998217385082e-8	6.583695425608916e-8	5.842811542217117e-8	NA	1	NA	NA	NA	NA	NA	NA	NA	NA	NA	NA	NA	NA	NA	NA	NA	17	17	17	17	17	17	17	17	17	17	17	NA	NA	NA	NA	NA	NA	NA	NA	NA	NA	NA	NA
CUT678,CUT679	NA	chrX:142660-142996(-)	CUTs	2.3850759501200478e-8	1.8881355228152856e-6	2.4221592498495293e-8	1.7223998217385082e-8	6.583695425608916e-8	5.842811542217117e-8	NA	1	NA	NA	NA	NA	NA	NA	NA	NA	NA	NA	NA	NA	NA	NA	NA	54	54	54	54	54	54	54	54	54	54	54	NA	NA	NA	NA	NA	NA	NA	NA	NA	NA	NA	NA
CUT682,SUT630	NA	chrX:259500-260988(-)	CUTs	2.3850759501200475e-6	3.776271045630571e-6	2.4221592498495297e-6	3.4447996434770165e-6	6.583695425608916e-8	5.842811542217117e-8	1	2	1	2	NA	NA	46	46	46	46	46	46	46	46	46	46	46	75.5	65.5	66.75	75.5	81.75	83	84.25	85.5	86.75	75.5	75.5	74	74	74	74	74	74	74	74	74	74	74	NA
CUT683,CUT684	NA	chrX:267316-268348(-)	CUTs	2.3850759501200478e-8	1.8881355228152856e-6	2.4221592498495293e-8	1.7223998217385082e-8	6.583695425608916e-8	5.842811542217117e-8	NA	1	NA	NA	NA	NA	NA	NA	NA	NA	NA	NA	NA	NA	NA	NA	NA	41	41	41	41	41	41	41	41	41	41	41	NA	NA	NA	NA	NA	NA	NA	NA	NA	NA	NA	NA
CUT689	NA	chrX:337052-337748(-)	CUTs	2.3850759501200478e-8	1.8881355228152856e-6	2.4221592498495293e-8	1.7223998217385082e-8	6.583695425608916e-8	5.842811542217117e-8	NA	1	NA	NA	NA	NA	NA	NA	NA	NA	NA	NA	NA	NA	NA	NA	NA	76	76	76	76	76	76	76	76	76	76	76	NA	NA	NA	NA	NA	NA	NA	NA	NA	NA	NA	NA
CUT696,XUT_10R-234,CUT697,XUT_10R-237,SUT644	NA	chrX:609476-612084(-)	CUTs	2.3850759501200475e-6	9.440677614076428e-6	2.4221592498495297e-6	1.7223998217385082e-8	6.583695425608916e-8	5.842811542217117e-8	1	5	1	NA	NA	NA	88	88	88	88	88	88	88	88	88	88	88	45	33	33	45	74	74.6	75.2	75.8	76.4	52.4	45	54	54	54	54	54	54	54	54	54	54	54	NA
CUT700	NA	chrX:717580-717996(-)	CUTs	2.3850759501200478e-8	1.8881355228152856e-6	2.4221592498495293e-8	1.7223998217385082e-8	6.583695425608916e-8	5.842811542217118e-6	NA	1	NA	NA	NA	1	NA	NA	NA	NA	NA	NA	NA	NA	NA	NA	NA	60	60	60	60	60	60	60	60	60	60	60	NA	NA	NA	NA	NA	NA	NA	NA	NA	NA	NA	NA
CUT702	NA	chrXI:38237-38821(-)	CUTs	2.3850759501200478e-8	3.776271045630571e-6	2.4221592498495297e-6	1.7223998217385082e-8	6.583695425608916e-8	5.842811542217117e-8	NA	2	1	NA	NA	NA	NA	NA	NA	NA	NA	NA	NA	NA	NA	NA	NA	30.5	25.3	25.95	30.5	33.75	34.4	35.05	35.7	36.35	30.5	30.5	104	104	104	104	104	104	104	104	104	104	104	NA
CUT717	NA	chrXI:352495-353087(-)	CUTs	2.3850759501200478e-8	1.8881355228152856e-6	2.4221592498495293e-8	1.7223998217385082e-8	6.583695425608916e-8	5.842811542217117e-8	NA	1	NA	NA	NA	NA	NA	NA	NA	NA	NA	NA	NA	NA	NA	NA	NA	83	83	83	83	83	83	83	83	83	83	83	NA	NA	NA	NA	NA	NA	NA	NA	NA	NA	NA	NA
CUT724,CUT725,snR42	NA	chrXI:556304-559016(-)	CUTs	2.146568355108043e-5	3.776271045630571e-5	2.6643751748344823e-5	3.272559661303165e-5	1.975108627682675e-5	1.7528434626651352e-5	9	20	11	19	3	3	44.2	45.4	47	61	68	70.4	72.8	74.8	76.4	60.3333333333333	61	58	44.4	46.85	58	64.5	70.2	76.5	85.1	86.7	59.15	58	40	42	44.5	56	67	72	72.5	73	82	58	56	54.2
CUT729,XUT_11R-262	NA	chrXI:613730-614669(-)	CUTs	9.54030380048019e-6	3.776271045630571e-6	7.266477749548588e-6	1.7223998217385082e-8	6.583695425608916e-8	5.842811542217117e-8	4	2	3	NA	NA	NA	55.1	57.2	59.3	69	72.75	73.8	74.85	75.9	76.95	67.25	69	72	69.6	69.9	72	73.5	73.8	74.1	74.4	74.7	72	72	59.2	59.4	59.6	61	75	77.8	80.6	83.4	86.2	69.6666666666667	61	NA
CUT747,SUT706	NA	chrXII:789411-789875(-)	CUTs	2.3850759501200475e-6	1.8881355228152856e-6	2.4221592498495297e-6	1.7223998217385082e-6	6.583695425608916e-8	5.842811542217117e-8	1	1	1	1	NA	NA	55	55	55	55	55	55	55	55	55	55	55	55	55	55	55	55	55	55	55	55	55	55	60	60	60	60	60	60	60	60	60	60	60	NA
CUT748	NA	chrXII:793131-794227(-)	CUTs	1.2879410130648257e-4	7.930169195824199e-5	1.6228466973991848e-4	1.2745758680864961e-4	1.3167390851217831e-4	1.1685623084434235e-4	54	42	67	74	20	20	25.25	35.2	40	58.5	67.75	68.4	73	78.5	90.35	57.6481481481481	58.5	57.5	37.1	39.45	57.5	70	71	72.7	73.9	80.8	56.6904761904762	57.5	29.3	32.2	38.8	62	73	75.8	76.2	81.4	82.7	61.5223880597015	62	32.65
CUT759	NA	chrXIII:53781-55213(-)	CUTs	2.3850759501200475e-6	1.8881355228152856e-6	2.4221592498495293e-8	3.4447996434770165e-6	6.583695425608916e-8	5.842811542217117e-8	1	1	NA	2	NA	NA	55	55	55	55	55	55	55	55	55	55	55	63	63	63	63	63	63	63	63	63	63	63	NA	NA	NA	NA	NA	NA	NA	NA	NA	NA	NA	NA
CUT762,XUT_13R-87,SUT720	NA	chrXIII:218973-220744(-)	CUTs	2.3850759501200478e-8	3.776271045630571e-6	4.8443184996990595e-6	1.7223998217385082e-6	6.583695425608916e-6	5.842811542217117e-8	NA	2	2	1	1	NA	NA	NA	NA	NA	NA	NA	NA	NA	NA	NA	NA	31	19	20.5	31	38.5	40	41.5	43	44.5	31	31	63.4	63.8	64.2	67	69	69.4	69.8	70.2	70.6	67	67	69
CUT766,XUT_13R-132,SUT728,XUT_13R-134	NA	chrXIII:311269-312047(-)	CUTs	7.155227850360144e-6	1.8881355228152856e-6	2.4221592498495297e-6	3.4447996434770165e-6	6.583695425608916e-6	5.842811542217117e-8	3	1	1	2	1	NA	57.9	58.8	59.7	66	75	76.8	78.6	80.4	82.2	69	66	75	75	75	75	75	75	75	75	75	75	75	95	95	95	95	95	95	95	95	95	95	95	61
CUT767,XUT_13R-153	NA	chrXIII:352413-353127(-)	CUTs	2.3850759501200478e-8	7.552542091261142e-6	2.4221592498495297e-6	1.7223998217385082e-8	6.583695425608916e-6	5.842811542217117e-8	NA	4	1	NA	1	NA	NA	NA	NA	NA	NA	NA	NA	NA	NA	NA	NA	63	43.4	44.6	63	78	78.6	79.2	79.8	80.4	62	63	100	100	100	100	100	100	100	100	100	100	100	66
CUT773,XUT_13R-196,SUT729	NA	chrXIII:433053-434284(-)	CUTs	9.54030380048019e-6	9.440677614076428e-6	2.4221592498495297e-6	1.7223998217385082e-6	6.583695425608916e-6	5.842811542217118e-6	4	5	1	1	1	1	72.85	75.7	78.55	99.5	124.25	132.8	141.35	149.9	158.45	109	99.5	67	50.8	51.2	67	71	72	73	74	75	63.2	67	75	75	75	75	75	75	75	75	75	75	75	79
CUT777	NA	chrXIII:559701-560637(-)	CUTs	2.3850759501200478e-8	5.664406568445857e-6	2.4221592498495293e-8	1.7223998217385082e-8	6.583695425608916e-6	5.842811542217117e-8	NA	3	NA	NA	1	NA	NA	NA	NA	NA	NA	NA	NA	NA	NA	NA	NA	57	56.2	56.3	57	59.5	60	60.5	61	61.5	58.3333333333333	57	NA	NA	NA	NA	NA	NA	NA	NA	NA	NA	NA	76
CUT785,XUT_13R-303	NA	chrXIII:661101-662112(-)	CUTs	1.4310455700720287e-5	3.776271045630571e-6	2.4221592498495293e-8	3.4447996434770165e-6	6.583695425608916e-8	5.842811542217118e-6	6	2	NA	2	NA	1	26.5	31	35.5	46.5	48.5	49	55.75	62.5	69.25	46.6666666666667	46.5	50	46.8	47.2	50	52	52.4	52.8	53.2	53.6	50	50	NA	NA	NA	NA	NA	NA	NA	NA	NA	NA	NA	NA
CUT801,XUT_14R-36	NA	chrXIV:107159-108217(-)	CUTs	2.3850759501200475e-6	1.8881355228152856e-6	2.4221592498495293e-8	1.7223998217385082e-8	6.583695425608916e-8	5.842811542217117e-8	1	1	NA	NA	NA	NA	46	46	46	46	46	46	46	46	46	46	46	73	73	73	73	73	73	73	73	73	73	73	NA	NA	NA	NA	NA	NA	NA	NA	NA	NA	NA	NA
CUT807,CUT808	NA	chrXIV:358471-359239(-)	CUTs	2.3850759501200475e-6	1.8881355228152856e-6	2.4221592498495293e-8	1.7223998217385082e-8	6.583695425608916e-8	5.842811542217117e-8	1	1	NA	NA	NA	NA	423	423	423	423	423	423	423	423	423	423	423	63	63	63	63	63	63	63	63	63	63	63	NA	NA	NA	NA	NA	NA	NA	NA	NA	NA	NA	NA
CUT826	NA	chrXV:158918-159462(-)	CUTs	2.3850759501200478e-8	1.8881355228152856e-6	2.4221592498495293e-8	1.7223998217385082e-8	6.583695425608916e-8	5.842811542217117e-8	NA	1	NA	NA	NA	NA	NA	NA	NA	NA	NA	NA	NA	NA	NA	NA	NA	83	83	83	83	83	83	83	83	83	83	83	NA	NA	NA	NA	NA	NA	NA	NA	NA	NA	NA	NA
CUT827,XUT_15R-99	NA	chrXV:167502-168419(-)	CUTs	2.3850759501200475e-6	1.8881355228152856e-6	2.4221592498495297e-6	3.4447996434770165e-6	1.3167390851217832e-5	1.1685623084434236e-5	1	1	1	2	2	2	58	58	58	58	58	58	58	58	58	58	58	78	78	78	78	78	78	78	78	78	78	78	60	60	60	60	60	60	60	60	60	60	60	26.05
CUT834	NA	chrXV:363574-364134(-)	CUTs	2.3850759501200475e-6	3.776271045630571e-6	2.4221592498495293e-8	3.4447996434770165e-6	6.583695425608916e-8	5.842811542217117e-8	1	2	NA	2	NA	NA	54	54	54	54	54	54	54	54	54	54	54	61	49.8	51.2	61	68	69.4	70.8	72.2	73.6	61	61	NA	NA	NA	NA	NA	NA	NA	NA	NA	NA	NA	NA
CUT835,XUT_15R-185,CUT836	NA	chrXV:379086-380734(-)	CUTs	2.3850759501200478e-8	5.664406568445857e-6	2.4221592498495293e-8	1.7223998217385082e-8	6.583695425608916e-8	5.842811542217117e-8	NA	3	NA	NA	NA	NA	NA	NA	NA	NA	NA	NA	NA	NA	NA	NA	NA	76	67.2	68.3	76	78	78.4	78.8	79.2	79.6	73.6666666666667	76	NA	NA	NA	NA	NA	NA	NA	NA	NA	NA	NA	NA
CUT839,CUT840,snR9	NA	chrXV:406766-408126(-)	CUTs	7.155227850360144e-6	1.8881355228152856e-5	4.8443184996990595e-6	1.0334398930431049e-5	6.583695425608916e-6	5.842811542217118e-6	3	10	2	6	1	1	65.1	65.2	65.3	66	98.5	105	111.5	118	124.5	87.3333333333333	66	57.5	40.1	45.05	57.5	61	62.4	63.3	64.6	67.3	51.8	57.5	20.5	22	23.5	34	41.5	43	44.5	46	47.5	34	34	67
CUT853,snR36	NA	chrXV:680286-680998(-)	CUTs	9.54030380048019e-6	1.1328813136891713e-5	2.4221592498495297e-6	1.7223998217385082e-6	6.583695425608916e-8	5.842811542217118e-6	4	6	1	1	NA	1	46.6	47.2	47.8	53	58.75	60.4	62.05	63.7	65.35	54.75	53	40	11.5	15.75	40	49.5	50	53.5	57	60.5	36.1666666666667	40	52	52	52	52	52	52	52	52	52	52	52	NA
CUT865,XUT_15R-372,SUT792	NA	chrXV:848831-850123(-)	CUTs	2.3850759501200475e-6	7.552542091261142e-6	4.8443184996990595e-6	1.7223998217385082e-8	6.583695425608916e-8	5.842811542217117e-8	1	4	2	NA	NA	NA	69	69	69	69	69	69	69	69	69	69	69	68	46.7	51.05	68	81.75	89.4	97.05	104.7	112.35	73.5	68	61.1	61.2	61.3	62	62.5	62.6	62.7	62.8	62.9	62	62	NA
CUT872,XUT_15R-433,SUT797	NA	chrXV:982303-984799(-)	CUTs	2.3850759501200475e-6	1.8881355228152856e-6	2.4221592498495293e-8	6.889599286954033e-6	6.583695425608916e-6	5.842811542217118e-6	1	1	NA	4	1	1	66	66	66	66	66	66	66	66	66	66	66	57	57	57	57	57	57	57	57	57	57	57	NA	NA	NA	NA	NA	NA	NA	NA	NA	NA	NA	65
CUT873	NA	chrXV:1003415-1004087(-)	CUTs	2.3850759501200478e-8	3.776271045630571e-6	2.4221592498495293e-8	1.7223998217385082e-8	6.583695425608916e-8	5.842811542217117e-8	NA	2	NA	NA	NA	NA	NA	NA	NA	NA	NA	NA	NA	NA	NA	NA	NA	69	63.4	64.1	69	72.5	73.2	73.9	74.6	75.3	69	69	NA	NA	NA	NA	NA	NA	NA	NA	NA	NA	NA	NA
CUT875,XUT_15R-466	NA	chrXV:1037631-1039407(-)	CUTs	2.3850759501200478e-8	1.8881355228152856e-6	2.4221592498495297e-6	1.7223998217385082e-6	6.583695425608916e-8	5.842811542217117e-8	NA	1	1	1	NA	NA	NA	NA	NA	NA	NA	NA	NA	NA	NA	NA	NA	77	77	77	77	77	77	77	77	77	77	77	63	63	63	63	63	63	63	63	63	63	63	NA
CUT883,SUT809	NA	chrXVI:132197-132733(-)	CUTs	2.3850759501200475e-6	5.664406568445857e-6	4.8443184996990595e-6	1.7223998217385082e-8	6.583695425608916e-6	5.842811542217117e-8	1	3	2	NA	1	NA	77	77	77	77	77	77	77	77	77	77	77	84	57.6	60.9	84	97	99.6	102.2	104.8	107.4	81.6666666666667	84	42.85	43.7	44.55	50.5	54.75	55.6	56.45	57.3	58.15	50.5	50.5	56
CUT886	NA	chrXVI:163669-163917(-)	CUTs	2.3850759501200475e-6	5.664406568445857e-6	2.4221592498495293e-8	5.1671994652155245e-6	6.583695425608916e-8	5.842811542217117e-8	1	3	NA	3	NA	NA	63	63	63	63	63	63	63	63	63	63	63	54	46.8	47.7	54	63	64.8	66.6	68.4	70.2	57	54	NA	NA	NA	NA	NA	NA	NA	NA	NA	NA	NA	NA
CUT895	NA	chrXVI:373079-373431(-)	CUTs	2.3850759501200478e-8	3.776271045630571e-6	4.8443184996990595e-6	1.7223998217385082e-6	6.583695425608916e-8	5.842811542217117e-8	NA	2	2	1	NA	NA	NA	NA	NA	NA	NA	NA	NA	NA	NA	NA	NA	49	48.2	48.3	49	49.5	49.6	49.7	49.8	49.9	49	49	67.8	68.6	69.4	75	79	79.8	80.6	81.4	82.2	75	75	NA
CUT898,SUT814	NA	chrXVI:431095-431631(-)	CUTs	7.155227850360144e-6	1.3216948659706998e-5	2.1799433248645766e-5	5.1671994652155245e-6	6.583695425608916e-8	5.842811542217117e-8	3	7	9	3	NA	NA	71.2	71.4	71.6	73	86.5	89.2	91.9	94.6	97.3	81.3333333333333	73	64	51.2	60.8	64	66.5	67.4	68.4	69.6	70.8	61.2857142857143	64	47.4	47.8	48.6	69	76	77.6	79.2	84.8	94.4	67.5555555555556	69	NA
CUT902	NA	chrXVI:493087-493311(-)	CUTs	2.3850759501200478e-8	1.8881355228152856e-6	2.4221592498495293e-8	1.7223998217385082e-8	6.583695425608916e-8	5.842811542217117e-8	NA	1	NA	NA	NA	NA	NA	NA	NA	NA	NA	NA	NA	NA	NA	NA	NA	55	55	55	55	55	55	55	55	55	55	55	NA	NA	NA	NA	NA	NA	NA	NA	NA	NA	NA	NA
CUT924,XUT_16R-419,SUT846	NA	chrXVI:930055-931576(-)	CUTs	2.3850759501200475e-6	7.552542091261142e-6	2.4221592498495297e-6	6.889599286954033e-6	6.583695425608916e-8	5.842811542217117e-8	1	4	1	4	NA	NA	64	64	64	64	64	64	64	64	64	64	64	75	56.4	59.1	75	88	92.2	96.4	100.6	104.8	77.5	75	46	46	46	46	46	46	46	46	46	46	46	NA
ETS1-1	NA	chrXII:457733-458432(-)	rRNA	7.155227850360144e-6	1.3216948659706998e-5	1.4532955499097176e-5	1.7223998217385082e-6	6.583695425608916e-6	5.842811542217117e-8	3	7	6	1	1	NA	41.5	42	42.5	46	52.5	53.8	55.1	56.4	57.7	48.6666666666667	46	26	12.2	17.3	26	31	32.8	35.5	40	44.5	26.1428571428571	26	5.75	7.5	9.25	21.5	31.25	32	40.5	49	57.5	26	21.5	16
ETS1-2	NA	chrXII:466870-467569(-)	rRNA	2.3850759501200475e-6	1.1328813136891713e-5	1.9377273998796238e-5	8.61199910869254e-6	6.583695425608916e-6	1.1685623084434236e-5	1	6	8	5	1	2	43	43	43	43	43	43	43	43	43	43	43	30	15	16.5	30	32.5	33	37	41	45	28.6666666666667	30	19.15	22.3	25.5	39	41.5	42.2	42.9	47.2	52.1	36.875	39	75
ETS2-2	NA	chrXII:460712-460922(-)	rRNA	2.3850759501200478e-8	1.8881355228152856e-6	2.4221592498495293e-8	1.7223998217385082e-8	6.583695425608916e-8	5.842811542217117e-8	NA	1	NA	NA	NA	NA	NA	NA	NA	NA	NA	NA	NA	NA	NA	NA	NA	59	59	59	59	59	59	59	59	59	59	59	NA	NA	NA	NA	NA	NA	NA	NA	NA	NA	NA	NA
HML	NA	chrIII:11146-14849(+)	other	2.3850759501200475e-6	7.552542091261142e-6	2.4221592498495297e-6	1.7223998217385082e-6	6.583695425608916e-8	5.842811542217117e-8	1	4	1	1	NA	NA	79	79	79	79	79	79	79	79	79	79	79	71.5	45.8	51.2	71.5	74.75	76.4	78.05	79.7	81.35	65.25	71.5	53	53	53	53	53	53	53	53	53	53	53	NA
HMR	NA	chrIII:292388-295034(+)	other	8.109258230408162e-5	4.9091523593197426e-5	3.8754547997592476e-5	6.372879340432481e-5	1.975108627682675e-5	2.9214057711085587e-5	34	26	16	37	3	5	29	37.7	44	58	67.75	70.4	75.3	81	96.8	61.5588235294118	58	63	53	53.75	63	76.75	78	80.75	86	86.75	68.4615384615385	63	38.75	46.5	47.25	60	66.75	69	71.25	75.5	79.75	58.3125	60	59.2
HMRA1_XUT_3F-130,YCR097W	3F-130,YCR097W	chrIII:293835-294321(+)	XUTs	1.4310455700720287e-5	1.1328813136891713e-5	4.8443184996990595e-6	1.550159839564657e-5	6.583695425608916e-6	5.842811542217117e-8	6	6	2	9	1	NA	41.75	42.5	43.25	53.5	56.75	57	58.5	60	61.5	52	53.5	62.5	54.5	56.25	62.5	66.75	68	68.75	69.5	70.25	62.1666666666667	62.5	56.2	56.4	56.6	58	59	59.2	59.4	59.6	59.8	58	58	41
ITS1-2	NA	chrXII:464709-465069(-)	rRNA	4.770151900240095e-6	5.664406568445857e-6	2.4221592498495297e-6	1.7223998217385082e-8	6.583695425608916e-8	5.842811542217118e-6	2	3	1	NA	NA	1	36.35	37.7	39.05	48.5	55.25	56.6	57.95	59.3	60.65	48.5	48.5	20	12.8	13.7	20	31.5	33.8	36.1	38.4	40.7	24.6666666666667	20	47	47	47	47	47	47	47	47	47	47	47	NA
LSR1_LSR1	LSR1	chrII:680688-681862(-)	other	2.3850759501200478e-8	7.552542091261142e-6	2.4221592498495293e-8	1.7223998217385082e-8	6.583695425608916e-8	5.842811542217117e-8	NA	4	NA	NA	NA	NA	NA	NA	NA	NA	NA	NA	NA	NA	NA	NA	NA	52.5	31.9	32.35	52.5	72.25	73	73.75	74.5	75.25	53	52.5	NA	NA	NA	NA	NA	NA	NA	NA	NA	NA	NA	NA
MATALPHA	NA	chrIII:198671-201177(+)	other	2.3850759501200478e-8	3.776271045630571e-6	2.4221592498495293e-8	1.7223998217385082e-8	6.583695425608916e-8	5.842811542217117e-8	NA	2	NA	NA	NA	NA	NA	NA	NA	NA	NA	NA	NA	NA	NA	NA	NA	52.5	45.7	46.55	52.5	56.75	57.6	58.45	59.3	60.15	52.5	52.5	NA	NA	NA	NA	NA	NA	NA	NA	NA	NA	NA	NA
NME1_NME1	NME1	chrXIV:585587-585926(+)	other	2.3850759501200478e-8	1.8881355228152856e-6	7.266477749548588e-6	1.7223998217385082e-6	1.3167390851217832e-5	5.842811542217117e-8	NA	1	3	1	2	NA	NA	NA	NA	NA	NA	NA	NA	NA	NA	NA	NA	20	20	20	20	20	20	20	20	20	20	20	29.1	30.2	31.3	39	52.5	55.2	57.9	60.6	63.3	44.3333333333333	39	46
NTS1-2	NA	chrXII:459797-460711(-)	other	7.155227850360144e-6	7.552542091261142e-6	9.688636999398119e-6	6.889599286954033e-6	6.583695425608916e-6	5.842811542217118e-6	3	4	4	4	1	1	67.1	67.2	67.3	68	94.5	99.8	105.1	110.4	115.7	85.3333333333333	68	80	78	78	80	86.25	88.8	91.35	93.9	96.45	84.25	80	58.45	61.9	65.35	78.5	80.75	81.8	82.85	83.9	84.95	74.5	78.5	92
NTS2-1	NA	chrXII:458433-459675(-)	other	4.7701519002400955e-5	9.629491166357957e-5	1.719733067393166e-4	5.683919411737077e-5	1.645923856402229e-4	8.179936159103964e-5	20	51	71	33	25	14	40.85	41	41.85	54.5	67	67.8	71.3	74.7	90.2	57.9	54.5	54	32	36.5	54	65	67	70.5	74	80	53.156862745098	54	30.5	38	40.5	55	65	68	71.5	77	83	55.4788732394366	55	10.2
NTS2-2	NA	chrXII:467570-468812(-)	other	4.7701519002400955e-5	1.0951186032328657e-4	1.719733067393166e-4	6.372879340432481e-5	1.3167390851217831e-4	5.2585303879954056e-5	20	58	71	37	20	9	38.95	43.6	44	57	63.25	64.4	66.75	71.1	73.2	56.25	57	57	36	40.1	57	66.5	68	76.35	86.9	99	58.7586206896552	57	32	39	44	56	69	70	72	74	76	57.3239436619718	56	24.9
Q0105	NA	chrM:36539-43647(+)	other	2.3850759501200478e-8	1.8881355228152856e-6	2.4221592498495293e-8	1.7223998217385082e-8	6.583695425608916e-8	5.842811542217117e-8	NA	1	NA	NA	NA	NA	NA	NA	NA	NA	NA	NA	NA	NA	NA	NA	NA	63	63	63	63	63	63	63	63	63	63	63	NA	NA	NA	NA	NA	NA	NA	NA	NA	NA	NA	NA
Q0130	NA	chrM:46722-46953(+)	other	2.3850759501200478e-8	3.776271045630571e-6	7.266477749548588e-6	3.4447996434770165e-6	6.583695425608916e-8	5.842811542217117e-8	NA	2	3	2	NA	NA	NA	NA	NA	NA	NA	NA	NA	NA	NA	NA	NA	10.5	8.5	8.75	10.5	11.75	12	12.25	12.5	12.75	10.5	10.5	5.2	5.4	5.6	7	9.5	10	10.5	11	11.5	8	7	NA
RDN18-1	NA	chrXII:455933-457732(-)	rRNA	5.962689875300119e-5	5.853220120727385e-5	3.148807024804388e-5	3.9615195899985686e-5	7.242064968169808e-5	3.5056869253302704e-5	25	31	13	23	11	6	4.4	6.4	7.6	27	43	44.8	48.8	53.6	66.4	27.6	27	19	6	7	19	48	57	62.5	63	92.5	31.9032258064516	19	3.6	4.4	5.6	24	37	39.4	44	53	58	25.0769230769231	24	6.5
RDN18-2	NA	chrXII:465070-466869(-)	rRNA	6.201197470312125e-5	3.021016836504457e-5	2.4221592498495295e-5	5.856159393910928e-5	3.291847712804458e-5	2.9214057711085587e-5	26	16	10	34	5	5	6.25	8	10.5	16.5	45.5	50	56.5	81.5	116.25	35.1153846153846	16.5	28	3	4.75	28	42.75	45	47.25	49	71.75	33.0625	28	2.45	2.9	4.05	19	32.75	34.6	38.2	43.6	55.3	23.7	19	26.4
RDN25-1	NA	chrXII:451786-455181(-)	rRNA	2.7189865831368543e-4	2.5112202453443297e-4	3.7301252447682757e-4	2.8075117094337684e-4	4.016054209621439e-4	3.330402579063757e-4	114	133	154	163	61	57	4	6	7	21	40	45.4	52.1	67.2	81.1	28.9561403508772	21	12	3	4	12	35	50.2	56.2	64.8	82.7999999999999	24.9022556390977	12	4	4	5.95	15	34	38	47	57.4	70.05	23.7402597402597	15	4
RDN25-2	NA	chrXII:460923-464318(-)	rRNA	2.695135823635654e-4	2.6622710871695526e-4	3.4879093197833226e-4	2.893631700520694e-4	3.291847712804458e-4	3.447258809908099e-4	113	141	144	168	50	59	4	5.2	6	22	47	53	59.4	72.4	91.4	33.6814159292035	22	11	4	4	11	28	40	55	66	82	24.5957446808511	11	3	4	4	12.5	24	31.4	38.55	48.7	57.25	19.2013888888889	12.5	2
RDN37-1	NA	chrXII:451575-458432(-)	rRNA	0.0013237171523166266	0.0013254711370163305	0.001719733067393166	0.0014726518475864244	0.0018368510237448874	0.001834642824256175	555	702	710	855	279	314	4	5	6	24	45	53	60	70	89	32.0054054054054	24	14	3	4	14	39.75	47.8000000000001	53.85	63	81	26.002849002849	14	4	4	5	16	34.75	38	47	55.1	72.55	24.1323943661972	16	3
RDN37-1	NA	chrXII:451786-455413(-)	rRNA	2.48047898812485e-4	2.530101600572483e-4	2.809704729825454e-4	3.15199167378147e-4	3.291847712804458e-4	3.5641150407524416e-4	104	134	116	183	50	61	4	6	7	23.5	45	52.4	57.75	72.1	79.7	33.1346153846154	23.5	14.5	4	4.95	14.5	32.75	40.8	51.05	59.4	78.35	24.1791044776119	14.5	3	4	5	11	31.25	37	41	62.5	79.25	23.1293103448276	11	2.45
RDN37-1	NA	chrXII:455414-455932(-)	rRNA	2.6235835451320526e-5	3.965084597912099e-5	4.844318499699059e-5	1.722399821738508e-5	6.583695425608916e-6	1.7528434626651352e-5	11	21	20	10	1	3	6.5	11	11	15	31	36	43.5	51	64.5	25.1818181818182	15	12	5	5	12	20	21	31	34	67	18.6190476190476	12	3	3.9	4	7	12.5	14	15.2	24.9	51.1	12.6	7	5
RDN37-1	NA	chrXII:455933-458432(-)	rRNA	1.144836456057623e-4	1.2084067346017828e-4	6.297614049608776e-5	7.578559215649435e-5	1.0533912680974265e-4	7.595655004882253e-5	48	64	26	44	16	13	9.35	12.1	16.1	40	54.25	57.6	60.85	67.4	91.3	42.1458333333333	40	54	13	18.45	54	64	65.6	69.1	77.9	95.1999999999999	50.390625	54	12.75	18.5	19.75	41	57	59	62.25	64	68	41.0769230769231	41	6.25
RDN37-2	NA	chrXII:460712-467569(-)	rRNA	0.0012211588864614643	0.0013103660528338082	0.0016398018121481315	0.0015484374397429187	0.0016788423335302735	0.0018463284473406092	512	694	677	899	255	316	4	5	6	21	43	51	60	69	84.9	31.21484375	21	11	4	4	11	34	41	48.05	58	77.35	23.5302593659942	11	3	4	5	15	33	39	46.6	54.4	68.3999999999999	24.6115214180207	15	3
RDN37-2	NA	chrXII:464551-466869(-)	rRNA	1.6218516460816325e-4	1.2084067346017828e-4	1.2595228099217552e-4	9.817678983909497e-5	9.217173595852483e-5	9.348498467547389e-5	68	64	52	57	14	16	8	9	12	32.5	57	62	69.85	72	81.55	37.1617647058824	32.5	22.5	6	8	22.5	46.25	49	51.55	58.7	67.55	29.640625	22.5	6.55	7	8	31.5	49	53	60.7	70	79.25	35.5961538461538	31.5	3.95
RDN37-2	NA	chrXII:466870-467569(-)	rRNA	4.770151900240095e-6	1.3216948659706998e-5	1.4532955499097176e-5	8.61199910869254e-6	6.583695425608916e-6	1.1685623084434236e-5	2	7	6	5	1	2	18.2	19.4	20.6	29	35	36.2	37.4	38.6	39.8	29	29	21	18.2	18.8	21	35.5	40	46.6	57.4	68.2	32.4285714285714	21	6	7	8	11	16	17	18.75	20.5	22.25	12.8333333333333	11	8
RDN5-3	NA	chrXII:472465-472583(+)	rRNA	2.3850759501200478e-8	1.8881355228152856e-6	2.4221592498495293e-8	1.7223998217385082e-8	6.583695425608916e-8	5.842811542217117e-8	NA	1	NA	NA	NA	NA	NA	NA	NA	NA	NA	NA	NA	NA	NA	NA	NA	52	52	52	52	52	52	52	52	52	52	52	NA	NA	NA	NA	NA	NA	NA	NA	NA	NA	NA	NA
RDN58-1	NA	chrXII:455414-455571(-)	rRNA	1.908060760096038e-5	2.2657626273783426e-5	4.359886649729153e-5	6.889599286954033e-6	1.975108627682675e-5	5.842811542217118e-6	8	12	18	4	3	1	6	6	6	8	14.75	15.8	16.85	29	43	15.25	8	10	3	3	10	11	13.2	18.55	25.7	31.5	11.25	10	4.55	7.1	8.55	13.5	27.25	29.8	33.25	36.3	41.8	19.8888888888889	13.5	11
RDN58-2	NA	chrXII:464551-464708(-)	rRNA	2.146568355108043e-5	1.3216948659706998e-5	3.8754547997592476e-5	1.722399821738508e-5	6.583695425608916e-6	1.1685623084434236e-5	9	7	16	10	1	2	6	6	6.4	18	34	36.8	39.6	42.2	44.6	21.2222222222222	18	13	5	5	13	23.5	23.8	24.7	26.8	28.9	16.2857142857143	13	4	6.5	8	10.5	32.25	33	60	79	116.75	34.25	10.5	16
RPR1_RPR1	RPR1	chrV:117667-118035(-)	other	1.1925379750600239e-5	2.0769490750968143e-5	2.6643751748344823e-5	1.3779198573908066e-5	4.6085867979262415e-5	5.2585303879954056e-5	5	11	11	8	7	9	10	10	10	12	25	28.2	31.4	34.6	37.8	19.6	12	15	8	8.5	15	20	23	24	25	33.5	16.7272727272727	15	7	7	8	21	43.5	52	53.5	55	78	31	21	12.2
RUF20_SUT527	SUT527	chrVI:131061-131503(-)	SUTs	4.770151900240095e-6	1.1328813136891713e-5	4.8443184996990595e-6	3.4447996434770165e-6	6.583695425608916e-8	5.842811542217118e-6	2	6	2	2	NA	1	72.75	73.5	74.25	79.5	83.25	84	84.75	85.5	86.25	79.5	79.5	62	53	56.5	62	85.5	93	95.5	98	100.5	71	62	52.1	53.2	54.3	62	67.5	68.6	69.7	70.8	71.9	62	62	NA
SCR1_SCR1	SCR1	chrV:441987-442508(+)	other	1.908060760096038e-5	2.4545761796598713e-5	2.9065910998194352e-5	3.272559661303165e-5	1.4484129936339615e-4	1.9281278089316488e-4	8	13	12	19	22	33	2.35	2.7	3.05	19.5	43	50	57	71.8	87.9	31	19.5	8	3.4	4.6	8	28	28.6	33	45	51.4	17.7692307692308	8	3.55	4.3	5.95	19	29.25	32	35.1	38.4	42.15	20.0833333333333	19	13
snR10_YGL088W,snR10	NA	chrVII:345986-346230(+)	snRNA	2.3850759501200475e-6	7.552542091261142e-6	4.8443184996990595e-6	8.61199910869254e-6	6.583695425608916e-8	1.1685623084434236e-5	1	4	2	5	NA	2	7	7	7	7	7	7	7	7	7	7	7	49	45.9	46.35	49	50.75	51.2	51.65	52.1	52.55	49	49	53.45	53.9	54.35	57.5	59.75	60.2	60.65	61.1	61.55	57.5	57.5	NA
snR11_snR11,CUT306,CUT307,CUT308,XUT_13F-286,SUT312	NA	chrXIII:652275-652532(+)	CUTs	2.3850759501200478e-8	1.8881355228152856e-6	2.4221592498495293e-8	1.7223998217385082e-6	6.583695425608916e-8	5.842811542217118e-6	NA	1	NA	1	NA	1	NA	NA	NA	NA	NA	NA	NA	NA	NA	NA	NA	117	117	117	117	117	117	117	117	117	117	117	NA	NA	NA	NA	NA	NA	NA	NA	NA	NA	NA	NA
snR11,CUT306,CUT307,CUT308,XUT_13F-286,SUT312	NA	chrXIII:652289-653877(+)	CUTs	4.293136710216086e-5	2.2657626273783426e-5	2.4221592498495295e-5	1.2056798752169556e-5	6.583695425608916e-6	1.1685623084434236e-5	18	12	10	7	1	2	12.85	13.7	17.85	52	64.75	65	68.15	72.6	78.5	47.5	52	65	34.4	42.1	65	70.75	72.4	77.9	85.6	114.45	65.6666666666667	65	38.45	38.9	40.75	50	60.25	64	68.5	72.9	76.95	54	50	70
snR17a	NA	chrXV:780107-780596(+)	snRNA	1.908060760096038e-5	7.552542091261142e-6	4.8443184996990595e-6	6.889599286954033e-6	1.3167390851217832e-5	1.7528434626651352e-5	8	4	2	4	2	3	11.35	11.7	12.05	17.5	22.75	25.2	27.65	42.1	58.55	24.375	17.5	55	40.1	41.15	55	71	74.6	78.2	81.8	85.4	59.25	55	11.55	15.1	18.65	43.5	61.25	64.8	68.35	71.9	75.45	43.5	43.5	57.2
snR17b	NA	chrXVI:281056-281517(-)	snRNA	1.908060760096038e-5	1.1328813136891713e-5	9.688636999398119e-6	3.4447996434770165e-6	1.975108627682675e-5	1.1685623084434236e-5	8	6	4	2	3	2	24.2	28.4	33.4	61.5	70.5	75.4	80.3	83.4	86.2	59	61.5	69.5	33	43.5	69.5	80	83	85.25	87.5	89.75	63.3333333333333	69.5	17.6	18.2	18.8	54.5	89.5	90.4	91.3	92.2	93.1	55	54.5	49.3
snR19_snR19	NA	chrXIV:230105-230672(-)	snRNA	9.54030380048019e-6	1.8881355228152856e-5	7.266477749548588e-6	3.4447996434770165e-6	6.583695425608916e-6	5.842811542217118e-6	4	10	3	2	1	1	30.8	35.6	40.4	69	113.75	134	154.25	174.5	194.75	94.75	69	22	12.8	13.7	22	47	55	61.75	70.1	84.05	34.8	22	9.3	13.6	17.9	48	63.5	66.6	69.7	72.8	75.9	44	48	27
snR190_snR190,CUT677	NA	chrX:139761-139950(-)	CUTs	4.770151900240095e-6	1.8881355228152856e-6	2.4221592498495297e-6	3.4447996434770165e-6	6.583695425608916e-8	5.842811542217117e-8	2	1	1	2	NA	NA	12.2	12.4	12.6	14	15	15.2	15.4	15.6	15.8	14	14	4	4	4	4	4	4	4	4	4	4	4	7	7	7	7	7	7	7	7	7	7	7	NA
snR3,CUT221,CUT222,CUT223	NA	chrX:663344-664896(+)	CUTs	2.3850759501200478e-8	3.776271045630571e-6	2.4221592498495297e-6	1.7223998217385082e-6	6.583695425608916e-8	5.842811542217117e-8	NA	2	1	1	NA	NA	NA	NA	NA	NA	NA	NA	NA	NA	NA	NA	NA	25.5	9.1	11.15	25.5	35.75	37.8	39.85	41.9	43.95	25.5	25.5	3	3	3	3	3	3	3	3	3	3	3	NA
snR30_snR30	NA	chrXII:198784-199389(+)	snRNA	9.54030380048019e-6	1.5105084182522285e-5	1.2110796249247647e-5	3.4447996434770165e-6	6.583695425608916e-6	5.842811542217118e-6	4	8	5	2	1	1	43.15	46.3	49.45	68.5	83	87.2	91.4	95.6	99.8	70.25	68.5	52	38.5	43.15	52	74.25	77.4	80.55	81	81	56.875	52	24.8	25.6	26.4	30	57	61.6	66.2	70.8	75.4	43.8	30	32
snR31_snR31	NA	chrXV:841958-842182(-)	snRNA	7.155227850360144e-6	5.664406568445857e-6	1.2110796249247647e-5	3.4447996434770165e-6	1.3167390851217832e-5	1.1685623084434236e-5	3	3	5	2	2	2	36.4	38.8	41.2	58	65	66.4	67.8	69.2	70.6	54.6666666666667	58	61	28.2	32.3	61	68	69.4	70.8	72.2	73.6	52	61	34.8	37.6	40.4	61	67	67.4	67.8	68.2	68.6	55	61	60.45
snR33_snR33	NA	chrIII:142364-142546(-)	snRNA	3.1005987351560624e-5	3.209830388785985e-5	2.9065910998194352e-5	2.0668797860862098e-5	3.95021725536535e-5	5.2585303879954056e-5	13	17	12	12	6	9	36.2	41	53	68	86	86	92	110	136.8	76.3846153846154	68	54	32.8	35.6	54	58	59.6	63	67.4	76.8	53.4705882352941	54	35.2	37.7	41.55	56.5	66.75	68.4	69.35	69.9	79.9	57.1666666666667	56.5	38.5
snR34_snR34,CUT274	NA	chrXII:899180-899382(+)	CUTs	2.3850759501200478e-8	1.8881355228152856e-6	2.4221592498495293e-8	1.7223998217385082e-8	6.583695425608916e-8	5.842811542217117e-8	NA	1	NA	NA	NA	NA	NA	NA	NA	NA	NA	NA	NA	NA	NA	NA	NA	56	56	56	56	56	56	56	56	56	56	56	NA	NA	NA	NA	NA	NA	NA	NA	NA	NA	NA	NA
snR34,CUT274	NA	chrXII:899183-899895(+)	CUTs	1.908060760096038e-5	1.5105084182522285e-5	7.266477749548588e-6	2.0668797860862098e-5	6.583695425608916e-8	5.842811542217117e-8	8	8	3	12	NA	NA	35.4	36.8	38.15	49	58.25	60	61.75	63.8	65.9	49.75	49	67.5	42.6	54.4	67.5	73.25	73.6	73.95	74	74	61	67.5	47.2	48.4	49.6	58	61	61.6	62.2	62.8	63.4	56	58	NA
snR37_CUT681,snR37	NA	chrX:228094-228479(-)	CUTs	2.3850759501200475e-6	5.664406568445857e-6	2.4221592498495297e-6	3.4447996434770165e-6	6.583695425608916e-8	1.7528434626651352e-5	1	3	1	2	NA	3	25	25	25	25	25	25	25	25	25	25	25	51	47.8	48.2	51	58	59.4	60.8	62.2	63.6	54.3333333333333	51	65	65	65	65	65	65	65	65	65	65	65	NA
snR39B_snR39B	NA	chrVII:366374-366469(-)	snRNA	4.770151900240095e-6	1.8881355228152856e-6	2.4221592498495297e-6	1.7223998217385082e-8	6.583695425608916e-8	5.842811542217117e-8	2	1	1	NA	NA	NA	65.65	77.3	88.95	170.5	228.75	240.4	252.05	263.7	275.35	170.5	170.5	58	58	58	58	58	58	58	58	58	58	58	6	6	6	6	6	6	6	6	6	6	6	NA
snR42	NA	chrXI:559016-559366(-)	snRNA	1.908060760096038e-5	1.3216948659706998e-5	2.1799433248645766e-5	3.4447996434770165e-6	6.583695425608916e-8	5.842811542217118e-6	8	7	9	2	NA	1	36.35	36.7	37.45	56.5	76.5	85.6	94.7	99.6	103.8	63.25	56.5	54	35.2	43.3	54	79	86.2	91.5	93	94.5	60.4285714285714	54	8.8	9.6	13.8	44	58	58.8	59.6	61.8	65.4	41.6666666666667	44	NA
snR43_snR43	NA	chrIII:107504-107712(-)	snRNA	7.393735445372148e-5	5.286779463882799e-5	3.391022949789341e-5	3.272559661303165e-5	2.6334781702435664e-5	2.9214057711085587e-5	31	28	14	19	4	5	37.5	44	47	65	75.5	77	98	112	155	74.0645161290323	65	61	49.1	52	61	70.25	71.6	76.75	81.3	85.25	62.0714285714286	61	45.3	46.9	48.85	59	67.5	69.8	71.15	73.1	74.35	59.9285714285714	59	55.9
snR45,CUT433	NA	chrXVI:821739-822163(+)	CUTs	2.3850759501200478e-8	5.664406568445857e-6	2.4221592498495297e-6	1.7223998217385082e-8	6.583695425608916e-8	5.842811542217117e-8	NA	3	1	NA	NA	NA	NA	NA	NA	NA	NA	NA	NA	NA	NA	NA	NA	39	31	32	39	48.5	50.4	52.3	54.2	56.1	42	39	9	9	9	9	9	9	9	9	9	9	9	NA
snR49_snR49	NA	chrXIV:716120-716284(+)	snRNA	1.6695531650840335e-5	2.0769490750968143e-5	2.4221592498495293e-8	1.3779198573908066e-5	1.975108627682675e-5	5.842811542217118e-6	7	11	NA	8	3	1	24.8	29.6	34.4	59	66.5	69.8	95.9999999999999	168	240	88	59	50	29	35.5	50	62	67	72.5	78	81.5	51.5454545454545	50	NA	NA	NA	NA	NA	NA	NA	NA	NA	NA	NA	51.5
snR5_snR5	NA	chrXV:842403-842606(+)	snRNA	7.155227850360144e-6	7.552542091261142e-6	2.4221592498495297e-6	5.1671994652155245e-6	6.583695425608916e-8	5.842811542217118e-6	3	4	1	3	NA	1	54.8	55.6	56.4	62	77.5	80.6	83.7	86.8	89.9	69.6666666666667	62	54.5	33.4	36.1	54.5	65.5	67	68.5	70	71.5	52.5	54.5	19	19	19	19	19	19	19	19	19	19	19	NA
snR50_snR50	NA	chrXV:259489-259578(+)	snRNA	9.54030380048019e-6	7.552542091261142e-6	2.4221592498495297e-6	1.7223998217385082e-6	6.583695425608916e-8	5.842811542217118e-6	4	4	1	1	NA	1	11.25	19.5	27.75	61	65	65.6	66.2	66.8	67.4	48.25	61	60	58.6	58.9	60	66.75	70.8	74.85	78.9	82.95	66.25	60	10	10	10	10	10	10	10	10	10	10	10	NA
snR51,snR70,snR70,snR41	NA	chrXVI:718607-719359(-)	snRNA	6.201197470312125e-5	8.307796300387257e-5	8.477557374473353e-5	3.444799643477016e-5	7.242064968169808e-5	1.0517060775990811e-4	26	44	35	20	11	18	38.25	50	55.75	64	70	70	75.25	77	115.5	66.7307692307692	64	66	47.8	52.9	66	75.5	78.4	81.1	87.4	90	67.9545454545455	66	46	50.6	57.1	66	74	78	79.8	82.2	84.3	66.9142857142857	66	14
snR52,CUT567	NA	chrV:431117-431365(-)	CUTs	2.3850759501200478e-8	5.664406568445857e-6	4.8443184996990595e-6	1.7223998217385082e-8	6.583695425608916e-8	5.842811542217117e-8	NA	3	2	NA	NA	NA	NA	NA	NA	NA	NA	NA	NA	NA	NA	NA	NA	21	5.8	7.7	21	23	23.4	23.8	24.2	24.6	16	21	10.05	11.1	12.15	19.5	24.75	25.8	26.85	27.9	28.95	19.5	19.5	NA
snR53	NA	chrV:61699-61789(+)	snRNA	2.3850759501200478e-8	1.8881355228152856e-6	2.4221592498495297e-6	1.7223998217385082e-8	6.583695425608916e-8	5.842811542217117e-8	NA	1	1	NA	NA	NA	NA	NA	NA	NA	NA	NA	NA	NA	NA	NA	NA	7	7	7	7	7	7	7	7	7	7	7	11	11	11	11	11	11	11	11	11	11	11	NA
snR55,snR57	NA	chrXII:794707-795219(-)	snRNA	2.146568355108043e-5	3.398643941067514e-5	1.4532955499097176e-5	4.1337595721724196e-5	4.6085867979262415e-5	4.089968079551982e-5	9	18	6	24	7	7	42.6	46.2	49.2	64	72	74.8	77.6	79.4	80.2	62.2222222222222	64	59.5	7.4	9.65	59.5	72.75	73.6	75.8	78.3	79.45	50.9444444444444	59.5	53.5	55	56.5	68.5	84.25	88	90	92	94	71.8333333333333	68.5	26.2
snR56	NA	chrII:88041-88393(+)	snRNA	7.155227850360144e-6	9.440677614076428e-6	2.4221592498495297e-6	8.61199910869254e-6	1.3167390851217832e-5	5.842811542217117e-8	3	5	1	5	2	NA	40.1	42.2	44.3	59	60	60.2	60.4	60.6	60.8	52.6666666666667	59	56	29.8	38.2	56	61	63	65	67	69	51.2	56	6	6	6	6	6	6	6	6	6	6	6	40.55
snR61	NA	chrXII:794486-794575(-)	snRNA	2.3850759501200475e-6	3.776271045630571e-6	4.8443184996990595e-6	5.1671994652155245e-6	6.583695425608916e-6	5.842811542217117e-8	1	2	2	3	1	NA	39	39	39	39	39	39	39	39	39	39	39	60	24	28.5	60	82.5	87	91.5	96	100.5	60	60	12.35	14.7	17.05	33.5	45.25	47.6	49.95	52.3	54.65	33.5	33.5	66
snR63	NA	chrIV:323045-323653(-)	snRNA	9.301796205468186e-5	1.0195931823202541e-4	8.477557374473353e-5	6.889599286954032e-5	7.242064968169808e-5	7.011373850660541e-5	39	54	35	40	11	12	36.2	47.6	50.4	64	71	71	71.3	72.2	77.1	62.6923076923077	64	57.5	27.9	34.75	57.5	66	68.4	72.15	77.8	85.4	54.5185185185185	57.5	25.2	28.4	32	51	60.5	65.6	69.8	72.2	74.2	50.8571428571429	51	38
snR68	NA	chrIX:96857-97217(+)	snRNA	3.1005987351560624e-5	6.41966077757197e-5	3.8754547997592476e-5	1.722399821738508e-5	3.291847712804458e-5	3.5056869253302704e-5	13	34	16	10	5	6	58.2	59.2	59.8	68	78	78	78.6	80.4	113	74.9230769230769	68	67	52.8	57	67	74	76.2	79.05	80.7	86.05	66.6764705882353	67	49.25	52	53.5	69	82.5	84	85.5	87	91.5	69.4375	69	62.2
snR69	NA	chrXI:364428-364876(+)	snRNA	2.3850759501200478e-8	1.8881355228152856e-6	2.4221592498495293e-8	1.7223998217385082e-8	6.583695425608916e-8	5.842811542217117e-8	NA	1	NA	NA	NA	NA	NA	NA	NA	NA	NA	NA	NA	NA	NA	NA	NA	56	56	56	56	56	56	56	56	56	56	56	NA	NA	NA	NA	NA	NA	NA	NA	NA	NA	NA	NA
snR7-S_snR7-L,snR7-S	NA	chrVII:939494-939672(-)	snRNA	2.3850759501200478e-8	1.8881355228152856e-6	2.4221592498495293e-8	1.7223998217385082e-8	6.583695425608916e-8	5.842811542217117e-8	NA	1	NA	NA	NA	NA	NA	NA	NA	NA	NA	NA	NA	NA	NA	NA	NA	27	27	27	27	27	27	27	27	27	27	27	NA	NA	NA	NA	NA	NA	NA	NA	NA	NA	NA	NA
snR71,CUT180,CUT181	NA	chrVIII:411090-412330(+)	CUTs	2.146568355108043e-5	2.0769490750968143e-5	1.9377273998796238e-5	2.2391197682600605e-5	6.583695425608916e-6	1.1685623084434236e-5	9	11	8	13	1	2	42	48	52	60	74	78	82	89.8	101.4	65.6666666666667	60	69	52	53.5	69	73.5	74	75.5	77	79.5	64.0909090909091	69	15	22	28	32	39.25	46.6	53.95	62.5	71.25	37.125	32	40
snR73_snR73,YMR013W-A	NA	chrXIII:298307-298412(+)	snRNA	4.770151900240095e-6	5.664406568445857e-6	4.8443184996990595e-6	1.7223998217385082e-6	6.583695425608916e-8	5.842811542217118e-6	2	3	2	1	NA	1	62.4	62.8	63.2	66	68	68.4	68.8	69.2	69.6	66	66	17	9	10	17	43.5	48.8	54.1	59.4	64.7	31.3333333333333	17	18.3	18.6	18.9	21	22.5	22.8	23.1	23.4	23.7	21	21	NA
snR74	NA	chrXIII:298138-298225(+)	snRNA	2.3850759501200478e-8	1.8881355228152856e-6	4.8443184996990595e-6	3.4447996434770165e-6	6.583695425608916e-8	5.842811542217117e-8	NA	1	2	2	NA	NA	NA	NA	NA	NA	NA	NA	NA	NA	NA	NA	NA	16	16	16	16	16	16	16	16	16	16	16	13.25	13.5	13.75	15.5	16.75	17	17.25	17.5	17.75	15.5	15.5	NA
snR76,snR75	NA	chrXIII:297729-297993(+)	snRNA	4.054629115204081e-5	2.4545761796598713e-5	3.8754547997592476e-5	2.7558397147816132e-5	2.6334781702435664e-5	3.5056869253302704e-5	17	13	16	16	4	6	14	15.8	22.2	49	54	54.8	61	69.4	79.6	44.8823529411765	49	50	17.8	26.2	50	60	60.6	64	73	81.2	47.4615384615385	50	12	16	19.75	52.5	69.25	73	76	78	79.25	49.5	52.5	17.45
snR80	NA	chrV:52150-52320(-)	snRNA	2.3850759501200478e-8	1.8881355228152856e-6	2.4221592498495293e-8	1.7223998217385082e-8	6.583695425608916e-8	5.842811542217117e-8	NA	1	NA	NA	NA	NA	NA	NA	NA	NA	NA	NA	NA	NA	NA	NA	NA	53	53	53	53	53	53	53	53	53	53	53	NA	NA	NA	NA	NA	NA	NA	NA	NA	NA	NA	NA
snR81	NA	chrXV:234346-234546(+)	snRNA	2.3850759501200478e-8	3.776271045630571e-6	2.4221592498495293e-8	3.4447996434770165e-6	6.583695425608916e-6	5.842811542217118e-6	NA	2	NA	2	1	1	NA	NA	NA	NA	NA	NA	NA	NA	NA	NA	NA	12.5	9.7	10.05	12.5	14.25	14.6	14.95	15.3	15.65	12.5	12.5	NA	NA	NA	NA	NA	NA	NA	NA	NA	NA	NA	64
snR82_snR82	NA	chrVII:316788-317055(+)	snRNA	2.3850759501200477e-5	3.021016836504457e-5	2.6643751748344823e-5	1.8946398039123588e-5	1.975108627682675e-5	5.842811542217118e-6	10	16	11	11	3	1	34.4	39.8	41	50.5	64.25	66	66	74.4	112.2	59.7	50.5	67.5	39	42.25	67.5	75.5	77	81.5	88	99.25	64.9375	67.5	38.5	40	42.5	64	70	71	84.5	98	106	64.2727272727273	64	30.7
snR83_snR83	NA	chrXIII:626349-626654(+)	snRNA	9.54030380048019e-6	1.5105084182522285e-5	7.266477749548588e-6	6.889599286954033e-6	6.583695425608916e-8	5.842811542217118e-6	4	8	3	4	NA	1	52.5	54	55.5	62.5	64.5	64.8	65.1	65.4	65.7	60.5	62.5	61	41	53.05	61	74.5	76.6	78.7	79.6	80.3	59.375	61	39.5	42	44.5	62	75	77.6	80.2	82.8	85.4	62.3333333333333	62	NA
snR84_CUT539,snR84	NA	chrIV:1492477-1493026(-)	CUTs	1.6695531650840335e-5	4.720338807038214e-5	3.6332388747742944e-5	2.2391197682600605e-5	1.3167390851217832e-5	2.9214057711085587e-5	7	25	15	13	2	5	34.3	34.6	34.9	60	65.5	68.2	71.1	74.4	77.7	56.7142857142857	60	53	42	43.8	53	61	62.4	65.2	67.6	68	53.24	53	27.5	32.6	38	52	68.5	72	72	79.8	92.5	56.4666666666667	52	46.7
snR85_snR85	NA	chrXIII:67768-67938(-)	snRNA	2.3850759501200475e-6	1.8881355228152856e-6	2.4221592498495293e-8	1.7223998217385082e-6	6.583695425608916e-6	5.842811542217117e-8	1	1	NA	1	1	NA	46	46	46	46	46	46	46	46	46	46	46	52	52	52	52	52	52	52	52	52	52	52	NA	NA	NA	NA	NA	NA	NA	NA	NA	NA	NA	54
snR86_snR86	NA	chrXIII:762110-763113(-)	snRNA	4.531644305228091e-5	4.531525254756685e-5	4.602102574714106e-5	3.100319679129314e-5	5.266956340487133e-5	4.6742492337736946e-5	19	24	19	18	8	8	48.4	50	51.4	64	73	76.4	80.3	85.2	103.7	67.3684210526316	64	67.5	50.6	52.45	67.5	76.25	77.4	78	79.4	85.1	65.9166666666667	67.5	47.4	52.8	57.5	75	83.5	89	99.2	109	115.5	79.1578947368421	75	37.75
snR9_CUT839,CUT840,snR9	NA	chrXV:407948-408134(-)	CUTs	2.3850759501200478e-8	1.8881355228152856e-6	2.4221592498495293e-8	1.7223998217385082e-8	6.583695425608916e-8	5.842811542217117e-8	NA	1	NA	NA	NA	NA	NA	NA	NA	NA	NA	NA	NA	NA	NA	NA	NA	73	73	73	73	73	73	73	73	73	73	73	NA	NA	NA	NA	NA	NA	NA	NA	NA	NA	NA	NA
SRG1,YER081W_SRG1,SER3	SRG1,SER3	chrV:322217-324201(+)	other	4.7701519002400955e-5	6.6084743298535e-5	6.53982997459373e-5	4.1337595721724196e-5	6.583695425608916e-5	4.089968079551982e-5	20	35	27	24	10	7	48.9	50.8	53.55	66	73	73.8	77.3	79.4	83.2	66	66	67	43.6	53.2	67	75.5	76.2	77	81	89.9999999999999	67.4571428571429	67	17.2	28.2	40.7	68	79	91.6	96.5	101.8	105.8	66.8518518518518	68	54.25
SUT008,XUT_2F-78	NA	chrII:238400-238951(+)	XUTs	1.4310455700720287e-5	1.1328813136891713e-5	7.266477749548588e-6	3.4447996434770165e-6	6.583695425608916e-8	5.842811542217117e-8	6	6	3	2	NA	NA	43.25	47.5	51.75	69	74.75	76	76	76	76	64.1666666666667	69	72.5	62	66	72.5	77.75	79	81	83	85	72.5	72.5	58.2	58.4	58.6	60	74.5	77.4	80.3	83.2	86.1	69	60	NA
SUT016,XUT_2F-150	NA	chrII:371271-373727(+)	XUTs	7.155227850360144e-6	7.552542091261142e-6	1.2110796249247647e-5	6.889599286954033e-6	6.583695425608916e-6	5.842811542217118e-6	3	4	5	4	1	1	26.5	30	33.5	58	62.5	63.4	64.3	65.2	66.1	49.3333333333333	58	62	50.9	52.85	62	69.5	72.8	76.1	79.4	82.7	64.25	62	19	30	41	64	71	74.4	77.8	81.2	84.6	58.8	64	61
SUT017	NA	chrII:453551-454695(+)	SUTs	7.155227850360144e-6	1.1328813136891713e-5	2.4221592498495297e-6	1.7223998217385082e-6	6.583695425608916e-8	5.842811542217117e-8	3	6	1	1	NA	NA	77.1	77.2	77.3	78	85	86.4	87.8	89.2	90.6	82.3333333333333	78	67.5	59.5	59.75	67.5	84.25	88	93.25	98.5	103.75	75.1666666666667	67.5	69	69	69	69	69	69	69	69	69	69	69	NA
SUT020	NA	chrII:553472-556200(+)	SUTs	4.770151900240095e-6	1.5105084182522285e-5	1.4532955499097176e-5	5.1671994652155245e-6	3.291847712804458e-5	5.842811542217118e-6	2	8	6	3	5	1	65.25	67.5	69.75	85.5	96.75	99	101.25	103.5	105.75	85.5	85.5	71	38.3	53.45	71	90.5	92.6	94.7	95.9	96.95	67.875	71	45.25	45.5	45.75	55	72.5	77	81.25	85.5	89.75	62	55	61.6
SUT021,XUT_2F-282,CUT035	NA	chrII:697840-698768(+)	CUTs	2.3850759501200475e-6	1.8881355228152856e-6	4.8443184996990595e-6	1.7223998217385082e-8	6.583695425608916e-8	5.842811542217117e-8	1	1	2	NA	NA	NA	54	54	54	54	54	54	54	54	54	54	54	70	70	70	70	70	70	70	70	70	70	70	36.1	37.2	38.3	46	51.5	52.6	53.7	54.8	55.9	46	46	NA
SUT023	NA	chrII:785448-786472(+)	SUTs	1.1925379750600239e-5	2.2657626273783426e-5	4.8443184996990595e-6	5.1671994652155245e-6	1.3167390851217832e-5	5.842811542217118e-6	5	12	2	3	2	1	51.2	53.4	55.6	72	83	83.4	83.8	84.2	84.6	69.8	72	63.5	40.8	50.7	63.5	66	66	70.2	76.8	86.55	61.1666666666667	63.5	56.55	57.1	57.65	61.5	64.25	64.8	65.35	65.9	66.45	61.5	61.5	81.5
SUT025,XUT_3F-11,XUT_3F-12	NA	chrIII:39569-41322(+)	XUTs	9.54030380048019e-6	1.1328813136891713e-5	7.266477749548588e-6	8.61199910869254e-6	1.975108627682675e-5	1.1685623084434236e-5	4	6	3	5	3	2	43.6	47.2	50.8	67.5	74.25	76.2	78.15	80.1	82.05	64.75	67.5	54	29.5	39.75	54	58	59	62	65	68	49.5	54	42	43	44	51	60	61.8	63.6	65.4	67.2	53.6666666666667	51	19.5
SUT036	NA	chrIII:206826-208042(+)	SUTs	2.3850759501200478e-8	3.776271045630571e-6	2.4221592498495297e-6	1.7223998217385082e-6	6.583695425608916e-8	5.842811542217117e-8	NA	2	1	1	NA	NA	NA	NA	NA	NA	NA	NA	NA	NA	NA	NA	NA	68	66.4	66.6	68	69	69.2	69.4	69.6	69.8	68	68	34	34	34	34	34	34	34	34	34	34	34	NA
SUT040,XUT_3F-132	NA	chrIII:298642-299584(+)	XUTs	2.8620911401440575e-5	4.342711702475157e-5	5.0865344246840115e-5	1.550159839564657e-5	2.6334781702435664e-5	1.1685623084434236e-5	12	23	21	9	4	2	34.4	56.3	57.95	68	76	78.2	81.45	85.3	86.9	65.1666666666667	68	67	56.4	58.3	67	70.5	73.8	75	79	82.7	66.8695652173913	67	55	58	59	68	76	78	78	81	81	68.3809523809524	68	58.8
SUT044,XUT_4F-161	NA	chrIV:314921-316961(+)	XUTs	2.3850759501200478e-8	5.664406568445857e-6	7.266477749548588e-6	1.7223998217385082e-6	6.583695425608916e-8	5.842811542217118e-6	NA	3	3	1	NA	1	NA	NA	NA	NA	NA	NA	NA	NA	NA	NA	NA	65	49.8	51.7	65	78.5	81.2	83.9	86.6	89.3	67.6666666666667	65	52.4	52.8	53.2	56	72.5	75.8	79.1	82.4	85.7	65.6666666666667	56	NA
SUT046	NA	chrIV:323785-324457(+)	SUTs	7.155227850360144e-6	1.8881355228152856e-6	4.8443184996990595e-6	1.7223998217385082e-8	6.583695425608916e-8	5.842811542217117e-8	3	1	2	NA	NA	NA	51.5	54	56.5	74	74.5	74.6	74.7	74.8	74.9	66	74	64	64	64	64	64	64	64	64	64	64	64	66.45	66.9	67.35	70.5	72.75	73.2	73.65	74.1	74.55	70.5	70.5	NA
SUT048	NA	chrIV:381593-386505(+)	SUTs	2.3850759501200478e-8	3.776271045630571e-6	2.4221592498495297e-6	1.7223998217385082e-8	6.583695425608916e-8	5.842811542217117e-8	NA	2	1	NA	NA	NA	NA	NA	NA	NA	NA	NA	NA	NA	NA	NA	NA	72.5	65.7	66.55	72.5	76.75	77.6	78.45	79.3	80.15	72.5	72.5	74	74	74	74	74	74	74	74	74	74	74	NA
SUT054,XUT_4F-267,CUT065,SUT055	NA	chrIV:542179-544730(+)	CUTs	1.4310455700720287e-5	2.2657626273783426e-5	3.6332388747742944e-5	2.411359750433911e-5	6.583695425608916e-6	4.089968079551982e-5	6	12	15	14	1	7	62.75	65.5	68.25	74.5	80.25	81	82	83	84	74.3333333333333	74.5	65.5	41.7	51.05	65.5	77.5	80.8	94.6	114.4	150.4	77.4166666666667	65.5	42.9	51.4	52.2	60	61	62	62	65	67.6	56.8666666666667	60	91
SUT057,XUT_4F-300,XUT_4F-303	NA	chrIV:614196-616916(+)	XUTs	2.3850759501200478e-8	3.776271045630571e-6	7.266477749548588e-6	5.1671994652155245e-6	6.583695425608916e-8	5.842811542217117e-8	NA	2	3	3	NA	NA	NA	NA	NA	NA	NA	NA	NA	NA	NA	NA	NA	70.5	66.1	66.65	70.5	73.25	73.8	74.35	74.9	75.45	70.5	70.5	67.3	68.6	69.9	79	93.5	96.4	99.3	102.2	105.1	84.3333333333333	79	NA
SUT059,XUT_4F-339	NA	chrIV:718644-719854(+)	XUTs	7.155227850360144e-6	1.8881355228152856e-6	2.4221592498495297e-6	1.7223998217385082e-6	6.583695425608916e-8	5.842811542217117e-8	3	1	1	1	NA	NA	28.8	31.6	34.4	54	59	60	61	62	63	48	54	55	55	55	55	55	55	55	55	55	55	55	124	124	124	124	124	124	124	124	124	124	124	NA
SUT061,XUT_4F-395	NA	chrIV:831709-832749(+)	XUTs	2.3850759501200475e-6	7.552542091261142e-6	7.266477749548588e-6	3.4447996434770165e-6	6.583695425608916e-8	5.842811542217118e-6	1	4	3	2	NA	1	66	66	66	66	66	66	66	66	66	66	66	79	66.6	68.4	79	83.5	83.8	84.1	84.4	84.7	76.5	79	61.1	61.2	61.3	62	68	69.2	70.4	71.6	72.8	65.6666666666667	62	NA
SUT071,XUT_4F-532	NA	chrIV:1174461-1175687(+)	XUTs	1.1925379750600239e-5	9.440677614076428e-6	2.1799433248645766e-5	2.0668797860862098e-5	6.583695425608916e-6	5.842811542217118e-6	5	5	9	12	1	1	54.8	55.6	56.4	65	77	79.2	81.4	83.6	85.8	68.4	65	68	54.6	58.4	68	77	78.2	79.4	80.6	81.8	68.2	68	36.8	51.6	59.2	69	83	83.4	83.8	92	108	72.1111111111111	69	20
SUT073	NA	chrIV:1266965-1267341(+)	SUTs	2.3850759501200475e-6	7.552542091261142e-6	4.8443184996990595e-6	3.4447996434770165e-6	6.583695425608916e-6	5.842811542217118e-6	1	4	2	2	1	1	133	133	133	133	133	133	133	133	133	133	133	65	32.9	39.35	65	69.25	70.6	71.95	73.3	74.65	56.5	65	63.5	64	64.5	68	70.5	71	71.5	72	72.5	68	68	55
SUT080	NA	chrIV:1466205-1466373(+)	SUTs	2.3850759501200478e-8	3.776271045630571e-6	2.4221592498495297e-6	1.7223998217385082e-8	6.583695425608916e-8	5.842811542217117e-8	NA	2	1	NA	NA	NA	NA	NA	NA	NA	NA	NA	NA	NA	NA	NA	NA	42	38.8	39.2	42	44	44.4	44.8	45.2	45.6	42	42	53	53	53	53	53	53	53	53	53	53	53	NA
SUT084,XUT_4F-705	NA	chrIV:1514341-1515357(+)	XUTs	2.3850759501200478e-8	1.8881355228152856e-6	2.4221592498495293e-8	1.7223998217385082e-8	6.583695425608916e-8	5.842811542217118e-6	NA	1	NA	NA	NA	1	NA	NA	NA	NA	NA	NA	NA	NA	NA	NA	NA	124	124	124	124	124	124	124	124	124	124	124	NA	NA	NA	NA	NA	NA	NA	NA	NA	NA	NA	NA
SUT085,XUT_4F-711	NA	chrIV:1521093-1522502(+)	XUTs	7.155227850360144e-6	1.1328813136891713e-5	2.4221592498495293e-8	1.7223998217385082e-6	1.3167390851217832e-5	1.1685623084434236e-5	3	6	NA	1	2	2	60.1	61.2	62.3	70	74.5	75.4	76.3	77.2	78.1	69.3333333333333	70	71.5	58.5	58.75	71.5	77	78	84	90	96	73.3333333333333	71.5	NA	NA	NA	NA	NA	NA	NA	NA	NA	NA	NA	59
SUT086,CUT102	NA	chrV:7713-8297(+)	CUTs	7.155227850360144e-6	3.776271045630571e-6	2.4221592498495293e-8	3.4447996434770165e-6	6.583695425608916e-8	5.842811542217118e-6	3	2	NA	2	NA	1	36.3	38.6	40.9	57	62.5	63.6	64.7	65.8	66.9	53	57	58	45.2	46.8	58	66	67.6	69.2	70.8	72.4	58	58	NA	NA	NA	NA	NA	NA	NA	NA	NA	NA	NA	NA
SUT087	NA	chrV:11545-11929(+)	SUTs	1.1925379750600239e-5	1.3216948659706998e-5	4.8443184996990595e-6	3.4447996434770165e-6	6.583695425608916e-6	5.842811542217118e-6	5	7	2	2	1	1	66.4	67.8	69.2	82	82	84	86	88	90	78.6	82	75	46.4	49.1	75	79	81.4	86.7	97.8	108.9	72.5714285714286	75	62.5	63	63.5	67	69.5	70	70.5	71	71.5	67	67	73
SUT089	NA	chrV:173473-173769(+)	SUTs	9.54030380048019e-6	1.5105084182522285e-5	9.688636999398119e-6	1.7223998217385082e-6	1.975108627682675e-5	1.1685623084434236e-5	4	8	4	1	3	2	47.1	49.2	51.3	59.5	66.75	70.8	74.85	78.9	82.95	62.75	59.5	66.5	51.4	58.35	66.5	69.25	69.6	69.95	71.2	72.6	63.125	66.5	46.35	47.7	49.05	59.5	83	93.8	104.6	115.4	126.2	75.25	59.5	60
SUT090	NA	chrV:191977-192681(+)	SUTs	2.3850759501200478e-8	5.664406568445857e-6	2.4221592498495297e-6	1.7223998217385082e-6	6.583695425608916e-8	5.842811542217118e-6	NA	3	1	1	NA	1	NA	NA	NA	NA	NA	NA	NA	NA	NA	NA	NA	75	64.6	65.9	75	78	78.6	79.2	79.8	80.4	72.6666666666667	75	65	65	65	65	65	65	65	65	65	65	65	NA
SUT096,XUT_5F-191	NA	chrV:377945-378797(+)	XUTs	2.3850759501200478e-8	3.776271045630571e-6	7.266477749548588e-6	5.1671994652155245e-6	6.583695425608916e-8	5.842811542217117e-8	NA	2	3	3	NA	NA	NA	NA	NA	NA	NA	NA	NA	NA	NA	NA	NA	53	51.4	51.6	53	54	54.2	54.4	54.6	54.8	53	53	59.3	60.6	61.9	71	71.5	71.6	71.7	71.8	71.9	67	71	NA
SUT097	NA	chrV:489921-491257(+)	SUTs	2.3850759501200478e-8	1.8881355228152856e-6	2.4221592498495297e-6	1.7223998217385082e-8	6.583695425608916e-6	5.842811542217117e-8	NA	1	1	NA	1	NA	NA	NA	NA	NA	NA	NA	NA	NA	NA	NA	NA	122	122	122	122	122	122	122	122	122	122	122	77	77	77	77	77	77	77	77	77	77	77	109
SUT100	NA	chrV:562945-564457(+)	SUTs	2.3850759501200478e-8	1.8881355228152856e-6	2.4221592498495293e-8	1.7223998217385082e-6	6.583695425608916e-8	5.842811542217117e-8	NA	1	NA	1	NA	NA	NA	NA	NA	NA	NA	NA	NA	NA	NA	NA	NA	79	79	79	79	79	79	79	79	79	79	79	NA	NA	NA	NA	NA	NA	NA	NA	NA	NA	NA	NA
SUT101,XUT_6F-22	NA	chrVI:54577-55430(+)	XUTs	2.3850759501200475e-6	3.776271045630571e-6	2.4221592498495297e-6	1.0334398930431049e-5	6.583695425608916e-8	5.842811542217118e-6	1	2	1	6	NA	1	83	83	83	83	83	83	83	83	83	83	83	61.5	61.1	61.15	61.5	61.75	61.8	61.85	61.9	61.95	61.5	61.5	95	95	95	95	95	95	95	95	95	95	95	NA
SUT102,XUT_6F-34	NA	chrVI:78049-79339(+)	XUTs	7.155227850360144e-6	1.1328813136891713e-5	4.8443184996990595e-6	1.2056798752169556e-5	1.3167390851217832e-5	2.3371246168868473e-5	3	6	2	7	2	4	71.7	72.4	73.1	78	84	85.2	86.4	87.6	88.8	79.6666666666667	78	64.5	50.5	53.25	64.5	81.5	87	90	93	96	69.3333333333333	64.5	65.5	66	66.5	70	72.5	73	73.5	74	74.5	70	70	87.85
SUT103	NA	chrVI:89577-90769(+)	SUTs	2.3850759501200475e-6	1.8881355228152856e-6	2.4221592498495293e-8	3.4447996434770165e-6	6.583695425608916e-8	5.842811542217117e-8	1	1	NA	2	NA	NA	65	65	65	65	65	65	65	65	65	65	65	63	63	63	63	63	63	63	63	63	63	63	NA	NA	NA	NA	NA	NA	NA	NA	NA	NA	NA	NA
SUT105	NA	chrVI:110185-110553(+)	SUTs	1.6695531650840335e-5	7.552542091261142e-6	4.8443184996990595e-6	1.7223998217385082e-6	6.583695425608916e-8	5.842811542217117e-8	7	4	2	1	NA	NA	45.4	47.8	50.2	68	83	84.2	86.7	91.8	96.9	70.2857142857143	68	52.5	39.3	40.95	52.5	62	64.4	66.8	69.2	71.6	53.75	52.5	66.2	66.4	66.6	68	69	69.2	69.4	69.6	69.8	68	68	NA
SUT108	NA	chrVII:16441-17017(+)	SUTs	4.770151900240095e-6	5.664406568445857e-6	2.4221592498495293e-8	3.4447996434770165e-6	6.583695425608916e-8	5.842811542217117e-8	2	3	NA	2	NA	NA	62.35	67.7	73.05	110.5	137.25	142.6	147.95	153.3	158.65	110.5	110.5	73	54.6	56.9	73	83	85	87	89	91	72	73	NA	NA	NA	NA	NA	NA	NA	NA	NA	NA	NA	NA
SUT111	NA	chrVII:74442-76698(+)	SUTs	1.1925379750600239e-5	3.776271045630571e-6	2.4221592498495297e-6	1.0334398930431049e-5	1.3167390851217832e-5	5.842811542217117e-8	5	2	1	6	2	NA	52	53	54	59	61	61.2	61.4	61.6	61.8	57.8	59	49	39.4	40.6	49	55	56.2	57.4	58.6	59.8	49	49	74	74	74	74	74	74	74	74	74	74	74	54.3
SUT114	NA	chrVII:320027-320531(+)	SUTs	9.54030380048019e-6	1.5105084182522285e-5	1.2110796249247647e-5	1.7223998217385082e-6	6.583695425608916e-8	2.9214057711085587e-5	4	8	5	1	NA	5	50.35	51.7	53.05	66.5	75.75	76.2	76.65	77.1	77.55	65	66.5	62.5	47.2	49.35	62.5	68.5	69.2	69.9	86.2	105.1	66.875	62.5	49.4	52.8	56.2	65	71	72.6	74.2	75.8	77.4	64.8	65	NA
SUT117	NA	chrVII:388931-389467(+)	SUTs	4.770151900240095e-6	3.776271045630571e-6	2.4221592498495297e-6	1.7223998217385082e-6	6.583695425608916e-8	5.842811542217117e-8	2	2	1	1	NA	NA	50.15	51.3	52.45	60.5	66.25	67.4	68.55	69.7	70.85	60.5	60.5	73.5	70.7	71.05	73.5	75.25	75.6	75.95	76.3	76.65	73.5	73.5	56	56	56	56	56	56	56	56	56	56	56	NA
SUT118,XUT_7F-206	NA	chrVII:422139-422947(+)	XUTs	2.3850759501200478e-8	3.776271045630571e-6	2.4221592498495297e-6	5.1671994652155245e-6	1.3167390851217832e-5	5.842811542217118e-6	NA	2	1	3	2	1	NA	NA	NA	NA	NA	NA	NA	NA	NA	NA	NA	55.5	52.7	53.05	55.5	57.25	57.6	57.95	58.3	58.65	55.5	55.5	65	65	65	65	65	65	65	65	65	65	65	65.05
SUT119,XUT_7F-213	NA	chrVII:433507-435087(+)	XUTs	2.3850759501200475e-6	7.552542091261142e-6	4.8443184996990595e-6	3.4447996434770165e-6	6.583695425608916e-8	1.1685623084434236e-5	1	4	2	2	NA	2	79	79	79	79	79	79	79	79	79	79	79	68.5	61.1	62.15	68.5	80.5	86.2	91.9	97.6	103.3	76.25	68.5	55.55	56.1	56.65	60.5	63.25	63.8	64.35	64.9	65.45	60.5	60.5	NA
SUT120,CUT144	NA	chrVII:483971-484987(+)	CUTs	2.3850759501200478e-8	5.664406568445857e-6	2.4221592498495293e-8	1.7223998217385082e-8	6.583695425608916e-8	5.842811542217118e-6	NA	3	NA	NA	NA	1	NA	NA	NA	NA	NA	NA	NA	NA	NA	NA	NA	72	57.6	59.4	72	73.5	73.8	74.1	74.4	74.7	67	72	NA	NA	NA	NA	NA	NA	NA	NA	NA	NA	NA	NA
SUT121	NA	chrVII:524907-525091(+)	SUTs	2.3850759501200478e-8	1.8881355228152856e-6	2.4221592498495293e-8	1.7223998217385082e-8	6.583695425608916e-8	5.842811542217117e-8	NA	1	NA	NA	NA	NA	NA	NA	NA	NA	NA	NA	NA	NA	NA	NA	NA	67	67	67	67	67	67	67	67	67	67	67	NA	NA	NA	NA	NA	NA	NA	NA	NA	NA	NA	NA
SUT125	NA	chrVII:650859-651163(+)	SUTs	2.3850759501200478e-8	1.8881355228152856e-6	2.4221592498495297e-6	1.7223998217385082e-8	6.583695425608916e-8	5.842811542217117e-8	NA	1	1	NA	NA	NA	NA	NA	NA	NA	NA	NA	NA	NA	NA	NA	NA	44	44	44	44	44	44	44	44	44	44	44	70	70	70	70	70	70	70	70	70	70	70	NA
SUT132,XUT_7F-353,CUT156	NA	chrVII:784195-786331(+)	CUTs	9.54030380048019e-6	3.776271045630571e-6	9.688636999398119e-6	5.1671994652155245e-6	6.583695425608916e-8	5.842811542217118e-6	4	2	4	3	NA	1	42.7	45.4	48.1	64.5	71.5	71.8	72.1	72.4	72.7	60.5	64.5	75.5	72.7	73.05	75.5	77.25	77.6	77.95	78.3	78.65	75.5	75.5	59.15	59.3	59.45	64.5	71.25	72.6	73.95	75.3	76.65	66.5	64.5	NA
SUT139,XUT_7F-437,SUT140	NA	chrVII:968794-970682(+)	XUTs	1.4310455700720287e-5	1.699321970533757e-5	7.266477749548588e-6	1.0334398930431049e-5	6.583695425608916e-6	1.1685623084434236e-5	6	9	3	6	1	2	44.5	47	49.5	68.5	81.25	84	85	86	87	67.1666666666667	68.5	66	32	39.8	66	77	79	81	82.4	83.2	59.8888888888889	66	57.1	57.2	57.3	58	68	70	72	74	76	64.3333333333333	58	67
SUT149,CUT172	NA	chrVIII:76162-77418(+)	CUTs	2.3850759501200475e-6	5.664406568445857e-6	2.4221592498495293e-8	3.4447996434770165e-6	6.583695425608916e-6	5.842811542217118e-6	1	3	NA	2	1	1	45	45	45	45	45	45	45	45	45	45	45	71	59	60.5	71	80	81.8	83.6	85.4	87.2	72	71	NA	NA	NA	NA	NA	NA	NA	NA	NA	NA	NA	83
SUT162,XUT_8F-130	NA	chrVIII:286401-286995(+)	XUTs	2.3850759501200475e-6	9.440677614076428e-6	7.266477749548588e-6	1.2056798752169556e-5	6.583695425608916e-6	1.1685623084434236e-5	1	5	3	7	1	2	52	52	52	52	52	52	52	52	52	52	52	72	47.6	49.4	72	74	75.8	77.6	79.4	81.2	65.2	72	71.2	71.4	71.6	73	78	79	80	81	82	75.6666666666667	73	74
SUT167,XUT_8F-158	NA	chrVIII:364369-365036(+)	XUTs	4.770151900240095e-6	3.776271045630571e-6	1.2110796249247647e-5	1.7223998217385082e-8	6.583695425608916e-8	5.842811542217117e-8	2	2	5	NA	NA	NA	68.65	69.3	69.95	74.5	77.75	78.4	79.05	79.7	80.35	74.5	74.5	37.5	21.1	23.15	37.5	47.75	49.8	51.85	53.9	55.95	37.5	37.5	66.6	67.2	67.8	73	74	80	86	92	98	77.2	73	NA
SUT169,XUT_8F-168	NA	chrVIII:377986-380533(+)	XUTs	2.3850759501200478e-8	9.440677614076428e-6	2.4221592498495297e-6	1.2056798752169556e-5	2.6334781702435664e-5	5.842811542217117e-8	NA	5	1	7	4	NA	NA	NA	NA	NA	NA	NA	NA	NA	NA	NA	NA	66	53.6	54.4	66	72	73.6	75.2	76.8	78.4	65.2	66	29	29	29	29	29	29	29	29	29	29	29	54.15
SUT173,XUT_8F-237	NA	chrVIII:516596-517265(+)	XUTs	2.3850759501200475e-6	5.664406568445857e-6	4.8443184996990595e-6	1.7223998217385082e-8	6.583695425608916e-8	5.842811542217117e-8	1	3	2	NA	NA	NA	57	57	57	57	57	57	57	57	57	57	57	50	45.2	45.8	50	57	58.4	59.8	61.2	62.6	52.6666666666667	50	62.9	63.8	64.7	71	75.5	76.4	77.3	78.2	79.1	71	71	NA
SUT177,XUT_9F-13	NA	chrIX:40209-41633(+)	XUTs	2.3850759501200478e-8	1.8881355228152856e-6	2.4221592498495293e-8	1.7223998217385082e-8	6.583695425608916e-8	5.842811542217118e-6	NA	1	NA	NA	NA	1	NA	NA	NA	NA	NA	NA	NA	NA	NA	NA	NA	74	74	74	74	74	74	74	74	74	74	74	NA	NA	NA	NA	NA	NA	NA	NA	NA	NA	NA	NA
SUT181	NA	chrIX:173849-174713(+)	SUTs	2.3850759501200478e-8	5.664406568445857e-6	4.8443184996990595e-6	5.1671994652155245e-6	6.583695425608916e-8	1.1685623084434236e-5	NA	3	2	3	NA	2	NA	NA	NA	NA	NA	NA	NA	NA	NA	NA	NA	70	62.8	63.7	70	73	73.6	74.2	74.8	75.4	69	70	62.8	63.6	64.4	70	74	74.8	75.6	76.4	77.2	70	70	NA
SUT187,XUT_9F-138,XUT_9F-139,SUT188	NA	chrIX:289257-292265(+)	XUTs	1.1925379750600239e-5	1.8881355228152856e-5	9.688636999398119e-6	6.889599286954033e-6	6.583695425608916e-8	5.842811542217118e-6	5	10	4	4	NA	1	48	48	48	62	85	87	89	91	93	67.6	62	57	49.3	51.35	57	64	68.2	75.4	82.2	87.6	60.4	57	62.15	62.3	62.45	63	80.5	91	101.5	112	122.5	80.25	63	NA
SUT189	NA	chrIX:328057-331585(+)	SUTs	2.3850759501200475e-6	5.664406568445857e-6	2.4221592498495297e-6	1.7223998217385082e-8	6.583695425608916e-8	5.842811542217117e-8	1	3	1	NA	NA	NA	136	136	136	136	136	136	136	136	136	136	136	71	69.4	69.6	71	72	72.2	72.4	72.6	72.8	71	71	64	64	64	64	64	64	64	64	64	64	64	NA
SUT190	NA	chrIX:337185-339337(+)	SUTs	2.3850759501200478e-8	1.8881355228152856e-6	2.4221592498495297e-6	1.7223998217385082e-8	6.583695425608916e-8	5.842811542217117e-8	NA	1	1	NA	NA	NA	NA	NA	NA	NA	NA	NA	NA	NA	NA	NA	NA	6	6	6	6	6	6	6	6	6	6	6	86	86	86	86	86	86	86	86	86	86	86	NA
SUT194	NA	chrIX:389241-393065(+)	SUTs	2.3850759501200478e-8	1.8881355228152856e-6	2.4221592498495293e-8	1.7223998217385082e-8	6.583695425608916e-8	5.842811542217117e-8	NA	1	NA	NA	NA	NA	NA	NA	NA	NA	NA	NA	NA	NA	NA	NA	NA	80	80	80	80	80	80	80	80	80	80	80	NA	NA	NA	NA	NA	NA	NA	NA	NA	NA	NA	NA
SUT200,XUT_10F-25	NA	chrX:67809-69206(+)	XUTs	2.3850759501200475e-6	1.8881355228152856e-6	2.4221592498495297e-6	1.7223998217385082e-6	6.583695425608916e-8	5.842811542217117e-8	1	1	1	1	NA	NA	70	70	70	70	70	70	70	70	70	70	70	59	59	59	59	59	59	59	59	59	59	59	64	64	64	64	64	64	64	64	64	64	64	NA
SUT201,XUT_10F-32	NA	chrX:76761-80081(+)	XUTs	2.3850759501200478e-8	1.8881355228152856e-6	2.4221592498495293e-8	1.7223998217385082e-8	6.583695425608916e-8	5.842811542217118e-6	NA	1	NA	NA	NA	1	NA	NA	NA	NA	NA	NA	NA	NA	NA	NA	NA	71	71	71	71	71	71	71	71	71	71	71	NA	NA	NA	NA	NA	NA	NA	NA	NA	NA	NA	NA
SUT203,XUT_10F-49,XUT_10F-50	NA	chrX:111474-113842(+)	XUTs	2.3850759501200475e-6	3.776271045630571e-6	2.4221592498495297e-6	6.889599286954033e-6	6.583695425608916e-8	1.7528434626651352e-5	1	2	1	4	NA	3	59	59	59	59	59	59	59	59	59	59	59	63	48.6	50.4	63	72	73.8	75.6	77.4	79.2	63	63	54	54	54	54	54	54	54	54	54	54	54	NA
SUT205,XUT_10F-86,CUT205	NA	chrX:180488-180981(+)	CUTs	2.3850759501200475e-6	3.776271045630571e-6	4.8443184996990595e-6	5.1671994652155245e-6	6.583695425608916e-8	5.842811542217118e-6	1	2	2	3	NA	1	83	83	83	83	83	83	83	83	83	83	83	75.5	75.1	75.15	75.5	75.75	75.8	75.85	75.9	75.95	75.5	75.5	69.2	69.4	69.6	71	72	72.2	72.4	72.6	72.8	71	71	NA
SUT206	NA	chrX:193744-195184(+)	SUTs	2.3850759501200478e-8	9.440677614076428e-6	1.2110796249247647e-5	5.1671994652155245e-6	6.583695425608916e-6	5.842811542217117e-8	NA	5	5	3	1	NA	NA	NA	NA	NA	NA	NA	NA	NA	NA	NA	NA	59	55.2	55.8	59	70	73.6	77.2	80.8	84.4	65.6	59	57.4	58.8	60.2	64	67	74.2	81.4	88.6	95.8	70.6	64	375
SUT208	NA	chrX:261112-262424(+)	SUTs	2.3850759501200478e-8	1.8881355228152856e-6	2.4221592498495293e-8	1.7223998217385082e-8	6.583695425608916e-8	5.842811542217117e-8	NA	1	NA	NA	NA	NA	NA	NA	NA	NA	NA	NA	NA	NA	NA	NA	NA	60	60	60	60	60	60	60	60	60	60	60	NA	NA	NA	NA	NA	NA	NA	NA	NA	NA	NA	NA
SUT209,XUT_10F-136	NA	chrX:289648-291064(+)	XUTs	2.3850759501200475e-6	1.8881355228152856e-6	2.4221592498495293e-8	1.7223998217385082e-8	6.583695425608916e-6	5.842811542217117e-8	1	1	NA	NA	1	NA	102	102	102	102	102	102	102	102	102	102	102	75	75	75	75	75	75	75	75	75	75	75	NA	NA	NA	NA	NA	NA	NA	NA	NA	NA	NA	121
SUT216	NA	chrX:608992-609496(+)	SUTs	9.54030380048019e-6	3.776271045630571e-6	2.4221592498495297e-6	1.7223998217385082e-8	6.583695425608916e-6	5.842811542217117e-8	4	2	1	NA	1	NA	53.9	54.8	55.7	61	68.5	71.8	75.1	78.4	81.7	65	61	53	52.2	52.3	53	53.5	53.6	53.7	53.8	53.9	53	53	72	72	72	72	72	72	72	72	72	72	72	46
SUT221,XUT_11F-25	NA	chrXI:66460-67776(+)	XUTs	4.770151900240095e-6	1.5105084182522285e-5	7.266477749548588e-6	1.7223998217385082e-6	6.583695425608916e-8	5.842811542217117e-8	2	8	3	1	NA	NA	63.65	69.3	74.95	114.5	142.75	148.4	154.05	159.7	165.35	114.5	114.5	63	53.6	56.15	63	74	76.8	79.6	80.6	81.3	65.375	63	47.2	47.4	47.6	49	58	59.8	61.6	63.4	65.2	54.3333333333333	49	NA
SUT223,XUT_11F-35,XUT_11F-36,SUT224,SUT225	NA	chrXI:88716-93364(+)	XUTs	7.155227850360144e-6	1.8881355228152856e-6	2.4221592498495293e-8	5.1671994652155245e-6	6.583695425608916e-6	1.1685623084434236e-5	3	1	NA	3	1	2	60.5	61	61.5	65	71.5	72.8	74.1	75.4	76.7	67.6666666666667	65	68	68	68	68	68	68	68	68	68	68	68	NA	NA	NA	NA	NA	NA	NA	NA	NA	NA	NA	98
SUT226	NA	chrXI:115100-115556(+)	SUTs	2.3850759501200475e-6	3.776271045630571e-6	2.4221592498495293e-8	3.4447996434770165e-6	6.583695425608916e-6	5.842811542217117e-8	1	2	NA	2	1	NA	41	41	41	41	41	41	41	41	41	41	41	58.5	57.3	57.45	58.5	59.25	59.4	59.55	59.7	59.85	58.5	58.5	NA	NA	NA	NA	NA	NA	NA	NA	NA	NA	NA	73
SUT227	NA	chrXI:141266-142828(+)	SUTs	2.3850759501200478e-8	1.8881355228152856e-6	2.4221592498495293e-8	3.4447996434770165e-6	6.583695425608916e-8	5.842811542217117e-8	NA	1	NA	2	NA	NA	NA	NA	NA	NA	NA	NA	NA	NA	NA	NA	NA	49	49	49	49	49	49	49	49	49	49	49	NA	NA	NA	NA	NA	NA	NA	NA	NA	NA	NA	NA
SUT228	NA	chrXI:143188-144324(+)	SUTs	9.54030380048019e-6	1.5105084182522285e-5	2.4221592498495293e-8	5.1671994652155245e-6	6.583695425608916e-6	2.3371246168868473e-5	4	8	NA	3	1	4	48.75	49.5	50.25	60	78	84.6	91.2	97.8	104.4	69.75	60	67.5	60.3	63.1	67.5	72.25	72.6	72.95	74.2	75.6	67.375	67.5	NA	NA	NA	NA	NA	NA	NA	NA	NA	NA	NA	68
SUT229,XUT_11F-64	NA	chrXI:151140-152943(+)	XUTs	2.3850759501200475e-6	1.8881355228152856e-6	2.4221592498495293e-8	1.7223998217385082e-6	6.583695425608916e-8	5.842811542217117e-8	1	1	NA	1	NA	NA	70	70	70	70	70	70	70	70	70	70	70	62	62	62	62	62	62	62	62	62	62	62	NA	NA	NA	NA	NA	NA	NA	NA	NA	NA	NA	NA
SUT230	NA	chrXI:153780-154308(+)	SUTs	2.3850759501200478e-8	1.8881355228152856e-6	2.4221592498495297e-6	1.7223998217385082e-8	6.583695425608916e-8	5.842811542217117e-8	NA	1	1	NA	NA	NA	NA	NA	NA	NA	NA	NA	NA	NA	NA	NA	NA	57	57	57	57	57	57	57	57	57	57	57	66	66	66	66	66	66	66	66	66	66	66	NA
SUT232,XUT_11F-90,tK(CUU)K	NA	chrXI:200314-202826(+)	XUTs	3.1005987351560624e-5	2.2657626273783426e-5	2.9065910998194352e-5	2.583599732607762e-5	3.291847712804458e-5	3.5056869253302704e-5	13	12	12	15	5	6	53	61	61	78	84	96	104.8	107.2	119.2	80.3846153846154	78	68.5	42.2	43.3	68.5	76.25	76.8	77.35	77.9	99.6	66.25	68.5	39.65	41.6	44.9	62	66.5	67.6	75.35	86.9	93.5	61	62	51.6
SUT233,XUT_11F-102,XUT_11F-103	NA	chrXI:229946-231733(+)	XUTs	2.3850759501200478e-8	3.776271045630571e-6	4.8443184996990595e-6	1.7223998217385082e-6	6.583695425608916e-6	5.842811542217118e-6	NA	2	2	1	1	1	NA	NA	NA	NA	NA	NA	NA	NA	NA	NA	NA	68.5	52.1	54.15	68.5	78.75	80.8	82.85	84.9	86.95	68.5	68.5	66.95	67.9	68.85	75.5	80.25	81.2	82.15	83.1	84.05	75.5	75.5	53
SUT237,XUT_11F-207	NA	chrXI:461252-462869(+)	XUTs	2.3850759501200475e-6	3.776271045630571e-6	4.8443184996990595e-6	1.7223998217385082e-8	6.583695425608916e-6	5.842811542217117e-8	1	2	2	NA	1	NA	84	84	84	84	84	84	84	84	84	84	84	98	78	80.5	98	110.5	113	115.5	118	120.5	98	98	64.65	65.3	65.95	70.5	73.75	74.4	75.05	75.7	76.35	70.5	70.5	64
SUT238,XUT_11F-209,XUT_11F-210	NA	chrXI:466060-469260(+)	XUTs	2.3850759501200475e-6	7.552542091261142e-6	7.266477749548588e-6	1.7223998217385082e-6	6.583695425608916e-6	1.7528434626651352e-5	1	4	3	1	1	3	65	65	65	65	65	65	65	65	65	65	65	68.5	56.6	58.4	68.5	76.75	79.6	82.45	85.3	88.15	70.25	68.5	55.1	56.2	57.3	65	76.5	78.8	81.1	83.4	85.7	69	65	74
SUT240,XUT_11F-230	NA	chrXI:533580-535668(+)	XUTs	7.155227850360144e-6	2.2657626273783426e-5	1.2110796249247647e-5	1.722399821738508e-5	1.3167390851217832e-5	2.9214057711085587e-5	3	12	5	10	2	5	57.3	57.6	57.9	60	62.5	63	63.5	64	64.5	60.6666666666667	60	74.5	47.9	52.85	74.5	90.75	96.8	108.8	124.2	158.5	83.6666666666667	74.5	68.2	69.4	70.6	74	84	88.8	93.6	98.4	103.2	81.2	74	48.05
SUT241,XUT_11F-265	NA	chrXI:605237-608013(+)	XUTs	2.3850759501200478e-8	1.8881355228152856e-6	2.4221592498495297e-6	1.7223998217385082e-8	6.583695425608916e-8	5.842811542217118e-6	NA	1	1	NA	NA	1	NA	NA	NA	NA	NA	NA	NA	NA	NA	NA	NA	187	187	187	187	187	187	187	187	187	187	187	58	58	58	58	58	58	58	58	58	58	58	NA
SUT243	NA	chrXI:630182-630654(+)	SUTs	4.770151900240095e-6	1.8881355228152856e-6	4.8443184996990595e-6	6.889599286954033e-6	6.583695425608916e-8	5.842811542217117e-8	2	1	2	4	NA	NA	74.1	76.2	78.3	93	103.5	105.6	107.7	109.8	111.9	93	93	61	61	61	61	61	61	61	61	61	61	61	64.6	68.2	71.8	97	115	118.6	122.2	125.8	129.4	97	97	NA
SUT249	NA	chrXII:222321-222617(+)	SUTs	4.770151900240095e-6	3.776271045630571e-6	2.4221592498495293e-8	1.7223998217385082e-6	6.583695425608916e-6	5.842811542217117e-8	2	2	NA	1	1	NA	61.9	63.8	65.7	79	88.5	90.4	92.3	94.2	96.1	79	79	58.5	55.7	56.05	58.5	60.25	60.6	60.95	61.3	61.65	58.5	58.5	NA	NA	NA	NA	NA	NA	NA	NA	NA	NA	NA	43
SUT254,CUT254	NA	chrXII:248009-249329(+)	CUTs	7.155227850360144e-6	5.664406568445857e-6	1.2110796249247647e-5	3.4447996434770165e-6	6.583695425608916e-8	5.842811542217117e-8	3	3	5	2	NA	NA	54.2	56.4	58.6	74	85.5	87.8	90.1	92.4	94.7	74.3333333333333	74	79	49.4	53.1	79	83	83.8	84.6	85.4	86.2	69.3333333333333	79	55.6	56.2	56.8	69	69	70	71	72	73	65	69	NA
SUT255	NA	chrXII:259761-260945(+)	SUTs	2.3850759501200478e-8	3.776271045630571e-6	1.4532955499097176e-5	1.7223998217385082e-8	6.583695425608916e-6	5.842811542217117e-8	NA	2	6	NA	1	NA	NA	NA	NA	NA	NA	NA	NA	NA	NA	NA	NA	66.5	60.5	61.25	66.5	70.25	71	71.75	72.5	73.25	66.5	66.5	53.5	55	56.5	69.5	72.75	73	76.5	80	83.5	68.1666666666667	69.5	62
SUT256,XUT_12F-109	NA	chrXII:274033-275353(+)	XUTs	2.3850759501200478e-8	1.3216948659706998e-5	1.2110796249247647e-5	6.889599286954033e-6	6.583695425608916e-6	1.1685623084434236e-5	NA	7	5	4	1	2	NA	NA	NA	NA	NA	NA	NA	NA	NA	NA	NA	60	50.8	54.7	60	75.5	84.2	90.2	90.8	91.4	65.5714285714286	60	59.4	61.8	64.2	70	71	99.4	127.8	156.2	184.6	96	70	65
SUT257,XUT_12F-113	NA	chrXII:281169-282193(+)	XUTs	2.3850759501200478e-8	1.8881355228152856e-6	2.4221592498495297e-6	1.7223998217385082e-8	6.583695425608916e-6	5.842811542217117e-8	NA	1	1	NA	1	NA	NA	NA	NA	NA	NA	NA	NA	NA	NA	NA	NA	66	66	66	66	66	66	66	66	66	66	66	74	74	74	74	74	74	74	74	74	74	74	85
SUT260	NA	chrXII:329697-331433(+)	SUTs	4.770151900240095e-6	5.664406568445857e-6	1.2110796249247647e-5	6.889599286954033e-6	6.583695425608916e-6	5.842811542217117e-8	2	3	5	4	1	NA	57.7	59.4	61.1	73	81.5	83.2	84.9	86.6	88.3	73	73	77	65.8	67.2	77	77.5	77.6	77.7	77.8	77.9	72.6666666666667	77	55.2	56.4	57.6	72	89	89.6	90.2	90.8	91.4	73.4	72	68
SUT261,XUT_12F-142	NA	chrXII:339409-341225(+)	XUTs	2.3850759501200478e-8	5.664406568445857e-6	2.4221592498495297e-6	1.7223998217385082e-8	6.583695425608916e-8	1.1685623084434236e-5	NA	3	1	NA	NA	2	NA	NA	NA	NA	NA	NA	NA	NA	NA	NA	NA	108	60.8	66.7	108	125	128.4	131.8	135.2	138.6	99.6666666666667	108	50	50	50	50	50	50	50	50	50	50	50	NA
SUT264,XUT_12F-185	NA	chrXII:449689-450729(+)	XUTs	7.155227850360144e-6	1.8881355228152856e-5	2.4221592498495297e-6	5.1671994652155245e-6	6.583695425608916e-8	5.842811542217118e-6	3	10	1	3	NA	1	59.9	63.8	67.7	95	127	133.4	139.8	146.2	152.6	103.333333333333	95	67.5	42.8	46.4	67.5	75.75	76.8	78.6	80	80	63	67.5	76	76	76	76	76	76	76	76	76	76	76	NA
SUT272,XUT_12F-221	NA	chrXII:566585-568425(+)	XUTs	2.3850759501200478e-8	3.776271045630571e-6	2.4221592498495297e-6	1.7223998217385082e-8	6.583695425608916e-8	5.842811542217117e-8	NA	2	1	NA	NA	NA	NA	NA	NA	NA	NA	NA	NA	NA	NA	NA	NA	71	70.2	70.3	71	71.5	71.6	71.7	71.8	71.9	71	71	61	61	61	61	61	61	61	61	61	61	61	NA
SUT274,SUT275	NA	chrXII:603433-604201(+)	SUTs	7.155227850360144e-6	3.776271045630571e-6	2.1799433248645766e-5	5.1671994652155245e-6	6.583695425608916e-6	5.842811542217117e-8	3	2	9	3	1	NA	41.4	43.8	46.2	63	64.5	64.8	65.1	65.4	65.7	56	63	54	43.6	44.9	54	60.5	61.8	63.1	64.4	65.7	54	54	57	57	57	64	65	65.8	66.6	73.8	87.4	65.5555555555556	64	57
SUT278	NA	chrXII:658233-658617(+)	SUTs	2.146568355108043e-5	7.552542091261142e-6	1.6955114748946706e-5	5.1671994652155245e-6	6.583695425608916e-6	5.842811542217117e-8	9	4	7	3	1	NA	39	41	42.8	56	73	73.8	74.6	76.2	78.6	58.6666666666667	56	74.5	51.7	53.05	74.5	113.75	127.4	141.05	154.7	168.35	95	74.5	36.4	38.8	41.2	62	70	71.8	73.5	75	76.5	59.1428571428571	62	85
SUT280	NA	chrXII:699849-701297(+)	SUTs	2.3850759501200478e-8	7.552542091261142e-6	2.4221592498495297e-6	1.7223998217385082e-6	1.3167390851217832e-5	1.1685623084434236e-5	NA	4	1	1	2	2	NA	NA	NA	NA	NA	NA	NA	NA	NA	NA	NA	65.5	55.4	56.6	65.5	78.75	84	89.25	94.5	99.75	72.25	65.5	54	54	54	54	54	54	54	54	54	54	54	44.35
SUT281,XUT_12F-347	NA	chrXII:873711-875368(+)	XUTs	2.3850759501200475e-6	3.776271045630571e-6	4.8443184996990595e-6	5.1671994652155245e-6	6.583695425608916e-8	5.842811542217117e-8	1	2	2	3	NA	NA	72	72	72	72	72	72	72	72	72	72	72	80	72	73	80	85	86	87	88	89	80	80	39.65	40.3	40.95	45.5	48.75	49.4	50.05	50.7	51.35	45.5	45.5	NA
SUT287	NA	chrXIII:97681-97945(+)	SUTs	7.155227850360144e-6	5.664406568445857e-6	2.4221592498495293e-8	5.1671994652155245e-6	6.583695425608916e-6	5.842811542217118e-6	3	3	NA	3	1	1	52.6	53.2	53.8	58	111.5	122.2	132.9	143.6	154.3	91.6666666666667	58	68	64	64.5	68	68.5	68.6	68.7	68.8	68.9	66.6666666666667	68	NA	NA	NA	NA	NA	NA	NA	NA	NA	NA	NA	44
SUT290,XUT_13F-59	NA	chrXIII:131969-133033(+)	XUTs	2.3850759501200478e-8	1.8881355228152856e-6	2.4221592498495297e-6	3.4447996434770165e-6	6.583695425608916e-6	5.842811542217117e-8	NA	1	1	2	1	NA	NA	NA	NA	NA	NA	NA	NA	NA	NA	NA	NA	70	70	70	70	70	70	70	70	70	70	70	61	61	61	61	61	61	61	61	61	61	61	124
SUT293	NA	chrXIII:148777-149025(+)	SUTs	2.3850759501200475e-6	3.776271045630571e-6	4.8443184996990595e-6	1.7223998217385082e-6	6.583695425608916e-8	5.842811542217118e-6	1	2	2	1	NA	1	64	64	64	64	64	64	64	64	64	64	64	65.5	59.5	60.25	65.5	69.25	70	70.75	71.5	72.25	65.5	65.5	36.7	39.4	42.1	61	74.5	77.2	79.9	82.6	85.3	61	61	NA
SUT299,XUT_13F-160	NA	chrXIII:343665-344281(+)	XUTs	7.155227850360144e-6	3.776271045630571e-6	7.266477749548588e-6	1.7223998217385082e-6	6.583695425608916e-8	5.842811542217117e-8	3	2	3	1	NA	NA	68.4	68.8	69.2	72	79	80.4	81.8	83.2	84.6	75.3333333333333	72	70.5	68.5	68.75	70.5	71.75	72	72.25	72.5	72.75	70.5	70.5	25.6	28.2	30.8	49	57.5	59.2	60.9	62.6	64.3	46	49	NA
SUT307	NA	chrXIII:511801-512193(+)	SUTs	4.770151900240095e-6	3.776271045630571e-6	2.4221592498495293e-8	5.1671994652155245e-6	1.3167390851217832e-5	5.842811542217117e-8	2	2	NA	3	2	NA	74.35	74.7	75.05	77.5	79.25	79.6	79.95	80.3	80.65	77.5	77.5	63.5	52.7	54.05	63.5	70.25	71.6	72.95	74.3	75.65	63.5	63.5	NA	NA	NA	NA	NA	NA	NA	NA	NA	NA	NA	55.8
SUT308,XUT_13F-229	NA	chrXIII:522177-523007(+)	XUTs	2.3850759501200478e-8	3.776271045630571e-6	2.4221592498495297e-6	1.7223998217385082e-6	6.583695425608916e-8	5.842811542217117e-8	NA	2	1	1	NA	NA	NA	NA	NA	NA	NA	NA	NA	NA	NA	NA	NA	74	45.2	48.8	74	92	95.6	99.2	102.8	106.4	74	74	90	90	90	90	90	90	90	90	90	90	90	NA
SUT309,XUT_13F-239	NA	chrXIII:556665-557465(+)	XUTs	2.3850759501200475e-6	1.8881355228152856e-6	2.4221592498495293e-8	1.7223998217385082e-6	6.583695425608916e-6	5.842811542217118e-6	1	1	NA	1	1	1	61	61	61	61	61	61	61	61	61	61	61	48	48	48	48	48	48	48	48	48	48	48	NA	NA	NA	NA	NA	NA	NA	NA	NA	NA	NA	55
SUT329	NA	chrXIV:355779-356387(+)	SUTs	2.146568355108043e-5	1.699321970533757e-5	1.6955114748946706e-5	1.8946398039123588e-5	3.95021725536535e-5	5.2585303879954056e-5	9	9	7	11	6	9	53.8	60.6	64.4	71	82	83.2	84.4	94.4	113.2	76.8888888888889	71	74	51.6	56.6	74	81	83.4	85.8	89.8	95.4	71.4444444444444	74	43.5	45	46.5	61	71	72.8	75.9	81.6	87.3	63.5714285714286	61	49.75
SUT334,XUT_14F-171	NA	chrXIV:444771-447045(+)	XUTs	7.155227850360144e-6	5.664406568445857e-6	9.688636999398119e-6	1.7223998217385082e-8	1.3167390851217832e-5	5.842811542217117e-8	3	3	4	NA	2	NA	60.5	61	61.5	65	68.5	69.2	69.9	70.6	71.3	65.6666666666667	65	72	68.8	69.2	72	82.5	84.6	86.7	88.8	90.9	77.6666666666667	72	68.3	68.6	68.9	81.5	111	121.8	132.6	143.4	154.2	99	81.5	57.8
SUT336	NA	chrXIV:595403-596859(+)	SUTs	4.770151900240095e-6	5.664406568445857e-6	7.266477749548588e-6	5.1671994652155245e-6	6.583695425608916e-6	5.842811542217117e-8	2	3	3	3	1	NA	84.5	85	85.5	89	91.5	92	92.5	93	93.5	89	89	63	62.2	62.3	63	67.5	68.4	69.3	70.2	71.1	65.6666666666667	63	67.9	68.8	69.7	76	138.5	151	163.5	176	188.5	114.666666666667	76	56
SUT346	NA	chrXIV:764324-764740(+)	SUTs	2.3850759501200478e-8	1.8881355228152856e-6	2.4221592498495297e-6	5.1671994652155245e-6	6.583695425608916e-8	5.842811542217118e-6	NA	1	1	3	NA	1	NA	NA	NA	NA	NA	NA	NA	NA	NA	NA	NA	52	52	52	52	52	52	52	52	52	52	52	71	71	71	71	71	71	71	71	71	71	71	NA
SUT347	NA	chrXV:8665-9065(+)	SUTs	4.770151900240095e-6	9.440677614076428e-6	7.266477749548588e-6	1.7223998217385082e-8	6.583695425608916e-8	5.842811542217117e-8	2	5	3	NA	NA	NA	48.9	49.8	50.7	57	61.5	62.4	63.3	64.2	65.1	57	57	58	54.4	55.6	58	64	67.8	71.6	75.4	79.2	63	58	39.2	39.4	39.6	41	51	53	55	57	59	47	41	NA
SUT348,XUT_15F-6	NA	chrXV:15689-16880(+)	XUTs	4.770151900240095e-6	1.1328813136891713e-5	2.4221592498495297e-6	1.7223998217385082e-8	6.583695425608916e-8	1.7528434626651352e-5	2	6	1	NA	NA	3	69.35	69.7	70.05	72.5	74.25	74.6	74.95	75.3	75.65	72.5	72.5	81	62.5	66.75	81	101.75	108	116.25	124.5	132.75	89.3333333333333	81	83	83	83	83	83	83	83	83	83	83	83	NA
SUT350	NA	chrXV:31665-33257(+)	SUTs	9.54030380048019e-6	7.552542091261142e-6	4.8443184996990595e-6	1.550159839564657e-5	3.95021725536535e-5	4.089968079551982e-5	4	4	2	9	6	7	50.5	55	59.5	79	82.5	82.8	83.1	83.4	83.7	72	79	67	36	42	67	71.25	72	72.75	73.5	74.25	58.25	67	59.4	59.8	60.2	63	65	65.4	65.8	66.2	66.6	63	63	52.5
SUT352,XUT_15F-21,SUT353	NA	chrXV:35897-39647(+)	XUTs	7.155227850360144e-6	7.552542091261142e-6	9.688636999398119e-6	5.1671994652155245e-6	6.583695425608916e-8	5.842811542217117e-8	3	4	4	3	NA	NA	52.8	54.6	56.4	69	92.5	97.2	101.9	106.6	111.3	78.6666666666667	69	87.5	77.8	78.7	87.5	113	125	137	149	161	106	87.5	52.95	54.9	56.85	64.5	68.5	70.6	72.7	74.8	76.9	64.75	64.5	NA
SUT355	NA	chrXV:96658-97058(+)	SUTs	7.155227850360144e-6	9.440677614076428e-6	2.4221592498495297e-6	3.4447996434770165e-6	6.583695425608916e-8	1.1685623084434236e-5	3	5	1	2	NA	2	42.2	43.4	44.6	53	53.5	53.6	53.7	53.8	53.9	49.3333333333333	53	69	62.4	63.6	69	69	79.4	89.8	100.2	110.6	77	69	44	44	44	44	44	44	44	44	44	44	44	NA
SUT362	NA	chrXV:385114-386370(+)	SUTs	7.155227850360144e-6	1.8881355228152856e-6	1.2110796249247647e-5	8.61199910869254e-6	1.3167390851217832e-5	1.1685623084434236e-5	3	1	5	5	2	2	61.6	62.2	62.8	67	72	73	74	75	76	68.3333333333333	67	86	86	86	86	86	86	86	86	86	86	86	41.4	41.8	42.2	57	63	63.6	64.2	64.8	65.4	54	57	62.15
SUT367	NA	chrXV:444098-444538(+)	SUTs	2.3850759501200475e-6	3.776271045630571e-6	2.4221592498495297e-6	3.4447996434770165e-6	6.583695425608916e-8	5.842811542217118e-6	1	2	1	2	NA	1	49	49	49	49	49	49	49	49	49	49	49	64.5	62.5	62.75	64.5	65.75	66	66.25	66.5	66.75	64.5	64.5	50	50	50	50	50	50	50	50	50	50	50	NA
SUT370,XUT_15F-269	NA	chrXV:570970-571885(+)	XUTs	4.770151900240095e-6	1.8881355228152856e-6	7.266477749548588e-6	6.889599286954033e-6	6.583695425608916e-6	1.1685623084434236e-5	2	1	3	4	1	2	54.1	55.2	56.3	64	69.5	70.6	71.7	72.8	73.9	64	64	85	85	85	85	85	85	85	85	85	85	85	41.5	43	44.5	55	65	67	69	71	73	56.6666666666667	55	84
SUT376	NA	chrXV:681050-681322(+)	SUTs	2.3850759501200478e-8	5.664406568445857e-6	2.4221592498495293e-8	1.7223998217385082e-6	6.583695425608916e-8	5.842811542217117e-8	NA	3	NA	1	NA	NA	NA	NA	NA	NA	NA	NA	NA	NA	NA	NA	NA	49	42.6	43.4	49	54	55	56	57	58	49.6666666666667	49	NA	NA	NA	NA	NA	NA	NA	NA	NA	NA	NA	NA
SUT379	NA	chrXV:889851-891675(+)	SUTs	2.3850759501200475e-6	5.664406568445857e-6	7.266477749548588e-6	1.7223998217385082e-8	6.583695425608916e-8	1.1685623084434236e-5	1	3	3	NA	NA	2	67	67	67	67	67	67	67	67	67	67	67	69	65	65.5	69	70	70.2	70.4	70.6	70.8	68	69	79.6	81.2	82.8	94	101	102.4	103.8	105.2	106.6	93.3333333333333	94	NA
SUT381	NA	chrXV:898595-898963(+)	SUTs	7.155227850360144e-6	1.8881355228152856e-6	2.4221592498495297e-6	1.7223998217385082e-6	6.583695425608916e-8	5.842811542217117e-8	3	1	1	1	NA	NA	51	52	53	60	66	67.2	68.4	69.6	70.8	60.6666666666667	60	56	56	56	56	56	56	56	56	56	56	56	62	62	62	62	62	62	62	62	62	62	62	NA
SUT386,XUT_15F-444,CUT394	NA	chrXV:978171-980139(+)	CUTs	2.146568355108043e-5	9.440677614076428e-6	1.9377273998796238e-5	1.7223998217385082e-6	1.3167390851217832e-5	5.842811542217118e-6	9	5	8	1	2	1	52.4	52.8	55	72	76	78	80	84.8	92.4	70.7777777777778	72	66	33	33	66	85	85.2	85.4	85.6	85.8	60.6	66	49.45	51.9	54.3	66.5	86	86	86	89.6	93.8	70.5	66.5	61.95
SUT388	NA	chrXV:1003955-1004467(+)	SUTs	2.3850759501200477e-5	1.8881355228152856e-5	3.391022949789341e-5	3.4447996434770165e-6	6.583695425608916e-8	5.842811542217117e-8	10	10	14	2	NA	NA	55.8	57.6	58.35	68	88	96.4	101.8	106.5	108.75	75.4	68	72	58.2	60.35	72	72.75	73.2	73.65	74.3	75.65	67.2	72	59.25	63.4	68.6	76.5	91.5	98	104.3	108.2	122.6	83.9285714285714	76.5	NA
SUT396	NA	chrXVI:195681-195977(+)	SUTs	2.3850759501200478e-8	1.8881355228152856e-6	2.4221592498495293e-8	1.7223998217385082e-8	6.583695425608916e-8	5.842811542217117e-8	NA	1	NA	NA	NA	NA	NA	NA	NA	NA	NA	NA	NA	NA	NA	NA	NA	27	27	27	27	27	27	27	27	27	27	27	NA	NA	NA	NA	NA	NA	NA	NA	NA	NA	NA	NA
SUT406,XUT_16F-155	NA	chrXVI:379179-381212(+)	XUTs	2.3850759501200478e-8	1.8881355228152856e-6	2.4221592498495293e-8	1.7223998217385082e-8	6.583695425608916e-8	5.842811542217117e-8	NA	1	NA	NA	NA	NA	NA	NA	NA	NA	NA	NA	NA	NA	NA	NA	NA	57	57	57	57	57	57	57	57	57	57	57	NA	NA	NA	NA	NA	NA	NA	NA	NA	NA	NA	NA
SUT413	NA	chrXVI:511843-512267(+)	SUTs	2.3850759501200478e-8	5.664406568445857e-6	4.8443184996990595e-6	1.7223998217385082e-8	6.583695425608916e-8	5.842811542217117e-8	NA	3	2	NA	NA	NA	NA	NA	NA	NA	NA	NA	NA	NA	NA	NA	NA	79	71.8	72.7	79	83	83.8	84.6	85.4	86.2	78.6666666666667	79	85.05	85.1	85.15	85.5	85.75	85.8	85.85	85.9	85.95	85.5	85.5	NA
SUT426	NA	chrXVI:860683-861147(+)	SUTs	4.770151900240095e-6	3.776271045630571e-6	4.8443184996990595e-6	3.4447996434770165e-6	6.583695425608916e-8	5.842811542217117e-8	2	2	2	2	NA	NA	58.55	62.1	65.65	90.5	108.25	111.8	115.35	118.9	122.45	90.5	90.5	46	30	32	46	56	58	60	62	64	46	46	48.9	49.8	50.7	57	61.5	62.4	63.3	64.2	65.1	57	57	NA
SUT432,XUT_1R-2	NA	chrI:5076-6237(-)	XUTs	2.3850759501200475e-6	1.8881355228152856e-6	9.688636999398119e-6	1.7223998217385082e-8	6.583695425608916e-8	5.842811542217117e-8	1	1	4	NA	NA	NA	85	85	85	85	85	85	85	85	85	85	85	66	66	66	66	66	66	66	66	66	66	66	63	63	63	65.5	69	69.6	70.2	70.8	71.4	66.5	65.5	NA
SUT433,XUT_1R-16	NA	chrI:28085-29773(-)	XUTs	2.3850759501200478e-8	5.664406568445857e-6	4.8443184996990595e-6	1.7223998217385082e-8	6.583695425608916e-8	5.842811542217117e-8	NA	3	2	NA	NA	NA	NA	NA	NA	NA	NA	NA	NA	NA	NA	NA	NA	85	59.4	62.6	85	107.5	112	116.5	121	125.5	89.3333333333333	85	60.25	60.5	60.75	62.5	63.75	64	64.25	64.5	64.75	62.5	62.5	NA
SUT434,XUT_1R-18,SUT435,CUT438	NA	chrI:31485-34749(-)	CUTs	4.770151900240095e-6	3.776271045630571e-6	1.6955114748946706e-5	1.7223998217385082e-6	6.583695425608916e-6	5.842811542217118e-6	2	2	7	1	1	1	53.9	54.8	55.7	62	66.5	67.4	68.3	69.2	70.1	62	62	77.5	73.9	74.35	77.5	79.75	80.2	80.65	81.1	81.55	77.5	77.5	60.9	64.8	68.7	73	80.5	80.8	81	81	81	73.1428571428571	73	74
SUT441	NA	chrII:170107-170459(-)	SUTs	2.3850759501200478e-8	1.8881355228152856e-6	2.4221592498495293e-8	1.7223998217385082e-8	6.583695425608916e-8	5.842811542217117e-8	NA	1	NA	NA	NA	NA	NA	NA	NA	NA	NA	NA	NA	NA	NA	NA	NA	67	67	67	67	67	67	67	67	67	67	67	NA	NA	NA	NA	NA	NA	NA	NA	NA	NA	NA	NA
SUT454	NA	chrII:799300-800060(-)	SUTs	2.3850759501200475e-6	1.8881355228152856e-6	2.4221592498495297e-6	1.7223998217385082e-8	6.583695425608916e-8	5.842811542217117e-8	1	1	1	NA	NA	NA	111	111	111	111	111	111	111	111	111	111	111	71	71	71	71	71	71	71	71	71	71	71	95	95	95	95	95	95	95	95	95	95	95	NA
SUT457	NA	chrIII:176598-176942(-)	SUTs	9.54030380048019e-6	2.8322032842229283e-5	2.6643751748344823e-5	1.2056798752169556e-5	1.3167390851217832e-5	1.7528434626651352e-5	4	15	11	7	2	3	59	59	59	60	62.5	63.4	64.3	65.2	66.1	61.5	60	67	42.4	49.2	67	74	75.6	81.2	84.4	87.5	65.2	67	48.5	51	52	67	72.5	75	76.5	78	81	64.6363636363636	67	61.3
SUT462,XUT_4R-155	NA	chrIV:370933-372035(-)	XUTs	2.3850759501200478e-8	1.8881355228152856e-6	4.8443184996990595e-6	1.7223998217385082e-8	6.583695425608916e-8	5.842811542217118e-6	NA	1	2	NA	NA	1	NA	NA	NA	NA	NA	NA	NA	NA	NA	NA	NA	66	66	66	66	66	66	66	66	66	66	66	12.4	16.8	21.2	52	74	78.4	82.8	87.2	91.6	52	52	NA
SUT464	NA	chrIV:433309-434069(-)	SUTs	9.54030380048019e-6	9.440677614076428e-6	9.688636999398119e-6	3.4447996434770165e-6	6.583695425608916e-8	5.842811542217117e-8	4	5	4	2	NA	NA	55.75	56.5	57.25	61	67	70	73	76	79	64.75	61	67	52.6	53.4	67	79	82.6	86.2	89.8	93.4	69.8	67	44.45	47.9	51.35	67.5	78.5	83	87.5	92	96.5	69.25	67.5	NA
SUT477	NA	chrIV:924281-924537(-)	SUTs	9.54030380048019e-6	5.664406568445857e-6	1.2110796249247647e-5	1.7223998217385082e-8	6.583695425608916e-8	1.1685623084434236e-5	4	3	5	NA	NA	2	65.2	66.4	67.6	83	118.5	133.2	147.9	162.6	177.3	105.5	83	44	36.8	37.7	44	49	50	51	52	53	44.3333333333333	44	55.8	56.6	57.4	66	72	72.6	73.2	73.8	74.4	65.4	66	NA
SUT479	NA	chrIV:980065-980921(-)	SUTs	1.908060760096038e-5	1.1328813136891713e-5	9.688636999398119e-6	1.0334398930431049e-5	1.3167390851217832e-5	5.842811542217118e-6	8	6	4	6	2	1	47.35	47.7	48.4	58	63.75	64.8	65.85	69	72.5	59	58	74.5	63	67.5	74.5	80.25	82	84	86	88	74.5	74.5	55.6	56.2	56.8	60	64	65.8	67.6	69.4	71.2	62	60	69.7
SUT485,XUT_4R-506	NA	chrIV:1234033-1236198(-)	XUTs	1.6695531650840335e-5	9.440677614076428e-6	9.688636999398119e-6	6.889599286954033e-6	1.975108627682675e-5	1.7528434626651352e-5	7	5	4	4	3	3	53.6	57.2	60.8	66	79.5	81.6	83.2	83.8	84.4	69.1428571428571	66	74	57.8	60.2	74	86	102.8	119.6	136.4	153.2	89.6	74	61.9	62.8	63.7	68.5	86.25	96	105.75	115.5	125.25	83.25	68.5	52.2
SUT487,XUT_4R-514	NA	chrIV:1259729-1260137(-)	XUTs	9.54030380048019e-6	3.776271045630571e-6	2.4221592498495293e-8	5.1671994652155245e-6	6.583695425608916e-8	5.842811542217117e-8	4	2	NA	3	NA	NA	57.2	58.4	59.6	69	74	74	74	74	74	67	69	47	38.2	39.3	47	52.5	53.6	54.7	55.8	56.9	47	47	NA	NA	NA	NA	NA	NA	NA	NA	NA	NA	NA	NA
SUT492,XUT_4R-549	NA	chrIV:1340729-1342211(-)	XUTs	1.1925379750600239e-5	5.664406568445857e-6	7.266477749548588e-6	1.7223998217385082e-6	6.583695425608916e-8	5.842811542217117e-8	5	3	3	1	NA	NA	41.8	44.6	47.4	69	70	71.6	73.2	74.8	76.4	61.8	69	58	54	54.5	58	75	78.4	81.8	85.2	88.6	67.6666666666667	58	45.3	48.6	51.9	75	75.5	75.6	75.7	75.8	75.9	64.3333333333333	75	NA
SUT499,XUT_4R-617,XUT_4R-618,XUT_4R-619	NA	chrIV:1514041-1516616(-)	XUTs	2.3850759501200478e-8	3.776271045630571e-6	2.4221592498495293e-8	3.4447996434770165e-6	6.583695425608916e-6	5.842811542217117e-8	NA	2	NA	2	1	NA	NA	NA	NA	NA	NA	NA	NA	NA	NA	NA	NA	85	72.2	73.8	85	93	94.6	96.2	97.8	99.4	85	85	NA	NA	NA	NA	NA	NA	NA	NA	NA	NA	NA	82
SUT502	NA	chrV:14693-15029(-)	SUTs	2.3850759501200478e-8	3.776271045630571e-6	2.4221592498495293e-8	1.7223998217385082e-8	6.583695425608916e-8	5.842811542217117e-8	NA	2	NA	NA	NA	NA	NA	NA	NA	NA	NA	NA	NA	NA	NA	NA	NA	63.5	53.5	54.75	63.5	69.75	71	72.25	73.5	74.75	63.5	63.5	NA	NA	NA	NA	NA	NA	NA	NA	NA	NA	NA	NA
SUT504	NA	chrV:132677-135397(-)	SUTs	4.770151900240095e-6	1.8881355228152856e-6	2.4221592498495297e-6	1.7223998217385082e-6	6.583695425608916e-6	5.842811542217117e-8	2	1	1	1	1	NA	61.95	65.9	69.85	97.5	117.25	121.2	125.15	129.1	133.05	97.5	97.5	58	58	58	58	58	58	58	58	58	58	58	77	77	77	77	77	77	77	77	77	77	77	69
SUT511	NA	chrV:194629-195029(-)	SUTs	2.3850759501200478e-8	1.8881355228152856e-6	2.4221592498495293e-8	1.7223998217385082e-8	6.583695425608916e-8	5.842811542217117e-8	NA	1	NA	NA	NA	NA	NA	NA	NA	NA	NA	NA	NA	NA	NA	NA	NA	43	43	43	43	43	43	43	43	43	43	43	NA	NA	NA	NA	NA	NA	NA	NA	NA	NA	NA	NA
SUT513,XUT_5R-111	NA	chrV:241757-242661(-)	XUTs	9.54030380048019e-6	9.440677614076428e-6	1.2110796249247647e-5	1.0334398930431049e-5	1.975108627682675e-5	2.9214057711085587e-5	4	5	5	6	3	5	50	50	50	57.5	67	68.2	69.4	70.6	71.8	59.5	57.5	62	53.2	53.8	62	64	64.8	65.6	66.4	67.2	60.2	62	55.2	56.4	57.6	63	84	84.4	84.8	85.2	85.6	69.4	63	62.5
SUT520	NA	chrV:540653-541453(-)	SUTs	1.4310455700720287e-5	9.440677614076428e-6	2.1799433248645766e-5	1.7223998217385082e-6	6.583695425608916e-6	5.842811542217117e-8	6	5	9	1	1	NA	53.5	54	54.5	70.5	73	73	76.25	79.5	82.75	68	70.5	42	18	21	42	52	53.2	54.4	55.6	56.8	38.2	42	55.6	57.2	59.2	67	72	74.8	77.6	81.2	85.6	68.8888888888889	67	64
SUT521,XUT_5R-239	NA	chrV:548573-549335(-)	XUTs	2.3850759501200475e-6	1.8881355228152856e-6	4.8443184996990595e-6	1.7223998217385082e-8	6.583695425608916e-8	5.842811542217117e-8	1	1	2	NA	NA	NA	92	92	92	92	92	92	92	92	92	92	92	81	81	81	81	81	81	81	81	81	81	81	61.55	62.1	62.65	66.5	69.25	69.8	70.35	70.9	71.45	66.5	66.5	NA
SUT522,XUT_5R-245	NA	chrV:559421-561101(-)	XUTs	1.1925379750600239e-5	5.664406568445857e-6	9.688636999398119e-6	1.7223998217385082e-6	6.583695425608916e-8	5.842811542217117e-8	5	3	4	1	NA	NA	51	55	59	70	75	75.2	75.4	75.6	75.8	67	70	67	59.8	60.7	67	68	68.2	68.4	68.6	68.8	64.6666666666667	67	66.95	68.9	70.85	80	83.25	84	84.75	85.5	86.25	78	80	NA
SUT530,XUT_6R-94	NA	chrVI:213013-213462(-)	XUTs	7.155227850360144e-6	5.664406568445857e-6	9.688636999398119e-6	3.4447996434770165e-6	6.583695425608916e-8	1.1685623084434236e-5	3	3	4	2	NA	2	51.5	55	58.5	83	86.5	87.2	87.9	88.6	89.3	73.6666666666667	83	70	68.4	68.6	70	78	79.6	81.2	82.8	84.4	74.6666666666667	70	61.65	63.3	64.95	72	74.75	75.8	76.85	77.9	78.95	71	72	NA
SUT532,XUT_7R-5	NA	chrVII:17213-17726(-)	XUTs	2.3850759501200475e-6	1.8881355228152856e-6	2.4221592498495293e-8	1.7223998217385082e-6	6.583695425608916e-8	5.842811542217117e-8	1	1	NA	1	NA	NA	56	56	56	56	56	56	56	56	56	56	56	71	71	71	71	71	71	71	71	71	71	71	NA	NA	NA	NA	NA	NA	NA	NA	NA	NA	NA	NA
SUT535	NA	chrVII:94487-94671(-)	SUTs	2.3850759501200478e-8	5.664406568445857e-6	2.4221592498495297e-6	1.7223998217385082e-8	6.583695425608916e-8	5.842811542217118e-6	NA	3	1	NA	NA	1	NA	NA	NA	NA	NA	NA	NA	NA	NA	NA	NA	59	19	24	59	69	71	73	75	77	49	59	39	39	39	39	39	39	39	39	39	39	39	NA
SUT543,XUT_7R-133	NA	chrVII:323247-324380(-)	XUTs	2.3850759501200475e-6	5.664406568445857e-6	1.4532955499097176e-5	1.0334398930431049e-5	6.583695425608916e-8	5.842811542217118e-6	1	3	6	6	NA	1	60	60	60	60	60	60	60	60	60	60	60	63	47.8	49.7	63	74.5	76.8	79.1	81.4	83.7	64.3333333333333	63	46	50	54	63	64.75	65	66.5	68	69.5	60.3333333333333	63	NA
SUT546,XUT_7R-184	NA	chrVII:421471-422431(-)	XUTs	2.3850759501200478e-8	1.8881355228152856e-6	4.8443184996990595e-6	5.1671994652155245e-6	6.583695425608916e-8	5.842811542217117e-8	NA	1	2	3	NA	NA	NA	NA	NA	NA	NA	NA	NA	NA	NA	NA	NA	78	78	78	78	78	78	78	78	78	78	78	6.8	9.6	12.4	32	46	48.8	51.6	54.4	57.2	32	32	NA
SUT549,XUT_7R-238	NA	chrVII:522855-523440(-)	XUTs	2.3850759501200475e-6	3.776271045630571e-6	2.4221592498495293e-8	1.7223998217385082e-8	6.583695425608916e-8	5.842811542217118e-6	1	2	NA	NA	NA	1	67	67	67	67	67	67	67	67	67	67	67	73.5	67.5	68.25	73.5	77.25	78	78.75	79.5	80.25	73.5	73.5	NA	NA	NA	NA	NA	NA	NA	NA	NA	NA	NA	NA
SUT553	NA	chrVII:627335-627607(-)	SUTs	2.3850759501200475e-6	5.664406568445857e-6	2.4221592498495293e-8	3.4447996434770165e-6	6.583695425608916e-8	5.842811542217117e-8	1	3	NA	2	NA	NA	39	39	39	39	39	39	39	39	39	39	39	47	43.8	44.2	47	65.5	69.2	72.9	76.6	80.3	58	47	NA	NA	NA	NA	NA	NA	NA	NA	NA	NA	NA	NA
SUT560	NA	chrVII:756535-757455(-)	SUTs	4.770151900240095e-6	5.664406568445857e-6	4.8443184996990595e-6	1.2056798752169556e-5	2.6334781702435664e-5	5.842811542217118e-6	2	3	2	7	4	1	51.3	51.6	51.9	54	55.5	55.8	56.1	56.4	56.7	54	54	63	62.2	62.3	63	68.5	69.6	70.7	71.8	72.9	66.3333333333333	63	59.75	60.5	61.25	66.5	70.25	71	71.75	72.5	73.25	66.5	66.5	54.8
SUT563	NA	chrVII:781391-781519(-)	SUTs	2.3850759501200478e-8	1.8881355228152856e-6	2.4221592498495293e-8	1.7223998217385082e-8	6.583695425608916e-8	5.842811542217117e-8	NA	1	NA	NA	NA	NA	NA	NA	NA	NA	NA	NA	NA	NA	NA	NA	NA	55	55	55	55	55	55	55	55	55	55	55	NA	NA	NA	NA	NA	NA	NA	NA	NA	NA	NA	NA
SUT570	NA	chrVII:958775-959687(-)	SUTs	2.3850759501200475e-6	5.664406568445857e-6	2.4221592498495297e-6	1.7223998217385082e-8	6.583695425608916e-8	5.842811542217117e-8	1	3	1	NA	NA	NA	63	63	63	63	63	63	63	63	63	63	63	62	52.4	53.6	62	69.5	71	72.5	74	75.5	63	62	63	63	63	63	63	63	63	63	63	63	63	NA
SUT571,XUT_7R-459	NA	chrVII:999582-1000392(-)	XUTs	1.1925379750600239e-5	1.8881355228152856e-5	1.9377273998796238e-5	6.889599286954033e-6	1.975108627682675e-5	2.3371246168868473e-5	5	10	8	4	3	4	56.6	58.2	59.8	81	86	93.4	100.8	108.2	115.6	81.6	81	70.5	52.5	54.05	70.5	81.5	84.4	85.3	90.9	112.95	74.3	70.5	39.75	48.5	56.15	64.5	68.5	70.6	72.7	73.3	73.65	61.125	64.5	66
SUT572	NA	chrVII:1021902-1022358(-)	SUTs	2.3850759501200478e-8	1.8881355228152856e-6	2.4221592498495293e-8	1.7223998217385082e-8	6.583695425608916e-8	5.842811542217117e-8	NA	1	NA	NA	NA	NA	NA	NA	NA	NA	NA	NA	NA	NA	NA	NA	NA	17	17	17	17	17	17	17	17	17	17	17	NA	NA	NA	NA	NA	NA	NA	NA	NA	NA	NA	NA
SUT576	NA	chrVIII:103190-103958(-)	SUTs	2.3850759501200478e-8	1.8881355228152856e-6	2.4221592498495293e-8	1.7223998217385082e-8	6.583695425608916e-8	5.842811542217117e-8	NA	1	NA	NA	NA	NA	NA	NA	NA	NA	NA	NA	NA	NA	NA	NA	NA	209	209	209	209	209	209	209	209	209	209	209	NA	NA	NA	NA	NA	NA	NA	NA	NA	NA	NA	NA
SUT596	NA	chrVIII:490536-491664(-)	SUTs	2.3850759501200478e-8	1.8881355228152856e-6	2.4221592498495293e-8	1.7223998217385082e-8	6.583695425608916e-8	5.842811542217117e-8	NA	1	NA	NA	NA	NA	NA	NA	NA	NA	NA	NA	NA	NA	NA	NA	NA	72	72	72	72	72	72	72	72	72	72	72	NA	NA	NA	NA	NA	NA	NA	NA	NA	NA	NA	NA
SUT597,XUT_8R-241,XUT_8R-242	NA	chrVIII:507712-509099(-)	XUTs	2.3850759501200475e-6	1.8881355228152856e-6	2.4221592498495293e-8	1.7223998217385082e-6	6.583695425608916e-8	5.842811542217117e-8	1	1	NA	1	NA	NA	58	58	58	58	58	58	58	58	58	58	58	45	45	45	45	45	45	45	45	45	45	45	NA	NA	NA	NA	NA	NA	NA	NA	NA	NA	NA	NA
SUT601	NA	chrIX:28493-28789(-)	SUTs	2.3850759501200475e-6	7.552542091261142e-6	7.266477749548588e-6	6.889599286954033e-6	6.583695425608916e-8	5.842811542217118e-6	1	4	3	4	NA	1	55	55	55	55	55	55	55	55	55	55	55	72	51.8	55.7	72	74.25	74.4	74.55	74.7	74.85	65.75	72	59.3	60.6	61.9	71	150	165.8	181.6	197.4	213.2	119.333333333333	71	NA
SUT605	NA	chrIX:51429-51613(-)	SUTs	2.3850759501200475e-6	1.8881355228152856e-6	2.4221592498495297e-6	1.7223998217385082e-8	6.583695425608916e-8	5.842811542217117e-8	1	1	1	NA	NA	NA	66	66	66	66	66	66	66	66	66	66	66	127	127	127	127	127	127	127	127	127	127	127	64	64	64	64	64	64	64	64	64	64	64	NA
SUT608,XUT_9R-63,SUT609	NA	chrIX:154189-155934(-)	XUTs	2.3850759501200475e-6	1.3216948659706998e-5	9.688636999398119e-6	3.4447996434770165e-6	6.583695425608916e-8	5.842811542217117e-8	1	7	4	2	NA	NA	55	55	55	55	55	55	55	55	55	55	55	68	49.4	52.1	68	72	72	72.1	72.4	72.7	64	68	47.7	50.4	53.1	63.5	68.5	71.2	73.9	76.6	79.3	63.5	63.5	NA
SUT614,XUT_9R-183	NA	chrIX:408333-410268(-)	XUTs	2.3850759501200475e-6	1.8881355228152856e-6	7.266477749548588e-6	1.7223998217385082e-8	6.583695425608916e-6	5.842811542217117e-8	1	1	3	NA	1	NA	86	86	86	86	86	86	86	86	86	86	86	61	61	61	61	61	61	61	61	61	61	61	60.5	61	61.5	65	79	81.8	84.6	87.4	90.2	72.6666666666667	65	50
SUT616,XUT_9R-194	NA	chrIX:427341-429437(-)	XUTs	2.3850759501200478e-8	1.8881355228152856e-6	2.4221592498495297e-6	3.4447996434770165e-6	6.583695425608916e-6	1.1685623084434236e-5	NA	1	1	2	1	2	NA	NA	NA	NA	NA	NA	NA	NA	NA	NA	NA	77	77	77	77	77	77	77	77	77	77	77	77	77	77	77	77	77	77	77	77	77	77	47
SUT625,SUT626,XUT_10R-78	NA	chrX:195068-196020(-)	XUTs	7.155227850360144e-6	7.552542091261142e-6	7.266477749548588e-6	1.7223998217385082e-6	1.3167390851217832e-5	1.7528434626651352e-5	3	4	3	1	2	3	54.4	54.8	55.2	58	59.5	59.8	60.1	60.4	60.7	57.6666666666667	58	57.5	49.3	50.95	57.5	59.75	60.8	61.85	62.9	63.95	56.5	57.5	63.8	65.6	67.4	80	81	81.2	81.4	81.6	81.8	74.6666666666667	80	69.4
SUT639	NA	chrX:496972-497212(-)	SUTs	2.3850759501200478e-8	3.776271045630571e-6	2.4221592498495297e-6	3.4447996434770165e-6	6.583695425608916e-8	5.842811542217117e-8	NA	2	1	2	NA	NA	NA	NA	NA	NA	NA	NA	NA	NA	NA	NA	NA	52	48.8	49.2	52	54	54.4	54.8	55.2	55.6	52	52	88	88	88	88	88	88	88	88	88	88	88	NA
SUT643,XUT_10R-233	NA	chrX:605932-607438(-)	XUTs	2.3850759501200475e-6	1.1328813136891713e-5	2.4221592498495297e-6	3.4447996434770165e-6	6.583695425608916e-8	5.842811542217117e-8	1	6	1	2	NA	NA	63	63	63	63	63	63	63	63	63	63	63	72.5	57.5	61.25	72.5	81.5	82	89.25	96.5	103.75	75.5	72.5	87	87	87	87	87	87	87	87	87	87	87	NA
SUT646,XUT_10R-249	NA	chrX:626836-628792(-)	XUTs	1.6695531650840335e-5	1.3216948659706998e-5	1.2110796249247647e-5	1.550159839564657e-5	1.3167390851217832e-5	2.3371246168868473e-5	7	7	5	9	2	4	55.3	55.6	55.9	72	79.5	83.4	86.9	89.6	92.3	70.7142857142857	72	68	50	57.5	68	82	85	88	91	94	70	68	56.2	56.4	56.6	73	76	77.6	79.2	80.8	82.4	69.2	73	76.9
SUT650,XUT_10R-276	NA	chrX:703396-705452(-)	XUTs	2.3850759501200477e-5	4.1538981501936286e-5	4.602102574714106e-5	1.3779198573908066e-5	1.975108627682675e-5	2.3371246168868473e-5	10	22	19	8	3	4	52.6	56.2	57	65	68.5	78.6	100.2	122.5	147.25	78.1	65	64	45.7	52.45	64	72.75	80.2	82.85	97.4	113.25	68.4545454545455	64	55.3	56	56.7	72	85	88.4	92.3	102	110.8	74.9473684210526	72	53.7
SUT656,XUT_11R-12,SUT657,SUT658,CUT701,XUT_11R-13	NA	chrXI:19757-24917(-)	CUTs	2.3850759501200475e-6	1.8881355228152856e-6	2.4221592498495297e-6	8.61199910869254e-6	6.583695425608916e-8	5.842811542217118e-6	1	1	1	5	NA	1	62	62	62	62	62	62	62	62	62	62	62	39	39	39	39	39	39	39	39	39	39	39	146	146	146	146	146	146	146	146	146	146	146	NA
SUT659	NA	chrXI:126720-130296(-)	SUTs	2.3850759501200478e-8	1.8881355228152856e-6	2.4221592498495293e-8	1.7223998217385082e-8	6.583695425608916e-8	5.842811542217117e-8	NA	1	NA	NA	NA	NA	NA	NA	NA	NA	NA	NA	NA	NA	NA	NA	NA	98	98	98	98	98	98	98	98	98	98	98	NA	NA	NA	NA	NA	NA	NA	NA	NA	NA	NA	NA
SUT661	NA	chrXI:150904-153088(-)	SUTs	2.3850759501200475e-6	1.8881355228152856e-6	2.4221592498495297e-6	1.7223998217385082e-6	6.583695425608916e-8	5.842811542217117e-8	1	1	1	1	NA	NA	47	47	47	47	47	47	47	47	47	47	47	73	73	73	73	73	73	73	73	73	73	73	71	71	71	71	71	71	71	71	71	71	71	NA
SUT662	NA	chrXI:179104-179464(-)	SUTs	4.770151900240095e-6	3.776271045630571e-6	2.4221592498495293e-8	1.7223998217385082e-8	6.583695425608916e-8	5.842811542217117e-8	2	2	NA	NA	NA	NA	64.9	67.8	70.7	91	105.5	108.4	111.3	114.2	117.1	91	91	47	45.4	45.6	47	48	48.2	48.4	48.6	48.8	47	47	NA	NA	NA	NA	NA	NA	NA	NA	NA	NA	NA	NA
SUT663,XUT_11R-81	NA	chrXI:203550-205220(-)	XUTs	2.3850759501200475e-6	3.776271045630571e-6	2.4221592498495297e-6	1.7223998217385082e-8	6.583695425608916e-8	5.842811542217118e-6	1	2	1	NA	NA	1	77	77	77	77	77	77	77	77	77	77	77	72.5	68.1	68.65	72.5	75.25	75.8	76.35	76.9	77.45	72.5	72.5	45	45	45	45	45	45	45	45	45	45	45	NA
SUT664,CUT709,XUT_11R-109	NA	chrXI:259255-260641(-)	CUTs	7.155227850360144e-6	1.8881355228152856e-6	2.4221592498495293e-8	1.7223998217385082e-8	6.583695425608916e-8	5.842811542217117e-8	3	1	NA	NA	NA	NA	37.2	39.4	41.6	57	63	64.2	65.4	66.6	67.8	53.6666666666667	57	41	41	41	41	41	41	41	41	41	41	41	NA	NA	NA	NA	NA	NA	NA	NA	NA	NA	NA	NA
SUT665,XUT_11R-114	NA	chrXI:263871-266139(-)	XUTs	7.155227850360144e-6	2.0769490750968143e-5	4.8443184996990595e-6	1.2056798752169556e-5	1.3167390851217832e-5	5.842811542217117e-8	3	11	2	7	2	NA	74.1	74.2	74.3	75	78.5	79.2	79.9	80.6	81.3	77	75	76	65	66.5	76	86	86	86.5	87	99	75.0909090909091	76	55	56	57	64	69	70	71	72	73	64	64	69.15
SUT666,XUT_11R-117,SUT667	NA	chrXI:270399-273250(-)	XUTs	1.4310455700720287e-5	1.8881355228152856e-5	2.1799433248645766e-5	3.4447996434770165e-6	6.583695425608916e-8	2.3371246168868473e-5	6	10	9	2	NA	4	64.25	64.5	64.75	76	88.75	91	91.25	91.5	91.75	77.3333333333333	76	68	51.1	56.05	68	73.75	75.4	76.3	77.1	77.55	63.2	68	62	64	65.4	68	78	80	82	88	98	74	68	NA
SUT670,XUT_11R-124	NA	chrXI:303135-307164(-)	XUTs	4.054629115204081e-5	4.9091523593197426e-5	7.024261824563635e-5	2.7558397147816132e-5	1.3167390851217832e-5	2.9214057711085587e-5	17	26	29	16	2	5	46.2	49.8	53	65	82	82	85	89	97.2	69.5294117647059	65	68	50.5	52.5	68	75.75	77	82.5	88	89	68.1153846153846	68	26.6	50.4	55	64	76	76.8	80.4	88.2	92	65.1379310344828	64	59.75
SUT672,XUT_11R-134	NA	chrXI:315023-315940(-)	XUTs	2.3850759501200478e-8	1.8881355228152856e-6	2.4221592498495297e-6	1.7223998217385082e-8	6.583695425608916e-8	5.842811542217118e-6	NA	1	1	NA	NA	1	NA	NA	NA	NA	NA	NA	NA	NA	NA	NA	NA	66	66	66	66	66	66	66	66	66	66	66	71	71	71	71	71	71	71	71	71	71	71	NA
SUT675,XUT_11R-163	NA	chrXI:354759-356057(-)	XUTs	2.3850759501200478e-8	7.552542091261142e-6	2.4221592498495297e-6	3.4447996434770165e-6	1.3167390851217832e-5	5.842811542217118e-6	NA	4	1	2	2	1	NA	NA	NA	NA	NA	NA	NA	NA	NA	NA	NA	71	60.9	61.35	71	81.25	82.6	83.95	85.3	86.65	72.5	71	75	75	75	75	75	75	75	75	75	75	75	74.6
SUT678,XUT_11R-166	NA	chrXI:363928-365254(-)	XUTs	2.3850759501200478e-8	5.664406568445857e-6	2.4221592498495297e-6	1.7223998217385082e-8	6.583695425608916e-8	5.842811542217117e-8	NA	3	1	NA	NA	NA	NA	NA	NA	NA	NA	NA	NA	NA	NA	NA	NA	73	61	62.5	73	83	85	87	89	91	74.6666666666667	73	150	150	150	150	150	150	150	150	150	150	150	NA
SUT681	NA	chrXI:521520-523000(-)	SUTs	9.54030380048019e-6	1.8881355228152856e-6	4.8443184996990595e-6	1.7223998217385082e-6	6.583695425608916e-8	5.842811542217117e-8	4	1	2	1	NA	NA	54.15	54.3	54.45	63.5	72	72	72	72	72	63.25	63.5	57	57	57	57	57	57	57	57	57	57	57	65.4	65.8	66.2	69	71	71.4	71.8	72.2	72.6	69	69	NA
SUT684,XUT_11R-273	NA	chrXI:649530-650356(-)	XUTs	4.770151900240095e-6	7.552542091261142e-6	9.688636999398119e-6	6.889599286954033e-6	6.583695425608916e-6	5.842811542217118e-6	2	4	4	4	1	1	53.75	54.5	55.25	60.5	64.25	65	65.75	66.5	67.25	60.5	60.5	56.5	26.5	31.75	56.5	62	62	62	62	62	47.75	56.5	55.9	56.8	57.7	63.5	72	75.6	79.2	82.8	86.4	68	63.5	82
SUT685	NA	chrXII:36349-37141(-)	SUTs	2.3850759501200478e-8	1.8881355228152856e-6	2.4221592498495297e-6	1.7223998217385082e-8	6.583695425608916e-6	5.842811542217118e-6	NA	1	1	NA	1	1	NA	NA	NA	NA	NA	NA	NA	NA	NA	NA	NA	57	57	57	57	57	57	57	57	57	57	57	248	248	248	248	248	248	248	248	248	248	248	85
SUT687,XUT_12R-76	NA	chrXII:203085-204756(-)	XUTs	2.3850759501200475e-6	3.776271045630571e-6	1.2110796249247647e-5	1.7223998217385082e-6	6.583695425608916e-8	5.842811542217117e-8	1	2	5	1	NA	NA	57	57	57	57	57	57	57	57	57	57	57	66	54	55.5	66	73.5	75	76.5	78	79.5	66	66	67.8	68.6	69.4	73	79	108.8	138.6	168.4	198.2	103.6	73	NA
SUT688	NA	chrXII:223197-224597(-)	SUTs	2.3850759501200478e-8	1.8881355228152856e-6	2.4221592498495293e-8	1.7223998217385082e-6	6.583695425608916e-8	5.842811542217118e-6	NA	1	NA	1	NA	1	NA	NA	NA	NA	NA	NA	NA	NA	NA	NA	NA	40	40	40	40	40	40	40	40	40	40	40	NA	NA	NA	NA	NA	NA	NA	NA	NA	NA	NA	NA
SUT689	NA	chrXII:287765-288885(-)	SUTs	2.3850759501200475e-6	5.664406568445857e-6	9.688636999398119e-6	5.1671994652155245e-6	6.583695425608916e-6	5.842811542217117e-8	1	3	4	3	1	NA	81	81	81	81	81	81	81	81	81	81	81	76	73.6	73.9	76	76	76	76	76	76	75	76	69.75	70.5	71.25	78.5	98.75	108.2	117.65	127.1	136.55	93	78.5	82
SUT690	NA	chrXII:289133-289613(-)	SUTs	2.3850759501200478e-8	1.8881355228152856e-6	2.4221592498495293e-8	1.7223998217385082e-8	6.583695425608916e-8	5.842811542217117e-8	NA	1	NA	NA	NA	NA	NA	NA	NA	NA	NA	NA	NA	NA	NA	NA	NA	84	84	84	84	84	84	84	84	84	84	84	NA	NA	NA	NA	NA	NA	NA	NA	NA	NA	NA	NA
SUT693,XUT_12R-113,SUT694	NA	chrXII:322085-326261(-)	XUTs	9.54030380048019e-6	5.664406568445857e-6	9.688636999398119e-6	1.0334398930431049e-5	1.975108627682675e-5	1.1685623084434236e-5	4	3	4	6	3	2	64.7	67.4	70.1	80	86	89.6	93.2	96.8	100.4	81.5	80	82	81.2	81.3	82	88.5	89.8	91.1	92.4	93.7	86	82	51.4	53.8	56.2	75.5	89.75	92	94.25	96.5	98.75	75.25	75.5	60.9
SUT699	NA	chrXII:614229-614581(-)	SUTs	2.3850759501200478e-8	3.776271045630571e-6	9.688636999398119e-6	1.3779198573908066e-5	6.583695425608916e-6	5.842811542217117e-8	NA	2	4	8	1	NA	NA	NA	NA	NA	NA	NA	NA	NA	NA	NA	NA	57	48.2	49.3	57	62.5	63.6	64.7	65.8	66.9	57	57	59.1	61.2	63.3	71.5	74.75	76.4	78.05	79.7	81.35	70.75	71.5	87
SUT702,XUT_12R-239	NA	chrXII:659837-661453(-)	XUTs	1.1925379750600239e-5	1.1328813136891713e-5	4.8443184996990595e-6	1.7223998217385082e-8	6.583695425608916e-6	1.1685623084434236e-5	5	6	2	NA	1	2	27.8	32.6	37.4	64	65	72.6	80.2	87.8	95.4	60.4	64	79.5	60.5	65.75	79.5	87.5	90	91	92	93	77.3333333333333	79.5	57.2	57.4	57.6	59	60	60.2	60.4	60.6	60.8	59	59	73
SUT705	NA	chrXII:783483-783843(-)	SUTs	2.3850759501200478e-8	1.8881355228152856e-6	2.4221592498495293e-8	1.7223998217385082e-8	6.583695425608916e-8	5.842811542217117e-8	NA	1	NA	NA	NA	NA	NA	NA	NA	NA	NA	NA	NA	NA	NA	NA	NA	55	55	55	55	55	55	55	55	55	55	55	NA	NA	NA	NA	NA	NA	NA	NA	NA	NA	NA	NA
SUT707,XUT_12R-297	NA	chrXII:806843-809185(-)	XUTs	7.155227850360144e-6	1.1328813136891713e-5	7.266477749548588e-6	1.7223998217385082e-6	6.583695425608916e-8	5.842811542217118e-6	3	6	3	1	NA	1	69.5	70	70.5	74	81.5	83	84.5	86	87.5	77.3333333333333	74	66	54	59	66	76.25	79	81	83	85	67.6666666666667	66	61.5	63	64.5	75	76.5	76.8	77.1	77.4	77.7	71	75	NA
SUT708	NA	chrXII:827915-828275(-)	SUTs	2.3850759501200478e-8	1.8881355228152856e-6	2.4221592498495297e-6	1.7223998217385082e-6	6.583695425608916e-8	5.842811542217117e-8	NA	1	1	1	NA	NA	NA	NA	NA	NA	NA	NA	NA	NA	NA	NA	NA	12	12	12	12	12	12	12	12	12	12	12	64	64	64	64	64	64	64	64	64	64	64	NA
SUT710,XUT_12R-336,CUT753,XUT_12R-337	NA	chrXII:928244-929596(-)	CUTs	4.770151900240095e-6	5.664406568445857e-6	2.4221592498495293e-8	1.7223998217385082e-6	6.583695425608916e-8	5.842811542217117e-8	2	3	NA	1	NA	NA	46.25	48.5	50.75	66.5	77.75	80	82.25	84.5	86.75	66.5	66.5	57	52.2	52.8	57	74.5	78	81.5	85	88.5	66.6666666666667	57	NA	NA	NA	NA	NA	NA	NA	NA	NA	NA	NA	NA
SUT711	NA	chrXII:1025380-1026708(-)	SUTs	7.155227850360144e-6	5.664406568445857e-6	4.8443184996990595e-6	1.7223998217385082e-8	6.583695425608916e-8	5.842811542217117e-8	3	3	2	NA	NA	NA	56.2	57.4	58.6	67	69	69.4	69.8	70.2	70.6	64.3333333333333	67	66	53.2	54.8	66	66	66	66	66	66	60.6666666666667	66	68.1	68.2	68.3	69	69.5	69.6	69.7	69.8	69.9	69	69	NA
SUT712,XUT_12R-385	NA	chrXII:1029908-1030701(-)	XUTs	4.770151900240095e-6	5.664406568445857e-6	1.2110796249247647e-5	1.7223998217385082e-8	6.583695425608916e-8	5.842811542217118e-6	2	3	5	NA	NA	1	48.95	49.9	50.85	57.5	62.25	63.2	64.15	65.1	66.05	57.5	57.5	57	44.2	45.8	57	63.5	64.8	66.1	67.4	68.7	56	57	47.4	48.8	50.2	66	86	86.2	86.4	86.6	86.8	67.6	66	NA
SUT715	NA	chrXIII:29877-30309(-)	SUTs	2.3850759501200478e-8	3.776271045630571e-6	2.4221592498495297e-6	1.7223998217385082e-8	6.583695425608916e-8	5.842811542217117e-8	NA	2	1	NA	NA	NA	NA	NA	NA	NA	NA	NA	NA	NA	NA	NA	NA	65.5	57.1	58.15	65.5	70.75	71.8	72.85	73.9	74.95	65.5	65.5	140	140	140	140	140	140	140	140	140	140	140	NA
SUT717	NA	chrXIII:121365-122981(-)	SUTs	4.770151900240095e-6	1.8881355228152856e-6	2.4221592498495297e-6	1.7223998217385082e-6	6.583695425608916e-6	5.842811542217117e-8	2	1	1	1	1	NA	77.1	77.2	77.3	78	78.5	78.6	78.7	78.8	78.9	78	78	45	45	45	45	45	45	45	45	45	45	45	57	57	57	57	57	57	57	57	57	57	57	53
SUT719,XUT_13R-69	NA	chrXIII:169853-171445(-)	XUTs	4.770151900240095e-6	1.8881355228152856e-6	2.4221592498495297e-6	1.7223998217385082e-6	6.583695425608916e-8	5.842811542217117e-8	2	1	1	1	NA	NA	48.9	50.8	52.7	66	75.5	77.4	79.3	81.2	83.1	66	66	69	69	69	69	69	69	69	69	69	69	69	59	59	59	59	59	59	59	59	59	59	59	NA
SUT725	NA	chrXIII:271701-271917(-)	SUTs	1.1925379750600239e-5	9.440677614076428e-6	2.4221592498495297e-6	1.3779198573908066e-5	1.3167390851217832e-5	1.1685623084434236e-5	5	5	1	8	2	2	45.8	49.6	53.4	69	85	102.4	119.8	137.2	154.6	85.8	69	67	47.4	47.6	67	70	71.6	73.2	74.8	76.4	62	67	88	88	88	88	88	88	88	88	88	88	88	58.15
SUT726,XUT_13R-124	NA	chrXIII:282781-283839(-)	XUTs	2.3850759501200478e-8	1.8881355228152856e-6	2.4221592498495297e-6	5.1671994652155245e-6	6.583695425608916e-8	5.842811542217117e-8	NA	1	1	3	NA	NA	NA	NA	NA	NA	NA	NA	NA	NA	NA	NA	NA	66	66	66	66	66	66	66	66	66	66	66	63	63	63	63	63	63	63	63	63	63	63	NA
SUT730	NA	chrXIII:465253-465669(-)	SUTs	2.3850759501200475e-6	3.776271045630571e-6	4.8443184996990595e-6	1.7223998217385082e-6	6.583695425608916e-8	5.842811542217117e-8	1	2	2	1	NA	NA	36	36	36	36	36	36	36	36	36	36	36	79	69.4	70.6	79	85	86.2	87.4	88.6	89.8	79	79	65.5	66	66.5	70	72.5	73	73.5	74	74.5	70	70	NA
SUT733	NA	chrXIII:616045-616325(-)	SUTs	9.54030380048019e-6	9.440677614076428e-6	4.8443184996990595e-6	8.61199910869254e-6	6.583695425608916e-8	5.842811542217118e-6	4	5	2	5	NA	1	34.6	35.2	35.8	44.5	51.25	51.4	51.55	51.7	51.85	43.75	44.5	68	54.4	56.6	68	72	76.2	80.4	84.6	88.8	68.8	68	65.15	70.3	75.45	111.5	137.25	142.4	147.55	152.7	157.85	111.5	111.5	NA
SUT738,XUT_13R-341,CUT790	NA	chrXIII:772749-774053(-)	CUTs	4.770151900240095e-6	7.552542091261142e-6	2.4221592498495297e-6	2.7558397147816132e-5	5.925325883048024e-5	5.2585303879954056e-5	2	4	1	16	9	9	47.2	48.4	49.6	58	64	65.2	66.4	67.6	68.8	58	58	62.5	25	31	62.5	72.25	72.4	72.55	72.7	72.85	52.75	62.5	73	73	73	73	73	73	73	73	73	73	73	63.4
SUT746	NA	chrXIV:250783-251743(-)	SUTs	4.770151900240095e-6	9.440677614076428e-6	9.688636999398119e-6	1.7223998217385082e-8	6.583695425608916e-6	5.842811542217117e-8	2	5	4	NA	1	NA	51.5	53	54.5	65	72.5	74	75.5	77	78.5	65	65	58	44.6	46.4	58	70	72.6	75.2	77.8	80.4	60.4	58	53.4	55.8	58.2	68.5	76	79.6	83.2	86.8	90.4	70.5	68.5	70
SUT749,XUT_14R-220,XUT_14R-223	NA	chrXIV:529848-532564(-)	XUTs	7.155227850360144e-6	3.776271045630571e-6	2.4221592498495297e-6	1.7223998217385082e-6	6.583695425608916e-6	5.842811542217118e-6	3	2	1	1	1	1	8.2	8.4	8.6	10	11	11.2	11.4	11.6	11.8	10	10	16	8.8	9.7	16	20.5	21.4	22.3	23.2	24.1	16	16	6	6	6	6	6	6	6	6	6	6	6	74
SUT750,XUT_14R-229	NA	chrXIV:542120-543180(-)	XUTs	2.146568355108043e-5	1.5105084182522285e-5	1.4532955499097176e-5	1.3779198573908066e-5	1.975108627682675e-5	1.7528434626651352e-5	9	8	6	8	3	3	22.4	30.8	37.2	63	65	69.4	73.8	76.4	77.2	55.3333333333333	63	59.5	38	44.4	59.5	67.25	69	70.75	80	90.5	59.625	59.5	49	50	51	56.5	70.5	74	74.75	75.5	76.25	60.6666666666667	56.5	62.3
SUT751,XUT_14R-264	NA	chrXIV:604472-605775(-)	XUTs	1.1925379750600239e-5	7.552542091261142e-6	7.266477749548588e-6	5.1671994652155245e-6	6.583695425608916e-6	1.7528434626651352e-5	5	4	3	3	1	3	52.4	52.8	53.2	56	60	61.8	63.6	65.4	67.2	58.2	56	73.5	65.3	65.45	73.5	96.75	106.2	115.65	125.1	134.55	89	73.5	75.5	78	80.5	98	173.5	188.6	203.7	218.8	233.9	140	98	77
SUT753,XUT_14R-284	NA	chrXIV:635432-636864(-)	XUTs	2.3850759501200475e-6	1.1328813136891713e-5	7.266477749548588e-6	5.1671994652155245e-6	6.583695425608916e-8	5.842811542217118e-6	1	6	3	3	NA	1	39	39	39	39	39	39	39	39	39	39	39	75	52.5	54.75	75	82.25	84	84.75	85.5	86.25	71	75	56.6	59.2	61.8	80	84	84.8	85.6	86.4	87.2	74	80	NA
SUT759,XUT_14R-344,SUT760	NA	chrXIV:764728-769444(-)	XUTs	2.3850759501200475e-6	5.664406568445857e-6	2.4221592498495297e-6	1.7223998217385082e-6	6.583695425608916e-8	5.842811542217118e-6	1	3	1	1	NA	1	44	44	44	44	44	44	44	44	44	44	44	73	70.6	70.9	73	77	77.8	78.6	79.4	80.2	74.6666666666667	73	86	86	86	86	86	86	86	86	86	86	86	NA
SUT770	NA	chrXV:348990-349750(-)	SUTs	2.3850759501200475e-6	9.440677614076428e-6	4.8443184996990595e-6	3.4447996434770165e-6	6.583695425608916e-8	5.842811542217117e-8	1	5	2	2	NA	NA	65	65	65	65	65	65	65	65	65	65	65	50	34.2	34.8	50	67	71	75	79	83	54.6	50	62.8	63.6	64.4	70	74	74.8	75.6	76.4	77.2	70	70	NA
SUT774	NA	chrXV:371118-371350(-)	SUTs	2.3850759501200475e-6	3.776271045630571e-6	4.8443184996990595e-6	3.4447996434770165e-6	1.3167390851217832e-5	5.842811542217117e-8	1	2	2	2	2	NA	54	54	54	54	54	54	54	54	54	54	54	59	53.4	54.1	59	62.5	63.2	63.9	64.6	65.3	59	59	66.35	66.7	67.05	69.5	71.25	71.6	71.95	72.3	72.65	69.5	69.5	69.35
SUT775	NA	chrXV:371710-372414(-)	SUTs	2.3850759501200475e-6	1.8881355228152856e-6	2.4221592498495297e-6	1.7223998217385082e-8	6.583695425608916e-6	5.842811542217118e-6	1	1	1	NA	1	1	58	58	58	58	58	58	58	58	58	58	58	54	54	54	54	54	54	54	54	54	54	54	145	145	145	145	145	145	145	145	145	145	145	56
SUT784,XUT_15R-314,SUT785	NA	chrXV:690094-692225(-)	XUTs	9.54030380048019e-6	7.552542091261142e-6	4.8443184996990595e-6	1.7223998217385082e-6	6.583695425608916e-8	5.842811542217117e-8	4	4	2	1	NA	NA	58.05	59.1	60.15	69	74.5	74.8	75.1	75.4	75.7	67.75	69	56	45	45	56	72.5	75.8	79.1	82.4	85.7	61.5	56	46	48	50	64	74	76	78	80	82	64	64	NA
SUT786,XUT_15R-327	NA	chrXV:721742-722630(-)	XUTs	4.770151900240095e-6	5.664406568445857e-6	4.8443184996990595e-6	3.4447996434770165e-6	6.583695425608916e-6	5.842811542217118e-6	2	3	2	2	1	1	67.85	68.7	69.55	75.5	79.75	80.6	81.45	82.3	83.15	75.5	75.5	50	44.4	45.1	50	68.5	72.2	75.9	79.6	83.3	60	50	70.6	71.2	71.8	76	79	79.6	80.2	80.8	81.4	76	76	103
SUT788,XUT_15R-355	NA	chrXV:804239-804854(-)	XUTs	2.3850759501200475e-6	1.8881355228152856e-6	2.4221592498495297e-6	1.7223998217385082e-8	6.583695425608916e-8	5.842811542217117e-8	1	1	1	NA	NA	NA	77	77	77	77	77	77	77	77	77	77	77	85	85	85	85	85	85	85	85	85	85	85	117	117	117	117	117	117	117	117	117	117	117	NA
SUT791	NA	chrXV:836519-837239(-)	SUTs	2.3850759501200478e-8	1.8881355228152856e-6	2.4221592498495293e-8	1.2056798752169556e-5	1.975108627682675e-5	5.842811542217117e-8	NA	1	NA	7	3	NA	NA	NA	NA	NA	NA	NA	NA	NA	NA	NA	NA	85	85	85	85	85	85	85	85	85	85	85	NA	NA	NA	NA	NA	NA	NA	NA	NA	NA	NA	67.8
SUT800	NA	chrXV:1026631-1028031(-)	SUTs	7.155227850360144e-6	1.3216948659706998e-5	1.4532955499097176e-5	6.889599286954033e-6	6.583695425608916e-6	1.1685623084434236e-5	3	7	6	4	1	2	53.6	54.2	54.8	59	63	63.8	64.6	65.4	66.2	59.6666666666667	59	63	48.4	54.1	63	67.5	70.2	72.1	72.4	72.7	60.8571428571429	63	57	58	59	62.5	73.25	76	81.25	86.5	91.75	69	62.5	76
SUT801	NA	chrXV:1057511-1058463(-)	SUTs	2.3850759501200478e-8	1.8881355228152856e-6	2.4221592498495297e-6	6.889599286954033e-6	1.3167390851217832e-5	1.7528434626651352e-5	NA	1	1	4	2	3	NA	NA	NA	NA	NA	NA	NA	NA	NA	NA	NA	69	69	69	69	69	69	69	69	69	69	69	64	64	64	64	64	64	64	64	64	64	64	60.95
SUT802	NA	chrXV:1061111-1064391(-)	SUTs	2.3850759501200478e-8	1.8881355228152856e-6	2.4221592498495297e-6	1.7223998217385082e-8	6.583695425608916e-8	1.1685623084434236e-5	NA	1	1	NA	NA	2	NA	NA	NA	NA	NA	NA	NA	NA	NA	NA	NA	69	69	69	69	69	69	69	69	69	69	69	70	70	70	70	70	70	70	70	70	70	70	NA
SUT804,XUT_16R-18	NA	chrXVI:40165-41271(-)	XUTs	2.3850759501200478e-8	5.664406568445857e-6	2.4221592498495293e-8	1.7223998217385082e-6	6.583695425608916e-8	5.842811542217117e-8	NA	3	NA	1	NA	NA	NA	NA	NA	NA	NA	NA	NA	NA	NA	NA	NA	64	63.2	63.3	64	67.5	68.2	68.9	69.6	70.3	66	64	NA	NA	NA	NA	NA	NA	NA	NA	NA	NA	NA	NA
SUT808	NA	chrXVI:125477-125813(-)	SUTs	2.3850759501200475e-6	1.8881355228152856e-6	2.4221592498495293e-8	1.7223998217385082e-8	6.583695425608916e-8	5.842811542217117e-8	1	1	NA	NA	NA	NA	66	66	66	66	66	66	66	66	66	66	66	57	57	57	57	57	57	57	57	57	57	57	NA	NA	NA	NA	NA	NA	NA	NA	NA	NA	NA	NA
SUT812,CUT893	NA	chrXVI:347671-348855(-)	CUTs	2.3850759501200478e-8	9.440677614076428e-6	2.4221592498495293e-8	3.4447996434770165e-6	6.583695425608916e-8	5.842811542217117e-8	NA	5	NA	2	NA	NA	NA	NA	NA	NA	NA	NA	NA	NA	NA	NA	NA	74	57.8	59.2	74	74	81.2	88.4	95.6	102.8	75	74	NA	NA	NA	NA	NA	NA	NA	NA	NA	NA	NA	NA
SUT819	NA	chrXVI:499431-500207(-)	SUTs	2.3850759501200478e-8	1.8881355228152856e-6	2.4221592498495293e-8	1.7223998217385082e-8	6.583695425608916e-8	5.842811542217117e-8	NA	1	NA	NA	NA	NA	NA	NA	NA	NA	NA	NA	NA	NA	NA	NA	NA	72	72	72	72	72	72	72	72	72	72	72	NA	NA	NA	NA	NA	NA	NA	NA	NA	NA	NA	NA
SUT832,XUT_16R-307	NA	chrXVI:678375-679047(-)	XUTs	2.3850759501200478e-8	3.776271045630571e-6	2.4221592498495293e-8	1.7223998217385082e-8	6.583695425608916e-8	5.842811542217117e-8	NA	2	NA	NA	NA	NA	NA	NA	NA	NA	NA	NA	NA	NA	NA	NA	NA	58.5	53.3	53.95	58.5	61.75	62.4	63.05	63.7	64.35	58.5	58.5	NA	NA	NA	NA	NA	NA	NA	NA	NA	NA	NA	NA
SUT836,XUT_16R-349,XUT_16R-351	NA	chrXVI:781967-785375(-)	XUTs	4.770151900240095e-6	9.440677614076428e-6	4.8443184996990595e-6	3.4447996434770165e-6	1.3167390851217832e-5	1.1685623084434236e-5	2	5	2	2	2	2	37.15	38.3	39.45	47.5	53.25	54.4	55.55	56.7	57.85	47.5	47.5	72	59.2	60.8	72	74	75.8	77.6	79.4	81.2	69.8	72	38.75	39.5	40.25	45.5	49.25	50	50.75	51.5	52.25	45.5	45.5	59.1
SUT838	NA	chrXVI:789447-789607(-)	SUTs	2.3850759501200478e-8	1.8881355228152856e-6	2.4221592498495297e-6	1.7223998217385082e-8	6.583695425608916e-8	5.842811542217117e-8	NA	1	1	NA	NA	NA	NA	NA	NA	NA	NA	NA	NA	NA	NA	NA	NA	13	13	13	13	13	13	13	13	13	13	13	40	40	40	40	40	40	40	40	40	40	40	NA
SUT840,XUT_16R-363	NA	chrXVI:797791-799057(-)	XUTs	2.3850759501200475e-6	5.664406568445857e-6	2.4221592498495293e-8	1.7223998217385082e-8	6.583695425608916e-8	5.842811542217117e-8	1	3	NA	NA	NA	NA	76	76	76	76	76	76	76	76	76	76	76	76	65.6	66.9	76	87.5	89.8	92.1	94.4	96.7	79.3333333333333	76	NA	NA	NA	NA	NA	NA	NA	NA	NA	NA	NA	NA
SUT841	NA	chrXVI:825055-825463(-)	SUTs	4.770151900240095e-6	5.664406568445857e-6	7.266477749548588e-6	3.4447996434770165e-6	6.583695425608916e-6	5.842811542217118e-6	2	3	3	2	1	1	46.35	46.7	47.05	49.5	51.25	51.6	51.95	52.3	52.65	49.5	49.5	84	56.8	60.2	84	84	84	84	84	84	72.6666666666667	84	80.5	81	81.5	85	88.5	89.2	89.9	90.6	91.3	85.6666666666667	85	71
tD(GUC)O	NA	chrXV:571962-572098(+)	other	2.3850759501200478e-8	1.8881355228152856e-6	4.8443184996990595e-6	1.7223998217385082e-8	6.583695425608916e-8	5.842811542217117e-8	NA	1	2	NA	NA	NA	NA	NA	NA	NA	NA	NA	NA	NA	NA	NA	NA	89	89	89	89	89	89	89	89	89	89	89	25	25	25	25	25	25	25	25	25	25	25	NA
tE(UUC)G1	NA	chrVII:328644-328771(+)	other	4.770151900240095e-6	7.552542091261142e-6	7.266477749548588e-6	3.4447996434770165e-6	6.583695425608916e-8	5.842811542217117e-8	2	4	3	2	NA	NA	53.1	54.2	55.3	63	68.5	69.6	70.7	71.8	72.9	63	63	67	52.9	54.85	67	72.75	73.2	73.65	74.1	74.55	64.5	67	66.6	67.2	67.8	72	92	96	100	104	108	83.3333333333333	72	NA
tE(UUC)K	NA	chrXI:140760-141038(-)	other	2.3850759501200478e-8	5.664406568445857e-6	7.266477749548588e-6	3.4447996434770165e-6	6.583695425608916e-8	5.842811542217117e-8	NA	3	3	2	NA	NA	NA	NA	NA	NA	NA	NA	NA	NA	NA	NA	NA	61	28.2	32.3	61	64.5	65.2	65.9	66.6	67.3	49.6666666666667	61	14.2	20.4	26.6	70	81.5	83.8	86.1	88.4	90.7	57	70	NA
TLC1_TLC1	TLC1	chrII:307587-308887(+)	other	1.00173189905042e-4	1.3972202868833112e-4	1.4532955499097178e-4	5.683919411737077e-5	7.9004345107307e-5	6.42709269643883e-5	42	74	60	33	12	11	54.05	55	56.3	71	81.75	87	90.85	100.1	113.45	75.6190476190476	71	66	46.9	53.95	66	74.75	77	80	86.1	97.8999999999999	67.8918918918919	66	43.9	47.9	51	67.5	74.25	77.4	81.15	86.1	90	66.75	67.5	43.4
tT(UGU)G2,YGR256W	NA	chrVII:1004290-1006154(+)	other	1.908060760096038e-5	9.440677614076428e-6	1.4532955499097176e-5	1.8946398039123588e-5	6.583695425608916e-6	2.9214057711085587e-5	8	5	6	11	1	5	46.7	47.4	49.1	75	86.75	89.2	91.65	93.2	94.6	73.375	75	53	48	48	53	66	66.6	67.2	67.8	68.4	56.8	53	47.5	48	48.5	56	71.5	75	76.75	78.5	80.25	60.8333333333333	56	48
tV(AAC)G3	NA	chrVII:73702-74238(-)	other	4.770151900240095e-6	5.664406568445857e-6	2.4221592498495297e-6	5.1671994652155245e-6	6.583695425608916e-8	1.1685623084434236e-5	2	3	1	3	NA	2	23.45	24.9	26.35	36.5	43.75	45.2	46.65	48.1	49.55	36.5	36.5	59	47.8	49.2	59	62.5	63.2	63.9	64.6	65.3	56.6666666666667	59	62	62	62	62	62	62	62	62	62	62	62	NA
XUT_10F-143	NA	chrX:310359-310905(+)	XUTs	7.155227850360144e-6	5.664406568445857e-6	2.4221592498495297e-6	3.4447996434770165e-6	6.583695425608916e-8	5.842811542217117e-8	3	3	1	2	NA	NA	50.3	52.6	54.9	71	94.5	99.2	103.9	108.6	113.3	79	71	67	65.4	65.6	67	84	87.4	90.8	94.2	97.6	77.6666666666667	67	69	69	69	69	69	69	69	69	69	69	69	NA
XUT_10F-15,SUT199	NA	chrX:50013-50698(+)	XUTs	4.770151900240095e-6	5.664406568445857e-6	2.4221592498495293e-8	1.7223998217385082e-6	6.583695425608916e-8	5.842811542217117e-8	2	3	NA	1	NA	NA	64.4	64.8	65.2	68	70	70.4	70.8	71.2	71.6	68	68	58	48.4	49.6	58	65.5	67	68.5	70	71.5	59	58	NA	NA	NA	NA	NA	NA	NA	NA	NA	NA	NA	NA
XUT_10F-151	NA	chrX:329777-330243(+)	XUTs	2.3850759501200478e-8	3.776271045630571e-6	2.4221592498495293e-8	1.7223998217385082e-8	6.583695425608916e-8	5.842811542217118e-6	NA	2	NA	NA	NA	1	NA	NA	NA	NA	NA	NA	NA	NA	NA	NA	NA	39.5	19.9	22.35	39.5	51.75	54.2	56.65	59.1	61.55	39.5	39.5	NA	NA	NA	NA	NA	NA	NA	NA	NA	NA	NA	NA
XUT_10F-203,SUT213,CUT214	NA	chrX:457926-458856(+)	CUTs	7.155227850360144e-6	1.3216948659706998e-5	1.2110796249247647e-5	1.7223998217385082e-6	6.583695425608916e-8	1.1685623084434236e-5	3	7	5	1	NA	2	56.1	57.2	58.3	66	73	74.4	75.8	77.2	78.6	67	66	61	49.6	49.9	61	81.5	86.6	90.1	90.4	90.7	67	61	64	64	64	65	74	82.2	90.4	98.6	106.8	76.4	65	NA
XUT_10F-253	NA	chrX:569093-569454(+)	XUTs	2.3850759501200475e-6	1.8881355228152856e-6	2.4221592498495293e-8	1.7223998217385082e-6	6.583695425608916e-8	5.842811542217118e-6	1	1	NA	1	NA	1	92	92	92	92	92	92	92	92	92	92	92	71	71	71	71	71	71	71	71	71	71	71	NA	NA	NA	NA	NA	NA	NA	NA	NA	NA	NA	NA
XUT_10F-326	NA	chrX:741539-742277(+)	XUTs	2.3850759501200475e-6	5.664406568445857e-6	2.4221592498495297e-6	1.7223998217385082e-8	6.583695425608916e-8	5.842811542217117e-8	1	3	1	NA	NA	NA	78	78	78	78	78	78	78	78	78	78	78	71	59.8	61.2	71	77	78.2	79.4	80.6	81.8	70.3333333333333	71	60	60	60	60	60	60	60	60	60	60	60	NA
XUT_10F-42	NA	chrX:96657-96914(+)	XUTs	2.3850759501200475e-6	1.8881355228152856e-6	9.688636999398119e-6	1.7223998217385082e-8	6.583695425608916e-8	5.842811542217118e-6	1	1	4	NA	NA	1	80	80	80	80	80	80	80	80	80	80	80	55	55	55	55	55	55	55	55	55	55	55	34.05	35.1	36.15	47.5	69.75	78.6	87.45	96.3	105.15	60.5	47.5	NA
XUT_10F-55,SUT204	NA	chrX:123792-126477(+)	XUTs	7.155227850360144e-6	2.0769490750968143e-5	2.1799433248645766e-5	1.7223998217385082e-8	1.3167390851217832e-5	1.1685623084434236e-5	3	11	9	NA	2	2	63.3	63.6	63.9	66	109.5	118.2	126.9	135.6	144.3	94	66	60	38	40	60	68	74	75	76	86.5	56.1818181818182	60	51.2	54.4	56.2	70	76	86.8	97.6	113.2	133.6	77.8888888888889	70	52.85
XUT_10F-62	NA	chrX:136744-137069(+)	XUTs	9.54030380048019e-6	7.552542091261142e-6	2.4221592498495297e-6	1.3779198573908066e-5	6.583695425608916e-6	1.1685623084434236e-5	4	4	1	8	1	2	61.9	62.8	63.7	70	74.75	75.8	76.85	77.9	78.95	70.25	70	64	61.6	61.9	64	65.75	66.2	66.65	67.1	67.55	64.25	64	68	68	68	68	68	68	68	68	68	68	68	63
XUT_10F-85	NA	chrX:177762-178116(+)	XUTs	2.3850759501200478e-8	5.664406568445857e-6	2.4221592498495297e-6	1.7223998217385082e-8	6.583695425608916e-6	5.842811542217117e-8	NA	3	1	NA	1	NA	NA	NA	NA	NA	NA	NA	NA	NA	NA	NA	NA	65	60.2	60.8	65	69.5	70.4	71.3	72.2	73.1	66	65	50	50	50	50	50	50	50	50	50	50	50	80
XUT_10F-87,CUT206	NA	chrX:181444-183208(+)	CUTs	2.3850759501200478e-8	1.8881355228152856e-6	2.4221592498495293e-8	1.7223998217385082e-8	6.583695425608916e-8	5.842811542217117e-8	NA	1	NA	NA	NA	NA	NA	NA	NA	NA	NA	NA	NA	NA	NA	NA	NA	79	79	79	79	79	79	79	79	79	79	79	NA	NA	NA	NA	NA	NA	NA	NA	NA	NA	NA	NA
XUT_10R-114	NA	chrX:316950-317456(-)	XUTs	2.3850759501200478e-8	7.552542091261142e-6	2.4221592498495293e-8	1.7223998217385082e-6	6.583695425608916e-8	5.842811542217117e-8	NA	4	NA	1	NA	NA	NA	NA	NA	NA	NA	NA	NA	NA	NA	NA	NA	63	47.3	47.45	63	82	84.4	86.8	89.2	91.6	66.75	63	NA	NA	NA	NA	NA	NA	NA	NA	NA	NA	NA	NA
XUT_10R-128,SUT632	NA	chrX:339407-342271(-)	XUTs	4.770151900240095e-6	3.776271045630571e-6	9.688636999398119e-6	3.4447996434770165e-6	6.583695425608916e-6	5.842811542217117e-8	2	2	4	2	1	NA	68.25	69.5	70.75	79.5	85.75	87	88.25	89.5	90.75	79.5	79.5	61	48.2	49.8	61	69	70.6	72.2	73.8	75.4	61	61	58.2	59.4	60.6	68.5	79.75	84.4	89.05	93.7	98.35	74.25	68.5	78
XUT_10R-186	NA	chrX:472100-472495(-)	XUTs	1.6695531650840335e-5	2.2657626273783426e-5	9.688636999398119e-6	1.3779198573908066e-5	6.583695425608916e-8	1.1685623084434236e-5	7	12	4	8	NA	2	29.6	33.2	36.8	70	90	93.6	99.7	110.8	121.9	72.4285714285714	70	66.5	56.4	58.6	66.5	72	72	75.85	81.9	87.5	67.5	66.5	62.2	63.4	64.6	71.5	80	83.6	87.2	90.8	94.4	75.5	71.5	NA
XUT_10R-206,SUT642	NA	chrX:539438-540524(-)	XUTs	1.4310455700720287e-5	5.664406568445857e-6	7.266477749548588e-6	1.7223998217385082e-6	1.3167390851217832e-5	5.842811542217117e-8	6	3	3	1	2	NA	58	58	58	70.5	74.75	75	90.25	105.5	120.75	78	70.5	62	50.8	52.2	62	65.5	66.2	66.9	67.6	68.3	59.6666666666667	62	56.9	57.8	58.7	65	79	81.8	84.6	87.4	90.2	71.3333333333333	65	43.1
XUT_10R-257	NA	chrX:649458-649927(-)	XUTs	2.3850759501200478e-8	1.8881355228152856e-6	2.4221592498495293e-8	1.7223998217385082e-8	6.583695425608916e-8	5.842811542217117e-8	NA	1	NA	NA	NA	NA	NA	NA	NA	NA	NA	NA	NA	NA	NA	NA	NA	60	60	60	60	60	60	60	60	60	60	60	NA	NA	NA	NA	NA	NA	NA	NA	NA	NA	NA	NA
XUT_10R-287,SUT651	NA	chrX:721691-724363(-)	XUTs	2.3850759501200478e-8	1.8881355228152856e-6	7.266477749548588e-6	1.7223998217385082e-8	6.583695425608916e-8	5.842811542217117e-8	NA	1	3	NA	NA	NA	NA	NA	NA	NA	NA	NA	NA	NA	NA	NA	NA	65	65	65	65	65	65	65	65	65	65	65	60.2	60.4	60.6	62	64.5	65	65.5	66	66.5	63	62	NA
XUT_10R-29,CUT672	NA	chrX:96742-97566(-)	CUTs	4.770151900240095e-6	1.8881355228152856e-6	2.4221592498495293e-8	1.7223998217385082e-8	6.583695425608916e-8	5.842811542217117e-8	2	1	NA	NA	NA	NA	40.4	41.8	43.2	53	60	61.4	62.8	64.2	65.6	53	53	60	60	60	60	60	60	60	60	60	60	60	NA	NA	NA	NA	NA	NA	NA	NA	NA	NA	NA	NA
XUT_10R-39,SUT621,SUT622	NA	chrX:116320-117722(-)	XUTs	1.1925379750600239e-5	3.776271045630571e-6	7.266477749548588e-6	6.889599286954033e-6	1.975108627682675e-5	1.1685623084434236e-5	5	2	3	4	3	2	51.6	52.2	52.8	66	83	83.6	84.2	84.8	85.4	68	66	60	59.2	59.3	60	60.5	60.6	60.7	60.8	60.9	60	60	67.9	71.8	75.7	103	126.5	131.2	135.9	140.6	145.3	105.666666666667	103	66.2
XUT_10R-52,SUT624	NA	chrX:144133-144940(-)	XUTs	7.155227850360144e-6	1.1328813136891713e-5	4.8443184996990595e-6	3.4447996434770165e-6	6.583695425608916e-6	5.842811542217118e-6	3	6	2	2	1	1	63.6	64.2	64.8	69	79.5	81.6	83.7	85.8	87.9	74	69	74.5	59	60.5	74.5	90.5	93	94	95	96	76.1666666666667	74.5	53.35	54.7	56.05	65.5	72.25	73.6	74.95	76.3	77.65	65.5	65.5	63
XUT_10R-84,SUT627,SUT628	NA	chrX:224423-227102(-)	XUTs	9.54030380048019e-6	3.776271045630571e-6	1.2110796249247647e-5	6.889599286954033e-6	3.291847712804458e-5	5.842811542217117e-8	4	2	5	4	5	NA	42.45	45.9	49.35	73	85.25	86	86.75	87.5	88.25	68.5	73	66.5	62.1	62.65	66.5	69.25	69.8	70.35	70.9	71.45	66.5	66.5	48	50	52	66	74	75.8	77.6	79.4	81.2	65	66	15.6
XUT_10R-92,SUT629	NA	chrX:238156-239217(-)	XUTs	4.770151900240095e-6	3.776271045630571e-6	2.4221592498495297e-6	1.7223998217385082e-6	6.583695425608916e-8	5.842811542217117e-8	2	2	1	1	NA	NA	55.7	57.4	59.1	71	79.5	81.2	82.9	84.6	86.3	71	71	60.5	56.9	57.35	60.5	62.75	63.2	63.65	64.1	64.55	60.5	60.5	95	95	95	95	95	95	95	95	95	95	95	NA
XUT_11F-10,SUT218,SUT219	NA	chrXI:18555-21224(+)	XUTs	2.3850759501200475e-6	7.552542091261142e-6	4.8443184996990595e-6	5.1671994652155245e-6	6.583695425608916e-6	5.842811542217118e-6	1	4	2	3	1	1	89	89	89	89	89	89	89	89	89	89	89	78.5	70.8	71.7	78.5	83.5	84.4	85.3	86.2	87.1	78.5	78.5	53.55	55.1	56.65	67.5	75.25	76.8	78.35	79.9	81.45	67.5	67.5	72
XUT_11F-16	NA	chrXI:24295-24932(+)	XUTs	2.3850759501200478e-8	1.8881355228152856e-6	2.4221592498495293e-8	1.7223998217385082e-8	6.583695425608916e-8	5.842811542217117e-8	NA	1	NA	NA	NA	NA	NA	NA	NA	NA	NA	NA	NA	NA	NA	NA	NA	75	75	75	75	75	75	75	75	75	75	75	NA	NA	NA	NA	NA	NA	NA	NA	NA	NA	NA	NA
XUT_11F-160,YKL044W,YKL044W,YKL043W	NA	chrXI:355796-357635(+)	XUTs	2.3850759501200478e-8	1.8881355228152856e-6	7.266477749548588e-6	1.7223998217385082e-8	6.583695425608916e-8	5.842811542217117e-8	NA	1	3	NA	NA	NA	NA	NA	NA	NA	NA	NA	NA	NA	NA	NA	NA	55	55	55	55	55	55	55	55	55	55	55	60.9	61.8	62.7	69	72.5	73.2	73.9	74.6	75.3	68.3333333333333	69	NA
XUT_11F-191	NA	chrXI:430776-431562(+)	XUTs	2.3850759501200478e-8	1.8881355228152856e-6	2.4221592498495293e-8	1.7223998217385082e-8	6.583695425608916e-8	5.842811542217117e-8	NA	1	NA	NA	NA	NA	NA	NA	NA	NA	NA	NA	NA	NA	NA	NA	NA	12	12	12	12	12	12	12	12	12	12	12	NA	NA	NA	NA	NA	NA	NA	NA	NA	NA	NA	NA
XUT_11F-244	NA	chrXI:561332-562335(+)	XUTs	2.3850759501200478e-8	1.8881355228152856e-6	2.4221592498495293e-8	1.7223998217385082e-8	6.583695425608916e-8	5.842811542217117e-8	NA	1	NA	NA	NA	NA	NA	NA	NA	NA	NA	NA	NA	NA	NA	NA	NA	64	64	64	64	64	64	64	64	64	64	64	NA	NA	NA	NA	NA	NA	NA	NA	NA	NA	NA	NA
XUT_11F-26,SUT222	NA	chrXI:69599-70444(+)	XUTs	9.54030380048019e-6	9.440677614076428e-6	2.4221592498495297e-6	3.4447996434770165e-6	6.583695425608916e-6	1.1685623084434236e-5	4	5	1	2	1	2	52.2	53.4	54.6	61.5	66.75	68.4	70.05	71.7	73.35	62.25	61.5	59	49.8	51.2	59	61	66	71	76	81	61.4	59	69	69	69	69	69	69	69	69	69	69	69	24
XUT_11F-292	NA	chrXI:659993-660556(+)	XUTs	2.3850759501200475e-6	1.8881355228152856e-6	2.4221592498495297e-6	1.7223998217385082e-6	6.583695425608916e-6	5.842811542217118e-6	1	1	1	1	1	1	74	74	74	74	74	74	74	74	74	74	74	62	62	62	62	62	62	62	62	62	62	62	53	53	53	53	53	53	53	53	53	53	53	84
XUT_11F-58	NA	chrXI:136868-138005(+)	XUTs	4.770151900240095e-6	3.776271045630571e-6	4.8443184996990595e-6	1.7223998217385082e-6	6.583695425608916e-8	5.842811542217118e-6	2	2	2	1	NA	1	67.65	68.3	68.95	73.5	76.75	77.4	78.05	78.7	79.35	73.5	73.5	73.5	69.9	70.35	73.5	75.75	76.2	76.65	77.1	77.55	73.5	73.5	40.35	40.7	41.05	43.5	45.25	45.6	45.95	46.3	46.65	43.5	43.5	NA
XUT_11F-87,SUT231	NA	chrXI:195121-195777(+)	XUTs	2.3850759501200478e-8	1.8881355228152856e-6	4.8443184996990595e-6	3.4447996434770165e-6	6.583695425608916e-8	5.842811542217117e-8	NA	1	2	2	NA	NA	NA	NA	NA	NA	NA	NA	NA	NA	NA	NA	NA	56	56	56	56	56	56	56	56	56	56	56	7.1	9.2	11.3	26	36.5	38.6	40.7	42.8	44.9	26	26	NA
XUT_11F-88	NA	chrXI:196040-196828(+)	XUTs	2.3850759501200478e-8	1.8881355228152856e-6	2.4221592498495293e-8	1.7223998217385082e-8	6.583695425608916e-8	5.842811542217117e-8	NA	1	NA	NA	NA	NA	NA	NA	NA	NA	NA	NA	NA	NA	NA	NA	NA	73	73	73	73	73	73	73	73	73	73	73	NA	NA	NA	NA	NA	NA	NA	NA	NA	NA	NA	NA
XUT_11R-107	NA	chrXI:258101-258636(-)	XUTs	2.3850759501200478e-8	1.8881355228152856e-6	2.4221592498495293e-8	1.7223998217385082e-8	6.583695425608916e-8	5.842811542217117e-8	NA	1	NA	NA	NA	NA	NA	NA	NA	NA	NA	NA	NA	NA	NA	NA	NA	69	69	69	69	69	69	69	69	69	69	69	NA	NA	NA	NA	NA	NA	NA	NA	NA	NA	NA	NA
XUT_11R-171	NA	chrXI:384888-385277(-)	XUTs	2.3850759501200475e-6	1.8881355228152856e-6	2.4221592498495297e-6	1.7223998217385082e-8	6.583695425608916e-8	5.842811542217117e-8	1	1	1	NA	NA	NA	81	81	81	81	81	81	81	81	81	81	81	117	117	117	117	117	117	117	117	117	117	117	47	47	47	47	47	47	47	47	47	47	47	NA
XUT_11R-226	NA	chrXI:517049-517508(-)	XUTs	4.770151900240095e-6	1.8881355228152856e-6	2.4221592498495293e-8	3.4447996434770165e-6	6.583695425608916e-8	5.842811542217117e-8	2	1	NA	2	NA	NA	43.35	49.7	56.05	100.5	132.25	138.6	144.95	151.3	157.65	100.5	100.5	72	72	72	72	72	72	72	72	72	72	72	NA	NA	NA	NA	NA	NA	NA	NA	NA	NA	NA	NA
XUT_11R-260	NA	chrXI:608886-611277(-)	XUTs	2.3850759501200478e-8	1.8881355228152856e-6	2.4221592498495293e-8	1.7223998217385082e-8	6.583695425608916e-8	5.842811542217118e-6	NA	1	NA	NA	NA	1	NA	NA	NA	NA	NA	NA	NA	NA	NA	NA	NA	58	58	58	58	58	58	58	58	58	58	58	NA	NA	NA	NA	NA	NA	NA	NA	NA	NA	NA	NA
XUT_11R-267	NA	chrXI:631087-632335(-)	XUTs	2.3850759501200475e-6	1.8881355228152856e-6	2.4221592498495297e-6	1.7223998217385082e-6	6.583695425608916e-8	5.842811542217117e-8	1	1	1	1	NA	NA	72	72	72	72	72	72	72	72	72	72	72	108	108	108	108	108	108	108	108	108	108	108	63	63	63	63	63	63	63	63	63	63	63	NA
XUT_11R-63,CUT705	NA	chrXI:157606-158316(-)	CUTs	2.3850759501200478e-8	1.8881355228152856e-6	2.4221592498495293e-8	1.7223998217385082e-6	6.583695425608916e-8	5.842811542217117e-8	NA	1	NA	1	NA	NA	NA	NA	NA	NA	NA	NA	NA	NA	NA	NA	NA	58	58	58	58	58	58	58	58	58	58	58	NA	NA	NA	NA	NA	NA	NA	NA	NA	NA	NA	NA
XUT_11R-8,SUT654	NA	chrXI:16304-17133(-)	XUTs	4.770151900240095e-6	1.8881355228152856e-6	2.4221592498495293e-8	1.7223998217385082e-8	6.583695425608916e-8	5.842811542217117e-8	2	1	NA	NA	NA	NA	46.05	46.1	46.15	46.5	46.75	46.8	46.85	46.9	46.95	46.5	46.5	46	46	46	46	46	46	46	46	46	46	46	NA	NA	NA	NA	NA	NA	NA	NA	NA	NA	NA	NA
XUT_11R-97	NA	chrXI:235922-237020(-)	XUTs	2.3850759501200478e-8	3.776271045630571e-6	2.4221592498495297e-6	1.7223998217385082e-6	6.583695425608916e-8	5.842811542217117e-8	NA	2	1	1	NA	NA	NA	NA	NA	NA	NA	NA	NA	NA	NA	NA	NA	79.5	65.5	67.25	79.5	88.25	90	91.75	93.5	95.25	79.5	79.5	71	71	71	71	71	71	71	71	71	71	71	NA
XUT_12F-150	NA	chrXII:373349-374011(+)	XUTs	2.3850759501200478e-8	1.8881355228152856e-6	2.4221592498495293e-8	1.7223998217385082e-6	1.3167390851217832e-5	5.842811542217118e-6	NA	1	NA	1	2	1	NA	NA	NA	NA	NA	NA	NA	NA	NA	NA	NA	67	67	67	67	67	67	67	67	67	67	67	NA	NA	NA	NA	NA	NA	NA	NA	NA	NA	NA	61.35
XUT_12F-157,SUT263,CUT257,CUT258	NA	chrXII:395780-397353(+)	CUTs	2.3850759501200478e-8	9.440677614076428e-6	2.4221592498495297e-6	1.7223998217385082e-8	6.583695425608916e-8	5.842811542217118e-6	NA	5	1	NA	NA	1	NA	NA	NA	NA	NA	NA	NA	NA	NA	NA	NA	71	45.8	50.2	71	85	87.2	89.4	91.6	93.8	69.6	71	5	5	5	5	5	5	5	5	5	5	5	NA
XUT_12F-159	NA	chrXII:403602-404471(+)	XUTs	2.3850759501200478e-8	1.8881355228152856e-6	2.4221592498495297e-6	3.4447996434770165e-6	6.583695425608916e-8	5.842811542217117e-8	NA	1	1	2	NA	NA	NA	NA	NA	NA	NA	NA	NA	NA	NA	NA	NA	46	46	46	46	46	46	46	46	46	46	46	52	52	52	52	52	52	52	52	52	52	52	NA
XUT_12F-184,CUT264	NA	chrXII:445040-445545(+)	CUTs	2.3850759501200475e-6	7.552542091261142e-6	2.4221592498495293e-8	1.7223998217385082e-8	6.583695425608916e-8	1.7528434626651352e-5	1	4	NA	NA	NA	3	61	61	61	61	61	61	61	61	61	61	61	63	52.4	53.6	63	71.25	73.2	75.15	77.1	79.05	64.25	63	NA	NA	NA	NA	NA	NA	NA	NA	NA	NA	NA	NA
XUT_12F-191,SUT265,SUT266	NA	chrXII:490876-492720(+)	XUTs	1.908060760096038e-5	1.699321970533757e-5	2.1799433248645766e-5	3.444799643477016e-5	5.266956340487133e-5	4.6742492337736946e-5	8	9	9	20	8	8	54.8	57.6	60.65	75.5	91.25	94.4	97.55	105.5	114.25	80.75	75.5	66	59.6	60.4	66	69	69.4	69.8	72.4	77.2	66.7777777777778	66	44.2	45.4	47.2	66	77	78.2	79.4	83.6	90.8	66.1111111111111	66	48.5
XUT_12F-193,SUT267	NA	chrXII:498176-498865(+)	XUTs	2.3850759501200478e-8	1.8881355228152856e-6	2.4221592498495293e-8	1.7223998217385082e-8	6.583695425608916e-8	5.842811542217117e-8	NA	1	NA	NA	NA	NA	NA	NA	NA	NA	NA	NA	NA	NA	NA	NA	NA	68	68	68	68	68	68	68	68	68	68	68	NA	NA	NA	NA	NA	NA	NA	NA	NA	NA	NA	NA
XUT_12F-208,SUT270	NA	chrXII:540657-541793(+)	XUTs	2.3850759501200478e-8	7.552542091261142e-6	2.4221592498495293e-8	1.7223998217385082e-6	6.583695425608916e-6	5.842811542217118e-6	NA	4	NA	1	1	1	NA	NA	NA	NA	NA	NA	NA	NA	NA	NA	NA	56.5	46.1	47.15	56.5	63	63.6	64.2	64.8	65.4	55.75	56.5	NA	NA	NA	NA	NA	NA	NA	NA	NA	NA	NA	68
XUT_12F-257	NA	chrXII:657107-658054(+)	XUTs	2.3850759501200478e-8	1.8881355228152856e-6	2.4221592498495297e-6	1.7223998217385082e-8	6.583695425608916e-6	5.842811542217117e-8	NA	1	1	NA	1	NA	NA	NA	NA	NA	NA	NA	NA	NA	NA	NA	NA	50	50	50	50	50	50	50	50	50	50	50	60	60	60	60	60	60	60	60	60	60	60	69
XUT_12F-336	NA	chrXII:848936-849616(+)	XUTs	2.3850759501200475e-6	1.8881355228152856e-6	2.4221592498495297e-6	1.7223998217385082e-8	6.583695425608916e-8	5.842811542217118e-6	1	1	1	NA	NA	1	69	69	69	69	69	69	69	69	69	69	69	54	54	54	54	54	54	54	54	54	54	54	76	76	76	76	76	76	76	76	76	76	76	NA
XUT_12F-359,SUT282,CUT276,XUT_12F-361	NA	chrXII:909636-912471(+)	CUTs	2.3850759501200475e-6	9.440677614076428e-6	2.4221592498495297e-6	5.1671994652155245e-6	6.583695425608916e-6	5.842811542217118e-6	1	5	1	3	1	1	61	61	61	61	61	61	61	61	61	61	61	67	63.4	63.6	67	78	86.4	94.8	103.2	111.6	78.4	67	66	66	66	66	66	66	66	66	66	66	66	58
XUT_12F-394	NA	chrXII:1010862-1011377(+)	XUTs	2.3850759501200475e-6	1.8881355228152856e-6	2.4221592498495293e-8	1.7223998217385082e-6	6.583695425608916e-8	5.842811542217117e-8	1	1	NA	1	NA	NA	68	68	68	68	68	68	68	68	68	68	68	94	94	94	94	94	94	94	94	94	94	94	NA	NA	NA	NA	NA	NA	NA	NA	NA	NA	NA	NA
XUT_12F-54,SUT246,XUT_12F-56	NA	chrXII:151099-153641(+)	XUTs	4.770151900240095e-6	1.3216948659706998e-5	4.8443184996990595e-6	1.7223998217385082e-6	6.583695425608916e-8	5.842811542217117e-8	2	7	2	1	NA	NA	67.95	68.9	69.85	76.5	81.25	82.2	83.15	84.1	85.05	76.5	76.5	67	49	56.5	67	75.5	77.6	80.3	84.2	88.1	66.8571428571429	67	56.4	56.8	57.2	60	62	62.4	62.8	63.2	63.6	60	60	NA
XUT_12F-6,SUT245	NA	chrXII:25683-27314(+)	XUTs	7.155227850360144e-6	9.440677614076428e-6	1.6955114748946706e-5	5.1671994652155245e-6	6.583695425608916e-8	1.1685623084434236e-5	3	5	7	3	NA	2	56.3	58.6	60.9	77	80.5	81.2	81.9	82.6	83.3	71.6666666666667	77	66	58.4	58.6	66	66	66.8	67.6	68.4	69.2	63.8	66	44	47	50	69	70.5	70.8	74.7	85.8	96.9	66	69	NA
XUT_12F-82	NA	chrXII:211798-212439(+)	XUTs	2.3850759501200478e-8	3.776271045630571e-6	2.4221592498495293e-8	1.7223998217385082e-8	6.583695425608916e-8	5.842811542217117e-8	NA	2	NA	NA	NA	NA	NA	NA	NA	NA	NA	NA	NA	NA	NA	NA	NA	66	62.8	63.2	66	68	68.4	68.8	69.2	69.6	66	66	NA	NA	NA	NA	NA	NA	NA	NA	NA	NA	NA	NA
XUT_12F-84	NA	chrXII:220994-221723(+)	XUTs	2.3850759501200478e-8	9.440677614076428e-6	2.4221592498495297e-6	3.4447996434770165e-6	1.3167390851217832e-5	5.842811542217117e-8	NA	5	1	2	2	NA	NA	NA	NA	NA	NA	NA	NA	NA	NA	NA	NA	70	60.8	63.2	70	84	84.2	84.4	84.6	84.8	72.6	70	80	80	80	80	80	80	80	80	80	80	80	64.35
XUT_12F-85,SUT250	NA	chrXII:223863-224697(+)	XUTs	2.3850759501200475e-6	7.552542091261142e-6	2.4221592498495293e-8	1.7223998217385082e-6	6.583695425608916e-6	5.842811542217117e-8	1	4	NA	1	1	NA	74	74	74	74	74	74	74	74	74	74	74	74.5	51.3	55.95	74.5	78.5	80	81.5	83	84.5	69.25	74.5	NA	NA	NA	NA	NA	NA	NA	NA	NA	NA	NA	79
XUT_12F-87,YLR041W,XUT_12F-90,SUT251	NA	chrXII:228317-231625(+)	XUTs	1.4310455700720287e-5	2.4545761796598713e-5	1.2110796249247647e-5	8.61199910869254e-6	1.3167390851217832e-5	1.7528434626651352e-5	6	13	5	5	2	3	36.25	39.5	42.75	56	66	68	68.5	69	69.5	54.8333333333333	56	64	49	55	64	75	76.8	78.6	80.4	81.4	65.3076923076923	64	48.6	51.2	53.8	60	73	73	73	73	73	62.2	60	72
XUT_12F-98,SUT253	NA	chrXII:245527-246306(+)	XUTs	1.6695531650840335e-5	1.699321970533757e-5	1.4532955499097176e-5	5.1671994652155245e-6	6.583695425608916e-6	5.842811542217117e-8	7	9	6	3	1	NA	39.7	42.4	45.1	62	67	69.4	71.5	73	74.5	58.7142857142857	62	72	52.8	54.2	72	90	91.2	92.4	96.4	103.2	73.1111111111111	72	57.25	59.5	61.75	71	75	76	79.25	82.5	85.75	71	71	71
XUT_12R-126	NA	chrXII:365768-366188(-)	XUTs	2.3850759501200475e-6	1.8881355228152856e-6	2.4221592498495293e-8	1.7223998217385082e-6	6.583695425608916e-8	5.842811542217117e-8	1	1	NA	1	NA	NA	71	71	71	71	71	71	71	71	71	71	71	68	68	68	68	68	68	68	68	68	68	68	NA	NA	NA	NA	NA	NA	NA	NA	NA	NA	NA	NA
XUT_12R-141	NA	chrXII:414202-415656(-)	XUTs	4.770151900240095e-6	5.664406568445857e-6	2.4221592498495293e-8	1.7223998217385082e-8	6.583695425608916e-8	5.842811542217117e-8	2	3	NA	NA	NA	NA	68.6	69.2	69.8	74	77	77.6	78.2	78.8	79.4	74	74	61	53.8	54.7	61	73.5	76	78.5	81	83.5	66.3333333333333	61	NA	NA	NA	NA	NA	NA	NA	NA	NA	NA	NA	NA
XUT_12R-207,SUT698	NA	chrXII:603345-604074(-)	XUTs	1.1925379750600239e-5	9.440677614076428e-6	2.4221592498495293e-8	3.4447996434770165e-6	6.583695425608916e-6	5.842811542217118e-6	5	5	NA	2	1	1	49.6	53.2	56.8	65	70	71.8	73.6	75.4	77.2	64.8	65	59	55.6	56.4	59	64	64.8	65.6	66.4	67.2	60.6	59	NA	NA	NA	NA	NA	NA	NA	NA	NA	NA	NA	70
XUT_12R-229,SUT701	NA	chrXII:641171-642590(-)	XUTs	1.4310455700720287e-5	7.552542091261142e-6	2.4221592498495297e-6	1.7223998217385082e-8	6.583695425608916e-8	5.842811542217117e-8	6	4	1	NA	NA	NA	46	49	52	63	65.75	66	71	76	81	62.6666666666667	63	66	42.3	46.95	66	69.5	70.4	71.3	72.2	73.1	59.75	66	62	62	62	62	62	62	62	62	62	62	62	NA
XUT_12R-235	NA	chrXII:649211-650863(-)	XUTs	2.3850759501200475e-6	1.8881355228152856e-6	4.8443184996990595e-6	1.7223998217385082e-6	6.583695425608916e-6	5.842811542217118e-6	1	1	2	1	1	1	59	59	59	59	59	59	59	59	59	59	59	74	74	74	74	74	74	74	74	74	74	74	73.15	73.3	73.45	74.5	75.25	75.4	75.55	75.7	75.85	74.5	74.5	62
XUT_12R-237,CUT742,CUT743	NA	chrXII:657073-658205(-)	CUTs	2.3850759501200475e-6	9.440677614076428e-6	7.266477749548588e-6	5.1671994652155245e-6	6.583695425608916e-8	5.842811542217117e-8	1	5	3	3	NA	NA	27	27	27	27	27	27	27	27	27	27	27	71	62.8	64.2	71	78	86	94	102	110	78.8	71	38.8	41.6	44.4	64	75	77.2	79.4	81.6	83.8	62	64	NA
XUT_12R-249,SUT703	NA	chrXII:678007-679991(-)	XUTs	2.3850759501200475e-6	1.8881355228152856e-6	4.8443184996990595e-6	1.7223998217385082e-6	6.583695425608916e-8	5.842811542217117e-8	1	1	2	1	NA	NA	56	56	56	56	56	56	56	56	56	56	56	78	78	78	78	78	78	78	78	78	78	78	49.35	50.7	52.05	61.5	68.25	69.6	70.95	72.3	73.65	61.5	61.5	NA
XUT_12R-250	NA	chrXII:682376-682646(-)	XUTs	2.3850759501200475e-6	1.8881355228152856e-6	2.4221592498495297e-6	1.7223998217385082e-6	6.583695425608916e-8	5.842811542217117e-8	1	1	1	1	NA	NA	66	66	66	66	66	66	66	66	66	66	66	66	66	66	66	66	66	66	66	66	66	66	47	47	47	47	47	47	47	47	47	47	47	NA
XUT_12R-299	NA	chrXII:815757-818469(-)	XUTs	1.908060760096038e-5	9.440677614076428e-6	2.4221592498495295e-5	6.889599286954033e-6	6.583695425608916e-6	5.842811542217118e-6	8	5	10	4	1	1	48.15	51.3	54.25	65	75.75	76.8	77.85	84.3	91.65	67.5	65	62	49	53	62	69	73.6	78.2	82.8	87.4	65	62	50.5	55	57.75	75	89.5	93.2	93.65	95.5	102.25	75.9	75	78
XUT_12R-306,CUT751	NA	chrXII:832362-833684(-)	CUTs	2.3850759501200478e-8	5.664406568445857e-6	2.4221592498495297e-6	1.7223998217385082e-8	6.583695425608916e-8	5.842811542217117e-8	NA	3	1	NA	NA	NA	NA	NA	NA	NA	NA	NA	NA	NA	NA	NA	NA	69	62.6	63.4	69	116.5	126	135.5	145	154.5	98	69	72	72	72	72	72	72	72	72	72	72	72	NA
XUT_12R-352	NA	chrXII:948988-950218(-)	XUTs	2.3850759501200478e-8	5.664406568445857e-6	4.8443184996990595e-6	1.7223998217385082e-8	6.583695425608916e-8	5.842811542217117e-8	NA	3	2	NA	NA	NA	NA	NA	NA	NA	NA	NA	NA	NA	NA	NA	NA	98	78	80.5	98	99.5	99.8	100.1	100.4	100.7	90.6666666666667	98	41.85	42.7	43.55	49.5	53.75	54.6	55.45	56.3	57.15	49.5	49.5	NA
XUT_12R-370	NA	chrXII:981659-982629(-)	XUTs	2.3850759501200478e-8	3.776271045630571e-6	2.4221592498495293e-8	8.61199910869254e-6	6.583695425608916e-8	5.842811542217117e-8	NA	2	NA	5	NA	NA	NA	NA	NA	NA	NA	NA	NA	NA	NA	NA	NA	68	61.6	62.4	68	72	72.8	73.6	74.4	75.2	68	68	NA	NA	NA	NA	NA	NA	NA	NA	NA	NA	NA	NA
XUT_12R-389,YLRCdelta27	NA	chrXII:1052262-1053178(-)	XUTs	1.1925379750600239e-5	1.1328813136891713e-5	1.2110796249247647e-5	6.889599286954033e-6	6.583695425608916e-8	5.842811542217118e-6	5	6	5	4	NA	1	55.4	55.8	56.2	61	74	74	74	74	74	64.2	61	70	51.5	53.75	70	78.5	79	80	81	82	67.5	70	48.2	50.4	52.6	68	73	74.6	76.2	77.8	79.4	65	68	NA
XUT_12R-50	NA	chrXII:146077-146452(-)	XUTs	2.3850759501200478e-8	1.8881355228152856e-6	2.4221592498495293e-8	1.7223998217385082e-8	6.583695425608916e-8	5.842811542217117e-8	NA	1	NA	NA	NA	NA	NA	NA	NA	NA	NA	NA	NA	NA	NA	NA	NA	49	49	49	49	49	49	49	49	49	49	49	NA	NA	NA	NA	NA	NA	NA	NA	NA	NA	NA	NA
XUT_13F-116	NA	chrXIII:262783-263303(+)	XUTs	2.3850759501200475e-6	3.776271045630571e-6	2.4221592498495293e-8	8.61199910869254e-6	6.583695425608916e-6	5.842811542217118e-6	1	2	NA	5	1	1	58	58	58	58	58	58	58	58	58	58	58	67	63.8	64.2	67	69	69.4	69.8	70.2	70.6	67	67	NA	NA	NA	NA	NA	NA	NA	NA	NA	NA	NA	98
XUT_13F-151	NA	chrXIII:320576-321094(+)	XUTs	2.3850759501200478e-8	3.776271045630571e-6	2.4221592498495297e-6	1.7223998217385082e-8	6.583695425608916e-8	1.1685623084434236e-5	NA	2	1	NA	NA	2	NA	NA	NA	NA	NA	NA	NA	NA	NA	NA	NA	68	67.2	67.3	68	68.5	68.6	68.7	68.8	68.9	68	68	46	46	46	46	46	46	46	46	46	46	46	NA
XUT_13F-161,SUT300	NA	chrXIII:347137-348536(+)	XUTs	7.155227850360144e-6	7.552542091261142e-6	2.4221592498495293e-8	5.1671994652155245e-6	1.975108627682675e-5	1.1685623084434236e-5	3	4	NA	3	3	2	58.8	59.6	60.4	66	68.5	69	69.5	70	70.5	65	66	76.5	60.4	63.1	76.5	80.5	80.8	81.1	81.4	81.7	72.5	76.5	NA	NA	NA	NA	NA	NA	NA	NA	NA	NA	NA	50.6
XUT_13F-174	NA	chrXIII:386692-387288(+)	XUTs	2.3850759501200475e-6	1.8881355228152856e-6	2.4221592498495297e-6	1.7223998217385082e-6	6.583695425608916e-8	5.842811542217117e-8	1	1	1	1	NA	NA	62	62	62	62	62	62	62	62	62	62	62	63	63	63	63	63	63	63	63	63	63	63	77	77	77	77	77	77	77	77	77	77	77	NA
XUT_13F-191	NA	chrXIII:422345-423644(+)	XUTs	2.3850759501200478e-8	3.776271045630571e-6	2.4221592498495293e-8	1.7223998217385082e-8	6.583695425608916e-8	5.842811542217118e-6	NA	2	NA	NA	NA	1	NA	NA	NA	NA	NA	NA	NA	NA	NA	NA	NA	80.5	71.3	72.45	80.5	86.25	87.4	88.55	89.7	90.85	80.5	80.5	NA	NA	NA	NA	NA	NA	NA	NA	NA	NA	NA	NA
XUT_13F-195,SUT302	NA	chrXIII:429880-431561(+)	XUTs	2.3850759501200478e-8	7.552542091261142e-6	4.8443184996990595e-6	5.1671994652155245e-6	6.583695425608916e-8	5.842811542217118e-6	NA	4	2	3	NA	1	NA	NA	NA	NA	NA	NA	NA	NA	NA	NA	NA	72	59.6	61.4	72	81.75	85.2	88.65	92.1	95.55	74.75	72	74.3	74.6	74.9	77	78.5	78.8	79.1	79.4	79.7	77	77	NA
XUT_13F-206	NA	chrXIII:462789-463392(+)	XUTs	2.3850759501200475e-6	3.776271045630571e-6	4.8443184996990595e-6	1.7223998217385082e-6	6.583695425608916e-8	5.842811542217117e-8	1	2	2	1	NA	NA	85	85	85	85	85	85	85	85	85	85	85	63	57.4	58.1	63	66.5	67.2	67.9	68.6	69.3	63	63	47.75	49.5	51.25	63.5	72.25	74	75.75	77.5	79.25	63.5	63.5	NA
XUT_13F-209,SUT305	NA	chrXIII:480851-481387(+)	XUTs	2.3850759501200477e-5	2.0769490750968143e-5	2.1799433248645766e-5	3.444799643477016e-5	1.975108627682675e-5	1.1685623084434236e-5	10	11	9	20	3	2	31.2	38.4	45.6	58	62.75	63.2	63.65	64.5	66.75	55	58	71	50	54.5	71	79.5	80	80.5	81	99.5	71.8181818181818	71	25.6	37.2	44	54	62	62	62	65	71	52.4444444444444	54	39.4
XUT_13F-218,YMRWdelta16	NA	chrXIII:502096-503550(+)	XUTs	9.54030380048019e-6	1.699321970533757e-5	7.266477749548588e-6	1.3779198573908066e-5	6.583695425608916e-6	1.7528434626651352e-5	4	9	3	8	1	3	60.9	61.8	62.7	73	80.25	80.4	80.55	80.7	80.85	71.75	73	61	52.2	53.6	61	80	80.4	80.8	82.6	85.8	66.5555555555556	61	49.5	51	52.5	63	73	75	77	79	81	64.6666666666667	63	45
XUT_13F-261	NA	chrXIII:601353-602032(+)	XUTs	4.770151900240095e-6	1.8881355228152856e-6	2.4221592498495293e-8	1.7223998217385082e-6	6.583695425608916e-6	5.842811542217117e-8	2	1	NA	1	1	NA	47.8	48.6	49.4	55	59	59.8	60.6	61.4	62.2	55	55	102	102	102	102	102	102	102	102	102	102	102	NA	NA	NA	NA	NA	NA	NA	NA	NA	NA	NA	83
XUT_13F-274	NA	chrXIII:623407-625390(+)	XUTs	2.3850759501200478e-8	1.8881355228152856e-6	2.4221592498495297e-6	1.7223998217385082e-8	6.583695425608916e-8	5.842811542217117e-8	NA	1	1	NA	NA	NA	NA	NA	NA	NA	NA	NA	NA	NA	NA	NA	NA	67	67	67	67	67	67	67	67	67	67	67	95	95	95	95	95	95	95	95	95	95	95	NA
XUT_13F-294	NA	chrXIII:675165-675603(+)	XUTs	4.770151900240095e-6	1.8881355228152856e-6	2.4221592498495293e-8	1.7223998217385082e-8	6.583695425608916e-8	5.842811542217118e-6	2	1	NA	NA	NA	1	63.2	63.4	63.6	65	66	66.2	66.4	66.6	66.8	65	65	80	80	80	80	80	80	80	80	80	80	80	NA	NA	NA	NA	NA	NA	NA	NA	NA	NA	NA	NA
XUT_13F-3,SUT285	NA	chrXIII:13421-14355(+)	XUTs	4.770151900240095e-6	3.776271045630571e-6	9.688636999398119e-6	2.411359750433911e-5	2.6334781702435664e-5	2.3371246168868473e-5	2	2	4	14	4	4	54.05	54.1	54.15	54.5	54.75	54.8	54.85	54.9	54.95	54.5	54.5	60	58.4	58.6	60	61	61.2	61.4	61.6	61.8	60	60	63.15	63.3	63.45	69	91.25	101.6	111.95	122.3	132.65	86	69	51.15
XUT_13F-315	NA	chrXIII:720876-722370(+)	XUTs	4.770151900240095e-6	1.8881355228152856e-6	2.4221592498495293e-8	1.7223998217385082e-8	6.583695425608916e-6	5.842811542217117e-8	2	1	NA	NA	1	NA	55.15	57.3	59.45	74.5	85.25	87.4	89.55	91.7	93.85	74.5	74.5	62	62	62	62	62	62	62	62	62	62	62	NA	NA	NA	NA	NA	NA	NA	NA	NA	NA	NA	42
XUT_13F-321	NA	chrXIII:731710-732174(+)	XUTs	2.3850759501200478e-8	1.8881355228152856e-6	2.4221592498495293e-8	1.7223998217385082e-8	6.583695425608916e-8	5.842811542217117e-8	NA	1	NA	NA	NA	NA	NA	NA	NA	NA	NA	NA	NA	NA	NA	NA	NA	49	49	49	49	49	49	49	49	49	49	49	NA	NA	NA	NA	NA	NA	NA	NA	NA	NA	NA	NA
XUT_13F-333,SUT314	NA	chrXIII:763317-764279(+)	XUTs	4.770151900240095e-6	3.776271045630571e-6	2.4221592498495297e-6	3.4447996434770165e-6	6.583695425608916e-6	1.7528434626651352e-5	2	2	1	2	1	3	61.6	62.2	62.8	67	70	70.6	71.2	71.8	72.4	67	67	67.5	47.1	49.65	67.5	80.25	82.8	85.35	87.9	90.45	67.5	67.5	84	84	84	84	84	84	84	84	84	84	84	44
XUT_13F-349	NA	chrXIII:806841-807858(+)	XUTs	2.3850759501200478e-8	1.8881355228152856e-6	2.4221592498495293e-8	1.7223998217385082e-8	6.583695425608916e-8	5.842811542217117e-8	NA	1	NA	NA	NA	NA	NA	NA	NA	NA	NA	NA	NA	NA	NA	NA	NA	76	76	76	76	76	76	76	76	76	76	76	NA	NA	NA	NA	NA	NA	NA	NA	NA	NA	NA	NA
XUT_13F-350	NA	chrXIII:809066-809543(+)	XUTs	7.155227850360144e-6	3.776271045630571e-6	9.688636999398119e-6	3.4447996434770165e-6	6.583695425608916e-8	1.1685623084434236e-5	3	2	4	2	NA	2	63.5	69	74.5	113	146.5	153.2	159.9	166.6	173.3	117	113	67.5	63.1	63.65	67.5	70.25	70.8	71.35	71.9	72.45	67.5	67.5	69.15	69.3	69.45	72.5	77.25	78.6	79.95	81.3	82.65	74.5	72.5	NA
XUT_13F-354	NA	chrXIII:827780-830711(+)	XUTs	2.3850759501200475e-6	3.776271045630571e-6	2.4221592498495293e-8	1.7223998217385082e-6	6.583695425608916e-8	5.842811542217117e-8	1	2	NA	1	NA	NA	47	47	47	47	47	47	47	47	47	47	47	62	50.8	52.2	62	69	70.4	71.8	73.2	74.6	62	62	NA	NA	NA	NA	NA	NA	NA	NA	NA	NA	NA	NA
XUT_13F-359	NA	chrXIII:836914-837716(+)	XUTs	2.3850759501200478e-8	5.664406568445857e-6	2.4221592498495297e-6	5.1671994652155245e-6	6.583695425608916e-8	5.842811542217117e-8	NA	3	1	3	NA	NA	NA	NA	NA	NA	NA	NA	NA	NA	NA	NA	NA	60	48	49.5	60	108.5	118.2	127.9	137.6	147.3	87.3333333333333	60	83	83	83	83	83	83	83	83	83	83	83	NA
XUT_13F-373	NA	chrXIII:869581-870055(+)	XUTs	1.1925379750600239e-5	9.440677614076428e-6	7.266477749548588e-6	3.4447996434770165e-6	6.583695425608916e-8	5.842811542217118e-6	5	5	3	2	NA	1	41	47	53	68	77	83.8	90.6	97.4	104.2	71.2	68	70	45.8	47.2	70	75	75.4	75.8	76.2	76.6	63	70	69.2	70.4	71.6	80	88.5	90.2	91.9	93.6	95.3	81.6666666666667	80	NA
XUT_13F-375,SUT320	NA	chrXIII:872959-873996(+)	XUTs	2.3850759501200478e-8	1.8881355228152856e-6	2.4221592498495297e-6	1.7223998217385082e-8	6.583695425608916e-8	5.842811542217117e-8	NA	1	1	NA	NA	NA	NA	NA	NA	NA	NA	NA	NA	NA	NA	NA	NA	14	14	14	14	14	14	14	14	14	14	14	65	65	65	65	65	65	65	65	65	65	65	NA
XUT_13F-390	NA	chrXIII:906262-906959(+)	XUTs	2.3850759501200475e-6	1.8881355228152856e-6	2.4221592498495297e-6	1.7223998217385082e-8	6.583695425608916e-8	5.842811542217117e-8	1	1	1	NA	NA	NA	64	64	64	64	64	64	64	64	64	64	64	90	90	90	90	90	90	90	90	90	90	90	59	59	59	59	59	59	59	59	59	59	59	NA
XUT_13F-393,SUT321,XUT_13F-398,SUT322	NA	chrXIII:910804-915019(+)	XUTs	2.3850759501200475e-6	1.8881355228152856e-6	4.8443184996990595e-6	5.1671994652155245e-6	1.3167390851217832e-5	1.1685623084434236e-5	1	1	2	3	2	2	55	55	55	55	55	55	55	55	55	55	55	61	61	61	61	61	61	61	61	61	61	61	57.55	60.1	62.65	80.5	93.25	95.8	98.35	100.9	103.45	80.5	80.5	71.25
XUT_13F-51,SUT288	NA	chrXIII:119375-120177(+)	XUTs	4.770151900240095e-6	5.664406568445857e-6	2.4221592498495297e-6	1.7223998217385082e-6	6.583695425608916e-6	1.1685623084434236e-5	2	3	1	1	1	2	51.4	52.8	54.2	64	71	72.4	73.8	75.2	76.6	64	64	54	35.6	37.9	54	62.5	64.2	65.9	67.6	69.3	52	54	73	73	73	73	73	73	73	73	73	73	73	68
XUT_13F-52,SUT289	NA	chrXIII:121512-123137(+)	XUTs	2.3850759501200478e-8	3.776271045630571e-6	4.8443184996990595e-6	1.7223998217385082e-6	6.583695425608916e-8	5.842811542217118e-6	NA	2	2	1	NA	1	NA	NA	NA	NA	NA	NA	NA	NA	NA	NA	NA	76	74.4	74.6	76	77	77.2	77.4	77.6	77.8	76	76	72.05	72.1	72.15	72.5	72.75	72.8	72.85	72.9	72.95	72.5	72.5	NA
XUT_13F-65,SUT292	NA	chrXIII:139957-141691(+)	XUTs	1.6695531650840335e-5	3.209830388785985e-5	2.4221592498495295e-5	2.411359750433911e-5	1.975108627682675e-5	1.7528434626651352e-5	7	17	10	14	3	3	41.5	46	50.5	63	78	78.6	82.1	91.4	100.7	68.4285714285714	63	59	40.2	43	59	75	77.4	79.2	84.8	102.4	63.7058823529412	59	45.8	47.6	51.15	73.5	78.5	80.8	84.85	88.3	89.65	69.8	73.5	55.8
XUT_13F-80,SUT295	NA	chrXIII:165510-168705(+)	XUTs	4.412390507722088e-4	2.227999916922037e-4	2.1799433248645764e-4	3.530919634563942e-4	1.7117608106583182e-4	2.7461214248420454e-4	185	118	90	205	26	47	34.2	40	43	58	67	69	71.4	74	85.1999999999999	58.5837837837838	58	59	40	44	59	69	72.6	77.45	82	87	60.5423728813559	59	27.35	33.9	36.35	56.5	68.75	74	77.65	79	102	61.2333333333333	56.5	35.25
XUT_13R-108,SUT721	NA	chrXIII:258686-258984(-)	XUTs	7.155227850360144e-6	2.2657626273783426e-5	9.688636999398119e-6	3.4447996434770165e-6	1.3167390851217832e-5	1.7528434626651352e-5	3	12	4	2	2	3	43.8	46.6	49.4	69	78.5	80.4	82.3	84.2	86.1	66	69	63.5	47.1	47.65	63.5	76.25	76.8	77.7	78.8	88.9	65.8333333333333	63.5	27.95	32.9	37.85	61	66.25	66.4	66.55	66.7	66.85	53	61	33.35
XUT_13R-110,SUT722	NA	chrXIII:259309-260102(-)	XUTs	2.3850759501200478e-8	1.8881355228152856e-6	2.4221592498495293e-8	1.7223998217385082e-6	6.583695425608916e-8	5.842811542217117e-8	NA	1	NA	1	NA	NA	NA	NA	NA	NA	NA	NA	NA	NA	NA	NA	NA	64	64	64	64	64	64	64	64	64	64	64	NA	NA	NA	NA	NA	NA	NA	NA	NA	NA	NA	NA
XUT_13R-114,SUT724	NA	chrXIII:265512-267500(-)	XUTs	7.155227850360144e-6	7.552542091261142e-6	7.266477749548588e-6	1.7223998217385082e-6	6.583695425608916e-8	5.842811542217117e-8	3	4	3	1	NA	NA	42.3	44.6	46.9	63	69.5	70.8	72.1	73.4	74.7	59.6666666666667	63	58	56.3	56.45	58	61.5	63	64.5	66	67.5	60.25	58	18	23	28	63	76	78.6	81.2	83.8	86.4	55	63	NA
XUT_13R-117	NA	chrXIII:275575-276712(-)	XUTs	2.3850759501200478e-8	3.776271045630571e-6	4.8443184996990595e-6	1.7223998217385082e-6	6.583695425608916e-8	5.842811542217117e-8	NA	2	2	1	NA	NA	NA	NA	NA	NA	NA	NA	NA	NA	NA	NA	NA	90.5	85.3	85.95	90.5	93.75	94.4	95.05	95.7	96.35	90.5	90.5	61.5	62	62.5	66	68.5	69	69.5	70	70.5	66	66	NA
XUT_13R-127,CUT764	NA	chrXIII:286499-287229(-)	CUTs	2.3850759501200478e-8	3.776271045630571e-6	2.4221592498495297e-6	1.7223998217385082e-8	6.583695425608916e-8	5.842811542217117e-8	NA	2	1	NA	NA	NA	NA	NA	NA	NA	NA	NA	NA	NA	NA	NA	NA	58.5	51.7	52.55	58.5	62.75	63.6	64.45	65.3	66.15	58.5	58.5	52	52	52	52	52	52	52	52	52	52	52	NA
XUT_13R-20,CUT758,SUT716	NA	chrXIII:45878-46633(-)	CUTs	7.155227850360144e-6	7.552542091261142e-6	2.4221592498495297e-6	1.7223998217385082e-8	6.583695425608916e-6	5.842811542217117e-8	3	4	1	NA	1	NA	55.2	56.4	57.6	66	89	93.6	98.2	102.8	107.4	77.3333333333333	66	65.5	63	63	65.5	69.75	70.8	71.85	72.9	73.95	67.25	65.5	233	233	233	233	233	233	233	233	233	233	233	78
XUT_13R-216	NA	chrXIII:481253-481558(-)	XUTs	9.54030380048019e-6	1.8881355228152856e-6	2.4221592498495293e-8	3.4447996434770165e-6	6.583695425608916e-8	5.842811542217117e-8	4	1	NA	2	NA	NA	46.2	47.4	48.6	56	59.75	60.2	60.65	61.1	61.55	54.75	56	51	51	51	51	51	51	51	51	51	51	51	NA	NA	NA	NA	NA	NA	NA	NA	NA	NA	NA	NA
XUT_13R-217	NA	chrXIII:481883-482713(-)	XUTs	2.3850759501200475e-6	1.8881355228152856e-6	2.4221592498495293e-8	1.7223998217385082e-6	6.583695425608916e-6	5.842811542217118e-6	1	1	NA	1	1	1	60	60	60	60	60	60	60	60	60	60	60	170	170	170	170	170	170	170	170	170	170	170	NA	NA	NA	NA	NA	NA	NA	NA	NA	NA	NA	82
XUT_13R-228,CUT775	NA	chrXIII:511896-513379(-)	CUTs	4.770151900240095e-6	1.8881355228152856e-6	2.4221592498495293e-8	1.7223998217385082e-8	6.583695425608916e-8	5.842811542217117e-8	2	1	NA	NA	NA	NA	39.35	40.7	42.05	51.5	58.25	59.6	60.95	62.3	63.65	51.5	51.5	78	78	78	78	78	78	78	78	78	78	78	NA	NA	NA	NA	NA	NA	NA	NA	NA	NA	NA	NA
XUT_13R-234,SUT732	NA	chrXIII:536051-537233(-)	XUTs	9.54030380048019e-6	5.664406568445857e-6	2.4221592498495297e-6	5.1671994652155245e-6	1.975108627682675e-5	1.7528434626651352e-5	4	3	1	3	3	3	54.15	54.3	54.45	58.5	79.5	90	100.5	111	121.5	75.75	58.5	84	76	77	84	90.5	91.8	93.1	94.4	95.7	85	84	137	137	137	137	137	137	137	137	137	137	137	51.2
XUT_13R-253,CUT779,XUT_13R-255	NA	chrXIII:575839-577507(-)	CUTs	2.3850759501200475e-6	1.8881355228152856e-6	2.4221592498495293e-8	1.7223998217385082e-8	6.583695425608916e-8	5.842811542217117e-8	1	1	NA	NA	NA	NA	59	59	59	59	59	59	59	59	59	59	59	61	61	61	61	61	61	61	61	61	61	61	NA	NA	NA	NA	NA	NA	NA	NA	NA	NA	NA	NA
XUT_13R-276	NA	chrXIII:611393-611649(-)	XUTs	2.3850759501200478e-8	3.776271045630571e-6	2.4221592498495297e-6	1.7223998217385082e-8	6.583695425608916e-8	5.842811542217117e-8	NA	2	1	NA	NA	NA	NA	NA	NA	NA	NA	NA	NA	NA	NA	NA	NA	64.5	47.3	49.45	64.5	75.25	77.4	79.55	81.7	83.85	64.5	64.5	62	62	62	62	62	62	62	62	62	62	62	NA
XUT_13R-279,SUT734	NA	chrXIII:618355-619594(-)	XUTs	1.1925379750600239e-5	7.552542091261142e-6	2.4221592498495293e-8	1.7223998217385082e-6	6.583695425608916e-8	5.842811542217117e-8	5	4	NA	1	NA	NA	62.8	63.6	64.4	73	75	80.8	86.6	92.4	98.2	76	73	72	69.6	69.9	72	81.25	86.2	91.15	96.1	101.05	79.75	72	NA	NA	NA	NA	NA	NA	NA	NA	NA	NA	NA	NA
XUT_13R-293,SUT735,CUT783,XUT_13R-294,CUT784,XUT_13R-297	NA	chrXIII:654389-658381(-)	CUTs	2.3850759501200478e-8	1.1328813136891713e-5	9.688636999398119e-6	8.61199910869254e-6	6.583695425608916e-6	5.842811542217117e-8	NA	6	4	5	1	NA	NA	NA	NA	NA	NA	NA	NA	NA	NA	NA	NA	66	52.5	54.25	66	71.5	73	78.25	83.5	88.75	67.3333333333333	66	46.5	48	49.5	61	69	70.2	71.4	72.6	73.8	60.5	61	80
XUT_13R-316,SUT736	NA	chrXIII:687543-688857(-)	XUTs	4.770151900240095e-6	5.664406568445857e-6	9.688636999398119e-6	8.61199910869254e-6	1.975108627682675e-5	1.1685623084434236e-5	2	3	4	5	3	2	21.8	25.6	29.4	56	75	78.8	82.6	86.4	90.2	56	56	69	59.4	60.6	69	79	81	83	85	87	71.6666666666667	69	23.7	29.4	35.1	63.5	73.25	74.6	75.95	77.3	78.65	56.25	63.5	25.8
XUT_13R-330,SUT737	NA	chrXIII:731437-732109(-)	XUTs	2.3850759501200478e-8	1.1328813136891713e-5	2.4221592498495297e-6	1.7223998217385082e-6	6.583695425608916e-8	5.842811542217117e-8	NA	6	1	1	NA	NA	NA	NA	NA	NA	NA	NA	NA	NA	NA	NA	NA	66.5	29.5	39.75	66.5	73.5	74	75.25	76.5	77.75	57.5	66.5	45	45	45	45	45	45	45	45	45	45	45	NA
XUT_13R-362	NA	chrXIII:808459-808718(-)	XUTs	4.770151900240095e-6	1.8881355228152856e-6	4.8443184996990595e-6	3.4447996434770165e-6	6.583695425608916e-8	5.842811542217117e-8	2	1	2	2	NA	NA	60.25	61.5	62.75	71.5	77.75	79	80.25	81.5	82.75	71.5	71.5	43	43	43	43	43	43	43	43	43	43	43	44	45	46	53	58	59	60	61	62	53	53	NA
XUT_13R-389,SUT739	NA	chrXIII:854525-855005(-)	XUTs	2.3850759501200475e-6	3.776271045630571e-6	2.4221592498495293e-8	1.7223998217385082e-6	6.583695425608916e-8	5.842811542217117e-8	1	2	NA	1	NA	NA	61	61	61	61	61	61	61	61	61	61	61	76.5	56.9	59.35	76.5	88.75	91.2	93.65	96.1	98.55	76.5	76.5	NA	NA	NA	NA	NA	NA	NA	NA	NA	NA	NA	NA
XUT_13R-411	NA	chrXIII:902929-904456(-)	XUTs	2.3850759501200475e-6	1.8881355228152856e-6	2.4221592498495293e-8	1.7223998217385082e-6	6.583695425608916e-8	5.842811542217117e-8	1	1	NA	1	NA	NA	60	60	60	60	60	60	60	60	60	60	60	45	45	45	45	45	45	45	45	45	45	45	NA	NA	NA	NA	NA	NA	NA	NA	NA	NA	NA	NA
XUT_13R-47	NA	chrXIII:110937-111737(-)	XUTs	2.3850759501200478e-8	1.8881355228152856e-6	2.4221592498495293e-8	1.7223998217385082e-8	6.583695425608916e-8	5.842811542217118e-6	NA	1	NA	NA	NA	1	NA	NA	NA	NA	NA	NA	NA	NA	NA	NA	NA	84	84	84	84	84	84	84	84	84	84	84	NA	NA	NA	NA	NA	NA	NA	NA	NA	NA	NA	NA
XUT_13R-73	NA	chrXIII:171531-173499(-)	XUTs	4.770151900240095e-6	1.8881355228152856e-6	2.4221592498495297e-6	3.4447996434770165e-6	6.583695425608916e-8	5.842811542217117e-8	2	1	1	2	NA	NA	40.55	41.1	41.65	45.5	48.25	48.8	49.35	49.9	50.45	45.5	45.5	51	51	51	51	51	51	51	51	51	51	51	27	27	27	27	27	27	27	27	27	27	27	NA
XUT_13R-88	NA	chrXIII:220815-221973(-)	XUTs	2.3850759501200478e-8	1.8881355228152856e-6	2.4221592498495293e-8	3.4447996434770165e-6	6.583695425608916e-8	5.842811542217118e-6	NA	1	NA	2	NA	1	NA	NA	NA	NA	NA	NA	NA	NA	NA	NA	NA	68	68	68	68	68	68	68	68	68	68	68	NA	NA	NA	NA	NA	NA	NA	NA	NA	NA	NA	NA
XUT_13R-97	NA	chrXIII:233214-233741(-)	XUTs	2.3850759501200475e-6	1.8881355228152856e-6	2.4221592498495293e-8	1.7223998217385082e-6	6.583695425608916e-8	5.842811542217117e-8	1	1	NA	1	NA	NA	74	74	74	74	74	74	74	74	74	74	74	41	41	41	41	41	41	41	41	41	41	41	NA	NA	NA	NA	NA	NA	NA	NA	NA	NA	NA	NA
XUT_14F-101,SUT325,CUT328	NA	chrXIV:270144-271219(+)	CUTs	9.54030380048019e-6	1.8881355228152856e-6	2.4221592498495297e-6	1.7223998217385082e-8	6.583695425608916e-8	5.842811542217117e-8	4	1	1	NA	NA	NA	53.45	53.9	54.35	56.5	59.75	61.4	63.05	64.7	66.35	58.5	56.5	53	53	53	53	53	53	53	53	53	53	53	77	77	77	77	77	77	77	77	77	77	77	NA
XUT_14F-102,SUT326	NA	chrXIV:271873-274241(+)	XUTs	2.3850759501200478e-8	5.664406568445857e-6	4.8443184996990595e-6	5.1671994652155245e-6	6.583695425608916e-8	5.842811542217118e-6	NA	3	2	3	NA	1	NA	NA	NA	NA	NA	NA	NA	NA	NA	NA	NA	83	81.4	81.6	83	84.5	84.8	85.1	85.4	85.7	83.3333333333333	83	48.25	48.5	48.75	50.5	51.75	52	52.25	52.5	52.75	50.5	50.5	NA
XUT_14F-116,SUT327,XUT_14F-118	NA	chrXIV:318615-319917(+)	XUTs	2.3850759501200478e-8	1.8881355228152856e-6	4.8443184996990595e-6	1.7223998217385082e-8	6.583695425608916e-8	5.842811542217118e-6	NA	1	2	NA	NA	1	NA	NA	NA	NA	NA	NA	NA	NA	NA	NA	NA	72	72	72	72	72	72	72	72	72	72	72	52	53	54	61	66	67	68	69	70	61	61	NA
XUT_14F-142,SUT330	NA	chrXIV:372463-374321(+)	XUTs	2.3850759501200475e-6	1.5105084182522285e-5	1.4532955499097176e-5	3.4447996434770165e-6	6.583695425608916e-6	5.842811542217117e-8	1	8	6	2	1	NA	62	62	62	62	62	62	62	62	62	62	62	68.5	54.7	55.4	68.5	76.25	76.6	76.95	90.2	105.6	72.875	68.5	39.75	40.5	41.25	64.5	76.5	77	84	91	98	65.3333333333333	64.5	89
XUT_14F-166,SUT333	NA	chrXIV:440725-441306(+)	XUTs	2.3850759501200478e-8	9.440677614076428e-6	4.8443184996990595e-6	1.0334398930431049e-5	6.583695425608916e-6	1.1685623084434236e-5	NA	5	2	6	1	2	NA	NA	NA	NA	NA	NA	NA	NA	NA	NA	NA	71	47.4	52.6	71	122	125.6	129.2	132.8	136.4	86.6	71	55.4	55.8	56.2	59	61	61.4	61.8	62.2	62.6	59	59	103
XUT_14F-214	NA	chrXIV:546153-546781(+)	XUTs	4.770151900240095e-6	5.664406568445857e-6	2.4221592498495293e-8	1.7223998217385082e-8	6.583695425608916e-8	5.842811542217117e-8	2	3	NA	NA	NA	NA	72.7	73.4	74.1	79	82.5	83.2	83.9	84.6	85.3	79	79	60	56	56.5	60	66.5	67.8	69.1	70.4	71.7	62.6666666666667	60	NA	NA	NA	NA	NA	NA	NA	NA	NA	NA	NA	NA
XUT_14F-219	NA	chrXIV:561385-561815(+)	XUTs	2.3850759501200475e-6	5.664406568445857e-6	4.8443184996990595e-6	1.7223998217385082e-6	6.583695425608916e-8	5.842811542217118e-6	1	3	2	1	NA	1	80	80	80	80	80	80	80	80	80	80	80	63	51.8	53.2	63	64	64.2	64.4	64.6	64.8	59	63	58.95	59.9	60.85	67.5	72.25	73.2	74.15	75.1	76.05	67.5	67.5	NA
XUT_14F-236	NA	chrXIV:599180-600285(+)	XUTs	7.155227850360144e-6	3.776271045630571e-6	7.266477749548588e-6	5.1671994652155245e-6	1.3167390851217832e-5	1.7528434626651352e-5	3	2	3	3	2	3	9.1	14.2	19.3	55	75	79	83	87	91	51.3333333333333	55	86.5	61.3	64.45	86.5	102.25	105.4	108.55	111.7	114.85	86.5	86.5	54.4	55.8	57.2	67	70	70.6	71.2	71.8	72.4	64.3333333333333	67	52.8
XUT_14F-257,CUT347,SUT337	NA	chrXIV:629054-629530(+)	CUTs	9.54030380048019e-6	1.3216948659706998e-5	2.4221592498495293e-8	1.7223998217385082e-6	6.583695425608916e-8	5.842811542217118e-6	4	7	NA	1	NA	1	57.85	60.7	63.55	74.5	76.75	77.8	78.85	79.9	80.95	71.5	74.5	60	51.8	54.2	60	75	76.8	95.4999999999999	148	200.5	89.1428571428571	60	NA	NA	NA	NA	NA	NA	NA	NA	NA	NA	NA	NA
XUT_14F-259,SUT338	NA	chrXIV:632763-634070(+)	XUTs	4.770151900240095e-6	1.3216948659706998e-5	1.9377273998796238e-5	1.3779198573908066e-5	6.583695425608916e-6	3.5056869253302704e-5	2	7	8	8	1	6	48.5	50	51.5	62	69.5	71	72.5	74	75.5	62	62	73	47	50	73	74.5	74.8	75.2	75.8	76.4	64.4285714285714	73	47.9	52.8	57.15	62.5	74.5	80.8	87.1	94.9	102.95	69.25	62.5	90
XUT_14F-289,SUT339	NA	chrXIV:724416-726019(+)	XUTs	2.3850759501200475e-6	5.664406568445857e-6	4.8443184996990595e-6	3.4447996434770165e-6	6.583695425608916e-8	5.842811542217118e-6	1	3	2	2	NA	1	61	61	61	61	61	61	61	61	61	61	61	73	61	62.5	73	113.5	121.6	129.7	137.8	145.9	95	73	56.65	63.3	69.95	116.5	149.75	156.4	163.05	169.7	176.35	116.5	116.5	NA
XUT_14F-290,SUT340,SUT341,XUT_14F-292	NA	chrXIV:727570-730172(+)	XUTs	2.3850759501200478e-8	3.776271045630571e-6	2.4221592498495297e-6	6.889599286954033e-6	6.583695425608916e-8	1.7528434626651352e-5	NA	2	1	4	NA	3	NA	NA	NA	NA	NA	NA	NA	NA	NA	NA	NA	65	50.6	52.4	65	74	75.8	77.6	79.4	81.2	65	65	79	79	79	79	79	79	79	79	79	79	79	NA
XUT_14F-302,SUT343	NA	chrXIV:742294-742589(+)	XUTs	2.3850759501200475e-6	3.776271045630571e-6	2.4221592498495293e-8	1.7223998217385082e-6	6.583695425608916e-6	5.842811542217117e-8	1	2	NA	1	1	NA	60	60	60	60	60	60	60	60	60	60	60	60.5	57.7	58.05	60.5	62.25	62.6	62.95	63.3	63.65	60.5	60.5	NA	NA	NA	NA	NA	NA	NA	NA	NA	NA	NA	92
XUT_14F-303,SUT344	NA	chrXIV:743787-746430(+)	XUTs	9.54030380048019e-6	3.776271045630571e-6	4.8443184996990595e-6	3.4447996434770165e-6	6.583695425608916e-6	5.842811542217118e-6	4	2	2	2	1	1	71.3	71.6	71.9	77	81.25	81.4	81.55	81.7	81.85	76.75	77	81	73	74	81	86	87	88	89	90	81	81	77.15	77.3	77.45	78.5	79.25	79.4	79.55	79.7	79.85	78.5	78.5	48
XUT_14F-306	NA	chrXIV:755222-756770(+)	XUTs	4.770151900240095e-6	1.699321970533757e-5	1.6955114748946706e-5	1.7223998217385082e-6	6.583695425608916e-6	5.842811542217118e-6	2	9	7	1	1	1	63.3	64.6	65.9	75	81.5	82.8	84.1	85.4	86.7	75	75	60	36.2	40	60	62	66	70	76.8	86.4	57.5555555555556	60	53.2	54.4	55.6	66	71.5	71.8	73.5	78	82.5	66.4285714285714	66	93
XUT_14F-313,SUT345	NA	chrXIV:759585-760798(+)	XUTs	4.770151900240095e-6	1.3216948659706998e-5	4.8443184996990595e-6	6.889599286954033e-6	6.583695425608916e-8	1.7528434626651352e-5	2	7	2	4	NA	3	48.4	48.8	49.2	52	54	54.4	54.8	55.2	55.6	52	52	64	20.4	24.6	64	70.5	72	73.5	75	76.5	54.8571428571429	64	34.55	37.1	39.65	57.5	70.25	72.8	75.35	77.9	80.45	57.5	57.5	NA
XUT_14F-52	NA	chrXIV:160613-161626(+)	XUTs	2.3850759501200478e-8	1.8881355228152856e-6	2.4221592498495297e-6	1.7223998217385082e-6	6.583695425608916e-8	5.842811542217117e-8	NA	1	1	1	NA	NA	NA	NA	NA	NA	NA	NA	NA	NA	NA	NA	NA	50	50	50	50	50	50	50	50	50	50	50	57	57	57	57	57	57	57	57	57	57	57	NA
XUT_14F-55,CUT319,SUT323	NA	chrXIV:168012-169833(+)	CUTs	1.6695531650840335e-5	7.552542091261142e-6	9.688636999398119e-6	3.4447996434770165e-6	6.583695425608916e-8	1.1685623084434236e-5	7	4	4	2	NA	2	46.6	47.2	47.8	57	61.5	62.4	63.3	64.2	65.1	56.5714285714286	57	69	62.4	63.6	69	70.75	71.2	71.65	72.1	72.55	67.75	69	59.75	60.5	61.25	66	69.5	70.4	71.3	72.2	73.1	66.25	66	NA
XUT_14F-6	NA	chrXIV:16387-17821(+)	XUTs	2.3850759501200478e-8	5.664406568445857e-6	4.8443184996990595e-6	6.889599286954033e-6	1.3167390851217832e-5	5.842811542217117e-8	NA	3	2	4	2	NA	NA	NA	NA	NA	NA	NA	NA	NA	NA	NA	NA	62	42	44.5	62	75.5	78.2	80.9	83.6	86.3	62.6666666666667	62	67.7	68.4	69.1	74	77.5	78.2	78.9	79.6	80.3	74	74	47.95
XUT_14F-61	NA	chrXIV:179958-181104(+)	XUTs	2.3850759501200475e-6	3.776271045630571e-6	2.4221592498495293e-8	1.7223998217385082e-8	6.583695425608916e-8	5.842811542217118e-6	1	2	NA	NA	NA	1	68	68	68	68	68	68	68	68	68	68	68	81	72.2	73.3	81	86.5	87.6	88.7	89.8	90.9	81	81	NA	NA	NA	NA	NA	NA	NA	NA	NA	NA	NA	NA
XUT_14R-130,SUT747	NA	chrXIV:335166-337788(-)	XUTs	2.146568355108043e-5	2.8322032842229283e-5	1.2110796249247647e-5	3.272559661303165e-5	5.266956340487133e-5	5.2585303879954056e-5	9	15	5	19	8	9	50.4	50.8	53.2	66	69	70.6	72.2	74.4	77.2	64.8888888888889	66	61	43.6	46.8	61	74.5	76.8	79.6	80	80	61.8666666666667	61	50.6	51.2	51.8	58	80	80.2	80.4	80.6	80.8	64.4	58	55.35
XUT_14R-162,CUT811	NA	chrXIV:405949-408103(-)	CUTs	2.3850759501200478e-8	1.8881355228152856e-6	2.4221592498495293e-8	1.7223998217385082e-8	1.3167390851217832e-5	5.842811542217117e-8	NA	1	NA	NA	2	NA	NA	NA	NA	NA	NA	NA	NA	NA	NA	NA	NA	84	84	84	84	84	84	84	84	84	84	84	NA	NA	NA	NA	NA	NA	NA	NA	NA	NA	NA	33.85
XUT_14R-185	NA	chrXIV:463858-465390(-)	XUTs	2.3850759501200478e-8	1.8881355228152856e-6	2.4221592498495293e-8	1.7223998217385082e-8	6.583695425608916e-8	5.842811542217117e-8	NA	1	NA	NA	NA	NA	NA	NA	NA	NA	NA	NA	NA	NA	NA	NA	NA	68	68	68	68	68	68	68	68	68	68	68	NA	NA	NA	NA	NA	NA	NA	NA	NA	NA	NA	NA
XUT_14R-187,SUT748	NA	chrXIV:465519-466655(-)	XUTs	2.3850759501200478e-8	3.776271045630571e-6	2.4221592498495297e-6	1.7223998217385082e-6	6.583695425608916e-8	5.842811542217117e-8	NA	2	1	1	NA	NA	NA	NA	NA	NA	NA	NA	NA	NA	NA	NA	NA	70	62	63	70	75	76	77	78	79	70	70	42	42	42	42	42	42	42	42	42	42	42	NA
XUT_14R-195	NA	chrXIV:481627-483138(-)	XUTs	2.3850759501200478e-8	3.776271045630571e-6	2.4221592498495293e-8	1.7223998217385082e-8	6.583695425608916e-8	5.842811542217117e-8	NA	2	NA	NA	NA	NA	NA	NA	NA	NA	NA	NA	NA	NA	NA	NA	NA	56	55.2	55.3	56	56.5	56.6	56.7	56.8	56.9	56	56	NA	NA	NA	NA	NA	NA	NA	NA	NA	NA	NA	NA
XUT_14R-204	NA	chrXIV:490195-491243(-)	XUTs	2.3850759501200478e-8	5.664406568445857e-6	4.8443184996990595e-6	1.7223998217385082e-6	6.583695425608916e-8	5.842811542217117e-8	NA	3	2	1	NA	NA	NA	NA	NA	NA	NA	NA	NA	NA	NA	NA	NA	68	44	47	68	76	77.6	79.2	80.8	82.4	63.3333333333333	68	63.15	63.3	63.45	64.5	65.25	65.4	65.55	65.7	65.85	64.5	64.5	NA
XUT_14R-21,SUT742	NA	chrXIV:64997-66251(-)	XUTs	2.3850759501200478e-8	1.8881355228152856e-6	4.8443184996990595e-6	1.7223998217385082e-8	6.583695425608916e-8	5.842811542217117e-8	NA	1	2	NA	NA	NA	NA	NA	NA	NA	NA	NA	NA	NA	NA	NA	NA	32	32	32	32	32	32	32	32	32	32	32	67	67	67	67	67	67	67	67	67	67	67	NA
XUT_14R-217	NA	chrXIV:525015-525521(-)	XUTs	4.770151900240095e-6	1.8881355228152856e-6	2.4221592498495297e-6	1.7223998217385082e-8	6.583695425608916e-8	5.842811542217117e-8	2	1	1	NA	NA	NA	52.65	54.3	55.95	67.5	75.75	77.4	79.05	80.7	82.35	67.5	67.5	64	64	64	64	64	64	64	64	64	64	64	70	70	70	70	70	70	70	70	70	70	70	NA
XUT_14R-219,CUT816	NA	chrXIV:525538-525839(-)	CUTs	7.155227850360144e-6	7.552542091261142e-6	7.266477749548588e-6	1.7223998217385082e-8	6.583695425608916e-8	5.842811542217117e-8	3	4	3	NA	NA	NA	17.6	21.2	24.8	50	54	54.8	55.6	56.4	57.2	40.6666666666667	50	79.5	42.3	48.45	79.5	89.75	90.8	91.85	92.9	93.95	71	79.5	43.3	47.6	51.9	82	86	86.8	87.6	88.4	89.2	70.3333333333333	82	NA
XUT_14R-232	NA	chrXIV:547235-549254(-)	XUTs	2.3850759501200475e-6	3.776271045630571e-6	2.4221592498495297e-6	1.7223998217385082e-6	6.583695425608916e-8	5.842811542217117e-8	1	2	1	1	NA	NA	25	25	25	25	25	25	25	25	25	25	25	60.5	39.3	41.95	60.5	73.75	76.4	79.05	81.7	84.35	60.5	60.5	60	60	60	60	60	60	60	60	60	60	60	NA
XUT_14R-269,SUT752	NA	chrXIV:609616-611305(-)	XUTs	2.3850759501200475e-6	5.664406568445857e-6	2.4221592498495297e-6	3.4447996434770165e-6	6.583695425608916e-6	5.842811542217117e-8	1	3	1	2	1	NA	75	75	75	75	75	75	75	75	75	75	75	74	52.4	55.1	74	95.5	99.8	104.1	108.4	112.7	79.3333333333333	74	58	58	58	58	58	58	58	58	58	58	58	96
XUT_14R-271	NA	chrXIV:614560-615755(-)	XUTs	2.3850759501200475e-6	1.8881355228152856e-6	2.4221592498495293e-8	1.7223998217385082e-8	6.583695425608916e-8	5.842811542217117e-8	1	1	NA	NA	NA	NA	50	50	50	50	50	50	50	50	50	50	50	64	64	64	64	64	64	64	64	64	64	64	NA	NA	NA	NA	NA	NA	NA	NA	NA	NA	NA	NA
XUT_14R-291,SUT754	NA	chrXIV:652436-653208(-)	XUTs	2.3850759501200475e-6	7.552542091261142e-6	4.8443184996990595e-6	1.7223998217385082e-6	6.583695425608916e-8	5.842811542217117e-8	1	4	2	1	NA	NA	66	66	66	66	66	66	66	66	66	66	66	62.5	51	52.5	62.5	67.25	67.4	67.55	67.7	67.85	60.25	62.5	77.5	78	78.5	82	84.5	85	85.5	86	86.5	82	82	NA
XUT_14R-330,SUT757	NA	chrXIV:740186-742228(-)	XUTs	4.770151900240095e-6	1.8881355228152856e-6	2.4221592498495293e-8	5.1671994652155245e-6	6.583695425608916e-8	5.842811542217117e-8	2	1	NA	3	NA	NA	66.8	70.6	74.4	101	120	123.8	127.6	131.4	135.2	101	101	56	56	56	56	56	56	56	56	56	56	56	NA	NA	NA	NA	NA	NA	NA	NA	NA	NA	NA	NA
XUT_14R-40,SUT743	NA	chrXIV:110700-112904(-)	XUTs	4.770151900240095e-6	1.1328813136891713e-5	1.4532955499097176e-5	1.7223998217385082e-6	6.583695425608916e-6	5.842811542217118e-6	2	6	6	1	1	1	67.45	67.9	68.35	71.5	73.75	74.2	74.65	75.1	75.55	71.5	71.5	72.5	57	58.5	72.5	74.5	75	85	95	105	74.8333333333333	72.5	47.5	48	48.5	58.5	62.25	63	65	67	69	57.8333333333333	58.5	60
XUT_14R-74,SUT744	NA	chrXIV:201340-201983(-)	XUTs	2.3850759501200478e-8	1.8881355228152856e-6	4.8443184996990595e-6	1.7223998217385082e-6	6.583695425608916e-6	5.842811542217117e-8	NA	1	2	1	1	NA	NA	NA	NA	NA	NA	NA	NA	NA	NA	NA	NA	56	56	56	56	56	56	56	56	56	56	56	71	71	71	71	71	71	71	71	71	71	71	52
XUT_14R-75,SUT745	NA	chrXIV:204900-206789(-)	XUTs	4.770151900240095e-6	1.3216948659706998e-5	1.2110796249247647e-5	1.7223998217385082e-6	6.583695425608916e-6	5.842811542217118e-6	2	7	5	1	1	1	53.4	53.8	54.2	57	59	59.4	59.8	60.2	60.6	57	57	76	62.6	62.9	76	80	81.8	83.6	85.4	87.2	74.7142857142857	76	62.2	63.4	64.6	74	80	80.2	80.4	80.6	80.8	72.6	74	67
XUT_14R-89	NA	chrXIV:241431-242252(-)	XUTs	2.3850759501200475e-6	1.8881355228152856e-6	2.4221592498495293e-8	1.7223998217385082e-8	6.583695425608916e-8	5.842811542217118e-6	1	1	NA	NA	NA	1	96	96	96	96	96	96	96	96	96	96	96	62	62	62	62	62	62	62	62	62	62	62	NA	NA	NA	NA	NA	NA	NA	NA	NA	NA	NA	NA
XUT_15F-10,SUT349,CUT354	NA	chrXV:21145-22509(+)	CUTs	9.54030380048019e-6	9.440677614076428e-6	7.266477749548588e-6	1.7223998217385082e-6	6.583695425608916e-6	5.842811542217118e-6	4	5	3	1	1	1	55.1	57.2	59.3	68	87	97.8	108.6	119.4	130.2	82.5	68	72	57.2	58.8	72	75	80.4	85.8	91.2	96.6	73	72	46.5	48	49.5	60	83.5	88.2	92.9	97.6	102.3	70.6666666666667	60	63
XUT_15F-102,SUT356	NA	chrXV:225493-226586(+)	XUTs	2.3850759501200475e-6	3.776271045630571e-6	2.4221592498495297e-6	1.7223998217385082e-8	6.583695425608916e-8	5.842811542217117e-8	1	2	1	NA	NA	NA	57	57	57	57	57	57	57	57	57	57	57	58.5	56.5	56.75	58.5	59.75	60	60.25	60.5	60.75	58.5	58.5	76	76	76	76	76	76	76	76	76	76	76	NA
XUT_15F-104	NA	chrXV:227638-228031(+)	XUTs	2.3850759501200478e-8	1.8881355228152856e-6	4.8443184996990595e-6	3.4447996434770165e-6	6.583695425608916e-6	1.1685623084434236e-5	NA	1	2	2	1	2	NA	NA	NA	NA	NA	NA	NA	NA	NA	NA	NA	39	39	39	39	39	39	39	39	39	39	39	70.4	70.8	71.2	74	76	76.4	76.8	77.2	77.6	74	74	53
XUT_15F-112,SUT357	NA	chrXV:241558-242799(+)	XUTs	2.3850759501200478e-8	1.8881355228152856e-6	2.4221592498495293e-8	1.7223998217385082e-6	6.583695425608916e-6	5.842811542217118e-6	NA	1	NA	1	1	1	NA	NA	NA	NA	NA	NA	NA	NA	NA	NA	NA	59	59	59	59	59	59	59	59	59	59	59	NA	NA	NA	NA	NA	NA	NA	NA	NA	NA	NA	50
XUT_15F-129	NA	chrXV:281649-282071(+)	XUTs	2.3850759501200475e-6	3.776271045630571e-6	2.4221592498495297e-6	1.7223998217385082e-6	6.583695425608916e-8	5.842811542217117e-8	1	2	1	1	NA	NA	77	77	77	77	77	77	77	77	77	77	77	61.5	49.9	51.35	61.5	68.75	70.2	71.65	73.1	74.55	61.5	61.5	67	67	67	67	67	67	67	67	67	67	67	NA
XUT_15F-144,CUT368	NA	chrXV:315268-316730(+)	CUTs	4.770151900240095e-6	1.699321970533757e-5	1.4532955499097176e-5	3.4447996434770165e-6	6.583695425608916e-8	5.842811542217118e-6	2	9	6	2	NA	1	71.3	71.6	71.9	74	75.5	75.8	76.1	76.4	76.7	74	74	60	45.8	49.8	60	74	75.2	76.4	77.6	78.8	62	60	39.25	42.5	45.75	62	67.75	69	75	81	87	61.8333333333333	62	NA
XUT_15F-163,SUT361	NA	chrXV:348318-349018(+)	XUTs	4.770151900240095e-6	3.776271045630571e-6	2.4221592498495297e-6	1.7223998217385082e-8	6.583695425608916e-6	5.842811542217117e-8	2	2	1	NA	1	NA	66.9	67.8	68.7	75	79.5	80.4	81.3	82.2	83.1	75	75	73.5	69.1	69.65	73.5	76.25	76.8	77.35	77.9	78.45	73.5	73.5	94	94	94	94	94	94	94	94	94	94	94	82
XUT_15F-197,SUT365,CUT373	NA	chrXV:418050-418866(+)	CUTs	2.3850759501200475e-6	1.8881355228152856e-6	2.4221592498495297e-6	3.4447996434770165e-6	6.583695425608916e-8	5.842811542217118e-6	1	1	1	2	NA	1	64	64	64	64	64	64	64	64	64	64	64	74	74	74	74	74	74	74	74	74	74	74	68	68	68	68	68	68	68	68	68	68	68	NA
XUT_15F-200,SUT366,CUT375	NA	chrXV:422379-425258(+)	CUTs	2.3850759501200478e-8	7.552542091261142e-6	1.2110796249247647e-5	6.889599286954033e-6	6.583695425608916e-6	5.842811542217117e-8	NA	4	5	4	1	NA	NA	NA	NA	NA	NA	NA	NA	NA	NA	NA	NA	70	56.5	58.75	70	74.5	75.4	76.3	77.2	78.1	67.75	70	61.4	64.8	68.2	77	78	78.6	79.2	79.8	80.4	73.8	77	35
XUT_15F-249,SUT368	NA	chrXV:506932-507946(+)	XUTs	2.3850759501200478e-8	9.440677614076428e-6	4.8443184996990595e-6	1.7223998217385082e-8	6.583695425608916e-6	5.842811542217117e-8	NA	5	2	NA	1	NA	NA	NA	NA	NA	NA	NA	NA	NA	NA	NA	NA	70	55.4	59.6	70	71	78.4	85.8	93.2	100.6	72.8	70	69.7	70.4	71.1	76	79.5	80.2	80.9	81.6	82.3	76	76	90
XUT_15F-281	NA	chrXV:589293-589732(+)	XUTs	2.3850759501200478e-8	3.776271045630571e-6	2.4221592498495293e-8	1.7223998217385082e-8	6.583695425608916e-8	5.842811542217117e-8	NA	2	NA	NA	NA	NA	NA	NA	NA	NA	NA	NA	NA	NA	NA	NA	NA	55.5	54.3	54.45	55.5	56.25	56.4	56.55	56.7	56.85	55.5	55.5	NA	NA	NA	NA	NA	NA	NA	NA	NA	NA	NA	NA
XUT_15F-307,SUT374,CUT388	NA	chrXV:667841-670634(+)	CUTs	2.3850759501200478e-8	5.664406568445857e-6	4.8443184996990595e-6	1.7223998217385082e-6	6.583695425608916e-6	5.842811542217117e-8	NA	3	2	1	1	NA	NA	NA	NA	NA	NA	NA	NA	NA	NA	NA	NA	70	49.2	51.8	70	72.5	73	73.5	74	74.5	63	70	39.9	40.8	41.7	48	52.5	53.4	54.3	55.2	56.1	48	48	29
XUT_15F-318	NA	chrXV:682365-683099(+)	XUTs	2.3850759501200478e-8	1.8881355228152856e-6	2.4221592498495293e-8	3.4447996434770165e-6	1.3167390851217832e-5	5.842811542217117e-8	NA	1	NA	2	2	NA	NA	NA	NA	NA	NA	NA	NA	NA	NA	NA	NA	95	95	95	95	95	95	95	95	95	95	95	NA	NA	NA	NA	NA	NA	NA	NA	NA	NA	NA	70.5
XUT_15F-331,SUT377	NA	chrXV:701568-703951(+)	XUTs	7.155227850360144e-6	7.552542091261142e-6	2.1799433248645766e-5	3.4447996434770165e-6	1.3167390851217832e-5	1.1685623084434236e-5	3	4	9	2	2	2	64.6	66.2	67.8	79	87.5	89.2	90.9	92.6	94.3	79.3333333333333	79	76.5	71.1	72.15	76.5	78.5	79.4	80.3	81.2	82.1	76.25	76.5	49.8	54.6	57.2	63	70	70.8	71.6	72.8	74.4	62.7777777777778	63	74.6
XUT_15F-345	NA	chrXV:744434-745496(+)	XUTs	2.3850759501200475e-6	3.776271045630571e-6	7.266477749548588e-6	1.7223998217385082e-6	6.583695425608916e-6	5.842811542217117e-8	1	2	3	1	1	NA	65	65	65	65	65	65	65	65	65	65	65	71	68.6	68.9	71	72.5	72.8	73.1	73.4	73.7	71	71	68.1	68.2	68.3	69	70	70.2	70.4	70.6	70.8	69.3333333333333	69	54
XUT_15F-436	NA	chrXV:968748-970331(+)	XUTs	7.155227850360144e-6	7.552542091261142e-6	4.8443184996990595e-6	8.61199910869254e-6	6.583695425608916e-6	5.842811542217117e-8	3	4	2	5	1	NA	54.2	55.4	56.6	65	66.5	66.8	67.1	67.4	67.7	62	65	81.5	55.4	58.1	81.5	98.5	100.6	102.7	104.8	106.9	80.5	81.5	67.55	68.1	68.65	72.5	75.25	75.8	76.35	76.9	77.45	72.5	72.5	63
XUT_15F-448,CUT395	NA	chrXV:994999-997115(+)	CUTs	2.3850759501200475e-6	1.8881355228152856e-6	4.8443184996990595e-6	1.7223998217385082e-8	6.583695425608916e-8	5.842811542217117e-8	1	1	2	NA	NA	NA	27	27	27	27	27	27	27	27	27	27	27	55	55	55	55	55	55	55	55	55	55	55	50.9	51.8	52.7	59	63.5	64.4	65.3	66.2	67.1	59	59	NA
XUT_15F-453	NA	chrXV:1018990-1019917(+)	XUTs	2.3850759501200475e-6	9.440677614076428e-6	4.8443184996990595e-6	6.889599286954033e-6	6.583695425608916e-6	5.842811542217118e-6	1	5	2	4	1	1	53	53	53	53	53	53	53	53	53	53	53	71	50	51	71	80	91.4	102.8	114.2	125.6	77.8	71	68.8	69.6	70.4	76	80	80.8	81.6	82.4	83.2	76	76	64
XUT_15F-9	NA	chrXV:17984-18684(+)	XUTs	2.3850759501200475e-6	3.776271045630571e-6	4.8443184996990595e-6	3.4447996434770165e-6	6.583695425608916e-6	5.842811542217117e-8	1	2	2	2	1	NA	86	86	86	86	86	86	86	86	86	86	86	79	68.6	69.9	79	85.5	86.8	88.1	89.4	90.7	79	79	59.45	59.9	60.35	63.5	65.75	66.2	66.65	67.1	67.55	63.5	63.5	61
XUT_15R-10	NA	chrXV:8904-9848(-)	XUTs	2.3850759501200475e-6	1.8881355228152856e-6	2.4221592498495297e-6	1.7223998217385082e-8	6.583695425608916e-8	5.842811542217117e-8	1	1	1	NA	NA	NA	56	56	56	56	56	56	56	56	56	56	56	53	53	53	53	53	53	53	53	53	53	53	79	79	79	79	79	79	79	79	79	79	79	NA
XUT_15R-101	NA	chrXV:169968-170824(-)	XUTs	4.770151900240095e-6	1.8881355228152856e-6	2.4221592498495297e-6	8.61199910869254e-6	6.583695425608916e-8	1.1685623084434236e-5	2	1	1	5	NA	2	37.45	39.9	42.35	59.5	71.75	74.2	76.65	79.1	81.55	59.5	59.5	69	69	69	69	69	69	69	69	69	69	69	25	25	25	25	25	25	25	25	25	25	25	NA
XUT_15R-116,SUT768	NA	chrXV:219022-220564(-)	XUTs	7.155227850360144e-6	3.776271045630571e-6	1.2110796249247647e-5	1.7223998217385082e-6	6.583695425608916e-8	5.842811542217117e-8	3	2	5	1	NA	NA	68.3	69.6	70.9	80	93.5	96.2	98.9	101.6	104.3	84.6666666666667	80	71.5	63.9	64.85	71.5	76.25	77.2	78.15	79.1	80.05	71.5	71.5	60	60	60	61	65	67.8	70.6	73.4	76.2	65	61	NA
XUT_15R-149,SUT769	NA	chrXV:326093-326454(-)	XUTs	7.155227850360144e-6	1.3216948659706998e-5	4.8443184996990595e-6	6.889599286954033e-6	6.583695425608916e-6	5.842811542217118e-6	3	7	2	4	1	1	48.2	48.4	48.6	50	67	70.4	73.8	77.2	80.6	60.6666666666667	50	65	57	57	65	66.5	67.4	68.1	68.4	68.7	63.5714285714286	65	41.55	43.1	44.65	55.5	63.25	64.8	66.35	67.9	69.45	55.5	55.5	43
XUT_15R-150,CUT833	NA	chrXV:331186-333402(-)	CUTs	7.155227850360144e-6	7.552542091261142e-6	7.266477749548588e-6	1.7223998217385082e-6	6.583695425608916e-6	5.842811542217118e-6	3	4	3	1	1	1	47.9	48.8	49.7	56	63	64.4	65.8	67.2	68.6	57.6666666666667	56	70.5	59.6	61.4	70.5	74.75	75.8	76.85	77.9	78.95	69.25	70.5	55.1	56.2	57.3	65	83	86.6	90.2	93.8	97.4	73.3333333333333	65	48
XUT_15R-157	NA	chrXV:347116-348141(-)	XUTs	2.3850759501200478e-8	1.8881355228152856e-6	2.4221592498495293e-8	1.7223998217385082e-8	6.583695425608916e-8	5.842811542217117e-8	NA	1	NA	NA	NA	NA	NA	NA	NA	NA	NA	NA	NA	NA	NA	NA	NA	53	53	53	53	53	53	53	53	53	53	53	NA	NA	NA	NA	NA	NA	NA	NA	NA	NA	NA	NA
XUT_15R-169,SUT772	NA	chrXV:356079-357227(-)	XUTs	1.6695531650840335e-5	9.440677614076428e-6	1.4532955499097176e-5	6.889599286954033e-6	6.583695425608916e-8	5.842811542217117e-8	7	5	6	4	NA	NA	47	47	47	67	70	71.8	73.5	75	76.5	61.5714285714286	67	61	41.4	41.6	61	69	69.2	69.4	69.6	69.8	56.6	61	38	43	48	61.5	66.5	68	69.5	71	72.5	58.5	61.5	NA
XUT_15R-175,SUT773,XUT_15R-177	NA	chrXV:368174-369482(-)	XUTs	2.3850759501200478e-8	1.8881355228152856e-6	2.4221592498495297e-6	1.7223998217385082e-8	6.583695425608916e-8	5.842811542217117e-8	NA	1	1	NA	NA	NA	NA	NA	NA	NA	NA	NA	NA	NA	NA	NA	NA	80	80	80	80	80	80	80	80	80	80	80	68	68	68	68	68	68	68	68	68	68	68	NA
XUT_15R-187	NA	chrXV:383182-383508(-)	XUTs	2.3850759501200475e-6	3.776271045630571e-6	2.4221592498495293e-8	1.3779198573908066e-5	2.6334781702435664e-5	2.9214057711085587e-5	1	2	NA	8	4	5	62	62	62	62	62	62	62	62	62	62	62	64.5	52.9	54.35	64.5	71.75	73.2	74.65	76.1	77.55	64.5	64.5	NA	NA	NA	NA	NA	NA	NA	NA	NA	NA	NA	71.5
XUT_15R-19	NA	chrXV:24591-25491(-)	XUTs	2.3850759501200478e-8	3.776271045630571e-6	2.4221592498495297e-6	1.7223998217385082e-6	6.583695425608916e-6	5.842811542217117e-8	NA	2	1	1	1	NA	NA	NA	NA	NA	NA	NA	NA	NA	NA	NA	NA	62.5	58.9	59.35	62.5	64.75	65.2	65.65	66.1	66.55	62.5	62.5	61	61	61	61	61	61	61	61	61	61	61	85
XUT_15R-211	NA	chrXV:437000-438106(-)	XUTs	2.3850759501200478e-8	1.8881355228152856e-6	2.4221592498495293e-8	1.7223998217385082e-8	6.583695425608916e-8	5.842811542217117e-8	NA	1	NA	NA	NA	NA	NA	NA	NA	NA	NA	NA	NA	NA	NA	NA	NA	51	51	51	51	51	51	51	51	51	51	51	NA	NA	NA	NA	NA	NA	NA	NA	NA	NA	NA	NA
XUT_15R-220	NA	chrXV:448870-449240(-)	XUTs	2.3850759501200478e-8	1.8881355228152856e-6	2.4221592498495293e-8	1.7223998217385082e-8	6.583695425608916e-8	5.842811542217118e-6	NA	1	NA	NA	NA	1	NA	NA	NA	NA	NA	NA	NA	NA	NA	NA	NA	78	78	78	78	78	78	78	78	78	78	78	NA	NA	NA	NA	NA	NA	NA	NA	NA	NA	NA	NA
XUT_15R-249,SUT779	NA	chrXV:521265-522630(-)	XUTs	2.3850759501200478e-8	5.664406568445857e-6	4.8443184996990595e-6	1.7223998217385082e-8	6.583695425608916e-8	5.842811542217117e-8	NA	3	2	NA	NA	NA	NA	NA	NA	NA	NA	NA	NA	NA	NA	NA	NA	75	55.8	58.2	75	81	82.2	83.4	84.6	85.8	71	75	25.05	28.1	31.15	52.5	67.75	70.8	73.85	76.9	79.95	52.5	52.5	NA
XUT_15R-265,SUT782	NA	chrXV:578501-579950(-)	XUTs	2.3850759501200478e-8	1.8881355228152856e-6	2.4221592498495297e-6	1.7223998217385082e-8	6.583695425608916e-8	5.842811542217117e-8	NA	1	1	NA	NA	NA	NA	NA	NA	NA	NA	NA	NA	NA	NA	NA	NA	62	62	62	62	62	62	62	62	62	62	62	77	77	77	77	77	77	77	77	77	77	77	NA
XUT_15R-29,SUT763	NA	chrXV:34422-35637(-)	XUTs	2.3850759501200475e-6	3.776271045630571e-6	4.8443184996990595e-6	1.7223998217385082e-8	6.583695425608916e-8	5.842811542217117e-8	1	2	2	NA	NA	NA	87	87	87	87	87	87	87	87	87	87	87	74.5	62.1	63.65	74.5	82.25	83.8	85.35	86.9	88.45	74.5	74.5	73.05	73.1	73.15	73.5	73.75	73.8	73.85	73.9	73.95	73.5	73.5	NA
XUT_15R-293	NA	chrXV:662015-662367(-)	XUTs	2.3850759501200478e-8	3.776271045630571e-6	2.4221592498495293e-8	1.7223998217385082e-8	6.583695425608916e-8	5.842811542217118e-6	NA	2	NA	NA	NA	1	NA	NA	NA	NA	NA	NA	NA	NA	NA	NA	NA	56	43.2	44.8	56	64	65.6	67.2	68.8	70.4	56	56	NA	NA	NA	NA	NA	NA	NA	NA	NA	NA	NA	NA
XUT_15R-33,SUT764	NA	chrXV:38869-40345(-)	XUTs	2.3850759501200475e-6	5.664406568445857e-6	2.4221592498495293e-8	1.7223998217385082e-6	6.583695425608916e-8	5.842811542217118e-6	1	3	NA	1	NA	1	63	63	63	63	63	63	63	63	63	63	63	50	50	50	50	69	72.8	76.6	80.4	84.2	62.6666666666667	50	NA	NA	NA	NA	NA	NA	NA	NA	NA	NA	NA	NA
XUT_15R-34,SUT765	NA	chrXV:40791-43402(-)	XUTs	2.3850759501200475e-6	1.8881355228152856e-6	2.4221592498495293e-8	1.7223998217385082e-8	6.583695425608916e-8	5.842811542217117e-8	1	1	NA	NA	NA	NA	82	82	82	82	82	82	82	82	82	82	82	71	71	71	71	71	71	71	71	71	71	71	NA	NA	NA	NA	NA	NA	NA	NA	NA	NA	NA	NA
XUT_15R-344	NA	chrXV:770704-772228(-)	XUTs	2.3850759501200478e-8	1.8881355228152856e-6	2.4221592498495297e-6	1.7223998217385082e-6	6.583695425608916e-6	5.842811542217117e-8	NA	1	1	1	1	NA	NA	NA	NA	NA	NA	NA	NA	NA	NA	NA	NA	11	11	11	11	11	11	11	11	11	11	11	71	71	71	71	71	71	71	71	71	71	71	126
XUT_15R-346,CUT861	NA	chrXV:780806-781554(-)	CUTs	2.3850759501200478e-8	1.8881355228152856e-6	2.4221592498495297e-6	1.7223998217385082e-8	6.583695425608916e-8	5.842811542217117e-8	NA	1	1	NA	NA	NA	NA	NA	NA	NA	NA	NA	NA	NA	NA	NA	NA	40	40	40	40	40	40	40	40	40	40	40	8	8	8	8	8	8	8	8	8	8	8	NA
XUT_15R-403,YOR318C	NA	chrXV:908474-912535(-)	XUTs	2.6235835451320526e-5	2.0769490750968143e-5	1.6955114748946706e-5	6.889599286954033e-6	1.975108627682675e-5	5.842811542217117e-8	11	11	7	4	3	NA	24	34	40.5	81	98.5	107	109.5	112	115	73	81	64	42	44	64	73.5	74	76	78	99.5	65.3636363636364	64	31.3	31.6	31.9	71	80	81.2	82.2	82.8	83.4	61.8571428571429	71	46.2
XUT_15R-427,SUT795	NA	chrXV:969101-970074(-)	XUTs	2.3850759501200478e-8	3.776271045630571e-6	2.4221592498495297e-6	1.7223998217385082e-8	6.583695425608916e-8	5.842811542217118e-6	NA	2	1	NA	NA	1	NA	NA	NA	NA	NA	NA	NA	NA	NA	NA	NA	82	78	78.5	82	84.5	85	85.5	86	86.5	82	82	69	69	69	69	69	69	69	69	69	69	69	NA
XUT_15R-432,SUT796	NA	chrXV:980940-981498(-)	XUTs	4.770151900240095e-6	5.664406568445857e-6	4.8443184996990595e-6	1.7223998217385082e-6	6.583695425608916e-6	5.842811542217118e-6	2	3	2	1	1	1	61.25	61.5	61.75	63.5	64.75	65	65.25	65.5	65.75	63.5	63.5	67	65.4	65.6	67	70.5	71.2	71.9	72.6	73.3	68.6666666666667	67	67	74	81	130	165	172	179	186	193	130	130	84
XUT_15R-440,SUT798	NA	chrXV:988890-989470(-)	XUTs	2.3850759501200475e-6	1.8881355228152856e-6	4.8443184996990595e-6	8.61199910869254e-6	6.583695425608916e-8	5.842811542217118e-6	1	1	2	5	NA	1	61	61	61	61	61	61	61	61	61	61	61	54	54	54	54	54	54	54	54	54	54	54	57.6	58.2	58.8	63	66	66.6	67.2	67.8	68.4	63	63	NA
XUT_15R-47	NA	chrXV:71387-72313(-)	XUTs	2.3850759501200478e-8	1.8881355228152856e-6	2.4221592498495293e-8	1.7223998217385082e-8	6.583695425608916e-8	5.842811542217117e-8	NA	1	NA	NA	NA	NA	NA	NA	NA	NA	NA	NA	NA	NA	NA	NA	NA	74	74	74	74	74	74	74	74	74	74	74	NA	NA	NA	NA	NA	NA	NA	NA	NA	NA	NA	NA
XUT_15R-485	NA	chrXV:1054482-1055138(-)	XUTs	2.3850759501200475e-6	3.776271045630571e-6	2.4221592498495293e-8	1.7223998217385082e-8	6.583695425608916e-8	5.842811542217117e-8	1	2	NA	NA	NA	NA	66	66	66	66	66	66	66	66	66	66	66	75.5	71.9	72.35	75.5	77.75	78.2	78.65	79.1	79.55	75.5	75.5	NA	NA	NA	NA	NA	NA	NA	NA	NA	NA	NA	NA
XUT_15R-66,CUT823,SUT767	NA	chrXV:99798-101331(-)	CUTs	2.3850759501200478e-8	1.8881355228152856e-6	2.4221592498495293e-8	3.4447996434770165e-6	6.583695425608916e-8	5.842811542217117e-8	NA	1	NA	2	NA	NA	NA	NA	NA	NA	NA	NA	NA	NA	NA	NA	NA	62	62	62	62	62	62	62	62	62	62	62	NA	NA	NA	NA	NA	NA	NA	NA	NA	NA	NA	NA
XUT_15R-8,SUT761,SUT762	NA	chrXV:5380-7933(-)	XUTs	1.4310455700720287e-5	7.552542091261142e-6	9.688636999398119e-6	8.61199910869254e-6	6.583695425608916e-6	5.842811542217118e-6	6	4	4	5	1	1	19.5	22	24.5	55	65.25	67	69.25	71.5	73.75	49.5	55	65	53	54.5	65	78	82.8	87.6	92.4	97.2	70.5	65	45.3	48.6	51.9	70.5	81.75	84.6	87.45	90.3	93.15	69.75	70.5	82
XUT_16F-1	NA	chrXVI:21951-22857(+)	XUTs	2.3850759501200478e-8	1.8881355228152856e-6	2.4221592498495293e-8	1.7223998217385082e-8	6.583695425608916e-8	5.842811542217117e-8	NA	1	NA	NA	NA	NA	NA	NA	NA	NA	NA	NA	NA	NA	NA	NA	NA	30	30	30	30	30	30	30	30	30	30	30	NA	NA	NA	NA	NA	NA	NA	NA	NA	NA	NA	NA
XUT_16F-148,SUT404	NA	chrXVI:363761-364358(+)	XUTs	2.3850759501200478e-8	9.440677614076428e-6	7.266477749548588e-6	5.1671994652155245e-6	6.583695425608916e-6	5.842811542217117e-8	NA	5	3	3	1	NA	NA	NA	NA	NA	NA	NA	NA	NA	NA	NA	NA	73	33	34	73	80	84.6	89.2	93.8	98.4	64.6	73	59.5	60	60.5	64	70	71.2	72.4	73.6	74.8	66.3333333333333	64	70
XUT_16F-151,SUT405	NA	chrXVI:368735-369634(+)	XUTs	4.770151900240095e-6	1.1328813136891713e-5	7.266477749548588e-6	1.7223998217385082e-6	6.583695425608916e-6	1.1685623084434236e-5	2	6	3	1	1	2	61.25	61.5	61.75	63.5	64.75	65	65.25	65.5	65.75	63.5	63.5	61	44.5	48.25	61	62.5	63	68.25	73.5	78.75	59.6666666666667	61	51.2	53.4	55.6	71	81	83	85	87	89	70.3333333333333	71	53
XUT_16F-17,SUT390	NA	chrXVI:52904-53501(+)	XUTs	2.3850759501200475e-6	7.552542091261142e-6	2.4221592498495297e-6	6.889599286954033e-6	6.583695425608916e-8	5.842811542217117e-8	1	4	1	4	NA	NA	123	123	123	123	123	123	123	123	123	123	123	59	40	43	59	65.75	66.8	67.85	68.9	69.95	55.75	59	72	72	72	72	72	72	72	72	72	72	72	NA
XUT_16F-175	NA	chrXVI:443075-443472(+)	XUTs	2.3850759501200475e-6	1.8881355228152856e-6	2.4221592498495297e-6	1.7223998217385082e-8	6.583695425608916e-8	5.842811542217117e-8	1	1	1	NA	NA	NA	62	62	62	62	62	62	62	62	62	62	62	52	52	52	52	52	52	52	52	52	52	52	65	65	65	65	65	65	65	65	65	65	65	NA
XUT_16F-182,SUT409,CUT420,XUT_16F-183	NA	chrXVI:453362-454562(+)	CUTs	2.3850759501200475e-6	7.552542091261142e-6	2.4221592498495297e-6	8.61199910869254e-6	6.583695425608916e-8	5.842811542217118e-6	1	4	1	5	NA	1	37	37	37	37	37	37	37	37	37	37	37	68	59.7	61.05	68	70.5	70.8	71.1	71.4	71.7	66.25	68	70	70	70	70	70	70	70	70	70	70	70	NA
XUT_16F-238,SUT417	NA	chrXVI:586435-588907(+)	XUTs	7.155227850360144e-6	1.8881355228152856e-6	1.2110796249247647e-5	5.1671994652155245e-6	6.583695425608916e-8	5.842811542217117e-8	3	1	5	3	NA	NA	73.6	74.2	74.8	79	89	91	93	95	97	83.6666666666667	79	36	36	36	36	36	36	36	36	36	36	36	49.6	51.2	52.8	58	71	74	77	80	83	63.8	58	NA
XUT_16F-243,SUT420,CUT425	NA	chrXVI:607528-608920(+)	CUTs	2.3850759501200475e-6	1.8881355228152856e-6	2.4221592498495293e-8	1.7223998217385082e-8	6.583695425608916e-8	5.842811542217117e-8	1	1	NA	NA	NA	NA	49	49	49	49	49	49	49	49	49	49	49	82	82	82	82	82	82	82	82	82	82	82	NA	NA	NA	NA	NA	NA	NA	NA	NA	NA	NA	NA
XUT_16F-247,SUT421,CUT426	NA	chrXVI:620155-621923(+)	CUTs	1.6695531650840335e-5	1.699321970533757e-5	2.4221592498495295e-5	2.0668797860862098e-5	4.6085867979262415e-5	2.9214057711085587e-5	7	9	10	12	7	5	50	50	50	52	61.5	65.4	68.9	71.6	74.3	57.4285714285714	52	61	46.4	50	61	70	70.8	71.6	75.2	81.6	61.6666666666667	61	50.35	51.7	52.7	74	86	88.6	92.2	98.1	112.05	75.8	74	46.5
XUT_16F-27,SUT392	NA	chrXVI:75057-75561(+)	XUTs	1.6695531650840335e-5	1.5105084182522285e-5	1.2110796249247647e-5	8.61199910869254e-6	6.583695425608916e-6	1.1685623084434236e-5	7	8	5	5	1	2	46.3	46.6	46.9	51	57	57.6	58.9	61.6	64.3	53.5714285714286	51	48.5	39.3	42	48.5	66.75	69.2	71.65	74.4	77.2	53.875	48.5	56.8	57.6	58.4	62	64	68.2	72.4	76.6	80.8	65.4	62	56
XUT_16F-272	NA	chrXVI:680816-681077(+)	XUTs	2.3850759501200478e-8	1.8881355228152856e-6	2.4221592498495297e-6	1.7223998217385082e-6	6.583695425608916e-8	5.842811542217117e-8	NA	1	1	1	NA	NA	NA	NA	NA	NA	NA	NA	NA	NA	NA	NA	NA	71	71	71	71	71	71	71	71	71	71	71	82	82	82	82	82	82	82	82	82	82	82	NA
XUT_16F-28,CUT402,XUT_16F-30,SUT393,SUT394	NA	chrXVI:76691-82598(+)	CUTs	7.155227850360144e-6	5.664406568445857e-6	2.4221592498495297e-6	1.7223998217385082e-6	6.583695425608916e-8	5.842811542217117e-8	3	3	1	1	NA	NA	55.1	55.2	55.3	56	74.5	78.2	81.9	85.6	89.3	68	56	58	55.6	55.9	58	70.5	73	75.5	78	80.5	65.3333333333333	58	41	41	41	41	41	41	41	41	41	41	41	NA
XUT_16F-324,SUT423	NA	chrXVI:812514-813136(+)	XUTs	2.3850759501200478e-8	1.8881355228152856e-6	7.266477749548588e-6	5.1671994652155245e-6	6.583695425608916e-6	5.842811542217118e-6	NA	1	3	3	1	1	NA	NA	NA	NA	NA	NA	NA	NA	NA	NA	NA	66	66	66	66	66	66	66	66	66	66	66	16.3	20.6	24.9	55	69.5	72.4	75.3	78.2	81.1	50.3333333333333	55	70
XUT_16F-334,SUT425	NA	chrXVI:828427-829651(+)	XUTs	4.770151900240095e-6	1.8881355228152856e-6	2.4221592498495293e-8	1.7223998217385082e-6	6.583695425608916e-6	5.842811542217117e-8	2	1	NA	1	1	NA	43.8	44.6	45.4	51	55	55.8	56.6	57.4	58.2	51	51	52	52	52	52	52	52	52	52	52	52	52	NA	NA	NA	NA	NA	NA	NA	NA	NA	NA	NA	72
XUT_16F-35,SUT395	NA	chrXVI:95429-96668(+)	XUTs	2.3850759501200475e-6	5.664406568445857e-6	4.8443184996990595e-6	1.7223998217385082e-6	6.583695425608916e-8	5.842811542217117e-8	1	3	2	1	NA	NA	36	36	36	36	36	36	36	36	36	36	36	58	50	51	58	59.5	59.8	60.1	60.4	60.7	55.6666666666667	58	60.5	61	61.5	65	67.5	68	68.5	69	69.5	65	65	NA
XUT_16F-376,SUT428,SUT429	NA	chrXVI:924139-928552(+)	XUTs	9.54030380048019e-6	7.552542091261142e-6	9.688636999398119e-6	1.550159839564657e-5	6.583695425608916e-8	5.842811542217118e-6	4	4	4	9	NA	1	43.05	44.1	45.15	56	64.25	65	65.75	66.5	67.25	55.5	56	84.5	55.5	56.25	84.5	115.5	118.8	122.1	125.4	128.7	88.75	84.5	48.8	50.6	52.4	59.5	87.25	103.6	119.95	136.3	152.65	83.75	59.5	NA
XUT_16F-47	NA	chrXVI:128244-129732(+)	XUTs	4.770151900240095e-6	1.8881355228152856e-6	2.4221592498495293e-8	1.7223998217385082e-6	6.583695425608916e-8	5.842811542217117e-8	2	1	NA	1	NA	NA	31.4	32.8	34.2	44	51	52.4	53.8	55.2	56.6	44	44	29	29	29	29	29	29	29	29	29	29	29	NA	NA	NA	NA	NA	NA	NA	NA	NA	NA	NA	NA
XUT_16F-73	NA	chrXVI:188123-188708(+)	XUTs	2.3850759501200478e-8	1.8881355228152856e-6	2.4221592498495297e-6	1.7223998217385082e-8	6.583695425608916e-8	5.842811542217117e-8	NA	1	1	NA	NA	NA	NA	NA	NA	NA	NA	NA	NA	NA	NA	NA	NA	63	63	63	63	63	63	63	63	63	63	63	66	66	66	66	66	66	66	66	66	66	66	NA
XUT_16F-95,SUT397	NA	chrXVI:242995-244365(+)	XUTs	4.770151900240095e-6	5.664406568445857e-6	1.4532955499097176e-5	5.1671994652155245e-6	6.583695425608916e-8	5.842811542217117e-8	2	3	6	3	NA	NA	73.05	73.1	73.15	73.5	73.75	73.8	73.85	73.9	73.95	73.5	73.5	72	58.4	60.1	72	99.5	105	110.5	116	121.5	84.6666666666667	72	23	30	37	47	56.5	59	63.75	68.5	73.25	48.5	47	NA
XUT_16F-98	NA	chrXVI:253685-254564(+)	XUTs	4.770151900240095e-6	7.552542091261142e-6	7.266477749548588e-6	1.7223998217385082e-8	6.583695425608916e-8	5.842811542217117e-8	2	4	3	NA	NA	NA	53.55	54.1	54.65	58.5	61.25	61.8	62.35	62.9	63.45	58.5	58.5	72	68.9	69.35	72	78	81	84	87	90	76.25	72	54.9	56.8	58.7	72	89	92.4	95.8	99.2	102.6	77	72	NA
XUT_16R-143	NA	chrXVI:338924-339266(-)	XUTs	2.3850759501200478e-8	1.8881355228152856e-6	2.4221592498495293e-8	1.7223998217385082e-6	6.583695425608916e-8	5.842811542217117e-8	NA	1	NA	1	NA	NA	NA	NA	NA	NA	NA	NA	NA	NA	NA	NA	NA	60	60	60	60	60	60	60	60	60	60	60	NA	NA	NA	NA	NA	NA	NA	NA	NA	NA	NA	NA
XUT_16R-184,SUT815,CUT899	NA	chrXVI:443103-445087(-)	CUTs	9.54030380048019e-6	1.1328813136891713e-5	1.9377273998796238e-5	8.61199910869254e-6	6.583695425608916e-8	1.1685623084434236e-5	4	6	8	5	NA	2	68.1	70.2	72.3	84.5	98	103.4	108.8	114.2	119.6	90	84.5	64.5	30	43	64.5	69.5	71	71.75	72.5	73.25	55.6666666666667	64.5	54.9	59.8	64.3	70.5	79.25	79.6	79.95	82.4	85.2	71.5	70.5	NA
XUT_16R-192,SUT817	NA	chrXVI:458978-459861(-)	XUTs	2.3850759501200478e-8	5.664406568445857e-6	4.8443184996990595e-6	1.7223998217385082e-8	6.583695425608916e-8	5.842811542217117e-8	NA	3	2	NA	NA	NA	NA	NA	NA	NA	NA	NA	NA	NA	NA	NA	NA	70	63.6	64.4	70	74.5	75.4	76.3	77.2	78.1	70.3333333333333	70	38.3	38.6	38.9	41	42.5	42.8	43.1	43.4	43.7	41	41	NA
XUT_16R-239,SUT822	NA	chrXVI:556306-557686(-)	XUTs	7.155227850360144e-6	5.664406568445857e-6	7.266477749548588e-6	1.7223998217385082e-8	6.583695425608916e-8	5.842811542217118e-6	3	3	3	NA	NA	1	50.2	51.4	52.6	61	65.5	66.4	67.3	68.2	69.1	60	61	72	52	54.5	72	73	73.2	73.4	73.6	73.8	64.3333333333333	72	54.5	55	55.5	59	65.5	66.8	68.1	69.4	70.7	61.6666666666667	59	NA
XUT_16R-25,SUT805	NA	chrXVI:46726-47227(-)	XUTs	2.3850759501200478e-8	9.440677614076428e-6	2.4221592498495297e-6	1.7223998217385082e-6	6.583695425608916e-8	5.842811542217117e-8	NA	5	1	1	NA	NA	NA	NA	NA	NA	NA	NA	NA	NA	NA	NA	NA	54	51.8	52.2	54	63	64.2	65.4	66.6	67.8	58	54	69	69	69	69	69	69	69	69	69	69	69	NA
XUT_16R-278,SUT827	NA	chrXVI:619642-619983(-)	XUTs	2.3850759501200475e-6	5.664406568445857e-6	9.688636999398119e-6	1.7223998217385082e-6	6.583695425608916e-8	1.1685623084434236e-5	1	3	4	1	NA	2	62	62	62	62	62	62	62	62	62	62	62	69	62.6	63.4	69	73	73.8	74.6	75.4	76.2	69	69	41	44	47	58.5	69.75	76.2	82.65	89.1	95.55	64.25	58.5	NA
XUT_16R-29	NA	chrXVI:62662-63035(-)	XUTs	2.3850759501200475e-6	3.776271045630571e-6	2.4221592498495297e-6	3.4447996434770165e-6	6.583695425608916e-8	5.842811542217117e-8	1	2	1	2	NA	NA	98	98	98	98	98	98	98	98	98	98	98	60.5	48.9	50.35	60.5	67.75	69.2	70.65	72.1	73.55	60.5	60.5	65	65	65	65	65	65	65	65	65	65	65	NA
XUT_16R-314	NA	chrXVI:690844-691556(-)	XUTs	2.3850759501200478e-8	1.8881355228152856e-6	2.4221592498495293e-8	1.7223998217385082e-8	6.583695425608916e-8	5.842811542217117e-8	NA	1	NA	NA	NA	NA	NA	NA	NA	NA	NA	NA	NA	NA	NA	NA	NA	53	53	53	53	53	53	53	53	53	53	53	NA	NA	NA	NA	NA	NA	NA	NA	NA	NA	NA	NA
XUT_16R-343,SUT834	NA	chrXVI:769699-770711(-)	XUTs	2.3850759501200478e-8	7.552542091261142e-6	4.8443184996990595e-6	3.4447996434770165e-6	6.583695425608916e-6	5.842811542217117e-8	NA	4	2	2	1	NA	NA	NA	NA	NA	NA	NA	NA	NA	NA	NA	NA	72.5	52.4	56.6	72.5	73.5	73.8	74.1	74.4	74.7	66	72.5	19.35	22.7	26.05	49.5	66.25	69.6	72.95	76.3	79.65	49.5	49.5	80
XUT_16R-346	NA	chrXVI:776245-776711(-)	XUTs	2.3850759501200475e-6	5.664406568445857e-6	2.4221592498495297e-6	1.7223998217385082e-8	6.583695425608916e-8	5.842811542217117e-8	1	3	1	NA	NA	NA	12	12	12	12	12	12	12	12	12	12	12	66	65.2	65.3	66	69.5	70.2	70.9	71.6	72.3	68	66	59	59	59	59	59	59	59	59	59	59	59	NA
XUT_16R-348	NA	chrXVI:780312-781815(-)	XUTs	3.339106330168067e-5	1.699321970533757e-5	2.4221592498495295e-5	8.61199910869254e-6	2.6334781702435664e-5	1.1685623084434236e-5	14	9	10	5	4	2	44.15	49.5	52.75	65.5	74.5	82.2	94.25	110.5	136.9	74.9285714285714	65.5	76	62	66	76	80	81.6	83.2	89	99	76	76	45.65	53.3	55.35	65	70.25	71	71	71.3	72.65	62.5	65	52.45
XUT_16R-354,SUT837	NA	chrXVI:786650-787701(-)	XUTs	2.3850759501200475e-6	3.776271045630571e-6	9.688636999398119e-6	1.7223998217385082e-6	6.583695425608916e-8	5.842811542217117e-8	1	2	4	1	NA	NA	66	66	66	66	66	66	66	66	66	66	66	61	53.8	54.7	61	65.5	66.4	67.3	68.2	69.1	61	61	52.05	53.1	54.15	69.5	82.75	83.8	84.85	85.9	86.95	69.5	69.5	NA
XUT_16R-375,SUT842	NA	chrXVI:828353-829615(-)	XUTs	2.3850759501200475e-6	1.8881355228152856e-6	2.4221592498495297e-6	8.61199910869254e-6	6.583695425608916e-6	2.9214057711085587e-5	1	1	1	5	1	5	79	79	79	79	79	79	79	79	79	79	79	26	26	26	26	26	26	26	26	26	26	26	68	68	68	68	68	68	68	68	68	68	68	84
XUT_16R-399	NA	chrXVI:881214-882300(-)	XUTs	2.3850759501200478e-8	7.552542091261142e-6	2.4221592498495293e-8	1.7223998217385082e-6	6.583695425608916e-8	5.842811542217117e-8	NA	4	NA	1	NA	NA	NA	NA	NA	NA	NA	NA	NA	NA	NA	NA	NA	64.5	44.5	48.25	64.5	96.75	114.6	132.45	150.3	168.15	88	64.5	NA	NA	NA	NA	NA	NA	NA	NA	NA	NA	NA	NA
XUT_16R-404,SUT845	NA	chrXVI:885564-886144(-)	XUTs	7.155227850360144e-6	9.440677614076428e-6	4.8443184996990595e-6	5.1671994652155245e-6	6.583695425608916e-6	1.1685623084434236e-5	3	5	2	3	1	2	54.3	57.6	60.9	84	100	103.2	106.4	109.6	112.8	83.6666666666667	84	56	36.6	42.4	56	84	86.2	88.4	90.6	92.8	62.8	56	63.85	64.7	65.55	71.5	75.75	76.6	77.45	78.3	79.15	71.5	71.5	89
XUT_16R-422,SUT847	NA	chrXVI:935863-937882(-)	XUTs	7.155227850360144e-6	1.3216948659706998e-5	2.4221592498495297e-6	3.4447996434770165e-6	1.975108627682675e-5	5.842811542217118e-6	3	7	1	2	3	1	43.8	44.6	45.4	51	51.5	51.6	51.7	51.8	51.9	48.6666666666667	51	62	48.6	48.9	62	80.5	81.4	83.3	87.2	91.1	66.4285714285714	62	60	60	60	60	60	60	60	60	60	60	60	67.2
XUT_16R-54,SUT807	NA	chrXVI:114315-116373(-)	XUTs	2.3850759501200478e-8	3.776271045630571e-6	2.4221592498495293e-8	1.7223998217385082e-8	6.583695425608916e-8	5.842811542217117e-8	NA	2	NA	NA	NA	NA	NA	NA	NA	NA	NA	NA	NA	NA	NA	NA	NA	56.5	52.9	53.35	56.5	58.75	59.2	59.65	60.1	60.55	56.5	56.5	NA	NA	NA	NA	NA	NA	NA	NA	NA	NA	NA	NA
XUT_16R-69,SUT810	NA	chrXVI:145322-146913(-)	XUTs	2.3850759501200478e-8	1.8881355228152856e-6	2.4221592498495293e-8	1.7223998217385082e-8	6.583695425608916e-6	5.842811542217118e-6	NA	1	NA	NA	1	1	NA	NA	NA	NA	NA	NA	NA	NA	NA	NA	NA	110	110	110	110	110	110	110	110	110	110	110	NA	NA	NA	NA	NA	NA	NA	NA	NA	NA	NA	81
XUT_16R-8	NA	chrXVI:19309-21957(-)	XUTs	2.3850759501200475e-6	5.664406568445857e-6	7.266477749548588e-6	5.1671994652155245e-6	1.975108627682675e-5	5.842811542217118e-6	1	3	3	3	3	1	33	33	33	33	33	33	33	33	33	33	33	91	78.2	79.8	91	151	163	175	187	199	125.666666666667	91	37.6	39.2	40.8	52	58	59.2	60.4	61.6	62.8	50.6666666666667	52	52.5
XUT_1F-1	NA	chrI:11269-11785(+)	XUTs	2.3850759501200478e-8	1.8881355228152856e-6	2.4221592498495293e-8	1.7223998217385082e-8	6.583695425608916e-8	5.842811542217117e-8	NA	1	NA	NA	NA	NA	NA	NA	NA	NA	NA	NA	NA	NA	NA	NA	NA	62	62	62	62	62	62	62	62	62	62	62	NA	NA	NA	NA	NA	NA	NA	NA	NA	NA	NA	NA
XUT_1F-14	NA	chrI:27074-28174(+)	XUTs	4.770151900240095e-6	3.776271045630571e-6	4.8443184996990595e-6	5.1671994652155245e-6	1.975108627682675e-5	2.9214057711085587e-5	2	2	2	3	3	5	57.1	57.2	57.3	58	58.5	58.6	58.7	58.8	58.9	58	58	64.5	56.1	57.15	64.5	69.75	70.8	71.85	72.9	73.95	64.5	64.5	49.7	51.4	53.1	65	73.5	75.2	76.9	78.6	80.3	65	65	72.2
XUT_1F-23,SUT002,XUT_1F-25	NA	chrI:43127-45496(+)	XUTs	4.770151900240095e-6	1.3216948659706998e-5	4.8443184996990595e-6	1.7223998217385082e-6	6.583695425608916e-8	5.842811542217117e-8	2	7	2	1	NA	NA	49.55	50.1	50.65	54.5	57.25	57.8	58.35	58.9	59.45	54.5	54.5	54	46.8	47.7	54	63.5	63.8	64	64	64	55.1428571428571	54	49.4	49.8	50.2	53	55	55.4	55.8	56.2	56.6	53	53	NA
XUT_1F-4	NA	chrI:13726-16710(+)	XUTs	7.155227850360144e-6	1.3216948659706998e-5	9.688636999398119e-6	1.7223998217385082e-6	6.583695425608916e-6	5.842811542217117e-8	3	7	4	1	1	NA	53.1	54.2	55.3	63	66	66.6	67.2	67.8	68.4	61.3333333333333	63	61	58	58	61	66.5	68	71.4	78.6	85.8	66	61	51.35	52.7	54.05	60	66	69	72	75	78	62.75	60	79
XUT_1F-60,CUT002	NA	chrI:137743-138831(+)	CUTs	2.3850759501200475e-6	1.8881355228152856e-6	2.4221592498495297e-6	3.4447996434770165e-6	6.583695425608916e-8	5.842811542217118e-6	1	1	1	2	NA	1	80	80	80	80	80	80	80	80	80	80	80	51	51	51	51	51	51	51	51	51	51	51	46	46	46	46	46	46	46	46	46	46	46	NA
XUT_1F-90,SUT004	NA	chrI:197278-200030(+)	XUTs	2.3850759501200478e-8	1.8881355228152856e-6	2.4221592498495297e-6	3.4447996434770165e-6	6.583695425608916e-8	5.842811542217117e-8	NA	1	1	2	NA	NA	NA	NA	NA	NA	NA	NA	NA	NA	NA	NA	NA	76	76	76	76	76	76	76	76	76	76	76	79	79	79	79	79	79	79	79	79	79	79	NA
XUT_1R-108	NA	chrI:220241-220682(-)	XUTs	2.3850759501200478e-8	1.8881355228152856e-6	2.4221592498495293e-8	1.7223998217385082e-8	6.583695425608916e-8	5.842811542217118e-6	NA	1	NA	NA	NA	1	NA	NA	NA	NA	NA	NA	NA	NA	NA	NA	NA	55	55	55	55	55	55	55	55	55	55	55	NA	NA	NA	NA	NA	NA	NA	NA	NA	NA	NA	NA
XUT_1R-35	NA	chrI:65390-65728(-)	XUTs	2.3850759501200478e-8	3.776271045630571e-6	4.8443184996990595e-6	1.7223998217385082e-8	6.583695425608916e-8	5.842811542217117e-8	NA	2	2	NA	NA	NA	NA	NA	NA	NA	NA	NA	NA	NA	NA	NA	NA	74.5	73.3	73.45	74.5	75.25	75.4	75.55	75.7	75.85	74.5	74.5	67.45	68.9	70.35	80.5	87.75	89.2	90.65	92.1	93.55	80.5	80.5	NA
XUT_1R-87	NA	chrI:187091-188135(-)	XUTs	2.3850759501200478e-8	1.8881355228152856e-6	2.4221592498495297e-6	1.7223998217385082e-8	6.583695425608916e-8	5.842811542217117e-8	NA	1	1	NA	NA	NA	NA	NA	NA	NA	NA	NA	NA	NA	NA	NA	NA	133	133	133	133	133	133	133	133	133	133	133	72	72	72	72	72	72	72	72	72	72	72	NA
XUT_1R-90	NA	chrI:188794-189114(-)	XUTs	2.3850759501200478e-8	1.8881355228152856e-6	4.8443184996990595e-6	3.4447996434770165e-6	6.583695425608916e-8	5.842811542217118e-6	NA	1	2	2	NA	1	NA	NA	NA	NA	NA	NA	NA	NA	NA	NA	NA	40	40	40	40	40	40	40	40	40	40	40	43.7	44.4	45.1	50	53.5	54.2	54.9	55.6	56.3	50	50	NA
XUT_1R-91	NA	chrI:189573-190047(-)	XUTs	3.816121520192076e-5	2.0769490750968143e-5	2.1799433248645766e-5	1.8946398039123588e-5	2.6334781702435664e-5	4.089968079551982e-5	16	11	9	11	4	7	38.25	40.5	43	70	82.25	83	89.75	116.5	172.75	81.9375	70	64	56	58.5	64	68	68	69.5	71	71.5	63.4545454545455	64	27.6	33.2	38	60	68	68	68	69.4	72.2	54.5555555555556	60	55.35
XUT_2F-101	NA	chrII:288252-288844(+)	XUTs	2.3850759501200478e-8	3.776271045630571e-6	2.4221592498495293e-8	1.7223998217385082e-8	6.583695425608916e-8	5.842811542217118e-6	NA	2	NA	NA	NA	1	NA	NA	NA	NA	NA	NA	NA	NA	NA	NA	NA	64	62.4	62.6	64	65	65.2	65.4	65.6	65.8	64	64	NA	NA	NA	NA	NA	NA	NA	NA	NA	NA	NA	NA
XUT_2F-106	NA	chrII:292134-292764(+)	XUTs	2.3850759501200475e-6	5.664406568445857e-6	2.4221592498495297e-6	1.7223998217385082e-6	6.583695425608916e-8	5.842811542217117e-8	1	3	1	1	NA	NA	64	64	64	64	64	64	64	64	64	64	64	74	65.2	66.3	74	77	77.6	78.2	78.8	79.4	72.3333333333333	74	67	67	67	67	67	67	67	67	67	67	67	NA
XUT_2F-116,CUT011,CUT012,XUT_2F-118	NA	chrII:306246-307344(+)	CUTs	2.3850759501200478e-8	3.776271045630571e-6	2.4221592498495293e-8	5.1671994652155245e-6	6.583695425608916e-8	1.1685623084434236e-5	NA	2	NA	3	NA	2	NA	NA	NA	NA	NA	NA	NA	NA	NA	NA	NA	79.5	70.3	71.45	79.5	85.25	86.4	87.55	88.7	89.85	79.5	79.5	NA	NA	NA	NA	NA	NA	NA	NA	NA	NA	NA	NA
XUT_2F-125,CUT014	NA	chrII:324372-325360(+)	CUTs	4.770151900240095e-6	1.8881355228152856e-6	4.8443184996990595e-6	1.7223998217385082e-8	6.583695425608916e-8	1.1685623084434236e-5	2	1	2	NA	NA	2	66.95	67.9	68.85	75.5	80.25	81.2	82.15	83.1	84.05	75.5	75.5	57	57	57	57	57	57	57	57	57	57	57	63.9	64.8	65.7	72	76.5	77.4	78.3	79.2	80.1	72	72	NA
XUT_2F-145,SUT014	NA	chrII:362764-364715(+)	XUTs	1.4310455700720287e-5	3.209830388785985e-5	2.4221592498495295e-5	2.2391197682600605e-5	6.583695425608916e-8	5.842811542217118e-6	6	17	10	13	NA	1	22.75	33.5	44.25	56.5	59.5	60	60.25	60.5	60.75	50.1666666666667	56.5	70	53.8	55.4	70	78	78	78.6	81.8	89.6	68.7058823529412	70	47.35	48.7	49.7	61	68.25	77.8	97.5999999999999	119.4	148.2	74.4	61	NA
XUT_2F-146,CUT019	NA	chrII:365889-367098(+)	CUTs	2.3850759501200475e-6	1.8881355228152856e-6	9.688636999398119e-6	8.61199910869254e-6	6.583695425608916e-6	5.842811542217117e-8	1	1	4	5	1	NA	53	53	53	53	53	53	53	53	53	53	53	46	46	46	46	46	46	46	46	46	46	46	29.8	34.6	39.4	61.5	72.25	76	79.75	83.5	87.25	59.75	61.5	58
XUT_2F-177,CUT025	NA	chrII:427126-431775(+)	CUTs	1.1925379750600239e-5	1.1328813136891713e-5	7.266477749548588e-6	5.1671994652155245e-6	6.583695425608916e-8	1.7528434626651352e-5	5	6	3	3	NA	3	42.8	45.6	48.4	88	98	99.4	100.8	102.2	103.6	77	88	72	59.5	61.75	72	75.25	76	77.25	78.5	79.75	70	72	43.9	45.8	47.7	61	67.5	68.8	70.1	71.4	72.7	59	61	NA
XUT_2F-190,SUT018	NA	chrII:474276-477074(+)	XUTs	2.3850759501200478e-8	5.664406568445857e-6	7.266477749548588e-6	6.889599286954033e-6	6.583695425608916e-6	5.842811542217118e-6	NA	3	3	4	1	1	NA	NA	NA	NA	NA	NA	NA	NA	NA	NA	NA	68	56.8	58.2	68	68	68	68	68	68	63.3333333333333	68	62.1	62.2	62.3	63	79.5	82.8	86.1	89.4	92.7	73.6666666666667	63	64
XUT_2F-197,CUT027	NA	chrII:493074-493760(+)	CUTs	2.3850759501200478e-8	1.8881355228152856e-6	2.4221592498495293e-8	1.7223998217385082e-8	6.583695425608916e-8	5.842811542217117e-8	NA	1	NA	NA	NA	NA	NA	NA	NA	NA	NA	NA	NA	NA	NA	NA	NA	263	263	263	263	263	263	263	263	263	263	263	NA	NA	NA	NA	NA	NA	NA	NA	NA	NA	NA	NA
XUT_2F-2	NA	chrII:10620-13764(+)	XUTs	2.3850759501200478e-8	3.776271045630571e-6	2.4221592498495293e-8	1.7223998217385082e-8	6.583695425608916e-8	5.842811542217117e-8	NA	2	NA	NA	NA	NA	NA	NA	NA	NA	NA	NA	NA	NA	NA	NA	NA	72.5	71.3	71.45	72.5	73.25	73.4	73.55	73.7	73.85	72.5	72.5	NA	NA	NA	NA	NA	NA	NA	NA	NA	NA	NA	NA
XUT_2F-206,SUT019	NA	chrII:532461-533319(+)	XUTs	2.3850759501200475e-6	3.776271045630571e-6	4.8443184996990595e-6	1.7223998217385082e-8	6.583695425608916e-8	5.842811542217118e-6	1	2	2	NA	NA	1	93	93	93	93	93	93	93	93	93	93	93	79	74.2	74.8	79	82	82.6	83.2	83.8	84.4	79	79	40.8	41.6	42.4	48	52	52.8	53.6	54.4	55.2	48	48	NA
XUT_2F-242,CUT030	NA	chrII:614214-616167(+)	CUTs	2.3850759501200478e-8	1.3216948659706998e-5	4.8443184996990595e-6	1.7223998217385082e-8	6.583695425608916e-8	5.842811542217117e-8	NA	7	2	NA	NA	NA	NA	NA	NA	NA	NA	NA	NA	NA	NA	NA	NA	63	38.4	48.6	63	65	66.2	69.8	78.2	86.6	59.8571428571429	63	54.9	55.8	56.7	63	67.5	68.4	69.3	70.2	71.1	63	63	NA
XUT_2F-32	NA	chrII:121996-122344(+)	XUTs	2.3850759501200475e-6	1.8881355228152856e-6	2.4221592498495293e-8	1.7223998217385082e-8	6.583695425608916e-8	5.842811542217117e-8	1	1	NA	NA	NA	NA	54	54	54	54	54	54	54	54	54	54	54	89	89	89	89	89	89	89	89	89	89	89	NA	NA	NA	NA	NA	NA	NA	NA	NA	NA	NA	NA
XUT_2F-340	NA	chrII:807262-808334(+)	XUTs	9.54030380048019e-6	3.776271045630571e-6	1.4532955499097176e-5	1.7223998217385082e-6	6.583695425608916e-8	5.842811542217117e-8	4	2	6	1	NA	NA	46.35	47.7	49.05	55	61.75	65.2	68.65	72.1	75.55	58.5	55	70	59.6	60.9	70	76.5	77.8	79.1	80.4	81.7	70	70	61	63	65	72	75.75	77	80.25	83.5	86.75	72.8333333333333	72	NA
XUT_2F-50,SUT006	NA	chrII:164469-165007(+)	XUTs	4.770151900240095e-6	1.8881355228152856e-6	2.4221592498495293e-8	1.7223998217385082e-8	6.583695425608916e-6	5.842811542217117e-8	2	1	NA	NA	1	NA	59.85	60.7	61.55	67.5	71.75	72.6	73.45	74.3	75.15	67.5	67.5	60	60	60	60	60	60	60	60	60	60	60	NA	NA	NA	NA	NA	NA	NA	NA	NA	NA	NA	62
XUT_2F-87,SUT010	NA	chrII:251287-252147(+)	XUTs	9.54030380048019e-6	3.776271045630571e-6	2.4221592498495297e-6	1.7223998217385082e-8	6.583695425608916e-8	5.842811542217118e-6	4	2	1	NA	NA	1	63.15	63.3	63.45	64	67.25	69.2	71.15	73.1	75.05	67	64	66.5	64.5	64.75	66.5	67.75	68	68.25	68.5	68.75	66.5	66.5	67	67	67	67	67	67	67	67	67	67	67	NA
XUT_2F-93	NA	chrII:258149-258828(+)	XUTs	2.3850759501200478e-8	1.8881355228152856e-6	2.4221592498495297e-6	1.7223998217385082e-8	6.583695425608916e-8	5.842811542217117e-8	NA	1	1	NA	NA	NA	NA	NA	NA	NA	NA	NA	NA	NA	NA	NA	NA	72	72	72	72	72	72	72	72	72	72	72	57	57	57	57	57	57	57	57	57	57	57	NA
XUT_2R-127,SUT445	NA	chrII:301353-304756(-)	XUTs	7.155227850360144e-6	7.552542091261142e-6	9.688636999398119e-6	6.889599286954033e-6	6.583695425608916e-6	5.842811542217117e-8	3	4	4	4	1	NA	62.4	63.8	65.2	75	86	88.2	90.4	92.6	94.8	77.6666666666667	75	66	59.4	60.6	66	71.25	73.8	76.35	78.9	81.45	68.25	66	44.5	46	47.5	54.5	60.5	63.2	65.9	68.6	71.3	56.5	54.5	45
XUT_2R-154	NA	chrII:349637-350769(-)	XUTs	2.3850759501200478e-8	1.8881355228152856e-6	2.4221592498495297e-6	1.7223998217385082e-8	6.583695425608916e-8	5.842811542217117e-8	NA	1	1	NA	NA	NA	NA	NA	NA	NA	NA	NA	NA	NA	NA	NA	NA	107	107	107	107	107	107	107	107	107	107	107	61	61	61	61	61	61	61	61	61	61	61	NA
XUT_2R-172	NA	chrII:390125-390772(-)	XUTs	2.3850759501200475e-6	3.776271045630571e-6	2.4221592498495293e-8	3.4447996434770165e-6	6.583695425608916e-6	1.1685623084434236e-5	1	2	NA	2	1	2	61	61	61	61	61	61	61	61	61	61	61	40.5	16.9	19.85	40.5	55.25	58.2	61.15	64.1	67.05	40.5	40.5	NA	NA	NA	NA	NA	NA	NA	NA	NA	NA	NA	60
XUT_2R-256,SUT449	NA	chrII:601272-602308(-)	XUTs	2.3850759501200475e-6	5.664406568445857e-6	7.266477749548588e-6	1.7223998217385082e-8	6.583695425608916e-6	5.842811542217117e-8	1	3	3	NA	1	NA	303	303	303	303	303	303	303	303	303	303	303	77	68.2	69.3	77	87	89	91	93	95	80	77	67.9	69.8	71.7	85	96	98.2	100.4	102.6	104.8	86	85	81
XUT_2R-264	NA	chrII:628817-629851(-)	XUTs	2.8620911401440575e-5	2.0769490750968143e-5	9.688636999398119e-6	1.8946398039123588e-5	6.583695425608916e-6	5.842811542217118e-6	12	11	4	11	1	1	39.9	57.4	59.6	72	91	97.6	104.55	111.7	117.05	76.5	72	83	60	61.5	83	91.5	94	95.5	97	106	81.8181818181818	83	58.45	58.9	59.35	63	69.25	71.8	74.35	76.9	79.45	66.5	63	38
XUT_2R-307	NA	chrII:722287-723035(-)	XUTs	2.3850759501200478e-8	7.552542091261142e-6	4.8443184996990595e-6	1.7223998217385082e-6	6.583695425608916e-8	5.842811542217118e-6	NA	4	2	1	NA	1	NA	NA	NA	NA	NA	NA	NA	NA	NA	NA	NA	63	57.4	58.6	63	64.5	65.4	66.3	67.2	68.1	62.5	63	57.3	57.6	57.9	60	61.5	61.8	62.1	62.4	62.7	60	60	NA
XUT_2R-342,SUT451	NA	chrII:786209-786872(-)	XUTs	2.3850759501200477e-5	3.209830388785985e-5	1.9377273998796238e-5	6.889599286954033e-6	1.3167390851217832e-5	1.1685623084434236e-5	10	17	8	4	2	2	52.05	56.1	59.1	70	77.75	81.8	85.85	89.2	90.1	70.4	70	63	40.2	47	63	73	77	79.2	81.2	83.6	61.3529411764706	63	54.85	58.7	62.3	76	86.75	90.6	94.45	99.8	105.4	77.875	76	40.5
XUT_2R-343,SUT452,XUT_2R-344	NA	chrII:788502-792589(-)	XUTs	9.54030380048019e-6	9.440677614076428e-6	4.8443184996990595e-6	6.889599286954033e-6	6.583695425608916e-8	2.3371246168868473e-5	4	5	2	4	NA	4	54	57	60	77.5	88.5	91.2	93.9	96.6	99.3	77	77.5	58	52.4	52.6	58	60	70.4	80.8	91.2	101.6	67	58	62.95	63.9	64.85	71.5	76.25	77.2	78.15	79.1	80.05	71.5	71.5	NA
XUT_2R-43	NA	chrII:114846-115359(-)	XUTs	2.3850759501200478e-8	1.8881355228152856e-6	2.4221592498495293e-8	1.7223998217385082e-8	6.583695425608916e-8	5.842811542217117e-8	NA	1	NA	NA	NA	NA	NA	NA	NA	NA	NA	NA	NA	NA	NA	NA	NA	47	47	47	47	47	47	47	47	47	47	47	NA	NA	NA	NA	NA	NA	NA	NA	NA	NA	NA	NA
XUT_2R-48,SUT438	NA	chrII:126053-127563(-)	XUTs	4.770151900240095e-6	3.776271045630571e-6	2.4221592498495297e-6	3.4447996434770165e-6	6.583695425608916e-8	5.842811542217118e-6	2	2	1	2	NA	1	64.75	65.5	66.25	71.5	75.25	76	76.75	77.5	78.25	71.5	71.5	65	51.4	53.1	65	73.5	75.2	76.9	78.6	80.3	65	65	58	58	58	58	58	58	58	58	58	58	58	NA
XUT_2R-63,SUT439	NA	chrII:165962-166967(-)	XUTs	7.155227850360144e-6	9.440677614076428e-6	7.266477749548588e-6	1.0334398930431049e-5	6.583695425608916e-6	1.1685623084434236e-5	3	5	3	6	1	2	49.7	50.4	51.1	56	56.5	56.6	56.7	56.8	56.9	54	56	72	56.6	57.4	72	74	81.8	89.6	97.4	105.2	74.6	72	65.3	65.6	65.9	68	70	70.4	70.8	71.2	71.6	68.3333333333333	68	67
XUT_2R-65,SUT440	NA	chrII:169341-169998(-)	XUTs	3.1005987351560624e-5	1.1328813136891713e-5	1.2110796249247647e-5	1.3779198573908066e-5	3.291847712804458e-5	1.1685623084434236e-5	13	6	5	8	5	2	41.2	44.2	44.8	64	76	82.6	87.4	88.6	146.2	75.2307692307692	64	52.5	7	8	52.5	66.25	69	70.75	72.5	74.25	44	52.5	53.6	55.2	56.8	64	69	69.6	70.2	70.8	71.4	63.4	64	52.8
XUT_2R-85	NA	chrII:218229-221050(-)	XUTs	2.3850759501200478e-8	1.8881355228152856e-6	2.4221592498495293e-8	1.7223998217385082e-8	6.583695425608916e-8	5.842811542217117e-8	NA	1	NA	NA	NA	NA	NA	NA	NA	NA	NA	NA	NA	NA	NA	NA	NA	50	50	50	50	50	50	50	50	50	50	50	NA	NA	NA	NA	NA	NA	NA	NA	NA	NA	NA	NA
XUT_2R-86	NA	chrII:221281-221552(-)	XUTs	2.3850759501200478e-8	1.8881355228152856e-6	2.4221592498495293e-8	1.7223998217385082e-8	6.583695425608916e-6	5.842811542217117e-8	NA	1	NA	NA	1	NA	NA	NA	NA	NA	NA	NA	NA	NA	NA	NA	NA	62	62	62	62	62	62	62	62	62	62	62	NA	NA	NA	NA	NA	NA	NA	NA	NA	NA	NA	53
XUT_3F-108,SUT038	NA	chrIII:242570-244223(+)	XUTs	2.3850759501200475e-6	3.776271045630571e-6	7.266477749548588e-6	1.7223998217385082e-8	1.3167390851217832e-5	5.842811542217118e-6	1	2	3	NA	2	1	103	103	103	103	103	103	103	103	103	103	103	66	63.6	63.9	66	67.5	67.8	68.1	68.4	68.7	66	66	70.1	70.2	70.3	71	72	72.2	72.4	72.6	72.8	71.3333333333333	71	50.45
XUT_3F-31	NA	chrIII:74616-75423(+)	XUTs	2.3850759501200475e-6	1.8881355228152856e-6	7.266477749548588e-6	1.7223998217385082e-6	6.583695425608916e-8	5.842811542217118e-6	1	1	3	1	NA	1	67	67	67	67	67	67	67	67	67	67	67	73	73	73	73	73	73	73	73	73	73	73	52.7	53.4	54.1	59	59.5	59.6	59.7	59.8	59.9	57	59	NA
XUT_3F-5	NA	chrIII:29540-30536(+)	XUTs	1.1925379750600239e-5	2.6433897319413996e-5	2.4221592498495295e-5	5.1671994652155245e-6	6.583695425608916e-8	5.842811542217118e-6	5	14	10	3	NA	1	57.8	60.6	63.4	79	90	90.6	91.2	91.8	92.4	77.2	79	74	55.7	61.55	74	87.75	91.6	94.85	105.9	113.45	76.7142857142857	74	44.55	53.1	56.75	71.5	78.75	81.4	84.55	95.8	135.4	78.1	71.5	NA
XUT_3F-58,SUT031	NA	chrIII:125167-127021(+)	XUTs	4.770151900240095e-6	5.664406568445857e-6	9.688636999398119e-6	5.1671994652155245e-6	6.583695425608916e-8	5.842811542217118e-6	2	3	4	3	NA	1	63.45	63.9	64.35	67.5	69.75	70.2	70.65	71.1	71.55	67.5	67.5	64	53.6	54.9	64	87	91.6	96.2	100.8	105.4	75	64	64.45	64.9	65.35	74.5	83	83.6	84.2	84.8	85.4	74.75	74.5	NA
XUT_3F-6	NA	chrIII:30657-31231(+)	XUTs	1.4310455700720287e-5	2.2657626273783426e-5	1.6955114748946706e-5	5.1671994652155245e-6	6.583695425608916e-6	5.842811542217117e-8	6	12	7	3	1	NA	63.25	63.5	63.75	73.5	83.25	85	90.25	95.5	100.75	77.5	73.5	66	58.3	59.95	66	70.5	71.6	73.75	76.5	96.8	70.5	66	59.2	60.4	61.6	69	74	75.8	79.1	85.4	91.7	71.8571428571429	69	95
XUT_3F-61	NA	chrIII:132257-133886(+)	XUTs	2.3850759501200478e-8	3.776271045630571e-6	2.4221592498495293e-8	1.7223998217385082e-6	6.583695425608916e-8	5.842811542217117e-8	NA	2	NA	1	NA	NA	NA	NA	NA	NA	NA	NA	NA	NA	NA	NA	NA	73	53	55.5	73	85.5	88	90.5	93	95.5	73	73	NA	NA	NA	NA	NA	NA	NA	NA	NA	NA	NA	NA
XUT_3F-65	NA	chrIII:147843-148622(+)	XUTs	2.3850759501200478e-8	1.8881355228152856e-6	2.4221592498495293e-8	1.7223998217385082e-8	6.583695425608916e-8	5.842811542217117e-8	NA	1	NA	NA	NA	NA	NA	NA	NA	NA	NA	NA	NA	NA	NA	NA	NA	80	80	80	80	80	80	80	80	80	80	80	NA	NA	NA	NA	NA	NA	NA	NA	NA	NA	NA	NA
XUT_3F-71,SUT032	NA	chrIII:157567-159258(+)	XUTs	9.54030380048019e-6	7.552542091261142e-6	7.266477749548588e-6	1.0334398930431049e-5	3.291847712804458e-5	2.3371246168868473e-5	4	4	3	6	5	4	28.6	32.2	35.8	53.5	61.25	63.2	65.15	67.1	69.05	50.75	53.5	73	64.2	64.8	73	85	88.6	92.2	95.8	99.4	78	73	66.6	70.2	73.8	99	286.5	324	361.5	399	436.5	212	99	60.6
XUT_3F-74	NA	chrIII:160625-161848(+)	XUTs	2.3850759501200478e-8	1.8881355228152856e-6	4.8443184996990595e-6	1.7223998217385082e-8	6.583695425608916e-8	5.842811542217117e-8	NA	1	2	NA	NA	NA	NA	NA	NA	NA	NA	NA	NA	NA	NA	NA	NA	53	53	53	53	53	53	53	53	53	53	53	62.5	63	63.5	67	69.5	70	70.5	71	71.5	67	67	NA
XUT_3F-99	NA	chrIII:210412-210827(+)	XUTs	2.3850759501200475e-6	3.776271045630571e-6	2.4221592498495293e-8	1.7223998217385082e-8	6.583695425608916e-8	5.842811542217117e-8	1	2	NA	NA	NA	NA	99	99	99	99	99	99	99	99	99	99	99	71	36.6	40.9	71	92.5	96.8	101.1	105.4	109.7	71	71	NA	NA	NA	NA	NA	NA	NA	NA	NA	NA	NA	NA
XUT_3R-106,SUT458	NA	chrIII:224335-227886(-)	XUTs	7.155227850360144e-6	1.699321970533757e-5	1.2110796249247647e-5	5.1671994652155245e-6	6.583695425608916e-6	5.842811542217117e-8	3	9	5	3	1	NA	49.5	55	60.5	99	103	103.8	104.6	105.4	106.2	83.3333333333333	99	74	48.4	53.6	74	79	81	83	86.2	90.6	68.8888888888889	74	49.4	49.8	50.2	53	54	54.4	54.8	55.2	55.6	52.6	53	67
XUT_3R-136	NA	chrIII:299575-300624(-)	XUTs	4.770151900240095e-6	9.440677614076428e-6	2.4221592498495297e-6	3.4447996434770165e-6	1.975108627682675e-5	5.842811542217117e-8	2	5	1	2	3	NA	55.25	56.5	57.75	66.5	72.75	74	75.25	76.5	77.75	66.5	66.5	67	58.4	58.6	67	70	70	70	70	70	64.8	67	72	72	72	72	72	72	72	72	72	72	72	59.4
XUT_3R-144,SUT459	NA	chrIII:308247-310026(-)	XUTs	1.908060760096038e-5	7.552542091261142e-6	1.6955114748946706e-5	1.722399821738508e-5	1.3167390851217832e-5	2.3371246168868473e-5	8	4	7	10	2	4	42.05	50.1	57.15	71	81.5	83.6	85.7	112.7	143.85	79.25	71	68.5	59.4	60.6	68.5	91.75	103.6	115.45	127.3	139.15	86.25	68.5	58.8	60.6	62.4	71	83.5	84.4	86.5	91	95.5	75.4285714285714	71	68.6
XUT_3R-44,SUT455	NA	chrIII:113183-114278(-)	XUTs	4.770151900240095e-6	7.552542091261142e-6	4.8443184996990595e-6	5.1671994652155245e-6	6.583695425608916e-6	5.842811542217117e-8	2	4	2	3	1	NA	51.1	51.2	51.3	52	52.5	52.6	52.7	52.8	52.9	52	52	62	51.5	52.25	62	69.5	69.8	70.1	70.4	70.7	61.25	62	71	71	71	71	71	71	71	71	71	71	71	73
XUT_3R-46,SUT456	NA	chrIII:115094-117286(-)	XUTs	2.3850759501200475e-6	3.776271045630571e-6	7.266477749548588e-6	3.4447996434770165e-6	6.583695425608916e-6	5.842811542217117e-8	1	2	3	2	1	NA	46	46	46	46	46	46	46	46	46	46	46	96	86.4	87.6	96	102	103.2	104.4	105.6	106.8	96	96	45.4	45.8	46.2	49	74	79	84	89	94	64.3333333333333	49	79
XUT_3R-67	NA	chrIII:152205-152591(-)	XUTs	2.3850759501200475e-6	1.8881355228152856e-6	2.4221592498495297e-6	3.4447996434770165e-6	6.583695425608916e-6	5.842811542217117e-8	1	1	1	2	1	NA	68	68	68	68	68	68	68	68	68	68	68	61	61	61	61	61	61	61	61	61	61	61	63	63	63	63	63	63	63	63	63	63	63	53
XUT_4F-115	NA	chrIV:219362-219814(+)	XUTs	2.3850759501200475e-6	9.440677614076428e-6	4.8443184996990595e-6	3.4447996434770165e-6	1.975108627682675e-5	5.842811542217117e-8	1	5	2	2	3	NA	56	56	56	56	56	56	56	56	56	56	56	55	47.8	49.2	55	58	63.6	69.2	74.8	80.4	59.2	55	39.4	41.8	44.2	61	73	75.4	77.8	80.2	82.6	61	61	58.2
XUT_4F-160,SUT043	NA	chrIV:312674-314163(+)	XUTs	7.155227850360144e-6	7.552542091261142e-6	2.4221592498495297e-6	5.1671994652155245e-6	6.583695425608916e-6	5.842811542217117e-8	3	4	1	3	1	NA	51.3	51.6	51.9	54	54.5	54.6	54.7	54.8	54.9	53.3333333333333	54	66	50.2	52.3	66	78	81.6	85.2	88.8	92.4	68.5	66	70	70	70	70	70	70	70	70	70	70	70	67
XUT_4F-162,SUT045	NA	chrIV:320199-321028(+)	XUTs	7.155227850360144e-6	9.440677614076428e-6	2.4221592498495297e-6	3.4447996434770165e-6	6.583695425608916e-8	5.842811542217118e-6	3	5	1	2	NA	1	59.9	60.8	61.7	68	71.5	72.2	72.9	73.6	74.3	67.3333333333333	68	70	58	59	70	72	87.6	103.2	118.8	134.4	81.8	70	78	78	78	78	78	78	78	78	78	78	78	NA
XUT_4F-175	NA	chrIV:357455-359301(+)	XUTs	9.54030380048019e-6	1.8881355228152856e-6	2.4221592498495297e-6	3.4447996434770165e-6	6.583695425608916e-8	1.1685623084434236e-5	4	1	1	2	NA	2	39.15	42.3	45.45	59	68.75	73.4	78.05	82.7	87.35	61.5	59	59	59	59	59	59	59	59	59	59	59	59	56	56	56	56	56	56	56	56	56	56	56	NA
XUT_4F-181	NA	chrIV:367349-368437(+)	XUTs	2.3850759501200475e-6	1.8881355228152856e-6	2.4221592498495293e-8	1.7223998217385082e-8	6.583695425608916e-8	5.842811542217117e-8	1	1	NA	NA	NA	NA	64	64	64	64	64	64	64	64	64	64	64	66	66	66	66	66	66	66	66	66	66	66	NA	NA	NA	NA	NA	NA	NA	NA	NA	NA	NA	NA
XUT_4F-193	NA	chrIV:387163-387700(+)	XUTs	2.3850759501200478e-8	3.776271045630571e-6	2.4221592498495293e-8	1.7223998217385082e-8	6.583695425608916e-8	5.842811542217117e-8	NA	2	NA	NA	NA	NA	NA	NA	NA	NA	NA	NA	NA	NA	NA	NA	NA	65	62.6	62.9	65	66.5	66.8	67.1	67.4	67.7	65	65	NA	NA	NA	NA	NA	NA	NA	NA	NA	NA	NA	NA
XUT_4F-204,SUT049	NA	chrIV:407478-408201(+)	XUTs	2.3850759501200475e-6	1.3216948659706998e-5	1.4532955499097176e-5	8.61199910869254e-6	6.583695425608916e-8	5.842811542217118e-6	1	7	6	5	NA	1	130	130	130	130	130	130	130	130	130	130	130	64	44	44	64	86.5	91	94.5	96	97.5	68.7142857142857	64	42.25	48.5	54.75	70.5	77.75	78	82.5	87	91.5	68.6666666666667	70.5	NA
XUT_4F-231	NA	chrIV:470954-471721(+)	XUTs	2.3850759501200475e-6	1.8881355228152856e-6	2.4221592498495297e-6	1.7223998217385082e-8	6.583695425608916e-8	5.842811542217118e-6	1	1	1	NA	NA	1	78	78	78	78	78	78	78	78	78	78	78	63	63	63	63	63	63	63	63	63	63	63	92	92	92	92	92	92	92	92	92	92	92	NA
XUT_4F-248,SUT052,CUT064	NA	chrIV:501454-502362(+)	CUTs	7.155227850360144e-6	1.8881355228152856e-6	2.4221592498495297e-6	1.7223998217385082e-8	6.583695425608916e-6	5.842811542217118e-6	3	1	1	NA	1	1	64.3	64.6	64.9	67	75.5	77.2	78.9	80.6	82.3	71.6666666666667	67	54	54	54	54	54	54	54	54	54	54	54	49	49	49	49	49	49	49	49	49	49	49	77
XUT_4F-255	NA	chrIV:511974-513339(+)	XUTs	1.6695531650840335e-5	3.209830388785985e-5	2.6643751748344823e-5	1.3779198573908066e-5	2.6334781702435664e-5	3.5056869253302704e-5	7	17	11	8	4	6	53.5	55	56.5	76	77	77	77.1	77.4	77.7	69.7142857142857	76	74	49.2	55.2	74	77	84.2	87.8	93.8	108.2	73.2352941176471	74	40.5	53	53	63	66	66	68.5	71	76.5	60.1818181818182	63	57.2
XUT_4F-272,SUT056	NA	chrIV:556685-557143(+)	XUTs	2.3850759501200478e-8	1.8881355228152856e-6	2.4221592498495297e-6	1.7223998217385082e-6	6.583695425608916e-8	5.842811542217117e-8	NA	1	1	1	NA	NA	NA	NA	NA	NA	NA	NA	NA	NA	NA	NA	NA	57	57	57	57	57	57	57	57	57	57	57	55	55	55	55	55	55	55	55	55	55	55	NA
XUT_4F-273,CUT066	NA	chrIV:562644-563459(+)	CUTs	2.3850759501200475e-6	3.776271045630571e-6	2.4221592498495293e-8	1.7223998217385082e-8	6.583695425608916e-8	5.842811542217117e-8	1	2	NA	NA	NA	NA	53	53	53	53	53	53	53	53	53	53	53	69	66.6	66.9	69	70.5	70.8	71.1	71.4	71.7	69	69	NA	NA	NA	NA	NA	NA	NA	NA	NA	NA	NA	NA
XUT_4F-30	NA	chrIV:49842-51040(+)	XUTs	9.54030380048019e-6	1.1328813136891713e-5	1.2110796249247647e-5	1.2056798752169556e-5	6.583695425608916e-8	5.842811542217118e-6	4	6	5	7	NA	1	65.45	65.9	66.35	71	85.75	92.8	99.85	106.9	113.95	82	71	81	56.5	57.75	81	100.25	104	105.5	107	108.5	81.5	81	50.8	52.6	54.4	60	71	71.4	71.8	72.2	72.6	62.2	60	NA
XUT_4F-306	NA	chrIV:617735-618407(+)	XUTs	9.54030380048019e-6	1.1328813136891713e-5	1.4532955499097176e-5	3.4447996434770165e-6	6.583695425608916e-6	5.842811542217117e-8	4	6	6	2	1	NA	56.45	56.9	57.35	60	62.25	63	63.75	64.5	65.25	60.5	60	74	49	53	74	88.75	93	106	119	132	80.6666666666667	74	44	48	52	61.5	66.5	68	76.5	85	93.5	64.8333333333333	61.5	59
XUT_4F-32,SUT041	NA	chrIV:59124-60697(+)	XUTs	4.770151900240095e-6	3.776271045630571e-6	2.4221592498495297e-6	1.7223998217385082e-8	6.583695425608916e-8	5.842811542217117e-8	2	2	1	NA	NA	NA	69.65	70.3	70.95	75.5	78.75	79.4	80.05	80.7	81.35	75.5	75.5	56	52.8	53.2	56	58	58.4	58.8	59.2	59.6	56	56	78	78	78	78	78	78	78	78	78	78	78	NA
XUT_4F-341,SUT060,XUT_4F-342	NA	chrIV:721990-726500(+)	XUTs	4.770151900240095e-6	3.776271045630571e-6	2.4221592498495293e-8	8.61199910869254e-6	3.95021725536535e-5	5.842811542217117e-8	2	2	NA	5	6	NA	59.75	60.5	61.25	66.5	70.25	71	71.75	72.5	73.25	66.5	66.5	93.5	88.3	88.95	93.5	96.75	97.4	98.05	98.7	99.35	93.5	93.5	NA	NA	NA	NA	NA	NA	NA	NA	NA	NA	NA	52.5
XUT_4F-384	NA	chrIV:806024-806489(+)	XUTs	2.3850759501200478e-8	1.8881355228152856e-6	4.8443184996990595e-6	1.7223998217385082e-8	6.583695425608916e-8	5.842811542217117e-8	NA	1	2	NA	NA	NA	NA	NA	NA	NA	NA	NA	NA	NA	NA	NA	NA	68	68	68	68	68	68	68	68	68	68	68	58.7	59.4	60.1	65	68.5	69.2	69.9	70.6	71.3	65	65	NA
XUT_4F-43,CUT050	NA	chrIV:73532-76623(+)	CUTs	2.3850759501200478e-8	9.440677614076428e-6	4.8443184996990595e-6	1.7223998217385082e-8	6.583695425608916e-8	5.842811542217117e-8	NA	5	2	NA	NA	NA	NA	NA	NA	NA	NA	NA	NA	NA	NA	NA	NA	77	59	59	77	85	87	89	91	93	75	77	54.2	55.4	56.6	65	71	72.2	73.4	74.6	75.8	65	65	NA
XUT_4F-446,SUT063	NA	chrIV:968027-969795(+)	XUTs	4.770151900240095e-6	1.5105084182522285e-5	7.266477749548588e-6	1.7223998217385082e-6	1.975108627682675e-5	1.7528434626651352e-5	2	8	3	1	3	3	77.2	77.4	77.6	79	80	80.2	80.4	80.6	80.8	79	79	67	47.6	56.25	67	73	74.4	75.8	78.4	81.2	63.875	67	59.1	59.2	59.3	60	68.5	70.2	71.9	73.6	75.3	65.3333333333333	60	61.3
XUT_4F-447,SUT064	NA	chrIV:976479-977825(+)	XUTs	1.908060760096038e-5	1.699321970533757e-5	1.4532955499097176e-5	1.550159839564657e-5	4.6085867979262415e-5	1.1685623084434236e-5	8	9	6	9	7	2	56.5	60	63.1	73.5	77.5	79.6	81.7	89.2	97.6	74	73.5	64	47.6	53.4	64	73	75	77	78.2	78.6	62.5555555555556	64	41.75	48.5	55.25	75	79.75	81	81.5	82	82.5	68.5	75	58.3
XUT_4F-449	NA	chrIV:979511-980109(+)	XUTs	2.3850759501200478e-8	3.776271045630571e-6	4.8443184996990595e-6	1.7223998217385082e-8	6.583695425608916e-8	5.842811542217117e-8	NA	2	2	NA	NA	NA	NA	NA	NA	NA	NA	NA	NA	NA	NA	NA	NA	55	54.2	54.3	55	55.5	55.6	55.7	55.8	55.9	55	55	80.65	81.3	81.95	86.5	89.75	90.4	91.05	91.7	92.35	86.5	86.5	NA
XUT_4F-467,SUT065	NA	chrIV:1013458-1016877(+)	XUTs	9.54030380048019e-6	1.3216948659706998e-5	7.266477749548588e-6	6.889599286954033e-6	6.583695425608916e-6	2.9214057711085587e-5	4	7	3	4	1	5	56.15	56.3	56.45	62	67	67	67	67	67	61.75	62	74	45	64.5	74	80	81.8	84.1	87.4	90.7	68.1428571428571	74	54.5	56	57.5	68	72.5	73.4	74.3	75.2	76.1	66	68	59
XUT_4F-473	NA	chrIV:1022150-1022976(+)	XUTs	2.3850759501200478e-8	3.776271045630571e-6	2.4221592498495297e-6	3.4447996434770165e-6	1.3167390851217832e-5	5.842811542217117e-8	NA	2	1	2	2	NA	NA	NA	NA	NA	NA	NA	NA	NA	NA	NA	NA	77.5	74.7	75.05	77.5	79.25	79.6	79.95	80.3	80.65	77.5	77.5	80	80	80	80	80	80	80	80	80	80	80	75.2
XUT_4F-491	NA	chrIV:1049878-1050559(+)	XUTs	4.770151900240095e-6	7.552542091261142e-6	7.266477749548588e-6	1.7223998217385082e-6	6.583695425608916e-8	1.1685623084434236e-5	2	4	3	1	NA	2	74.75	75.5	76.25	81.5	85.25	86	86.75	87.5	88.25	81.5	81.5	42.5	19.1	21.65	42.5	60.75	64.8	68.85	72.9	76.95	45	42.5	64.1	64.2	64.3	65	92.5	98	103.5	109	114.5	83	65	NA
XUT_4F-497	NA	chrIV:1071420-1071987(+)	XUTs	9.54030380048019e-6	1.5105084182522285e-5	1.9377273998796238e-5	6.889599286954033e-6	6.583695425608916e-6	5.842811542217118e-6	4	8	8	4	1	1	68	71	74	86.5	100.5	108	115.5	123	130.5	94	86.5	59	46.8	48.1	59	65.75	69.6	73.45	76.7	79.85	60	59	40.1	49.2	57.1	63	70	70	70	70.6	71.3	60.625	63	54
XUT_4F-50,SUT042	NA	chrIV:80655-83423(+)	XUTs	1.1925379750600239e-5	1.3216948659706998e-5	2.4221592498495297e-6	6.889599286954033e-6	1.3167390851217832e-5	1.7528434626651352e-5	5	7	1	4	2	3	42.2	44.4	46.6	53	66	68	70	72	74	57.2	53	63	52.4	56.6	63	75.5	81.2	85.9	88.6	91.3	66.8571428571429	63	98	98	98	98	98	98	98	98	98	98	98	56.6
XUT_4F-500,SUT066	NA	chrIV:1080792-1081055(+)	XUTs	4.054629115204081e-5	3.965084597912099e-5	5.328750349668965e-5	5.167199465215524e-5	6.583695425608916e-5	7.595655004882253e-5	17	21	22	30	10	13	40.8	43.8	45.4	60	78	78.8	81.4	91.8	107	64.4117647058823	60	57	40	40	57	67	69	72	74	75	55.7619047619048	57	39.25	44.1	45.15	59.5	63.75	69.6	71.85	79.2	89.5	60.1818181818182	59.5	42.6
XUT_4F-524,SUT069,XUT_4F-526,CUT085	NA	chrIV:1162289-1166379(+)	CUTs	1.908060760096038e-5	1.3216948659706998e-5	2.4221592498495297e-6	1.0334398930431049e-5	1.975108627682675e-5	5.842811542217117e-8	8	7	1	6	3	NA	42.5	46	49.45	59.5	66.5	71.4	76.3	86	96.5	64	59.5	89	42.2	42.8	89	132.5	132.8	133.8	136.2	138.6	91.2857142857143	89	87	87	87	87	87	87	87	87	87	87	87	38.2
XUT_4F-529,SUT070	NA	chrIV:1166581-1167104(+)	XUTs	2.3850759501200475e-6	9.440677614076428e-6	9.688636999398119e-6	6.889599286954033e-6	1.3167390851217832e-5	5.842811542217118e-6	1	5	4	4	2	1	73	73	73	73	73	73	73	73	73	73	73	68	60	60	68	72	76	80	84	88	70.4	68	54.2	58.4	62.6	81.5	86.25	87	87.75	88.5	89.25	75.75	81.5	62.65
XUT_4F-544	NA	chrIV:1192684-1194571(+)	XUTs	2.3850759501200478e-8	5.664406568445857e-6	2.4221592498495293e-8	1.7223998217385082e-8	6.583695425608916e-8	5.842811542217117e-8	NA	3	NA	NA	NA	NA	NA	NA	NA	NA	NA	NA	NA	NA	NA	NA	NA	70	56.4	58.1	70	78	79.6	81.2	82.8	84.4	69.6666666666667	70	NA	NA	NA	NA	NA	NA	NA	NA	NA	NA	NA	NA
XUT_4F-622	NA	chrIV:1361108-1362384(+)	XUTs	7.155227850360144e-6	1.8881355228152856e-6	2.4221592498495293e-8	1.7223998217385082e-8	6.583695425608916e-8	5.842811542217118e-6	3	1	NA	NA	NA	1	59.4	60.8	62.2	72	80.5	82.2	83.9	85.6	87.3	73	72	68	68	68	68	68	68	68	68	68	68	68	NA	NA	NA	NA	NA	NA	NA	NA	NA	NA	NA	NA
XUT_4F-642,SUT075	NA	chrIV:1406033-1408837(+)	XUTs	4.770151900240095e-6	1.8881355228152856e-6	4.8443184996990595e-6	5.1671994652155245e-6	6.583695425608916e-8	5.842811542217117e-8	2	1	2	3	NA	NA	70.1	70.2	70.3	71	71.5	71.6	71.7	71.8	71.9	71	71	74	74	74	74	74	74	74	74	74	74	74	68.95	69.9	70.85	77.5	82.25	83.2	84.15	85.1	86.05	77.5	77.5	NA
XUT_4F-645,SUT076	NA	chrIV:1410443-1411909(+)	XUTs	2.3850759501200478e-8	3.776271045630571e-6	4.8443184996990595e-6	1.7223998217385082e-8	6.583695425608916e-6	5.842811542217117e-8	NA	2	2	NA	1	NA	NA	NA	NA	NA	NA	NA	NA	NA	NA	NA	NA	65	57	58	65	70	71	72	73	74	65	65	64	65	66	73	78	79	80	81	82	73	73	34
XUT_4F-675,SUT079,CUT099	NA	chrIV:1459695-1460757(+)	CUTs	2.3850759501200478e-8	1.8881355228152856e-6	2.4221592498495293e-8	1.7223998217385082e-8	6.583695425608916e-8	5.842811542217117e-8	NA	1	NA	NA	NA	NA	NA	NA	NA	NA	NA	NA	NA	NA	NA	NA	NA	62	62	62	62	62	62	62	62	62	62	62	NA	NA	NA	NA	NA	NA	NA	NA	NA	NA	NA	NA
XUT_4F-689,SUT081,CUT100	NA	chrIV:1483714-1485581(+)	CUTs	2.3850759501200478e-8	3.776271045630571e-6	7.266477749548588e-6	1.7223998217385082e-8	6.583695425608916e-6	5.842811542217117e-8	NA	2	3	NA	1	NA	NA	NA	NA	NA	NA	NA	NA	NA	NA	NA	NA	76	68	69	76	81	82	83	84	85	76	76	54	56	58	72	74	74.4	74.8	75.2	75.6	66.6666666666667	72	62
XUT_4F-700,SUT083	NA	chrIV:1500694-1502531(+)	XUTs	7.155227850360144e-6	3.776271045630571e-6	4.8443184996990595e-6	3.4447996434770165e-6	6.583695425608916e-6	5.842811542217118e-6	3	2	2	2	1	1	73.5	74	74.5	78	88	90	92	94	96	83	78	66.5	55.7	57.05	66.5	73.25	74.6	75.95	77.3	78.65	66.5	66.5	54.55	55.1	55.65	59.5	62.25	62.8	63.35	63.9	64.45	59.5	59.5	64
XUT_4F-703	NA	chrIV:1506978-1507937(+)	XUTs	2.3850759501200478e-8	1.8881355228152856e-6	2.4221592498495293e-8	3.4447996434770165e-6	6.583695425608916e-8	5.842811542217117e-8	NA	1	NA	2	NA	NA	NA	NA	NA	NA	NA	NA	NA	NA	NA	NA	NA	64	64	64	64	64	64	64	64	64	64	64	NA	NA	NA	NA	NA	NA	NA	NA	NA	NA	NA	NA
XUT_4F-707	NA	chrIV:1516559-1517605(+)	XUTs	2.3850759501200475e-6	3.776271045630571e-6	2.4221592498495293e-8	1.7223998217385082e-8	6.583695425608916e-8	5.842811542217117e-8	1	2	NA	NA	NA	NA	54	54	54	54	54	54	54	54	54	54	54	71	63.8	64.7	71	75.5	76.4	77.3	78.2	79.1	71	71	NA	NA	NA	NA	NA	NA	NA	NA	NA	NA	NA	NA
XUT_4F-709,YDRWdelta31	NA	chrIV:1518203-1519191(+)	XUTs	4.770151900240095e-6	3.776271045630571e-6	4.8443184996990595e-6	8.61199910869254e-6	6.583695425608916e-8	5.842811542217117e-8	2	2	2	5	NA	NA	61.5	62	62.5	66	68.5	69	69.5	70	70.5	66	66	76.5	60.9	62.85	76.5	86.25	88.2	90.15	92.1	94.05	76.5	76.5	75.25	76.5	77.75	86.5	92.75	94	95.25	96.5	97.75	86.5	86.5	NA
XUT_4R-100	NA	chrIV:239859-242105(-)	XUTs	4.770151900240095e-6	3.776271045630571e-6	2.4221592498495297e-6	6.889599286954033e-6	6.583695425608916e-8	2.3371246168868473e-5	2	2	1	4	NA	4	78.25	79.5	80.75	89.5	95.75	97	98.25	99.5	100.75	89.5	89.5	80.5	72.1	73.15	80.5	85.75	86.8	87.85	88.9	89.95	80.5	80.5	62	62	62	62	62	62	62	62	62	62	62	NA
XUT_4R-190,SUT465	NA	chrIV:443694-444204(-)	XUTs	2.3850759501200475e-6	1.8881355228152856e-6	2.4221592498495293e-8	1.7223998217385082e-8	6.583695425608916e-8	5.842811542217117e-8	1	1	NA	NA	NA	NA	72	72	72	72	72	72	72	72	72	72	72	66	66	66	66	66	66	66	66	66	66	66	NA	NA	NA	NA	NA	NA	NA	NA	NA	NA	NA	NA
XUT_4R-237,SUT469	NA	chrIV:544832-546026(-)	XUTs	2.3850759501200475e-6	1.8881355228152856e-6	9.688636999398119e-6	3.4447996434770165e-6	6.583695425608916e-8	5.842811542217118e-6	1	1	4	2	NA	1	69	69	69	69	69	69	69	69	69	69	69	125	125	125	125	125	125	125	125	125	125	125	39.45	39.9	40.35	52.5	66.25	68.2	70.15	72.1	74.05	55	52.5	NA
XUT_4R-253	NA	chrIV:575869-576328(-)	XUTs	2.3850759501200475e-6	3.776271045630571e-6	2.4221592498495293e-8	8.61199910869254e-6	6.583695425608916e-8	5.842811542217117e-8	1	2	NA	5	NA	NA	71	71	71	71	71	71	71	71	71	71	71	107.5	107.1	107.15	107.5	107.75	107.8	107.85	107.9	107.95	107.5	107.5	NA	NA	NA	NA	NA	NA	NA	NA	NA	NA	NA	NA
XUT_4R-263,SUT471	NA	chrIV:592565-593533(-)	XUTs	9.54030380048019e-6	9.440677614076428e-6	2.4221592498495297e-6	5.1671994652155245e-6	6.583695425608916e-6	5.842811542217118e-6	4	5	1	3	1	1	51.25	53.5	55.75	66	69.75	70.8	71.85	72.9	73.95	64	66	56	49	50	56	72	72	72	72	72	59.8	56	52	52	52	52	52	52	52	52	52	52	52	51
XUT_4R-27	NA	chrIV:66065-67592(-)	XUTs	2.3850759501200475e-6	1.8881355228152856e-6	2.4221592498495297e-6	1.7223998217385082e-6	6.583695425608916e-8	5.842811542217118e-6	1	1	1	1	NA	1	76	76	76	76	76	76	76	76	76	76	76	77	77	77	77	77	77	77	77	77	77	77	79	79	79	79	79	79	79	79	79	79	79	NA
XUT_4R-274,CUT502,SUT473	NA	chrIV:620373-621783(-)	CUTs	7.155227850360144e-6	7.552542091261142e-6	7.266477749548588e-6	1.7223998217385082e-8	6.583695425608916e-6	5.842811542217118e-6	3	4	3	NA	1	1	74.2	76.4	78.6	94	96.5	97	97.5	98	98.5	88.3333333333333	94	57.5	38.6	40.4	57.5	69	69.6	70.2	70.8	71.4	55.5	57.5	60.7	62.4	64.1	76	79.5	80.2	80.9	81.6	82.3	72.6666666666667	76	51
XUT_4R-329	NA	chrIV:791953-792248(-)	XUTs	2.3850759501200475e-6	5.664406568445857e-6	2.4221592498495297e-6	1.7223998217385082e-6	6.583695425608916e-8	5.842811542217117e-8	1	3	1	1	NA	NA	62	62	62	62	62	62	62	62	62	62	62	70	60.4	61.6	70	74	74.8	75.6	76.4	77.2	68.6666666666667	70	73	73	73	73	73	73	73	73	73	73	73	NA
XUT_4R-336	NA	chrIV:803028-803615(-)	XUTs	5.247167090264105e-5	6.986101434416556e-5	9.204205149428212e-5	4.650479518693972e-5	7.9004345107307e-5	6.42709269643883e-5	22	37	38	27	12	11	29.1	32	41	53	63.5	67.2	69.7	81.7	93.45	57.5454545454545	53	55	39.6	41.6	55	65	70	77	80.4	83.2	62.7567567567568	55	40.7	44.4	47.65	59.5	64.75	66	67	77.7000000000001	93.15	62.4473684210526	59.5	41.75
XUT_4R-346	NA	chrIV:829034-829364(-)	XUTs	2.3850759501200478e-8	1.8881355228152856e-6	2.4221592498495293e-8	1.7223998217385082e-6	6.583695425608916e-8	5.842811542217117e-8	NA	1	NA	1	NA	NA	NA	NA	NA	NA	NA	NA	NA	NA	NA	NA	NA	61	61	61	61	61	61	61	61	61	61	61	NA	NA	NA	NA	NA	NA	NA	NA	NA	NA	NA	NA
XUT_4R-370,SUT474	NA	chrIV:908295-909416(-)	XUTs	2.3850759501200478e-8	1.8881355228152856e-6	2.4221592498495293e-8	1.7223998217385082e-8	6.583695425608916e-8	5.842811542217117e-8	NA	1	NA	NA	NA	NA	NA	NA	NA	NA	NA	NA	NA	NA	NA	NA	NA	69	69	69	69	69	69	69	69	69	69	69	NA	NA	NA	NA	NA	NA	NA	NA	NA	NA	NA	NA
XUT_4R-372,SUT475	NA	chrIV:909910-913790(-)	XUTs	7.155227850360144e-6	1.1328813136891713e-5	7.266477749548588e-6	8.61199910869254e-6	6.583695425608916e-6	5.842811542217118e-6	3	6	3	5	1	1	79.3	80.6	81.9	91	95	95.8	96.6	97.4	98.2	89.3333333333333	91	78.5	57	63	78.5	89.25	92	92.75	93.5	94.25	76.3333333333333	78.5	37.6	44.2	50.8	97	155.5	167.2	178.9	190.6	202.3	114	97	60
XUT_4R-423,SUT480	NA	chrIV:1018102-1019175(-)	XUTs	1.6695531650840335e-5	1.8881355228152856e-5	2.6643751748344823e-5	5.1671994652155245e-6	1.975108627682675e-5	1.1685623084434236e-5	7	10	11	3	3	2	40.7	46.4	52.1	64	74.5	75.4	76.2	76.8	77.4	62.8571428571429	64	61.5	31.1	37.55	61.5	83.25	85.6	86.95	88.2	89.1	60.3	61.5	36	52	52	66	73	78	78.5	79	93.5	64.4545454545455	66	49.8
XUT_4R-446,SUT481	NA	chrIV:1102220-1103629(-)	XUTs	4.770151900240095e-6	5.664406568445857e-6	1.6955114748946706e-5	6.889599286954033e-6	6.583695425608916e-8	5.842811542217118e-6	2	3	7	4	NA	1	68.1	69.2	70.3	78	83.5	84.6	85.7	86.8	87.9	78	78	72	61.6	62.9	72	77.5	78.6	79.7	80.8	81.9	71.3333333333333	72	46.4	48.8	51.2	66	72.5	72.8	75.2	81.8	88.4	66.2857142857143	66	NA
XUT_4R-483,SUT483	NA	chrIV:1174386-1174869(-)	XUTs	2.3850759501200475e-6	3.776271045630571e-6	2.4221592498495293e-8	1.7223998217385082e-6	6.583695425608916e-8	5.842811542217118e-6	1	2	NA	1	NA	1	62	62	62	62	62	62	62	62	62	62	62	64.5	60.9	61.35	64.5	66.75	67.2	67.65	68.1	68.55	64.5	64.5	NA	NA	NA	NA	NA	NA	NA	NA	NA	NA	NA	NA
XUT_4R-552,SUT493	NA	chrIV:1353115-1353553(-)	XUTs	1.908060760096038e-5	9.440677614076428e-6	1.4532955499097176e-5	5.1671994652155245e-6	1.3167390851217832e-5	5.842811542217117e-8	8	5	6	3	2	NA	55.7	56.4	57.05	61.5	66	68.8	71.6	75.9	80.45	64.25	61.5	60	48.6	50.4	60	65	68	71	74	77	60.8	60	49.75	53.5	57.25	65.5	70.5	72	77.25	82.5	87.75	67.1666666666667	65.5	53.55
XUT_4R-608,SUT496	NA	chrIV:1493517-1493945(-)	XUTs	2.3850759501200475e-6	3.776271045630571e-6	2.4221592498495293e-8	1.7223998217385082e-6	6.583695425608916e-8	5.842811542217117e-8	1	2	NA	1	NA	NA	83	83	83	83	83	83	83	83	83	83	83	77.5	65.9	67.35	77.5	84.75	86.2	87.65	89.1	90.55	77.5	77.5	NA	NA	NA	NA	NA	NA	NA	NA	NA	NA	NA	NA
XUT_4R-81,CUT479,CUT480	NA	chrIV:212683-217240(-)	CUTs	2.3850759501200475e-6	7.552542091261142e-6	2.4221592498495297e-6	1.7223998217385082e-6	6.583695425608916e-8	1.1685623084434236e-5	1	4	1	1	NA	2	82	82	82	82	82	82	82	82	82	82	82	62.5	32	38	62.5	69.5	72.2	74.9	77.6	80.3	57	62.5	37	37	37	37	37	37	37	37	37	37	37	NA
XUT_4R-92,SUT461,XUT_4R-94	NA	chrIV:232237-235636(-)	XUTs	1.6695531650840335e-5	1.1328813136891713e-5	7.266477749548588e-6	6.889599286954033e-6	6.583695425608916e-6	5.842811542217117e-8	7	6	3	4	1	NA	35	38	41	55	63.5	64.4	66.2	69.8	73.4	55.1428571428571	55	66.5	54	55	66.5	72.5	74	95	116	137	78.8333333333333	66.5	52.3	53.6	54.9	64	64.5	64.6	64.7	64.8	64.9	60	64	75
XUT_5F-101	NA	chrV:211224-212382(+)	XUTs	7.155227850360144e-6	1.8881355228152856e-6	4.8443184996990595e-6	8.61199910869254e-6	6.583695425608916e-6	1.1685623084434236e-5	3	1	2	5	1	2	52.8	53.6	54.4	60	67.5	69	70.5	72	73.5	62.3333333333333	60	78	78	78	78	78	78	78	78	78	78	78	56.5	57	57.5	61	63.5	64	64.5	65	65.5	61	61	74
XUT_5F-125	NA	chrV:259868-260666(+)	XUTs	2.3850759501200475e-6	1.8881355228152856e-6	2.4221592498495297e-6	3.4447996434770165e-6	1.3167390851217832e-5	5.842811542217118e-6	1	1	1	2	2	1	82	82	82	82	82	82	82	82	82	82	82	66	66	66	66	66	66	66	66	66	66	66	62	62	62	62	62	62	62	62	62	62	62	42.8
XUT_5F-126,CUT110	NA	chrV:261950-262801(+)	CUTs	2.3850759501200478e-8	1.8881355228152856e-6	2.4221592498495293e-8	1.7223998217385082e-6	6.583695425608916e-8	5.842811542217117e-8	NA	1	NA	1	NA	NA	NA	NA	NA	NA	NA	NA	NA	NA	NA	NA	NA	53	53	53	53	53	53	53	53	53	53	53	NA	NA	NA	NA	NA	NA	NA	NA	NA	NA	NA	NA
XUT_5F-128,SUT091	NA	chrV:268778-269426(+)	XUTs	1.4310455700720287e-5	1.1328813136891713e-5	1.4532955499097176e-5	1.2056798752169556e-5	6.583695425608916e-6	5.842811542217118e-6	6	6	6	7	1	1	35	35	35	61	73.25	76	78.75	81.5	84.25	59.1666666666667	61	80	59	63	80	93	97	104.75	112.5	120.25	83.8333333333333	80	53.75	55.5	57.25	64.5	74.75	78	83.75	89.5	95.25	69.8333333333333	64.5	74
XUT_5F-129,SUT092	NA	chrV:270649-271616(+)	XUTs	7.155227850360144e-6	1.1328813136891713e-5	7.266477749548588e-6	5.1671994652155245e-6	6.583695425608916e-8	2.3371246168868473e-5	3	6	3	3	NA	4	58	60	62	76	85.5	87.4	89.3	91.2	93.1	75.6666666666667	76	63.5	58	58	63.5	77	80	81.5	83	84.5	68.1666666666667	63.5	69.2	69.4	69.6	71	78	79.4	80.8	82.2	83.6	75	71	NA
XUT_5F-151	NA	chrV:310699-311920(+)	XUTs	2.3850759501200478e-8	1.8881355228152856e-6	2.4221592498495297e-6	1.7223998217385082e-8	6.583695425608916e-8	5.842811542217117e-8	NA	1	1	NA	NA	NA	NA	NA	NA	NA	NA	NA	NA	NA	NA	NA	NA	37	37	37	37	37	37	37	37	37	37	37	48	48	48	48	48	48	48	48	48	48	48	NA
XUT_5F-180	NA	chrV:353706-354383(+)	XUTs	2.3850759501200475e-6	1.8881355228152856e-6	2.4221592498495293e-8	1.7223998217385082e-8	6.583695425608916e-8	5.842811542217118e-6	1	1	NA	NA	NA	1	55	55	55	55	55	55	55	55	55	55	55	70	70	70	70	70	70	70	70	70	70	70	NA	NA	NA	NA	NA	NA	NA	NA	NA	NA	NA	NA
XUT_5F-185	NA	chrV:361839-362119(+)	XUTs	2.3850759501200478e-8	1.8881355228152856e-6	2.4221592498495293e-8	1.7223998217385082e-8	6.583695425608916e-8	5.842811542217117e-8	NA	1	NA	NA	NA	NA	NA	NA	NA	NA	NA	NA	NA	NA	NA	NA	NA	68	68	68	68	68	68	68	68	68	68	68	NA	NA	NA	NA	NA	NA	NA	NA	NA	NA	NA	NA
XUT_5F-195	NA	chrV:399437-401005(+)	XUTs	4.770151900240095e-6	1.8881355228152856e-6	2.4221592498495293e-8	1.7223998217385082e-6	6.583695425608916e-8	5.842811542217117e-8	2	1	NA	1	NA	NA	36.65	38.3	39.95	51.5	59.75	61.4	63.05	64.7	66.35	51.5	51.5	28	28	28	28	28	28	28	28	28	28	28	NA	NA	NA	NA	NA	NA	NA	NA	NA	NA	NA	NA
XUT_5F-21	NA	chrV:48742-50112(+)	XUTs	2.3850759501200478e-8	1.8881355228152856e-6	2.4221592498495293e-8	1.7223998217385082e-6	6.583695425608916e-8	5.842811542217118e-6	NA	1	NA	1	NA	1	NA	NA	NA	NA	NA	NA	NA	NA	NA	NA	NA	57	57	57	57	57	57	57	57	57	57	57	NA	NA	NA	NA	NA	NA	NA	NA	NA	NA	NA	NA
XUT_5F-239,SUT098	NA	chrV:503956-504971(+)	XUTs	1.4310455700720287e-5	9.440677614076428e-6	4.8443184996990595e-6	1.722399821738508e-5	1.975108627682675e-5	7.595655004882253e-5	6	5	2	10	3	13	44.75	46.5	48.25	53	57	58	71.75	85.5	99.25	61.6666666666667	53	63	31.4	38.6	63	74	80.2	86.4	92.6	98.8	62.4	63	72.25	72.5	72.75	74.5	75.75	76	76.25	76.5	76.75	74.5	74.5	50.2
XUT_5F-255,SUT099	NA	chrV:554074-557081(+)	XUTs	7.155227850360144e-6	3.776271045630571e-6	7.266477749548588e-6	5.1671994652155245e-6	1.3167390851217832e-5	5.842811542217118e-6	3	2	3	3	2	1	51.8	52.6	53.4	59	67.5	69.2	70.9	72.6	74.3	62	59	63.5	51.9	53.35	63.5	70.75	72.2	73.65	75.1	76.55	63.5	63.5	48.7	52.4	56.1	82	92.5	94.6	96.7	98.8	100.9	76.6666666666667	82	83.4
XUT_5F-62,YELWdelta5	NA	chrV:137038-138523(+)	XUTs	9.54030380048019e-6	7.552542091261142e-6	7.266477749548588e-6	5.1671994652155245e-6	6.583695425608916e-8	1.1685623084434236e-5	4	4	3	3	NA	2	48.7	51.4	54.1	71	78.5	78.8	79.1	79.4	79.7	67	71	74.5	48.5	52.25	74.5	91.25	96.2	101.15	106.1	111.05	76.5	74.5	57.5	58	58.5	62	71	72.8	74.6	76.4	78.2	66.3333333333333	62	NA
XUT_5F-67,CUT106	NA	chrV:150263-151761(+)	CUTs	2.3850759501200475e-6	1.8881355228152856e-6	2.4221592498495293e-8	1.7223998217385082e-6	6.583695425608916e-8	5.842811542217117e-8	1	1	NA	1	NA	NA	60	60	60	60	60	60	60	60	60	60	60	102	102	102	102	102	102	102	102	102	102	102	NA	NA	NA	NA	NA	NA	NA	NA	NA	NA	NA	NA
XUT_5F-7	NA	chrV:21398-25477(+)	XUTs	2.3850759501200475e-6	3.776271045630571e-6	2.4221592498495297e-6	1.7223998217385082e-6	6.583695425608916e-6	1.1685623084434236e-5	1	2	1	1	1	2	65	65	65	65	65	65	65	65	65	65	65	67.5	51.1	53.15	67.5	77.75	79.8	81.85	83.9	85.95	67.5	67.5	97	97	97	97	97	97	97	97	97	97	97	88
XUT_5F-75	NA	chrV:167067-167892(+)	XUTs	2.3850759501200475e-6	1.8881355228152856e-6	2.4221592498495297e-6	1.7223998217385082e-6	6.583695425608916e-8	5.842811542217118e-6	1	1	1	1	NA	1	55	55	55	55	55	55	55	55	55	55	55	89	89	89	89	89	89	89	89	89	89	89	39	39	39	39	39	39	39	39	39	39	39	NA
XUT_5F-98,CUT108	NA	chrV:210477-210833(+)	CUTs	2.3850759501200478e-8	1.8881355228152856e-6	2.4221592498495293e-8	1.7223998217385082e-8	6.583695425608916e-8	5.842811542217117e-8	NA	1	NA	NA	NA	NA	NA	NA	NA	NA	NA	NA	NA	NA	NA	NA	NA	57	57	57	57	57	57	57	57	57	57	57	NA	NA	NA	NA	NA	NA	NA	NA	NA	NA	NA	NA
XUT_5R-11,SUT500	NA	chrV:8378-9843(-)	XUTs	1.6695531650840335e-5	1.5105084182522285e-5	1.6955114748946706e-5	8.61199910869254e-6	6.583695425608916e-8	5.842811542217118e-6	7	8	7	5	NA	1	49.1	51.2	53.3	64	71.5	75.4	78.2	78.8	79.4	64	64	67	56.8	61.1	67	73.5	77	80.5	81	81	67.25	67	38.2	42.4	46.6	51	61	61.6	63.3	67.2	71.1	54.4285714285714	51	NA
XUT_5R-115,YERCdelta8	NA	chrV:248477-249872(-)	XUTs	6.201197470312125e-5	4.720338807038214e-5	2.4221592498495295e-5	4.478239536520121e-5	3.95021725536535e-5	5.2585303879954056e-5	26	25	10	26	6	9	36	41.5	49.25	62.5	77.25	80	88	88	109.75	73.6923076923077	62.5	68	59	59.6	68	81	84.6	88.6	92.8	98	71.8	68	38.25	49.5	54.8	65	75.75	76.2	76.65	78.9	87.45	65.3	65	38.5
XUT_5R-12,SUT501	NA	chrV:10435-11362(-)	XUTs	2.3850759501200475e-6	3.776271045630571e-6	2.4221592498495297e-6	6.889599286954033e-6	6.583695425608916e-8	5.842811542217117e-8	1	2	1	4	NA	NA	92	92	92	92	92	92	92	92	92	92	92	77	59.4	61.6	77	88	90.2	92.4	94.6	96.8	77	77	78	78	78	78	78	78	78	78	78	78	78	NA
XUT_5R-142	NA	chrV:298082-298396(-)	XUTs	4.770151900240095e-6	5.664406568445857e-6	2.4221592498495293e-8	6.889599286954033e-6	6.583695425608916e-6	5.842811542217118e-6	2	3	NA	4	1	1	16.8	19.6	22.4	42	56	58.8	61.6	64.4	67.2	42	42	42	40.4	40.6	42	52.5	54.6	56.7	58.8	60.9	48.3333333333333	42	NA	NA	NA	NA	NA	NA	NA	NA	NA	NA	NA	83
XUT_5R-166,SUT515	NA	chrV:363697-364309(-)	XUTs	2.3850759501200478e-8	1.8881355228152856e-6	2.4221592498495293e-8	5.1671994652155245e-6	6.583695425608916e-8	1.1685623084434236e-5	NA	1	NA	3	NA	2	NA	NA	NA	NA	NA	NA	NA	NA	NA	NA	NA	70	70	70	70	70	70	70	70	70	70	70	NA	NA	NA	NA	NA	NA	NA	NA	NA	NA	NA	NA
XUT_5R-168	NA	chrV:366508-367113(-)	XUTs	7.155227850360144e-6	3.776271045630571e-6	2.4221592498495297e-6	3.4447996434770165e-6	6.583695425608916e-8	5.842811542217117e-8	3	2	1	2	NA	NA	68.4	68.8	69.2	72	80.5	82.2	83.9	85.6	87.3	76.3333333333333	72	88.5	82.5	83.25	88.5	92.25	93	93.75	94.5	95.25	88.5	88.5	84	84	84	84	84	84	84	84	84	84	84	NA
XUT_5R-194	NA	chrV:434928-435670(-)	XUTs	2.3850759501200478e-8	3.776271045630571e-6	2.4221592498495293e-8	3.4447996434770165e-6	6.583695425608916e-8	5.842811542217117e-8	NA	2	NA	2	NA	NA	NA	NA	NA	NA	NA	NA	NA	NA	NA	NA	NA	69.5	69.1	69.15	69.5	69.75	69.8	69.85	69.9	69.95	69.5	69.5	NA	NA	NA	NA	NA	NA	NA	NA	NA	NA	NA	NA
XUT_5R-36,CUT546	NA	chrV:62633-63977(-)	CUTs	2.3850759501200475e-6	3.776271045630571e-6	7.266477749548588e-6	3.4447996434770165e-6	6.583695425608916e-8	5.842811542217117e-8	1	2	3	2	NA	NA	67	67	67	67	67	67	67	67	67	67	67	67	63.8	64.2	67	69	69.4	69.8	70.2	70.6	67	67	73.1	73.2	73.3	74	76.5	77	77.5	78	78.5	75.3333333333333	74	NA
XUT_5R-74,SUT505,XUT_5R-75	NA	chrV:151067-151894(-)	XUTs	9.54030380048019e-6	9.440677614076428e-6	1.2110796249247647e-5	8.61199910869254e-6	6.583695425608916e-8	5.842811542217118e-6	4	5	5	5	NA	1	54.5	56	57.5	66	75	78.6	82.2	85.8	89.4	69.5	66	76	63.6	65.4	76	78	79.6	81.2	82.8	84.4	73.8	76	59.4	61.8	64.2	76	77	77.6	78.2	78.8	79.4	71.8	76	NA
XUT_5R-81,SUT507	NA	chrV:161376-162485(-)	XUTs	4.770151900240095e-6	5.664406568445857e-6	2.4221592498495297e-6	1.7223998217385082e-8	6.583695425608916e-8	5.842811542217117e-8	2	3	1	NA	NA	NA	45.55	47.1	48.65	59.5	67.25	68.8	70.35	71.9	73.45	59.5	59.5	65	62.6	62.9	65	71.5	72.8	74.1	75.4	76.7	68.3333333333333	65	78	78	78	78	78	78	78	78	78	78	78	NA
XUT_5R-90-m,SUT508	NA	chrV:175629-177624(-)	XUTs	4.770151900240095e-6	5.664406568445857e-6	4.8443184996990595e-6	3.4447996434770165e-6	6.583695425608916e-6	2.3371246168868473e-5	2	3	2	2	1	4	56	56	56	56	56	56	56	56	56	56	56	55	47.8	48.7	55	63.5	65.2	66.9	68.6	70.3	57.6666666666667	55	59.6	60.2	60.8	65	68	68.6	69.2	69.8	70.4	65	65	68
XUT_5R-93,SUT509	NA	chrV:186889-188144(-)	XUTs	2.146568355108043e-5	2.4545761796598713e-5	4.1176707247442e-5	1.0334398930431049e-5	1.3167390851217832e-5	2.9214057711085587e-5	9	13	17	6	2	5	54.8	55.6	57.4	75	86	88	90	181.8	363.4	123.777777777778	75	70	38.8	44.2	70	77	77.6	78.4	79.6	80.4	61.6923076923077	70	34.8	40.4	46.4	65	75	77.4	79.2	84.4	92.6	64.0588235294118	65	59.55
XUT_5R-97,SUT512	NA	chrV:202478-204665(-)	XUTs	2.3850759501200478e-8	9.440677614076428e-6	4.8443184996990595e-6	3.4447996434770165e-6	6.583695425608916e-8	1.1685623084434236e-5	NA	5	2	2	NA	2	NA	NA	NA	NA	NA	NA	NA	NA	NA	NA	NA	72	47.4	55.6	72	74	78.4	82.8	87.2	91.6	69	72	64.1	65.2	66.3	74	79.5	80.6	81.7	82.8	83.9	74	74	NA
XUT_6F-106,SUT107	NA	chrVI:256446-257401(+)	XUTs	4.770151900240095e-6	3.776271045630571e-6	2.4221592498495293e-8	3.4447996434770165e-6	1.3167390851217832e-5	1.1685623084434236e-5	2	2	NA	2	2	2	54.3	55.6	56.9	66	72.5	73.8	75.1	76.4	77.7	66	66	61.5	61.1	61.15	61.5	61.75	61.8	61.85	61.9	61.95	61.5	61.5	NA	NA	NA	NA	NA	NA	NA	NA	NA	NA	NA	17.35
XUT_6F-108	NA	chrVI:257461-258249(+)	XUTs	2.3850759501200478e-8	1.8881355228152856e-6	2.4221592498495293e-8	1.7223998217385082e-8	6.583695425608916e-8	5.842811542217117e-8	NA	1	NA	NA	NA	NA	NA	NA	NA	NA	NA	NA	NA	NA	NA	NA	NA	33	33	33	33	33	33	33	33	33	33	33	NA	NA	NA	NA	NA	NA	NA	NA	NA	NA	NA	NA
XUT_6F-52	NA	chrVI:111497-112317(+)	XUTs	2.3850759501200475e-6	1.8881355228152856e-6	2.4221592498495293e-8	3.4447996434770165e-6	6.583695425608916e-6	5.842811542217117e-8	1	1	NA	2	1	NA	78	78	78	78	78	78	78	78	78	78	78	71	71	71	71	71	71	71	71	71	71	71	NA	NA	NA	NA	NA	NA	NA	NA	NA	NA	NA	64
XUT_6F-87	NA	chrVI:205912-207012(+)	XUTs	7.155227850360144e-6	1.8881355228152856e-6	4.8443184996990595e-6	5.1671994652155245e-6	6.583695425608916e-6	5.842811542217118e-6	3	1	2	3	1	1	41.2	43.4	45.6	61	71.5	73.6	75.7	77.8	79.9	60.6666666666667	61	80	80	80	80	80	80	80	80	80	80	80	63.75	64.5	65.25	70.5	74.25	75	75.75	76.5	77.25	70.5	70.5	56
XUT_6R-115,SUT531,CUT581	NA	chrVI:262279-263837(-)	CUTs	2.146568355108043e-5	3.209830388785985e-5	3.148807024804388e-5	8.61199910869254e-6	1.975108627682675e-5	1.1685623084434236e-5	9	17	13	5	3	2	48.4	48.8	50.8	79	83	87	91	99.6	112.8	76.3333333333333	79	60	44.8	48.4	60	76	79.2	85.4	89.4	92	62.5882352941176	60	43.2	58.8	61.2	70	72	73.2	75.2	78.8	92.3999999999999	67.9230769230769	70	58.7
XUT_6R-39,SUT525	NA	chrVI:96823-98063(-)	XUTs	2.3850759501200475e-6	1.8881355228152856e-6	2.4221592498495297e-6	3.4447996434770165e-6	6.583695425608916e-8	5.842811542217117e-8	1	1	1	2	NA	NA	58	58	58	58	58	58	58	58	58	58	58	67	67	67	67	67	67	67	67	67	67	67	72	72	72	72	72	72	72	72	72	72	72	NA
XUT_6R-50	NA	chrVI:111126-111782(-)	XUTs	2.3850759501200478e-8	1.8881355228152856e-6	2.4221592498495297e-6	1.7223998217385082e-8	6.583695425608916e-8	5.842811542217117e-8	NA	1	1	NA	NA	NA	NA	NA	NA	NA	NA	NA	NA	NA	NA	NA	NA	62	62	62	62	62	62	62	62	62	62	62	83	83	83	83	83	83	83	83	83	83	83	NA
XUT_6R-65,SUT528	NA	chrVI:158100-159136(-)	XUTs	1.4310455700720287e-5	5.664406568445857e-6	7.266477749548588e-6	5.1671994652155245e-6	6.583695425608916e-6	5.842811542217117e-8	6	3	3	3	1	NA	31.25	38.5	45.75	61	67	68	79.75	91.5	103.25	63.6666666666667	61	68	48.8	51.2	68	84.5	87.8	91.1	94.4	97.7	71	68	62.1	62.2	62.3	63	65.5	66	66.5	67	67.5	64.3333333333333	63	68
XUT_7F-158,SUT115	NA	chrVII:324121-325235(+)	XUTs	2.3850759501200478e-8	1.8881355228152856e-6	2.4221592498495293e-8	1.7223998217385082e-8	6.583695425608916e-8	5.842811542217117e-8	NA	1	NA	NA	NA	NA	NA	NA	NA	NA	NA	NA	NA	NA	NA	NA	NA	47	47	47	47	47	47	47	47	47	47	47	NA	NA	NA	NA	NA	NA	NA	NA	NA	NA	NA	NA
XUT_7F-236	NA	chrVII:497628-498112(+)	XUTs	2.3850759501200478e-8	1.8881355228152856e-6	2.4221592498495293e-8	1.7223998217385082e-8	6.583695425608916e-8	5.842811542217117e-8	NA	1	NA	NA	NA	NA	NA	NA	NA	NA	NA	NA	NA	NA	NA	NA	NA	73	73	73	73	73	73	73	73	73	73	73	NA	NA	NA	NA	NA	NA	NA	NA	NA	NA	NA	NA
XUT_7F-261,SUT122,CUT148	NA	chrVII:559183-559571(+)	CUTs	9.54030380048019e-6	5.664406568445857e-6	1.9377273998796238e-5	8.61199910869254e-6	6.583695425608916e-8	1.1685623084434236e-5	4	3	8	5	NA	2	31.8	33.6	35.4	44.5	50.5	52.6	54.7	56.8	58.9	45	44.5	31	18.2	19.8	31	48.5	52	55.5	59	62.5	37.3333333333333	31	47.75	49.5	51.1	57.5	64	65.4	66.8	69.4	72.2	58.75	57.5	NA
XUT_7F-271	NA	chrVII:592737-593362(+)	XUTs	2.3850759501200475e-6	9.440677614076428e-6	4.8443184996990595e-6	6.889599286954033e-6	6.583695425608916e-8	5.842811542217118e-6	1	5	2	4	NA	1	53	53	53	53	53	53	53	53	53	53	53	70	54	54	70	70	75.4	80.8	86.2	91.6	69	70	56.3	56.6	56.9	59	60.5	60.8	61.1	61.4	61.7	59	59	NA
XUT_7F-276,CUT149	NA	chrVII:605667-606123(+)	CUTs	2.3850759501200478e-8	3.776271045630571e-6	2.4221592498495293e-8	1.7223998217385082e-8	6.583695425608916e-8	5.842811542217117e-8	NA	2	NA	NA	NA	NA	NA	NA	NA	NA	NA	NA	NA	NA	NA	NA	NA	38.5	12.5	15.75	38.5	54.75	58	61.25	64.5	67.75	38.5	38.5	NA	NA	NA	NA	NA	NA	NA	NA	NA	NA	NA	NA
XUT_7F-281,CUT151	NA	chrVII:616265-617579(+)	CUTs	2.3850759501200478e-8	3.776271045630571e-6	2.4221592498495297e-6	1.7223998217385082e-8	6.583695425608916e-8	5.842811542217117e-8	NA	2	1	NA	NA	NA	NA	NA	NA	NA	NA	NA	NA	NA	NA	NA	NA	89	46.6	51.9	89	115.5	120.8	126.1	131.4	136.7	89	89	94	94	94	94	94	94	94	94	94	94	94	NA
XUT_7F-296,SUT126	NA	chrVII:660012-661542(+)	XUTs	4.770151900240095e-6	7.552542091261142e-6	9.688636999398119e-6	8.61199910869254e-6	6.583695425608916e-6	5.842811542217118e-6	2	4	4	5	1	1	58.25	58.5	58.75	60.5	61.75	62	62.25	62.5	62.75	60.5	60.5	65	56.4	57.6	65	76.75	82	87.25	92.5	97.75	71.75	65	49.6	53.2	56.8	70	74.5	77.2	79.9	82.6	85.3	68.5	70	74
XUT_7F-31,SUT110,CUT125	NA	chrVII:63743-64426(+)	CUTs	2.3850759501200475e-6	9.440677614076428e-6	7.266477749548588e-6	1.7223998217385082e-6	6.583695425608916e-8	5.842811542217117e-8	1	5	3	1	NA	NA	74	74	74	74	74	74	74	74	74	74	74	66	59.2	59.8	66	93	120.8	148.6	176.4	204.2	102	66	60.1	62.2	64.3	79	85.5	86.8	88.1	89.4	90.7	76.3333333333333	79	NA
XUT_7F-324,SUT128	NA	chrVII:731266-733118(+)	XUTs	2.3850759501200475e-6	5.664406568445857e-6	4.8443184996990595e-6	1.7223998217385082e-8	6.583695425608916e-8	5.842811542217117e-8	1	3	2	NA	NA	NA	58	58	58	58	58	58	58	58	58	58	58	78	62	64	78	80	80.4	80.8	81.2	81.6	72.6666666666667	78	54.4	55.8	57.2	67	74	75.4	76.8	78.2	79.6	67	67	NA
XUT_7F-347,SUT131	NA	chrVII:778138-778959(+)	XUTs	2.3850759501200478e-8	1.8881355228152856e-6	4.8443184996990595e-6	1.7223998217385082e-6	6.583695425608916e-6	5.842811542217117e-8	NA	1	2	1	1	NA	NA	NA	NA	NA	NA	NA	NA	NA	NA	NA	NA	63	63	63	63	63	63	63	63	63	63	63	58.05	58.1	58.15	58.5	58.75	58.8	58.85	58.9	58.95	58.5	58.5	68
XUT_7F-36	NA	chrVII:78243-79825(+)	XUTs	2.3850759501200478e-8	3.776271045630571e-6	2.4221592498495293e-8	6.889599286954033e-6	6.583695425608916e-6	5.842811542217118e-6	NA	2	NA	4	1	1	NA	NA	NA	NA	NA	NA	NA	NA	NA	NA	NA	75	66.2	67.3	75	80.5	81.6	82.7	83.8	84.9	75	75	NA	NA	NA	NA	NA	NA	NA	NA	NA	NA	NA	61
XUT_7F-414,SUT137	NA	chrVII:902190-903513(+)	XUTs	4.770151900240095e-6	1.8881355228152856e-6	2.4221592498495297e-6	1.7223998217385082e-6	6.583695425608916e-8	5.842811542217117e-8	2	1	1	1	NA	NA	48.7	49.4	50.1	55	58.5	59.2	59.9	60.6	61.3	55	55	81	81	81	81	81	81	81	81	81	81	81	78	78	78	78	78	78	78	78	78	78	78	NA
XUT_7F-426,SUT138	NA	chrVII:937065-938291(+)	XUTs	9.54030380048019e-6	1.1328813136891713e-5	7.266477749548588e-6	8.61199910869254e-6	6.583695425608916e-6	5.842811542217118e-6	4	6	3	5	1	1	48.6	49.2	49.8	54	58.5	60	61.5	63	64.5	55.5	54	64	38.5	47.75	64	66.75	67	67.5	68	68.5	56.8333333333333	64	39.3	41.6	43.9	60	64.5	65.4	66.3	67.2	68.1	55.3333333333333	60	27
XUT_7F-439,SUT141,CUT164	NA	chrVII:974181-975762(+)	CUTs	9.54030380048019e-6	3.209830388785985e-5	1.2110796249247647e-5	6.889599286954033e-6	1.3167390851217832e-5	5.842811542217118e-6	4	17	5	4	2	1	56.35	57.7	59.05	69	74.5	74.8	75.1	75.4	75.7	67.25	69	67	51.2	52.4	67	78	78.8	79.6	80.4	84.4	66.0588235294118	67	57	58	59	66	77	77.4	77.8	78.2	78.6	67.8	66	54.2
XUT_7F-44	NA	chrVII:89434-89898(+)	XUTs	2.3850759501200475e-6	5.664406568445857e-6	7.266477749548588e-6	3.4447996434770165e-6	6.583695425608916e-6	5.842811542217117e-8	1	3	3	2	1	NA	124	124	124	124	124	124	124	124	124	124	124	138	104.4	108.6	138	148	150	152	154	156	130.666666666667	138	57.2	57.4	57.6	59	70	72.2	74.4	76.6	78.8	65.6666666666667	59	80
XUT_7F-447,SUT142	NA	chrVII:994248-994966(+)	XUTs	7.155227850360144e-6	9.440677614076428e-6	4.8443184996990595e-6	3.4447996434770165e-6	6.583695425608916e-8	5.842811542217117e-8	3	5	2	2	NA	NA	55.6	56.2	56.8	61	66.5	67.6	68.7	69.8	70.9	62.6666666666667	61	75	61	65	75	77	79.6	82.2	84.8	87.4	73.6	75	54.3	54.6	54.9	57	58.5	58.8	59.1	59.4	59.7	57	57	NA
XUT_7F-469,SUT145	NA	chrVII:1059023-1059725(+)	XUTs	2.3850759501200475e-6	3.776271045630571e-6	2.4221592498495293e-8	1.7223998217385082e-6	1.3167390851217832e-5	5.842811542217118e-6	1	2	NA	1	2	1	104	104	104	104	104	104	104	104	104	104	104	68	61.6	62.4	68	72	72.8	73.6	74.4	75.2	68	68	NA	NA	NA	NA	NA	NA	NA	NA	NA	NA	NA	75.75
XUT_7F-470,SUT146,CUT169,XUT_7F-471	NA	chrVII:1060279-1061175(+)	CUTs	2.3850759501200478e-8	1.8881355228152856e-6	2.4221592498495293e-8	1.7223998217385082e-8	6.583695425608916e-8	5.842811542217117e-8	NA	1	NA	NA	NA	NA	NA	NA	NA	NA	NA	NA	NA	NA	NA	NA	NA	77	77	77	77	77	77	77	77	77	77	77	NA	NA	NA	NA	NA	NA	NA	NA	NA	NA	NA	NA
XUT_7F-475	NA	chrVII:1078567-1079869(+)	XUTs	2.3850759501200475e-6	9.440677614076428e-6	7.266477749548588e-6	1.7223998217385082e-8	6.583695425608916e-8	5.842811542217118e-6	1	5	3	NA	NA	1	68	68	68	68	68	68	68	68	68	68	68	56	26.2	32.8	56	71	71.2	71.4	71.6	71.8	51.6	56	66.9	67.8	68.7	75	86.5	88.8	91.1	93.4	95.7	79.6666666666667	75	NA
XUT_7F-480	NA	chrVII:1082814-1083576(+)	XUTs	4.770151900240095e-6	7.552542091261142e-6	2.4221592498495297e-6	1.3779198573908066e-5	1.3167390851217832e-5	5.842811542217118e-6	2	4	1	8	2	1	63.7	64.4	65.1	70	73.5	74.2	74.9	75.6	76.3	70	70	68	59.3	60.95	68	70	70.6	71.2	71.8	72.4	66.25	68	75	75	75	75	75	75	75	75	75	75	75	62.15
XUT_7F-91,YGLWtau2	NA	chrVII:204004-205227(+)	XUTs	2.3850759501200478e-8	5.664406568445857e-6	7.266477749548588e-6	1.7223998217385082e-8	6.583695425608916e-8	5.842811542217117e-8	NA	3	3	NA	NA	NA	NA	NA	NA	NA	NA	NA	NA	NA	NA	NA	NA	77	65	66.5	77	121	129.8	138.6	147.4	156.2	101.333333333333	77	49.8	53.6	57.4	84	86.5	87	87.5	88	88.5	73	84	NA
XUT_7R-116,SUT542	NA	chrVII:272363-273139(-)	XUTs	4.770151900240095e-6	1.8881355228152856e-6	7.266477749548588e-6	3.4447996434770165e-6	6.583695425608916e-8	5.842811542217117e-8	2	1	3	2	NA	NA	55.2	55.4	55.6	57	58	58.2	58.4	58.6	58.8	57	57	64	64	64	64	64	64	64	64	64	64	64	38.9	41.8	44.7	65	75	77	79	81	83	62	65	NA
XUT_7R-12,CUT583	NA	chrVII:21509-23349(-)	CUTs	2.3850759501200475e-6	1.8881355228152856e-6	2.4221592498495293e-8	1.7223998217385082e-6	6.583695425608916e-8	5.842811542217117e-8	1	1	NA	1	NA	NA	66	66	66	66	66	66	66	66	66	66	66	70	70	70	70	70	70	70	70	70	70	70	NA	NA	NA	NA	NA	NA	NA	NA	NA	NA	NA	NA
XUT_7R-124	NA	chrVII:292824-293301(-)	XUTs	4.770151900240095e-6	5.664406568445857e-6	2.4221592498495297e-6	1.7223998217385082e-8	6.583695425608916e-8	5.842811542217117e-8	2	3	1	NA	NA	NA	69.15	70.3	71.45	79.5	85.25	86.4	87.55	88.7	89.85	79.5	79.5	65	61.8	62.2	65	73	74.6	76.2	77.8	79.4	69	65	61	61	61	61	61	61	61	61	61	61	61	NA
XUT_7R-144,SUT544	NA	chrVII:354396-355584(-)	XUTs	2.3850759501200478e-8	1.8881355228152856e-6	4.8443184996990595e-6	6.889599286954033e-6	1.3167390851217832e-5	1.1685623084434236e-5	NA	1	2	4	2	2	NA	NA	NA	NA	NA	NA	NA	NA	NA	NA	NA	59	59	59	59	59	59	59	59	59	59	59	75.45	75.9	76.35	79.5	81.75	82.2	82.65	83.1	83.55	79.5	79.5	68
XUT_7R-165	NA	chrVII:393151-393679(-)	XUTs	2.3850759501200478e-8	1.8881355228152856e-6	2.4221592498495293e-8	1.7223998217385082e-8	6.583695425608916e-8	5.842811542217118e-6	NA	1	NA	NA	NA	1	NA	NA	NA	NA	NA	NA	NA	NA	NA	NA	NA	65	65	65	65	65	65	65	65	65	65	65	NA	NA	NA	NA	NA	NA	NA	NA	NA	NA	NA	NA
XUT_7R-173	NA	chrVII:403287-403773(-)	XUTs	2.3850759501200478e-8	3.776271045630571e-6	2.4221592498495293e-8	3.4447996434770165e-6	6.583695425608916e-8	5.842811542217117e-8	NA	2	NA	2	NA	NA	NA	NA	NA	NA	NA	NA	NA	NA	NA	NA	NA	86.5	78.9	79.85	86.5	91.25	92.2	93.15	94.1	95.05	86.5	86.5	NA	NA	NA	NA	NA	NA	NA	NA	NA	NA	NA	NA
XUT_7R-187	NA	chrVII:423278-424399(-)	XUTs	7.155227850360144e-6	1.8881355228152856e-6	4.8443184996990595e-6	3.4447996434770165e-6	6.583695425608916e-8	5.842811542217118e-6	3	1	2	2	NA	1	67.8	68.6	69.4	75	79	79.8	80.6	81.4	82.2	75	75	53	53	53	53	53	53	53	53	53	53	53	69.3	69.6	69.9	72	73.5	73.8	74.1	74.4	74.7	72	72	NA
XUT_7R-19,SUT533,SUT534,XUT_7R-20,CUT584	NA	chrVII:31839-35365(-)	CUTs	4.770151900240095e-6	5.664406568445857e-6	1.2110796249247647e-5	5.1671994652155245e-6	6.583695425608916e-6	1.1685623084434236e-5	2	3	5	3	1	2	70.25	70.5	70.75	72.5	73.75	74	74.25	74.5	74.75	72.5	72.5	61	53.8	54.7	61	72.5	74.8	77.1	79.4	81.7	65.6666666666667	61	47	51	55	63	82	83.2	84.4	85.6	86.8	67.8	63	82
XUT_7R-228	NA	chrVII:511600-512909(-)	XUTs	2.3850759501200478e-8	1.8881355228152856e-6	2.4221592498495293e-8	1.7223998217385082e-6	6.583695425608916e-8	5.842811542217117e-8	NA	1	NA	1	NA	NA	NA	NA	NA	NA	NA	NA	NA	NA	NA	NA	NA	51	51	51	51	51	51	51	51	51	51	51	NA	NA	NA	NA	NA	NA	NA	NA	NA	NA	NA	NA
XUT_7R-243,CUT606	NA	chrVII:534981-535805(-)	CUTs	4.7701519002400955e-5	4.342711702475157e-5	7.508693674533541e-5	3.617039625650867e-5	3.95021725536535e-5	4.089968079551982e-5	20	23	31	21	6	7	21.9	28.3	31.55	52	62.25	63.4	65.15	66.4	70.35	50.5	52	59	35.8	39	59	68	71	73.7	79.6	85.5	57.6521739130435	59	33.5	36	41	54	61.5	66	71	74	82	56.8064516129032	54	35.75
XUT_7R-245,SUT550	NA	chrVII:543317-544561(-)	XUTs	1.1925379750600239e-5	5.664406568445857e-6	2.4221592498495293e-8	8.61199910869254e-6	1.3167390851217832e-5	1.1685623084434236e-5	5	3	NA	5	2	2	48.2	48.4	48.6	65	80	81.8	83.6	85.4	87.2	66.2	65	50	50	50	50	64	66.8	69.6	72.4	75.2	59.3333333333333	50	NA	NA	NA	NA	NA	NA	NA	NA	NA	NA	NA	63.45
XUT_7R-264,SUT551	NA	chrVII:576759-579388(-)	XUTs	7.155227850360144e-6	9.440677614076428e-6	2.4221592498495293e-8	5.1671994652155245e-6	1.3167390851217832e-5	5.842811542217118e-6	3	5	NA	3	2	1	68.1	69.2	70.3	78	78.5	78.6	78.7	78.8	78.9	74.6666666666667	78	58	33.2	37.8	58	60	61.6	63.2	64.8	66.4	51.4	58	NA	NA	NA	NA	NA	NA	NA	NA	NA	NA	NA	43.75
XUT_7R-269,SUT552	NA	chrVII:590979-591826(-)	XUTs	9.54030380048019e-6	5.664406568445857e-6	4.8443184996990595e-6	3.4447996434770165e-6	1.3167390851217832e-5	5.842811542217117e-8	4	3	2	2	2	NA	48.4	50.8	53.2	63	66	67.2	68.4	69.6	70.8	61	63	62	55.6	56.4	62	72.5	74.6	76.7	78.8	80.9	66.3333333333333	62	36.55	38.1	39.65	50.5	58.25	59.8	61.35	62.9	64.45	50.5	50.5	80.35
XUT_7R-328	NA	chrVII:718533-719260(-)	XUTs	2.3850759501200478e-8	3.776271045630571e-6	2.4221592498495297e-6	1.7223998217385082e-8	6.583695425608916e-8	5.842811542217117e-8	NA	2	1	NA	NA	NA	NA	NA	NA	NA	NA	NA	NA	NA	NA	NA	NA	48.5	46.5	46.75	48.5	49.75	50	50.25	50.5	50.75	48.5	48.5	73	73	73	73	73	73	73	73	73	73	73	NA
XUT_7R-340,SUT559	NA	chrVII:741715-742103(-)	XUTs	2.3850759501200475e-6	7.552542091261142e-6	2.4221592498495293e-8	1.7223998217385082e-6	6.583695425608916e-8	5.842811542217117e-8	1	4	NA	1	NA	NA	67	67	67	67	67	67	67	67	67	67	67	67	56.1	57.15	67	78.75	82.2	85.65	89.1	92.55	71	67	NA	NA	NA	NA	NA	NA	NA	NA	NA	NA	NA	NA
XUT_7R-365,SUT564,CUT623	NA	chrVII:800364-801871(-)	CUTs	7.155227850360144e-6	3.776271045630571e-6	9.688636999398119e-6	6.889599286954033e-6	6.583695425608916e-8	1.1685623084434236e-5	3	2	4	4	NA	2	30.6	32.2	33.8	45	46.5	46.8	47.1	47.4	47.7	40.6666666666667	45	78.5	77.3	77.45	78.5	79.25	79.4	79.55	79.7	79.85	78.5	78.5	65.5	67	68.5	76.5	79.5	79.8	80.1	80.4	80.7	74.5	76.5	NA
XUT_7R-374	NA	chrVII:810550-811479(-)	XUTs	2.3850759501200475e-6	9.440677614076428e-6	2.4221592498495293e-8	3.4447996434770165e-6	6.583695425608916e-8	5.842811542217117e-8	1	5	NA	2	NA	NA	55	55	55	55	55	55	55	55	55	55	55	60	54.2	55.8	60	63	64.4	65.8	67.2	68.6	60.6	60	NA	NA	NA	NA	NA	NA	NA	NA	NA	NA	NA	NA
XUT_7R-42,SUT536,XUT_7R-43	NA	chrVII:94750-97071(-)	XUTs	2.3850759501200478e-8	1.8881355228152856e-6	2.4221592498495297e-6	1.7223998217385082e-6	6.583695425608916e-6	5.842811542217117e-8	NA	1	1	1	1	NA	NA	NA	NA	NA	NA	NA	NA	NA	NA	NA	NA	103	103	103	103	103	103	103	103	103	103	103	52	52	52	52	52	52	52	52	52	52	52	77
XUT_7R-426	NA	chrVII:931335-932053(-)	XUTs	7.870750635396157e-5	6.6084743298535e-5	7.508693674533541e-5	6.372879340432481e-5	5.266956340487133e-5	8.764217313325675e-5	33	35	31	37	8	15	32.2	38	43.6	62	74	76	83.2	96	120.4	68.4545454545455	62	59	42.8	49	59	67.5	70.6	82.9	98.2	145.3	71.0285714285714	59	35	39	41.5	60	68.5	69	70	74	79.5	61.6129032258064	60	23.9
XUT_7R-433,SUT569	NA	chrVII:942613-944919(-)	XUTs	2.3850759501200475e-6	7.552542091261142e-6	2.4221592498495297e-6	3.4447996434770165e-6	6.583695425608916e-8	5.842811542217117e-8	1	4	1	2	NA	NA	52	52	52	52	52	52	52	52	52	52	52	69.5	64.8	65.7	69.5	74.25	76.8	79.35	81.9	84.45	72.25	69.5	52	52	52	52	52	52	52	52	52	52	52	NA
XUT_7R-483	NA	chrVII:1066078-1066986(-)	XUTs	2.3850759501200475e-6	1.8881355228152856e-6	2.4221592498495297e-6	1.7223998217385082e-8	6.583695425608916e-8	5.842811542217118e-6	1	1	1	NA	NA	1	27	27	27	27	27	27	27	27	27	27	27	66	66	66	66	66	66	66	66	66	66	66	52	52	52	52	52	52	52	52	52	52	52	NA
XUT_7R-97	NA	chrVII:225885-226487(-)	XUTs	2.3850759501200478e-8	3.776271045630571e-6	2.4221592498495293e-8	1.7223998217385082e-8	6.583695425608916e-8	5.842811542217117e-8	NA	2	NA	NA	NA	NA	NA	NA	NA	NA	NA	NA	NA	NA	NA	NA	NA	69	66.6	66.9	69	70.5	70.8	71.1	71.4	71.7	69	69	NA	NA	NA	NA	NA	NA	NA	NA	NA	NA	NA	NA
XUT_8F-102,SUT158	NA	chrVIII:221413-222728(+)	XUTs	2.3850759501200478e-8	3.776271045630571e-6	2.4221592498495293e-8	3.4447996434770165e-6	6.583695425608916e-8	5.842811542217117e-8	NA	2	NA	2	NA	NA	NA	NA	NA	NA	NA	NA	NA	NA	NA	NA	NA	77	76.2	76.3	77	77.5	77.6	77.7	77.8	77.9	77	77	NA	NA	NA	NA	NA	NA	NA	NA	NA	NA	NA	NA
XUT_8F-104,SUT159	NA	chrVIII:222861-224236(+)	XUTs	2.3850759501200478e-8	1.8881355228152856e-6	2.4221592498495293e-8	1.7223998217385082e-6	6.583695425608916e-8	5.842811542217117e-8	NA	1	NA	1	NA	NA	NA	NA	NA	NA	NA	NA	NA	NA	NA	NA	NA	104	104	104	104	104	104	104	104	104	104	104	NA	NA	NA	NA	NA	NA	NA	NA	NA	NA	NA	NA
XUT_8F-134,SUT165	NA	chrVIII:314155-314753(+)	XUTs	2.3850759501200478e-8	3.776271045630571e-6	2.4221592498495293e-8	1.7223998217385082e-6	6.583695425608916e-8	5.842811542217117e-8	NA	2	NA	1	NA	NA	NA	NA	NA	NA	NA	NA	NA	NA	NA	NA	NA	63	59.8	60.2	63	65	65.4	65.8	66.2	66.6	63	63	NA	NA	NA	NA	NA	NA	NA	NA	NA	NA	NA	NA
XUT_8F-135	NA	chrVIII:314759-315706(+)	XUTs	2.3850759501200478e-8	1.8881355228152856e-6	2.4221592498495293e-8	1.7223998217385082e-8	6.583695425608916e-8	5.842811542217117e-8	NA	1	NA	NA	NA	NA	NA	NA	NA	NA	NA	NA	NA	NA	NA	NA	NA	80	80	80	80	80	80	80	80	80	80	80	NA	NA	NA	NA	NA	NA	NA	NA	NA	NA	NA	NA
XUT_8F-159	NA	chrVIII:368072-368559(+)	XUTs	2.3850759501200475e-6	1.8881355228152856e-6	2.4221592498495293e-8	1.7223998217385082e-8	6.583695425608916e-6	5.842811542217117e-8	1	1	NA	NA	1	NA	60	60	60	60	60	60	60	60	60	60	60	48	48	48	48	48	48	48	48	48	48	48	NA	NA	NA	NA	NA	NA	NA	NA	NA	NA	NA	55
XUT_8F-193,SUT171	NA	chrVIII:429406-429794(+)	XUTs	7.155227850360144e-6	3.776271045630571e-6	2.4221592498495297e-6	8.61199910869254e-6	6.583695425608916e-8	5.842811542217118e-6	3	2	1	5	NA	1	44.3	45.6	46.9	56	61	62	63	64	65	55	56	64	56.8	57.7	64	68.5	69.4	70.3	71.2	72.1	64	64	68	68	68	68	68	68	68	68	68	68	68	NA
XUT_8F-204	NA	chrVIII:458034-459061(+)	XUTs	1.1925379750600239e-5	3.776271045630571e-6	1.2110796249247647e-5	3.4447996434770165e-6	3.291847712804458e-5	5.842811542217118e-6	5	2	5	2	5	1	44.4	45.8	47.2	55	72	72	72	72	72	58.4	55	72.5	64.9	65.85	72.5	77.25	78.2	79.15	80.1	81.05	72.5	72.5	52.4	54.8	57.2	68	76	80.2	84.4	88.6	92.8	70.6	68	54.2
XUT_8F-212	NA	chrVIII:465986-466786(+)	XUTs	2.3850759501200475e-6	1.8881355228152856e-6	2.4221592498495293e-8	1.7223998217385082e-6	6.583695425608916e-6	5.842811542217117e-8	1	1	NA	1	1	NA	62	62	62	62	62	62	62	62	62	62	62	59	59	59	59	59	59	59	59	59	59	59	NA	NA	NA	NA	NA	NA	NA	NA	NA	NA	NA	34
XUT_8F-22	NA	chrVIII:62969-64257(+)	XUTs	2.3850759501200475e-6	1.8881355228152856e-6	2.4221592498495293e-8	1.7223998217385082e-8	6.583695425608916e-6	5.842811542217117e-8	1	1	NA	NA	1	NA	58	58	58	58	58	58	58	58	58	58	58	76	76	76	76	76	76	76	76	76	76	76	NA	NA	NA	NA	NA	NA	NA	NA	NA	NA	NA	41
XUT_8F-246	NA	chrVIII:529922-530458(+)	XUTs	2.3850759501200475e-6	7.552542091261142e-6	9.688636999398119e-6	3.4447996434770165e-6	6.583695425608916e-6	1.7528434626651352e-5	1	4	4	2	1	3	65	65	65	65	65	65	65	65	65	65	65	71.5	66.8	67.7	71.5	76.75	79.6	82.45	85.3	88.15	74.75	71.5	57.15	60.3	63.45	75	75.25	75.4	75.55	75.7	75.85	70	75	46
XUT_8F-36,SUT151	NA	chrVIII:98336-98930(+)	XUTs	1.908060760096038e-5	2.8322032842229283e-5	2.6643751748344823e-5	1.550159839564657e-5	3.291847712804458e-5	4.6742492337736946e-5	8	15	11	9	5	8	51.7	52.4	53.55	69.5	74.5	75.2	75.9	78.7	81.85	67.75	69.5	65	45.8	50.1	65	83.5	90.6	103.2	137.4	165.9	77.9333333333333	65	50.5	54	60	70	75.5	79	79	79	93	71.0909090909091	70	35.8
XUT_8F-72,SUT155	NA	chrVIII:164959-167174(+)	XUTs	4.770151900240095e-6	7.552542091261142e-6	9.688636999398119e-6	1.7223998217385082e-6	6.583695425608916e-6	5.842811542217118e-6	2	4	4	1	1	1	68.45	68.9	69.35	72.5	74.75	75.2	75.65	76.1	76.55	72.5	72.5	58.5	39.6	42.9	58.5	64	65.2	66.4	67.6	68.8	55	58.5	51.4	53.8	56.2	70.5	80.5	83.2	85.9	88.6	91.3	71	70.5	71
XUT_8R-10,SUT573	NA	chrVIII:14529-15971(-)	XUTs	7.155227850360144e-6	5.664406568445857e-6	9.688636999398119e-6	6.889599286954033e-6	1.975108627682675e-5	5.842811542217118e-6	3	3	4	4	3	1	70.1	71.2	72.3	80	91.5	93.8	96.1	98.4	100.7	84	80	68	42.4	45.6	68	74	75.2	76.4	77.6	78.8	61.3333333333333	68	20	26	32	56.5	62	63.8	65.6	67.4	69.2	49.5	56.5	69.9
XUT_8R-113,CUT645	NA	chrVIII:238122-238869(-)	CUTs	2.3850759501200478e-8	1.8881355228152856e-6	4.8443184996990595e-6	1.7223998217385082e-6	6.583695425608916e-8	5.842811542217117e-8	NA	1	2	1	NA	NA	NA	NA	NA	NA	NA	NA	NA	NA	NA	NA	NA	78	78	78	78	78	78	78	78	78	78	78	63.3	64.6	65.9	75	81.5	82.8	84.1	85.4	86.7	75	75	NA
XUT_8R-115,SUT580	NA	chrVIII:241839-242348(-)	XUTs	2.3850759501200478e-8	7.552542091261142e-6	2.4221592498495293e-8	1.7223998217385082e-6	6.583695425608916e-8	5.842811542217118e-6	NA	4	NA	1	NA	1	NA	NA	NA	NA	NA	NA	NA	NA	NA	NA	NA	79	62	63.5	79	90.25	91	91.75	92.5	93.25	77.75	79	NA	NA	NA	NA	NA	NA	NA	NA	NA	NA	NA	NA
XUT_8R-117,SUT581,XUT_8R-118	NA	chrVIII:249802-251371(-)	XUTs	2.3850759501200478e-8	3.776271045630571e-6	2.4221592498495297e-6	1.7223998217385082e-8	6.583695425608916e-8	5.842811542217118e-6	NA	2	1	NA	NA	1	NA	NA	NA	NA	NA	NA	NA	NA	NA	NA	NA	60	57.6	57.9	60	61.5	61.8	62.1	62.4	62.7	60	60	73	73	73	73	73	73	73	73	73	73	73	NA
XUT_8R-125,SUT582	NA	chrVIII:255945-256318(-)	XUTs	4.770151900240095e-6	1.8881355228152856e-6	4.8443184996990595e-6	3.4447996434770165e-6	1.3167390851217832e-5	5.842811542217118e-6	2	1	2	2	2	1	52.9	53.8	54.7	61	65.5	66.4	67.3	68.2	69.1	61	61	49	49	49	49	49	49	49	49	49	49	49	43.6	44.2	44.8	49	52	52.6	53.2	53.8	54.4	49	49	63.15
XUT_8R-172,SUT586	NA	chrVIII:354053-354770(-)	XUTs	2.3850759501200478e-8	1.8881355228152856e-6	2.4221592498495293e-8	1.7223998217385082e-6	6.583695425608916e-8	5.842811542217117e-8	NA	1	NA	1	NA	NA	NA	NA	NA	NA	NA	NA	NA	NA	NA	NA	NA	71	71	71	71	71	71	71	71	71	71	71	NA	NA	NA	NA	NA	NA	NA	NA	NA	NA	NA	NA
XUT_8R-174,SUT587	NA	chrVIII:356158-358183(-)	XUTs	9.54030380048019e-6	7.552542091261142e-6	4.8443184996990595e-6	5.1671994652155245e-6	6.583695425608916e-8	5.842811542217117e-8	4	4	2	3	NA	NA	59.3	59.6	59.9	62	64.25	65	65.75	66.5	67.25	62.75	62	72	64.3	64.45	72	79.25	79.4	79.55	79.7	79.85	72	72	65.6	66.2	66.8	71	74	74.6	75.2	75.8	76.4	71	71	NA
XUT_8R-189,SUT588	NA	chrVIII:383351-384949(-)	XUTs	2.3850759501200478e-8	1.8881355228152856e-6	2.4221592498495297e-6	1.7223998217385082e-8	6.583695425608916e-8	5.842811542217117e-8	NA	1	1	NA	NA	NA	NA	NA	NA	NA	NA	NA	NA	NA	NA	NA	NA	91	91	91	91	91	91	91	91	91	91	91	55	55	55	55	55	55	55	55	55	55	55	NA
XUT_8R-193,CUT651,SUT590	NA	chrVIII:386572-386997(-)	CUTs	2.3850759501200478e-8	1.8881355228152856e-6	7.266477749548588e-6	1.7223998217385082e-6	6.583695425608916e-8	5.842811542217117e-8	NA	1	3	1	NA	NA	NA	NA	NA	NA	NA	NA	NA	NA	NA	NA	NA	82	82	82	82	82	82	82	82	82	82	82	64.6	65.2	65.8	70	72	72.4	72.8	73.2	73.6	69.3333333333333	70	NA
XUT_8R-217,SUT592	NA	chrVIII:456049-458501(-)	XUTs	2.3850759501200478e-8	1.8881355228152856e-6	4.8443184996990595e-6	1.7223998217385082e-8	6.583695425608916e-8	5.842811542217118e-6	NA	1	2	NA	NA	1	NA	NA	NA	NA	NA	NA	NA	NA	NA	NA	NA	57	57	57	57	57	57	57	57	57	57	57	37.45	38.9	40.35	50.5	57.75	59.2	60.65	62.1	63.55	50.5	50.5	NA
XUT_8R-221,CUT656	NA	chrVIII:460946-462088(-)	CUTs	2.3850759501200478e-8	1.8881355228152856e-6	2.4221592498495293e-8	1.7223998217385082e-6	6.583695425608916e-8	5.842811542217117e-8	NA	1	NA	1	NA	NA	NA	NA	NA	NA	NA	NA	NA	NA	NA	NA	NA	35	35	35	35	35	35	35	35	35	35	35	NA	NA	NA	NA	NA	NA	NA	NA	NA	NA	NA	NA
XUT_8R-223,YHRCdelta12,SUT593	NA	chrVIII:463826-465581(-)	XUTs	4.770151900240095e-6	1.1328813136891713e-5	9.688636999398119e-6	6.889599286954033e-6	6.583695425608916e-8	5.842811542217118e-6	2	6	4	4	NA	1	59	60	61	68	73	74	75	76	77	68	68	71	55	60.5	71	89.5	95	124.25	153.5	182.75	93.1666666666667	71	56.45	56.9	57.35	60.5	63.5	64.4	65.3	66.2	67.1	61.25	60.5	NA
XUT_8R-247,SUT599	NA	chrVIII:518810-520511(-)	XUTs	2.3850759501200475e-6	3.776271045630571e-6	4.8443184996990595e-6	1.7223998217385082e-6	6.583695425608916e-6	1.1685623084434236e-5	1	2	2	1	1	2	70	70	70	70	70	70	70	70	70	70	70	67	51	53	67	77	79	81	83	85	67	67	74	74	74	74	74	74	74	74	74	74	74	98
XUT_8R-253	NA	chrVIII:530719-531717(-)	XUTs	2.3850759501200475e-6	1.8881355228152856e-6	2.4221592498495293e-8	5.1671994652155245e-6	6.583695425608916e-6	5.842811542217118e-6	1	1	NA	3	1	1	60	60	60	60	60	60	60	60	60	60	60	37	37	37	37	37	37	37	37	37	37	37	NA	NA	NA	NA	NA	NA	NA	NA	NA	NA	NA	67
XUT_8R-26,SUT574	NA	chrVIII:56500-58966(-)	XUTs	2.3850759501200475e-6	7.552542091261142e-6	7.266477749548588e-6	3.4447996434770165e-6	6.583695425608916e-6	5.842811542217117e-8	1	4	3	2	1	NA	81	81	81	81	81	81	81	81	81	81	81	67.5	62.9	63.35	67.5	81.75	88.8	95.85	102.9	109.95	78.5	67.5	52.8	53.6	54.4	60	65.5	66.6	67.7	68.8	69.9	61	60	99
XUT_8R-47,SUT577	NA	chrVIII:105126-105458(-)	XUTs	7.155227850360144e-6	1.699321970533757e-5	4.8443184996990595e-6	1.0334398930431049e-5	6.583695425608916e-8	1.1685623084434236e-5	3	9	2	6	NA	2	56.1	56.2	56.3	57	78	82.2	86.4	90.6	94.8	70.6666666666667	57	63	37.4	41	63	72	75.2	78.4	83.6	90.8	62.2222222222222	63	63.7	65.4	67.1	79	87.5	89.2	90.9	92.6	94.3	79	79	NA
XUT_8R-64,CUT640	NA	chrVIII:127891-129350(-)	CUTs	2.3850759501200475e-6	1.8881355228152856e-6	2.4221592498495297e-6	1.7223998217385082e-6	6.583695425608916e-8	5.842811542217117e-8	1	1	1	1	NA	NA	56	56	56	56	56	56	56	56	56	56	56	67	67	67	67	67	67	67	67	67	67	67	59	59	59	59	59	59	59	59	59	59	59	NA
XUT_8R-68,SUT578	NA	chrVIII:131754-132990(-)	XUTs	2.3850759501200475e-6	1.8881355228152856e-6	4.8443184996990595e-6	1.7223998217385082e-8	6.583695425608916e-8	5.842811542217118e-6	1	1	2	NA	NA	1	66	66	66	66	66	66	66	66	66	66	66	65	65	65	65	65	65	65	65	65	65	65	50.55	51.1	51.65	55.5	58.25	58.8	59.35	59.9	60.45	55.5	55.5	NA
XUT_8R-98,SUT579	NA	chrVIII:201792-204305(-)	XUTs	2.3850759501200475e-6	1.8881355228152856e-6	9.688636999398119e-6	1.7223998217385082e-6	6.583695425608916e-8	1.1685623084434236e-5	1	1	4	1	NA	2	82	82	82	82	82	82	82	82	82	82	82	76	76	76	76	76	76	76	76	76	76	76	63.55	66.1	68.65	79	85.25	88.4	91.55	94.7	97.85	80	79	NA
XUT_9F-10,SUT176	NA	chrIX:34852-37296(+)	XUTs	2.3850759501200475e-6	5.664406568445857e-6	7.266477749548588e-6	1.7223998217385082e-8	6.583695425608916e-6	5.842811542217118e-6	1	3	3	NA	1	1	61	61	61	61	61	61	61	61	61	61	61	65	61	61.5	65	66	66.2	66.4	66.6	66.8	64	65	53.4	54.8	56.2	66	72.5	73.8	75.1	76.4	77.7	65.6666666666667	66	59
XUT_9F-113,SUT183,SUT184	NA	chrIX:222830-226536(+)	XUTs	7.155227850360144e-6	5.664406568445857e-6	7.266477749548588e-6	5.1671994652155245e-6	6.583695425608916e-8	5.842811542217118e-6	3	3	3	3	NA	1	45.9	47.8	49.7	63	78	81	84	87	90	66.6666666666667	63	60	59.2	59.3	60	65.5	66.6	67.7	68.8	69.9	63.3333333333333	60	55.2	56.4	57.6	66	68.5	69	69.5	70	70.5	63.6666666666667	66	NA
XUT_9F-117	NA	chrIX:229732-230163(+)	XUTs	2.3850759501200478e-8	1.8881355228152856e-6	2.4221592498495293e-8	1.7223998217385082e-6	6.583695425608916e-8	5.842811542217118e-6	NA	1	NA	1	NA	1	NA	NA	NA	NA	NA	NA	NA	NA	NA	NA	NA	57	57	57	57	57	57	57	57	57	57	57	NA	NA	NA	NA	NA	NA	NA	NA	NA	NA	NA	NA
XUT_9F-120	NA	chrIX:243700-244065(+)	XUTs	4.770151900240095e-6	5.664406568445857e-6	2.4221592498495293e-8	6.889599286954033e-6	6.583695425608916e-6	5.842811542217118e-6	2	3	NA	4	1	1	43.4	43.8	44.2	47	49	49.4	49.8	50.2	50.6	47	47	68	68	68	68	68	68	68	68	68	68	68	NA	NA	NA	NA	NA	NA	NA	NA	NA	NA	NA	66
XUT_9F-136,SUT186	NA	chrIX:283062-284777(+)	XUTs	4.770151900240095e-6	5.664406568445857e-6	1.2110796249247647e-5	5.1671994652155245e-6	6.583695425608916e-8	5.842811542217118e-6	2	3	5	3	NA	1	66.6	67.2	67.8	72	75	75.6	76.2	76.8	77.4	72	72	71	45.4	48.6	71	75.5	76.4	77.3	78.2	79.1	63.3333333333333	71	66	66	66	67	80	80.4	80.8	81.2	81.6	72.2	67	NA
XUT_9F-143	NA	chrIX:304304-306732(+)	XUTs	2.3850759501200478e-8	1.8881355228152856e-6	2.4221592498495293e-8	1.7223998217385082e-8	6.583695425608916e-8	5.842811542217117e-8	NA	1	NA	NA	NA	NA	NA	NA	NA	NA	NA	NA	NA	NA	NA	NA	NA	62	62	62	62	62	62	62	62	62	62	62	NA	NA	NA	NA	NA	NA	NA	NA	NA	NA	NA	NA
XUT_9F-176,SUT191	NA	chrIX:356728-357465(+)	XUTs	1.6695531650840335e-5	7.552542091261142e-6	7.266477749548588e-6	1.0334398930431049e-5	6.583695425608916e-8	5.842811542217117e-8	7	4	3	6	NA	NA	51.3	51.6	51.9	61	85.5	93.6	99.7	101.8	103.9	70.5714285714286	61	56	37.2	37.8	56	75.5	77.6	79.7	81.8	83.9	58.5	56	79.2	80.4	81.6	90	152	164.4	176.8	189.2	201.6	127.333333333333	90	NA
XUT_9F-189,SUT193	NA	chrIX:385990-388454(+)	XUTs	4.770151900240095e-6	1.8881355228152856e-6	4.8443184996990595e-6	4.650479518693972e-5	3.291847712804458e-5	5.2585303879954056e-5	2	1	2	27	5	9	50.35	50.7	51.05	53.5	55.25	55.6	55.95	56.3	56.65	53.5	53.5	87	87	87	87	87	87	87	87	87	87	87	48.2	49.4	50.6	59	65	66.2	67.4	68.6	69.8	59	59	55.2
XUT_9F-202,SUT195	NA	chrIX:406579-408350(+)	XUTs	2.3850759501200478e-8	1.1328813136891713e-5	9.688636999398119e-6	6.889599286954033e-6	6.583695425608916e-6	1.7528434626651352e-5	NA	6	4	4	1	3	NA	NA	NA	NA	NA	NA	NA	NA	NA	NA	NA	70.5	58	59	70.5	78.75	80	81.5	83	84.5	70.5	70.5	61	61	61	64	79.75	87.4	95.05	102.7	110.35	76.75	64	72
XUT_9F-213,SUT197	NA	chrIX:420942-421870(+)	XUTs	4.770151900240095e-6	3.776271045630571e-6	1.4532955499097176e-5	1.7223998217385082e-6	6.583695425608916e-8	5.842811542217118e-6	2	2	6	1	NA	1	59.1	59.2	59.3	60	60.5	60.6	60.7	60.8	60.9	60	60	47	32.6	34.4	47	56	57.8	59.6	61.4	63.2	47	47	53.75	54.5	55.25	64.5	71.75	72	73.25	74.5	75.75	64.5	64.5	NA
XUT_9F-220	NA	chrIX:436158-436856(+)	XUTs	2.3850759501200475e-6	3.776271045630571e-6	4.8443184996990595e-6	1.7223998217385082e-6	6.583695425608916e-8	5.842811542217117e-8	1	2	2	1	NA	NA	76	76	76	76	76	76	76	76	76	76	76	56	54.4	54.6	56	57	57.2	57.4	57.6	57.8	56	56	93.75	94.5	95.25	100.5	104.25	105	105.75	106.5	107.25	100.5	100.5	NA
XUT_9F-38	NA	chrIX:92696-93479(+)	XUTs	4.770151900240095e-6	1.8881355228152856e-6	2.4221592498495297e-6	1.7223998217385082e-8	6.583695425608916e-8	5.842811542217117e-8	2	1	1	NA	NA	NA	62.45	62.9	63.35	66.5	68.75	69.2	69.65	70.1	70.55	66.5	66.5	72	72	72	72	72	72	72	72	72	72	72	46	46	46	46	46	46	46	46	46	46	46	NA
XUT_9F-4	NA	chrIX:23340-28535(+)	XUTs	2.3850759501200478e-8	3.776271045630571e-6	2.4221592498495293e-8	1.7223998217385082e-6	6.583695425608916e-8	5.842811542217117e-8	NA	2	NA	1	NA	NA	NA	NA	NA	NA	NA	NA	NA	NA	NA	NA	NA	89	74.6	76.4	89	98	99.8	101.6	103.4	105.2	89	89	NA	NA	NA	NA	NA	NA	NA	NA	NA	NA	NA	NA
XUT_9F-71	NA	chrIX:165099-165911(+)	XUTs	2.3850759501200478e-8	1.8881355228152856e-6	2.4221592498495293e-8	1.7223998217385082e-8	6.583695425608916e-8	5.842811542217117e-8	NA	1	NA	NA	NA	NA	NA	NA	NA	NA	NA	NA	NA	NA	NA	NA	NA	36	36	36	36	36	36	36	36	36	36	36	NA	NA	NA	NA	NA	NA	NA	NA	NA	NA	NA	NA
XUT_9F-91	NA	chrIX:196987-197264(+)	XUTs	2.3850759501200478e-8	1.8881355228152856e-6	2.4221592498495293e-8	1.7223998217385082e-6	6.583695425608916e-8	5.842811542217117e-8	NA	1	NA	1	NA	NA	NA	NA	NA	NA	NA	NA	NA	NA	NA	NA	NA	66	66	66	66	66	66	66	66	66	66	66	NA	NA	NA	NA	NA	NA	NA	NA	NA	NA	NA	NA
XUT_9F-96,SUT182,CUT189,XUT_9F-98	NA	chrIX:202197-205035(+)	CUTs	1.4310455700720287e-5	3.776271045630571e-6	4.8443184996990595e-6	1.7223998217385082e-6	6.583695425608916e-8	5.842811542217118e-6	6	2	2	1	NA	1	60	60	60	71	82	85	94.5	104	113.5	78.3333333333333	71	60	58.4	58.6	60	61	61.2	61.4	61.6	61.8	60	60	32.85	34.7	36.55	49.5	58.75	60.6	62.45	64.3	66.15	49.5	49.5	NA
XUT_9R-145,YILCdelta5	NA	chrIX:336501-338613(-)	XUTs	7.155227850360144e-6	3.776271045630571e-6	9.688636999398119e-6	1.0334398930431049e-5	1.3167390851217832e-5	5.842811542217117e-8	3	2	4	6	2	NA	26.9	29.8	32.7	53	61.5	63.2	64.9	66.6	68.3	49	53	75.5	62.3	63.95	75.5	83.75	85.4	87.05	88.7	90.35	75.5	75.5	17.8	19.6	21.4	37.5	54	58.2	62.4	66.6	70.8	41.5	37.5	74
XUT_9R-35	NA	chrIX:92956-93491(-)	XUTs	4.770151900240095e-6	1.8881355228152856e-6	2.4221592498495297e-6	1.2056798752169556e-5	6.583695425608916e-6	2.9214057711085587e-5	2	1	1	7	1	5	34.4	35.8	37.2	47	54	55.4	56.8	58.2	59.6	47	47	71	71	71	71	71	71	71	71	71	71	71	66	66	66	66	66	66	66	66	66	66	66	78
XUT_9R-38	NA	chrIX:97105-97376(-)	XUTs	2.3850759501200475e-6	1.8881355228152856e-6	2.4221592498495293e-8	1.7223998217385082e-6	6.583695425608916e-8	5.842811542217117e-8	1	1	NA	1	NA	NA	65	65	65	65	65	65	65	65	65	65	65	26	26	26	26	26	26	26	26	26	26	26	NA	NA	NA	NA	NA	NA	NA	NA	NA	NA	NA	NA
XUT_9R-51	NA	chrIX:125889-127044(-)	XUTs	2.3850759501200478e-8	1.8881355228152856e-6	2.4221592498495293e-8	1.7223998217385082e-8	6.583695425608916e-6	5.842811542217117e-8	NA	1	NA	NA	1	NA	NA	NA	NA	NA	NA	NA	NA	NA	NA	NA	NA	66	66	66	66	66	66	66	66	66	66	66	NA	NA	NA	NA	NA	NA	NA	NA	NA	NA	NA	38
XUT_9R-55,SUT606	NA	chrIX:132063-135312(-)	XUTs	2.3850759501200478e-8	9.440677614076428e-6	4.8443184996990595e-6	1.0334398930431049e-5	6.583695425608916e-8	1.1685623084434236e-5	NA	5	2	6	NA	2	NA	NA	NA	NA	NA	NA	NA	NA	NA	NA	NA	62	55	56	62	63	74.8	86.6	98.4	110.2	71.6	62	79.7	80.4	81.1	86	89.5	90.2	90.9	91.6	92.3	86	86	NA
XUT_9R-77,SUT610	NA	chrIX:195275-196339(-)	XUTs	7.155227850360144e-6	1.8881355228152856e-6	7.266477749548588e-6	5.1671994652155245e-6	6.583695425608916e-8	1.1685623084434236e-5	3	1	3	3	NA	2	56.4	56.8	57.2	60	60.5	60.6	60.7	60.8	60.9	59	60	59	59	59	59	59	59	59	59	59	59	59	43.7	44.4	45.1	50	55.5	56.6	57.7	58.8	59.9	51.3333333333333	50	NA
YAL001C_TFC3	TFC3	chrI:147523-151211(-)	ORFS	2.3850759501200477e-5	1.699321970533757e-5	1.9377273998796238e-5	2.411359750433911e-5	2.6334781702435664e-5	1.1685623084434236e-5	10	9	8	14	4	2	49.8	51.6	52	61.5	69.75	72.2	74.9	79.4	90.2	64.7	61.5	81	55.6	56.8	81	82	82	82	96.7999999999999	126.4	79.6666666666667	81	38.75	40.5	43.45	72.5	80.75	86	91.25	94.4	97.2	70.5	72.5	25.35
YAL002W_VPS8	VPS8	chrI:143599-147599(+)	ORFS	1.6695531650840335e-5	3.021016836504457e-5	9.688636999398119e-6	1.722399821738508e-5	3.291847712804458e-5	1.1685623084434236e-5	7	16	4	10	5	2	58.4	60.8	63.2	66	87.5	96.2	102.3	103.2	104.1	75.8571428571429	66	77	63	65	77	86.75	89	94.25	97	99	78.1875	77	65.5	67	68.5	74.5	75.25	75.4	75.55	75.7	75.85	72.25	74.5	47.8
YAL003W,snR18_EFB1,SNR18	EFB1,SNR18	chrI:142127-143439(+)	snRNA	0.002139413127257683	0.001990094841047311	0.0019498381961288711	0.0020427661885818707	0.001553752120443704	0.0013496894662521541	897	1054	805	1186	236	231	39	46	50	64	75	78	82	87.4	98	66.1884057971015	64	67	46	51	67	79	81	84	90	100.35	69.7248576850095	67	40	47	51	67	78	81	84.4	91	102	68.8770186335404	67	39.5
YAL005C_SSA1	SSA1	chrI:139371-141683(-)	ORFS	5.008659495252101e-4	6.136440449149679e-4	5.958511754629842e-4	0.003021089287329343	0.004911436787504251	0.004627506741435957	210	325	246	1754	746	792	34	42.9	47	59	72	74	79	83.5	108.55	63.8285714285714	59	64	46.4	50.6	64	73	75	79	84	91	66.2369230769231	64	37.5	45	48	63	73.75	76	79	83	95.75	64.4756097560976	63	47
YAL007C_ERP2	ERP2	chrI:137571-138451(-)	ORFS	5.008659495252101e-4	3.021016836504457e-4	2.543267212342006e-4	4.1854315668245743e-4	3.621032484084904e-4	2.8045495402642163e-4	210	160	105	243	55	48	35	43	47	62	73	76	80	85.1	93.1	64.347619047619	62	64.5	47	52	64.5	75	78.2	81	83.1	92.05	66.13125	64.5	43	44.8	48	63	71	76	77	79.6	87.6	63.2666666666667	63	44.7
YAL008W_FUN14	FUN14	chrI:136863-137639(+)	ORFS	4.054629115204081e-5	3.776271045630571e-5	2.6643751748344823e-5	4.3059995543462706e-5	3.95021725536535e-5	4.089968079551982e-5	17	20	11	25	6	7	42.8	44.6	45	62	71	73.4	76.4	80.8	100.6	65.9411764705882	62	68.5	46.7	48.7	68.5	76	79	79.15	81.2	97.1000000000001	71.2	68.5	36	38	43	61	72	73	74.5	76	91.5	62.7272727272727	61	40.5
YAL009W_SPO7	SPO7	chrI:135823-136703(+)	ORFS	4.531644305228091e-5	5.286779463882799e-5	2.9065910998194352e-5	3.617039625650867e-5	6.583695425608916e-6	2.9214057711085587e-5	19	28	12	21	1	5	39.8	44.8	46.7	61	65.5	69	75	82.4	87.2999999999999	61.8421052631579	61	61.5	50.4	54.05	61.5	73	73	73.95	76.3	78.3	62.75	61.5	45.75	48.3	49.95	66.5	73.25	73.8	78.9	86.6	149.65	76.6666666666667	66.5	68
YAL010C_MDM10	MDM10	chrI:134091-135707(-)	ORFS	4.770151900240095e-6	1.1328813136891713e-5	7.266477749548588e-6	1.2056798752169556e-5	1.975108627682675e-5	1.7528434626651352e-5	2	6	3	7	3	3	33.95	35.9	37.85	51.5	61.25	63.2	65.15	67.1	69.05	51.5	51.5	60	54	54	60	61.75	62	66	70	74	61.3333333333333	60	27.2	32.4	37.6	74	87	89.6	92.2	94.8	97.4	65.3333333333333	74	84.9
YAL011W_SWC3	SWC3	chrI:132199-134111(+)	ORFS	1.4310455700720287e-5	1.5105084182522285e-5	9.688636999398119e-6	1.722399821738508e-5	1.975108627682675e-5	5.842811542217118e-6	6	8	4	10	3	1	28.25	33.5	38.75	60.5	64	65	65.75	66.5	67.25	53.5	60.5	64.5	53.6	56.35	64.5	70.5	72.6	74.7	75.3	75.65	64.5	64.5	56.3	56.6	56.9	66	87	94.8	102.6	110.4	118.2	78.5	66	61.1
YAL012W_CYS3	CYS3	chrI:130703-132087(+)	ORFS	7.250630888364946e-4	5.626643857989551e-4	8.186898264491409e-4	7.836919188910211e-4	8.492967099035502e-4	8.121508043681794e-4	304	298	338	455	129	139	40.15	46	48	61.5	70	72	74	77	86	62.0427631578947	61.5	65	50.7	54	65	73	75.6	78	83	93	66.9697986577181	65	45.85	50	52	64	73	76	80	83.3	90.3	66.405325443787	64	42
YAL013W_DEP1	DEP1	chrI:129239-130567(+)	ORFS	2.3850759501200477e-5	1.8881355228152856e-5	3.6332388747742944e-5	3.9615195899985686e-5	3.95021725536535e-5	1.1685623084434236e-5	10	10	15	23	6	2	43.8	45.6	47.4	60.5	75.5	79.8	81.6	83.6	86.3	63.4	60.5	68.5	49.3	54.45	68.5	78.25	79.2	79.65	86	113	71.3	68.5	53.9	56.8	58.3	67	73.5	75.2	75.9	76.6	80	67.4666666666667	67	53
YAL014C_SYN8	SYN8	chrI:128171-129075(-)	ORFS	5.0086594952521e-5	3.776271045630571e-5	4.602102574714106e-5	5.3394394473893746e-5	6.583695425608916e-5	2.9214057711085587e-5	21	20	19	31	10	5	38	43	57	67	72	73	79	91	96	67.4285714285714	67	73	53.5	58.25	73	78.25	79	79.3	81.7	88.05	69.6	73	48	55.2	57.7	74	78	78	79.5	83.8	88.4	70.2631578947368	74	50.25
YAL015C_NTG1	NTG1	chrI:126747-128075(-)	ORFS	1.4310455700720287e-5	2.0769490750968143e-5	4.8443184996990595e-6	1.2056798752169556e-5	6.583695425608916e-8	1.1685623084434236e-5	6	11	2	7	NA	2	57.5	59	60.5	63	74.25	78	79.5	81	82.5	67.6666666666667	63	77	64	64.5	77	87	92	100.5	109	111	80.0909090909091	77	49.4	49.8	50.2	53	55	55.4	55.8	56.2	56.6	53	53	NA
YAL016W_TPD3	TPD3	chrI:124799-126863(+)	ORFS	1.9796130385996396e-4	2.1524744960094256e-4	1.3321875874172412e-4	2.2218957700426755e-4	1.7775977649144072e-4	1.752843462665135e-4	83	114	55	129	27	30	39.2	44.2	50.3	67	76	78.6	85.4	96	104.7	68.7349397590361	67	67.5	48.3	50.9	67.5	76.75	79	80.05	90.5	110	69.6491228070175	67.5	48.4	52.4	54.1	65	79	82.2	84.9	90	103.6	68.7454545454545	65	29.9
YAL017W_PSK1	PSK1	chrI:119863-124447(+)	ORFS	4.293136710216086e-5	2.8322032842229283e-5	1.9377273998796238e-5	3.444799643477016e-5	1.975108627682675e-5	5.8428115422171173e-5	18	15	8	20	3	10	53.35	56.4	57.55	72.5	84.75	85	85	87.1	93.2	73.5	72.5	72	55.8	57.4	72	76.5	80.2	84.4	86.8	89.2	70.4666666666667	72	61.05	62.1	63.1	67	69.25	69.6	69.95	70.9	71.95	66.75	67	62
YAL019W-A,YAL019W	NA	chrI:114815-118391(+)	ORFS	1.908060760096038e-5	1.699321970533757e-5	3.6332388747742944e-5	3.272559661303165e-5	1.3167390851217832e-5	1.1685623084434236e-5	8	9	15	19	2	2	48	48	48.55	63	70.25	76.2	82.15	89	96	66.625	63	73	60	62.2	73	85	87.4	89.8	92	94	76.1111111111111	73	54.8	56	56.7	69	72.5	75.2	75.9	76.6	77	67	69	58.75
YAL020C_ATS1	ATS1	chrI:113563-114683(-)	ORFS	4.293136710216086e-5	2.4545761796598713e-5	3.148807024804388e-5	2.411359750433911e-5	1.3167390851217832e-5	4.089968079551982e-5	18	13	13	14	2	7	23.65	37.6	45.75	61.5	69.25	70.6	71.45	72.6	74.75	58	61.5	62	46.8	52.2	62	77	77.6	79.8	85.2	91.4	65.5384615384615	62	35.8	46.4	50.6	60	65	68	70.6	72.4	74.2	58.5384615384615	60	53.25
YAL021C_CCR4	CCR4	chrI:110619-113435(-)	ORFS	1.908060760096038e-5	7.552542091261142e-6	9.688636999398119e-6	1.8946398039123588e-5	6.583695425608916e-6	5.842811542217118e-6	8	4	4	11	1	1	51.35	51.7	52.2	69	72.25	72.6	72.95	75.1	77.55	65.25	69	78	64.8	67.2	78	83	84.8	86.6	88.4	90.2	77	78	55	58	61	72	75.25	77.2	79.15	81.1	83.05	70.25	72	67
YAL022C_FUN26	FUN26	chrI:108859-110467(-)	ORFS	5.247167090264105e-5	3.5874574933490426e-5	5.328750349668965e-5	4.1337595721724196e-5	4.6085867979262415e-5	5.842811542217118e-6	22	19	22	24	7	1	44.05	45.1	46.3	61	64	67.2	68.85	70.8	85.25	60.1818181818182	61	68	52.8	55.1	68	79.5	82.4	83.3	84.4	86.1	68.4210526315789	68	50.1	52.6	58.6	70	75	78.2	79	88.9	173.6	77.3181818181818	70	40.6
YAL023C_PMT2	PMT2	chrI:106163-108667(-)	ORFS	2.9097926591464585e-4	3.1909490335578326e-4	3.70590365226978e-4	1.8085198128254333e-4	2.3042933989631206e-4	2.2202683860425047e-4	122	169	153	105	35	38	42.05	47	49.15	62	70.75	72.8	74	78	85.95	63.4426229508197	62	65	51	54	65	72	74.4	77	80.2	86.6	65.7692307692308	65	49.6	52	53.8	63	72	75	76.2	79	89.8	65.1176470588235	63	45.7
YAL024C_LTE1	LTE1	chrI:101483-105987(-)	ORFS	1.1925379750600239e-5	1.1328813136891713e-5	1.4532955499097176e-5	8.61199910869254e-6	6.583695425608916e-6	5.842811542217118e-6	5	6	6	5	1	1	63.4	64.8	66.2	75	82	110.8	139.6	168.4	197.2	102.8	75	67.5	41	47	67.5	69	69	79.25	89.5	99.75	66	67.5	53.25	55.5	57.75	70	80.75	84	85.25	86.5	87.75	70.6666666666667	70	127
YAL025C_MAK16	MAK16	chrI:100059-101171(-)	ORFS	2.146568355108043e-5	3.398643941067514e-5	5.328750349668965e-5	4.478239536520121e-5	6.583695425608916e-6	1.7528434626651352e-5	9	18	22	26	1	3	53.4	55.8	57	58	67	67.8	68.6	72.6	79.8	63.4444444444444	58	65	52	52.55	65	69	69	69	69.6	71.6	62.9444444444444	65	52.1	54.4	58	62.5	67	68.6	69.85	94.3000000000001	99.85	67.0909090909091	62.5	74
YAL026C-A,YAL026C_YAL026C-A,DRS2	YAL026C-A,DRS2	chrI:95499-99787(-)	ORFS	5.48567468527611e-5	9.06305050951337e-5	7.993125524503446e-5	6.889599286954032e-5	9.217173595852483e-5	7.595655004882253e-5	23	48	33	40	14	13	52.1	53.2	54	67	77	79.2	81.4	84.4	96.7	70.7826086956522	67	71	58.8	62.05	71	87.25	91	93.85	105.9	133.95	81.0416666666667	71	51.2	53.4	55.8	70	78	84.6	86	90	93.4	75.4848484848485	70	53.6
YAL027W_YAL027W	YAL027W	chrI:94607-95543(+)	ORFS	4.770151900240095e-6	7.552542091261142e-6	4.8443184996990595e-6	1.550159839564657e-5	1.3167390851217832e-5	5.842811542217118e-6	2	4	2	9	2	1	26.9	29.8	32.7	53	67.5	70.4	73.3	76.2	79.1	53	53	58	53.2	53.8	58	75.5	84.8	94.1	103.4	112.7	72.5	58	47.7	49.4	51.1	63	71.5	73.2	74.9	76.6	78.3	63	63	17
YAL028W_FRT2	FRT2	chrI:92855-94487(+)	ORFS	4.770151900240095e-6	7.552542091261142e-6	1.2110796249247647e-5	1.3779198573908066e-5	6.583695425608916e-8	1.1685623084434236e-5	2	4	5	8	NA	2	68.45	68.9	69.35	72.5	74.75	75.2	75.65	76.1	76.55	72.5	72.5	71	56.5	58.75	71	75.5	75.8	76.1	76.4	76.7	67.75	71	40	42	44	78	81	87.2	93.4	99.6	105.8	71.4	78	NA
YAL029C_MYO4	MYO4	chrI:87699-92515(-)	ORFS	2.8620911401440575e-5	3.5874574933490426e-5	2.9065910998194352e-5	2.0668797860862098e-5	4.6085867979262415e-5	2.3371246168868473e-5	12	19	12	12	7	4	40.2	43.7	53.05	67.5	73.25	73.8	78.2	84.8	86	65.5	67.5	76	59.4	60	76	81	83.6	88.4	97.6	112.3	77	76	57.55	58.1	58.65	64	68.5	69.6	74.9	82.6	87.15	67	64	65.3
YAL030W_SNC1	SNC1	chrI:87263-87783(+)	ORFS	1.1209856965564225e-4	7.174914986698085e-5	9.93085292438307e-5	1.6535038288689678e-4	9.217173595852483e-5	1.343846654709937e-4	47	38	41	96	14	23	38.3	40.8	45.9	58	70.5	73.4	76.4	80.8	84.4	60.3829787234043	58	62	47.5	51.1	62	73	74	76.35	80.9	85.05	63.6052631578947	62	34	36	40	60	68	75	85	89	95	62.3658536585366	60	48.25
YAL031C_GIP4	GIP4	chrI:84739-87075(-)	ORFS	2.3850759501200475e-6	5.664406568445857e-6	2.4221592498495297e-6	1.7223998217385082e-8	6.583695425608916e-6	5.842811542217117e-8	1	3	1	NA	1	NA	59	59	59	59	59	59	59	59	59	59	59	72	52.8	55.2	72	83	85.2	87.4	89.6	91.8	71.3333333333333	72	61	61	61	61	61	61	61	61	61	61	61	69
YAL032C_PRP45	PRP45	chrI:83251-84507(-)	ORFS	1.4310455700720287e-5	1.5105084182522285e-5	1.9377273998796238e-5	2.583599732607762e-5	1.975108627682675e-5	1.1685623084434236e-5	6	8	8	15	3	2	42.5	46	49.5	58.5	69.75	73	77	81	85	61.8333333333333	58.5	62.5	60.2	62	62.5	65.5	69	72.5	79	86	66.75	62.5	54.45	56.9	59.5	71	74.25	74.6	74.95	132.6	199.8	92.25	71	45.5
YAL033W_POP5	POP5	chrI:82695-83311(+)	ORFS	8.586273420432171e-5	6.986101434416556e-5	4.844318499699059e-5	8.095279162170988e-5	7.9004345107307e-5	5.8428115422171173e-5	36	37	20	47	12	10	21.5	31.5	44.5	60	70.25	73	75.75	80.5	88.5	59.2222222222222	60	60	43.6	45.8	60	73	75.6	76	76.8	85	60.2702702702703	60	34.2	39.5	40.85	59	68	69	73.15	74.1	75.25	57.45	59	37.1
YAL034C_FUN19	FUN19	chrI:80603-82587(-)	ORFS	1.1925379750600239e-5	2.2657626273783426e-5	2.6643751748344823e-5	4.822719500867822e-5	1.975108627682675e-5	7.011373850660541e-5	5	12	11	28	3	12	60.4	60.8	61.2	65	90	92.8	95.6	98.4	101.2	76.2	65	73.5	59.2	60.3	73.5	80	84.4	86.7	87.8	97.9	73.1666666666667	73.5	50.5	51	53.5	69	72	74	75	76	77	65.6363636363636	69	59.3
YAL034W-A_MTW1	MTW1	chrI:79695-80647(+)	ORFS	1.4310455700720287e-5	1.3216948659706998e-5	7.266477749548588e-6	6.889599286954033e-6	1.3167390851217832e-5	5.842811542217118e-6	6	7	3	4	2	1	52.75	56.5	60.25	73.5	80.5	82	82.25	82.5	82.75	70.8333333333333	73.5	85	65	72.5	85	87.5	88.4	89.3	90.2	91.1	78.8571428571429	85	58.8	60.6	62.4	75	82.5	84	85.5	87	88.5	74	75	88.4
YAL035W_FUN12	FUN12	chrI:76383-79535(+)	ORFS	4.340838229218487e-4	3.1720676783296794e-4	3.802790022263761e-4	4.288775556128885e-4	3.357684667060547e-4	3.9146837332854686e-4	182	168	157	249	51	67	39	45.1	49	61	70	71	76	82	91	63.1043956043956	61	63	48	51.05	63	71	73.6	76.95	79.3	85.65	64.8273809523809	63	45	47	51	65	74	75	79.6	84.4	101.4	66.8089171974522	65	45.5
YAL036C_RBG1	RBG1	chrI:74875-76211(-)	ORFS	1.50259784857563e-4	1.3405762211988526e-4	1.23530121742326e-4	1.3606958591734212e-4	9.217173595852483e-5	5.8428115422171173e-5	63	71	51	79	14	10	41.1	46.2	49	61	70.5	72	76.7	79.4	84.9	63.1269841269841	61	66	49	54	66	72.5	76	79	88	96.5	67.9859154929577	66	25.5	44	52	63	71	74	75	77	80	66.7843137254902	63	51.65
YAL037W_YAL037W	YAL037W	chrI:73935-74959(+)	ORFS	1.1925379750600239e-5	7.552542091261142e-6	9.688636999398119e-6	3.4447996434770165e-6	6.583695425608916e-6	5.842811542217117e-8	5	4	4	2	1	NA	23.6	33.2	42.8	67	71	115.6	160.2	204.8	249.4	101.6	67	64.5	60.2	60.8	64.5	68.25	69.6	70.95	72.3	73.65	65.75	64.5	26.7	32.4	38.1	59	66.75	71.4	76.05	80.7	85.35	57.25	59	89
YAL038W_CDC19	CDC19	chrI:71679-73447(+)	ORFS	0.0042645157988146455	0.004797752363473641	0.005105911698682808	0.003997689986255077	0.004569084625372588	0.0050189751147645045	1788	2541	2108	2321	694	859	30	37	43	59	70	73	77	82	90	60.9379194630872	59	63	42	46	63	72	75	79	84	96	65.133805588351	63	31	37	42	60	71	73	76	81	89	60.8334914611006	60	34
YAL039C_CYC3	CYC3	chrI:68651-69611(-)	ORFS	1.1925379750600239e-5	2.2657626273783426e-5	2.1799433248645766e-5	2.411359750433911e-5	5.925325883048024e-5	2.3371246168868473e-5	5	12	9	14	9	4	60.2	60.4	60.6	75	88	89.8	91.6	93.4	95.2	76.2	75	64	37.9	42.85	64	71	73.2	74.7	75.8	80.95	59.25	64	45.6	47.2	50	59	61	65.4	69.8	86.3999999999999	115.2	67	59	51.4
YAL040C_CLN3	CLN3	chrI:65467-67851(-)	ORFS	1.4071948105708282e-4	1.0573558927765598e-4	1.4290739574112222e-4	9.300959037387944e-5	1.3167390851217832e-5	7.595655004882253e-5	59	56	59	54	2	13	48.6	51.8	53	70	79.5	81	82.3	86.8	105.4	71.1864406779661	70	71	54.5	57.25	71	76.5	83	85.75	90	112.25	75.0892857142857	71	43.3	53.8	59.4	71	81.5	85	88.8	94	98.8999999999999	73.2881355932203	71	64.15
YAL041W_CDC24	CDC24	chrI:62791-65607(+)	ORFS	3.816121520192076e-5	3.209830388785985e-5	3.391022949789341e-5	2.583599732607762e-5	2.6334781702435664e-5	5.2585303879954056e-5	16	17	14	15	4	9	57	58	58.5	79.5	86.25	87	90.75	92	99.75	77.4375	79.5	71	51.6	52.8	71	80	81.6	82.6	83.4	84.8	69	71	59.55	62	62	73.5	79.25	80.8	82.5	89	143.8	83.9285714285714	73.5	82.6
YAL042W_ERV46	ERV46	chrI:61279-62647(+)	ORFS	2.194269874110444e-4	2.076949075096814e-4	1.6955114748946705e-4	2.2046717718252905e-4	1.58008690214614e-4	1.8112715780873066e-4	92	110	70	128	24	31	42.65	48.3	52.65	63	71	73	79	85.7	93.35	65.554347826087	63	63	44	47	63	73.75	76	77.65	85.2	95.85	64.8363636363636	63	45.9	53	55	65	73.75	77	81.65	83.6	103.15	70.1857142857143	65	35.15
YAL043C_PTA1	PTA1	chrI:58611-61091(-)	ORFS	1.144836456057623e-4	6.230847225290443e-5	7.024261824563635e-5	8.956479073040242e-5	7.242064968169808e-5	5.8428115422171173e-5	48	33	29	52	11	10	51.7	53.7	56	66.5	74	75	76.95	80.6	91.65	67.4583333333333	66.5	71	56	56.8	71	80	84.8	87.6	90	99.6	72.3333333333333	71	46.6	50.6	54	65	72	74	78	92.4	96.4	66.3448275862069	65	40.5
YAL044C_GCV3	GCV3	chrI:57875-58483(-)	ORFS	1.908060760096038e-5	2.2657626273783426e-5	1.9377273998796238e-5	2.7558397147816132e-5	1.3167390851217832e-5	4.089968079551982e-5	8	12	8	16	2	7	37.55	42.1	46.2	53.5	63	70	77	86.1	95.55	59.625	53.5	61.5	41	46.5	61.5	76.25	76.8	81.9	89.6	97.3	64.5	61.5	33.75	35.5	38.15	66	70.25	73.4	76.55	77.3	77.65	60.5	66	55.15
YAL044W-A_YAL044W-A	YAL044W-A	chrI:57503-57959(+)	ORFS	1.049433418052821e-4	1.038474537548407e-4	6.782045899578682e-5	1.0334398930431049e-4	7.9004345107307e-5	4.089968079551982e-5	44	55	28	60	12	7	45.15	47.3	48.9	61	68.25	71.2	73.55	77.4	83.55	64.5	61	64	43.4	48	64	70.5	73	76.7	82.6	98.2	66.0363636363636	64	27.05	43	50.1	63.5	72.25	73	73.95	80	85.2	62.5714285714286	63.5	48.45
YAL046C_YAL046C	YAL046C	chrI:56923-57419(-)	ORFS	1.3833440510696278e-4	8.118982748105728e-5	1.065750069933793e-4	1.2056798752169557e-4	8.558804053291591e-5	4.6742492337736946e-5	58	43	44	70	13	8	38.85	41.4	44.1	58.5	69.75	71	75.45	81.2	90	63.5862068965517	58.5	66	46.2	51.3	66	79.5	80	80.7	90.4	109.7	71.5581395348837	66	33.5	45	45	59	73.25	75.2	78.1	82.1	83.85	60.2045454545455	59	42.2
YAL047C_SPC72	SPC72	chrI:54955-56923(-)	ORFS	2.3850759501200475e-6	1.699321970533757e-5	2.1799433248645766e-5	1.0334398930431049e-5	1.3167390851217832e-5	5.842811542217117e-8	1	9	9	6	2	NA	70	70	70	70	70	70	70	70	70	70	70	68	44.2	50	68	80	82.4	84.8	86.2	86.6	65.6666666666667	68	27.8	50.6	62	72	76	78	80	82.4	85.2	65	72	55.15
YAL049C_YAL049C	YAL049C	chrI:51739-52659(-)	ORFS	8.347765825420166e-5	6.986101434416556e-5	7.024261824563635e-5	9.989918966083347e-5	1.0533912680974265e-4	8.764217313325675e-5	35	37	29	58	16	15	45.7	49.8	55	68	76.5	77.4	81.7	82.6	84.8	66.9428571428571	68	67	52.2	55.4	67	80	83.4	95.8	98.8	103.2	70.7027027027027	67	45.8	50.2	52.4	67	73	74.4	79.8	87.2	104.6	67	67	55.5
YAL051W_OAF1	OAF1	chrI:48513-51799(+)	ORFS	9.54030380048019e-6	9.440677614076428e-6	1.2110796249247647e-5	2.0668797860862098e-5	1.975108627682675e-5	2.9214057711085587e-5	4	5	5	12	3	5	70	70	70	81	109	119.2	129.4	139.6	149.8	98	81	63	48.4	49.6	63	73	75	77	79	81	63.4	63	47.4	47.8	48.2	59	68	71.2	74.4	77.6	80.8	61.4	59	65.5
YAL053W_FLC2	FLC2	chrI:45761-48305(+)	ORFS	1.049433418052821e-4	9.440677614076428e-5	9.93085292438307e-5	9.473199019561794e-5	2.6334781702435664e-5	1.0517060775990811e-4	44	50	41	55	4	18	46.3	48.3	51.8	69.5	79	79.4	81.55	88	91.85	69.1363636363636	69.5	69.5	52.9	54	69.5	75.75	77	78.65	86.2	88.55	70.84	69.5	52	54	59	69	74	75	76	82	86	69.1951219512195	69	62.2
YAL054C_ACS1	ACS1	chrI:42741-43549(-)	ORFS	4.293136710216086e-5	4.1538981501936286e-5	3.6332388747742944e-5	4.1337595721724196e-5	4.6085867979262415e-5	2.9214057711085587e-5	18	22	15	24	7	5	54.1	55.7	56.55	68.5	75.75	77.2	78	79.5	95.8999999999999	73.6666666666667	68.5	68.5	52.1	53.3	68.5	72.75	77.8	79	79.9	85.7	68.2272727272727	68.5	52.7	57.6	60.2	68	71.5	72	72	72	80.1	67.0666666666667	68	59.4
YAL055W_PEX22	PEX22	chrI:42161-42833(+)	ORFS	2.146568355108043e-5	1.1328813136891713e-5	1.2110796249247647e-5	1.722399821738508e-5	6.583695425608916e-8	5.842811542217118e-6	9	6	5	10	NA	1	36.8	43.6	49.2	69	76	79.2	82.4	106	150	76.4444444444444	69	76.5	67	68	76.5	81.75	83	88.25	93.5	98.75	79	76.5	63	63	63	64	90	98.6	107.2	115.8	124.4	82.6	64	NA
YAL056W_GPB2	GPB2	chrI:39217-41969(+)	ORFS	2.3850759501200477e-5	2.8322032842229283e-5	4.602102574714106e-5	3.100319679129314e-5	1.975108627682675e-5	5.842811542217118e-6	10	15	19	18	3	1	47.6	51.2	52.35	66.5	78.25	81	81	81.6	84.3	65.7	66.5	68	27	45.6	68	73	74.2	74.9	79.2	94	62.6	68	16	42.4	53.9	65	70	72.6	76.8	84	103.3	66.4210526315789	65	58.5
YAL058W_CNE1	CNE1	chrI:37409-39033(+)	ORFS	9.54030380048019e-6	3.021016836504457e-5	2.1799433248645766e-5	2.583599732607762e-5	1.975108627682675e-5	5.842811542217117e-8	4	16	9	15	3	NA	57.25	59.5	61.75	70	70.5	70.8	71.1	71.4	71.7	66.75	70	61	51	51.5	61	70	73	73	74	75.5	61.5	61	50.8	51.6	52.4	54	68	68.8	69.6	70.2	70.6	59.5555555555556	54	61.1
YAL059W_ECM1	ECM1	chrI:36545-37329(+)	ORFS	9.778811395492196e-5	1.2272880898299356e-4	1.2595228099217552e-4	9.473199019561794e-5	5.266956340487133e-5	7.595655004882253e-5	41	65	52	55	8	13	49	52	56	68	79	82	86	89	96	70.5365853658537	68	67	54.4	56	67	73	79.2	83	86.4	97.4	68.6153846153846	67	46.55	57.1	62.65	72.5	81	83.6	86.35	87.9	92.8	73.5384615384615	72.5	56.2
YAL060W_BDH1	BDH1	chrI:35097-36393(+)	ORFS	4.054629115204081e-5	3.021016836504457e-5	3.391022949789341e-5	8.784239090866391e-5	1.3167390851217831e-4	1.5191310009764506e-4	17	16	14	51	20	26	36.2	40.2	41.8	53	67	67	67.6	77.2	102.6	59.1764705882353	53	70	45	46.5	70	82.25	83	85.25	87	89.75	68.9375	70	34.9	39.1	43.65	63	75.75	76	76.05	76.7	78.05	59.7857142857143	63	44.6
YAL061W_BDH2	BDH2	chrI:33361-34897(+)	ORFS	1.1925379750600239e-5	1.3216948659706998e-5	1.4532955499097176e-5	6.028399376084779e-5	1.58008690214614e-4	1.285418539287766e-4	5	7	6	35	24	22	66.8	67.6	68.4	75	88	96.6	105.2	113.8	122.4	86	75	57	51.2	54.8	57	73.5	73.8	74.5	76	77.5	62.8571428571429	57	44.75	47.5	50.25	58	64.5	66	68.5	71	73.5	58.8333333333333	58	39.05
YAL062W_GDH3	GDH3	chrI:31153-32985(+)	ORFS	4.770151900240095e-6	3.776271045630571e-6	1.4532955499097176e-5	5.1671994652155245e-6	1.3167390851217832e-5	5.842811542217118e-6	2	2	6	3	2	1	92.85	99.7	106.55	154.5	188.75	195.6	202.45	209.3	216.15	154.5	154.5	82	78	78.5	82	84.5	85	85.5	86	86.5	82	82	57.5	58	58.5	75.5	84.5	86	87.25	88.5	89.75	74	75.5	62.1
YAL063C-A	NA	chrI:22394-22685(-)	ORFS	2.3850759501200475e-6	3.776271045630571e-6	2.4221592498495293e-8	1.7223998217385082e-6	6.583695425608916e-8	5.842811542217117e-8	1	2	NA	1	NA	NA	60	60	60	60	60	60	60	60	60	60	60	54	52.4	52.6	54	55	55.2	55.4	55.6	55.8	54	54	NA	NA	NA	NA	NA	NA	NA	NA	NA	NA	NA	NA
YAL063C	NA	chrI:23999-27968(-)	ORFS	1.4310455700720287e-5	1.3216948659706998e-5	1.2110796249247647e-5	1.550159839564657e-5	1.975108627682675e-5	2.9214057711085587e-5	6	7	5	9	3	5	60.5	64	67.5	80	84.75	86	86	86	86	76.6666666666667	80	65	61.4	62.6	65	69.5	69.8	70.2	70.8	71.4	66.1428571428571	65	45.2	45.4	45.6	61	63	64.8	66.6	68.4	70.2	57.4	61	26.5
YAL066W	NA	chrI:10090-10399(+)	ORFS	2.3850759501200478e-8	1.8881355228152856e-6	2.4221592498495293e-8	1.7223998217385082e-8	6.583695425608916e-8	5.842811542217117e-8	NA	1	NA	NA	NA	NA	NA	NA	NA	NA	NA	NA	NA	NA	NA	NA	NA	85	85	85	85	85	85	85	85	85	85	85	NA	NA	NA	NA	NA	NA	NA	NA	NA	NA	NA	NA
YAL068C	NA	chrI:1806-2169(-)	ORFS	2.3850759501200478e-8	1.8881355228152856e-6	2.4221592498495297e-6	1.7223998217385082e-8	6.583695425608916e-8	5.842811542217117e-8	NA	1	1	NA	NA	NA	NA	NA	NA	NA	NA	NA	NA	NA	NA	NA	NA	7	7	7	7	7	7	7	7	7	7	7	53	53	53	53	53	53	53	53	53	53	53	NA
YAR002C-A_ERP1	ERP1	chrI:153899-154763(-)	ORFS	4.48394278622569e-4	4.191660860649934e-4	3.7543468372667707e-4	3.18643967021624e-4	3.291847712804458e-4	4.96638981088455e-4	188	222	155	185	50	85	35.35	41	46	61	71.25	73.6	77	81.3	92.6	62.9734042553191	61	66	46.2	50.15	66	78	81	83	86	95.85	67.4054054054054	66	31	39	45.2	63	74.5	77	79.9	81	94.8999999999999	64.2838709677419	63	36
YAR002W_NUP60	NUP60	chrI:152215-153991(+)	ORFS	5.48567468527611e-5	4.9091523593197426e-5	4.602102574714106e-5	4.650479518693972e-5	2.6334781702435664e-5	4.089968079551982e-5	23	26	19	27	4	7	44.1	46.8	54.9	72	82.5	83.6	86.1	88.6	110.6	69.8695652173913	72	67	56.5	60	67	74.75	78	83.25	89.5	93.5	75.9615384615385	67	51.9	54.6	55.7	65	76.5	78.4	79.9	82.4	85.1	67.4210526315789	65	36.55
YAR003W_SWD1	SWD1	chrI:154935-156807(+)	ORFS	3.816121520192076e-5	7.74135564354267e-5	4.1176707247442e-5	2.411359750433911e-5	3.291847712804458e-5	4.6742492337736946e-5	16	41	17	14	5	8	49.75	56.5	60.25	67.5	73.25	77	77.75	82	87	67.625	67.5	68	58	59	68	76	78	82	84	89	70.1219512195122	68	56.8	58.2	60.6	67	73	77.8	83.2	86.4	89	70	67	62.6
YAR007C_RFA1	RFA1	chrI:156747-158699(-)	ORFS	8.824781015444177e-5	7.363728538979615e-5	7.266477749548589e-5	9.645439001735645e-5	7.9004345107307e-5	8.764217313325675e-5	37	39	30	56	12	15	50.6	53.6	55	65	70	73.2	76.6	78.4	83.2	64.7567567567568	65	70	52.6	55.7	70	78	79.8	83.3	89.2	94.2	72.6666666666667	70	47.8	51.8	53.35	64	69	70	72.6	77.1	80.2	64.8666666666667	64	41
YAR008W_SEN34	SEN34	chrI:158863-159871(+)	ORFS	5.0086594952521e-5	4.720338807038214e-5	2.1799433248645766e-5	2.7558397147816132e-5	3.291847712804458e-5	2.3371246168868473e-5	21	25	9	16	5	4	56	57	58	69	73	74	75	80	87	68.6190476190476	69	66	48.4	49.6	66	77	80.2	81.4	89.2	102	68.04	66	45.4	45.8	47.4	60	71	71.8	72.6	78.6	89.8	63.4444444444444	60	29.8
YAR014C_BUD14	BUD14	chrI:166611-169027(-)	ORFS	7.155227850360143e-5	6.042033673008914e-5	6.055398124623824e-5	4.478239536520121e-5	1.3167390851217832e-5	1.7528434626651352e-5	30	32	25	26	2	3	41.35	43.9	44.35	62	71	74.2	75.65	78.4	82.55	62.9333333333333	62	64	51.2	53	64	70	70	73	75.7	78.25	63.4375	64	47.4	49.4	50	64	72	74.2	79.8	81.6	82.8	63.88	64	49.45
YAR015W_ADE1	ADE1	chrI:169255-170479(+)	ORFS	3.816121520192076e-5	2.0769490750968143e-5	2.1799433248645766e-5	3.7892796078247176e-5	4.6085867979262415e-5	5.8428115422171173e-5	16	11	9	22	7	10	40.25	43	44.75	61	68.25	69	75	79	83.5	60.9375	61	56	38	44	56	66	67	70	73	74.5	56.4545454545455	56	45.4	47.8	50.2	57	66	70	74	77.8	81.4	61.4444444444444	57	48.3
YAR018C_KIN3	KIN3	chrI:170227-171723(-)	ORFS	5.0086594952521e-5	2.2657626273783426e-5	3.391022949789341e-5	5.856159393910928e-5	1.975108627682675e-5	2.9214057711085587e-5	21	12	14	34	3	5	40	52	55	66	74	75	77	91	148	73.6666666666667	66	64.5	45.4	53.1	64.5	73	75.2	76.7	77.8	85.2	65.0833333333333	64.5	36.8	44.3	51.45	67.5	76.75	77	77.15	79.1	81.05	64.5	67.5	60.9
YAR019C_CDC15	CDC15	chrI:172163-175179(-)	ORFS	1.6695531650840335e-5	2.6433897319413996e-5	1.6955114748946706e-5	2.2391197682600605e-5	3.95021725536535e-5	3.5056869253302704e-5	7	14	7	13	6	6	61.1	63.2	65.3	74	77	78.2	79.2	79.8	80.4	71.5714285714286	74	69	59.3	59.95	69	77	79.8	84.55	91.7	97.8	72.7142857142857	69	59.4	64.8	70.2	77	81	82.8	84.8	87.2	89.6	76	77	60.25
YAR019W-A	NA	chrI:175303-176223(+)	ORFS	9.54030380048019e-6	1.8881355228152856e-6	4.8443184996990595e-6	3.4447996434770165e-6	6.583695425608916e-6	1.1685623084434236e-5	4	1	2	2	1	2	59.95	67.9	75.85	108	113.5	115	116.5	118	119.5	97.25	108	59	59	59	59	59	59	59	59	59	59	59	65.4	65.8	66.2	69	71	71.4	71.8	72.2	72.6	69	69	75
YAR023C	NA	chrI:179280-179820(-)	ORFS	2.3850759501200475e-6	1.3216948659706998e-5	4.8443184996990595e-6	8.61199910869254e-6	3.95021725536535e-5	1.1685623084434236e-5	1	7	2	5	6	2	81	81	81	81	81	81	81	81	81	81	81	70	47	59	70	79.5	82.2	84	84	84	66.7142857142857	70	62.1	63.2	64.3	72	77.5	78.6	79.7	80.8	81.9	72	72	45.25
YAR027W	NA	chrI:183769-184477(+)	ORFS	9.54030380048019e-6	3.021016836504457e-5	2.4221592498495295e-5	3.9615195899985686e-5	2.6334781702435664e-5	5.842811542217117e-8	4	16	10	23	4	NA	64.75	65.5	66.25	70	73.5	75	76.5	78	79.5	71.25	70	68	50	52.25	68	75.25	76	85	88	90.75	67.375	68	26.95	49.9	55.7	72.5	89.75	108	148.5	185.8	211.9	91.5	72.5	65.6
YAR028W,YAR029W_YAR028W,YAR029W	YAR028W,YAR029W	chrI:184831-186735(+)	ORFS	4.054629115204081e-5	3.776271045630571e-5	2.9065910998194352e-5	3.444799643477016e-5	3.291847712804458e-5	2.3371246168868473e-5	17	20	12	20	5	4	38.6	42.6	47.4	68	76	83.2	86.2	88.2	91	66.5882352941177	68	69.5	52.8	58.1	69.5	78	78.2	79.75	84.4	88.45	68.4	69.5	36.7	44	49.5	63.5	77.5	78.6	79	79	79	63.4166666666667	63.5	59.6
YAR031W	NA	chrI:186835-187732(+)	ORFS	2.3850759501200478e-8	1.8881355228152856e-6	2.4221592498495293e-8	1.7223998217385082e-8	6.583695425608916e-8	5.842811542217117e-8	NA	1	NA	NA	NA	NA	NA	NA	NA	NA	NA	NA	NA	NA	NA	NA	NA	85	85	85	85	85	85	85	85	85	85	85	NA	NA	NA	NA	NA	NA	NA	NA	NA	NA	NA	NA
YAR033W	NA	chrI:188106-188811(+)	ORFS	1.1925379750600239e-5	3.776271045630571e-6	4.8443184996990595e-6	1.722399821738508e-5	6.583695425608916e-6	5.842811542217117e-8	5	2	2	10	1	NA	65.6	66.2	66.8	70	79	84	89	94	99	77.2	70	95.5	83.1	84.65	95.5	103.25	104.8	106.35	107.9	109.45	95.5	95.5	69.05	69.1	69.15	69.5	69.75	69.8	69.85	69.9	69.95	69.5	69.5	89
YAR035W_YAT1	YAT1	chrI:189991-192391(+)	ORFS	5.48567468527611e-5	4.9091523593197426e-5	4.359886649729153e-5	2.583599732607762e-5	3.95021725536535e-5	3.5056869253302704e-5	23	26	18	15	6	6	34.7	41.2	42.6	56	63.5	66.6	69.8	75	87.7	57.2608695652174	56	66	46.5	47	66	72.25	76	79.25	84.5	90.5	65.3076923076923	66	47	49.1	52.75	63	76.25	77	77.9	80.2	83.15	65.1111111111111	63	50.25
YAR042W_SWH1	SWH1	chrI:192583-196255(+)	ORFS	2.3850759501200477e-5	1.5105084182522285e-5	2.9065910998194352e-5	2.583599732607762e-5	1.3167390851217832e-5	5.842811542217118e-6	10	8	12	15	2	1	41.35	42.7	43.7	60.5	70.5	71	71	71.5	73.75	59.5	60.5	68	51.7	58.15	68	71.5	72.2	72.9	79.3	86.65	66.25	68	59.1	60.3	61.95	70	78	82.4	86.1	89.4	109.8	75.75	70	55.4
YAR050W	NA	chrI:203402-208016(+)	ORFS	4.770151900240095e-6	1.8881355228152856e-6	9.688636999398119e-6	1.7223998217385082e-6	6.583695425608916e-6	5.842811542217117e-8	2	1	4	1	1	NA	43.4	44.8	46.2	56	63	64.4	65.8	67.2	68.6	56	56	79	79	79	79	79	79	79	79	79	79	79	61.45	61.9	62.35	65	66.5	66.8	67.1	67.4	67.7	64.75	65	75
YAR068W	NA	chrI:222405-222891(+)	ORFS	4.770151900240095e-6	3.776271045630571e-6	2.4221592498495293e-8	3.4447996434770165e-6	6.583695425608916e-8	1.1685623084434236e-5	2	2	NA	2	NA	2	76.65	77.3	77.95	82.5	85.75	86.4	87.05	87.7	88.35	82.5	82.5	88.5	68.1	70.65	88.5	101.25	103.8	106.35	108.9	111.45	88.5	88.5	NA	NA	NA	NA	NA	NA	NA	NA	NA	NA	NA	NA
YAR069C	NA	chrI:224010-224304(-)	ORFS	7.155227850360144e-6	1.8881355228152856e-6	2.4221592498495293e-8	1.7223998217385082e-6	6.583695425608916e-6	5.842811542217117e-8	3	1	NA	1	1	NA	65.3	65.6	65.9	68	99.5	105.8	112.1	118.4	124.7	88	68	46	46	46	46	46	46	46	46	46	46	46	NA	NA	NA	NA	NA	NA	NA	NA	NA	NA	NA	49
YAR071W	NA	chrI:225459-226863(+)	ORFS	4.770151900240095e-6	1.1328813136891713e-5	9.688636999398119e-6	1.2056798752169556e-5	2.6334781702435664e-5	1.7528434626651352e-5	2	6	4	7	4	3	65.8	66.6	67.4	73	77	77.8	78.6	79.4	80.2	73	73	65	39	48	65	80.25	84	84.5	85	85.5	63	65	58.95	60.9	62.85	100.5	146.5	155.8	165.1	174.4	183.7	112.75	100.5	48.8
YBL001C_ECM15	ECM15	chrII:236908-237652(-)	ORFS	1.5264486080768304e-4	1.170644024145477e-4	1.0173068849368023e-4	1.911863802129744e-4	1.4484129936339615e-4	1.577559116398622e-4	64	62	42	111	22	27	25.05	39.3	42.45	56.5	65.25	68	71.1	77.5	83.4	56.453125	56.5	61.5	38.1	41	61.5	72	74.8	76	79	87.8	60.3225806451613	61.5	35	35.2	41.15	58.5	66.5	68.6	75	78	85.7	58.5476190476191	58.5	38.15
YBL002W_HTB2	HTB2	chrII:236056-237152(+)	ORFS	0.001199693202910384	0.001217847412215859	0.0010948159809319874	0.0012056798752169556	0.0010533912680974265	0.001092605758394601	503	645	452	700	160	187	42.2	49	53	65	78	80	84.7	91	103.9	68.9960238568588	65	68	52	55	68	77	80	83	91	99.8	69.9658914728682	68	43	48	52	69	80	82	86	92.9	106	70.9491150442478	69	39.95
YBL003C_HTA2	HTA2	chrII:235092-235852(-)	ORFS	0.0010637438737535413	9.610609811129804e-4	9.179983556929717e-4	0.0011092254851995992	7.373738876681986e-4	6.251808350172316e-4	446	509	379	644	112	107	35	42	47	62	71	76	79	85.5	97	63.2040358744395	62	64	47	50	64	74	77	80	84	93	65.5854616895874	64	35.9	45	48	64	75	78	82	88	103	67.0870712401055	64	41
YBL004W_UTP20	UTP20	chrII:227528-235216(+)	ORFS	1.1686872155588235e-4	1.7559660362182156e-4	1.719733067393166e-4	7.578559215649435e-5	7.242064968169808e-5	1.2269904238655947e-4	49	93	71	44	11	21	44.8	48	50.2	64	72	75.8	77.8	82.6	96.6	65.8163265306122	64	69	50	52	69	80	81	84.2	90	134.8	75.7956989247312	69	51	52	54.5	67	75.5	79	82.5	84	90	68.7323943661972	67	48.5
YBL005W-B	NA	chrII:221329-226598(+)	ORFS	4.770151900240095e-6	1.8881355228152856e-6	2.4221592498495297e-6	6.889599286954033e-6	6.583695425608916e-8	5.842811542217117e-8	2	1	1	4	NA	NA	81.7	82.4	83.1	88	91.5	92.2	92.9	93.6	94.3	88	88	78	78	78	78	78	78	78	78	78	78	78	82	82	82	82	82	82	82	82	82	82	82	NA
YBL005W,YBLWdelta8	NA	chrII:217408-220984(+)	ORFS	2.3850759501200475e-6	5.664406568445857e-6	9.688636999398119e-6	5.1671994652155245e-6	1.3167390851217832e-5	2.3371246168868473e-5	1	3	4	3	2	4	75	75	75	75	75	75	75	75	75	75	75	69	66.6	66.9	69	72.5	73.2	73.9	74.6	75.3	70.3333333333333	69	57	60	63	74	78.25	80.8	83.35	85.9	88.45	73.25	74	39.4
YBL006C_LDB7	LDB7	chrII:216476-217164(-)	ORFS	2.6235835451320526e-5	3.398643941067514e-5	3.148807024804388e-5	2.7558397147816132e-5	4.6085867979262415e-5	1.1685623084434236e-5	11	18	13	16	7	2	53.5	54	56	66	71	72	72	72	86	67	66	69.5	50.9	58.75	69.5	89.25	91	92.35	97.9	107.9	73.4444444444444	69.5	55.4	61.4	62.6	73	80	86	91.4	95.6	106.6	75.3076923076923	73	60.6
YBL007C_SLA1	SLA1	chrII:212476-216476(-)	ORFS	1.2640902535636253e-4	5.6644065684458566e-5	9.93085292438307e-5	1.1367838823474153e-4	1.3167390851217831e-4	1.1101341930212524e-4	53	30	41	66	20	19	38.2	46.2	50.8	60	71	72.2	75.4	77.8	82.4	62.2452830188679	60	71.5	54.8	56	71.5	81	82	82.65	85.4	98.35	71.8	71.5	36	43	46	62	77	77	83	91	96	66.5609756097561	62	42.95
YBL008W-A,YBL008W	NA	chrII:209568-212224(+)	ORFS	3.816121520192076e-5	2.8322032842229283e-5	2.1799433248645766e-5	2.411359750433911e-5	1.975108627682675e-5	1.7528434626651352e-5	16	15	9	14	3	3	39.75	46.5	51.75	63.5	68.5	73	74.5	84.5	107.5	67.1875	63.5	67	63	63.1	67	83.5	90.4	91.8	92.6	95.1	73.4666666666667	67	48	52	54.6	66	69	69.8	70.6	72.2	74.6	62.7777777777778	66	67.6
YBL009W_ALK2	ALK2	chrII:207160-209312(+)	ORFS	2.146568355108043e-5	3.209830388785985e-5	3.148807024804388e-5	3.272559661303165e-5	3.291847712804458e-5	1.7528434626651352e-5	9	17	13	19	5	3	59.2	60.4	61.4	66	68	68	68	71.6	78.8	66.7777777777778	66	68	53.4	59.4	68	80	81.6	85.6	88	89.6	70.2941176470588	68	58	58.8	61.2	72	92	94.4	96	96	120.4	80.3846153846154	72	46.8
YBL010C_YBL010C	YBL010C	chrII:205860-206972(-)	ORFS	7.155227850360144e-6	1.699321970533757e-5	1.4532955499097176e-5	1.8946398039123588e-5	6.583695425608916e-6	5.842811542217118e-6	3	9	6	11	1	1	63.2	64.4	65.6	74	96.5	101	105.5	110	114.5	85	74	64	48	50.8	64	67	67.4	67.8	68.2	68.6	59.4444444444444	64	54.75	55.5	56.25	59.5	64.25	65	72.25	79.5	86.75	64.8333333333333	59.5	65
YBL011W_SCT1	SCT1	chrII:203440-205952(+)	ORFS	6.916720255348139e-5	5.6644065684458566e-5	5.328750349668965e-5	4.650479518693972e-5	5.925325883048024e-5	2.3371246168868473e-5	29	30	22	27	9	4	47	50.8	51.2	61	71	73.6	77.6	81.2	85	63.4827586206897	61	68	53.8	57.4	68	79	82.2	92.1	101.6	108.1	75.3	68	49.5	59.2	61.6	69	73	77.8	79.85	82.7	83.95	69.3181818181818	69	53.8
YBL014C_RRN6	RRN6	chrII:198931-201787(-)	ORFS	2.3850759501200477e-5	2.2657626273783426e-5	3.6332388747742944e-5	6.889599286954033e-6	1.3167390851217832e-5	1.7528434626651352e-5	10	12	15	4	2	3	45	45	45.35	64	77.5	79.2	79.65	85.7	111.35	69.6	64	64	55.5	58.25	64	79.25	79.8	84.2	90.8	98.75	70.5833333333333	64	44.8	51.4	55.6	71	76	76.4	77.8	79.8	97.1999999999999	71	71	33.05
YBL015W_ACH1	ACH1	chrII:194031-195863(+)	ORFS	7.155227850360144e-6	1.3216948659706998e-5	2.4221592498495297e-6	3.444799643477016e-5	2.6334781702435664e-5	2.9214057711085587e-5	3	7	1	20	4	5	51.4	53.8	56.2	73	77	77.8	78.6	79.4	80.2	67.6666666666667	73	76	55.2	57.3	76	82	83.2	84.4	85.6	86.8	71.1428571428571	76	57	57	57	57	57	57	57	57	57	57	57	83.15
YBL016W	NA	chrII:192450-193512(+)	ORFS	1.1925379750600239e-5	7.552542091261142e-6	9.688636999398119e-6	3.4447996434770165e-6	6.583695425608916e-6	2.9214057711085587e-5	5	4	4	2	1	5	49.8	51.6	53.4	63	81	84.2	87.4	90.6	93.8	69.2	63	62.5	56.1	57.15	62.5	65.5	66.4	67.3	68.2	69.1	62.25	62.5	57.5	59	60.5	66.5	69.5	71	72.5	74	75.5	66.5	66.5	72
YBL017C_PEP1	PEP1	chrII:186779-191795(-)	ORFS	1.2879410130648257e-4	1.3405762211988526e-4	1.0173068849368023e-4	1.291799866303881e-4	1.7117608106583182e-4	1.285418539287766e-4	54	71	42	75	26	22	31.95	43.2	51.9	65	74.75	76.4	80	81.4	93.1	67.5185185185185	65	66	53	54.5	66	75	78	79.5	83	95	73.5211267605634	66	51.1	55.2	59	68.5	79	80.8	86	94	113.45	74.1666666666667	68.5	44.5
YBL018C_POP8	POP8	chrII:185907-186531(-)	ORFS	5.48567468527611e-5	5.0979659116012706e-5	2.4221592498495295e-5	2.2391197682600605e-5	1.975108627682675e-5	5.842811542217118e-6	23	27	10	13	3	1	46.6	52.2	53	63	72.5	74.2	75	75	163.2	71	63	62	35.6	45.9	62	65.5	66	68.1	71.4	75.7	58.6666666666667	62	40	40	44.2	69.5	77	79.4	82.55	92.2	124.6	72.3	69.5	53.1
YBL019W_APN2	APN2	chrII:184263-185975(+)	ORFS	7.155227850360144e-6	1.3216948659706998e-5	2.4221592498495297e-6	1.0334398930431049e-5	1.3167390851217832e-5	1.1685623084434236e-5	3	7	1	6	2	2	54	55	56	63	100	107.4	114.8	122.2	129.6	84.3333333333333	63	65	41.6	44.9	65	66	66	67.7	72.8	77.9	59.8571428571429	65	78	78	78	78	78	78	78	78	78	78	78	76.65
YBL020W_RFT1	RFT1	chrII:182335-184207(+)	ORFS	6.916720255348139e-5	3.5874574933490426e-5	5.0865344246840115e-5	4.3059995543462706e-5	1.975108627682675e-5	1.7528434626651352e-5	29	19	21	25	3	3	46.6	49.8	52.4	61	78	81.4	93.2	107.6	122	70	61	65	52.4	55.4	65	74	74.4	75.3	77.2	82.2	65.0526315789474	65	47	50	52	78	86	87	89	94	94	73.4761904761905	78	60.2
YBL021C_HAP3	HAP3	chrII:181507-182147(-)	ORFS	2.8620911401440575e-5	1.699321970533757e-5	1.9377273998796238e-5	3.272559661303165e-5	1.975108627682675e-5	1.1685623084434236e-5	12	9	8	19	3	2	47.5	52.1	52.65	65	79.5	80.6	81.35	81.9	133.75	75.5833333333333	65	74	62.8	64.4	74	95	97.4	99.8	115.6	144.8	86.8888888888889	74	56	56	56.65	73	79.25	79.6	79.95	86.9	94.95	73.625	73	63.6
YBL022C_PIM1	PIM1	chrII:177795-181411(-)	ORFS	7.632243040384152e-5	6.797287882135028e-5	7.266477749548589e-5	6.717359304780181e-5	5.266956340487133e-5	5.2585303879954056e-5	32	36	30	39	8	9	50.3	56.1	57	63	75.25	76	78.35	79.9	81	66.28125	63	64	50.5	53	64	72	74	79.25	80.5	81.5	64.2777777777778	64	43.2	53.8	56.35	68	73	74.2	78.9	85.8	102.35	72.2	68	65.5
YBL023C_MCM2	MCM2	chrII:174939-177611(-)	ORFS	2.3850759501200478e-8	1.8881355228152856e-6	2.4221592498495293e-8	1.7223998217385082e-8	6.583695425608916e-8	5.842811542217117e-8	NA	1	NA	NA	NA	NA	NA	NA	NA	NA	NA	NA	NA	NA	NA	NA	NA	18	18	18	18	18	18	18	18	18	18	18	NA	NA	NA	NA	NA	NA	NA	NA	NA	NA	NA	NA
YBL024W_NCL1	NCL1	chrII:172503-174687(+)	ORFS	5.962689875300119e-5	6.41966077757197e-5	6.055398124623824e-5	7.923039179997137e-5	7.242064968169808e-5	4.089968079551982e-5	25	34	25	46	11	7	47.8	51.8	53.6	63	74	75.6	78.8	81.8	101.4	67.36	63	63.5	49.6	51.95	63.5	70.75	72.4	76.2	82.8	89.7	64.0294117647059	63.5	48	48	51	59	69	79.2	81.2	84.8	88.4	63.16	59	44.5
YBL026W_LSM2	LSM2	chrII:170551-171135(+)	ORFS	1.8126577220912364e-4	1.7748473914463682e-4	1.2110796249247648e-4	1.7568478181732782e-4	1.250902130865694e-4	1.0517060775990811e-4	76	94	50	102	19	18	40.5	45	51.25	63.5	73	76	82	85.5	89.5	65.9736842105263	63.5	64.5	50.6	53	64.5	72	75	78	81	85.35	65.7127659574468	64.5	45	49.9	51	66	80.75	84.2	87.95	93.3	103.85	69.78	66	33.6
YBL027W_RPL19B	RPL19B	chrII:168375-169511(+)	ORFS	0.0015073680004758702	0.0016370134982808527	0.001925616603630376	0.0013073014646995276	9.743869229901196e-4	9.114786005858704e-4	632	867	795	759	148	156	29	35.1	41.65	60	69	72	76	81.9	90.3499999999998	59.9462025316456	60	62	39	45	62	73	76	80	85	96.6999999999999	63.5386389850058	62	28.7	37	43	60	71	74	77	82	92	61.6993710691824	60	34.05
YBL028C_YBL028C	YBL028C	chrII:167363-167891(-)	ORFS	6.439705065324129e-5	7.930169195824199e-5	7.750909599518495e-5	4.822719500867822e-5	1.975108627682675e-5	4.6742492337736946e-5	27	42	32	28	3	8	46.3	47.6	48.9	58	66.5	71	78.6	90.8	107.3	71.8518518518518	58	70	49.2	53.15	70	75	79	80	85.6	94.75	69.5714285714286	70	47.65	53.1	55.95	66.5	83	83.8	84.35	85	109.1	71.71875	66.5	58.3
YBL029W_YBL029W	YBL029W	chrII:166095-167359(+)	ORFS	2.3850759501200478e-8	1.8881355228152856e-6	2.4221592498495297e-6	1.7223998217385082e-8	6.583695425608916e-8	5.842811542217117e-8	NA	1	1	NA	NA	NA	NA	NA	NA	NA	NA	NA	NA	NA	NA	NA	NA	79	79	79	79	79	79	79	79	79	79	79	85	85	85	85	85	85	85	85	85	85	85	NA
YBL030C_PET9	PET9	chrII:162771-164147(-)	ORFS	5.581077723280912e-4	4.569287965212991e-4	6.564051567092224e-4	6.803479295867107e-4	5.069445477718865e-4	5.725955311372776e-4	234	242	271	395	77	98	31.95	41	46	59.5	72	75	79.05	86.8000000000001	102.05	64.8418803418803	59.5	62.5	35.2	42	62.5	74.75	77	80	85	94	63.2107438016529	62.5	31	38	44.5	63	72	74	80	84	94.5	63.8339483394834	63	39.2
YBL031W_SHE1	SHE1	chrII:161679-162783(+)	ORFS	7.155227850360144e-6	9.440677614076428e-6	7.266477749548588e-6	8.61199910869254e-6	1.3167390851217832e-5	5.842811542217117e-8	3	5	3	5	2	NA	56.8	57.6	58.4	64	71	72.4	73.8	75.2	76.6	66	64	55	41.6	45.4	55	80	82.8	85.6	88.4	91.2	63.2	55	36.3	37.6	38.9	48	62	64.8	67.6	70.4	73.2	53	48	23.7
YBL032W_HEK2	HEK2	chrII:160103-161447(+)	ORFS	7.632243040384152e-5	8.496609852668785e-5	9.93085292438307e-5	5.167199465215524e-5	5.925325883048024e-5	5.2585303879954056e-5	32	45	41	30	9	9	31.75	35.1	37.3	54	67.25	72.8	74.7	77.8	106.85	59.9375	54	59	49.4	51.2	59	70	71	71	75.2	89.2	65.7777777777778	59	44	47	48	63	76	79	81	90	103	66.6829268292683	63	42.6
YBL033C_RIB1	RIB1	chrII:158571-159715(-)	ORFS	9.54030380048019e-6	9.440677614076428e-6	1.2110796249247647e-5	1.0334398930431049e-5	1.3167390851217832e-5	5.842811542217117e-8	4	5	5	6	2	NA	54.15	54.3	54.45	57	68.75	74.6	80.45	86.3	92.15	66.5	57	60	55	56	60	65	66.2	67.4	68.6	69.8	61.4	60	56.6	57.2	57.8	63	72	91.8	111.6	131.4	151.2	84.2	63	56.9
YBL034C_STU1	STU1	chrII:153739-158451(-)	ORFS	4.054629115204081e-5	3.776271045630571e-5	3.391022949789341e-5	2.583599732607762e-5	2.6334781702435664e-5	2.9214057711085587e-5	17	20	14	15	4	5	42.6	48	52.4	68	86	89.2	91.2	94	97.8	69.8823529411765	68	75	63.1	64.85	75	83.5	85.2	86.15	88.3	103.55	79.3	75	55.65	57.8	61.7	76	82	83.6	86.2	88.8	91.05	74.8571428571429	76	79.6
YBL035C_POL12	POL12	chrII:151235-153683(-)	ORFS	9.54030380048019e-6	1.3216948659706998e-5	2.4221592498495297e-6	8.61199910869254e-6	1.3167390851217832e-5	5.842811542217118e-6	4	7	1	5	2	1	50.3	50.6	50.9	58	67.25	69.2	71.15	73.1	75.05	60.75	58	70	54.8	57.2	70	73.5	75	76.2	76.8	77.4	66.7142857142857	70	18	18	18	18	18	18	18	18	18	18	18	53.1
YBL036C_YBL036C	YBL036C	chrII:150331-151235(-)	ORFS	1.1925379750600238e-4	9.440677614076428e-5	1.1868580324262693e-4	1.3951438556081917e-4	1.250902130865694e-4	6.42709269643883e-5	50	50	49	81	19	11	46.35	49.9	51	65	73.5	77.6	80.65	89.1	92.55	66.52	65	66	49	52	66	73	75.4	81.9	88.3	93.65	67.84	66	37.6	44	49	61	70	71.4	76.8	79.8	84.6	62.8163265306122	61	41.5
YBL037W_APL3	APL3	chrII:147119-150383(+)	ORFS	3.816121520192076e-5	1.3216948659706998e-5	1.4532955499097176e-5	1.8946398039123588e-5	1.3167390851217832e-5	5.842811542217118e-6	16	7	6	11	2	1	48	51	52.75	63	70.5	72	73.5	88.5	109.5	67.625	63	64	51.2	51.8	64	71	73.4	79.4	92.6	105.8	70	64	57.75	58.5	59.25	65.5	80.25	84	85	86	87	70	65.5	47.2
YBL038W_MRPL16	MRPL16	chrII:146119-146903(+)	ORFS	5.962689875300119e-5	4.720338807038214e-5	5.8131821996388704e-5	6.889599286954032e-5	1.975108627682675e-5	2.3371246168868473e-5	25	25	24	40	3	4	42.4	45.2	47.6	63	73	74.2	75.4	76.6	77	62.32	63	60	48	51.6	60	74	75.8	80.2	82.6	91	64.84	60	45.45	48.6	53.15	68	74.5	76.8	79.65	81	91.2	68.25	68	48.3
YBL039C,YBL039C-A_URA7,YBL039C-A	URA7,YBL039C-A	chrII:143859-145811(-)	ORFS	2.98134493765006e-4	3.1720676783296794e-4	3.1730286173028836e-4	2.308015761129601e-4	2.106782536194853e-4	1.98655592435382e-4	125	168	131	134	32	34	40.8	49.4	53	65	76	78.2	83.4	94.6000000000001	111	70.184	65	65	50	52.05	65	75.25	78	86	91.3	99.65	69.0178571428571	65	40	50	52.5	67	76	79	83.5	90	109.5	70.1603053435115	67	46.2
YBL039W-B_YBL039W-B	YBL039W-B	chrII:143103-143647(+)	ORFS	4.531644305228091e-5	2.4545761796598713e-5	1.6955114748946706e-5	4.1337595721724196e-5	6.583695425608916e-6	2.3371246168868473e-5	19	13	7	24	1	4	42.2	47.2	51.5	66	73.5	74.4	75	76.8	85.2	65.1578947368421	66	77	54.6	56.4	77	139	160	175.6	180.4	225.6	107.461538461538	77	55.1	57.2	59.3	67	71.5	72.4	77.2	89.8	102.4	71.2857142857143	67	80
YBL040C_ERD2	ERD2	chrII:142011-142923(-)	ORFS	3.172151013659664e-4	2.5867456662569414e-4	2.2526081023600627e-4	3.169215671998855e-4	2.2384564447070314e-4	2.1618402706203338e-4	133	137	93	184	34	37	42.6	47.2	50	61	71	76	81	84	89.8	64.9548872180451	61	67	50.6	53	67	78	81	83	88.4	96.2	68.0729927007299	67	46.2	53	55.8	67	77	78.6	85.2	88.6	102	70.6989247311828	67	41.6
YBL041W_PRE7	PRE7	chrII:140991-142119(+)	ORFS	2.0273145576020407e-4	1.472745707795923e-4	1.4290739574112222e-4	2.376911753999141e-4	1.9092716734265858e-4	1.0517060775990811e-4	85	78	59	138	29	18	36.6	44.4	48	62	73	77	82.4	92.2	99.8	69.0823529411765	62	65	46	51	65	75	76	80.9	86.6	93.3	65.9102564102564	65	49.7	53.8	55	66	75	76.4	79	82	88.1	66.271186440678	66	43
YBL042C_FUI1	FUI1	chrII:138163-140339(-)	ORFS	4.7701519002400955e-5	5.286779463882799e-5	6.782045899578682e-5	3.617039625650867e-5	5.925325883048024e-5	1.1685623084434236e-5	20	28	28	21	9	2	54.6	55.9	56.85	75	79.5	83.2	93.5	102.1	107.6	78.65	75	74	65.7	67	74	83.5	86.2	87.95	91.2	95.3	76.6428571428571	74	40.35	54	57.05	71	80.5	82.6	88.7	91.2	97.9	71.7142857142857	71	56.2
YBL043W_ECM13	ECM13	chrII:136567-137599(+)	ORFS	2.3850759501200475e-6	1.8881355228152856e-6	2.4221592498495297e-6	3.4447996434770165e-6	6.583695425608916e-8	5.842811542217118e-6	1	1	1	2	NA	1	97	97	97	97	97	97	97	97	97	97	97	73	73	73	73	73	73	73	73	73	73	73	83	83	83	83	83	83	83	83	83	83	83	NA
YBL045C_COR1	COR1	chrII:133859-135811(-)	ORFS	8.347765825420166e-5	1.0195931823202541e-4	7.266477749548589e-5	1.6018318342168127e-4	1.1850651766096048e-4	1.285418539287766e-4	35	54	30	93	18	22	51	51.4	52	67	74	76.8	80.9	85.6	91	66.9142857142857	67	68.5	55.3	56.95	68.5	77	80	81.05	84.4	101.7	70.3888888888889	68.5	48	49.8	55.35	68.5	82.25	85.2	90	93.3	105	70.7	68.5	54.65
YBL046W_PSY4	PSY4	chrII:132423-133871(+)	ORFS	9.54030380048019e-6	7.552542091261142e-6	1.9377273998796238e-5	2.583599732607762e-5	1.975108627682675e-5	5.842811542217117e-8	4	4	8	15	3	NA	39.4	41.8	44.2	60	71.5	74.2	76.9	79.6	82.3	60.5	60	59.5	53.9	54.35	59.5	78	87	96	105	114	73.75	59.5	41.85	45.7	49.2	61	69	70.4	71.8	72.6	73.3	59.5	61	42.2
YBL047C_EDE1	EDE1	chrII:127635-132219(-)	ORFS	1.4787470890744296e-4	1.5105084182522285e-4	1.3806307724142317e-4	1.7568478181732782e-4	1.1192282223535157e-4	1.98655592435382e-4	62	80	57	102	17	34	49.05	56	56.15	69	77	77.8	79.7	86.8	99.8	69.3225806451613	69	73	53.9	57.85	73	79	81.2	86	89.6000000000001	125.3	74.15	73	54.8	58	58.4	72	83	84.8	86.6	93	127.6	75.7894736842105	72	53.6
YBL049W,YBL048W	NA	chrII:126607-127663(+)	ORFS	2.146568355108043e-5	3.776271045630571e-6	1.2110796249247647e-5	2.2391197682600605e-5	6.583695425608916e-6	5.842811542217117e-8	9	2	5	13	1	NA	55	57	58.2	60	73	76.6	80.2	82.2	82.6	65.8888888888889	60	63	63	63	63	63	63	63	63	63	63	63	46.8	47.6	48.4	58	62	63	64	65	66	56.6	58	64
YBL050W_SEC17	SEC17	chrII:125055-126191(+)	ORFS	1.2163887345612243e-4	8.496609852668785e-5	6.782045899578682e-5	1.515711843129887e-4	5.925325883048024e-5	1.1101341930212524e-4	51	45	28	88	9	19	34	44	53	63	72	75	81	84	85	63.1372549019608	63	69	47.4	55	69	76	77	78.4	81.6	82.8	67.4666666666667	69	54.35	55	56.05	67.5	74.25	76.2	77.95	79	79.65	67.3571428571429	67.5	45.2
YBL051C_PIN4	PIN4	chrII:122347-124843(-)	ORFS	5.962689875300119e-5	4.9091523593197426e-5	4.602102574714106e-5	5.856159393910928e-5	3.95021725536535e-5	2.3371246168868473e-5	25	26	19	34	6	4	43.4	49.8	54	67	73	73	75	80.4	86.8	65.12	67	70	55.5	56	70	76.25	82	83.25	84.5	86.5	69.3461538461538	70	50	52.6	53	69	76.5	79.4	83	83.2	86.3	68.4210526315789	69	56.5
YBL052C_SAS3	SAS3	chrII:119371-122139(-)	ORFS	1.4310455700720287e-5	3.776271045630571e-6	1.6955114748946706e-5	3.4447996434770165e-6	6.583695425608916e-8	5.842811542217117e-8	6	2	7	2	NA	NA	42.75	44.5	46.25	61	62.5	63	65.25	67.5	69.75	57.6666666666667	61	55.5	54.3	54.45	55.5	56.25	56.4	56.55	56.7	56.85	55.5	55.5	45.6	52.2	58.8	69	74.5	74.8	75.1	75.4	75.7	65.5714285714286	69	NA
YBL054W,YBL053W	NA	chrII:117487-119367(+)	ORFS	3.339106330168067e-5	3.021016836504457e-5	3.391022949789341e-5	1.8946398039123588e-5	6.583695425608916e-8	5.842811542217117e-8	14	16	14	11	NA	NA	51.3	52.9	54.85	71	84.75	86.4	87.05	87.7	101.3	73.6428571428571	71	79.5	60	63.5	79.5	84	84	85.5	89	96	77.5	79.5	42.85	46.3	46.95	61.5	72	73.4	74.2	76.8	106.35	66.1428571428571	61.5	NA
YBL055C_YBL055C	YBL055C	chrII:115491-117219(-)	ORFS	4.054629115204081e-5	2.8322032842229283e-5	2.4221592498495295e-5	1.550159839564657e-5	1.3167390851217832e-5	2.3371246168868473e-5	17	15	10	9	2	4	41.4	51.6	56.4	70	75	75.8	80.2	85	93.4	68	70	63	52.4	53	63	71	77.6	100.7	106.4	109.5	69.2666666666667	63	53.6	57.2	58.35	64.5	82	87.8	89.6	93	102	71.2	64.5	66.6
YBL056W_PTC3	PTC3	chrII:113639-115559(+)	ORFS	1.2879410130648257e-4	1.812610101902674e-4	1.477517142408213e-4	2.1357757789557499e-4	1.7117608106583182e-4	1.752843462665135e-4	54	96	61	124	26	30	42.95	49	50.95	68	78.75	80	83.25	88	94.35	68.3333333333333	68	62.5	53	53	62.5	71	75	76.75	83	104.75	68.8958333333333	62.5	48	52	57	73	80	81	87	95	107	75	73	51.25
YBL057C_PTH2	PTH2	chrII:112739-113451(-)	ORFS	6.201197470312125e-5	6.986101434416556e-5	7.266477749548589e-5	7.578559215649435e-5	7.242064968169808e-5	3.5056869253302704e-5	26	37	30	44	11	6	45.75	48	50.25	59.5	68.25	72	78.5	82	87	62.0384615384615	59.5	58	44.4	48.4	58	65	66.8	69.6	73.2	76.2	59.027027027027	58	40.4	48.8	51	63	72	73.2	75.3	80.6	88.75	63.4333333333333	63	31
YBL058W_SHP1	SHP1	chrII:111407-112823(+)	ORFS	9.540303800480191e-5	8.496609852668785e-5	7.266477749548589e-5	1.2056798752169557e-4	3.291847712804458e-5	7.011373850660541e-5	40	45	30	70	5	12	44	46	47	66	73	75	78.9	85.8	97.45	67.775	66	67	53.4	56.6	67	80	86.2	87.4	90	93.4	72.3111111111111	67	48.7	52.9	54.35	63.5	75.75	77.2	78.65	79.9	88.55	65.2	63.5	62.6
YBL059C-A_YBL059C-A	YBL059C-A	chrII:109963-110571(-)	ORFS	4.293136710216086e-5	4.1538981501936286e-5	4.359886649729153e-5	5.3394394473893746e-5	4.6085867979262415e-5	4.6742492337736946e-5	18	22	18	31	7	8	40.05	43.4	45.1	60	71	71	76.85	90	104.75	62.7777777777778	60	65	41.2	44.05	65	79.75	80	83.4	84	88.75	65.5454545454545	65	46.85	47	51.95	64.5	72	74.2	77.7	81.3	104.8	73	64.5	38.7
YBL059W_YBL059W	YBL059W	chrII:110679-111407(+)	ORFS	4.531644305228091e-5	1.5105084182522285e-5	1.6955114748946706e-5	1.8946398039123588e-5	1.3167390851217832e-5	1.1685623084434236e-5	19	8	7	11	2	2	36.9	39.4	42.1	53	63	66.4	68.8	77.4	95.9	57.3157894736842	53	57	45.8	47.3	57	64.25	67.4	70.55	79.1	88.55	61	57	60.2	61.4	62.6	66	75	75	75.2	75.8	76.4	68.2857142857143	66	53.35
YBL060W_YEL1	YEL1	chrII:107687-109991(+)	ORFS	9.54030380048019e-6	2.0769490750968143e-5	7.266477749548588e-6	6.889599286954033e-6	6.583695425608916e-6	1.1685623084434236e-5	4	11	3	4	1	2	49.45	49.9	50.35	57.5	69.5	73.4	77.3	81.2	85.1	63.25	57.5	68	53	55	68	71.5	72	75	78	81.5	65.0909090909091	68	51.5	54	56.5	74	102.5	108.2	113.9	119.6	125.3	84.6666666666667	74	73
YBL061C_SKT5	SKT5	chrII:105227-107515(-)	ORFS	1.908060760096038e-5	1.8881355228152856e-5	2.9065910998194352e-5	3.444799643477016e-5	3.291847712804458e-5	1.1685623084434236e-5	8	10	12	20	5	2	47.45	49.9	52.65	69	70.75	71.8	72.85	73.6	74.3	64.75	69	63.5	55.8	57.05	63.5	72.5	76	80.5	85.9	94.45	68.5	63.5	25.4	31.6	45.9	65	68.75	70.4	73.8	78.2	92.5	63.0833333333333	65	25
YBL063W_KIP1	KIP1	chrII:101871-105223(+)	ORFS	7.155227850360144e-6	5.664406568445857e-6	7.266477749548588e-6	5.1671994652155245e-6	6.583695425608916e-8	5.842811542217118e-6	3	3	3	3	NA	1	76	76	76	76	104.5	110.2	115.9	121.6	127.3	95	76	71	59	60.5	71	72.5	72.8	73.1	73.4	73.7	67	71	49	49	49	49	65.5	68.8	72.1	75.4	78.7	60	49	NA
YBL064C_PRX1	PRX1	chrII:100323-101219(-)	ORFS	8.824781015444177e-5	6.797287882135028e-5	3.6332388747742944e-5	2.583599732607762e-4	2.6334781702435663e-4	1.8112715780873066e-4	37	36	15	150	40	31	35.6	41.8	45	56	64	66	70.6	73.6	81.2	56.2702702702703	56	60	44	45.5	60	70.25	71	74.75	84	101	66.6666666666667	60	24.1	34.8	45.2	51	67.5	69.8	72.6	74.8	81.1	55.9333333333333	51	41.95
YBL066C_SEF1	SEF1	chrII:96446-100171(-)	ORFS	4.770151900240095e-6	1.1328813136891713e-5	2.1799433248645766e-5	1.8946398039123588e-5	1.975108627682675e-5	1.7528434626651352e-5	2	6	9	11	3	3	63.7	65.4	67.1	79	87.5	89.2	90.9	92.6	94.3	79	79	70.5	62	64.5	70.5	71.75	72	76.75	81.5	86.25	71.3333333333333	70.5	58	58	58	73	84	89.2	94.4	99.4	104.2	75.3333333333333	73	60.3
YBL067C_UBP13	UBP13	chrII:93605-96166(-)	ORFS	3.816121520192076e-5	4.342711702475157e-5	3.8754547997592476e-5	3.272559661303165e-5	4.6085867979262415e-5	2.3371246168868473e-5	16	23	16	19	7	4	52	57.5	59.25	70	82.75	85	94.75	101	114.25	75.5625	70	71	56.4	58	71	79	80.2	81.7	92.4	139.1	76.1304347826087	71	56	58	59.75	67	75.25	79	82	84.5	87.5	69.625	67	55.9
YBL068W_PRS4	PRS4	chrII:92345-93577(+)	ORFS	1.1925379750600238e-4	1.1328813136891713e-4	7.750909599518495e-5	9.128719055214094e-5	6.583695425608916e-5	8.179936159103964e-5	50	60	32	53	10	14	48.9	50.9	52.35	64	72	75	80	80	84.55	67.8	64	66	48.9	51.85	66	76.5	79.2	82	89.1	92.45	68.9333333333333	66	51.55	53	53.65	69	75	75.8	76	80.5	85.15	69.625	69	44.55
YBL069W,YBL068W-A_AST1,YBL068W-A	AST1,YBL068W-A	chrII:90665-92121(+)	ORFS	2.3850759501200477e-5	1.1328813136891713e-5	1.6955114748946706e-5	1.2056798752169556e-5	1.975108627682675e-5	5.842811542217118e-6	10	6	7	7	3	1	46.85	52.7	54.7	64.5	74.5	76.4	77.3	80	89	66	64.5	67	54	54	67	77.25	78	79.25	80.5	81.75	67.1666666666667	67	52.5	57	61.5	73	81.5	82.4	85.2	91.8	98.4	74.7142857142857	73	54.1
YBL071W-A_KTI11	KTI11	chrII:89945-90465(+)	ORFS	1.4310455700720287e-5	1.8881355228152856e-5	2.9065910998194352e-5	2.928079696955464e-5	1.975108627682675e-5	2.3371246168868473e-5	6	10	12	17	3	4	54	54	54	61.5	74	78	78.5	79	79.5	64.8333333333333	61.5	65.5	37.4	43.25	65.5	69	69.6	70.95	72.1	72.55	59.5	65.5	42.95	47.3	48.95	64.5	69.5	70.6	71.35	71.9	77.85	61.6666666666667	64.5	70.3
YBL072C,YBL071C-B	NA	chrII:88365-89501(-)	ORFS	0.003131604722507623	0.0035213727500505074	0.0035751070527779054	0.0025060917406295293	0.00267298034279722	0.0026526364401665715	1313	1865	1476	1455	406	454	28	35	40	56	67	70	73	78	87	57.8941355674029	56	58	37	41	58	68	71	74	79	88	59.0445040214477	58	23	31	36	56	67	70	72	77	86	55.6653116531165	56	30.25
YBL075C,YBL074C_SSA3,AAR2	SSA3,AAR2	chrII:84429-87829(-)	ORFS	2.8620911401440575e-5	3.021016836504457e-5	1.2110796249247647e-5	2.4285837486512964e-4	2.962662941524012e-4	1.343846654709937e-4	12	16	5	141	45	23	48.65	50.1	50.65	67	77.5	83	85.7	86.8	91.5	68	67	70	44	51.25	70	81.25	85	97	104	134.25	78.6875	70	58	61	64	71	73	75.2	77.4	79.6	81.8	70.6	71	45.2
YBL076C_ILS1	ILS1	chrII:80941-84301(-)	ORFS	4.412390507722088e-4	4.418237123387768e-4	4.359886649729153e-4	4.064863579302879e-4	4.4110759351579737e-4	3.447258809908099e-4	185	234	180	236	67	59	36.4	45	49	65	74	77	79	84.8	95.1999999999999	65.9567567567568	65	68	49.3	53	68	81	83.4	87.05	94.7	105.35	72.9102564102564	68	35.95	48	52	66.5	76.25	79	81.15	85.2	98	69	66.5	42.2
YBL078C_ATG8	ATG8	chrII:79901-80765(-)	ORFS	2.146568355108043e-5	1.8881355228152856e-5	2.4221592498495297e-6	6.028399376084779e-5	7.242064968169808e-5	2.9214057711085587e-5	9	10	1	35	11	5	50.6	56.2	59.2	67	70	73.6	77.2	88.4	107.2	71	67	73	66.3	68.35	73	79.75	80.6	81.95	83.5	85.75	73.5	73	56	56	56	56	56	56	56	56	56	56	56	54
YBL079W_NUP170	NUP170	chrII:75185-79825(+)	ORFS	6.678212660336134e-5	6.6084743298535e-5	7.508693674533541e-5	6.200639358258628e-5	3.95021725536535e-5	4.089968079551982e-5	28	35	31	36	6	7	44.05	46.7	49.05	68	76	80.2	87.75	90.3	100.1	68.7142857142857	68	67	49.4	51.1	67	73	74	82.5	89.6	93.1	67.6285714285714	67	50.5	52	60	68	77	77	82	85	87.5	69.3870967741936	68	56.5
YBL080C_PET112	PET112	chrII:73045-74741(-)	ORFS	1.4310455700720287e-5	1.5105084182522285e-5	9.688636999398119e-6	2.0668797860862098e-5	6.583695425608916e-8	2.3371246168868473e-5	6	8	4	12	NA	4	58.75	61.5	64.25	71	76.5	78	81.25	84.5	87.75	72.3333333333333	71	65	55.5	60.15	65	69	69	69	74.7	81.35	65.5	65	47.05	48.1	49.15	57.5	62.25	62.4	62.55	62.7	62.85	56	57.5	NA
YBL081W_YBL081W	YBL081W	chrII:71561-73057(+)	ORFS	1.0255826585516205e-4	5.6644065684458566e-5	5.328750349668965e-5	2.411359750433911e-5	1.3167390851217832e-5	1.7528434626651352e-5	43	30	22	14	2	3	46.3	50	51.3	67	74.5	76	80	81.8	83.9	66.4651162790698	67	66.5	56.8	59	66.5	75	76.2	78.3	90.9	102.3	70.5	66.5	56.15	59	59.15	70.5	81.5	84.4	86.7	109.5	132.9	77.7727272727273	70.5	57.85
YBL083C,YBL082C_YBL083C,ALG3	YBL083C,ALG3	chrII:69661-71181(-)	ORFS	1.4548963295732292e-4	9.629491166357957e-5	1.3806307724142317e-4	9.817678983909497e-5	1.1850651766096048e-4	9.348498467547389e-5	61	51	57	57	18	16	51	53	54	65	75	79	81	84	93	67.4590163934426	65	69	55	60	69	77	78	85	90	95	71.3333333333333	69	40.8	47.4	52	66	80	82	85.6	89	95.6	70.2982456140351	66	53.9
YBL084C_CDC27	CDC27	chrII:67037-69565(-)	ORFS	3.1005987351560624e-5	2.6433897319413996e-5	2.6643751748344823e-5	1.722399821738508e-5	2.6334781702435664e-5	1.7528434626651352e-5	13	14	11	10	4	3	47.2	56.4	57.6	70	82	83.2	89.6	106.4	112.8	72.0769230769231	70	66.5	57.6	58.9	66.5	68.75	71.4	75	75	80.95	66.7857142857143	66.5	56.5	59	61.5	72	80.5	86	88.5	91	105.5	75.7272727272727	72	65.75
YBL085W_BOI1	BOI1	chrII:63537-66921(+)	ORFS	2.146568355108043e-5	7.552542091261142e-6	2.1799433248645766e-5	1.8946398039123588e-5	6.583695425608916e-6	2.3371246168868473e-5	9	4	9	11	1	4	40.2	47.4	52	58	65	65	65	66.8	70.4	58.1111111111111	58	84	63.5	65.75	84	98.25	100.8	103.35	105.9	108.45	84.5	84	50.6	54.2	56.2	68	76	83.6	91.2	98.8	106.4	71.8888888888889	68	56
YBL086C_YBL086C	YBL086C	chrII:61213-62765(-)	ORFS	2.3850759501200478e-8	1.8881355228152856e-6	1.2110796249247647e-5	1.722399821738508e-5	1.975108627682675e-5	5.842811542217118e-6	NA	1	5	10	3	1	NA	NA	NA	NA	NA	NA	NA	NA	NA	NA	NA	57	57	57	57	57	57	57	57	57	57	57	50	54	58	69	70	71	72	73	74	65.2	69	66.9
YBL087C_RPL23A	RPL23A	chrII:59725-60845(-)	ORFS	0.0017649562030888353	0.0021128236500303045	0.001961948992378119	0.001260796669512588	0.0014615803844851792	0.001437331639385411	740	1119	810	732	222	246	31	37	41	56	66	68	71	77	90	57.9743243243243	56	57	37	41	57	67	70	73	77	89	58.9758713136729	57	25	32.9	38	57	66	68	71.65	76	82	56.6111111111111	57	31
YBL088C_TEL1	TEL1	chrII:50909-59645(-)	ORFS	1.1925379750600239e-5	1.5105084182522285e-5	2.4221592498495293e-8	8.61199910869254e-6	1.975108627682675e-5	5.842811542217117e-8	5	8	NA	5	3	NA	36.2	42.4	48.6	81	82	87.4	92.8	98.2	103.6	72.6	81	64.5	53.3	59.15	64.5	68.25	70	71.75	72.6	73.3	62.875	64.5	NA	NA	NA	NA	NA	NA	NA	NA	NA	NA	NA	56.3
YBL089W_AVT5	AVT5	chrII:49545-51025(+)	ORFS	6.201197470312125e-5	4.9091523593197426e-5	3.391022949789341e-5	4.822719500867822e-5	6.583695425608916e-6	2.9214057711085587e-5	26	26	14	28	1	5	45.25	46.5	47	65.5	75.75	79	80.25	87	117.75	71.5769230769231	65.5	67	55	59.25	67	76.5	78	79.25	84.5	99.5	70.3461538461538	67	51.2	54.6	55.9	70.5	81.5	86.8	94.25	97.5	116.85	77.2142857142857	70.5	81
YBL090W_MRP21	MRP21	chrII:48777-49425(+)	ORFS	8.586273420432171e-5	6.6084743298535e-5	6.055398124623824e-5	1.0162158948257198e-4	5.266956340487133e-5	5.2585303879954056e-5	36	35	25	59	8	9	40.5	46	50	61	72.25	73	73.75	77	85.25	61.5277777777778	61	65	54.2	57.1	65	78	83.2	88.9	106.2	120.2	72.3428571428571	65	52	56.4	57	64	73	75.4	77.8	88.6	107.8	68.84	64	40.35
YBL091C_MAP2	MAP2	chrII:47213-48669(-)	ORFS	9.301796205468186e-5	7.930169195824199e-5	8.719773299458307e-5	1.3434718609560363e-4	1.0533912680974265e-4	1.6359872318207929e-4	39	42	36	78	16	28	40.1	44	46.4	60	67.5	70.2	74	76	81	59.5128205128205	60	65	52	53	65	75.5	77.8	81	86.8	89	66.0476190476191	65	43	46.5	49.5	64	78	81	84	85.5	93	71.7777777777778	64	50
YBL091C-A_SCS22	SCS22	chrII:46525-47173(-)	ORFS	7.155227850360144e-6	7.552542091261142e-6	4.8443184996990595e-6	6.889599286954033e-6	1.3167390851217832e-5	1.7528434626651352e-5	3	4	2	4	2	3	31.1	33.2	35.3	50	57	58.4	59.8	61.2	62.6	47.6666666666667	50	70	58.8	61.2	70	72.75	74.4	76.05	77.7	79.35	68.75	70	60.3	61.6	62.9	72	78.5	79.8	81.1	82.4	83.7	72	72	72.6
YBL092W_RPL32	RPL32	chrII:45545-46481(+)	ORFS	0.00299565539335078	0.0028926236209530173	0.002969567240315523	0.0027334485170990128	0.0020870314499180265	0.0020800409090292937	1256	1532	1226	1587	317	356	24.75	33	38	56	66	69	72	77	86	56.1863057324841	56	58	34	39	58	68	70	74	78	91	58.3048302872063	58	21	27	34	57	67	70	73	78	86	55.9429037520392	57	25.8
YBL093C_ROX3	ROX3	chrII:44117-45013(-)	ORFS	2.6235835451320526e-5	5.853220120727385e-5	6.055398124623824e-5	3.7892796078247176e-5	6.583695425608916e-6	2.9214057711085587e-5	11	31	25	22	1	5	57.5	58	59	66	74.5	76	77.5	79	80.5	68	66	65	51	55.5	65	76.5	78	82	85	88	67.9032258064516	65	42.2	43.4	44.6	62	74	82.2	85.8	90	96.4	65.12	62	33
YBL095W_YBL095W	YBL095W	chrII:43145-44201(+)	ORFS	1.1925379750600239e-5	9.440677614076428e-6	1.6955114748946706e-5	1.550159839564657e-5	1.975108627682675e-5	2.3371246168868473e-5	5	5	7	9	3	4	33.2	34.4	35.6	62	69	73.2	77.4	81.6	85.8	58.2	62	57	54.2	54.8	57	60	61.4	62.8	64.2	65.6	58.6	57	47	47	47	63	72.5	76.4	79.5	81	82.5	62.8571428571429	63	56.3
YBL097W_BRN1	BRN1	chrII:40785-43145(+)	ORFS	2.3850759501200478e-8	1.8881355228152856e-6	2.4221592498495293e-8	1.7223998217385082e-8	6.583695425608916e-8	5.842811542217117e-8	NA	1	NA	NA	NA	NA	NA	NA	NA	NA	NA	NA	NA	NA	NA	NA	NA	75	75	75	75	75	75	75	75	75	75	75	NA	NA	NA	NA	NA	NA	NA	NA	NA	NA	NA	NA
YBL098W_BNA4	BNA4	chrII:39121-40561(+)	ORFS	2.6235835451320526e-5	2.0769490750968143e-5	9.688636999398119e-6	3.100319679129314e-5	1.975108627682675e-5	2.3371246168868473e-5	11	11	4	18	3	4	49	53	53	59	64.5	65	65	65	70.5	59.4545454545455	59	68	53	59	68	72.5	74	74	74	77.5	66.8181818181818	68	63.45	63.9	64.35	67	88.5	100.8	113.1	125.4	137.7	86.75	67	71.9
YBL099W_ATP1	ATP1	chrII:36729-38929(+)	ORFS	4.913256457247298e-4	4.172779505421781e-4	4.384108242227649e-4	4.1509835703898044e-4	3.0943368500361906e-4	4.3236805412406675e-4	206	221	181	241	47	74	36.25	43	48	64	74.75	78	81	87.5	100	67.5873786407767	64	68	49	55	68	79	82	88	94	116	73.2941176470588	68	42	48	52	65	77	80	86	90	108	69.7348066298343	65	40.3
YBL101C_ECM21	ECM21	chrII:24949-28605(-)	ORFS	2.3850759501200478e-8	1.8881355228152856e-6	2.4221592498495293e-8	1.0334398930431049e-5	1.975108627682675e-5	1.1685623084434236e-5	NA	1	NA	6	3	2	NA	NA	NA	NA	NA	NA	NA	NA	NA	NA	NA	41	41	41	41	41	41	41	41	41	41	41	NA	NA	NA	NA	NA	NA	NA	NA	NA	NA	NA	66.7
YBL102W_SFT2	SFT2	chrII:23993-24889(+)	ORFS	1.693403924585234e-4	1.3216948659707e-4	1.4532955499097178e-4	1.257351869869111e-4	1.3167390851217831e-4	1.577559116398622e-4	71	70	60	73	20	27	34.5	43	47.5	60	73.5	77	81	89	100	64.1408450704225	60	68	46.8	47.7	68	76.75	82.2	85	90.2	94.2	67.1857142857143	68	31.95	48.3	54.4	67.5	80.25	82.2	84	88.1	109.05	69.5333333333333	67.5	35.15
YBL103C_RTG3	RTG3	chrII:21853-23797(-)	ORFS	4.770151900240095e-6	9.440677614076428e-6	2.4221592498495297e-6	3.4447996434770165e-6	2.6334781702435664e-5	5.842811542217117e-8	2	5	1	2	4	NA	65.3	65.6	65.9	68	69.5	69.8	70.1	70.4	70.7	68	68	64	60	61	64	77	78.6	80.2	81.8	83.4	69.4	64	81	81	81	81	81	81	81	81	81	81	81	55.95
YBL104C_YBL104C	YBL104C	chrII:18085-21309(-)	ORFS	1.4310455700720287e-5	1.1328813136891713e-5	2.6643751748344823e-5	2.411359750433911e-5	1.975108627682675e-5	1.7528434626651352e-5	6	6	11	14	3	3	53.25	55.5	57.75	68	78.5	82	82.5	83	83.5	68.8333333333333	68	74.5	55	56	74.5	92.75	98	100	102	104	77.1666666666667	74.5	46	48	49	62	72	74	74.5	75	84	63.0909090909091	62	80.4
YBL105C_PKC1	PKC1	chrII:14149-17965(-)	ORFS	3.1005987351560624e-5	3.5874574933490426e-5	2.9065910998194352e-5	3.444799643477016e-5	5.266956340487133e-5	2.9214057711085587e-5	13	19	12	20	8	5	32.6	43.6	45.4	70	79	79.6	81.4	85.6	90.2	64.2307692307692	70	64	40.8	46.2	64	72	74.4	75.3	80	96.8	62.5789473684211	64	37.3	42.5	56.25	75	85.75	89.6	136.85	208.9	240.45	97.25	75	45.75
YBL107C_YBL107C	YBL107C	chrII:9821-10565(-)	ORFS	1.908060760096038e-5	3.398643941067514e-5	3.148807024804388e-5	4.3059995543462706e-5	1.3167390851217832e-5	1.7528434626651352e-5	8	18	13	25	2	3	49.05	50.1	51.05	58	64.25	64.6	64.95	65.3	65.65	57.75	58	67.5	45.7	50.95	67.5	79.5	82.8	86.25	89.6	91.6	68.3333333333333	67.5	52.4	54.4	55.6	62	76	76.6	79.8	88.2	94.2	67.1538461538462	62	43.95
YBL113C	NA	chrII:279-2658(-)	ORFS	4.770151900240095e-6	3.776271045630571e-6	4.8443184996990595e-6	1.7223998217385082e-6	6.583695425608916e-8	5.842811542217117e-8	2	2	2	1	NA	NA	53.2	54.4	55.6	64	70	71.2	72.4	73.6	74.8	64	64	82.5	66.9	68.85	82.5	92.25	94.2	96.15	98.1	100.05	82.5	82.5	57.8	58.6	59.4	65	69	69.8	70.6	71.4	72.2	65	65	NA
YBR001C_NTH2	NTH2	chrII:238796-241412(-)	ORFS	7.155227850360144e-6	1.5105084182522285e-5	9.688636999398119e-6	2.0668797860862098e-5	6.583695425608916e-6	1.7528434626651352e-5	3	8	4	12	1	3	33.9	38.8	43.7	78	79	79.2	79.4	79.6	79.8	62.3333333333333	78	73	59.1	60.1	73	77.5	78.2	78.9	113.5	153.75	84.375	73	37.75	41.5	45.25	66	73.75	74.2	74.65	75.1	75.55	60.5	66	67
YBR002C_RER2	RER2	chrII:241500-242604(-)	ORFS	6.201197470312125e-5	6.986101434416556e-5	6.782045899578682e-5	5.167199465215524e-5	3.95021725536535e-5	2.3371246168868473e-5	26	37	28	30	6	4	46.25	52	57.75	64	73	79	84	87	92.25	67.7307692307692	64	71	51.8	56	71	78	79	82.2	89.6	106.6	71.1891891891892	71	41.4	44	54.05	64.5	75	79.8	83	83	84.95	63.8928571428571	64.5	35.5
YBR003W_COQ1	COQ1	chrII:242792-244360(+)	ORFS	9.540303800480191e-5	5.6644065684458566e-5	6.055398124623824e-5	9.645439001735645e-5	5.925325883048024e-5	9.348498467547389e-5	40	30	25	56	9	16	44.1	53.6	56	65	75	78.6	85.15	86.6	93.15	68.45	65	70	54	56.35	70	78	79.4	83.6	85.3	90.75	72.1333333333333	70	38.8	46.4	47	66	72	74	75.2	77.6	88.4	65.2	66	56.4
YBR004C_GPI18	GPI18	chrII:244292-245708(-)	ORFS	4.7701519002400955e-5	7.363728538979615e-5	8.961989224443259e-5	5.167199465215524e-5	7.9004345107307e-5	2.9214057711085587e-5	20	39	37	30	12	5	47.9	49.8	50.85	67.5	76.25	78	82.45	85.4	89.5	67.95	67.5	69	51.6	54.4	69	79.5	81.4	83	84.8	97.4	69.2307692307692	69	50	51	51.4	67	76	78.8	79.6	83.6	91.3999999999999	67.2432432432432	67	46.5
YBR005W_RCR1	RCR1	chrII:245832-246672(+)	ORFS	1.9557622790984392e-4	1.472745707795923e-4	9.446421074413165e-5	1.8946398039123587e-4	1.7775977649144072e-4	1.2269904238655947e-4	82	78	39	110	27	21	45	46	50	63.5	77.75	83.2	87.85	100.2	114.85	70.4268292682927	63.5	64.5	43.7	49.55	64.5	72.75	78.2	81.45	84.3	91.3	65.2179487179487	64.5	42	50.8	54.7	67	79	82.2	94.6	106	142.6	75.4358974358974	67	42.3
YBR006W_UGA2	UGA2	chrII:246768-248600(+)	ORFS	2.3850759501200478e-8	1.8881355228152856e-6	2.4221592498495293e-8	6.889599286954033e-6	6.583695425608916e-8	5.842811542217117e-8	NA	1	NA	4	NA	NA	NA	NA	NA	NA	NA	NA	NA	NA	NA	NA	NA	53	53	53	53	53	53	53	53	53	53	53	NA	NA	NA	NA	NA	NA	NA	NA	NA	NA	NA	NA
YBR007C_DSF2	DSF2	chrII:248604-251100(-)	ORFS	1.1925379750600239e-5	1.8881355228152856e-5	1.4532955499097176e-5	1.8946398039123588e-5	1.3167390851217832e-5	1.1685623084434236e-5	5	10	6	11	2	2	48.2	50.4	52.6	60	64	65.4	66.8	68.2	69.6	59.6	60	67	54.5	55.7	67	71	71.6	72.95	74.8	78.4	65.8	67	46.5	50	53.5	58	60.5	61	63.25	65.5	67.75	57.8333333333333	58	59.05
YBR008C_FLR1	FLR1	chrII:252420-255196(-)	ORFS	3.816121520192076e-5	4.531525254756685e-5	3.8754547997592476e-5	1.1540078805648004e-4	1.5142499478900507e-4	1.343846654709937e-4	16	24	16	67	23	23	46.5	50	53.5	63.5	78.25	82	83.5	85.5	87.25	66.75	63.5	73.5	50.2	54.35	73.5	80	82.8	87.55	93.6	100.25	73.5	73.5	52.75	55.5	57	68.5	75.5	77	80.75	84.5	89.25	69	68.5	47.2
YBR009C_HHF1	HHF1	chrII:255260-255740(-)	ORFS	7.107526331357743e-4	7.26932176283885e-4	5.982733347128338e-4	8.922031076605473e-4	4.3452389809018845e-4	5.258530387995406e-4	298	385	247	518	66	90	47.85	52	54	69	79.75	84	88	91	103.3	71.6946308724832	69	74	56	59.6	74	85	88	92	96	104	77.3402597402597	74	50	55	58.9	71	84	87	90	99	106	74.3076923076923	71	44.5
YBR010W_HHT1	HHT1	chrII:256304-256896(+)	ORFS	0.0014692067852739494	0.0012272880898299358	0.0010512171144346958	0.001579440636534212	8.163782327755056e-4	7.94622369741528e-4	616	650	434	917	124	136	38.75	47.5	52	67	76	79	82	89	99	68.6087662337662	67	68	50	53	68	78	81	85.65	90	100	69.7538461538462	68	46.65	53	55.95	69	80	83	87	91.7	106.35	71.8617511520737	69	44.3
YBR011C_IPP1	IPP1	chrII:256900-258028(-)	ORFS	6.392003546321728e-4	6.721762461222416e-4	7.799352784515484e-4	7.544111219214666e-4	6.583695425608916e-4	7.128230081504883e-4	268	356	322	438	100	122	30.35	37	41	56	65	68.6	72	78.3	96.3	58.589552238806	56	59	40	45	59	67	70	72	75	86	59.6123595505618	59	31.05	37	41.15	56	66	67	70	75	80.95	57.6583850931677	56	28.95
YBR012C	NA	chrII:259146-259566(-)	ORFS	2.3850759501200478e-8	1.8881355228152856e-6	2.4221592498495293e-8	1.7223998217385082e-8	6.583695425608916e-8	5.842811542217117e-8	NA	1	NA	NA	NA	NA	NA	NA	NA	NA	NA	NA	NA	NA	NA	NA	NA	65	65	65	65	65	65	65	65	65	65	65	NA	NA	NA	NA	NA	NA	NA	NA	NA	NA	NA	NA
YBR012W-B	NA	chrII:259868-265140(+)	ORFS	2.3850759501200478e-8	1.8881355228152856e-6	4.8443184996990595e-6	6.889599286954033e-6	6.583695425608916e-6	5.842811542217118e-6	NA	1	2	4	1	1	NA	NA	NA	NA	NA	NA	NA	NA	NA	NA	NA	74	74	74	74	74	74	74	74	74	74	74	72.3	74.6	76.9	93	104.5	106.8	109.1	111.4	113.7	93	93	68
YBR014C_GRX6	GRX6	chrII:266443-267428(-)	ORFS	4.293136710216086e-5	3.398643941067514e-5	2.1799433248645766e-5	4.994959483041673e-5	3.291847712804458e-5	1.7528434626651352e-5	18	18	9	29	5	3	45.55	47.4	48	62.5	69	70.6	71.45	73.2	76.15	61.0555555555556	62.5	72	59.7	60.55	72	81.25	83.8	85.45	87.8	96.2	74.2777777777778	72	31.4	39.8	47	67	73	73.4	73.8	75.8	79.4	61.8888888888889	67	66.6
YBR015C_MNN2	MNN2	chrII:267588-269668(-)	ORFS	2.0750160766044417e-4	2.0580677198686612e-4	1.64706828989768e-4	1.446815850260347e-4	1.1850651766096048e-4	1.1685623084434235e-4	87	109	68	84	18	20	42.6	46.6	54	66	74	77.6	84.2	95.2000000000001	125.8	71.3793103448276	66	70	55	56.2	70	78	80	82	85	91.6	70.3119266055046	70	43.7	51	53.05	65	75.25	80.8	85.95	89.3	102.6	67.9558823529412	65	51
YBR016W_YBR016W	YBR016W	chrII:270208-270880(+)	ORFS	1.7172546840864343e-4	7.363728538979615e-5	8.719773299458307e-5	2.359687755781756e-4	8.558804053291591e-5	9.348498467547389e-5	72	39	36	137	13	16	37.75	43.2	51.65	65.5	74.25	75.8	78.4	93.1000000000001	116.25	67.5833333333333	65.5	62	41.4	45.8	62	80	81.4	82	87.8	105.1	65.7435897435897	62	47.75	50	52.25	61	70.5	72	79	82	86.75	65.3333333333333	61	41.4
YBR017C_KAP104	KAP104	chrII:270684-273836(-)	ORFS	1.097134937055222e-4	8.118982748105728e-5	9.446421074413165e-5	8.956479073040242e-5	3.95021725536535e-5	6.42709269643883e-5	46	43	39	52	6	11	49.5	51	52	64	75.75	84	90.5	105.5	156.25	75.7391304347826	64	74	59.2	62	74	85.5	89.2	94.1	103.8	141.9	81.2558139534884	74	47.6	54.8	56.7	74	82.5	83.4	86.6	93.2	100.2	72.025641025641	74	55.25
YBR018C,YBR019C_GAL7,GAL10	GAL7,GAL10	chrII:274180-278428(-)	ORFS	7.155227850360144e-6	7.552542091261142e-6	9.688636999398119e-6	1.7223998217385082e-6	2.6334781702435664e-5	5.842811542217117e-8	3	4	4	1	4	NA	28.9	31.8	34.7	55	57.5	58	58.5	59	59.5	47	55	61.5	49	50.5	61.5	78.25	85	91.75	98.5	105.25	70.25	61.5	48.9	52.8	56.7	72	75.25	76.6	77.95	79.3	80.65	67.75	72	62.25
YBR020W_GAL1	GAL1	chrII:278856-281304(+)	ORFS	4.770151900240095e-6	1.8881355228152856e-6	2.4221592498495293e-8	1.7223998217385082e-8	6.583695425608916e-6	5.842811542217117e-8	2	1	NA	NA	1	NA	41.05	43.1	45.15	59.5	69.75	71.8	73.85	75.9	77.95	59.5	59.5	75	75	75	75	75	75	75	75	75	75	75	NA	NA	NA	NA	NA	NA	NA	NA	NA	NA	NA	68
YBR021W_FUR4	FUR4	chrII:281344-283512(+)	ORFS	1.4310455700720287e-5	1.1328813136891713e-5	7.266477749548588e-6	1.550159839564657e-5	1.975108627682675e-5	5.842811542217118e-6	6	6	3	9	3	1	55	56	57	64.5	68	69	69.5	70	70.5	63.5	64.5	67	55.5	60.25	67	70	71	77.5	84	90.5	68.8333333333333	67	59.2	59.4	59.6	61	67	68.2	69.4	70.6	71.8	64.3333333333333	61	58.7
YBR022W_POA1	POA1	chrII:283664-284392(+)	ORFS	4.054629115204081e-5	3.776271045630571e-5	4.359886649729153e-5	3.444799643477016e-5	5.925325883048024e-5	1.1685623084434236e-5	17	20	18	20	9	2	42.6	44.2	47	63	69	69	70.8	72.4	77	62.0588235294118	63	65	56.5	58.7	65	80.5	82.6	85.45	90.9	117.25	72.65	65	43.4	49.6	52.55	65.5	74.75	75.6	76.45	79.4	87.1	65.6111111111111	65.5	40.8
YBR023C_CHS3	CHS3	chrII:284244-288060(-)	ORFS	1.7649562030888353e-4	1.8692541675871326e-4	1.9135058073811283e-4	1.0334398930431049e-4	1.4484129936339615e-4	1.0517060775990811e-4	74	99	79	60	22	18	38	46.3	49.95	63	71.75	72.4	76.05	84.5	97	64.6081081081081	63	64	49.8	52	64	74	75.4	82.3	87.6	99.4	70.1818181818182	64	42.9	44.8	51.7	69	77.5	80	81	85.4	91.0999999999999	69.3417721518987	69	51.05
YBR024W_SCO2	SCO2	chrII:289344-290560(+)	ORFS	1.4310455700720287e-5	1.5105084182522285e-5	1.4532955499097176e-5	1.722399821738508e-5	1.3167390851217832e-5	1.1685623084434236e-5	6	8	6	10	2	2	39.5	43	46.5	60	69	71	74	77	80	60	60	69.5	55.5	57.1	69.5	74.25	74.6	74.95	75.9	76.95	66.75	69.5	46	53	60	71	80.5	83	87	91	95	71.6666666666667	71	69.85
YBR025C_OLA1	OLA1	chrII:290388-292076(-)	ORFS	6.606660381832533e-4	8.439965786984327e-4	7.436028897038055e-4	7.406319233475584e-4	8.492967099035502e-4	9.523782813813902e-4	277	447	307	430	129	163	42	46	49	63	72	75	79	88.4	106.4	66.6245487364621	63	65	47.6	50	65	75	76	80	85.4	99	68.4832214765101	65	36	43	47	62	74	76	79	85.4	96.4	64.9055374592834	62	41.8
YBR026C,YBR027C	NA	chrII:292732-294116(-)	ORFS	2.6235835451320526e-5	2.6433897319413996e-5	1.9377273998796238e-5	8.784239090866391e-5	5.925325883048024e-5	2.3371246168868473e-5	11	14	8	51	9	4	45.5	50	51.5	65	71.5	74	76	78	85	64.7272727272727	65	62.5	55.5	58.75	62.5	64.75	65.4	66.05	66.7	69.1	62.1428571428571	62.5	53.35	60.7	67.2	74	80	85.6	91.2	98.6	106.3	76.75	74	45
YBR027C,YBR028C	NA	chrII:294260-296100(-)	ORFS	1.6695531650840335e-5	2.0769490750968143e-5	3.148807024804388e-5	8.61199910869254e-6	3.291847712804458e-5	1.1685623084434236e-5	7	11	13	5	5	2	54.8	56.6	58.4	66	67	67.6	68.4	69.6	70.8	63.5714285714286	66	59	54	55	59	78	82	83.5	85	102.5	69.1818181818182	59	51.8	54	57	67	74	78.2	82.8	88.2	91.6	69.4615384615385	67	71.8
YBR029C_CDS1	CDS1	chrII:296308-297860(-)	ORFS	1.693403924585234e-4	1.7937287466745212e-4	2.131500139867586e-4	1.291799866303881e-4	9.875543138413374e-5	1.1101341930212524e-4	71	95	88	75	15	19	51	54	56	66	75	79	81	88	92	69.5070422535211	66	70	59.4	61	70	79.5	82	83.9	91.6	107.9	73.9263157894737	70	52.35	55.7	58	69.5	75	77.6	79	80.3	89.5499999999999	69.3977272727273	69.5	53.9
YBR030W_YBR030W	YBR030W	chrII:298016-300016(+)	ORFS	1.1925379750600239e-5	2.4545761796598713e-5	9.688636999398119e-6	1.0334398930431049e-5	6.583695425608916e-8	5.842811542217118e-6	5	13	4	6	NA	1	53.4	53.8	54.2	78	85	87.8	90.6	93.4	96.2	74	78	69	54.4	55.6	69	89	104.6	115.6	117.4	121.2	77	69	50.35	51.7	53.05	59	61.25	62	62.75	63.5	64.25	58	59	NA
YBR031W_RPL4A	RPL4A	chrII:300104-301392(+)	ORFS	0.004829778798993097	0.005721050634130315	0.006547096452343279	0.003196774069146671	0.004332071590050667	0.004458065206711661	2025	3030	2703	1856	658	763	35.2	42	45	61	70	73	76	82	95	62.4503703703704	61	61	42	46	61	71	74	78	83	94	63.6953795379538	61	35	41	45	60	71	74	77	82	92	62.1165371809101	60	35
YBR034C_HMT1	HMT1	chrII:304756-306020(-)	ORFS	2.0750160766044417e-4	1.8881355228152856e-4	2.1799433248645764e-4	1.8429678092602038e-4	1.8434347191704966e-4	8.764217313325675e-5	87	100	90	107	28	15	39.6	45.6	49	64	75	77	78	81.8	93.3	65.183908045977	64	63.5	47	50	63.5	72	76	78	81.3	92	64.7	63.5	44.9	48	52.35	66	74.75	77	82.65	87.2	97	69.0555555555556	66	36.25
YBR035C_PDX3	PDX3	chrII:306140-306988(-)	ORFS	1.2879410130648257e-4	1.18952537937363e-4	9.204205149428212e-5	1.9979837932166693e-4	1.5142499478900507e-4	1.752843462665135e-4	54	63	38	116	23	30	44.65	50.3	52.95	62	71.75	76.4	81.1	115.1	135.15	71.3703703703704	62	59	41.4	47.3	59	68.5	70	78	80.8	87.7	62.2539682539683	59	44.25	48.1	51.55	68.5	80.25	83.8	86	90.3	95.05	68.8157894736842	68.5	50.4
YBR036C_CSG2	CSG2	chrII:308860-310372(-)	ORFS	4.6031965837316924e-4	3.5874574933490423e-4	3.29413657979536e-4	4.16820756860719e-4	4.2794020266457953e-4	3.680971271596784e-4	193	190	136	242	65	63	47	52	54	68	79	83	85	89.8	101.8	69.9689119170985	68	70.5	55	58	70.5	81.75	87	91	96	108.2	74.7157894736842	70.5	54.75	58	60	73	85	86	88.75	95.5	108.25	77.6102941176471	73	48
YBR037C_SCO1	SCO1	chrII:310444-311500(-)	ORFS	1.097134937055222e-4	7.552542091261143e-5	7.266477749548589e-5	1.1540078805648004e-4	1.1192282223535157e-4	9.9327796217691e-5	46	40	30	67	17	17	45.75	49.5	54.5	63.5	72	74	77.75	80.5	123.75	68.2608695652174	63.5	68.5	45.5	57.55	68.5	76.5	79	84.15	91	92.35	69.725	68.5	46.7	52.7	54.35	64	69.75	73.8	77.65	79.2	85.4	65.7666666666667	64	45
YBR038W_CHS2	CHS2	chrII:311832-314960(+)	ORFS	1.7172546840864343e-4	1.0762372480047128e-4	1.404852364912727e-4	1.6018318342168127e-4	9.875543138413374e-5	1.752843462665135e-4	72	57	58	93	15	30	47.1	49	51.3	64	73.25	75	76.35	77	80.45	65.3194444444444	64	66	54.6	56	66	77	77.8	83.2	88	138	75.6666666666667	66	50.85	52.4	53.55	69.5	79.75	81	81.45	86.6	98.3	76.2758620689655	69.5	48.1
YBR039W_ATP3	ATP3	chrII:315496-316656(+)	ORFS	1.7172546840864343e-4	1.1139999584610185e-4	1.4532955499097178e-4	2.10132778252098e-4	2.106782536194853e-4	1.694415347242964e-4	72	59	60	122	32	29	32.85	45	47.65	63.5	75	75	77.35	81.7	86.45	63.4305555555556	63.5	67	49.8	52.7	67	77.5	80	83	88.2	90.3	67.406779661017	67	45.65	49.9	51.85	65	75.25	81.2	82	86.4	95.9499999999999	66.9	65	53
YBR040W	NA	chrII:316967-317864(+)	ORFS	1.6695531650840335e-5	3.776271045630571e-6	2.4221592498495297e-6	5.1671994652155245e-6	6.583695425608916e-8	5.842811542217117e-8	7	2	1	3	NA	NA	53.3	53.6	53.9	68	82.5	86.4	94.1	109.4	124.7	77.7142857142857	68	51	36.6	38.4	51	60	61.8	63.6	65.4	67.2	51	51	5	5	5	5	5	5	5	5	5	5	5	NA
YBR041W_FAT1	FAT1	chrII:318200-320360(+)	ORFS	7.155227850360143e-5	1.18952537937363e-4	6.782045899578682e-5	7.578559215649435e-5	7.242064968169808e-5	7.011373850660541e-5	30	63	28	44	11	12	41	44.6	52.05	70	79.75	80	80	87.6	94.65	68.1	70	70	52.6	55.3	70	78	79	80	85.2	91.9	68.3333333333333	70	52.05	56.1	58	65	72.25	73	73.95	76.3	82.2	66.2142857142857	65	54
YBR042C_CST26	CST26	chrII:320476-321668(-)	ORFS	4.770151900240095e-6	1.1328813136891713e-5	7.266477749548588e-6	5.1671994652155245e-6	6.583695425608916e-6	5.842811542217117e-8	2	6	3	3	1	NA	48.9	50.8	52.7	66	75.5	77.4	79.3	81.2	83.1	66	66	69.5	60.5	60.75	69.5	76.75	77	81.25	85.5	89.75	71.8333333333333	69.5	58.3	58.6	58.9	61	81	85	89	93	97	73.3333333333333	61	64
YBR043C_QDR3	QDR3	chrII:321780-324116(-)	ORFS	1.4310455700720287e-5	2.2657626273783426e-5	4.844318499699059e-5	2.583599732607762e-5	2.6334781702435664e-5	5.2585303879954056e-5	6	12	20	15	4	9	56.5	58	59.5	70	75.25	76	76.5	77	77.5	68.3333333333333	70	73	57.2	58.3	73	76.25	76.8	80.5	86	91.95	71.8333333333333	73	54.5	57.7	60.55	66.5	74.75	77.4	79.75	84.5	89.3	69	66.5	49.25
YBR044C_TCM62	TCM62	chrII:324284-326148(-)	ORFS	2.146568355108043e-5	1.1328813136891713e-5	9.688636999398119e-6	8.61199910869254e-6	1.975108627682675e-5	1.7528434626651352e-5	9	6	4	5	3	3	52.8	57.6	60	67	74	77.6	81.2	85.4	90.2	69.5555555555556	67	63.5	38	43	63.5	78.5	80	88.75	97.5	106.25	66.3333333333333	63.5	54.75	55.5	56.25	60.5	71.75	77.6	83.45	89.3	95.15	69	60.5	52.1
YBR046C_ZTA1	ZTA1	chrII:330228-331556(-)	ORFS	2.8620911401440575e-5	1.8881355228152856e-5	7.266477749548588e-6	4.822719500867822e-5	4.6085867979262415e-5	2.9214057711085587e-5	12	10	3	28	7	5	46.95	51.1	51.65	62	67	67	70.15	75.1	77.8	61.9166666666667	62	60.5	43.7	49.15	60.5	65.75	68.6	74.45	79.5	81.75	59.4	60.5	36.1	38.2	40.3	55	55	55	55	55	55	48	55	36
YBR047W_FMP23	FMP23	chrII:331784-332424(+)	ORFS	2.3850759501200477e-5	2.0769490750968143e-5	1.6955114748946706e-5	1.8946398039123588e-5	2.6334781702435664e-5	1.1685623084434236e-5	10	11	7	11	4	2	41.2	48.4	52.1	62	66.25	67.4	68.3	69.7	72.85	60	62	64	54	54	64	76	77	77.5	78	85.5	65.3636363636364	64	28.4	39.8	51.2	65	67.5	67.8	74.1	92.4	110.7	65.5714285714286	65	41.35
YBR048W_RPS11B	RPS11B	chrII:332736-334040(+)	ORFS	0.0020702459247042017	0.00221478296826233	0.002250185943110213	0.0014295918520429618	0.0015405847295924863	0.0013964319585898911	868	1173	929	830	234	239	34	41	46	61	70	72	75.9499999999999	79	85.65	61.1198156682028	61	62	42	47	62	72	75	78	83	96.3999999999999	64.8081841432225	62	33	40	44	62	71	74	77.8	81.2	91	63.4671689989236	62	37
YBR049C_REB1	REB1	chrII:334204-336948(-)	ORFS	4.293136710216086e-5	3.965084597912099e-5	5.570966274653917e-5	4.822719500867822e-5	3.291847712804458e-5	4.6742492337736946e-5	18	21	23	28	5	8	49.85	51.4	54.2	63.5	68	68.6	69.45	80.5	108.3	67.3333333333333	63.5	73	64	66	73	78	79	90	94	98	75.7619047619048	73	55.1	56.6	59.3	66	76	80.4	82	82.8	89.3	74.7826086956522	66	50.8
YBR050C_REG2	REG2	chrII:337196-338324(-)	ORFS	2.3850759501200478e-8	9.440677614076428e-6	2.4221592498495293e-8	1.7223998217385082e-6	6.583695425608916e-8	5.842811542217117e-8	NA	5	NA	1	NA	NA	NA	NA	NA	NA	NA	NA	NA	NA	NA	NA	NA	69	21	29	69	73	73.8	74.6	75.4	76.2	53.8	69	NA	NA	NA	NA	NA	NA	NA	NA	NA	NA	NA	NA
YBR052C_RFS1	RFS1	chrII:338668-339420(-)	ORFS	9.301796205468186e-5	7.930169195824199e-5	5.570966274653917e-5	1.5501598395646572e-4	1.3167390851217831e-4	7.595655004882253e-5	39	42	23	90	20	13	49.7	51.8	53.7	63	72.5	74.4	76.6	85.8	93.4	69.3076923076923	63	69	58.1	59.15	69	81	84.8	87.55	95.6	105.7	73.5714285714286	69	60.2	62.2	63	73	81.5	83.8	85.7	86	87.8	74.2608695652174	73	55.8
YBR053C_YBR053C	YBR053C	chrII:339636-340772(-)	ORFS	5.724182280288115e-5	3.021016836504457e-5	2.4221592498495295e-5	8.095279162170988e-5	6.583695425608916e-5	9.348498467547389e-5	24	16	10	47	10	16	18.05	29.4	42.45	60	73	77.6	81.1	84.1	85.85	58.7916666666667	60	67.5	48.5	52.75	67.5	73.75	76	76.75	78	80	64.75	67.5	54.6	58.2	59.35	78.5	84	86.2	88.9	92	96.5	75.2	78.5	45.9
YBR054W_YRO2	YRO2	chrII:342576-344584(+)	ORFS	2.146568355108043e-5	5.4755930161643286e-5	5.570966274653917e-5	2.4285837486512964e-4	3.0943368500361906e-4	3.680971271596784e-4	9	29	23	141	47	63	39	45	49.2	73	84	87.6	91.2	125.8	191.4	86.1111111111111	73	67	54.8	56.2	67	71	77.2	82.2	96.2	117.8	70.4137931034483	67	45.5	51	56.2	70	78	79.6	80.7	87.4	89.9	68.695652173913	70	46.5
YBR055C_PRP6	PRP6	chrII:344500-347324(-)	ORFS	1.1925379750600239e-5	3.209830388785985e-5	3.148807024804388e-5	1.722399821738508e-5	6.583695425608916e-6	5.842811542217117e-8	5	17	13	10	1	NA	61.6	63.2	64.8	71	81	81.8	82.6	83.4	84.2	73	71	72	55	55.4	72	82	86.8	103.6	120	134.8	79.1764705882353	72	53	53	53	70	78	78.6	80	83	87.2	68.6923076923077	70	57
YBR056W_YBR056W	YBR056W	chrII:347816-349456(+)	ORFS	4.7701519002400955e-5	2.6433897319413996e-5	3.148807024804388e-5	1.0851118876952602e-4	1.1192282223535157e-4	7.595655004882253e-5	20	14	13	63	17	13	44.85	46.8	52.1	64	75.25	76.2	77.45	80.7	88.15	66.1	64	68	50.4	55.6	68	73.75	74.4	75.35	79.9	85.15	66.4285714285714	68	50.6	54.2	57.8	70	74	75.2	77.2	80.8	102	71.8461538461538	70	50.8
YBR056W-A	NA	chrII:351064-352016(+)	ORFS	4.173882912710084e-4	1.680440615305604e-4	1.550181919903699e-4	6.286759349345554e-4	5.530304157511489e-4	4.8495335800402073e-4	175	89	64	365	84	83	42.7	47	50	65	75	78	81	86.8	99.8999999999999	67.76	65	68	49.4	52.2	68	82	84.4	90.8	98.2	120	75	68	37.6	44.9	51	66	77.5	82.4	84	87	102.2	68.53125	66	43.45
YBR057C_MUM2	MUM2	chrII:352052-353380(-)	ORFS	9.54030380048019e-6	5.664406568445857e-6	7.266477749548588e-6	5.1671994652155245e-6	6.583695425608916e-8	5.842811542217118e-6	4	3	3	3	NA	1	50.05	51.1	52.15	60.5	67	68.2	69.4	70.6	71.8	60.75	60.5	70	54	56	70	89.5	93.4	97.3	101.2	105.1	76.3333333333333	70	62.8	64.6	66.4	79	79	79	79	79	79	73	79	NA
YBR058C_UBP14	UBP14	chrII:353572-356060(-)	ORFS	1.908060760096038e-5	2.4545761796598713e-5	1.6955114748946706e-5	2.2391197682600605e-5	2.6334781702435664e-5	5.2585303879954056e-5	8	13	7	13	4	9	23.6	36.2	47.5	57.5	62.25	66.8	71.35	72.6	73.3	54.375	57.5	71	54.2	54.8	71	79	81.4	84.6	89.4	170.2	86.3076923076923	71	56.5	61	65.5	69	74.5	74.8	75.2	75.8	76.4	69	69	63.2
YBR058C-A_TSC3	TSC3	chrII:356140-356628(-)	ORFS	1.3594932915684271e-4	1.3594575764270056e-4	9.446421074413165e-5	1.4812638466951168e-4	8.558804053291591e-5	9.348498467547389e-5	57	72	39	86	13	16	31.2	38.6	40.8	60	70	71.8	77.2	81.4	88	59.1754385964912	60	64.5	46.3	50	64.5	73	75.6	78.7	86	92.35	65.4583333333333	64.5	40.1	43.8	45	60	70.5	72.4	77.2	85.2	100.1	62.7435897435897	60	35
YBR059C_AKL1	AKL1	chrII:356764-360332(-)	ORFS	5.48567468527611e-5	5.0979659116012706e-5	4.1176707247442e-5	6.54511932260633e-5	5.925325883048024e-5	2.9214057711085587e-5	23	27	17	38	9	5	41.2	43.2	44.3	59	73.5	76.2	81.9	94.4	100.6	66.4782608695652	59	69	50.8	56	69	73.5	74.8	77.2	88.4	89	67.9259259259259	69	51	52.2	55	67	73	73.8	76.4	95.6	124.2	71.8823529411765	67	44.6
YBR060C_ORC2	ORC2	chrII:360564-362620(-)	ORFS	2.6235835451320526e-5	1.3216948659706998e-5	1.9377273998796238e-5	3.272559661303165e-5	3.291847712804458e-5	3.5056869253302704e-5	11	7	8	19	5	6	51	52	54	64	71.5	77	90	103	184.5	83.4545454545455	64	75	53.8	54.7	75	90.5	96.2	103.8	115.2	126.6	81.2857142857143	75	50.85	54.7	58.7	77	84	85.4	86.8	94.8	103.9	76.75	77	56.6
YBR061C_TRM7	TRM7	chrII:364604-365740(-)	ORFS	8.347765825420166e-5	4.531525254756685e-5	5.328750349668965e-5	5.167199465215524e-5	3.95021725536535e-5	4.089968079551982e-5	35	24	22	30	6	7	43.5	49.4	51	63	70	71.2	74.7	77.2	80.3	62.3714285714286	63	68.5	51.5	55.45	68.5	74	75.2	79.2	85.9	94.8	68.9583333333333	68.5	61.05	62	62.15	71	76	76	81.1	95.5	144.5	79.6363636363636	71	39.5
YBR062C_YBR062C	YBR062C	chrII:365852-366603(-)	ORFS	9.54030380048019e-6	1.1328813136891713e-5	7.266477749548588e-6	1.722399821738508e-5	6.583695425608916e-8	5.842811542217118e-6	4	6	3	10	NA	1	56.25	58.5	60.75	73	77.75	78.2	78.65	79.1	79.55	70	73	69	57	57.5	69	74.25	75	75.25	75.5	75.75	67.1666666666667	69	42.5	43	43.5	47	63.5	66.8	70.1	73.4	76.7	56.3333333333333	47	NA
YBR066C_NRG2	NRG2	chrII:369963-370763(-)	ORFS	1.908060760096038e-5	1.8881355228152856e-5	2.1799433248645766e-5	5.5116794295632263e-5	4.6085867979262415e-5	4.6742492337736946e-5	8	10	9	32	7	8	49.15	52.3	55.2	62	78.25	78.6	78.95	109.3	144.65	77.625	62	60.5	56.4	58	60.5	71.5	73.6	74.95	77.3	83.15	64.4	60.5	26.6	40.2	47.6	70	72	72.8	73.6	78.6	87.8	61.8888888888889	70	42.7
YBR067C_TIP1	TIP1	chrII:371955-372803(-)	ORFS	4.3646889887196874e-4	4.4937625443003794e-4	6.53982997459373e-4	8.525879117605615e-4	0.0011455630040559514	0.001092605758394601	183	238	270	495	174	187	49.1	57	59	73	91	99.6	119	141.6	157	85.8688524590164	73	69	52	55	69	80	83	88.45	101.6	135.75	76.6050420168067	69	46	52.9	57	72	85.75	89.2	97.65	107.1	127.55	77.862962962963	72	47.65
YBR068C_BAP2	BAP2	chrII:373659-375747(-)	ORFS	7.131377090858944e-4	5.003559135460507e-4	5.546744682155422e-4	6.751807301214951e-4	6.122836745816292e-4	6.95294573523837e-4	299	265	229	392	93	119	50	54	57	71	81	84	88	93.2	111.3	73.5484949832776	71	73	59	61	73	83	86	90.4	99	111	77.4792452830189	73	49	54.8	58	71	79	82	85	89.2	98	72.7205240174673	71	48.8
YBR069C_TAT1	TAT1	chrII:375851-378547(-)	ORFS	8.824781015444177e-5	9.440677614076428e-5	1.1868580324262693e-4	9.473199019561794e-5	8.558804053291591e-5	1.5191310009764506e-4	37	50	49	55	13	26	48.2	52.6	54.4	68	78	78.8	80.2	83	86.8	68.2702702702703	68	72	58.8	60	72	80.75	84.4	97.95	103	105.1	75.76	72	43	53	55.8	71	80	81.4	85.6	86.2	92.3999999999999	70.734693877551	71	57
YBR070C_ALG14	ALG14	chrII:379179-379979(-)	ORFS	3.5776139251800714e-5	3.209830388785985e-5	1.4532955499097176e-5	2.583599732607762e-5	6.583695425608916e-6	1.7528434626651352e-5	15	17	6	15	1	3	32.8	39.4	43.5	67	75	79	79	79.6	80	60.3333333333333	67	66	50.8	52.4	66	77	77.8	78	79.2	82.2	65.2352941176471	66	48	48	48	55.5	61.75	62	67.25	72.5	77.75	58.6666666666667	55.5	72
YBR071W_YBR071W	YBR071W	chrII:380239-381375(+)	ORFS	9.540303800480191e-5	4.9091523593197426e-5	3.8754547997592476e-5	9.128719055214094e-5	2.6334781702435664e-5	5.8428115422171173e-5	40	26	16	53	4	10	40.9	50.1	51.85	64.5	74	75.2	76.15	83.6	90.2	65.25	64.5	70.5	54.5	55	70.5	73.75	75	80.25	82	84.5	68.2692307692308	70.5	45	46.5	48.25	62.5	70	70	71.5	74	85.25	63.25	62.5	71.45
YBR072W_HSP26	HSP26	chrII:381943-382799(+)	ORFS	2.5758820261296514e-4	3.776271045630571e-5	6.055398124623824e-5	0.002483700542946929	0.002725649906202091	0.0023546530515134983	108	20	25	1442	414	403	45.35	48	50.05	62.5	70.25	73.6	78	83.3	90.65	65.1018518518518	62.5	75.5	48.1	49.85	75.5	88.5	90.8	94.3	96	98.45	73.6	75.5	36	46	51.4	60	73	74.2	76.2	79.2	87.2	61.96	60	47
YBR073W_RDH54	RDH54	chrII:383135-385991(+)	ORFS	2.3850759501200477e-5	4.1538981501936286e-5	4.359886649729153e-5	4.478239536520121e-5	1.975108627682675e-5	5.842811542217118e-6	10	22	18	26	3	1	48.3	54.6	59.5	71.5	83	88.6	94.45	100.4	106.7	74.7	71.5	65	43.5	57	65	72	73.6	75.7	80.5	81.95	63.9090909090909	65	48.6	54	54	70	75.5	77.2	81.15	86.2	89.15	66.4444444444444	70	40.8
[truncated: 4,932 more rows]
[truncated: 32 more columns]
