# Supplementary material for: Modeling of mRNA deadenylation rates reveal a complex relationship between mRNA deadenylation and decay
Source: EMBO J. 2024 Oct 11;43(24):6525–54. doi: 10.1038/s44318-024-00258-3 (PMC11649921; doi:10.1038/s44318-024-00258-3)
Supplement: Supplementary file 12 — Source data Fig. 6 [file 44318_2024_258_MOESM12_ESM.zip › Figure 6/FIGURE 6H/WTccr4pop2pan2delta.csv]

transcript	ensembl_transcript_id_short	symbol	genomic_position	biotype	WT_30C_counts	WT_30C_counts_raw	WT_30C_mean	WT_30C_median	WT_30C_gm_mean	WT_30C_q0.05	WT_30C_q0.10	WT_30C_q0.15	WT_30C_q0.50	WT_30C_q0.75	WT_30C_q0.80	WT_30C_q0.85	WT_30C_q0.90	WT_30C_q0.95	ccr4del_30C_counts	ccr4del_30C_counts_raw	ccr4del_30C_mean	ccr4del_30C_median	ccr4del_30C_gm_mean	ccr4del_q0.05	ccr4del_q0.10	ccr4del_q0.15	ccr4del_q0.50	ccr4del_q0.75	ccr4del_q0.80	ccr4del_q0.85	ccr4del_q0.90	ccr4del_q0.95	pop2del_30C_counts	pop2del_30C_counts_raw	pop2del_30C_mean	pop2del_30C_median	pop2del_30C_gm_mean	pop2del_q0.05	pop2del_q0.10	pop2del_q0.15	pop2del_q0.50	pop2del_q0.75	pop2del_q0.80	pop2del_q0.85	pop2del_q0.90	pop2del_q0.95	pan2del_30C_counts	pan2del_30C_counts_raw	pan2del_30C_mean
15S_rRNA	15S_rRNA::chrM:6546-8194(+)	rRNA	chrM:6546-8194(+)	rRNA	3.633122230766115e-7	2	4	4	3.87298334620742	3.1	3.2	3.3	4	4.5	4.6	4.7	4.8	4.9	NA	NA	NA	NA	NA	NA	NA	NA	NA	NA	NA	NA	NA	NA	6.208943362018652e-7	2	4	4	4	4	4	4	4	4	4	4	4	4	NA	NA	NA
21S_rRNA	21S_rRNA::chrM:58009-62447(+)	rRNA	chrM:58009-62447(+)	rRNA	7.26624446153223e-7	4	13.25	7	8.90912674351071	4.15	4.3	4.45	7	15.5	19.4	23.3	27.2	31.1	5.655030687024023e-7	1	6	6	6	6	6	6	6	6	6	6	6	6	1.552235840504663e-6	5	8	7	7.59066994795452	5.2	5.4	5.6	7	10	10.4	10.8	11.2	11.6	NA	NA	NA
CUT004,XUT_1F-72	CUT004,XUT_1F-72::chrI:170495-172447(+)	NA	chrI:170495-172447(+)	CUTs	2.906497784612892e-6	16	36	32	33.2563466598493	19.25	21	22	32	51.5	53	54.5	55.5	56.25	2.2620122748096093e-6	4	33.25	35.5	31.9466440455621	21.65	23.3	24.95	35.5	40.5	40.8	41.1	41.4	41.7	4.0358131853121234e-6	13	42.3846153846154	43	37.7708253063276	17.2	18.2	18.8	43	47	60.2	69.6	71.4	73.2	4.268138093047118e-6	5	42.8
CUT007	CUT007::chrII:191991-192343(+)	NA	chrII:191991-192343(+)	CUTs	5.449683346149172e-7	3	65.3333333333333	57	62.4748485464946	47.1	48.2	49.3	57	75	78.6	82.2	85.8	89.4	1.696509206107207e-6	3	73	71	64.1143787973515	35.9	39.8	43.7	71	93.5	98	102.5	107	111.5	NA	NA	NA	NA	NA	NA	NA	NA	NA	NA	NA	NA	NA	NA	8.536276186094236e-7	1	39
CUT015	CUT015::chrII:326296-326776(+)	NA	chrII:326296-326776(+)	CUTs	7.26624446153223e-7	4	22	14	14.3061378746137	5.05	6.1	7.15	14	26.75	32.6	38.45	44.3	50.15	5.655030687024023e-7	1	22	22	22	22	22	22	22	22	22	22	22	22	9.313415043027977e-7	3	55.3333333333333	69	39.1552001039293	15.9	21.8	27.7	69	78	79.8	81.6	83.4	85.2	8.536276186094236e-7	1	30
CUT017,XUT_2F-136	CUT017,XUT_2F-136::chrII:341016-342576(+)	NA	chrII:341016-342576(+)	CUTs	3.9964344538427265e-6	22	45.0909090909091	43	42.7161545043532	23.2	27.1	28.15	43	54.75	58.2	61.55	64.7	65.95	2.2620122748096093e-6	4	66.5	56.5	55.0212273771263	26.65	31.3	35.95	56.5	77.75	88.4	99.05	109.7	120.35	4.656707521513988e-6	15	51.0666666666667	47	46.7522049286392	24.9	28.2	30.5	47	58.5	61.8	64.6	66.2	83.7999999999999	2.5608828558282704e-6	3	112.666666666667
CUT020,XUT_2F-149,SUT015	CUT020,XUT_2F-149,SUT015::chrII:370071-370953(+)	NA	chrII:370071-370953(+)	CUTs	1.4169176699987847e-5	78	32.1666666666667	30	27.1897507379288	8.85	11	14.1	30	42.75	46.6	49.8	54.3	61.8999999999999	1.470307978626246e-5	26	41.7692307692308	39	38.9150341596949	23.5	26.5	28	39	44.75	50	55.75	66.5	75	1.8316382917955023e-5	59	35.9152542372881	33	31.4687244207236	14	19	21	33	41	46.8	52.6	56.8	67.6999999999999	2.390157332106386e-5	28	46.1428571428571
CUT021,XUT_2F-154	CUT021,XUT_2F-154::chrII:376375-378633(+)	NA	chrII:376375-378633(+)	CUTs	4.359746676919338e-6	24	46.9166666666667	50	42.2981062869266	18	19.8	24.45	50	60.25	61	62.1	68.6	71.85	2.8275153435120114e-6	5	43.6	42	35.0729084436627	14.2	20.4	26.6	42	54	58.2	62.4	66.6	70.8	2.173130176706528e-6	7	50.8571428571429	48	46.7968225014959	26	26	26	48	63	64.8	67.9	73.6	79.3	4.268138093047118e-6	5	45
CUT026	CUT026::chrII:483728-484024(+)	NA	chrII:483728-484024(+)	CUTs	1.8165611153830574e-7	1	28	28	28	28	28	28	28	28	28	28	28	28	5.655030687024023e-7	1	28	28	28	28	28	28	28	28	28	28	28	28	3.104471681009326e-7	1	68	68	68	68	68	68	68	68	68	68	68	68	8.536276186094236e-7	1	12
CUT040	CUT040::chrIII:39049-39425(+)	NA	chrIII:39049-39425(+)	CUTs	4.178090565381032e-6	23	40.2173913043478	39	37.2228256607816	19.4	23.2	24.9	39	49.5	50	59.1	66.2	67.9	3.393018412214414e-6	6	30.5	29	28.9079424715526	19	20	21	29	40	42	42.25	42.5	42.75	1.8626830086055955e-6	6	28.6666666666667	20.5	24.831904472771	14	15	16	20.5	40.75	47	48.75	50.5	52.25	5.121765711656541e-6	6	46.3333333333333
CUT043	CUT043::chrIII:120474-121082(+)	NA	chrIII:120474-121082(+)	CUTs	1.6349050038447515e-6	9	54.4444444444444	46	48.8848400648993	29	29	29.2	46	61	75.4	89.8	98.2	100.6	1.696509206107207e-6	3	30.3333333333333	27	29.5945448919657	24.3	24.6	24.9	27	33.5	34.8	36.1	37.4	38.7	3.725366017211191e-6	12	37.9166666666667	34	35.8013854066615	24	24.2	25.3	34	47.75	51.6	55.45	59.3	60.45	1.7072552372188471e-6	2	61.5
CUT046	CUT046::chrIII:155914-156042(+)	NA	chrIII:155914-156042(+)	CUTs	1.8165611153830573e-6	10	38.1	37.5	34.5085171513671	16.3	22.6	27.15	37.5	43.75	46.2	48.9	52.8	60.9	1.1310061374048046e-6	2	48.5	48.5	48.187135212627	43.55	44.1	44.65	48.5	51.25	51.8	52.35	52.9	53.45	3.4149188491102585e-6	11	44.8181818181818	36	42.7117522373393	30.5	31	31.5	36	55	55	59	63	68.5	1.7072552372188471e-6	2	54.5
CUT048	CUT048::chrIII:179034-179410(+)	NA	chrIII:179034-179410(+)	CUTs	3.0881538961511975e-6	17	35.7058823529412	33	31.1719054686639	13.4	17.4	19.8	33	50	51.6	54.4	58	62	2.8275153435120114e-6	5	39.2	35	37.2194574108216	26.2	26.4	26.6	35	51	52.2	53.4	54.6	55.8	4.346260353413056e-6	14	37.2142857142857	34.5	34.2083252738032	21.3	22.9	24.85	34.5	41.25	44.4	48.05	48.7	63.7	3.4145104744376943e-6	4	40
CUT057	CUT057::chrIV:417273-417633(+)	NA	chrIV:417273-417633(+)	CUTs	7.26624446153223e-7	4	34.75	33.5	32.0667312799101	19.9	20.8	21.7	33.5	44.75	46.4	48.05	49.7	51.35	1.1310061374048046e-6	2	54	54	53.9907399467724	53.1	53.2	53.3	54	54.5	54.6	54.7	54.8	54.9	6.208943362018652e-7	2	51	51	49.5681349255749	40.2	41.4	42.6	51	57	58.2	59.4	60.6	61.8	NA	NA	NA
CUT059	CUT059::chrIV:423721-424097(+)	NA	chrIV:423721-424097(+)	CUTs	1.2715927807681402e-6	7	33	32	31.8884618938193	22.1	24.2	26.3	32	36.5	38.6	40.9	43.6	46.3	1.696509206107207e-6	3	49	40	47.338137888723	39.1	39.2	39.3	40	54	56.8	59.6	62.4	65.2	1.2417886724037303e-6	4	44	42	42.8016650688711	32.9	33.8	34.7	42	49.5	51.6	53.7	55.8	57.9	NA	NA	NA
CUT061,YDR003W,YDR003W-A	CUT061,YDR003W,YDR003W-A::chrIV:453825-455017(+)	NA	chrIV:453825-455017(+)	CUTs	4.686727677688288e-5	258	46.5891472868217	45	40.5952379721839	12	15.7	22.55	45	58	62	66.45	72.3	80	4.7502257771001796e-5	84	53.4523809523809	50	50.1449531257266	30	32.3	38.45	50	60.25	64	67.65	71	75.7	1.0027443529660122e-4	323	43.5356037151703	42	39.7131734442892	19	22.2	26	42	52	55	60	64.8	72.9	4.8656774260737145e-5	57	48.7543859649123
CUT062,XUT_4F-240,XUT_4F-241	CUT062,XUT_4F-240,XUT_4F-241::chrIV:482602-484002(+)	NA	chrIV:482602-484002(+)	CUTs	7.26624446153223e-7	4	42.75	40.5	37.2680780868743	20.05	21.1	22.15	40.5	59	61.4	63.8	66.2	68.6	1.1310061374048046e-6	2	63	63	63	63	63	63	63	63	63	63	63	63	3.725366017211191e-6	12	57.6666666666667	52	49.742208410857	23.65	25.4	27.6	52	67.25	74.4	78.4	80.6	114.75	1.7072552372188471e-6	2	52.5
CUT077	CUT077::chrIV:1061301-1061485(+)	NA	chrIV:1061301-1061485(+)	CUTs	1.8165611153830574e-7	1	41	41	41	41	41	41	41	41	41	41	41	41	5.655030687024023e-7	1	46	46	46	46	46	46	46	46	46	46	46	46	6.208943362018652e-7	2	35	35	34.9428104193123	33.2	33.4	33.6	35	36	36.2	36.4	36.6	36.8	8.536276186094236e-7	1	38
CUT084,SUT068,XUT_4F-521,XUT_4F-522,XUT_4F-523	CUT084,SUT068,XUT_4F-521,XUT_4F-522,XUT_4F-523::chrIV:1156637-1158994(+)	NA	chrIV:1156637-1158994(+)	CUTs	1.453248892306446e-6	8	39.875	34	33.6457023225608	17	17	17	34	60.5	61.2	61.9	66.8	72.4	2.2620122748096093e-6	4	65.25	58	63.0524037150285	50.05	51.1	52.15	58	69	74.4	79.8	85.2	90.6	6.208943362018652e-6	20	57.85	54	49.5315000318549	15.95	24.1	27.55	54	70.5	72	77.1	107.5	121.7	8.536276186094236e-7	1	67
CUT089	CUT089::chrIV:1242725-1243149(+)	NA	chrIV:1242725-1243149(+)	CUTs	3.6331222307661146e-6	20	56.3	55	54.0864178897725	34.75	37.7	38	55	70.25	71.4	73	73.2	75.7	4.524024549619219e-6	8	39.75	38.5	33.3764897506052	12.7	13.4	14.6	38.5	52.75	56.6	60.45	66.1	72.05	9.62386221112891e-6	31	48.5161290322581	45	45.1285385876701	25.5	27	30	45	57.5	64	72	74	85.5	5.975393330265965e-6	7	55.7142857142857
CUT091	CUT091::chrIV:1302221-1302709(+)	NA	chrIV:1302221-1302709(+)	CUTs	4.359746676919338e-6	24	52.0416666666667	46	43.2567586960241	18	20.1	25.9	46	60	65.4	70.1	71.7	75.4	4.524024549619219e-6	8	41.75	43.5	37.4782254335318	17.95	23.9	29.05	43.5	52	56.2	60.4	62.5	64.25	3.4149188491102585e-6	11	51.0909090909091	49	49.3982809476355	37	37	38	49	58.5	59	65	71	75.5	4.268138093047118e-6	5	52.2
CUT093,XUT_4F-609	CUT093,XUT_4F-609::chrIV:1323461-1324421(+)	NA	chrIV:1323461-1324421(+)	CUTs	5.449683346149172e-7	3	47.6666666666667	52	44.790133881807	29.5	32	34.5	52	58	59.2	60.4	61.6	62.8	1.1310061374048046e-6	2	48	48	47.73887304912	43.5	44	44.5	48	50.5	51	51.5	52	52.5	2.173130176706528e-6	7	49.5714285714286	50	49.0960697040134	42.3	42.6	42.9	50	52	52	53.2	56.8	60.4	NA	NA	NA
CUT123	CUT123::chrVI:261473-262257(+)	NA	chrVI:261473-262257(+)	CUTs	1.6349050038447515e-6	9	58.2222222222222	49	54.745494221627	35.6	39.2	41.6	49	70	72	74	81.2	93.6	2.2620122748096093e-6	4	38.25	38.5	36.6897962870945	25.35	26.7	28.05	38.5	46	47.2	48.4	49.6	50.8	9.313415043027977e-7	3	64.6666666666667	63	64.2908313387107	57.6	58.2	58.8	63	68.5	69.6	70.7	71.8	72.9	8.536276186094236e-7	1	75
CUT124	CUT124::chrVI:263305-263857(+)	NA	chrVI:263305-263857(+)	CUTs	1.8165611153830574e-7	1	56	56	56	56	56	56	56	56	56	56	56	56	5.655030687024023e-7	1	78	78	78	78	78	78	78	78	78	78	78	78	1.2417886724037303e-6	4	61.75	63.5	61.2454069029034	51.5	53	54.5	63.5	67.75	68.2	68.65	69.1	69.55	8.536276186094236e-7	1	30
CUT128	CUT128::chrVII:147843-148235(+)	NA	chrVII:147843-148235(+)	CUTs	3.0881538961511975e-6	17	34.3529411764706	36	27.9634892655057	5	6.8	16	36	42	43.6	48.8	54	59.2	3.393018412214414e-6	6	44.1666666666667	45.5	40.8311249538456	22.75	24.5	26.25	45.5	56.5	58	60.25	62.5	64.75	3.725366017211191e-6	12	34.3333333333333	31.5	32.319650043229	20.55	21.2	22.3	31.5	39.25	42	46.5	52	56.6	1.7072552372188471e-6	2	36
CUT136	CUT136::chrVII:286051-287003(+)	NA	chrVII:286051-287003(+)	CUTs	1.2715927807681402e-6	7	65.2857142857143	68	63.2429665569671	45.5	47	48.5	68	78.5	80.6	82.6	84.4	86.2	NA	NA	NA	NA	NA	NA	NA	NA	NA	NA	NA	NA	NA	NA	2.794024512908393e-6	9	49.7777777777778	48	46.6635008716165	25.4	25.8	29	48	65	66.6	68.2	70.2	72.6	8.536276186094236e-7	1	40
CUT146,snR46,CUT147	CUT146,snR46,CUT147::chrVII:545139-546059(+)	NA	chrVII:545139-546059(+)	CUTs	1.7075674484600738e-5	94	41.063829787234	37	36.0256592441607	16	18.3	21	37	50.75	56.4	64	69	80.05	1.753059512977447e-5	31	51.9032258064516	46	40.6959991896349	15	16	21	46	57.5	58	66	79	86	1.8937277254156887e-5	61	36.7704918032787	31	32.2147259377577	13	16	20	31	50	51	56	61	65	1.9633435228016743e-5	23	43.9130434782609
CUT153,tL(GAG)G	CUT153,tL(GAG)G::chrVII:700099-700763(+)	NA	chrVII:700099-700763(+)	CUTs	1.0899366692298344e-6	6	48.8333333333333	44.5	43.5761367847992	22.75	27.5	32.25	44.5	53.75	56	65.25	74.5	83.75	2.2620122748096093e-6	4	51.75	56	46.0971174214007	24.1	29.2	34.3	56	63.25	65.8	68.35	70.9	73.45	3.4149188491102585e-6	11	49.7272727272727	50	43.3704529767986	19.5	31	32	50	65.5	68	68.5	69	77	2.5608828558282704e-6	3	146
CUT155	CUT155::chrVII:739403-739899(+)	NA	chrVII:739403-739899(+)	CUTs	2.3615294499979744e-6	13	46.3076923076923	53	40.5316487450526	11.4	17.2	29.8	53	59	59	59.4	60.6	65	5.655030687024023e-7	1	54	54	54	54	54	54	54	54	54	54	54	54	6.208943362018652e-7	2	75.5	75.5	71.0633520177595	52.55	55.1	57.65	75.5	88.25	90.8	93.35	95.9	98.45	3.4145104744376943e-6	4	61.25
CUT158	CUT158::chrVII:805219-806251(+)	NA	chrVII:805219-806251(+)	CUTs	3.633122230766115e-7	2	54.5	54.5	52.2494019104525	40.55	42.1	43.65	54.5	62.25	63.8	65.35	66.9	68.45	5.655030687024023e-7	1	77	77	77	77	77	77	77	77	77	77	77	77	3.104471681009326e-7	1	41	41	41	41	41	41	41	41	41	41	41	41	8.536276186094236e-7	1	53
CUT173,XUT_8F-44	CUT173,XUT_8F-44::chrVIII:115506-115965(+)	NA	chrVIII:115506-115965(+)	CUTs	3.633122230766115e-7	2	21.5	21.5	16.7332005306815	9.35	10.7	12.05	21.5	28.25	29.6	30.95	32.3	33.65	5.655030687024023e-7	1	49	49	49	49	49	49	49	49	49	49	49	49	6.208943362018652e-7	2	30.5	30.5	29.563490998189	23.75	24.5	25.25	30.5	34.25	35	35.75	36.5	37.25	1.7072552372188471e-6	2	21
CUT186,CUT187	CUT186,CUT187::chrIX:100001-100897(+)	NA	chrIX:100001-100897(+)	CUTs	NA	NA	NA	NA	NA	NA	NA	NA	NA	NA	NA	NA	NA	NA	NA	NA	NA	NA	NA	NA	NA	NA	NA	NA	NA	NA	NA	NA	6.208943362018652e-7	2	30	30	29.8496231131986	27.3	27.6	27.9	30	31.5	31.8	32.1	32.4	32.7	NA	NA	NA
CUT200,CUT201	CUT200,CUT201::chrX:134192-134872(+)	NA	chrX:134192-134872(+)	CUTs	7.26624446153223e-7	4	28.75	22.5	23.9149131662659	12.5	14	15.5	22.5	32.75	38	43.25	48.5	53.75	1.1310061374048046e-6	2	23	23	22.9128784747792	21.2	21.4	21.6	23	24	24.2	24.4	24.6	24.8	NA	NA	NA	NA	NA	NA	NA	NA	NA	NA	NA	NA	NA	NA	8.536276186094236e-7	1	18
CUT204,XUT_10F-76	CUT204,XUT_10F-76::chrX:155008-155992(+)	NA	chrX:155008-155992(+)	CUTs	3.633122230766115e-7	2	17	17	14.422205101856	8.9	9.8	10.7	17	21.5	22.4	23.3	24.2	25.1	1.1310061374048046e-6	2	40.5	40.5	28.7749891398763	14.85	17.7	20.55	40.5	54.75	57.6	60.45	63.3	66.15	9.313415043027977e-7	3	30.3333333333333	36	28.543792324563	18.9	20.8	22.7	36	37	37.2	37.4	37.6	37.8	NA	NA	NA
CUT211	CUT211::chrX:349296-349984(+)	NA	chrX:349296-349984(+)	CUTs	2.3615294499979744e-6	13	35.6923076923077	39	29.9346044798533	11.4	15.4	16.6	39	49	49.6	51	54	62.2	1.696509206107207e-6	3	71.3333333333333	75	70.3788977730875	57.9	59.8	61.7	75	79	79.8	80.6	81.4	82.2	2.794024512908393e-6	9	39.7777777777778	49	32.3528250436926	11	13	14.2	49	57	58.6	60.2	62.2	64.6	8.536276186094236e-7	1	25
CUT213	CUT213::chrX:413672-414088(+)	NA	chrX:413672-414088(+)	CUTs	3.633122230766115e-7	2	34	34	31.8119474411737	23.2	24.4	25.6	34	40	41.2	42.4	43.6	44.8	5.655030687024023e-7	1	24	24	24	24	24	24	24	24	24	24	24	24	3.104471681009326e-7	1	64	64	64	64	64	64	64	64	64	64	64	64	8.536276186094236e-7	1	5
CUT217	CUT217::chrX:585648-585904(+)	NA	chrX:585648-585904(+)	CUTs	5.449683346149172e-7	3	45	47	38.4239235327301	20	23	26	47	59	61.4	63.8	66.2	68.6	5.655030687024023e-7	1	15	15	15	15	15	15	15	15	15	15	15	15	6.208943362018652e-7	2	33.5	33.5	32.4037034920393	25.85	26.7	27.55	33.5	37.75	38.6	39.45	40.3	41.15	8.536276186094236e-7	1	29
CUT220,XUT_10F-293	CUT220,XUT_10F-293::chrX:643504-645104(+)	NA	chrX:643504-645104(+)	CUTs	7.26624446153223e-7	4	34.75	33	33.4450372451395	24.35	25.7	27.05	33	38	40.4	42.8	45.2	47.6	2.2620122748096093e-6	4	51	51	50.1457613690357	39.8	41.6	43.4	51	55	56.8	58.6	60.4	62.2	1.552235840504663e-6	5	46	39	44.79444785222	35.6	36.2	36.8	39	57	57.8	58.6	59.4	60.2	3.4145104744376943e-6	4	61
CUT226	CUT226::chrXI:38961-39121(+)	NA	chrXI:38961-39121(+)	CUTs	1.9982172269213633e-6	11	41.9090909090909	32	34.1238235613392	14.5	15	15.5	32	52.5	54	65	76	91	4.524024549619219e-6	8	42.875	33	36.4938894344479	17.2	21.4	25.1	33	59.25	59.6	59.95	69.9	81.45	2.173130176706528e-6	7	28.1428571428571	23	25.1504939653012	13.8	15.6	17.4	23	36	40.8	44.8	47.2	49.6	2.5608828558282704e-6	3	26.6666666666667
CUT228	CUT228::chrXI:222842-224778(+)	NA	chrXI:222842-224778(+)	CUTs	1.0899366692298344e-6	6	48.1666666666667	40	43.7096873461614	26.25	29.5	32.75	40	52	56	65.5	75	84.5	1.1310061374048046e-6	2	41.5	41.5	41.4246303544159	39.25	39.5	39.75	41.5	42.75	43	43.25	43.5	43.75	6.208943362018652e-7	2	45	45	42.7668095606862	32.4	33.8	35.2	45	52	53.4	54.8	56.2	57.6	3.4145104744376943e-6	4	45.75
CUT235,CUT236,XUT_11F-176	CUT235,CUT236,XUT_11F-176::chrXI:388740-390496(+)	NA	chrXI:388740-390496(+)	CUTs	1.9982172269213633e-6	11	33.1818181818182	25	28.5741074344708	14.5	20	21	25	42	55	58	61	65	2.8275153435120114e-6	5	68.8	72	67.0142969128523	49	51	53	72	77	79.8	82.6	85.4	88.2	2.173130176706528e-6	7	38.5714285714286	37	36.2242741200557	22.2	23.4	24.6	37	50	53.6	56.1	56.4	56.7	8.536276186094236e-7	1	19
CUT237,XUT_11F-183	CUT237,XUT_11F-183::chrXI:419844-421068(+)	NA	chrXI:419844-421068(+)	CUTs	2.5431855615362804e-6	14	43	34.5	35.8293720364493	16.95	18.6	19.9	34.5	49.75	55.4	62.85	73.9	94.75	2.2620122748096093e-6	4	51.25	52.5	50.0871717674091	38.2	39.4	40.6	52.5	60.75	61.2	61.65	62.1	62.55	1.2417886724037303e-6	4	56.75	39.5	40.0977970055098	15.8	17.6	19.4	39.5	73.25	85.4	97.55	109.7	121.85	NA	NA	NA
CUT239,SUT236,XUT_11F-204,XUT_11F-205	CUT239,SUT236,XUT_11F-204,XUT_11F-205::chrXI:454532-457137(+)	NA	chrXI:454532-457137(+)	CUTs	3.9964344538427265e-6	22	45.5909090909091	46	44.3285660996291	28.2	32.1	33.45	46	50	54.8	57.7	58	59.9	5.089527618321621e-6	9	47.5555555555556	51	41.2187807202855	14.8	17.6	22.6	51	66	68	70	72.4	75.2	7.140284866321449e-6	23	47	47	42.8160155434319	18.1	28.2	29.6	47	54.5	56.2	57	63.4	87.5	4.268138093047118e-6	5	52.6
CUT246	CUT246::chrXII:97825-99153(+)	NA	chrXII:97825-99153(+)	CUTs	4.178090565381032e-6	23	45.304347826087	38	41.3714777591396	24.2	26	27.2	38	56	58	58.7	59	95.8999999999999	4.524024549619219e-6	8	65.375	52.5	45.0178491102746	14.1	16.2	18.45	52.5	70.75	74.6	78.45	119.5	166.75	6.208943362018652e-7	2	20	20	19.7737199332852	17.3	17.6	17.9	20	21.5	21.8	22.1	22.4	22.7	5.121765711656541e-6	6	42.1666666666667
CUT253	CUT253::chrXII:243609-243745(+)	NA	chrXII:243609-243745(+)	CUTs	NA	NA	NA	NA	NA	NA	NA	NA	NA	NA	NA	NA	NA	NA	NA	NA	NA	NA	NA	NA	NA	NA	NA	NA	NA	NA	NA	NA	3.104471681009326e-7	1	33	33	33	33	33	33	33	33	33	33	33	33	NA	NA	NA
CUT263,XUT_12F-180	CUT263,XUT_12F-180::chrXII:441569-442625(+)	NA	chrXII:441569-442625(+)	CUTs	1.8165611153830574e-7	1	47	47	47	47	47	47	47	47	47	47	47	47	5.655030687024023e-7	1	60	60	60	60	60	60	60	60	60	60	60	60	3.104471681009326e-7	1	56	56	56	56	56	56	56	56	56	56	56	56	1.7072552372188471e-6	2	66
CUT265,XUT_12F-209	CUT265,XUT_12F-209::chrXII:542017-543575(+)	NA	chrXII:542017-543575(+)	CUTs	2.724841673074586e-6	15	48.8	54	37.1887396924997	6.5	12	18.2	54	67.5	70	73.5	77.6	80	2.8275153435120114e-6	5	23.8	17	17.3016989870169	6.4	8.8	11.2	17	25	31.4	37.8	44.2	50.6	3.4149188491102585e-6	11	64.8181818181818	56	60.488148503649	38	45	46	56	82.5	91	92.5	94	104	8.536276186094236e-7	1	45
CUT268,XUT_12F-272	CUT268,XUT_12F-272::chrXII:675697-676465(+)	NA	chrXII:675697-676465(+)	CUTs	2.3615294499979744e-6	13	57.8461538461538	49	50.0301217482665	25	31.8	34.2	49	68	74.6	80.2	83.8	114.6	5.655030687024023e-7	1	55	55	55	55	55	55	55	55	55	55	55	55	2.173130176706528e-6	7	43.7142857142857	49	40.4791929308266	22.5	24	25.5	49	58	59.8	61.1	61.4	61.7	1.7072552372188471e-6	2	45.5
CUT278,XUT_12F-404,CUT279	CUT278,XUT_12F-404,CUT279::chrXII:1041760-1043064(+)	NA	chrXII:1041760-1043064(+)	CUTs	3.6331222307661146e-6	20	53	51.5	50.8720829722581	29.7	36.3	37.85	51.5	63.5	65.6	68.75	73.1	74	1.696509206107207e-6	3	61.3333333333333	54	54.5136177849642	32.4	34.8	37.2	54	77	81.6	86.2	90.8	95.4	2.794024512908393e-6	9	54.8888888888889	59	49.2676818696721	23.6	27.2	29.6	59	65	69	73	80.2	90.6	1.7072552372188471e-6	2	141
CUT281,XUT_13F-10,XUT_13F-12,XUT_13F-14	CUT281,XUT_13F-10,XUT_13F-12,XUT_13F-14::chrXIII:23945-26686(+)	NA	chrXIII:23945-26686(+)	CUTs	2.5431855615362804e-6	14	53.7142857142857	51.5	45.3347312285318	14.65	17.4	22.6	51.5	78.25	79.4	80.3	84.2	91.6	5.655030687024023e-6	10	62.7	62.5	61.957638501121	50.35	51.7	53.4	62.5	67.75	69.6	70.95	73.2	78.6	6.519390530119584e-6	21	54.1428571428571	53	49.9738461339221	30	32	34	53	58	60	65	72	77	5.121765711656541e-6	6	44.8333333333333
CUT284	CUT284::chrXIII:77993-78337(+)	NA	chrXIII:77993-78337(+)	CUTs	1.8165611153830574e-7	1	39	39	39	39	39	39	39	39	39	39	39	39	5.655030687024023e-7	1	46	46	46	46	46	46	46	46	46	46	46	46	3.104471681009326e-7	1	43	43	43	43	43	43	43	43	43	43	43	43	NA	NA	NA
CUT287	CUT287::chrXIII:147361-147537(+)	NA	chrXIII:147361-147537(+)	CUTs	1.8165611153830574e-7	1	23	23	23	23	23	23	23	23	23	23	23	23	NA	NA	NA	NA	NA	NA	NA	NA	NA	NA	NA	NA	NA	NA	NA	NA	NA	NA	NA	NA	NA	NA	NA	NA	NA	NA	NA	NA	NA	NA	NA
CUT290	CUT290::chrXIII:239025-239225(+)	NA	chrXIII:239025-239225(+)	CUTs	5.449683346149172e-7	3	55	63	48.5547615412956	27	31	35	63	71	72.6	74.2	75.8	77.4	1.1310061374048046e-6	2	74	74	73.9932429347437	73.1	73.2	73.3	74	74.5	74.6	74.7	74.8	74.9	3.104471681009326e-7	1	64	64	64	64	64	64	64	64	64	64	64	64	NA	NA	NA
CUT291	CUT291::chrXIII:246937-247641(+)	NA	chrXIII:246937-247641(+)	CUTs	1.6349050038447515e-6	9	50.6666666666667	50	49.6146271780943	35	39	42	50	58	58	58	59.4	62.2	1.696509206107207e-6	3	47	43	46.6766701910798	43	43	43	43	49	50.2	51.4	52.6	53.8	3.104471681009326e-7	1	50	50	50	50	50	50	50	50	50	50	50	50	8.536276186094236e-7	1	74
CUT296,XUT_13F-171,SUT301	CUT296,XUT_13F-171,SUT301::chrXIII:370761-371993(+)	NA	chrXIII:370761-371993(+)	CUTs	1.2715927807681402e-6	7	50.7142857142857	51	46.2014557996963	23.3	26.6	29.9	51	60	64.2	69	75	81	5.655030687024023e-7	1	43	43	43	43	43	43	43	43	43	43	43	43	4.656707521513988e-6	15	53.3333333333333	53	49.7999504293393	21.7	28.4	38.5	53	60.5	63.6	69.2	76.6	83.4	NA	NA	NA
CUT301,CUT302	CUT301,CUT302::chrXIII:534929-535977(+)	NA	chrXIII:534929-535977(+)	CUTs	1.0899366692298344e-6	6	35.6666666666667	34.5	33.6222494758322	21.5	23	24.5	34.5	43.25	44	46.75	49.5	52.25	1.696509206107207e-6	3	29.6666666666667	30	27.0533922899524	16.5	18	19.5	30	37	38.4	39.8	41.2	42.6	1.8626830086055955e-6	6	36.5	43.5	28.932968126849	9	12	15	43.5	47.5	48	51	54	57	3.4145104744376943e-6	4	71.75
CUT309	CUT309::chrXIII:715649-716497(+)	NA	chrXIII:715649-716497(+)	CUTs	1.8165611153830574e-7	1	23	23	23	23	23	23	23	23	23	23	23	23	NA	NA	NA	NA	NA	NA	NA	NA	NA	NA	NA	NA	NA	NA	3.104471681009326e-7	1	99	99	99	99	99	99	99	99	99	99	99	99	NA	NA	NA
CUT324,CUT325	CUT324,CUT325::chrXIV:234043-234323(+)	NA	chrXIV:234043-234323(+)	CUTs	3.81477834230442e-6	21	24.2380952380952	21	21.2846131136529	14	15	15	21	26	26	41	42	44	1.696509206107207e-6	3	31.3333333333333	28	30.0384691682034	22.6	23.2	23.8	28	36	37.6	39.2	40.8	42.4	3.4149188491102585e-6	11	42.3636363636364	39	38.2051736506822	18	19	20.5	39	59	63	64	65	65.5	1.45116695163602e-5	17	47.4705882352941
CUT334	CUT334::chrXIV:381099-381339(+)	NA	chrXIV:381099-381339(+)	CUTs	5.449683346149172e-7	3	46.3333333333333	45	43.6487180927487	29.7	31.4	33.1	45	55.5	57.6	59.7	61.8	63.9	5.655030687024023e-7	1	32	32	32	32	32	32	32	32	32	32	32	32	9.313415043027977e-7	3	28.3333333333333	22	26.6465125495487	20.2	20.4	20.6	22	32.5	34.6	36.7	38.8	40.9	3.4145104744376943e-6	4	46
CUT336	CUT336::chrXIV:498843-499123(+)	NA	chrXIV:498843-499123(+)	CUTs	9.082805576915286e-7	5	40.4	36	37.1818492598101	26.2	26.4	26.6	36	37	44.8	52.6	60.4	68.2	5.655030687024023e-7	1	98	98	98	98	98	98	98	98	98	98	98	98	9.313415043027977e-7	3	43	44	42.9763706483732	41.3	41.6	41.9	44	44	44	44	44	44	8.536276186094236e-7	1	82
CUT340	CUT340::chrXIV:568308-569116(+)	NA	chrXIV:568308-569116(+)	CUTs	7.26624446153223e-7	4	54.75	55.5	50.3229692290961	29.15	32.3	35.45	55.5	68.5	71.2	73.9	76.6	79.3	1.1310061374048046e-6	2	29	29	25.9229627936314	17.3	18.6	19.9	29	35.5	36.8	38.1	39.4	40.7	3.104471681009326e-7	1	38	38	38	38	38	38	38	38	38	38	38	38	NA	NA	NA
CUT343,SUT335,XUT_14F-231,CUT344,CUT345	CUT343,SUT335,XUT_14F-231,CUT344,CUT345::chrXIV:587108-588978(+)	NA	chrXIV:587108-588978(+)	CUTs	2.1798733384596687e-5	120	37.8166666666667	32	31.6431913076261	13	14.9	17	32	44.5	49.2	53	58.2	68.4	2.0358110473286484e-5	36	48.8888888888889	42.5	44.3583039059588	25.25	30	33.25	42.5	50.75	55	58	65	74.25	2.5767114952377406e-5	83	40.3132530120482	36	35.7008701716453	17	19	20	36	52	56.6	59.7	62	68.8	3.0730594269939246e-5	36	46.8055555555556
CUT352,XUT_14F-293,SUT342	CUT352,XUT_14F-293,SUT342::chrXIV:730844-733338(+)	NA	chrXIV:730844-733338(+)	CUTs	5.812995569225784e-6	32	58.09375	57.5	54.4912302608457	22.4	41.4	46.95	57.5	67.25	68.8	73	76.6	89	6.220533755726425e-6	11	49.6363636363636	55	46.3158063669666	22.5	27	30	55	57	57	62.5	68	69	6.519390530119584e-6	21	57.0952380952381	52	48.050734577829	28	32	40	52	63	68	72	73	89	6.829020948875389e-6	8	88.25
CUT353,XUT_14F-319	CUT353,XUT_14F-319::chrXIV:763076-764044(+)	NA	chrXIV:763076-764044(+)	CUTs	7.26624446153223e-7	4	73.75	57	67.1507053348635	48.15	48.3	48.45	57	82	92.2	102.4	112.6	122.8	4.524024549619219e-6	8	57.5	61	55.1305854673728	34.45	36.9	39.35	61	72.5	73.2	73.9	74.3	74.65	3.104471681009326e-6	10	64.3	49.5	49.5711733336704	20.2	27.4	33.55	49.5	60	64	68.5	87.7999999999999	158.9	8.536276186094236e-7	1	36
CUT359	CUT359::chrXV:143802-144178(+)	NA	chrXV:143802-144178(+)	CUTs	1.8165611153830574e-7	1	22	22	22	22	22	22	22	22	22	22	22	22	1.1310061374048046e-6	2	49	49	48.8364617882991	45.4	45.8	46.2	49	51	51.4	51.8	52.2	52.6	3.104471681009326e-7	1	28	28	28	28	28	28	28	28	28	28	28	28	NA	NA	NA
CUT360	CUT360::chrXV:154898-155266(+)	NA	chrXV:154898-155266(+)	CUTs	2.3615294499979744e-6	13	34.0769230769231	30	27.9889393742029	9	10	13	30	44	48.8	53.8	59.2	69	1.696509206107207e-6	3	43.6666666666667	42	40.3141922851869	25.8	27.6	29.4	42	53.5	55.8	58.1	60.4	62.7	1.552235840504663e-6	5	43.8	37	36.9914634971832	17	19	21	37	64	66.8	69.6	72.4	75.2	1.7072552372188471e-6	2	33
CUT366	CUT366::chrXV:267826-268138(+)	NA	chrXV:267826-268138(+)	CUTs	1.8165611153830574e-7	1	44	44	44	44	44	44	44	44	44	44	44	44	5.655030687024023e-7	1	63	63	63	63	63	63	63	63	63	63	63	63	1.2417886724037303e-6	4	35.5	29	33.1635065514701	24.6	25.2	25.8	29	37.5	42	46.5	51	55.5	8.536276186094236e-7	1	57
CUT369,XUT_15F-156,SUT359,SUT360,XUT_15F-157	CUT369,XUT_15F-156,SUT359,SUT360,XUT_15F-157::chrXV:335354-338609(+)	NA	chrXV:335354-338609(+)	CUTs	6.176307792302395e-6	34	49.2941176470588	47.5	46.5679294117998	28.25	30.3	31	47.5	59.5	63	70	70	75.4	7.917042961833632e-6	14	46.7857142857143	42	43.7696530654262	27.65	29.2	31.8	42	55.5	58.8	63.7	72.8	79.45	9.62386221112891e-6	31	51.7096774193548	51	49.965530895401	33	36	39.5	51	60	60	65	70	74.5	4.268138093047118e-6	5	77
CUT376,XUT_15F-203,tK(UUU)O,XUT_15F-206	CUT376,XUT_15F-203,tK(UUU)O,XUT_15F-206::chrXV:435778-438802(+)	NA	chrXV:435778-438802(+)	CUTs	7.811212796147147e-6	43	50.3488372093023	53	45.624020600641	14.4	28	29.9	53	61.5	63	68.1	71.6	73.8	1.753059512977447e-5	31	56.6129032258064	56	54.2569797982774	36	40	47	56	60.5	62	68	73	84	3.632231866780911e-5	117	50.3504273504274	49	46.1344373031544	23	25.6	29	49	60	63.8	68	73.4	79.2	7.682648567484812e-6	9	80.2222222222222
CUT377	CUT377::chrXV:446082-447098(+)	NA	chrXV:446082-447098(+)	CUTs	1.453248892306446e-6	8	58.125	61.5	55.6330260795101	33.5	37	40.65	61.5	67.25	67.6	67.95	72.8	78.4	5.655030687024023e-7	1	42	42	42	42	42	42	42	42	42	42	42	42	9.313415043027977e-7	3	43.3333333333333	47	41.1448377298308	28.1	30.2	32.3	47	52	53	54	55	56	2.5608828558282704e-6	3	30.3333333333333
CUT380,YOR101W,YOR102W	CUT380,YOR101W,YOR102W::chrXV:515050-516450(+)	NA	chrXV:515050-516450(+)	CUTs	8.664996520377184e-5	477	42.0083857442348	42	37.7488876216995	14	18.6	22	42	53	56	60	65	72	7.917042961833632e-5	140	51.7571428571429	50	48.422763156211	28	32	35	50	58	59.2	62.15	67.1	75.5499999999998	9.220280892597698e-5	297	47.3838383838384	46	42.9444759252386	20	24	28.4	46	56	58	60.6	67	77	7.511923043762928e-5	88	49.9772727272727
CUT389,XUT_15F-381	CUT389,XUT_15F-381::chrXV:825251-826291(+)	NA	chrXV:825251-826291(+)	CUTs	1.6349050038447515e-6	9	32.4444444444444	21	26.2701089104129	12.6	14.2	15.2	21	47	51.8	56.6	62.4	69.2	5.655030687024023e-7	1	26	26	26	26	26	26	26	26	26	26	26	26	6.208943362018652e-7	2	62	62	58.6856030044849	44	46	48	62	72	74	76	78	80	NA	NA	NA
CUT390,XUT_15F-388	CUT390,XUT_15F-388::chrXV:844891-845572(+)	NA	chrXV:844891-845572(+)	CUTs	1.8165611153830573e-6	10	33.1	28.5	26.6761810644085	11.45	11.9	12.7	28.5	53	57	57	57.9	61.95	1.696509206107207e-6	3	50.6666666666667	47	48.1557441153346	34.4	35.8	37.2	47	59.5	62	64.5	67	69.5	9.313415043027977e-7	3	20.6666666666667	18	19.8573178440787	15.3	15.6	15.9	18	23.5	24.6	25.7	26.8	27.9	3.4145104744376943e-6	4	56.25
CUT406	CUT406::chrXVI:182953-183177(+)	NA	chrXVI:182953-183177(+)	CUTs	1.2715927807681402e-6	7	55.8571428571429	51	50.8760823685676	25.5	30	34.5	51	74.5	79	82.3	83.2	84.1	1.1310061374048046e-6	2	37	37	36.7831483154991	33.4	33.8	34.2	37	39	39.4	39.8	40.2	40.6	1.552235840504663e-6	5	42	46	38.6102370948617	20.6	24.2	27.8	46	55	55.4	55.8	56.2	56.6	NA	NA	NA
CUT408,XUT_16F-88	CUT408,XUT_16F-88::chrXVI:215321-216049(+)	NA	chrXVI:215321-216049(+)	CUTs	1.2715927807681402e-6	7	36.7142857142857	29	30.4440359101079	12.9	16.8	20.7	29	44.5	44.8	48.7	59.8	70.9	1.1310061374048046e-6	2	45	45	44.4522215417857	38.7	39.4	40.1	45	48.5	49.2	49.9	50.6	51.3	1.2417886724037303e-6	4	45.25	40	42.4989739095129	29.5	31	32.5	40	49.75	54.4	59.05	63.7	68.35	8.536276186094236e-7	1	158
CUT410	CUT410::chrXVI:250425-250705(+)	NA	chrXVI:250425-250705(+)	CUTs	1.9982172269213633e-6	11	37.1818181818182	40	31.5471248124063	11	12	14.5	40	50.5	53	57.5	62	63	1.1310061374048046e-6	2	34	34	32.4961536185438	25	26	27	34	39	40	41	42	43	1.552235840504663e-6	5	43	38	41.6655615779739	32	33	34	38	47	50.2	53.4	56.6	59.8	1.7072552372188471e-6	2	65.5
CUT423,XUT_16F-226,SUT415	CUT423,XUT_16F-226,SUT415::chrXVI:565283-566834(+)	NA	chrXVI:565283-566834(+)	CUTs	2.724841673074586e-6	15	53.4666666666667	54	50.1668602452974	30.9	36.8	38.2	54	62.5	65.4	73.8	78.6	83.1	5.655030687024023e-7	1	18	18	18	18	18	18	18	18	18	18	18	18	1.8626830086055955e-6	6	52.6666666666667	55.5	45.4956598184456	19.75	21.5	23.25	55.5	67.5	70	75.5	81	86.5	1.7072552372188471e-6	2	73
CUT427	CUT427::chrXVI:654987-655115(+)	NA	chrXVI:654987-655115(+)	CUTs	5.449683346149172e-7	3	24	21	23.3726321869723	19.2	19.4	19.6	21	26.5	27.6	28.7	29.8	30.9	NA	NA	NA	NA	NA	NA	NA	NA	NA	NA	NA	NA	NA	NA	3.104471681009326e-7	1	21	21	21	21	21	21	21	21	21	21	21	21	NA	NA	NA
CUT431,XUT_16F-280	CUT431,XUT_16F-280::chrXVI:697123-698489(+)	NA	chrXVI:697123-698489(+)	CUTs	3.0881538961511975e-6	17	45	45	42.2374919395141	21.8	23.8	26.6	45	58	60.4	61	63.4	67.4	7.917042961833632e-6	14	64.5	63	60.916927437176	30.6	37.4	49.1	63	73.5	77.2	82.4	87.6	96.65	3.3217846986799785e-5	107	52.6635514018692	52	49.9987178439959	29.6	36.6	38.8	52	61.5	64	66.1	69	73.4	3.4145104744376943e-6	4	42
CUT432	CUT432::chrXVI:719235-720603(+)	NA	chrXVI:719235-720603(+)	CUTs	1.2715927807681402e-6	7	41.7142857142857	28	31.8996908553339	11.7	14.4	17.1	28	67	70	73.1	76.4	79.7	1.1310061374048046e-6	2	65	65	57.1314274283428	37.1	40.2	43.3	65	80.5	83.6	86.7	89.8	92.9	1.2417886724037303e-6	4	37.25	34.5	33.3753206014796	20.3	20.6	20.9	34.5	50.25	52.2	54.15	56.1	58.05	8.536276186094236e-7	1	13
CUT445,XUT_2R-109	CUT445,XUT_2R-109::chrII:278428-280938(-)	NA	chrII:278428-280938(-)	CUTs	5.921989236148767e-5	326	38.2822085889571	31	31.0877106123361	11	14.5	16	31	51	55	59.25	67	81.5	1.979260740458408e-5	35	44.8	44	36.8923969253678	13.1	15.4	17.2	44	57	60.4	68.3	73.6	89.1	5.898496193917719e-6	19	43.7894736842105	42	37.1460920731083	16.8	19.4	20	42	54	56.8	64.6	73.4	80.5999999999999	2.5608828558282707e-5	30	45.5333333333333
CUT451,YBR063C,YBR065C	CUT451,YBR063C,YBR065C::chrII:366603-369747(-)	NA	chrII:366603-369747(-)	CUTs	2.2343701719211607e-5	123	46.6260162601626	47	41.2366680153014	15.1	21	25.3	47	58.5	61.6	64.7	68.8	74.9	1.244106751145285e-5	22	63	63.5	62.1545242637844	46.2	50.4	54.15	63.5	70	72.6	77.25	78	78	3.166561114629513e-5	102	53.0294117647059	52	49.0874291904585	29.1	34.1	36.3	52	59.75	61	62.7	68.9	75.9	2.219431808384501e-5	26	57.8076923076923
CUT452	CUT452::chrII:406099-406451(-)	NA	chrII:406099-406451(-)	CUTs	3.633122230766115e-7	2	57	57	47.8330429724056	29.1	32.2	35.3	57	72.5	75.6	78.7	81.8	84.9	NA	NA	NA	NA	NA	NA	NA	NA	NA	NA	NA	NA	NA	NA	1.2417886724037303e-6	4	45.5	38	40.996785797529	25.9	26.8	27.7	38	54	59.4	64.8	70.2	75.6	NA	NA	NA
CUT453,XUT_2R-178	CUT453,XUT_2R-178::chrII:407899-409207(-)	NA	chrII:407899-409207(-)	CUTs	1.6349050038447515e-6	9	47.1111111111111	37	40.333837634791	19.2	20.4	22.8	37	52	58	64	76.8	96.4	1.1310061374048046e-6	2	44	44	41.7133072292284	31.4	32.8	34.2	44	51	52.4	53.8	55.2	56.6	1.552235840504663e-6	5	55.2	32	41.1882718755164	20.2	20.4	20.6	32	63	78.4	93.8	109.2	124.6	8.536276186094236e-7	1	68
CUT455,SUT447	CUT455,SUT447::chrII:539340-541020(-)	NA	chrII:539340-541020(-)	CUTs	1.3442552253834625e-5	74	56.3108108108108	51.5	51.9304402518173	27.25	32.3	36	51.5	64.75	66.4	69	73.4	97.8999999999999	5.655030687024023e-6	10	52.5	52.5	51.4750807435246	38.95	43.9	45	52.5	57.75	59	61.25	63.9	67.95	5.277601857715854e-6	17	53.9411764705882	51	47.7915579814137	19.8	21.2	24	51	70	75.6	77.6	85.6	98.8	8.536276186094236e-6	10	56.3
CUT456	CUT456::chrII:549124-549532(-)	NA	chrII:549124-549532(-)	CUTs	3.0881538961511975e-6	17	39.2941176470588	37	36.030235154873	17.8	21	24.2	37	45	45.8	53.8	61	68.2	1.696509206107207e-6	3	35	37	34.6050846214619	28.9	29.8	30.7	37	38.5	38.8	39.1	39.4	39.7	9.313415043027977e-7	3	31.6666666666667	31	28.3497789953813	16.6	18.2	19.8	31	40	41.8	43.6	45.4	47.2	3.4145104744376943e-6	4	38.5
CUT458	CUT458::chrII:720644-721180(-)	NA	chrII:720644-721180(-)	CUTs	7.26624446153223e-7	4	33.5	28	26.4390139547238	11.9	12.8	13.7	28	46	50.2	54.4	58.6	62.8	1.696509206107207e-6	3	28	29	25.5330853383841	15.5	17	18.5	29	35	36.2	37.4	38.6	39.8	3.104471681009326e-7	1	32	32	32	32	32	32	32	32	32	32	32	32	1.7072552372188471e-6	2	33.5
CUT460	CUT460::chrIII:28613-29109(-)	NA	chrIII:28613-29109(-)	CUTs	7.447900573070535e-6	41	31.7317073170732	30	28.2210424685628	12	17	18	30	43	46	47	51	56	NA	NA	NA	NA	NA	NA	NA	NA	NA	NA	NA	NA	NA	NA	2.4835773448074606e-6	8	30.75	28.5	30.0125974698805	23.35	23.7	24.1	28.5	34.5	36.6	38.7	40.5	42.25	8.536276186094236e-7	1	54
CUT461	CUT461::chrIII:29909-30405(-)	NA	chrIII:29909-30405(-)	CUTs	2.179873338459669e-6	12	38	27.5	30.8363784453562	16.05	21.1	21.65	27.5	35.25	44.6	50.1	53.4	89.9999999999999	NA	NA	NA	NA	NA	NA	NA	NA	NA	NA	NA	NA	NA	NA	3.104471681009326e-7	1	19	19	19	19	19	19	19	19	19	19	19	19	NA	NA	NA
CUT463	CUT463::chrIII:119142-119374(-)	NA	chrIII:119142-119374(-)	CUTs	1.8165611153830574e-7	1	40	40	40	40	40	40	40	40	40	40	40	40	5.655030687024023e-7	1	49	49	49	49	49	49	49	49	49	49	49	49	6.208943362018652e-7	2	47	47	46.8294778958724	43.4	43.8	44.2	47	49	49.4	49.8	50.2	50.6	NA	NA	NA
CUT465	CUT465::chrIII:147782-148078(-)	NA	chrIII:147782-148078(-)	CUTs	4.723058899995949e-6	26	43.3846153846154	35.5	37.7252216146104	17.5	19	19.75	35.5	63	65	66.5	72	78.25	6.220533755726425e-6	11	41.7272727272727	35	38.9184396087129	24	26	27.5	35	57	59	60.5	62	66	1.1176098051633572e-5	36	41.4444444444444	39	34.6021263512918	14	18	21.25	39	49	50	52.25	60.5	81	8.536276186094236e-6	10	42.1
CUT473,XUT_4R-45	CUT473,XUT_4R-45::chrIV:115165-116108(-)	NA	chrIV:115165-116108(-)	CUTs	2.3615294499979744e-6	13	36.3076923076923	36	32.4917567113646	13	16.8	22.2	36	47	47.6	48.6	50.4	59.4	1.696509206107207e-6	3	54	44	50.3732073939252	35.9	36.8	37.7	44	63.5	67.4	71.3	75.2	79.1	6.208943362018652e-7	2	44	44	37.5099986670221	23.3	25.6	27.9	44	55.5	57.8	60.1	62.4	64.7	8.536276186094236e-7	1	71
CUT475,XUT_4R-56,XUT_4R-57,SUT460	CUT475,XUT_4R-56,XUT_4R-57,SUT460::chrIV:134341-135576(-)	NA	chrIV:134341-135576(-)	CUTs	6.3579639038407005e-6	35	59.3428571428571	60	55.3290011368061	24.5	34	35.5	60	73	76	79.6	87.6	94.3	8.482546030536035e-6	15	60.6	52	55.3189686711941	35.9	41.4	42	52	67.5	73.2	73.9	79.4	106.1	1.210743955593637e-5	39	54.0512820512821	54	51.8387710059654	29.8	34	35.7	54	64.5	65.4	71	72.2	76.3	5.975393330265965e-6	7	66.8571428571429
CUT476	CUT476::chrIV:138365-139349(-)	NA	chrIV:138365-139349(-)	CUTs	1.8165611153830574e-7	1	52	52	52	52	52	52	52	52	52	52	52	52	5.655030687024023e-7	1	24	24	24	24	24	24	24	24	24	24	24	24	9.313415043027977e-7	3	41.6666666666667	20	27.4483880438467	11.9	12.8	13.7	20	57	64.4	71.8	79.2	86.6	NA	NA	NA
CUT482,XUT_4R-120	CUT482,XUT_4R-120::chrIV:292261-292806(-)	NA	chrIV:292261-292806(-)	CUTs	1.453248892306446e-6	8	44.625	45.5	39.8507281491367	18.4	19.8	21.5	45.5	62.5	63.2	63.9	66.1	68.55	1.696509206107207e-6	3	98	90	77.7387710681887	36	42	48	90	132	140.4	148.8	157.2	165.6	2.4835773448074606e-6	8	54.625	52.5	52.9269296109715	36.35	36.7	37.65	52.5	65	67.8	70.6	72.2	73.6	2.5608828558282704e-6	3	58.3333333333333
CUT485	CUT485::chrIV:340245-340405(-)	NA	chrIV:340245-340405(-)	CUTs	9.082805576915286e-7	5	28.2	29	26.3298139285065	17.2	17.4	17.6	29	31	34	37	40	43	5.655030687024023e-7	1	14	14	14	14	14	14	14	14	14	14	14	14	3.104471681009326e-7	1	4	4	4	4	4	4	4	4	4	4	4	4	NA	NA	NA
CUT493,SUT466,XUT_4R-203	CUT493,SUT466,XUT_4R-203::chrIV:470533-471533(-)	NA	chrIV:470533-471533(-)	CUTs	3.269810007689503e-6	18	69.3888888888889	56.5	57.9149282173787	33.35	36.4	37	56.5	73.75	76.6	79.7	87.8	128.7	5.089527618321621e-6	9	45.6666666666667	52	31.8042608240313	8.2	13.4	16.4	52	66	71.2	76.4	82	88	1.2417886724037303e-6	4	60.75	65	58.4964194524704	40.2	44.4	48.6	65	68.75	70.4	72.05	73.7	75.35	2.5608828558282704e-6	3	65
CUT494,XUT_4R-218,SUT468	CUT494,XUT_4R-218,SUT468::chrIV:505375-507447(-)	NA	chrIV:505375-507447(-)	CUTs	3.269810007689503e-6	18	48.0555555555556	45.5	45.1005316441114	26.5	30.1	33.2	45.5	56.75	58	62.95	69	72.9	1.1310061374048046e-6	2	78	78	75.1199041532935	59.1	61.2	63.3	78	88.5	90.6	92.7	94.8	96.9	2.173130176706528e-6	7	40.4285714285714	42	37.3848685457192	20.3	26.6	32.9	42	43.5	44.4	46.9	52.6	58.3	4.268138093047118e-6	5	53.8
CUT499,XUT_4R-255	CUT499,XUT_4R-255::chrIV:578423-579115(-)	NA	chrIV:578423-579115(-)	CUTs	5.449683346149172e-7	3	22.3333333333333	20	19.4869516037466	11	12	13	20	28.5	30.2	31.9	33.6	35.3	1.696509206107207e-6	3	47.6666666666667	44	47.2272082906374	42.2	42.4	42.6	44	50.5	51.8	53.1	54.4	55.7	2.794024512908393e-6	9	35.2222222222222	40	30.2023485312468	11.2	14.4	17.8	40	49	49	49	51.8	57.4	1.7072552372188471e-6	2	63.5
CUT500,XUT_4R-265,SUT472	CUT500,XUT_4R-265,SUT472::chrIV:598423-600356(-)	NA	chrIV:598423-600356(-)	CUTs	1.9982172269213633e-6	11	56.4545454545455	56	51.4302374090953	23.5	25	30	56	71	74	81	88	91	3.393018412214414e-6	6	51.3333333333333	44.5	48.6145174547782	34.75	35.5	36.25	44.5	58.5	62	68	74	80	5.277601857715854e-6	17	55.1176470588235	55	50.9691028015447	27.4	29.8	31.4	55	65	66.6	70.6	73.4	83.2	8.536276186094236e-7	1	22
CUT501	CUT501::chrIV:602935-603239(-)	NA	chrIV:602935-603239(-)	CUTs	3.633122230766115e-7	2	30	30	23.2163735324878	12.9	14.8	16.7	30	39.5	41.4	43.3	45.2	47.1	NA	NA	NA	NA	NA	NA	NA	NA	NA	NA	NA	NA	NA	NA	9.313415043027977e-7	3	44.3333333333333	38	42.4708912556387	32.6	33.2	33.8	38	50.5	53	55.5	58	60.5	1.7072552372188471e-6	2	38.5
CUT503	CUT503::chrIV:629440-630688(-)	NA	chrIV:629440-630688(-)	CUTs	3.633122230766115e-7	2	62	62	61.9273768215641	59.3	59.6	59.9	62	63.5	63.8	64.1	64.4	64.7	1.1310061374048046e-6	2	48	48	46.7225855448947	38.1	39.2	40.3	48	53.5	54.6	55.7	56.8	57.9	3.104471681009326e-7	1	53	53	53	53	53	53	53	53	53	53	53	53	1.7072552372188471e-6	2	42.5
CUT504,XUT_4R-298	CUT504,XUT_4R-298::chrIV:687248-687876(-)	NA	chrIV:687248-687876(-)	CUTs	9.082805576915286e-7	5	62.6	70	58.5332719501173	33.6	40.2	46.8	70	73	75	77	79	81	1.1310061374048046e-6	2	60	60	60	60	60	60	60	60	60	60	60	60	1.552235840504663e-6	5	49.4	41	47.3178443056044	35.6	36.2	36.8	41	58	61.4	64.8	68.2	71.6	NA	NA	NA
CUT506,XUT_4R-303,CUT507	CUT506,XUT_4R-303,CUT507::chrIV:703360-704184(-)	NA	chrIV:703360-704184(-)	CUTs	1.0899366692298344e-6	6	45.3333333333333	42	35.7118893068602	13.5	15	16.5	42	72.75	78	78.5	79	79.5	1.696509206107207e-6	3	55.3333333333333	43	49.682791835313	32.2	33.4	34.6	43	67.5	72.4	77.3	82.2	87.1	1.2417886724037303e-6	4	51	51	50.5982181622463	43.35	44.7	46.05	51	53.25	54.6	55.95	57.3	58.65	1.7072552372188471e-6	2	50
CUT516	CUT516::chrIV:1004457-1005321(-)	NA	chrIV:1004457-1005321(-)	CUTs	2.3615294499979744e-6	13	40.8461538461538	39	36.3215690669972	14	17.6	22.4	39	53	53.6	56.8	65.2	68	5.655030687024023e-7	1	16	16	16	16	16	16	16	16	16	16	16	16	3.104471681009326e-7	1	43	43	43	43	43	43	43	43	43	43	43	43	1.7072552372188471e-6	2	60.5
CUT519	CUT519::chrIV:1031729-1032097(-)	NA	chrIV:1031729-1032097(-)	CUTs	3.633122230766115e-7	2	50.5	50.5	46.5832587954085	32.95	34.9	36.85	50.5	60.25	62.2	64.15	66.1	68.05	5.655030687024023e-7	1	54	54	54	54	54	54	54	54	54	54	54	54	9.313415043027977e-7	3	52.3333333333333	28	42.1686341801102	26.2	26.4	26.6	28	65.5	73	80.5	88	95.5	NA	NA	NA
CUT524,XUT_4R-486,SUT484,XUT_4R-488	CUT524,XUT_4R-486,SUT484,XUT_4R-488::chrIV:1182385-1183548(-)	NA	chrIV:1182385-1183548(-)	CUTs	1.2170959473066483e-5	67	44	33	34.964059877632	13.9	20	21.9	33	49	51.8	54.1	62	76.3	1.526858285496486e-5	27	40.8148148148148	35	33.4625258317506	9.6	12.8	15.8	35	55	62.8	67.1	77.8	87.4	2.7319350792882068e-5	88	35.9318181818182	32	31.9231674702398	15	18	21	32	44.5	47	49.9	55.3	62.65	1.2804414279141353e-5	15	63
CUT527,XUT_4R-515,SUT488	CUT527,XUT_4R-515,SUT488::chrIV:1260361-1261398(-)	NA	chrIV:1260361-1261398(-)	CUTs	1.6349050038447515e-6	9	53.8888888888889	52	52.8997238282011	40.6	44.2	46.6	52	56	59.6	63.2	67.2	71.6	1.1310061374048046e-6	2	61	61	60.7947366142827	56.5	57	57.5	61	63.5	64	64.5	65	65.5	2.794024512908393e-6	9	63.2222222222222	52	59.5690746101246	42.4	44.8	46	52	72	75.6	79.2	89.2	105.6	8.536276186094236e-7	1	55
CUT530,XUT_4R-527,SUT489	CUT530,XUT_4R-527,SUT489::chrIV:1279065-1279960(-)	NA	chrIV:1279065-1279960(-)	CUTs	2.906497784612892e-6	16	46.0625	42	43.1835673162236	20.75	27.5	34.75	42	57.5	62	67.25	69	69.75	4.524024549619219e-6	8	50.5	51.5	48.4648139991187	30.55	35.1	39.2	51.5	64	64	64	64.3	64.65	4.967154689614921e-6	16	47.125	45	44.9711662750888	30.25	31.5	32.25	45	54	57	64.5	68.5	72.25	3.4145104744376943e-6	4	38.25
CUT531,CUT532	CUT531,CUT532::chrIV:1299953-1300969(-)	NA	chrIV:1299953-1300969(-)	CUTs	NA	NA	NA	NA	NA	NA	NA	NA	NA	NA	NA	NA	NA	NA	1.696509206107207e-6	3	35	27	32.1606504657922	22.5	23	23.5	27	41.5	44.4	47.3	50.2	53.1	1.552235840504663e-6	5	37.8	39	35.4719790950232	22	24	26	39	40	44	48	52	56	8.536276186094236e-7	1	31
CUT540,SUT498	CUT540,SUT498::chrIV:1507897-1509817(-)	NA	chrIV:1507897-1509817(-)	CUTs	2.724841673074586e-6	15	53.2	49	48.1253121718128	25.2	31.2	33.3	49	68.5	73.6	75.7	76	85.6	3.393018412214414e-6	6	49	50.5	43.1087225264237	20	27	34	50.5	65.5	68	68.75	69.5	70.25	6.519390530119584e-6	21	56.0476190476191	58	54.2663349136353	31	33	43	58	66	67	69	71	71	2.5608828558282704e-6	3	56.3333333333333
CUT541,CUT542,SUT503	CUT541,CUT542,SUT503::chrV:15349-15981(-)	NA	chrV:15349-15981(-)	CUTs	2.179873338459669e-6	12	37.5	30	30.7221832711735	13.1	14.1	14.65	30	50	52.2	60	71	81.1	3.393018412214414e-6	6	40.3333333333333	38	35.6359427862863	17	22	27	38	51.75	56	58.5	61	63.5	3.104471681009326e-7	1	28	28	28	28	28	28	28	28	28	28	28	28	3.4145104744376943e-6	4	57.5
CUT548,XUT_5R-76,SUT506	CUT548,XUT_5R-76,SUT506::chrV:155957-156526(-)	NA	chrV:155957-156526(-)	CUTs	6.7212761269173125e-6	37	44.6486486486486	44	39.8473443189798	11	22	31.4	44	54	55.6	58.6	62.2	77.2	3.393018412214414e-6	6	44.1666666666667	40.5	34.6281244408947	14	22	30	40.5	50	53	61.5	70	78.5	8.382073538725179e-6	27	46.6666666666667	47	44.7860427663803	26.9	29.6	30.9	47	57	58	59.3	62.4	65.1	5.121765711656541e-6	6	46.5
CUT549	CUT549::chrV:166925-167325(-)	NA	chrV:166925-167325(-)	CUTs	1.8165611153830574e-7	1	83	83	83	83	83	83	83	83	83	83	83	83	5.655030687024023e-7	1	15	15	15	15	15	15	15	15	15	15	15	15	3.104471681009326e-7	1	11	11	11	11	11	11	11	11	11	11	11	11	NA	NA	NA
CUT554,XUT_5R-126	CUT554,XUT_5R-126::chrV:268229-269293(-)	NA	chrV:268229-269293(-)	CUTs	9.082805576915286e-6	50	49.98	48.5	46.9573674256923	27	28	29.35	48.5	62.5	63.2	66.6	74.2	77.55	1.526858285496486e-5	27	58.6296296296296	56	57.080667167727	40.9	45.4	47	56	63	65.6	70.6	80	89.5	1.0555203715431708e-5	34	52.0588235294118	46	49.3039760558476	29.65	31.9	34	46	68.5	69.8	72.05	75.8	80.35	1.195078666053193e-5	14	64.7857142857143
CUT556,XUT_5R-129,SUT514	CUT556,XUT_5R-129,SUT514::chrV:273797-278261(-)	NA	chrV:273797-278261(-)	CUTs	5.994651680764089e-6	33	50.4545454545455	52	45.7195547953154	16.2	29.2	30.8	52	59	63.6	66.6	69.8	72	9.048049099238437e-6	16	60.875	58	58.1650436726964	37.75	38.5	39.75	58	73	79	79.75	80	86	9.313415043027977e-6	30	52.1	53.5	49.6038124495442	24.45	30.4	35.75	53.5	63.75	64.2	66.3	67.2	69.55	6.829020948875389e-6	8	58
CUT557	CUT557::chrV:281565-282445(-)	NA	chrV:281565-282445(-)	CUTs	1.0899366692298344e-6	6	50.8333333333333	56.5	47.2647946778272	25.25	28.5	31.75	56.5	61.5	63	65.25	67.5	69.75	2.2620122748096093e-6	4	43.25	46.5	37.4112274971139	17.9	21.8	25.7	46.5	56.25	58.2	60.15	62.1	64.05	2.173130176706528e-6	7	51.2857142857143	49	48.2142681234984	27.7	33.4	39.1	49	59.5	59.8	61.9	67.6	73.3	1.7072552372188471e-6	2	24
CUT560,CUT561,XUT_5R-144	CUT560,CUT561,XUT_5R-144::chrV:302365-303357(-)	NA	chrV:302365-303357(-)	CUTs	2.2707013942288216e-5	125	57	55	52.3129396440811	28	36	39.6	55	65	69.2	71	73	81.4	2.714414729771531e-5	48	57.6041666666667	56.5	55.783996769774	35.1	40	43	56.5	67	69.2	71.95	75.6	78.3	1.8626830086055953e-5	60	54.1166666666667	57.5	49.5730660536595	21.8	26.9	30.85	57.5	64	68	70	72.2	77.05	2.5608828558282707e-5	30	64.3333333333333
CUT570,SUT517	CUT570,SUT517::chrV:509637-510213(-)	NA	chrV:509637-510213(-)	CUTs	1.9982172269213633e-6	11	41.9090909090909	43	39.1885638409957	24.5	25	25	43	50.5	52	57	62	67	2.2620122748096093e-6	4	61.75	64	61.2781906100135	51.65	53.3	54.95	64	67.5	67.8	68.1	68.4	68.7	2.4835773448074606e-6	8	44.75	43.5	43.6301259848162	32.5	36	39.05	43.5	47.25	47.6	47.95	54	61	3.4145104744376943e-6	4	54.5
CUT571	CUT571::chrV:544613-545061(-)	NA	chrV:544613-545061(-)	CUTs	2.3615294499979744e-6	13	31.8461538461538	33	29.8596486230758	14.8	18	24	33	36	36	37	40	48.2	5.655030687024023e-7	1	31	31	31	31	31	31	31	31	31	31	31	31	6.208943362018652e-7	2	24	24	23.9791576165636	23.1	23.2	23.3	24	24.5	24.6	24.7	24.8	24.9	8.536276186094236e-7	1	29
CUT572	CUT572::chrV:567037-567581(-)	NA	chrV:567037-567581(-)	CUTs	1.9982172269213633e-6	11	27.2727272727273	25	22.082294075614	8.5	13	13.5	25	33	34	42	50	56	3.393018412214414e-6	6	29.5	30	26.7162600531013	14	19	24	30	34.5	36	37.75	39.5	41.25	5.277601857715854e-6	17	48.5294117647059	44	42.7658199093955	22.8	24.2	25.8	44	51	55	71	83	95	8.536276186094236e-6	10	49.8
CUT574	CUT574::chrVI:95101-95205(-)	NA	chrVI:95101-95205(-)	CUTs	1.8165611153830574e-7	1	18	18	18	18	18	18	18	18	18	18	18	18	NA	NA	NA	NA	NA	NA	NA	NA	NA	NA	NA	NA	NA	NA	9.313415043027977e-7	3	30.6666666666667	25	29.5488036368495	24.1	24.2	24.3	25	34	35.8	37.6	39.4	41.2	8.536276186094236e-7	1	63
CUT585	CUT585::chrVII:55814-56190(-)	NA	chrVII:55814-56190(-)	CUTs	1.2715927807681402e-6	7	40.1428571428571	23	34.4449498251613	20.6	21.2	21.8	23	56.5	57.4	60.3	67.2	74.1	1.1310061374048046e-6	2	45.5	45.5	44.0227214061103	35.15	36.3	37.45	45.5	51.25	52.4	53.55	54.7	55.85	1.2417886724037303e-6	4	26.75	21	22.9999794525902	13.2	14.4	15.6	21	29.75	34.4	39.05	43.7	48.35	8.536276186094236e-7	1	34
CUT588	CUT588::chrVII:145359-145631(-)	NA	chrVII:145359-145631(-)	CUTs	1.8165611153830574e-7	1	20	20	20	20	20	20	20	20	20	20	20	20	5.655030687024023e-7	1	59	59	59	59	59	59	59	59	59	59	59	59	9.313415043027977e-7	3	42	52	38.6811611665531	24.1	27.2	30.3	52	52.5	52.6	52.7	52.8	52.9	8.536276186094236e-7	1	60
CUT591,XUT_7R-93,SUT541	CUT591,XUT_7R-93,SUT541::chrVII:209991-213771(-)	NA	chrVII:209991-213771(-)	CUTs	1.8165611153830573e-6	10	64.2	59	61.2640328438197	43.9	44.8	46.75	59	71	73.2	73.65	78.8	100.4	1.1310061374048046e-6	2	60.5	60.5	60.4814021001498	59.15	59.3	59.45	60.5	61.25	61.4	61.55	61.7	61.85	1.552235840504663e-6	5	54.2	58	52.3421502465792	36.4	37.8	39.2	58	64	65.6	67.2	68.8	70.4	1.7072552372188471e-6	2	62
CUT599,YGL072C	CUT599,YGL072C::chrVII:370247-371247(-)	NA	chrVII:370247-371247(-)	CUTs	1.2170959473066483e-5	67	34.2835820895522	30	30.104160311479	13.6	15.6	16.9	30	44.5	51.6	54.2	59.2	63.7	1.8096098198476874e-5	32	45.15625	38.5	40.0890175658125	25	25.1	27.3	38.5	51.25	54.4	66.05	68.9	88.4	2.6077562120478336e-5	84	35.6428571428571	32.5	32.5053420672076	17	19	21.45	32.5	42.25	46.2	50.55	52.7	66.8999999999999	2.1340690465235587e-5	25	51.52
CUT601	CUT601::chrVII:439767-440607(-)	NA	chrVII:439767-440607(-)	CUTs	1.2715927807681402e-6	7	32.1428571428571	34	28.2588865744026	12.6	13.2	13.8	34	44	47.6	50.1	50.4	50.7	1.1310061374048046e-6	2	35.5	35.5	34.8998567332303	29.65	30.3	30.95	35.5	38.75	39.4	40.05	40.7	41.35	1.2417886724037303e-6	4	24.5	19.5	21.7466916483076	13.6	14.2	14.8	19.5	28	31.6	35.2	38.8	42.4	8.536276186094236e-7	1	54
CUT605	CUT605::chrVII:525047-525615(-)	NA	chrVII:525047-525615(-)	CUTs	4.178090565381032e-6	23	42.5217391304348	31	32.9346925379266	13.1	14	14	31	50	56.6	68.1	73.6	74.9	2.2620122748096093e-6	4	18.25	15	16.757054048864	11.45	11.9	12.35	15	20	22.4	24.8	27.2	29.6	1.552235840504663e-6	5	63.2	74	60.0011646461438	37	40	43	74	76	77.4	78.8	80.2	81.6	1.7072552372188471e-6	2	46.5
CUT610	CUT610::chrVII:656167-656455(-)	NA	chrVII:656167-656455(-)	CUTs	5.449683346149172e-6	30	35.1666666666667	31	29.5401263291336	9.8	12	17	31	48	50.6	54.3	61	70.35	4.524024549619219e-6	8	42.125	38.5	36.3816576035122	15.45	17.9	20.6	38.5	52.5	60.2	67.9	72	75.5	1.8626830086055955e-6	6	55.1666666666667	61	49.1169778935677	22.25	26.5	30.75	61	70.75	72	75	78	81	8.536276186094236e-6	10	42.5
CUT613	CUT613::chrVII:669759-670575(-)	NA	chrVII:669759-670575(-)	CUTs	3.0881538961511975e-6	17	47.3529411764706	43	40.1020066804919	20.2	22.2	23	43	49	57.8	62.4	74.8	102.4	2.2620122748096093e-6	4	49	49.5	44.9423722491126	27.2	28.4	29.6	49.5	66.5	67.4	68.3	69.2	70.1	1.552235840504663e-6	5	37	34	35.5279268839635	25	26	27	34	46	47.2	48.4	49.6	50.8	1.7072552372188471e-6	2	43.5
CUT617	CUT617::chrVII:739327-739607(-)	NA	chrVII:739327-739607(-)	CUTs	3.633122230766115e-7	2	37	37	33.8230690505755	23.5	25	26.5	37	44.5	46	47.5	49	50.5	1.1310061374048046e-6	2	45	45	43.3704968844029	34.2	35.4	36.6	45	51	52.2	53.4	54.6	55.8	3.104471681009326e-7	1	18	18	18	18	18	18	18	18	18	18	18	18	8.536276186094236e-7	1	42
CUT622,XUT_7R-360	CUT622,XUT_7R-360::chrVII:795655-796639(-)	NA	chrVII:795655-796639(-)	CUTs	5.449683346149172e-7	3	32	33	29.8996648023779	19.5	21	22.5	33	39	40.2	41.4	42.6	43.8	1.1310061374048046e-6	2	27.5	27.5	27.459060435492	26.15	26.3	26.45	27.5	28.25	28.4	28.55	28.7	28.85	6.208943362018652e-7	2	40.5	40.5	34.928498393146	22.05	24.1	26.15	40.5	50.75	52.8	54.85	56.9	58.95	8.536276186094236e-7	1	42
CUT626,XUT_7R-404,SUT566	CUT626,XUT_7R-404,SUT566::chrVII:879031-879938(-)	NA	chrVII:879031-879938(-)	CUTs	2.906497784612892e-6	16	39.75	43	33.6186471913098	9.75	11.5	15.5	43	55.25	56	56.75	60	64.25	3.958521480916816e-6	7	55.8571428571429	57	53.0625356264775	31.2	35.4	39.6	57	71.5	71.8	72	72	72	1.0244756547330775e-5	33	54.0909090909091	51	50.4861531998824	25.2	31.6	36.4	51	64	70	76.2	78.6	91.6	3.4145104744376943e-6	4	59.25
CUT629,XUT_7R-418,SUT567	CUT629,XUT_7R-418,SUT567::chrVII:904799-905456(-)	NA	chrVII:904799-905456(-)	CUTs	1.9437203934598714e-5	107	35.5981308411215	33	31.7376078878324	14.3	16	18	33	47	49.8	53.1	56.4	66	2.4316631954203298e-5	43	42.2325581395349	42	40.259646527281	22.1	27.2	30.3	42	52	54.6	56	60.6	61.9	3.011337530579046e-5	97	37.8144329896907	35	34.4582013353013	16.8	19.6	22	35	46	47.8	50	54.8	67.6	2.3047945702454435e-5	27	45.5555555555556
CUT630	CUT630::chrVII:974014-974438(-)	NA	chrVII:974014-974438(-)	CUTs	3.451466119227809e-6	19	47.1578947368421	47	43.5735929755679	22.4	26.2	29.1	47	56.5	59	59.9	65.6	81.4	1.696509206107207e-6	3	57	59	56.2401464221512	46.4	47.8	49.2	59	63	63.8	64.6	65.4	66.2	1.552235840504663e-6	5	54.2	44	51.9845891842365	39.4	39.8	40.2	44	71	72	73	74	75	4.268138093047118e-6	5	59.4
CUT632	CUT632::chrVII:993734-994078(-)	NA	chrVII:993734-994078(-)	CUTs	1.453248892306446e-6	8	77.375	70	72.8588160678078	53.05	54.1	55	70	81.25	83	84.75	105.1	128.55	1.1310061374048046e-6	2	51.5	51.5	51.3030213535226	47.45	47.9	48.35	51.5	53.75	54.2	54.65	55.1	55.55	6.208943362018652e-7	2	49	49	48.8364617882991	45.4	45.8	46.2	49	51	51.4	51.8	52.2	52.6	1.7072552372188471e-6	2	73.5
CUT634	CUT634::chrVII:1011678-1012342(-)	NA	chrVII:1011678-1012342(-)	CUTs	5.449683346149172e-7	3	43.6666666666667	49	42.6294094789601	32.8	34.6	36.4	49	50	50.2	50.4	50.6	50.8	NA	NA	NA	NA	NA	NA	NA	NA	NA	NA	NA	NA	NA	NA	1.552235840504663e-6	5	57.6	65	55.8780522050099	40	41	42	65	66	67.6	69.2	70.8	72.4	8.536276186094236e-7	1	18
CUT635	CUT635::chrVII:1039406-1039830(-)	NA	chrVII:1039406-1039830(-)	CUTs	5.449683346149172e-7	3	42.6666666666667	32	38.0976252472368	24.8	25.6	26.4	32	52	56	60	64	68	5.655030687024023e-7	1	47	47	47	47	47	47	47	47	47	47	47	47	3.104471681009326e-7	1	18	18	18	18	18	18	18	18	18	18	18	18	8.536276186094236e-7	1	24
CUT637,XUT_8R-22	CUT637,XUT_8R-22::chrVIII:50013-50590(-)	NA	chrVIII:50013-50590(-)	CUTs	1.8165611153830574e-7	1	37	37	37	37	37	37	37	37	37	37	37	37	5.655030687024023e-7	1	24	24	24	24	24	24	24	24	24	24	24	24	NA	NA	NA	NA	NA	NA	NA	NA	NA	NA	NA	NA	NA	NA	NA	NA	NA
CUT647,SUT583,XUT_8R-135,XUT_8R-137	CUT647,SUT583,XUT_8R-135,XUT_8R-137::chrVIII:279293-281245(-)	NA	chrVIII:279293-281245(-)	CUTs	1.6349050038447515e-6	9	57.5555555555556	55	49.1680575370211	28.2	29.4	30.4	55	60	63.6	67.2	86.3999999999999	121.2	5.655030687024023e-7	1	8	8	8	8	8	8	8	8	8	8	8	8	1.552235840504663e-6	5	41.4	42	38.9941697963968	24.4	25.8	27.2	42	51	53	55	57	59	1.7072552372188471e-6	2	125
CUT654,CUT655	CUT654,CUT655::chrVIII:449142-450702(-)	NA	chrVIII:449142-450702(-)	CUTs	1.453248892306446e-6	8	38.625	35.5	34.7658194727467	18.4	19.8	21.15	35.5	54.5	55.2	55.9	59	62.5	1.696509206107207e-6	3	48	63	38.1883538595628	18	23	28	63	65.5	66	66.5	67	67.5	1.8626830086055955e-6	6	41.3333333333333	36.5	38.4026051162813	23.25	25.5	27.75	36.5	53	58	60	62	64	8.536276186094236e-7	1	90
CUT661,XUT_9R-56	CUT661,XUT_9R-56::chrIX:135381-136325(-)	NA	chrIX:135381-136325(-)	CUTs	1.2715927807681402e-6	7	50.7142857142857	41	37.7396155157758	12.3	12.6	12.9	41	59.5	61	69.2	90.8	112.4	2.2620122748096093e-6	4	51.25	46.5	45.7032987501237	26.35	27.7	29.05	46.5	66	70.2	74.4	78.6	82.8	2.173130176706528e-6	7	48.1428571428571	48	46.6876144861476	33	33	33	48	55.5	57.6	59.8	62.2	64.6	NA	NA	NA
CUT664	CUT664::chrIX:259613-259909(-)	NA	chrIX:259613-259909(-)	CUTs	3.633122230766115e-7	2	63.5	63.5	59.3801313572141	43.25	45.5	47.75	63.5	74.75	77	79.25	81.5	83.75	1.696509206107207e-6	3	60.6666666666667	45	56.1594097388469	41.4	41.8	42.2	45	70.5	75.6	80.7	85.8	90.9	3.104471681009326e-7	1	40	40	40	40	40	40	40	40	40	40	40	40	NA	NA	NA
CUT665	CUT665::chrIX:263533-265053(-)	NA	chrIX:263533-265053(-)	CUTs	1.9982172269213633e-6	11	38.6363636363636	44	30.6724650210426	9	11	12	44	57.5	58	61.5	65	65.5	2.2620122748096093e-6	4	46.75	49	46.1544405414024	37.1	39.2	41.3	49	50.25	51	51.75	52.5	53.25	1.552235840504663e-6	5	60.8	61	56.6036497677029	32.8	38.6	44.4	61	70	74	78	82	86	8.536276186094236e-7	1	10
CUT666	CUT666::chrIX:342013-342293(-)	NA	chrIX:342013-342293(-)	CUTs	1.8165611153830574e-7	1	13	13	13	13	13	13	13	13	13	13	13	13	1.1310061374048046e-6	2	15	15	14.8660687473185	13.2	13.4	13.6	15	16	16.2	16.4	16.6	16.8	2.794024512908393e-6	9	30.8888888888889	26	28.191435648194	18	20	21	26	35	37	39	45.6	56.8	8.536276186094236e-7	1	78
CUT670	CUT670::chrX:22445-22757(-)	NA	chrX:22445-22757(-)	CUTs	NA	NA	NA	NA	NA	NA	NA	NA	NA	NA	NA	NA	NA	NA	5.655030687024023e-7	1	52	52	52	52	52	52	52	52	52	52	52	52	6.208943362018652e-7	2	36	36	31.7332633052449	20.7	22.4	24.1	36	44.5	46.2	47.9	49.6	51.3	1.7072552372188471e-6	2	18.5
CUT682,SUT630	CUT682,SUT630::chrX:259500-260988(-)	NA	chrX:259500-260988(-)	CUTs	7.26624446153223e-7	4	100.75	79.5	93.9832314053811	72.45	72.9	73.35	79.5	106	119.2	132.4	145.6	158.8	NA	NA	NA	NA	NA	NA	NA	NA	NA	NA	NA	NA	NA	NA	3.104471681009326e-7	1	33	33	33	33	33	33	33	33	33	33	33	33	8.536276186094236e-7	1	50
CUT683,CUT684	CUT683,CUT684::chrX:267316-268348(-)	NA	chrX:267316-268348(-)	CUTs	1.2715927807681402e-6	7	37.1428571428571	35	33.5971146284326	18.1	20.2	22.3	35	52	53.8	55.3	56.2	57.1	1.1310061374048046e-6	2	54	54	53.9166022668343	51.3	51.6	51.9	54	55.5	55.8	56.1	56.4	56.7	3.104471681009326e-7	1	13	13	13	13	13	13	13	13	13	13	13	13	2.5608828558282704e-6	3	70
CUT688,XUT_10R-116,SUT631	CUT688,XUT_10R-116,SUT631::chrX:319036-319797(-)	NA	chrX:319036-319797(-)	CUTs	1.453248892306446e-6	8	47.875	48	44.8974693367797	27.75	29.5	31.05	48	58.5	62	65.5	69	72.5	5.655030687024023e-7	1	51	51	51	51	51	51	51	51	51	51	51	51	1.2417886724037303e-6	4	55	57	54.7697984409029	48.2	49.4	50.6	57	59	59	59	59	59	8.536276186094236e-7	1	78
CUT696,XUT_10R-234,CUT697,XUT_10R-237,SUT644	CUT696,XUT_10R-234,CUT697,XUT_10R-237,SUT644::chrX:609476-612084(-)	NA	chrX:609476-612084(-)	CUTs	2.906497784612892e-6	16	57.5	64.5	53.7232297814675	26.75	31	35.25	64.5	73.5	75	76.5	78.5	80.5	2.8275153435120114e-6	5	39.4	37	34.0716606279504	16.4	19.8	23.2	37	43	49.2	55.4	61.6	67.8	3.104471681009326e-6	10	43.4	43	41.819963115516	26.8	28.6	31.8	43	49.75	50.6	51.95	54.4	60.7	7.682648567484812e-6	9	54.2222222222222
CUT700	CUT700::chrX:717580-717996(-)	NA	chrX:717580-717996(-)	CUTs	9.082805576915286e-7	5	31.6	20	21.6968048225095	6.8	9.6	12.4	20	53	55	57	59	61	5.655030687024023e-7	1	96	96	96	96	96	96	96	96	96	96	96	96	NA	NA	NA	NA	NA	NA	NA	NA	NA	NA	NA	NA	NA	NA	1.7072552372188471e-6	2	13
CUT702	CUT702::chrXI:38237-38821(-)	NA	chrXI:38237-38821(-)	CUTs	3.633122230766115e-7	2	27	27	26.9814751264641	26.1	26.2	26.3	27	27.5	27.6	27.7	27.8	27.9	NA	NA	NA	NA	NA	NA	NA	NA	NA	NA	NA	NA	NA	NA	1.552235840504663e-6	5	33	27	30.3542542174867	19.4	19.8	20.2	27	46	47.2	48.4	49.6	50.8	8.536276186094236e-7	1	60
CUT706	CUT706::chrXI:164456-164600(-)	NA	chrXI:164456-164600(-)	CUTs	5.449683346149172e-7	3	58	67	50.0386368029256	26.5	31	35.5	67	76	77.8	79.6	81.4	83.2	1.696509206107207e-6	3	35.3333333333333	21	26.3982092449241	12.9	13.8	14.7	21	47	52.2	57.4	62.6	67.8	3.104471681009326e-7	1	42	42	42	42	42	42	42	42	42	42	42	42	NA	NA	NA
CUT715,CUT716	CUT715,CUT716::chrXI:325111-325911(-)	NA	chrXI:325111-325911(-)	CUTs	5.449683346149172e-7	3	48.3333333333333	53	47.7328913607909	39.5	41	42.5	53	53.5	53.6	53.7	53.8	53.9	5.655030687024023e-7	1	45	45	45	45	45	45	45	45	45	45	45	45	9.313415043027977e-7	3	32.3333333333333	33	30.4434138489206	20.4	21.8	23.2	33	39	40.2	41.4	42.6	43.8	8.536276186094236e-7	1	67
CUT717	CUT717::chrXI:352495-353087(-)	NA	chrXI:352495-353087(-)	CUTs	3.633122230766115e-7	2	70	70	64.5832795698701	45.7	48.4	51.1	70	83.5	86.2	88.9	91.6	94.3	1.1310061374048046e-6	2	29	29	25.3968501984006	16.4	17.8	19.2	29	36	37.4	38.8	40.2	41.6	6.208943362018652e-7	2	62.5	62.5	62.1610810716803	56.65	57.3	57.95	62.5	65.75	66.4	67.05	67.7	68.35	8.536276186094236e-7	1	51
CUT724,CUT725,snR42	CUT724,CUT725,snR42::chrXI:556304-559016(-)	NA	chrXI:556304-559016(-)	CUTs	4.359746676919338e-6	24	39.0416666666667	40	30.8425247767717	8.3	11.2	14	40	55.25	58.8	65.75	69.4	72.55	6.786036824428828e-6	12	37.5	33.5	33.0401157876974	15.85	19.2	20.3	33.5	44.75	53	59.5	65	70.95	7.450732034422382e-6	24	43.375	41	37.108624282416	12.15	15.1	20	41	62	64	68.1	71.8	77.25	2.5608828558282704e-6	3	33
CUT729,XUT_11R-262	CUT729,XUT_11R-262::chrXI:613730-614669(-)	NA	chrXI:613730-614669(-)	CUTs	NA	NA	NA	NA	NA	NA	NA	NA	NA	NA	NA	NA	NA	NA	5.655030687024023e-7	1	61	61	61	61	61	61	61	61	61	61	61	61	1.8626830086055955e-6	6	39.5	37.5	35.7762139804434	20.5	22	23.5	37.5	53.5	55	57	59	61	1.7072552372188471e-6	2	47.5
CUT731	CUT731::chrXII:150317-150677(-)	NA	chrXII:150317-150677(-)	CUTs	1.2715927807681402e-6	7	71	67	63.67703133315	34.8	36.6	38.4	67	75	78	86.9	107.6	128.3	1.696509206107207e-6	3	52.3333333333333	54	51.271904180375	40.5	42	43.5	54	59	60	61	62	63	1.8626830086055955e-6	6	52.1666666666667	60	43.9765140905655	19	29	39	60	65.25	67	67.25	67.5	67.75	4.268138093047118e-6	5	52.8
CUT733	CUT733::chrXII:264741-265269(-)	NA	chrXII:264741-265269(-)	CUTs	7.26624446153223e-7	4	34	34.5	31.0152869331221	17.65	19.3	20.95	34.5	44.25	45.6	46.95	48.3	49.65	1.696509206107207e-6	3	32.3333333333333	37	30.6605349009061	20.8	22.6	24.4	37	39	39.4	39.8	40.2	40.6	6.208943362018652e-7	2	32	32	30.3973683071413	23	24	25	32	37	38	39	40	41	8.536276186094236e-7	1	26
CUT734	CUT734::chrXII:363973-364301(-)	NA	chrXII:363973-364301(-)	CUTs	1.2715927807681402e-6	7	42.5714285714286	44	36.8822393181451	14.8	19.6	24.4	44	55.5	58.2	60.8	63.2	65.6	5.655030687024023e-7	1	28	28	28	28	28	28	28	28	28	28	28	28	3.104471681009326e-7	1	79	79	79	79	79	79	79	79	79	79	79	79	1.7072552372188471e-6	2	45
CUT747,SUT706	CUT747,SUT706::chrXII:789411-789875(-)	NA	chrXII:789411-789875(-)	CUTs	2.3615294499979744e-6	13	39.6923076923077	40	33.9142952169182	14.2	15.6	17.4	40	55	59.2	62.8	65.2	73.2	1.1310061374048046e-6	2	35.5	35.5	35.4682957019364	34.15	34.3	34.45	35.5	36.25	36.4	36.55	36.7	36.85	1.2417886724037303e-6	4	33.75	31	30.7976223500036	18.5	20	21.5	31	40.25	43.4	46.55	49.7	52.85	5.121765711656541e-6	6	80.5
CUT748	CUT748::chrXII:793131-794227(-)	NA	chrXII:793131-794227(-)	CUTs	3.633122230766115e-7	2	12	12	11.6189500386223	9.3	9.6	9.9	12	13.5	13.8	14.1	14.4	14.7	2.2620122748096093e-6	4	29.75	26.5	27.8870737763743	19.05	20.1	21.15	26.5	33	36	39	42	45	1.9868618758459685e-5	64	32.328125	24.5	25.6037485431574	7.45	11	13.45	24.5	43.5	48.8	56.75	62.7	73.7	8.536276186094236e-7	1	67
CUT754,XUT_12R-361	CUT754,XUT_12R-361::chrXII:963124-964273(-)	NA	chrXII:963124-964273(-)	CUTs	2.906497784612892e-6	16	37.625	33	33.6997670575969	18.75	19.5	20.25	33	43.75	52	53.5	57	68.5	4.524024549619219e-6	8	60.375	61.5	55.9437460494458	28.8	31.6	35.2	61.5	68.5	69.2	69.9	80.2	92.1	3.4149188491102585e-6	11	38.1818181818182	36	34.6832974060425	19.5	20	21.5	36	39.5	41	45.5	50	70.5	3.4145104744376943e-6	4	41
CUT756	CUT756::chrXII:1043020-1043604(-)	NA	chrXII:1043020-1043604(-)	CUTs	1.8165611153830574e-7	1	80	80	80	80	80	80	80	80	80	80	80	80	5.655030687024023e-7	1	42	42	42	42	42	42	42	42	42	42	42	42	6.208943362018652e-7	2	45	45	45	45	45	45	45	45	45	45	45	45	NA	NA	NA
CUT757,XUT_13R-2,SUT714	CUT757,XUT_13R-2,SUT714::chrXIII:8733-9845(-)	NA	chrXIII:8733-9845(-)	CUTs	9.082805576915286e-7	5	44.8	39	41.0694572822667	23.6	27.2	30.8	39	54	57.8	61.6	65.4	69.2	2.8275153435120114e-6	5	55.4	59	49.2504946742896	24.2	31.4	38.6	59	69	71	73	75	77	4.0358131853121234e-6	13	53.6923076923077	42	47.5797077260191	28	30.8	33.2	42	55	65.2	74.4	81.6	110	8.536276186094236e-7	1	83
CUT759	CUT759::chrXIII:53781-55213(-)	NA	chrXIII:53781-55213(-)	CUTs	1.9982172269213633e-6	11	34.6363636363636	31	27.7081755783121	8.5	11	13.5	31	49	50	54.5	59	66.5	1.696509206107207e-6	3	28	26	27.035162235719	20.6	21.2	21.8	26	32	33.2	34.4	35.6	36.8	3.4149188491102585e-6	11	56.1818181818182	48	50.4992341357386	28.5	34	37.5	48	56.5	58	68	78	109.5	8.536276186094236e-7	1	79
CUT762,XUT_13R-87,SUT720	CUT762,XUT_13R-87,SUT720::chrXIII:218973-220744(-)	NA	chrXIII:218973-220744(-)	CUTs	3.451466119227809e-6	19	37.5789473684211	30	32.5221155347297	16.1	19.4	20.7	30	41.5	52.2	66.6	69.6	76.4	2.8275153435120114e-6	5	53.4	48	47.1937781759168	25.2	27.4	29.6	48	63	70.2	77.4	84.6	91.8	4.0358131853121234e-6	13	30.8461538461538	31	28.9359969749137	17	18	21	31	40	43	45.2	45.8	47.2	4.268138093047118e-6	5	55.4
CUT766,XUT_13R-132,SUT728,XUT_13R-134	CUT766,XUT_13R-132,SUT728,XUT_13R-134::chrXIII:311269-312047(-)	NA	chrXIII:311269-312047(-)	CUTs	5.449683346149172e-6	30	49.5333333333333	39	41.7436370787574	18	21.6	24	39	50.75	62.8	67.95	76.2	115.6	7.35153989313123e-6	13	57.1538461538462	56	54.4990487695038	35.2	38.8	41.2	56	69	75	79.4	80.6	85.4	1.4591016900743832e-5	47	47.7021276595745	42	43.305289644502	20.9	24.6	27	42	55.5	62	68.5	75.4	81.1	1.195078666053193e-5	14	73.4285714285714
CUT767,XUT_13R-153	CUT767,XUT_13R-153::chrXIII:352413-353127(-)	NA	chrXIII:352413-353127(-)	CUTs	2.724841673074586e-6	15	48.3333333333333	46	43.8959243204599	22	24	27.1	46	57	59	62.5	69.6	84.5	4.524024549619219e-6	8	45.125	41	41.5335929650882	24.35	24.7	25.3	41	59.25	63.8	68.35	70.5	72.25	6.208943362018652e-6	20	48.2	43	39.2030879676	14.45	24.9	27.7	43	53.25	57.4	59.6	64.9	86.5000000000001	5.975393330265965e-6	7	42
CUT770,XUT_13R-183	CUT770,XUT_13R-183::chrXIII:399181-400120(-)	NA	chrXIII:399181-400120(-)	CUTs	7.26624446153223e-7	4	53.5	53.5	51.0075802353373	34.65	36.3	37.95	53.5	65.75	67.4	69.05	70.7	72.35	1.1310061374048046e-6	2	79.5	79.5	73.4166193719106	52.05	55.1	58.15	79.5	94.75	97.8	100.85	103.9	106.95	1.8626830086055955e-6	6	54	54.5	50.5903287292239	30.25	33.5	36.75	54.5	60	60	67	74	81	4.268138093047118e-6	5	67
CUT773,XUT_13R-196,SUT729	CUT773,XUT_13R-196,SUT729::chrXIII:433053-434284(-)	NA	chrXIII:433053-434284(-)	CUTs	6.3579639038407005e-6	35	47.1428571428571	48	41.7122440899739	15.1	18.4	28	48	59	63	68.8	71.2	80	2.2620122748096093e-6	4	44.75	44.5	44.5978652232625	40.45	40.9	41.35	44.5	47	47.6	48.2	48.8	49.4	5.277601857715854e-6	17	40.4117647058824	40	37.5517587564598	18.8	23	26.2	40	52	52	54.4	57.6	60.6	5.975393330265965e-6	7	62.2857142857143
CUT777	CUT777::chrXIII:559701-560637(-)	NA	chrXIII:559701-560637(-)	CUTs	1.453248892306446e-6	8	45.5	46.5	42.9742848526575	25.35	25.7	26.5	46.5	59	60.4	61.8	62.6	63.3	1.1310061374048046e-6	2	28.5	28.5	27.9642629082191	23.55	24.1	24.65	28.5	31.25	31.8	32.35	32.9	33.45	9.313415043027977e-7	3	51	50	49.799194623621	39.2	40.4	41.6	50	57.5	59	60.5	62	63.5	8.536276186094236e-7	1	23
CUT782	CUT782::chrXIII:649469-649813(-)	NA	chrXIII:649469-649813(-)	CUTs	3.633122230766115e-7	2	52	52	42.4735211631906	25	28	31	52	67	70	73	76	79	5.655030687024023e-7	1	35	35	35	35	35	35	35	35	35	35	35	35	6.208943362018652e-7	2	36.5	36.5	32.0312347560939	20.75	22.5	24.25	36.5	45.25	47	48.75	50.5	52.25	NA	NA	NA
CUT785,XUT_13R-303	CUT785,XUT_13R-303::chrXIII:661101-662112(-)	NA	chrXIII:661101-662112(-)	CUTs	1.453248892306446e-6	8	39.375	37	35.9574289374836	19.8	22.6	25.05	37	50.5	52.6	54.7	59.2	64.1	2.8275153435120114e-6	5	45.2	46	44.3284521136524	34.8	35.6	36.4	46	48	50.4	52.8	55.2	57.6	1.552235840504663e-6	5	63.6	40	51.6364869400997	31.4	32.8	34.2	40	52	73.4	94.8	116.2	137.6	2.5608828558282704e-6	3	48.6666666666667
CUT787	CUT787::chrXIII:752965-753117(-)	NA	chrXIII:752965-753117(-)	CUTs	5.449683346149172e-7	3	52	22	30.1033472729219	11.2	12.4	13.6	22	73	83.2	93.4	103.6	113.8	1.696509206107207e-6	3	38.6666666666667	42	35.6635317165788	22.2	24.4	26.6	42	48	49.2	50.4	51.6	52.8	9.313415043027977e-7	3	31.6666666666667	30	30.7161038353041	23.7	24.4	25.1	30	36	37.2	38.4	39.6	40.8	NA	NA	NA
CUT792,XUT_13R-402	CUT792,XUT_13R-402::chrXIII:881973-885405(-)	NA	chrXIII:881973-885405(-)	CUTs	9.082805576915286e-7	5	49.4	50	47.3849583325284	34.2	34.4	34.6	50	55	58.6	62.2	65.8	69.4	NA	NA	NA	NA	NA	NA	NA	NA	NA	NA	NA	NA	NA	NA	3.104471681009326e-7	1	35	35	35	35	35	35	35	35	35	35	35	35	8.536276186094236e-7	1	12
CUT793,CUT794	CUT793,CUT794::chrXIII:914717-915237(-)	NA	chrXIII:914717-915237(-)	CUTs	7.26624446153223e-7	4	32.5	35.5	30.8667118943211	19.8	21.6	23.4	35.5	41	41	41	41	41	NA	NA	NA	NA	NA	NA	NA	NA	NA	NA	NA	NA	NA	NA	3.104471681009326e-7	1	37	37	37	37	37	37	37	37	37	37	37	37	1.7072552372188471e-6	2	40.5
CUT807,CUT808	CUT807,CUT808::chrXIV:358471-359239(-)	NA	chrXIV:358471-359239(-)	CUTs	NA	NA	NA	NA	NA	NA	NA	NA	NA	NA	NA	NA	NA	NA	5.655030687024023e-7	1	37	37	37	37	37	37	37	37	37	37	37	37	6.208943362018652e-7	2	17	17	15.9059737205869	11.6	12.2	12.8	17	20	20.6	21.2	21.8	22.4	NA	NA	NA
CUT814,XUT_14R-192	CUT814,XUT_14R-192::chrXIV:479423-480359(-)	NA	chrXIV:479423-480359(-)	CUTs	3.633122230766115e-7	2	36.5	36.5	21.4941852602047	9.95	12.9	15.85	36.5	51.25	54.2	57.15	60.1	63.05	5.655030687024023e-7	1	52	52	52	52	52	52	52	52	52	52	52	52	6.208943362018652e-7	2	48	48	46.946778377222	39	40	41	48	53	54	55	56	57	8.536276186094236e-7	1	72
CUT827,XUT_15R-99	CUT827,XUT_15R-99::chrXV:167502-168419(-)	NA	chrXV:167502-168419(-)	CUTs	4.178090565381032e-6	23	50.304347826087	47	47.1637658455911	27.3	30.8	34.3	47	56.5	61.8	63.7	70.4	72	5.655030687024023e-6	10	48.8	46	46.7607277147383	30.9	31.8	33.75	46	61.5	66	66	66.8	70.4	7.450732034422382e-6	24	49.8333333333333	47.5	47.4785230913072	26.35	34.3	35.45	47.5	61.5	65	68.55	70.4	76.1	1.7072552372188471e-6	2	45
CUT834	CUT834::chrXV:363574-364134(-)	NA	chrXV:363574-364134(-)	CUTs	1.453248892306446e-6	8	57	45	50.8701525595091	28.85	32.7	36.1	45	72.25	74	75.75	89.2	104.6	5.655030687024023e-7	1	48	48	48	48	48	48	48	48	48	48	48	48	3.104471681009326e-7	1	39	39	39	39	39	39	39	39	39	39	39	39	NA	NA	NA
CUT835,XUT_15R-185,CUT836	CUT835,XUT_15R-185,CUT836::chrXV:379086-380734(-)	NA	chrXV:379086-380734(-)	CUTs	2.3615294499979744e-6	13	53.3076923076923	56	50.2277440823122	27.6	30.8	33.2	56	66	66	67.8	73.2	77	1.1310061374048046e-6	2	50	50	44.3959457608462	29.3	31.6	33.9	50	61.5	63.8	66.1	68.4	70.7	9.313415043027977e-7	3	77.3333333333333	55	62.9060495999993	33.4	35.8	38.2	55	100.5	109.6	118.7	127.8	136.9	1.7072552372188471e-6	2	57.5
CUT839,CUT840,snR9	CUT839,CUT840,snR9::chrXV:406766-408126(-)	NA	chrXV:406766-408126(-)	CUTs	1.58040817038326e-5	87	38.367816091954	31	31.7499725311183	13	15	16	31	50.5	54.6	62	66	74.4	1.0744558305345644e-5	19	27.9473684210526	21	22.9401494017896	7.7	12.8	14	21	40	47.2	50.8	55.4	57.8	8.692520706826113e-6	28	34.7142857142857	34	29.6787309661936	10.7	12.7	13.15	34	46.5	51	54.9	59.3	64.55	8.536276186094236e-6	10	39.8
CUT842,SUT778,XUT_15R-235	CUT842,SUT778,XUT_15R-235::chrXV:493886-494701(-)	NA	chrXV:493886-494701(-)	CUTs	3.633122230766115e-7	2	31	31	30.935416596516	29.2	29.4	29.6	31	32	32.2	32.4	32.6	32.8	5.655030687024023e-7	1	46	46	46	46	46	46	46	46	46	46	46	46	6.208943362018652e-7	2	35	35	31.6227766016838	21.5	23	24.5	35	42.5	44	45.5	47	48.5	8.536276186094236e-7	1	23
CUT843	CUT843::chrXV:519910-520422(-)	NA	chrXV:519910-520422(-)	CUTs	NA	NA	NA	NA	NA	NA	NA	NA	NA	NA	NA	NA	NA	NA	5.655030687024023e-7	1	59	59	59	59	59	59	59	59	59	59	59	59	3.104471681009326e-7	1	79	79	79	79	79	79	79	79	79	79	79	79	8.536276186094236e-7	1	17
CUT845,SUT780	CUT845,SUT780::chrXV:536750-537214(-)	NA	chrXV:536750-537214(-)	CUTs	NA	NA	NA	NA	NA	NA	NA	NA	NA	NA	NA	NA	NA	NA	1.696509206107207e-6	3	36.3333333333333	34	34.6540058960606	25	26	27	34	42.5	44.2	45.9	47.6	49.3	6.208943362018652e-7	2	26.5	26.5	25.9229627936314	21.55	22.1	22.65	26.5	29.25	29.8	30.35	30.9	31.45	3.4145104744376943e-6	4	48.5
CUT853,snR36	CUT853,snR36::chrXV:680286-680998(-)	NA	chrXV:680286-680998(-)	CUTs	2.5431855615362804e-6	14	44.7857142857143	46	41.7914491491966	24.85	28.6	29.9	46	52.75	55.2	57.3	61.2	71.05	6.220533755726425e-6	11	45.0909090909091	47	36.1507755878944	9	10	15.5	47	60	62	70.5	79	82.5	5.277601857715854e-6	17	51.8823529411765	48	48.4497009085463	25.6	29	31.4	48	65	67.4	70.4	74.8	81.6	2.5608828558282704e-6	3	36
CUT855	CUT855::chrXV:741774-742246(-)	NA	chrXV:741774-742246(-)	CUTs	1.453248892306446e-6	8	41.25	37.5	36.2177252473687	18.1	20.2	22.35	37.5	46.25	48	49.75	62.9	77.95	5.655030687024023e-7	1	55	55	55	55	55	55	55	55	55	55	55	55	9.313415043027977e-7	3	40.3333333333333	45	38.5692238598735	27	29	31	45	48	48.6	49.2	49.8	50.4	NA	NA	NA
CUT865,XUT_15R-372,SUT792	CUT865,XUT_15R-372,SUT792::chrXV:848831-850123(-)	NA	chrXV:848831-850123(-)	CUTs	1.453248892306446e-6	8	50.5	52	47.2955083321775	25.8	28.6	31.65	52	59.5	63	66.5	70.3	74.15	4.524024549619219e-6	8	63.125	70	61.2447235681413	41.05	42.1	43.5	70	75.25	75.6	75.95	76.6	77.3	3.4149188491102585e-6	11	44.5454545454545	41	39.9861558585792	20.5	24	26.5	41	53	57	66	75	82	8.536276186094236e-7	1	51
CUT866	CUT866::chrXV:876351-877007(-)	NA	chrXV:876351-877007(-)	CUTs	1.0899366692298344e-6	6	62.3333333333333	66.5	56.2084622894175	27.25	34.5	41.75	66.5	77.5	79	82.5	86	89.5	2.8275153435120114e-6	5	58.2	54	57.3661991906906	50	50	50	54	59	62.8	66.6	70.4	74.2	2.4835773448074606e-6	8	52.375	51	51.3941105150068	39.4	40.8	42.25	51	57	61.2	65.4	67.2	68.6	1.7072552372188471e-6	2	43
CUT872,XUT_15R-433,SUT797	CUT872,XUT_15R-433,SUT797::chrXV:982303-984799(-)	NA	chrXV:982303-984799(-)	CUTs	1.8165611153830574e-7	1	48	48	48	48	48	48	48	48	48	48	48	48	1.1310061374048046e-6	2	42	42	41.9523539268061	40.2	40.4	40.6	42	43	43.2	43.4	43.6	43.8	2.4835773448074606e-6	8	61.75	54.5	56.060139687106	32.7	33.4	34.5	54.5	71.25	74.4	77.55	93	110.5	8.536276186094236e-7	1	42
CUT873	CUT873::chrXV:1003415-1004087(-)	NA	chrXV:1003415-1004087(-)	CUTs	1.9982172269213633e-6	11	34.7272727272727	22	27.6623271655683	11.5	12	14.5	22	53.5	63	67	71	74.5	NA	NA	NA	NA	NA	NA	NA	NA	NA	NA	NA	NA	NA	NA	4.346260353413056e-6	14	45.5714285714286	45.5	42.987589175597	28.2	31.3	31.95	45.5	48	50	53.5	60	74.2	5.121765711656541e-6	6	44.1666666666667
CUT875,XUT_15R-466	CUT875,XUT_15R-466::chrXV:1037631-1039407(-)	NA	chrXV:1037631-1039407(-)	CUTs	1.8165611153830574e-7	1	7	7	7	7	7	7	7	7	7	7	7	7	1.696509206107207e-6	3	56	75	40.7464021313184	17.4	23.8	30.2	75	78.5	79.2	79.9	80.6	81.3	1.552235840504663e-6	5	46.2	45	43.6497168405821	27	30	33	45	57	58.8	60.6	62.4	64.2	8.536276186094236e-7	1	4
CUT883,SUT809	CUT883,SUT809::chrXVI:132197-132733(-)	NA	chrXVI:132197-132733(-)	CUTs	2.724841673074586e-6	15	49.0666666666667	39	44.4352602827198	26.8	32.2	34.3	39	54.5	55.8	58.6	81.2	100.5	1.696509206107207e-6	3	53.6666666666667	44	50.9277459461776	38.6	39.2	39.8	44	61.5	65	68.5	72	75.5	1.8626830086055955e-6	6	41.3333333333333	42.5	40.4875808685833	29.75	33.5	37.25	42.5	43.75	44	46	48	50	1.7072552372188471e-6	2	73
CUT886	CUT886::chrXVI:163669-163917(-)	NA	chrXVI:163669-163917(-)	CUTs	1.6349050038447515e-6	9	26.5555555555556	21	22.8244688364359	10.2	11.4	12.6	21	36	38	40	43.6	48.8	2.2620122748096093e-6	4	28.5	29.5	27.7743458173547	20.5	22	23.5	29.5	31.5	32.4	33.3	34.2	35.1	3.725366017211191e-6	12	36.4166666666667	32.5	35.0315653716829	23.85	27.1	27.65	32.5	46.25	46.8	47.35	47.9	49.35	2.5608828558282704e-6	3	51.6666666666667
CUT888	CUT888::chrXVI:190893-191205(-)	NA	chrXVI:190893-191205(-)	CUTs	5.449683346149172e-7	3	32.3333333333333	35	29.9164341075213	18.8	20.6	22.4	35	40	41	42	43	44	1.1310061374048046e-6	2	63.5	63.5	57.2363520850168	38.75	41.5	44.25	63.5	77.25	80	82.75	85.5	88.25	3.104471681009326e-7	1	26	26	26	26	26	26	26	26	26	26	26	26	8.536276186094236e-7	1	56
CUT894	CUT894::chrXVI:349943-350119(-)	NA	chrXVI:349943-350119(-)	CUTs	7.26624446153223e-7	4	25.75	19	19.3457816699741	8.2	9.4	10.6	19	31.75	37	42.25	47.5	52.75	1.696509206107207e-6	3	26.6666666666667	16	22.7406273028119	15.1	15.2	15.3	16	32.5	35.8	39.1	42.4	45.7	NA	NA	NA	NA	NA	NA	NA	NA	NA	NA	NA	NA	NA	NA	NA	NA	NA
CUT895	CUT895::chrXVI:373079-373431(-)	NA	chrXVI:373079-373431(-)	CUTs	7.26624446153223e-7	4	68.25	49	56.7953274868736	32.4	34.8	37.2	49	75.25	89.2	103.15	117.1	131.05	1.696509206107207e-6	3	32.6666666666667	9	14.5180117032475	4.5	5	5.5	9	47	54.6	62.2	69.8	77.4	3.725366017211191e-6	12	31	28	26.4813104006773	13.1	14.1	14.65	28	34.5	37.8	44.95	54.3	66.8	2.5608828558282704e-6	3	46
CUT897,XUT_16R-174	CUT897,XUT_16R-174::chrXVI:410615-411647(-)	NA	chrXVI:410615-411647(-)	CUTs	1.0899366692298344e-6	6	55.6666666666667	55	53.4459587875165	37	40	43	55	56	56	64	72	80	5.655030687024023e-7	1	29	29	29	29	29	29	29	29	29	29	29	29	NA	NA	NA	NA	NA	NA	NA	NA	NA	NA	NA	NA	NA	NA	8.536276186094236e-7	1	78
CUT898,SUT814	CUT898,SUT814::chrXVI:431095-431631(-)	NA	chrXVI:431095-431631(-)	CUTs	3.81477834230442e-6	21	38.3809523809524	39	35.4604216519454	16	24	24	39	44	45	54	57	60	1.1310061374048046e-6	2	63	63	61.8465843842649	52.2	53.4	54.6	63	69	70.2	71.4	72.6	73.8	6.519390530119584e-6	21	39.8095238095238	38	36.9887329833622	18	21	28	38	50	51	57	59	60	5.975393330265965e-6	7	39.1428571428571
CUT908,XUT_16R-299	CUT908,XUT_16R-299::chrXVI:671463-673519(-)	NA	chrXVI:671463-673519(-)	CUTs	1.6349050038447515e-6	9	57.4444444444444	58	56.434037161801	45.4	45.8	46	58	64	64.8	65.6	68.8	74.4	1.1310061374048046e-6	2	42.5	42.5	37.2290209379726	24.05	26.1	28.15	42.5	52.75	54.8	56.85	58.9	60.95	1.552235840504663e-6	5	42.6	50	36.2462280831412	15.4	17.8	20.2	50	55	58	61	64	67	2.5608828558282704e-6	3	37.6666666666667
CUT917,CUT918	CUT917,CUT918::chrXVI:833479-834303(-)	NA	chrXVI:833479-834303(-)	CUTs	1.0899366692298344e-6	6	43.8333333333333	42	40.3034092588922	23.75	24.5	25.25	42	59	62	63.5	65	66.5	5.655030687024023e-7	1	54	54	54	54	54	54	54	54	54	54	54	54	3.104471681009326e-7	1	38	38	38	38	38	38	38	38	38	38	38	38	2.5608828558282704e-6	3	45.3333333333333
CUT924,XUT_16R-419,SUT846	CUT924,XUT_16R-419,SUT846::chrXVI:930055-931576(-)	NA	chrXVI:930055-931576(-)	CUTs	2.179873338459669e-6	12	66.1666666666667	62	63.3479133951899	44	44.2	45.3	62	71.75	77.8	88.05	100.7	104.8	1.696509206107207e-6	3	55.3333333333333	54	55.2722588663298	53.1	53.2	53.3	54	56.5	57	57.5	58	58.5	4.346260353413056e-6	14	59.5	59.5	55.2895983017979	30.95	33.5	36.75	59.5	66.5	69.8	74.6	82.4	99.65	6.829020948875389e-6	8	74.125
ETS1-1	ETS1-1::chrXII:457733-458432(-)	NA	chrXII:457733-458432(-)	rRNA	9.264461688453593e-6	51	28.8235294117647	23	22.2770220990001	8	10	10.5	23	35	42	46	62	79.5	1.0744558305345644e-5	19	27.5263157894737	24	24.7924861731511	11.8	16	17.7	24	31.5	33.2	38.6	47.4	50.6	1.7385041413652225e-5	56	28.6785714285714	25.5	25.5245783638548	10.75	15	18	25.5	34.25	37	41.5	50.5	54.25	2.0487062846626163e-5	24	27.3333333333333
ETS1-2	ETS1-2::chrXII:466870-467569(-)	NA	chrXII:466870-467569(-)	rRNA	1.0899366692298344e-5	60	25.7666666666667	22	21.6854920468507	9.9	10.9	11.85	22	33.5	39	42	43.2	47.15	1.8661601267179278e-5	33	31.7272727272727	29	26.202392724594	9.2	11	13.4	29	44	45.6	55	60.6	66.8	1.3970122564541966e-5	45	29.4888888888889	26	25.3032979953564	10.2	11.8	14.6	26	36	43.2	47.6	55.6	58.8	2.0487062846626163e-5	24	23.6666666666667
ETS2-1	ETS2-1::chrXII:451575-451785(-)	NA	chrXII:451575-451785(-)	rRNA	NA	NA	NA	NA	NA	NA	NA	NA	NA	NA	NA	NA	NA	NA	2.8275153435120114e-6	5	34.4	35	32.2037092725541	19	21	23	35	44	45	46	47	48	5.898496193917719e-6	19	38.2631578947368	30	33.2380548453313	15.8	16	16.7	30	55.5	57.6	60.6	62.4	65.8	1.7072552372188471e-6	2	66.5
ETS2-2	ETS2-2::chrXII:460712-460922(-)	NA	chrXII:460712-460922(-)	rRNA	NA	NA	NA	NA	NA	NA	NA	NA	NA	NA	NA	NA	NA	NA	2.2620122748096093e-6	4	27	22	23.3452154106154	13.45	13.9	14.35	22	33.75	37.2	40.65	44.1	47.55	4.656707521513988e-6	15	34.4	35	33.1090637674791	20.2	23.2	25.2	35	43	43	43	43	44.2	3.4145104744376943e-6	4	46
HML	HML::chrIII:11146-14849(+)	NA	chrIII:11146-14849(+)	other	3.0881538961511975e-6	17	50.9411764705882	45	42.8461642875766	18.6	21.6	25.2	45	66	67.6	72.2	75	89.2	5.824681607634744e-5	103	51.2912621359223	46	47.6682714785433	29.2	33.2	35.3	46	57	60.6	65.1	71	78.8	2.9802928137689528e-5	96	45.5416666666667	43	41.7467062593128	23.5	29	31	43	53.25	55	59	63	71.25	6.146118853987849e-5	72	41.5555555555556
HMR	HMR::chrIII:292388-295034(+)	NA	chrIII:292388-295034(+)	other	4.268918621150185e-5	235	38.5148936170213	33	31.6879453189653	12	14	16	33	52.5	59	63.9	70	78.3	NA	NA	NA	NA	NA	NA	NA	NA	NA	NA	NA	NA	NA	NA	4.00476846850203e-5	129	35.7364341085271	31	31.6703246322933	17	18	20	31	40	48.4	52.8	60.2	71	NA	NA	NA
HMRA1_XUT_3F-130,YCR097W	HMRA1_XUT_3F-130,YCR097W::chrIII:293835-294321(+)	3F-130,YCR097W	chrIII:293835-294321(+)	XUTs	1.7983955042292266e-5	99	32.8989898989899	28	27.2485413065167	9	11	13.7	28	43	44.4	49.9	58	69.0999999999999	5.655030687024023e-7	1	50	50	50	50	50	50	50	50	50	50	50	50	2.0799960262762483e-5	67	40.4925373134328	33	34.7739111983614	17.6	20	21	33	49	55.4	59	65.2	74.5	NA	NA	NA
ICR1_YIR019C,YIR020C	ICR1_YIR019C,YIR020C::chrIX:393884-397082(-)	YIR019C,YIR020C	chrIX:393884-397082(-)	other	3.6331222307661146e-6	20	49.4	54	45.4543344006965	15.8	29.5	31.85	54	61.5	63.2	64.15	65.3	68.15	3.958521480916816e-6	7	66.2857142857143	64	56.2539624024075	25.5	39	52.5	64	74	75.2	80.6	94.4	108.2	3.104471681009326e-6	10	63.4	51	58.4651033301219	40.5	45	46.7	51	66.75	71.6	75.2	85	116.5	4.268138093047118e-6	5	71.4
ITS1-1	ITS1-1::chrXII:455572-455932(-)	NA	chrXII:455572-455932(-)	rRNA	7.266244461532229e-6	40	54.45	53.5	51.3020426477633	32.5	36.9	38	53.5	63	65.2	69	73	87.35	3.393018412214414e-6	6	40.6666666666667	37	32.2156621395053	13.75	14.5	15.25	37	53.5	54	62.25	70.5	78.75	2.173130176706528e-6	7	34.8571428571429	27	26.3097900627387	9.9	10.8	11.7	27	53.5	55.6	58.8	64.2	69.6	1.7072552372188471e-6	2	31.5
ITS1-2	ITS1-2::chrXII:464709-465069(-)	NA	chrXII:464709-465069(-)	rRNA	6.176307792302395e-6	34	62.9411764705882	60.5	55.1889524071032	20.85	32.2	35	60.5	71	73.6	79.05	87.7	98	1.696509206107207e-6	3	33.3333333333333	36	32.1606504657922	23.4	24.8	26.2	36	39	39.6	40.2	40.8	41.4	2.4835773448074606e-6	8	36.75	33	31.227729352956	14.45	16.9	19.05	33	44.75	54.2	63.65	67.7	70.85	NA	NA	NA
LSR1_LSR1	LSR1_LSR1::chrII:680688-681862(-)	LSR1	chrII:680688-681862(-)	other	8.174525019223758e-6	45	36.6	35	31.392433649881202	12	14.4	16.2	35	44	47	51.4	57.6	70.4	2.2620122748096093e-6	4	43.5	43	34.0819783734553	13.4	15.8	18.2	43	63.5	66.2	68.9	71.6	74.3	7.761179202523315e-6	25	36.04	35	30.5502751115755	15.8	19	19.6	35	44	45.4	48.6	51	53.4	1.7072552372188471e-6	2	44.5
MATALPHA	MATALPHA::chrIII:198671-201177(+)	NA	chrIII:198671-201177(+)	other	9.082805576915286e-7	5	49	43	46.6087990663568	34	34	34	43	59	62.2	65.4	68.6	71.8	5.881231914504984e-5	104	48.3269230769231	47	46.7909822736272	32	34.3	38	47	55	57	59	62.7	65	2.4835773448074608e-5	80	44.5125	41.5	40.3933569743429	19	21.9	26.85	41.5	51.25	53.4	58.15	63	71.35	5.292491235378426e-5	62	48.7258064516129
NME1_NME1	NME1_NME1::chrXIV:585587-585926(+)	NME1	chrXIV:585587-585926(+)	other	4.904715011534255e-6	27	35.8148148148148	35	30.5457695850791	13.3	15.2	16.9	35	44	50.4	52	58.8	77.4	1.1310061374048046e-6	2	31.5	31.5	31.0161248385416	26.55	27.1	27.65	31.5	34.25	34.8	35.35	35.9	36.45	1.552235840504663e-6	5	24.6	23	23.1855414384664	17	17	17	23	24	27.6	31.2	34.8	38.4	1.7072552372188471e-6	2	24
NTS1-2	NTS1-2::chrXII:459797-460711(-)	NA	chrXII:459797-460711(-)	other	2.906497784612892e-6	16	54.4375	55.5	50.5149231865492	25.25	31.5	35.5	55.5	72.25	73	75.25	76.5	77.25	1.9227104335881678e-5	34	66.9411764705882	66.5	59.3431792635578	46.15	51.6	53.95	66.5	72.5	75	83.35	95.6	102.75	7.295508450371916e-5	235	59.3829787234043	59	54.4028441935259	23.4	37	40	59	70	73	75.9	81	95	1.707255237218847e-5	20	56.65
NTS2-1	NTS2-1::chrXII:458433-459675(-)	NA	chrXII:458433-459675(-)	other	5.776664346918122e-5	318	30.3050314465409	24	23.2110882640686	6.85	8	9	24	43	49	53	59	66.3	1.0405256464124202e-4	184	37.1576086956522	35	32.9300235829353	14.15	16	19.45	35	47	49	54	57	65.55	0.0012607259496578871	4061	33.0999753755233	30	28.1494261356772	10	13	15	30	43	46	51	55	63	6.957065091666802e-4	815	39.4049079754601
NTS2-2	NTS2-2::chrXII:467570-468812(-)	NA	chrXII:467570-468812(-)	other	5.0137086784572385e-5	276	32.4565217391304	27	25.2963171611153	7	9.5	11.25	27	44.25	48	53	61	68	9.726652781681319e-5	172	35.6220930232558	33.5	31.5237282061352	11	16.1	20	33.5	48.25	51	53.35	56	60	0.0011911857840032783	3837	33.241855616367	30	27.9641237035594	10	13	15	30	43	47	50	56	65	6.880238605991954e-4	806	40.7990074441687
Q0085	Q0085::chrM:28486-29266(+)	NA	chrM:28486-29266(+)	other	NA	NA	NA	NA	NA	NA	NA	NA	NA	NA	NA	NA	NA	NA	NA	NA	NA	NA	NA	NA	NA	NA	NA	NA	NA	NA	NA	NA	3.104471681009326e-7	1	6	6	6	6	6	6	6	6	6	6	6	6	8.536276186094236e-7	1	23
Q0105	Q0105::chrM:36539-43647(+)	NA	chrM:36539-43647(+)	other	1.8165611153830574e-7	1	105	105	105	105	105	105	105	105	105	105	105	105	5.655030687024023e-7	1	28	28	28	28	28	28	28	28	28	28	28	28	9.313415043027977e-7	3	40.3333333333333	38	40.1403403719867	37.1	37.2	37.3	38	42	42.8	43.6	44.4	45.2	NA	NA	NA
Q0130	Q0130::chrM:46722-46953(+)	NA	chrM:46722-46953(+)	other	1.8165611153830574e-7	1	22	22	22	22	22	22	22	22	22	22	22	22	NA	NA	NA	NA	NA	NA	NA	NA	NA	NA	NA	NA	NA	NA	1.8626830086055955e-6	6	14	13.5	13.2669630942833	9	9	9	13.5	16.5	17	18.25	19.5	20.75	NA	NA	NA
Q0140	Q0140::chrM:48900-50097(+)	NA	chrM:48900-50097(+)	other	2.906497784612892e-6	16	63.4375	43.5	45.5609706937036	22	23	24.5	43.5	53.5	55	60.25	70	152.5	2.2620122748096093e-6	4	33.25	42	24.9556420820928	10.4	15.8	21.2	42	43.25	43.4	43.55	43.7	43.85	4.0358131853121234e-6	13	30.6153846153846	35	25.8658189550197	8.2	11.2	11.8	35	37	37.6	38.8	41.2	46	NA	NA	NA
RDN18-1	RDN18-1::chrXII:455933-457732(-)	NA	chrXII:455933-457732(-)	rRNA	1.6530706149985822e-5	91	52.6923076923077	43	39.024962544215	9	12	15.5	43	75	81	84.5	104	124	2.0923613541988884e-5	37	46.2162162162162	39	32.8330739605397	9.8	13	13.4	39	57	68.6	81.2	95	109.6	2.6698456456680204e-5	86	45.9651162790698	27	29.0030440341357	9	10.5	12	27	52.75	59	65	68	94.5	1.9633435228016743e-5	23	31.4347826086957
RDN18-2	RDN18-2::chrXII:465070-466869(-)	NA	chrXII:465070-466869(-)	rRNA	1.398752058844954e-5	77	44.7142857142857	45	36.8083933992569	11	15	16	45	57	61	67	72.6	80	8.482546030536035e-6	15	36.3333333333333	34	28.1985820583853	8.4	10.2	12.2	34	51.5	53.4	58.3	63.2	73.8	2.3593984775670876e-5	76	37.0263157894737	32	28.1553790081837	7	8.5	12.5	32	49.25	54	58	62.5	79	1.7926179990797895e-5	21	28.047619047619
RDN25-1	RDN25-1::chrXII:451786-455181(-)	NA	chrXII:451786-455181(-)	rRNA	1.2625099751912248e-4	695	43.4014388489209	35	30.7787097226276	5	9	12	35	60	67	76.9	90.6	110	1.6173387764888706e-4	286	33.6363636363636	24	22.3642372006143	4	7	9	24	38	46	54.5	69	91.75	4.336946938370028e-4	1397	34.6857551896922	28	26.311369937834	5	9	12	28	49	54	59	67	76.2	1.4682395040082084e-4	172	33.1337209302326
RDN25-2	RDN25-2::chrXII:460923-464318(-)	NA	chrXII:460923-464318(-)	rRNA	1.356971153191144e-4	747	42.9933065595716	31	29.0495162296763	5	7	11	31	58	66	78	91	117.7	1.5834085923667265e-4	280	33.7464285714286	27	23.092440731257	4	5.9	7	27	47.25	53	60.15	73.1	84.05	4.389722956947187e-4	1414	36.1032531824611	28	26.8055984722418	5	8	12	28	50	55	62	67	81.3499999999999	1.3316590850307006e-4	156	40.3012820512821
RDN37-1	RDN37-1::chrXII:451786-455413(-)	NA	chrXII:451786-455413(-)	rRNA	1.240711241806628e-4	683	43.4655929721816	33	30.3985938111288	6	9	12	33	58	66	74	87.8000000000001	111.9	9.613552167940839e-6	17	25.6470588235294	21	20.0472194984596	5	7.4	10.6	21	26	29.2	42	55.6	65.6	4.4797526356964574e-4	1443	36.3187803187803	28	27.0856571440075	6	9	12	28	52	57	62	68	79	1.0243531423313082e-5	12	18.5833333333333
RDN37-1	RDN37-1::chrXII:451786-455413(-)	NA	chrXII:451786-455413(-)	rRNA	1.240711241806628e-4	683	43.4655929721816	33	30.3985938111288	6	9	12	33	58	66	74	87.8000000000001	111.9	9.613552167940839e-6	17	25.6470588235294	21	20.0472194984596	5	7.4	10.6	21	26	29.2	42	55.6	65.6	4.4797526356964574e-4	1443	36.3187803187803	28	27.0856571440075	6	9	12	28	52	57	62	68	79	1.4767757801943028e-4	173	41.7630057803468
RDN37-1	RDN37-1::chrXII:451786-455413(-)	NA	chrXII:451786-455413(-)	rRNA	1.240711241806628e-4	683	43.4655929721816	33	30.3985938111288	6	9	12	33	58	66	74	87.8000000000001	111.9	9.613552167940839e-6	17	25.6470588235294	21	20.0472194984596	5	7.4	10.6	21	26	29.2	42	55.6	65.6	4.4797526356964574e-4	1443	36.3187803187803	28	27.0856571440075	6	9	12	28	52	57	62	68	79	1.493848332566491e-4	175	39.2914285714286
RDN37-1	RDN37-1::chrXII:451786-455413(-)	NA	chrXII:451786-455413(-)	rRNA	1.240711241806628e-4	683	43.4655929721816	33	30.3985938111288	6	9	12	33	58	66	74	87.8000000000001	111.9	9.613552167940839e-6	17	25.6470588235294	21	20.0472194984596	5	7.4	10.6	21	26	29.2	42	55.6	65.6	4.4797526356964574e-4	1443	36.3187803187803	28	27.0856571440075	6	9	12	28	52	57	62	68	79	6.97413764403899e-4	817	35.8445532435741
RDN37-1	RDN37-1::chrXII:455933-458432(-)	NA	chrXII:455933-458432(-)	rRNA	6.466957570763684e-5	356	40.9662921348315	34	32.6660376495001	10	14	16	34	56.25	61	66	73.5	95.5	1.5212032548094623e-4	269	32.9814126394052	24	21.6341089135093	3	5	7.2	24	42	48	55.8	63	78.2	3.402500962386221e-4	1096	43.6359489051095	41	36.9004475608525	13	17	20	41	57	61	66	71	79	1.0243531423313082e-5	12	18.5833333333333
RDN37-1	RDN37-1::chrXII:455933-458432(-)	NA	chrXII:455933-458432(-)	rRNA	6.466957570763684e-5	356	40.9662921348315	34	32.6660376495001	10	14	16	34	56.25	61	66	73.5	95.5	1.5212032548094623e-4	269	32.9814126394052	24	21.6341089135093	3	5	7.2	24	42	48	55.8	63	78.2	3.402500962386221e-4	1096	43.6359489051095	41	36.9004475608525	13	17	20	41	57	61	66	71	79	1.4767757801943028e-4	173	41.7630057803468
RDN37-1	RDN37-1::chrXII:455933-458432(-)	NA	chrXII:455933-458432(-)	rRNA	6.466957570763684e-5	356	40.9662921348315	34	32.6660376495001	10	14	16	34	56.25	61	66	73.5	95.5	1.5212032548094623e-4	269	32.9814126394052	24	21.6341089135093	3	5	7.2	24	42	48	55.8	63	78.2	3.402500962386221e-4	1096	43.6359489051095	41	36.9004475608525	13	17	20	41	57	61	66	71	79	1.493848332566491e-4	175	39.2914285714286
RDN37-1	RDN37-1::chrXII:455933-458432(-)	NA	chrXII:455933-458432(-)	rRNA	6.466957570763684e-5	356	40.9662921348315	34	32.6660376495001	10	14	16	34	56.25	61	66	73.5	95.5	1.5212032548094623e-4	269	32.9814126394052	24	21.6341089135093	3	5	7.2	24	42	48	55.8	63	78.2	3.402500962386221e-4	1096	43.6359489051095	41	36.9004475608525	13	17	20	41	57	61	66	71	79	6.97413764403899e-4	817	35.8445532435741
RDN37-1	RDN37-1::chrXII:455414-455932(-)	NA	chrXII:455414-455932(-)	rRNA	1.5622425592294293e-5	86	29.2790697674419	21	19.7846289222639	4	5	6	21	46.25	51	56.5	62.5	67.75	7.905732900459584e-4	1398	29.7846924177396	24	20.7597525628721	3	5	7	24	41	45	51	59	70.1499999999999	1.800593574985409e-5	58	19.9310344827586	15.5	13.9606432775443	3	3.7	6	15.5	25.75	29.8	33.45	40	52.3	1.0243531423313082e-5	12	18.5833333333333
RDN37-1	RDN37-1::chrXII:455414-455932(-)	NA	chrXII:455414-455932(-)	rRNA	1.5622425592294293e-5	86	29.2790697674419	21	19.7846289222639	4	5	6	21	46.25	51	56.5	62.5	67.75	7.905732900459584e-4	1398	29.7846924177396	24	20.7597525628721	3	5	7	24	41	45	51	59	70.1499999999999	1.800593574985409e-5	58	19.9310344827586	15.5	13.9606432775443	3	3.7	6	15.5	25.75	29.8	33.45	40	52.3	1.4767757801943028e-4	173	41.7630057803468
RDN37-1	RDN37-1::chrXII:455414-455932(-)	NA	chrXII:455414-455932(-)	rRNA	1.5622425592294293e-5	86	29.2790697674419	21	19.7846289222639	4	5	6	21	46.25	51	56.5	62.5	67.75	7.905732900459584e-4	1398	29.7846924177396	24	20.7597525628721	3	5	7	24	41	45	51	59	70.1499999999999	1.800593574985409e-5	58	19.9310344827586	15.5	13.9606432775443	3	3.7	6	15.5	25.75	29.8	33.45	40	52.3	1.493848332566491e-4	175	39.2914285714286
RDN37-1	RDN37-1::chrXII:455414-455932(-)	NA	chrXII:455414-455932(-)	rRNA	1.5622425592294293e-5	86	29.2790697674419	21	19.7846289222639	4	5	6	21	46.25	51	56.5	62.5	67.75	7.905732900459584e-4	1398	29.7846924177396	24	20.7597525628721	3	5	7	24	41	45	51	59	70.1499999999999	1.800593574985409e-5	58	19.9310344827586	15.5	13.9606432775443	3	3.7	6	15.5	25.75	29.8	33.45	40	52.3	6.97413764403899e-4	817	35.8445532435741
RDN37-1	RDN37-1::chrXII:455933-458432(-)	NA	chrXII:455933-458432(-)	rRNA	6.466957570763684e-5	356	40.9662921348315	34	32.6660376495001	10	14	16	34	56.25	61	66	73.5	95.5	1.464652947939222e-4	259	37.1389961389961	34	31.0981394144516	10	13	16	34	50.5	54	58.3	63	70	0.0016357461287238137	5269	32.0332131334219	25	22.5407839529679	4	6	8	25	46	51	57	64	76	1.0243531423313082e-5	12	18.5833333333333
RDN37-1	RDN37-1::chrXII:455933-458432(-)	NA	chrXII:455933-458432(-)	rRNA	6.466957570763684e-5	356	40.9662921348315	34	32.6660376495001	10	14	16	34	56.25	61	66	73.5	95.5	1.464652947939222e-4	259	37.1389961389961	34	31.0981394144516	10	13	16	34	50.5	54	58.3	63	70	0.0016357461287238137	5269	32.0332131334219	25	22.5407839529679	4	6	8	25	46	51	57	64	76	1.4767757801943028e-4	173	41.7630057803468
RDN37-1	RDN37-1::chrXII:455933-458432(-)	NA	chrXII:455933-458432(-)	rRNA	6.466957570763684e-5	356	40.9662921348315	34	32.6660376495001	10	14	16	34	56.25	61	66	73.5	95.5	1.464652947939222e-4	259	37.1389961389961	34	31.0981394144516	10	13	16	34	50.5	54	58.3	63	70	0.0016357461287238137	5269	32.0332131334219	25	22.5407839529679	4	6	8	25	46	51	57	64	76	1.493848332566491e-4	175	39.2914285714286
RDN37-1	RDN37-1::chrXII:455933-458432(-)	NA	chrXII:455933-458432(-)	rRNA	6.466957570763684e-5	356	40.9662921348315	34	32.6660376495001	10	14	16	34	56.25	61	66	73.5	95.5	1.464652947939222e-4	259	37.1389961389961	34	31.0981394144516	10	13	16	34	50.5	54	58.3	63	70	0.0016357461287238137	5269	32.0332131334219	25	22.5407839529679	4	6	8	25	46	51	57	64	76	6.97413764403899e-4	817	35.8445532435741
RDN37-1	RDN37-1::chrXII:451786-455413(-)	NA	chrXII:451786-455413(-)	rRNA	1.240711241806628e-4	683	43.4655929721816	33	30.3985938111288	6	9	12	33	58	66	74	87.8000000000001	111.9	1.464652947939222e-4	259	37.1389961389961	34	31.0981394144516	10	13	16	34	50.5	54	58.3	63	70	3.402500962386221e-4	1096	43.6359489051095	41	36.9004475608525	13	17	20	41	57	61	66	71	79	1.0243531423313082e-5	12	18.5833333333333
RDN37-1	RDN37-1::chrXII:451786-455413(-)	NA	chrXII:451786-455413(-)	rRNA	1.240711241806628e-4	683	43.4655929721816	33	30.3985938111288	6	9	12	33	58	66	74	87.8000000000001	111.9	1.464652947939222e-4	259	37.1389961389961	34	31.0981394144516	10	13	16	34	50.5	54	58.3	63	70	3.402500962386221e-4	1096	43.6359489051095	41	36.9004475608525	13	17	20	41	57	61	66	71	79	1.4767757801943028e-4	173	41.7630057803468
RDN37-1	RDN37-1::chrXII:451786-455413(-)	NA	chrXII:451786-455413(-)	rRNA	1.240711241806628e-4	683	43.4655929721816	33	30.3985938111288	6	9	12	33	58	66	74	87.8000000000001	111.9	1.464652947939222e-4	259	37.1389961389961	34	31.0981394144516	10	13	16	34	50.5	54	58.3	63	70	3.402500962386221e-4	1096	43.6359489051095	41	36.9004475608525	13	17	20	41	57	61	66	71	79	1.493848332566491e-4	175	39.2914285714286
RDN37-1	RDN37-1::chrXII:451786-455413(-)	NA	chrXII:451786-455413(-)	rRNA	1.240711241806628e-4	683	43.4655929721816	33	30.3985938111288	6	9	12	33	58	66	74	87.8000000000001	111.9	1.464652947939222e-4	259	37.1389961389961	34	31.0981394144516	10	13	16	34	50.5	54	58.3	63	70	3.402500962386221e-4	1096	43.6359489051095	41	36.9004475608525	13	17	20	41	57	61	66	71	79	6.97413764403899e-4	817	35.8445532435741
RDN37-1	RDN37-1::chrXII:451786-455413(-)	NA	chrXII:451786-455413(-)	rRNA	1.240711241806628e-4	683	43.4655929721816	33	30.3985938111288	6	9	12	33	58	66	74	87.8000000000001	111.9	1.464652947939222e-4	259	37.1389961389961	34	31.0981394144516	10	13	16	34	50.5	54	58.3	63	70	0.0016357461287238137	5269	32.0332131334219	25	22.5407839529679	4	6	8	25	46	51	57	64	76	1.0243531423313082e-5	12	18.5833333333333
RDN37-1	RDN37-1::chrXII:451786-455413(-)	NA	chrXII:451786-455413(-)	rRNA	1.240711241806628e-4	683	43.4655929721816	33	30.3985938111288	6	9	12	33	58	66	74	87.8000000000001	111.9	1.464652947939222e-4	259	37.1389961389961	34	31.0981394144516	10	13	16	34	50.5	54	58.3	63	70	0.0016357461287238137	5269	32.0332131334219	25	22.5407839529679	4	6	8	25	46	51	57	64	76	1.4767757801943028e-4	173	41.7630057803468
RDN37-1	RDN37-1::chrXII:451786-455413(-)	NA	chrXII:451786-455413(-)	rRNA	1.240711241806628e-4	683	43.4655929721816	33	30.3985938111288	6	9	12	33	58	66	74	87.8000000000001	111.9	1.464652947939222e-4	259	37.1389961389961	34	31.0981394144516	10	13	16	34	50.5	54	58.3	63	70	0.0016357461287238137	5269	32.0332131334219	25	22.5407839529679	4	6	8	25	46	51	57	64	76	1.493848332566491e-4	175	39.2914285714286
RDN37-1	RDN37-1::chrXII:451786-455413(-)	NA	chrXII:451786-455413(-)	rRNA	1.240711241806628e-4	683	43.4655929721816	33	30.3985938111288	6	9	12	33	58	66	74	87.8000000000001	111.9	1.464652947939222e-4	259	37.1389961389961	34	31.0981394144516	10	13	16	34	50.5	54	58.3	63	70	0.0016357461287238137	5269	32.0332131334219	25	22.5407839529679	4	6	8	25	46	51	57	64	76	6.97413764403899e-4	817	35.8445532435741
RDN37-1	RDN37-1::chrXII:455414-455932(-)	NA	chrXII:455414-455932(-)	rRNA	1.5622425592294293e-5	86	29.2790697674419	21	19.7846289222639	4	5	6	21	46.25	51	56.5	62.5	67.75	7.905732900459584e-4	1398	29.7846924177396	24	20.7597525628721	3	5	7	24	41	45	51	59	70.1499999999999	4.4797526356964574e-4	1443	36.3187803187803	28	27.0856571440075	6	9	12	28	52	57	62	68	79	1.0243531423313082e-5	12	18.5833333333333
RDN37-1	RDN37-1::chrXII:455414-455932(-)	NA	chrXII:455414-455932(-)	rRNA	1.5622425592294293e-5	86	29.2790697674419	21	19.7846289222639	4	5	6	21	46.25	51	56.5	62.5	67.75	7.905732900459584e-4	1398	29.7846924177396	24	20.7597525628721	3	5	7	24	41	45	51	59	70.1499999999999	4.4797526356964574e-4	1443	36.3187803187803	28	27.0856571440075	6	9	12	28	52	57	62	68	79	1.4767757801943028e-4	173	41.7630057803468
RDN37-1	RDN37-1::chrXII:455414-455932(-)	NA	chrXII:455414-455932(-)	rRNA	1.5622425592294293e-5	86	29.2790697674419	21	19.7846289222639	4	5	6	21	46.25	51	56.5	62.5	67.75	7.905732900459584e-4	1398	29.7846924177396	24	20.7597525628721	3	5	7	24	41	45	51	59	70.1499999999999	4.4797526356964574e-4	1443	36.3187803187803	28	27.0856571440075	6	9	12	28	52	57	62	68	79	1.493848332566491e-4	175	39.2914285714286
RDN37-1	RDN37-1::chrXII:455414-455932(-)	NA	chrXII:455414-455932(-)	rRNA	1.5622425592294293e-5	86	29.2790697674419	21	19.7846289222639	4	5	6	21	46.25	51	56.5	62.5	67.75	7.905732900459584e-4	1398	29.7846924177396	24	20.7597525628721	3	5	7	24	41	45	51	59	70.1499999999999	4.4797526356964574e-4	1443	36.3187803187803	28	27.0856571440075	6	9	12	28	52	57	62	68	79	6.97413764403899e-4	817	35.8445532435741
RDN37-1	RDN37-1::chrXII:451575-458432(-)	NA	chrXII:451575-458432(-)	rRNA	6.568684993225136e-4	3616	41.0544800884956	33	28.2722505077767	4	7	10	33	58	64	73	84	103.25	1.5212032548094623e-4	269	32.9814126394052	24	21.6341089135093	3	5	7.2	24	42	48	55.8	63	78.2	3.402500962386221e-4	1096	43.6359489051095	41	36.9004475608525	13	17	20	41	57	61	66	71	79	1.0243531423313082e-5	12	18.5833333333333
RDN37-1	RDN37-1::chrXII:451575-458432(-)	NA	chrXII:451575-458432(-)	rRNA	6.568684993225136e-4	3616	41.0544800884956	33	28.2722505077767	4	7	10	33	58	64	73	84	103.25	1.5212032548094623e-4	269	32.9814126394052	24	21.6341089135093	3	5	7.2	24	42	48	55.8	63	78.2	3.402500962386221e-4	1096	43.6359489051095	41	36.9004475608525	13	17	20	41	57	61	66	71	79	1.4767757801943028e-4	173	41.7630057803468
RDN37-1	RDN37-1::chrXII:451575-458432(-)	NA	chrXII:451575-458432(-)	rRNA	6.568684993225136e-4	3616	41.0544800884956	33	28.2722505077767	4	7	10	33	58	64	73	84	103.25	1.5212032548094623e-4	269	32.9814126394052	24	21.6341089135093	3	5	7.2	24	42	48	55.8	63	78.2	3.402500962386221e-4	1096	43.6359489051095	41	36.9004475608525	13	17	20	41	57	61	66	71	79	1.493848332566491e-4	175	39.2914285714286
RDN37-1	RDN37-1::chrXII:451575-458432(-)	NA	chrXII:451575-458432(-)	rRNA	6.568684993225136e-4	3616	41.0544800884956	33	28.2722505077767	4	7	10	33	58	64	73	84	103.25	1.5212032548094623e-4	269	32.9814126394052	24	21.6341089135093	3	5	7.2	24	42	48	55.8	63	78.2	3.402500962386221e-4	1096	43.6359489051095	41	36.9004475608525	13	17	20	41	57	61	66	71	79	6.97413764403899e-4	817	35.8445532435741
RDN37-1	RDN37-1::chrXII:451575-458432(-)	NA	chrXII:451575-458432(-)	rRNA	6.568684993225136e-4	3616	41.0544800884956	33	28.2722505077767	4	7	10	33	58	64	73	84	103.25	9.613552167940839e-6	17	25.6470588235294	21	20.0472194984596	5	7.4	10.6	21	26	29.2	42	55.6	65.6	0.0016357461287238137	5269	32.0332131334219	25	22.5407839529679	4	6	8	25	46	51	57	64	76	1.0243531423313082e-5	12	18.5833333333333
RDN37-1	RDN37-1::chrXII:451575-458432(-)	NA	chrXII:451575-458432(-)	rRNA	6.568684993225136e-4	3616	41.0544800884956	33	28.2722505077767	4	7	10	33	58	64	73	84	103.25	9.613552167940839e-6	17	25.6470588235294	21	20.0472194984596	5	7.4	10.6	21	26	29.2	42	55.6	65.6	0.0016357461287238137	5269	32.0332131334219	25	22.5407839529679	4	6	8	25	46	51	57	64	76	1.4767757801943028e-4	173	41.7630057803468
RDN37-1	RDN37-1::chrXII:451575-458432(-)	NA	chrXII:451575-458432(-)	rRNA	6.568684993225136e-4	3616	41.0544800884956	33	28.2722505077767	4	7	10	33	58	64	73	84	103.25	9.613552167940839e-6	17	25.6470588235294	21	20.0472194984596	5	7.4	10.6	21	26	29.2	42	55.6	65.6	0.0016357461287238137	5269	32.0332131334219	25	22.5407839529679	4	6	8	25	46	51	57	64	76	1.493848332566491e-4	175	39.2914285714286
RDN37-1	RDN37-1::chrXII:451575-458432(-)	NA	chrXII:451575-458432(-)	rRNA	6.568684993225136e-4	3616	41.0544800884956	33	28.2722505077767	4	7	10	33	58	64	73	84	103.25	9.613552167940839e-6	17	25.6470588235294	21	20.0472194984596	5	7.4	10.6	21	26	29.2	42	55.6	65.6	0.0016357461287238137	5269	32.0332131334219	25	22.5407839529679	4	6	8	25	46	51	57	64	76	6.97413764403899e-4	817	35.8445532435741
RDN37-1	RDN37-1::chrXII:455933-458432(-)	NA	chrXII:455933-458432(-)	rRNA	6.466957570763684e-5	356	40.9662921348315	34	32.6660376495001	10	14	16	34	56.25	61	66	73.5	95.5	1.464652947939222e-4	259	37.1389961389961	34	31.0981394144516	10	13	16	34	50.5	54	58.3	63	70	4.4797526356964574e-4	1443	36.3187803187803	28	27.0856571440075	6	9	12	28	52	57	62	68	79	1.0243531423313082e-5	12	18.5833333333333
RDN37-1	RDN37-1::chrXII:455933-458432(-)	NA	chrXII:455933-458432(-)	rRNA	6.466957570763684e-5	356	40.9662921348315	34	32.6660376495001	10	14	16	34	56.25	61	66	73.5	95.5	1.464652947939222e-4	259	37.1389961389961	34	31.0981394144516	10	13	16	34	50.5	54	58.3	63	70	4.4797526356964574e-4	1443	36.3187803187803	28	27.0856571440075	6	9	12	28	52	57	62	68	79	1.4767757801943028e-4	173	41.7630057803468
RDN37-1	RDN37-1::chrXII:455933-458432(-)	NA	chrXII:455933-458432(-)	rRNA	6.466957570763684e-5	356	40.9662921348315	34	32.6660376495001	10	14	16	34	56.25	61	66	73.5	95.5	1.464652947939222e-4	259	37.1389961389961	34	31.0981394144516	10	13	16	34	50.5	54	58.3	63	70	4.4797526356964574e-4	1443	36.3187803187803	28	27.0856571440075	6	9	12	28	52	57	62	68	79	1.493848332566491e-4	175	39.2914285714286
RDN37-1	RDN37-1::chrXII:455933-458432(-)	NA	chrXII:455933-458432(-)	rRNA	6.466957570763684e-5	356	40.9662921348315	34	32.6660376495001	10	14	16	34	56.25	61	66	73.5	95.5	1.464652947939222e-4	259	37.1389961389961	34	31.0981394144516	10	13	16	34	50.5	54	58.3	63	70	4.4797526356964574e-4	1443	36.3187803187803	28	27.0856571440075	6	9	12	28	52	57	62	68	79	6.97413764403899e-4	817	35.8445532435741
RDN37-1	RDN37-1::chrXII:455933-458432(-)	NA	chrXII:455933-458432(-)	rRNA	6.466957570763684e-5	356	40.9662921348315	34	32.6660376495001	10	14	16	34	56.25	61	66	73.5	95.5	9.613552167940839e-6	17	25.6470588235294	21	20.0472194984596	5	7.4	10.6	21	26	29.2	42	55.6	65.6	1.800593574985409e-5	58	19.9310344827586	15.5	13.9606432775443	3	3.7	6	15.5	25.75	29.8	33.45	40	52.3	1.0243531423313082e-5	12	18.5833333333333
RDN37-1	RDN37-1::chrXII:455933-458432(-)	NA	chrXII:455933-458432(-)	rRNA	6.466957570763684e-5	356	40.9662921348315	34	32.6660376495001	10	14	16	34	56.25	61	66	73.5	95.5	9.613552167940839e-6	17	25.6470588235294	21	20.0472194984596	5	7.4	10.6	21	26	29.2	42	55.6	65.6	1.800593574985409e-5	58	19.9310344827586	15.5	13.9606432775443	3	3.7	6	15.5	25.75	29.8	33.45	40	52.3	1.4767757801943028e-4	173	41.7630057803468
RDN37-1	RDN37-1::chrXII:455933-458432(-)	NA	chrXII:455933-458432(-)	rRNA	6.466957570763684e-5	356	40.9662921348315	34	32.6660376495001	10	14	16	34	56.25	61	66	73.5	95.5	9.613552167940839e-6	17	25.6470588235294	21	20.0472194984596	5	7.4	10.6	21	26	29.2	42	55.6	65.6	1.800593574985409e-5	58	19.9310344827586	15.5	13.9606432775443	3	3.7	6	15.5	25.75	29.8	33.45	40	52.3	1.493848332566491e-4	175	39.2914285714286
RDN37-1	RDN37-1::chrXII:455933-458432(-)	NA	chrXII:455933-458432(-)	rRNA	6.466957570763684e-5	356	40.9662921348315	34	32.6660376495001	10	14	16	34	56.25	61	66	73.5	95.5	9.613552167940839e-6	17	25.6470588235294	21	20.0472194984596	5	7.4	10.6	21	26	29.2	42	55.6	65.6	1.800593574985409e-5	58	19.9310344827586	15.5	13.9606432775443	3	3.7	6	15.5	25.75	29.8	33.45	40	52.3	6.97413764403899e-4	817	35.8445532435741
RDN37-1	RDN37-1::chrXII:455414-455932(-)	NA	chrXII:455414-455932(-)	rRNA	1.5622425592294293e-5	86	29.2790697674419	21	19.7846289222639	4	5	6	21	46.25	51	56.5	62.5	67.75	1.464652947939222e-4	259	37.1389961389961	34	31.0981394144516	10	13	16	34	50.5	54	58.3	63	70	3.402500962386221e-4	1096	43.6359489051095	41	36.9004475608525	13	17	20	41	57	61	66	71	79	1.0243531423313082e-5	12	18.5833333333333
RDN37-1	RDN37-1::chrXII:455414-455932(-)	NA	chrXII:455414-455932(-)	rRNA	1.5622425592294293e-5	86	29.2790697674419	21	19.7846289222639	4	5	6	21	46.25	51	56.5	62.5	67.75	1.464652947939222e-4	259	37.1389961389961	34	31.0981394144516	10	13	16	34	50.5	54	58.3	63	70	3.402500962386221e-4	1096	43.6359489051095	41	36.9004475608525	13	17	20	41	57	61	66	71	79	1.4767757801943028e-4	173	41.7630057803468
RDN37-1	RDN37-1::chrXII:455414-455932(-)	NA	chrXII:455414-455932(-)	rRNA	1.5622425592294293e-5	86	29.2790697674419	21	19.7846289222639	4	5	6	21	46.25	51	56.5	62.5	67.75	1.464652947939222e-4	259	37.1389961389961	34	31.0981394144516	10	13	16	34	50.5	54	58.3	63	70	3.402500962386221e-4	1096	43.6359489051095	41	36.9004475608525	13	17	20	41	57	61	66	71	79	1.493848332566491e-4	175	39.2914285714286
RDN37-1	RDN37-1::chrXII:455414-455932(-)	NA	chrXII:455414-455932(-)	rRNA	1.5622425592294293e-5	86	29.2790697674419	21	19.7846289222639	4	5	6	21	46.25	51	56.5	62.5	67.75	1.464652947939222e-4	259	37.1389961389961	34	31.0981394144516	10	13	16	34	50.5	54	58.3	63	70	3.402500962386221e-4	1096	43.6359489051095	41	36.9004475608525	13	17	20	41	57	61	66	71	79	6.97413764403899e-4	817	35.8445532435741
RDN37-1	RDN37-1::chrXII:455933-458432(-)	NA	chrXII:455933-458432(-)	rRNA	6.466957570763684e-5	356	40.9662921348315	34	32.6660376495001	10	14	16	34	56.25	61	66	73.5	95.5	7.905732900459584e-4	1398	29.7846924177396	24	20.7597525628721	3	5	7	24	41	45	51	59	70.1499999999999	1.800593574985409e-5	58	19.9310344827586	15.5	13.9606432775443	3	3.7	6	15.5	25.75	29.8	33.45	40	52.3	1.0243531423313082e-5	12	18.5833333333333
RDN37-1	RDN37-1::chrXII:455933-458432(-)	NA	chrXII:455933-458432(-)	rRNA	6.466957570763684e-5	356	40.9662921348315	34	32.6660376495001	10	14	16	34	56.25	61	66	73.5	95.5	7.905732900459584e-4	1398	29.7846924177396	24	20.7597525628721	3	5	7	24	41	45	51	59	70.1499999999999	1.800593574985409e-5	58	19.9310344827586	15.5	13.9606432775443	3	3.7	6	15.5	25.75	29.8	33.45	40	52.3	1.4767757801943028e-4	173	41.7630057803468
RDN37-1	RDN37-1::chrXII:455933-458432(-)	NA	chrXII:455933-458432(-)	rRNA	6.466957570763684e-5	356	40.9662921348315	34	32.6660376495001	10	14	16	34	56.25	61	66	73.5	95.5	7.905732900459584e-4	1398	29.7846924177396	24	20.7597525628721	3	5	7	24	41	45	51	59	70.1499999999999	1.800593574985409e-5	58	19.9310344827586	15.5	13.9606432775443	3	3.7	6	15.5	25.75	29.8	33.45	40	52.3	1.493848332566491e-4	175	39.2914285714286
RDN37-1	RDN37-1::chrXII:455933-458432(-)	NA	chrXII:455933-458432(-)	rRNA	6.466957570763684e-5	356	40.9662921348315	34	32.6660376495001	10	14	16	34	56.25	61	66	73.5	95.5	7.905732900459584e-4	1398	29.7846924177396	24	20.7597525628721	3	5	7	24	41	45	51	59	70.1499999999999	1.800593574985409e-5	58	19.9310344827586	15.5	13.9606432775443	3	3.7	6	15.5	25.75	29.8	33.45	40	52.3	6.97413764403899e-4	817	35.8445532435741
RDN37-1	RDN37-1::chrXII:455414-455932(-)	NA	chrXII:455414-455932(-)	rRNA	1.5622425592294293e-5	86	29.2790697674419	21	19.7846289222639	4	5	6	21	46.25	51	56.5	62.5	67.75	7.905732900459584e-4	1398	29.7846924177396	24	20.7597525628721	3	5	7	24	41	45	51	59	70.1499999999999	0.0016357461287238137	5269	32.0332131334219	25	22.5407839529679	4	6	8	25	46	51	57	64	76	1.0243531423313082e-5	12	18.5833333333333
RDN37-1	RDN37-1::chrXII:455414-455932(-)	NA	chrXII:455414-455932(-)	rRNA	1.5622425592294293e-5	86	29.2790697674419	21	19.7846289222639	4	5	6	21	46.25	51	56.5	62.5	67.75	7.905732900459584e-4	1398	29.7846924177396	24	20.7597525628721	3	5	7	24	41	45	51	59	70.1499999999999	0.0016357461287238137	5269	32.0332131334219	25	22.5407839529679	4	6	8	25	46	51	57	64	76	1.4767757801943028e-4	173	41.7630057803468
RDN37-1	RDN37-1::chrXII:455414-455932(-)	NA	chrXII:455414-455932(-)	rRNA	1.5622425592294293e-5	86	29.2790697674419	21	19.7846289222639	4	5	6	21	46.25	51	56.5	62.5	67.75	7.905732900459584e-4	1398	29.7846924177396	24	20.7597525628721	3	5	7	24	41	45	51	59	70.1499999999999	0.0016357461287238137	5269	32.0332131334219	25	22.5407839529679	4	6	8	25	46	51	57	64	76	1.493848332566491e-4	175	39.2914285714286
RDN37-1	RDN37-1::chrXII:455414-455932(-)	NA	chrXII:455414-455932(-)	rRNA	1.5622425592294293e-5	86	29.2790697674419	21	19.7846289222639	4	5	6	21	46.25	51	56.5	62.5	67.75	7.905732900459584e-4	1398	29.7846924177396	24	20.7597525628721	3	5	7	24	41	45	51	59	70.1499999999999	0.0016357461287238137	5269	32.0332131334219	25	22.5407839529679	4	6	8	25	46	51	57	64	76	6.97413764403899e-4	817	35.8445532435741
RDN37-1	RDN37-1::chrXII:451786-455413(-)	NA	chrXII:451786-455413(-)	rRNA	1.240711241806628e-4	683	43.4655929721816	33	30.3985938111288	6	9	12	33	58	66	74	87.8000000000001	111.9	9.613552167940839e-6	17	25.6470588235294	21	20.0472194984596	5	7.4	10.6	21	26	29.2	42	55.6	65.6	1.800593574985409e-5	58	19.9310344827586	15.5	13.9606432775443	3	3.7	6	15.5	25.75	29.8	33.45	40	52.3	1.0243531423313082e-5	12	18.5833333333333
RDN37-1	RDN37-1::chrXII:451786-455413(-)	NA	chrXII:451786-455413(-)	rRNA	1.240711241806628e-4	683	43.4655929721816	33	30.3985938111288	6	9	12	33	58	66	74	87.8000000000001	111.9	9.613552167940839e-6	17	25.6470588235294	21	20.0472194984596	5	7.4	10.6	21	26	29.2	42	55.6	65.6	1.800593574985409e-5	58	19.9310344827586	15.5	13.9606432775443	3	3.7	6	15.5	25.75	29.8	33.45	40	52.3	1.4767757801943028e-4	173	41.7630057803468
RDN37-1	RDN37-1::chrXII:451786-455413(-)	NA	chrXII:451786-455413(-)	rRNA	1.240711241806628e-4	683	43.4655929721816	33	30.3985938111288	6	9	12	33	58	66	74	87.8000000000001	111.9	9.613552167940839e-6	17	25.6470588235294	21	20.0472194984596	5	7.4	10.6	21	26	29.2	42	55.6	65.6	1.800593574985409e-5	58	19.9310344827586	15.5	13.9606432775443	3	3.7	6	15.5	25.75	29.8	33.45	40	52.3	1.493848332566491e-4	175	39.2914285714286
RDN37-1	RDN37-1::chrXII:451786-455413(-)	NA	chrXII:451786-455413(-)	rRNA	1.240711241806628e-4	683	43.4655929721816	33	30.3985938111288	6	9	12	33	58	66	74	87.8000000000001	111.9	9.613552167940839e-6	17	25.6470588235294	21	20.0472194984596	5	7.4	10.6	21	26	29.2	42	55.6	65.6	1.800593574985409e-5	58	19.9310344827586	15.5	13.9606432775443	3	3.7	6	15.5	25.75	29.8	33.45	40	52.3	6.97413764403899e-4	817	35.8445532435741
RDN37-1	RDN37-1::chrXII:451786-455413(-)	NA	chrXII:451786-455413(-)	rRNA	1.240711241806628e-4	683	43.4655929721816	33	30.3985938111288	6	9	12	33	58	66	74	87.8000000000001	111.9	7.905732900459584e-4	1398	29.7846924177396	24	20.7597525628721	3	5	7	24	41	45	51	59	70.1499999999999	4.4797526356964574e-4	1443	36.3187803187803	28	27.0856571440075	6	9	12	28	52	57	62	68	79	1.0243531423313082e-5	12	18.5833333333333
RDN37-1	RDN37-1::chrXII:451786-455413(-)	NA	chrXII:451786-455413(-)	rRNA	1.240711241806628e-4	683	43.4655929721816	33	30.3985938111288	6	9	12	33	58	66	74	87.8000000000001	111.9	7.905732900459584e-4	1398	29.7846924177396	24	20.7597525628721	3	5	7	24	41	45	51	59	70.1499999999999	4.4797526356964574e-4	1443	36.3187803187803	28	27.0856571440075	6	9	12	28	52	57	62	68	79	1.4767757801943028e-4	173	41.7630057803468
RDN37-1	RDN37-1::chrXII:451786-455413(-)	NA	chrXII:451786-455413(-)	rRNA	1.240711241806628e-4	683	43.4655929721816	33	30.3985938111288	6	9	12	33	58	66	74	87.8000000000001	111.9	7.905732900459584e-4	1398	29.7846924177396	24	20.7597525628721	3	5	7	24	41	45	51	59	70.1499999999999	4.4797526356964574e-4	1443	36.3187803187803	28	27.0856571440075	6	9	12	28	52	57	62	68	79	1.493848332566491e-4	175	39.2914285714286
RDN37-1	RDN37-1::chrXII:451786-455413(-)	NA	chrXII:451786-455413(-)	rRNA	1.240711241806628e-4	683	43.4655929721816	33	30.3985938111288	6	9	12	33	58	66	74	87.8000000000001	111.9	7.905732900459584e-4	1398	29.7846924177396	24	20.7597525628721	3	5	7	24	41	45	51	59	70.1499999999999	4.4797526356964574e-4	1443	36.3187803187803	28	27.0856571440075	6	9	12	28	52	57	62	68	79	6.97413764403899e-4	817	35.8445532435741
RDN37-1	RDN37-1::chrXII:451786-455413(-)	NA	chrXII:451786-455413(-)	rRNA	1.240711241806628e-4	683	43.4655929721816	33	30.3985938111288	6	9	12	33	58	66	74	87.8000000000001	111.9	9.613552167940839e-6	17	25.6470588235294	21	20.0472194984596	5	7.4	10.6	21	26	29.2	42	55.6	65.6	0.0016357461287238137	5269	32.0332131334219	25	22.5407839529679	4	6	8	25	46	51	57	64	76	1.0243531423313082e-5	12	18.5833333333333
RDN37-1	RDN37-1::chrXII:451786-455413(-)	NA	chrXII:451786-455413(-)	rRNA	1.240711241806628e-4	683	43.4655929721816	33	30.3985938111288	6	9	12	33	58	66	74	87.8000000000001	111.9	9.613552167940839e-6	17	25.6470588235294	21	20.0472194984596	5	7.4	10.6	21	26	29.2	42	55.6	65.6	0.0016357461287238137	5269	32.0332131334219	25	22.5407839529679	4	6	8	25	46	51	57	64	76	1.4767757801943028e-4	173	41.7630057803468
RDN37-1	RDN37-1::chrXII:451786-455413(-)	NA	chrXII:451786-455413(-)	rRNA	1.240711241806628e-4	683	43.4655929721816	33	30.3985938111288	6	9	12	33	58	66	74	87.8000000000001	111.9	9.613552167940839e-6	17	25.6470588235294	21	20.0472194984596	5	7.4	10.6	21	26	29.2	42	55.6	65.6	0.0016357461287238137	5269	32.0332131334219	25	22.5407839529679	4	6	8	25	46	51	57	64	76	1.493848332566491e-4	175	39.2914285714286
RDN37-1	RDN37-1::chrXII:451786-455413(-)	NA	chrXII:451786-455413(-)	rRNA	1.240711241806628e-4	683	43.4655929721816	33	30.3985938111288	6	9	12	33	58	66	74	87.8000000000001	111.9	9.613552167940839e-6	17	25.6470588235294	21	20.0472194984596	5	7.4	10.6	21	26	29.2	42	55.6	65.6	0.0016357461287238137	5269	32.0332131334219	25	22.5407839529679	4	6	8	25	46	51	57	64	76	6.97413764403899e-4	817	35.8445532435741
RDN37-1	RDN37-1::chrXII:455933-458432(-)	NA	chrXII:455933-458432(-)	rRNA	6.466957570763684e-5	356	40.9662921348315	34	32.6660376495001	10	14	16	34	56.25	61	66	73.5	95.5	7.905732900459584e-4	1398	29.7846924177396	24	20.7597525628721	3	5	7	24	41	45	51	59	70.1499999999999	4.4797526356964574e-4	1443	36.3187803187803	28	27.0856571440075	6	9	12	28	52	57	62	68	79	1.0243531423313082e-5	12	18.5833333333333
RDN37-1	RDN37-1::chrXII:455933-458432(-)	NA	chrXII:455933-458432(-)	rRNA	6.466957570763684e-5	356	40.9662921348315	34	32.6660376495001	10	14	16	34	56.25	61	66	73.5	95.5	7.905732900459584e-4	1398	29.7846924177396	24	20.7597525628721	3	5	7	24	41	45	51	59	70.1499999999999	4.4797526356964574e-4	1443	36.3187803187803	28	27.0856571440075	6	9	12	28	52	57	62	68	79	1.4767757801943028e-4	173	41.7630057803468
RDN37-1	RDN37-1::chrXII:455933-458432(-)	NA	chrXII:455933-458432(-)	rRNA	6.466957570763684e-5	356	40.9662921348315	34	32.6660376495001	10	14	16	34	56.25	61	66	73.5	95.5	7.905732900459584e-4	1398	29.7846924177396	24	20.7597525628721	3	5	7	24	41	45	51	59	70.1499999999999	4.4797526356964574e-4	1443	36.3187803187803	28	27.0856571440075	6	9	12	28	52	57	62	68	79	1.493848332566491e-4	175	39.2914285714286
RDN37-1	RDN37-1::chrXII:455933-458432(-)	NA	chrXII:455933-458432(-)	rRNA	6.466957570763684e-5	356	40.9662921348315	34	32.6660376495001	10	14	16	34	56.25	61	66	73.5	95.5	7.905732900459584e-4	1398	29.7846924177396	24	20.7597525628721	3	5	7	24	41	45	51	59	70.1499999999999	4.4797526356964574e-4	1443	36.3187803187803	28	27.0856571440075	6	9	12	28	52	57	62	68	79	6.97413764403899e-4	817	35.8445532435741
RDN37-1	RDN37-1::chrXII:451575-458432(-)	NA	chrXII:451575-458432(-)	rRNA	6.568684993225136e-4	3616	41.0544800884956	33	28.2722505077767	4	7	10	33	58	64	73	84	103.25	7.905732900459584e-4	1398	29.7846924177396	24	20.7597525628721	3	5	7	24	41	45	51	59	70.1499999999999	0.0016357461287238137	5269	32.0332131334219	25	22.5407839529679	4	6	8	25	46	51	57	64	76	1.0243531423313082e-5	12	18.5833333333333
RDN37-1	RDN37-1::chrXII:451575-458432(-)	NA	chrXII:451575-458432(-)	rRNA	6.568684993225136e-4	3616	41.0544800884956	33	28.2722505077767	4	7	10	33	58	64	73	84	103.25	7.905732900459584e-4	1398	29.7846924177396	24	20.7597525628721	3	5	7	24	41	45	51	59	70.1499999999999	0.0016357461287238137	5269	32.0332131334219	25	22.5407839529679	4	6	8	25	46	51	57	64	76	1.4767757801943028e-4	173	41.7630057803468
RDN37-1	RDN37-1::chrXII:451575-458432(-)	NA	chrXII:451575-458432(-)	rRNA	6.568684993225136e-4	3616	41.0544800884956	33	28.2722505077767	4	7	10	33	58	64	73	84	103.25	7.905732900459584e-4	1398	29.7846924177396	24	20.7597525628721	3	5	7	24	41	45	51	59	70.1499999999999	0.0016357461287238137	5269	32.0332131334219	25	22.5407839529679	4	6	8	25	46	51	57	64	76	1.493848332566491e-4	175	39.2914285714286
RDN37-1	RDN37-1::chrXII:451575-458432(-)	NA	chrXII:451575-458432(-)	rRNA	6.568684993225136e-4	3616	41.0544800884956	33	28.2722505077767	4	7	10	33	58	64	73	84	103.25	7.905732900459584e-4	1398	29.7846924177396	24	20.7597525628721	3	5	7	24	41	45	51	59	70.1499999999999	0.0016357461287238137	5269	32.0332131334219	25	22.5407839529679	4	6	8	25	46	51	57	64	76	6.97413764403899e-4	817	35.8445532435741
RDN37-1	RDN37-1::chrXII:451575-458432(-)	NA	chrXII:451575-458432(-)	rRNA	6.568684993225136e-4	3616	41.0544800884956	33	28.2722505077767	4	7	10	33	58	64	73	84	103.25	1.5212032548094623e-4	269	32.9814126394052	24	21.6341089135093	3	5	7.2	24	42	48	55.8	63	78.2	0.0016357461287238137	5269	32.0332131334219	25	22.5407839529679	4	6	8	25	46	51	57	64	76	1.0243531423313082e-5	12	18.5833333333333
RDN37-1	RDN37-1::chrXII:451575-458432(-)	NA	chrXII:451575-458432(-)	rRNA	6.568684993225136e-4	3616	41.0544800884956	33	28.2722505077767	4	7	10	33	58	64	73	84	103.25	1.5212032548094623e-4	269	32.9814126394052	24	21.6341089135093	3	5	7.2	24	42	48	55.8	63	78.2	0.0016357461287238137	5269	32.0332131334219	25	22.5407839529679	4	6	8	25	46	51	57	64	76	1.4767757801943028e-4	173	41.7630057803468
RDN37-1	RDN37-1::chrXII:451575-458432(-)	NA	chrXII:451575-458432(-)	rRNA	6.568684993225136e-4	3616	41.0544800884956	33	28.2722505077767	4	7	10	33	58	64	73	84	103.25	1.5212032548094623e-4	269	32.9814126394052	24	21.6341089135093	3	5	7.2	24	42	48	55.8	63	78.2	0.0016357461287238137	5269	32.0332131334219	25	22.5407839529679	4	6	8	25	46	51	57	64	76	1.493848332566491e-4	175	39.2914285714286
RDN37-1	RDN37-1::chrXII:451575-458432(-)	NA	chrXII:451575-458432(-)	rRNA	6.568684993225136e-4	3616	41.0544800884956	33	28.2722505077767	4	7	10	33	58	64	73	84	103.25	1.5212032548094623e-4	269	32.9814126394052	24	21.6341089135093	3	5	7.2	24	42	48	55.8	63	78.2	0.0016357461287238137	5269	32.0332131334219	25	22.5407839529679	4	6	8	25	46	51	57	64	76	6.97413764403899e-4	817	35.8445532435741
RDN37-1	RDN37-1::chrXII:455414-455932(-)	NA	chrXII:455414-455932(-)	rRNA	1.5622425592294293e-5	86	29.2790697674419	21	19.7846289222639	4	5	6	21	46.25	51	56.5	62.5	67.75	1.464652947939222e-4	259	37.1389961389961	34	31.0981394144516	10	13	16	34	50.5	54	58.3	63	70	1.800593574985409e-5	58	19.9310344827586	15.5	13.9606432775443	3	3.7	6	15.5	25.75	29.8	33.45	40	52.3	1.0243531423313082e-5	12	18.5833333333333
RDN37-1	RDN37-1::chrXII:455414-455932(-)	NA	chrXII:455414-455932(-)	rRNA	1.5622425592294293e-5	86	29.2790697674419	21	19.7846289222639	4	5	6	21	46.25	51	56.5	62.5	67.75	1.464652947939222e-4	259	37.1389961389961	34	31.0981394144516	10	13	16	34	50.5	54	58.3	63	70	1.800593574985409e-5	58	19.9310344827586	15.5	13.9606432775443	3	3.7	6	15.5	25.75	29.8	33.45	40	52.3	1.4767757801943028e-4	173	41.7630057803468
RDN37-1	RDN37-1::chrXII:455414-455932(-)	NA	chrXII:455414-455932(-)	rRNA	1.5622425592294293e-5	86	29.2790697674419	21	19.7846289222639	4	5	6	21	46.25	51	56.5	62.5	67.75	1.464652947939222e-4	259	37.1389961389961	34	31.0981394144516	10	13	16	34	50.5	54	58.3	63	70	1.800593574985409e-5	58	19.9310344827586	15.5	13.9606432775443	3	3.7	6	15.5	25.75	29.8	33.45	40	52.3	1.493848332566491e-4	175	39.2914285714286
RDN37-1	RDN37-1::chrXII:455414-455932(-)	NA	chrXII:455414-455932(-)	rRNA	1.5622425592294293e-5	86	29.2790697674419	21	19.7846289222639	4	5	6	21	46.25	51	56.5	62.5	67.75	1.464652947939222e-4	259	37.1389961389961	34	31.0981394144516	10	13	16	34	50.5	54	58.3	63	70	1.800593574985409e-5	58	19.9310344827586	15.5	13.9606432775443	3	3.7	6	15.5	25.75	29.8	33.45	40	52.3	6.97413764403899e-4	817	35.8445532435741
RDN37-1	RDN37-1::chrXII:451575-458432(-)	NA	chrXII:451575-458432(-)	rRNA	6.568684993225136e-4	3616	41.0544800884956	33	28.2722505077767	4	7	10	33	58	64	73	84	103.25	1.5212032548094623e-4	269	32.9814126394052	24	21.6341089135093	3	5	7.2	24	42	48	55.8	63	78.2	4.4797526356964574e-4	1443	36.3187803187803	28	27.0856571440075	6	9	12	28	52	57	62	68	79	1.0243531423313082e-5	12	18.5833333333333
RDN37-1	RDN37-1::chrXII:451575-458432(-)	NA	chrXII:451575-458432(-)	rRNA	6.568684993225136e-4	3616	41.0544800884956	33	28.2722505077767	4	7	10	33	58	64	73	84	103.25	1.5212032548094623e-4	269	32.9814126394052	24	21.6341089135093	3	5	7.2	24	42	48	55.8	63	78.2	4.4797526356964574e-4	1443	36.3187803187803	28	27.0856571440075	6	9	12	28	52	57	62	68	79	1.4767757801943028e-4	173	41.7630057803468
RDN37-1	RDN37-1::chrXII:451575-458432(-)	NA	chrXII:451575-458432(-)	rRNA	6.568684993225136e-4	3616	41.0544800884956	33	28.2722505077767	4	7	10	33	58	64	73	84	103.25	1.5212032548094623e-4	269	32.9814126394052	24	21.6341089135093	3	5	7.2	24	42	48	55.8	63	78.2	4.4797526356964574e-4	1443	36.3187803187803	28	27.0856571440075	6	9	12	28	52	57	62	68	79	1.493848332566491e-4	175	39.2914285714286
RDN37-1	RDN37-1::chrXII:451575-458432(-)	NA	chrXII:451575-458432(-)	rRNA	6.568684993225136e-4	3616	41.0544800884956	33	28.2722505077767	4	7	10	33	58	64	73	84	103.25	1.5212032548094623e-4	269	32.9814126394052	24	21.6341089135093	3	5	7.2	24	42	48	55.8	63	78.2	4.4797526356964574e-4	1443	36.3187803187803	28	27.0856571440075	6	9	12	28	52	57	62	68	79	6.97413764403899e-4	817	35.8445532435741
RDN37-1	RDN37-1::chrXII:455933-458432(-)	NA	chrXII:455933-458432(-)	rRNA	6.466957570763684e-5	356	40.9662921348315	34	32.6660376495001	10	14	16	34	56.25	61	66	73.5	95.5	1.5212032548094623e-4	269	32.9814126394052	24	21.6341089135093	3	5	7.2	24	42	48	55.8	63	78.2	4.4797526356964574e-4	1443	36.3187803187803	28	27.0856571440075	6	9	12	28	52	57	62	68	79	1.0243531423313082e-5	12	18.5833333333333
RDN37-1	RDN37-1::chrXII:455933-458432(-)	NA	chrXII:455933-458432(-)	rRNA	6.466957570763684e-5	356	40.9662921348315	34	32.6660376495001	10	14	16	34	56.25	61	66	73.5	95.5	1.5212032548094623e-4	269	32.9814126394052	24	21.6341089135093	3	5	7.2	24	42	48	55.8	63	78.2	4.4797526356964574e-4	1443	36.3187803187803	28	27.0856571440075	6	9	12	28	52	57	62	68	79	1.4767757801943028e-4	173	41.7630057803468
RDN37-1	RDN37-1::chrXII:455933-458432(-)	NA	chrXII:455933-458432(-)	rRNA	6.466957570763684e-5	356	40.9662921348315	34	32.6660376495001	10	14	16	34	56.25	61	66	73.5	95.5	1.5212032548094623e-4	269	32.9814126394052	24	21.6341089135093	3	5	7.2	24	42	48	55.8	63	78.2	4.4797526356964574e-4	1443	36.3187803187803	28	27.0856571440075	6	9	12	28	52	57	62	68	79	1.493848332566491e-4	175	39.2914285714286
RDN37-1	RDN37-1::chrXII:455933-458432(-)	NA	chrXII:455933-458432(-)	rRNA	6.466957570763684e-5	356	40.9662921348315	34	32.6660376495001	10	14	16	34	56.25	61	66	73.5	95.5	1.5212032548094623e-4	269	32.9814126394052	24	21.6341089135093	3	5	7.2	24	42	48	55.8	63	78.2	4.4797526356964574e-4	1443	36.3187803187803	28	27.0856571440075	6	9	12	28	52	57	62	68	79	6.97413764403899e-4	817	35.8445532435741
RDN37-1	RDN37-1::chrXII:451786-455413(-)	NA	chrXII:451786-455413(-)	rRNA	1.240711241806628e-4	683	43.4655929721816	33	30.3985938111288	6	9	12	33	58	66	74	87.8000000000001	111.9	1.464652947939222e-4	259	37.1389961389961	34	31.0981394144516	10	13	16	34	50.5	54	58.3	63	70	4.4797526356964574e-4	1443	36.3187803187803	28	27.0856571440075	6	9	12	28	52	57	62	68	79	1.0243531423313082e-5	12	18.5833333333333
RDN37-1	RDN37-1::chrXII:451786-455413(-)	NA	chrXII:451786-455413(-)	rRNA	1.240711241806628e-4	683	43.4655929721816	33	30.3985938111288	6	9	12	33	58	66	74	87.8000000000001	111.9	1.464652947939222e-4	259	37.1389961389961	34	31.0981394144516	10	13	16	34	50.5	54	58.3	63	70	4.4797526356964574e-4	1443	36.3187803187803	28	27.0856571440075	6	9	12	28	52	57	62	68	79	1.4767757801943028e-4	173	41.7630057803468
RDN37-1	RDN37-1::chrXII:451786-455413(-)	NA	chrXII:451786-455413(-)	rRNA	1.240711241806628e-4	683	43.4655929721816	33	30.3985938111288	6	9	12	33	58	66	74	87.8000000000001	111.9	1.464652947939222e-4	259	37.1389961389961	34	31.0981394144516	10	13	16	34	50.5	54	58.3	63	70	4.4797526356964574e-4	1443	36.3187803187803	28	27.0856571440075	6	9	12	28	52	57	62	68	79	1.493848332566491e-4	175	39.2914285714286
RDN37-1	RDN37-1::chrXII:451786-455413(-)	NA	chrXII:451786-455413(-)	rRNA	1.240711241806628e-4	683	43.4655929721816	33	30.3985938111288	6	9	12	33	58	66	74	87.8000000000001	111.9	1.464652947939222e-4	259	37.1389961389961	34	31.0981394144516	10	13	16	34	50.5	54	58.3	63	70	4.4797526356964574e-4	1443	36.3187803187803	28	27.0856571440075	6	9	12	28	52	57	62	68	79	6.97413764403899e-4	817	35.8445532435741
RDN37-1	RDN37-1::chrXII:451575-458432(-)	NA	chrXII:451575-458432(-)	rRNA	6.568684993225136e-4	3616	41.0544800884956	33	28.2722505077767	4	7	10	33	58	64	73	84	103.25	7.905732900459584e-4	1398	29.7846924177396	24	20.7597525628721	3	5	7	24	41	45	51	59	70.1499999999999	3.402500962386221e-4	1096	43.6359489051095	41	36.9004475608525	13	17	20	41	57	61	66	71	79	1.0243531423313082e-5	12	18.5833333333333
RDN37-1	RDN37-1::chrXII:451575-458432(-)	NA	chrXII:451575-458432(-)	rRNA	6.568684993225136e-4	3616	41.0544800884956	33	28.2722505077767	4	7	10	33	58	64	73	84	103.25	7.905732900459584e-4	1398	29.7846924177396	24	20.7597525628721	3	5	7	24	41	45	51	59	70.1499999999999	3.402500962386221e-4	1096	43.6359489051095	41	36.9004475608525	13	17	20	41	57	61	66	71	79	1.4767757801943028e-4	173	41.7630057803468
RDN37-1	RDN37-1::chrXII:451575-458432(-)	NA	chrXII:451575-458432(-)	rRNA	6.568684993225136e-4	3616	41.0544800884956	33	28.2722505077767	4	7	10	33	58	64	73	84	103.25	7.905732900459584e-4	1398	29.7846924177396	24	20.7597525628721	3	5	7	24	41	45	51	59	70.1499999999999	3.402500962386221e-4	1096	43.6359489051095	41	36.9004475608525	13	17	20	41	57	61	66	71	79	1.493848332566491e-4	175	39.2914285714286
RDN37-1	RDN37-1::chrXII:451575-458432(-)	NA	chrXII:451575-458432(-)	rRNA	6.568684993225136e-4	3616	41.0544800884956	33	28.2722505077767	4	7	10	33	58	64	73	84	103.25	7.905732900459584e-4	1398	29.7846924177396	24	20.7597525628721	3	5	7	24	41	45	51	59	70.1499999999999	3.402500962386221e-4	1096	43.6359489051095	41	36.9004475608525	13	17	20	41	57	61	66	71	79	6.97413764403899e-4	817	35.8445532435741
RDN37-1	RDN37-1::chrXII:451575-458432(-)	NA	chrXII:451575-458432(-)	rRNA	6.568684993225136e-4	3616	41.0544800884956	33	28.2722505077767	4	7	10	33	58	64	73	84	103.25	1.464652947939222e-4	259	37.1389961389961	34	31.0981394144516	10	13	16	34	50.5	54	58.3	63	70	0.0016357461287238137	5269	32.0332131334219	25	22.5407839529679	4	6	8	25	46	51	57	64	76	1.0243531423313082e-5	12	18.5833333333333
RDN37-1	RDN37-1::chrXII:451575-458432(-)	NA	chrXII:451575-458432(-)	rRNA	6.568684993225136e-4	3616	41.0544800884956	33	28.2722505077767	4	7	10	33	58	64	73	84	103.25	1.464652947939222e-4	259	37.1389961389961	34	31.0981394144516	10	13	16	34	50.5	54	58.3	63	70	0.0016357461287238137	5269	32.0332131334219	25	22.5407839529679	4	6	8	25	46	51	57	64	76	1.4767757801943028e-4	173	41.7630057803468
RDN37-1	RDN37-1::chrXII:451575-458432(-)	NA	chrXII:451575-458432(-)	rRNA	6.568684993225136e-4	3616	41.0544800884956	33	28.2722505077767	4	7	10	33	58	64	73	84	103.25	1.464652947939222e-4	259	37.1389961389961	34	31.0981394144516	10	13	16	34	50.5	54	58.3	63	70	0.0016357461287238137	5269	32.0332131334219	25	22.5407839529679	4	6	8	25	46	51	57	64	76	1.493848332566491e-4	175	39.2914285714286
RDN37-1	RDN37-1::chrXII:451575-458432(-)	NA	chrXII:451575-458432(-)	rRNA	6.568684993225136e-4	3616	41.0544800884956	33	28.2722505077767	4	7	10	33	58	64	73	84	103.25	1.464652947939222e-4	259	37.1389961389961	34	31.0981394144516	10	13	16	34	50.5	54	58.3	63	70	0.0016357461287238137	5269	32.0332131334219	25	22.5407839529679	4	6	8	25	46	51	57	64	76	6.97413764403899e-4	817	35.8445532435741
RDN37-1	RDN37-1::chrXII:451575-458432(-)	NA	chrXII:451575-458432(-)	rRNA	6.568684993225136e-4	3616	41.0544800884956	33	28.2722505077767	4	7	10	33	58	64	73	84	103.25	1.464652947939222e-4	259	37.1389961389961	34	31.0981394144516	10	13	16	34	50.5	54	58.3	63	70	4.4797526356964574e-4	1443	36.3187803187803	28	27.0856571440075	6	9	12	28	52	57	62	68	79	1.0243531423313082e-5	12	18.5833333333333
RDN37-1	RDN37-1::chrXII:451575-458432(-)	NA	chrXII:451575-458432(-)	rRNA	6.568684993225136e-4	3616	41.0544800884956	33	28.2722505077767	4	7	10	33	58	64	73	84	103.25	1.464652947939222e-4	259	37.1389961389961	34	31.0981394144516	10	13	16	34	50.5	54	58.3	63	70	4.4797526356964574e-4	1443	36.3187803187803	28	27.0856571440075	6	9	12	28	52	57	62	68	79	1.4767757801943028e-4	173	41.7630057803468
RDN37-1	RDN37-1::chrXII:451575-458432(-)	NA	chrXII:451575-458432(-)	rRNA	6.568684993225136e-4	3616	41.0544800884956	33	28.2722505077767	4	7	10	33	58	64	73	84	103.25	1.464652947939222e-4	259	37.1389961389961	34	31.0981394144516	10	13	16	34	50.5	54	58.3	63	70	4.4797526356964574e-4	1443	36.3187803187803	28	27.0856571440075	6	9	12	28	52	57	62	68	79	1.493848332566491e-4	175	39.2914285714286
RDN37-1	RDN37-1::chrXII:451575-458432(-)	NA	chrXII:451575-458432(-)	rRNA	6.568684993225136e-4	3616	41.0544800884956	33	28.2722505077767	4	7	10	33	58	64	73	84	103.25	1.464652947939222e-4	259	37.1389961389961	34	31.0981394144516	10	13	16	34	50.5	54	58.3	63	70	4.4797526356964574e-4	1443	36.3187803187803	28	27.0856571440075	6	9	12	28	52	57	62	68	79	6.97413764403899e-4	817	35.8445532435741
RDN37-1	RDN37-1::chrXII:455414-455932(-)	NA	chrXII:455414-455932(-)	rRNA	1.5622425592294293e-5	86	29.2790697674419	21	19.7846289222639	4	5	6	21	46.25	51	56.5	62.5	67.75	7.905732900459584e-4	1398	29.7846924177396	24	20.7597525628721	3	5	7	24	41	45	51	59	70.1499999999999	3.402500962386221e-4	1096	43.6359489051095	41	36.9004475608525	13	17	20	41	57	61	66	71	79	1.0243531423313082e-5	12	18.5833333333333
RDN37-1	RDN37-1::chrXII:455414-455932(-)	NA	chrXII:455414-455932(-)	rRNA	1.5622425592294293e-5	86	29.2790697674419	21	19.7846289222639	4	5	6	21	46.25	51	56.5	62.5	67.75	7.905732900459584e-4	1398	29.7846924177396	24	20.7597525628721	3	5	7	24	41	45	51	59	70.1499999999999	3.402500962386221e-4	1096	43.6359489051095	41	36.9004475608525	13	17	20	41	57	61	66	71	79	1.4767757801943028e-4	173	41.7630057803468
RDN37-1	RDN37-1::chrXII:455414-455932(-)	NA	chrXII:455414-455932(-)	rRNA	1.5622425592294293e-5	86	29.2790697674419	21	19.7846289222639	4	5	6	21	46.25	51	56.5	62.5	67.75	7.905732900459584e-4	1398	29.7846924177396	24	20.7597525628721	3	5	7	24	41	45	51	59	70.1499999999999	3.402500962386221e-4	1096	43.6359489051095	41	36.9004475608525	13	17	20	41	57	61	66	71	79	1.493848332566491e-4	175	39.2914285714286
RDN37-1	RDN37-1::chrXII:455414-455932(-)	NA	chrXII:455414-455932(-)	rRNA	1.5622425592294293e-5	86	29.2790697674419	21	19.7846289222639	4	5	6	21	46.25	51	56.5	62.5	67.75	7.905732900459584e-4	1398	29.7846924177396	24	20.7597525628721	3	5	7	24	41	45	51	59	70.1499999999999	3.402500962386221e-4	1096	43.6359489051095	41	36.9004475608525	13	17	20	41	57	61	66	71	79	6.97413764403899e-4	817	35.8445532435741
RDN37-1	RDN37-1::chrXII:455933-458432(-)	NA	chrXII:455933-458432(-)	rRNA	6.466957570763684e-5	356	40.9662921348315	34	32.6660376495001	10	14	16	34	56.25	61	66	73.5	95.5	1.464652947939222e-4	259	37.1389961389961	34	31.0981394144516	10	13	16	34	50.5	54	58.3	63	70	1.800593574985409e-5	58	19.9310344827586	15.5	13.9606432775443	3	3.7	6	15.5	25.75	29.8	33.45	40	52.3	1.0243531423313082e-5	12	18.5833333333333
RDN37-1	RDN37-1::chrXII:455933-458432(-)	NA	chrXII:455933-458432(-)	rRNA	6.466957570763684e-5	356	40.9662921348315	34	32.6660376495001	10	14	16	34	56.25	61	66	73.5	95.5	1.464652947939222e-4	259	37.1389961389961	34	31.0981394144516	10	13	16	34	50.5	54	58.3	63	70	1.800593574985409e-5	58	19.9310344827586	15.5	13.9606432775443	3	3.7	6	15.5	25.75	29.8	33.45	40	52.3	1.4767757801943028e-4	173	41.7630057803468
RDN37-1	RDN37-1::chrXII:455933-458432(-)	NA	chrXII:455933-458432(-)	rRNA	6.466957570763684e-5	356	40.9662921348315	34	32.6660376495001	10	14	16	34	56.25	61	66	73.5	95.5	1.464652947939222e-4	259	37.1389961389961	34	31.0981394144516	10	13	16	34	50.5	54	58.3	63	70	1.800593574985409e-5	58	19.9310344827586	15.5	13.9606432775443	3	3.7	6	15.5	25.75	29.8	33.45	40	52.3	1.493848332566491e-4	175	39.2914285714286
RDN37-1	RDN37-1::chrXII:455933-458432(-)	NA	chrXII:455933-458432(-)	rRNA	6.466957570763684e-5	356	40.9662921348315	34	32.6660376495001	10	14	16	34	56.25	61	66	73.5	95.5	1.464652947939222e-4	259	37.1389961389961	34	31.0981394144516	10	13	16	34	50.5	54	58.3	63	70	1.800593574985409e-5	58	19.9310344827586	15.5	13.9606432775443	3	3.7	6	15.5	25.75	29.8	33.45	40	52.3	6.97413764403899e-4	817	35.8445532435741
RDN37-1	RDN37-1::chrXII:451786-455413(-)	NA	chrXII:451786-455413(-)	rRNA	1.240711241806628e-4	683	43.4655929721816	33	30.3985938111288	6	9	12	33	58	66	74	87.8000000000001	111.9	1.5212032548094623e-4	269	32.9814126394052	24	21.6341089135093	3	5	7.2	24	42	48	55.8	63	78.2	3.402500962386221e-4	1096	43.6359489051095	41	36.9004475608525	13	17	20	41	57	61	66	71	79	1.0243531423313082e-5	12	18.5833333333333
RDN37-1	RDN37-1::chrXII:451786-455413(-)	NA	chrXII:451786-455413(-)	rRNA	1.240711241806628e-4	683	43.4655929721816	33	30.3985938111288	6	9	12	33	58	66	74	87.8000000000001	111.9	1.5212032548094623e-4	269	32.9814126394052	24	21.6341089135093	3	5	7.2	24	42	48	55.8	63	78.2	3.402500962386221e-4	1096	43.6359489051095	41	36.9004475608525	13	17	20	41	57	61	66	71	79	1.4767757801943028e-4	173	41.7630057803468
RDN37-1	RDN37-1::chrXII:451786-455413(-)	NA	chrXII:451786-455413(-)	rRNA	1.240711241806628e-4	683	43.4655929721816	33	30.3985938111288	6	9	12	33	58	66	74	87.8000000000001	111.9	1.5212032548094623e-4	269	32.9814126394052	24	21.6341089135093	3	5	7.2	24	42	48	55.8	63	78.2	3.402500962386221e-4	1096	43.6359489051095	41	36.9004475608525	13	17	20	41	57	61	66	71	79	1.493848332566491e-4	175	39.2914285714286
RDN37-1	RDN37-1::chrXII:451786-455413(-)	NA	chrXII:451786-455413(-)	rRNA	1.240711241806628e-4	683	43.4655929721816	33	30.3985938111288	6	9	12	33	58	66	74	87.8000000000001	111.9	1.5212032548094623e-4	269	32.9814126394052	24	21.6341089135093	3	5	7.2	24	42	48	55.8	63	78.2	3.402500962386221e-4	1096	43.6359489051095	41	36.9004475608525	13	17	20	41	57	61	66	71	79	6.97413764403899e-4	817	35.8445532435741
RDN37-1	RDN37-1::chrXII:455414-455932(-)	NA	chrXII:455414-455932(-)	rRNA	1.5622425592294293e-5	86	29.2790697674419	21	19.7846289222639	4	5	6	21	46.25	51	56.5	62.5	67.75	9.613552167940839e-6	17	25.6470588235294	21	20.0472194984596	5	7.4	10.6	21	26	29.2	42	55.6	65.6	0.0016357461287238137	5269	32.0332131334219	25	22.5407839529679	4	6	8	25	46	51	57	64	76	1.0243531423313082e-5	12	18.5833333333333
RDN37-1	RDN37-1::chrXII:455414-455932(-)	NA	chrXII:455414-455932(-)	rRNA	1.5622425592294293e-5	86	29.2790697674419	21	19.7846289222639	4	5	6	21	46.25	51	56.5	62.5	67.75	9.613552167940839e-6	17	25.6470588235294	21	20.0472194984596	5	7.4	10.6	21	26	29.2	42	55.6	65.6	0.0016357461287238137	5269	32.0332131334219	25	22.5407839529679	4	6	8	25	46	51	57	64	76	1.4767757801943028e-4	173	41.7630057803468
RDN37-1	RDN37-1::chrXII:455414-455932(-)	NA	chrXII:455414-455932(-)	rRNA	1.5622425592294293e-5	86	29.2790697674419	21	19.7846289222639	4	5	6	21	46.25	51	56.5	62.5	67.75	9.613552167940839e-6	17	25.6470588235294	21	20.0472194984596	5	7.4	10.6	21	26	29.2	42	55.6	65.6	0.0016357461287238137	5269	32.0332131334219	25	22.5407839529679	4	6	8	25	46	51	57	64	76	1.493848332566491e-4	175	39.2914285714286
RDN37-1	RDN37-1::chrXII:455414-455932(-)	NA	chrXII:455414-455932(-)	rRNA	1.5622425592294293e-5	86	29.2790697674419	21	19.7846289222639	4	5	6	21	46.25	51	56.5	62.5	67.75	9.613552167940839e-6	17	25.6470588235294	21	20.0472194984596	5	7.4	10.6	21	26	29.2	42	55.6	65.6	0.0016357461287238137	5269	32.0332131334219	25	22.5407839529679	4	6	8	25	46	51	57	64	76	6.97413764403899e-4	817	35.8445532435741
RDN37-1	RDN37-1::chrXII:455933-458432(-)	NA	chrXII:455933-458432(-)	rRNA	6.466957570763684e-5	356	40.9662921348315	34	32.6660376495001	10	14	16	34	56.25	61	66	73.5	95.5	9.613552167940839e-6	17	25.6470588235294	21	20.0472194984596	5	7.4	10.6	21	26	29.2	42	55.6	65.6	3.402500962386221e-4	1096	43.6359489051095	41	36.9004475608525	13	17	20	41	57	61	66	71	79	1.0243531423313082e-5	12	18.5833333333333
RDN37-1	RDN37-1::chrXII:455933-458432(-)	NA	chrXII:455933-458432(-)	rRNA	6.466957570763684e-5	356	40.9662921348315	34	32.6660376495001	10	14	16	34	56.25	61	66	73.5	95.5	9.613552167940839e-6	17	25.6470588235294	21	20.0472194984596	5	7.4	10.6	21	26	29.2	42	55.6	65.6	3.402500962386221e-4	1096	43.6359489051095	41	36.9004475608525	13	17	20	41	57	61	66	71	79	1.4767757801943028e-4	173	41.7630057803468
RDN37-1	RDN37-1::chrXII:455933-458432(-)	NA	chrXII:455933-458432(-)	rRNA	6.466957570763684e-5	356	40.9662921348315	34	32.6660376495001	10	14	16	34	56.25	61	66	73.5	95.5	9.613552167940839e-6	17	25.6470588235294	21	20.0472194984596	5	7.4	10.6	21	26	29.2	42	55.6	65.6	3.402500962386221e-4	1096	43.6359489051095	41	36.9004475608525	13	17	20	41	57	61	66	71	79	1.493848332566491e-4	175	39.2914285714286
RDN37-1	RDN37-1::chrXII:455933-458432(-)	NA	chrXII:455933-458432(-)	rRNA	6.466957570763684e-5	356	40.9662921348315	34	32.6660376495001	10	14	16	34	56.25	61	66	73.5	95.5	9.613552167940839e-6	17	25.6470588235294	21	20.0472194984596	5	7.4	10.6	21	26	29.2	42	55.6	65.6	3.402500962386221e-4	1096	43.6359489051095	41	36.9004475608525	13	17	20	41	57	61	66	71	79	6.97413764403899e-4	817	35.8445532435741
RDN37-1	RDN37-1::chrXII:451786-455413(-)	NA	chrXII:451786-455413(-)	rRNA	1.240711241806628e-4	683	43.4655929721816	33	30.3985938111288	6	9	12	33	58	66	74	87.8000000000001	111.9	7.905732900459584e-4	1398	29.7846924177396	24	20.7597525628721	3	5	7	24	41	45	51	59	70.1499999999999	3.402500962386221e-4	1096	43.6359489051095	41	36.9004475608525	13	17	20	41	57	61	66	71	79	1.0243531423313082e-5	12	18.5833333333333
RDN37-1	RDN37-1::chrXII:451786-455413(-)	NA	chrXII:451786-455413(-)	rRNA	1.240711241806628e-4	683	43.4655929721816	33	30.3985938111288	6	9	12	33	58	66	74	87.8000000000001	111.9	7.905732900459584e-4	1398	29.7846924177396	24	20.7597525628721	3	5	7	24	41	45	51	59	70.1499999999999	3.402500962386221e-4	1096	43.6359489051095	41	36.9004475608525	13	17	20	41	57	61	66	71	79	1.4767757801943028e-4	173	41.7630057803468
RDN37-1	RDN37-1::chrXII:451786-455413(-)	NA	chrXII:451786-455413(-)	rRNA	1.240711241806628e-4	683	43.4655929721816	33	30.3985938111288	6	9	12	33	58	66	74	87.8000000000001	111.9	7.905732900459584e-4	1398	29.7846924177396	24	20.7597525628721	3	5	7	24	41	45	51	59	70.1499999999999	3.402500962386221e-4	1096	43.6359489051095	41	36.9004475608525	13	17	20	41	57	61	66	71	79	1.493848332566491e-4	175	39.2914285714286
RDN37-1	RDN37-1::chrXII:451786-455413(-)	NA	chrXII:451786-455413(-)	rRNA	1.240711241806628e-4	683	43.4655929721816	33	30.3985938111288	6	9	12	33	58	66	74	87.8000000000001	111.9	7.905732900459584e-4	1398	29.7846924177396	24	20.7597525628721	3	5	7	24	41	45	51	59	70.1499999999999	3.402500962386221e-4	1096	43.6359489051095	41	36.9004475608525	13	17	20	41	57	61	66	71	79	6.97413764403899e-4	817	35.8445532435741
RDN37-1	RDN37-1::chrXII:451575-458432(-)	NA	chrXII:451575-458432(-)	rRNA	6.568684993225136e-4	3616	41.0544800884956	33	28.2722505077767	4	7	10	33	58	64	73	84	103.25	7.905732900459584e-4	1398	29.7846924177396	24	20.7597525628721	3	5	7	24	41	45	51	59	70.1499999999999	1.800593574985409e-5	58	19.9310344827586	15.5	13.9606432775443	3	3.7	6	15.5	25.75	29.8	33.45	40	52.3	1.0243531423313082e-5	12	18.5833333333333
RDN37-1	RDN37-1::chrXII:451575-458432(-)	NA	chrXII:451575-458432(-)	rRNA	6.568684993225136e-4	3616	41.0544800884956	33	28.2722505077767	4	7	10	33	58	64	73	84	103.25	7.905732900459584e-4	1398	29.7846924177396	24	20.7597525628721	3	5	7	24	41	45	51	59	70.1499999999999	1.800593574985409e-5	58	19.9310344827586	15.5	13.9606432775443	3	3.7	6	15.5	25.75	29.8	33.45	40	52.3	1.4767757801943028e-4	173	41.7630057803468
RDN37-1	RDN37-1::chrXII:451575-458432(-)	NA	chrXII:451575-458432(-)	rRNA	6.568684993225136e-4	3616	41.0544800884956	33	28.2722505077767	4	7	10	33	58	64	73	84	103.25	7.905732900459584e-4	1398	29.7846924177396	24	20.7597525628721	3	5	7	24	41	45	51	59	70.1499999999999	1.800593574985409e-5	58	19.9310344827586	15.5	13.9606432775443	3	3.7	6	15.5	25.75	29.8	33.45	40	52.3	1.493848332566491e-4	175	39.2914285714286
RDN37-1	RDN37-1::chrXII:451575-458432(-)	NA	chrXII:451575-458432(-)	rRNA	6.568684993225136e-4	3616	41.0544800884956	33	28.2722505077767	4	7	10	33	58	64	73	84	103.25	7.905732900459584e-4	1398	29.7846924177396	24	20.7597525628721	3	5	7	24	41	45	51	59	70.1499999999999	1.800593574985409e-5	58	19.9310344827586	15.5	13.9606432775443	3	3.7	6	15.5	25.75	29.8	33.45	40	52.3	6.97413764403899e-4	817	35.8445532435741
RDN37-1	RDN37-1::chrXII:455414-455932(-)	NA	chrXII:455414-455932(-)	rRNA	1.5622425592294293e-5	86	29.2790697674419	21	19.7846289222639	4	5	6	21	46.25	51	56.5	62.5	67.75	9.613552167940839e-6	17	25.6470588235294	21	20.0472194984596	5	7.4	10.6	21	26	29.2	42	55.6	65.6	3.402500962386221e-4	1096	43.6359489051095	41	36.9004475608525	13	17	20	41	57	61	66	71	79	1.0243531423313082e-5	12	18.5833333333333
RDN37-1	RDN37-1::chrXII:455414-455932(-)	NA	chrXII:455414-455932(-)	rRNA	1.5622425592294293e-5	86	29.2790697674419	21	19.7846289222639	4	5	6	21	46.25	51	56.5	62.5	67.75	9.613552167940839e-6	17	25.6470588235294	21	20.0472194984596	5	7.4	10.6	21	26	29.2	42	55.6	65.6	3.402500962386221e-4	1096	43.6359489051095	41	36.9004475608525	13	17	20	41	57	61	66	71	79	1.4767757801943028e-4	173	41.7630057803468
RDN37-1	RDN37-1::chrXII:455414-455932(-)	NA	chrXII:455414-455932(-)	rRNA	1.5622425592294293e-5	86	29.2790697674419	21	19.7846289222639	4	5	6	21	46.25	51	56.5	62.5	67.75	9.613552167940839e-6	17	25.6470588235294	21	20.0472194984596	5	7.4	10.6	21	26	29.2	42	55.6	65.6	3.402500962386221e-4	1096	43.6359489051095	41	36.9004475608525	13	17	20	41	57	61	66	71	79	1.493848332566491e-4	175	39.2914285714286
RDN37-1	RDN37-1::chrXII:455414-455932(-)	NA	chrXII:455414-455932(-)	rRNA	1.5622425592294293e-5	86	29.2790697674419	21	19.7846289222639	4	5	6	21	46.25	51	56.5	62.5	67.75	9.613552167940839e-6	17	25.6470588235294	21	20.0472194984596	5	7.4	10.6	21	26	29.2	42	55.6	65.6	3.402500962386221e-4	1096	43.6359489051095	41	36.9004475608525	13	17	20	41	57	61	66	71	79	6.97413764403899e-4	817	35.8445532435741
RDN37-1	RDN37-1::chrXII:451575-458432(-)	NA	chrXII:451575-458432(-)	rRNA	6.568684993225136e-4	3616	41.0544800884956	33	28.2722505077767	4	7	10	33	58	64	73	84	103.25	9.613552167940839e-6	17	25.6470588235294	21	20.0472194984596	5	7.4	10.6	21	26	29.2	42	55.6	65.6	3.402500962386221e-4	1096	43.6359489051095	41	36.9004475608525	13	17	20	41	57	61	66	71	79	1.0243531423313082e-5	12	18.5833333333333
RDN37-1	RDN37-1::chrXII:451575-458432(-)	NA	chrXII:451575-458432(-)	rRNA	6.568684993225136e-4	3616	41.0544800884956	33	28.2722505077767	4	7	10	33	58	64	73	84	103.25	9.613552167940839e-6	17	25.6470588235294	21	20.0472194984596	5	7.4	10.6	21	26	29.2	42	55.6	65.6	3.402500962386221e-4	1096	43.6359489051095	41	36.9004475608525	13	17	20	41	57	61	66	71	79	1.4767757801943028e-4	173	41.7630057803468
RDN37-1	RDN37-1::chrXII:451575-458432(-)	NA	chrXII:451575-458432(-)	rRNA	6.568684993225136e-4	3616	41.0544800884956	33	28.2722505077767	4	7	10	33	58	64	73	84	103.25	9.613552167940839e-6	17	25.6470588235294	21	20.0472194984596	5	7.4	10.6	21	26	29.2	42	55.6	65.6	3.402500962386221e-4	1096	43.6359489051095	41	36.9004475608525	13	17	20	41	57	61	66	71	79	1.493848332566491e-4	175	39.2914285714286
RDN37-1	RDN37-1::chrXII:451575-458432(-)	NA	chrXII:451575-458432(-)	rRNA	6.568684993225136e-4	3616	41.0544800884956	33	28.2722505077767	4	7	10	33	58	64	73	84	103.25	9.613552167940839e-6	17	25.6470588235294	21	20.0472194984596	5	7.4	10.6	21	26	29.2	42	55.6	65.6	3.402500962386221e-4	1096	43.6359489051095	41	36.9004475608525	13	17	20	41	57	61	66	71	79	6.97413764403899e-4	817	35.8445532435741
RDN37-1	RDN37-1::chrXII:455933-458432(-)	NA	chrXII:455933-458432(-)	rRNA	6.466957570763684e-5	356	40.9662921348315	34	32.6660376495001	10	14	16	34	56.25	61	66	73.5	95.5	1.5212032548094623e-4	269	32.9814126394052	24	21.6341089135093	3	5	7.2	24	42	48	55.8	63	78.2	0.0016357461287238137	5269	32.0332131334219	25	22.5407839529679	4	6	8	25	46	51	57	64	76	1.0243531423313082e-5	12	18.5833333333333
RDN37-1	RDN37-1::chrXII:455933-458432(-)	NA	chrXII:455933-458432(-)	rRNA	6.466957570763684e-5	356	40.9662921348315	34	32.6660376495001	10	14	16	34	56.25	61	66	73.5	95.5	1.5212032548094623e-4	269	32.9814126394052	24	21.6341089135093	3	5	7.2	24	42	48	55.8	63	78.2	0.0016357461287238137	5269	32.0332131334219	25	22.5407839529679	4	6	8	25	46	51	57	64	76	1.4767757801943028e-4	173	41.7630057803468
RDN37-1	RDN37-1::chrXII:455933-458432(-)	NA	chrXII:455933-458432(-)	rRNA	6.466957570763684e-5	356	40.9662921348315	34	32.6660376495001	10	14	16	34	56.25	61	66	73.5	95.5	1.5212032548094623e-4	269	32.9814126394052	24	21.6341089135093	3	5	7.2	24	42	48	55.8	63	78.2	0.0016357461287238137	5269	32.0332131334219	25	22.5407839529679	4	6	8	25	46	51	57	64	76	1.493848332566491e-4	175	39.2914285714286
RDN37-1	RDN37-1::chrXII:455933-458432(-)	NA	chrXII:455933-458432(-)	rRNA	6.466957570763684e-5	356	40.9662921348315	34	32.6660376495001	10	14	16	34	56.25	61	66	73.5	95.5	1.5212032548094623e-4	269	32.9814126394052	24	21.6341089135093	3	5	7.2	24	42	48	55.8	63	78.2	0.0016357461287238137	5269	32.0332131334219	25	22.5407839529679	4	6	8	25	46	51	57	64	76	6.97413764403899e-4	817	35.8445532435741
RDN37-1	RDN37-1::chrXII:455414-455932(-)	NA	chrXII:455414-455932(-)	rRNA	1.5622425592294293e-5	86	29.2790697674419	21	19.7846289222639	4	5	6	21	46.25	51	56.5	62.5	67.75	1.464652947939222e-4	259	37.1389961389961	34	31.0981394144516	10	13	16	34	50.5	54	58.3	63	70	4.4797526356964574e-4	1443	36.3187803187803	28	27.0856571440075	6	9	12	28	52	57	62	68	79	1.0243531423313082e-5	12	18.5833333333333
RDN37-1	RDN37-1::chrXII:455414-455932(-)	NA	chrXII:455414-455932(-)	rRNA	1.5622425592294293e-5	86	29.2790697674419	21	19.7846289222639	4	5	6	21	46.25	51	56.5	62.5	67.75	1.464652947939222e-4	259	37.1389961389961	34	31.0981394144516	10	13	16	34	50.5	54	58.3	63	70	4.4797526356964574e-4	1443	36.3187803187803	28	27.0856571440075	6	9	12	28	52	57	62	68	79	1.4767757801943028e-4	173	41.7630057803468
RDN37-1	RDN37-1::chrXII:455414-455932(-)	NA	chrXII:455414-455932(-)	rRNA	1.5622425592294293e-5	86	29.2790697674419	21	19.7846289222639	4	5	6	21	46.25	51	56.5	62.5	67.75	1.464652947939222e-4	259	37.1389961389961	34	31.0981394144516	10	13	16	34	50.5	54	58.3	63	70	4.4797526356964574e-4	1443	36.3187803187803	28	27.0856571440075	6	9	12	28	52	57	62	68	79	1.493848332566491e-4	175	39.2914285714286
RDN37-1	RDN37-1::chrXII:455414-455932(-)	NA	chrXII:455414-455932(-)	rRNA	1.5622425592294293e-5	86	29.2790697674419	21	19.7846289222639	4	5	6	21	46.25	51	56.5	62.5	67.75	1.464652947939222e-4	259	37.1389961389961	34	31.0981394144516	10	13	16	34	50.5	54	58.3	63	70	4.4797526356964574e-4	1443	36.3187803187803	28	27.0856571440075	6	9	12	28	52	57	62	68	79	6.97413764403899e-4	817	35.8445532435741
RDN37-1	RDN37-1::chrXII:451786-455413(-)	NA	chrXII:451786-455413(-)	rRNA	1.240711241806628e-4	683	43.4655929721816	33	30.3985938111288	6	9	12	33	58	66	74	87.8000000000001	111.9	1.5212032548094623e-4	269	32.9814126394052	24	21.6341089135093	3	5	7.2	24	42	48	55.8	63	78.2	1.800593574985409e-5	58	19.9310344827586	15.5	13.9606432775443	3	3.7	6	15.5	25.75	29.8	33.45	40	52.3	1.0243531423313082e-5	12	18.5833333333333
RDN37-1	RDN37-1::chrXII:451786-455413(-)	NA	chrXII:451786-455413(-)	rRNA	1.240711241806628e-4	683	43.4655929721816	33	30.3985938111288	6	9	12	33	58	66	74	87.8000000000001	111.9	1.5212032548094623e-4	269	32.9814126394052	24	21.6341089135093	3	5	7.2	24	42	48	55.8	63	78.2	1.800593574985409e-5	58	19.9310344827586	15.5	13.9606432775443	3	3.7	6	15.5	25.75	29.8	33.45	40	52.3	1.4767757801943028e-4	173	41.7630057803468
RDN37-1	RDN37-1::chrXII:451786-455413(-)	NA	chrXII:451786-455413(-)	rRNA	1.240711241806628e-4	683	43.4655929721816	33	30.3985938111288	6	9	12	33	58	66	74	87.8000000000001	111.9	1.5212032548094623e-4	269	32.9814126394052	24	21.6341089135093	3	5	7.2	24	42	48	55.8	63	78.2	1.800593574985409e-5	58	19.9310344827586	15.5	13.9606432775443	3	3.7	6	15.5	25.75	29.8	33.45	40	52.3	1.493848332566491e-4	175	39.2914285714286
RDN37-1	RDN37-1::chrXII:451786-455413(-)	NA	chrXII:451786-455413(-)	rRNA	1.240711241806628e-4	683	43.4655929721816	33	30.3985938111288	6	9	12	33	58	66	74	87.8000000000001	111.9	1.5212032548094623e-4	269	32.9814126394052	24	21.6341089135093	3	5	7.2	24	42	48	55.8	63	78.2	1.800593574985409e-5	58	19.9310344827586	15.5	13.9606432775443	3	3.7	6	15.5	25.75	29.8	33.45	40	52.3	6.97413764403899e-4	817	35.8445532435741
RDN37-1	RDN37-1::chrXII:451575-458432(-)	NA	chrXII:451575-458432(-)	rRNA	6.568684993225136e-4	3616	41.0544800884956	33	28.2722505077767	4	7	10	33	58	64	73	84	103.25	1.464652947939222e-4	259	37.1389961389961	34	31.0981394144516	10	13	16	34	50.5	54	58.3	63	70	1.800593574985409e-5	58	19.9310344827586	15.5	13.9606432775443	3	3.7	6	15.5	25.75	29.8	33.45	40	52.3	1.0243531423313082e-5	12	18.5833333333333
RDN37-1	RDN37-1::chrXII:451575-458432(-)	NA	chrXII:451575-458432(-)	rRNA	6.568684993225136e-4	3616	41.0544800884956	33	28.2722505077767	4	7	10	33	58	64	73	84	103.25	1.464652947939222e-4	259	37.1389961389961	34	31.0981394144516	10	13	16	34	50.5	54	58.3	63	70	1.800593574985409e-5	58	19.9310344827586	15.5	13.9606432775443	3	3.7	6	15.5	25.75	29.8	33.45	40	52.3	1.4767757801943028e-4	173	41.7630057803468
RDN37-1	RDN37-1::chrXII:451575-458432(-)	NA	chrXII:451575-458432(-)	rRNA	6.568684993225136e-4	3616	41.0544800884956	33	28.2722505077767	4	7	10	33	58	64	73	84	103.25	1.464652947939222e-4	259	37.1389961389961	34	31.0981394144516	10	13	16	34	50.5	54	58.3	63	70	1.800593574985409e-5	58	19.9310344827586	15.5	13.9606432775443	3	3.7	6	15.5	25.75	29.8	33.45	40	52.3	1.493848332566491e-4	175	39.2914285714286
RDN37-1	RDN37-1::chrXII:451575-458432(-)	NA	chrXII:451575-458432(-)	rRNA	6.568684993225136e-4	3616	41.0544800884956	33	28.2722505077767	4	7	10	33	58	64	73	84	103.25	1.464652947939222e-4	259	37.1389961389961	34	31.0981394144516	10	13	16	34	50.5	54	58.3	63	70	1.800593574985409e-5	58	19.9310344827586	15.5	13.9606432775443	3	3.7	6	15.5	25.75	29.8	33.45	40	52.3	6.97413764403899e-4	817	35.8445532435741
RDN37-1	RDN37-1::chrXII:455414-455932(-)	NA	chrXII:455414-455932(-)	rRNA	1.5622425592294293e-5	86	29.2790697674419	21	19.7846289222639	4	5	6	21	46.25	51	56.5	62.5	67.75	1.464652947939222e-4	259	37.1389961389961	34	31.0981394144516	10	13	16	34	50.5	54	58.3	63	70	0.0016357461287238137	5269	32.0332131334219	25	22.5407839529679	4	6	8	25	46	51	57	64	76	1.0243531423313082e-5	12	18.5833333333333
RDN37-1	RDN37-1::chrXII:455414-455932(-)	NA	chrXII:455414-455932(-)	rRNA	1.5622425592294293e-5	86	29.2790697674419	21	19.7846289222639	4	5	6	21	46.25	51	56.5	62.5	67.75	1.464652947939222e-4	259	37.1389961389961	34	31.0981394144516	10	13	16	34	50.5	54	58.3	63	70	0.0016357461287238137	5269	32.0332131334219	25	22.5407839529679	4	6	8	25	46	51	57	64	76	1.4767757801943028e-4	173	41.7630057803468
RDN37-1	RDN37-1::chrXII:455414-455932(-)	NA	chrXII:455414-455932(-)	rRNA	1.5622425592294293e-5	86	29.2790697674419	21	19.7846289222639	4	5	6	21	46.25	51	56.5	62.5	67.75	1.464652947939222e-4	259	37.1389961389961	34	31.0981394144516	10	13	16	34	50.5	54	58.3	63	70	0.0016357461287238137	5269	32.0332131334219	25	22.5407839529679	4	6	8	25	46	51	57	64	76	1.493848332566491e-4	175	39.2914285714286
RDN37-1	RDN37-1::chrXII:455414-455932(-)	NA	chrXII:455414-455932(-)	rRNA	1.5622425592294293e-5	86	29.2790697674419	21	19.7846289222639	4	5	6	21	46.25	51	56.5	62.5	67.75	1.464652947939222e-4	259	37.1389961389961	34	31.0981394144516	10	13	16	34	50.5	54	58.3	63	70	0.0016357461287238137	5269	32.0332131334219	25	22.5407839529679	4	6	8	25	46	51	57	64	76	6.97413764403899e-4	817	35.8445532435741
RDN37-1	RDN37-1::chrXII:451575-458432(-)	NA	chrXII:451575-458432(-)	rRNA	6.568684993225136e-4	3616	41.0544800884956	33	28.2722505077767	4	7	10	33	58	64	73	84	103.25	1.464652947939222e-4	259	37.1389961389961	34	31.0981394144516	10	13	16	34	50.5	54	58.3	63	70	3.402500962386221e-4	1096	43.6359489051095	41	36.9004475608525	13	17	20	41	57	61	66	71	79	1.0243531423313082e-5	12	18.5833333333333
RDN37-1	RDN37-1::chrXII:451575-458432(-)	NA	chrXII:451575-458432(-)	rRNA	6.568684993225136e-4	3616	41.0544800884956	33	28.2722505077767	4	7	10	33	58	64	73	84	103.25	1.464652947939222e-4	259	37.1389961389961	34	31.0981394144516	10	13	16	34	50.5	54	58.3	63	70	3.402500962386221e-4	1096	43.6359489051095	41	36.9004475608525	13	17	20	41	57	61	66	71	79	1.4767757801943028e-4	173	41.7630057803468
RDN37-1	RDN37-1::chrXII:451575-458432(-)	NA	chrXII:451575-458432(-)	rRNA	6.568684993225136e-4	3616	41.0544800884956	33	28.2722505077767	4	7	10	33	58	64	73	84	103.25	1.464652947939222e-4	259	37.1389961389961	34	31.0981394144516	10	13	16	34	50.5	54	58.3	63	70	3.402500962386221e-4	1096	43.6359489051095	41	36.9004475608525	13	17	20	41	57	61	66	71	79	1.493848332566491e-4	175	39.2914285714286
RDN37-1	RDN37-1::chrXII:451575-458432(-)	NA	chrXII:451575-458432(-)	rRNA	6.568684993225136e-4	3616	41.0544800884956	33	28.2722505077767	4	7	10	33	58	64	73	84	103.25	1.464652947939222e-4	259	37.1389961389961	34	31.0981394144516	10	13	16	34	50.5	54	58.3	63	70	3.402500962386221e-4	1096	43.6359489051095	41	36.9004475608525	13	17	20	41	57	61	66	71	79	6.97413764403899e-4	817	35.8445532435741
RDN37-1	RDN37-1::chrXII:455933-458432(-)	NA	chrXII:455933-458432(-)	rRNA	6.466957570763684e-5	356	40.9662921348315	34	32.6660376495001	10	14	16	34	56.25	61	66	73.5	95.5	7.905732900459584e-4	1398	29.7846924177396	24	20.7597525628721	3	5	7	24	41	45	51	59	70.1499999999999	0.0016357461287238137	5269	32.0332131334219	25	22.5407839529679	4	6	8	25	46	51	57	64	76	1.0243531423313082e-5	12	18.5833333333333
RDN37-1	RDN37-1::chrXII:455933-458432(-)	NA	chrXII:455933-458432(-)	rRNA	6.466957570763684e-5	356	40.9662921348315	34	32.6660376495001	10	14	16	34	56.25	61	66	73.5	95.5	7.905732900459584e-4	1398	29.7846924177396	24	20.7597525628721	3	5	7	24	41	45	51	59	70.1499999999999	0.0016357461287238137	5269	32.0332131334219	25	22.5407839529679	4	6	8	25	46	51	57	64	76	1.4767757801943028e-4	173	41.7630057803468
RDN37-1	RDN37-1::chrXII:455933-458432(-)	NA	chrXII:455933-458432(-)	rRNA	6.466957570763684e-5	356	40.9662921348315	34	32.6660376495001	10	14	16	34	56.25	61	66	73.5	95.5	7.905732900459584e-4	1398	29.7846924177396	24	20.7597525628721	3	5	7	24	41	45	51	59	70.1499999999999	0.0016357461287238137	5269	32.0332131334219	25	22.5407839529679	4	6	8	25	46	51	57	64	76	1.493848332566491e-4	175	39.2914285714286
RDN37-1	RDN37-1::chrXII:455933-458432(-)	NA	chrXII:455933-458432(-)	rRNA	6.466957570763684e-5	356	40.9662921348315	34	32.6660376495001	10	14	16	34	56.25	61	66	73.5	95.5	7.905732900459584e-4	1398	29.7846924177396	24	20.7597525628721	3	5	7	24	41	45	51	59	70.1499999999999	0.0016357461287238137	5269	32.0332131334219	25	22.5407839529679	4	6	8	25	46	51	57	64	76	6.97413764403899e-4	817	35.8445532435741
RDN37-1	RDN37-1::chrXII:451786-455413(-)	NA	chrXII:451786-455413(-)	rRNA	1.240711241806628e-4	683	43.4655929721816	33	30.3985938111288	6	9	12	33	58	66	74	87.8000000000001	111.9	7.905732900459584e-4	1398	29.7846924177396	24	20.7597525628721	3	5	7	24	41	45	51	59	70.1499999999999	0.0016357461287238137	5269	32.0332131334219	25	22.5407839529679	4	6	8	25	46	51	57	64	76	1.0243531423313082e-5	12	18.5833333333333
RDN37-1	RDN37-1::chrXII:451786-455413(-)	NA	chrXII:451786-455413(-)	rRNA	1.240711241806628e-4	683	43.4655929721816	33	30.3985938111288	6	9	12	33	58	66	74	87.8000000000001	111.9	7.905732900459584e-4	1398	29.7846924177396	24	20.7597525628721	3	5	7	24	41	45	51	59	70.1499999999999	0.0016357461287238137	5269	32.0332131334219	25	22.5407839529679	4	6	8	25	46	51	57	64	76	1.4767757801943028e-4	173	41.7630057803468
RDN37-1	RDN37-1::chrXII:451786-455413(-)	NA	chrXII:451786-455413(-)	rRNA	1.240711241806628e-4	683	43.4655929721816	33	30.3985938111288	6	9	12	33	58	66	74	87.8000000000001	111.9	7.905732900459584e-4	1398	29.7846924177396	24	20.7597525628721	3	5	7	24	41	45	51	59	70.1499999999999	0.0016357461287238137	5269	32.0332131334219	25	22.5407839529679	4	6	8	25	46	51	57	64	76	1.493848332566491e-4	175	39.2914285714286
RDN37-1	RDN37-1::chrXII:451786-455413(-)	NA	chrXII:451786-455413(-)	rRNA	1.240711241806628e-4	683	43.4655929721816	33	30.3985938111288	6	9	12	33	58	66	74	87.8000000000001	111.9	7.905732900459584e-4	1398	29.7846924177396	24	20.7597525628721	3	5	7	24	41	45	51	59	70.1499999999999	0.0016357461287238137	5269	32.0332131334219	25	22.5407839529679	4	6	8	25	46	51	57	64	76	6.97413764403899e-4	817	35.8445532435741
RDN37-1	RDN37-1::chrXII:455414-455932(-)	NA	chrXII:455414-455932(-)	rRNA	1.5622425592294293e-5	86	29.2790697674419	21	19.7846289222639	4	5	6	21	46.25	51	56.5	62.5	67.75	9.613552167940839e-6	17	25.6470588235294	21	20.0472194984596	5	7.4	10.6	21	26	29.2	42	55.6	65.6	1.800593574985409e-5	58	19.9310344827586	15.5	13.9606432775443	3	3.7	6	15.5	25.75	29.8	33.45	40	52.3	1.0243531423313082e-5	12	18.5833333333333
RDN37-1	RDN37-1::chrXII:455414-455932(-)	NA	chrXII:455414-455932(-)	rRNA	1.5622425592294293e-5	86	29.2790697674419	21	19.7846289222639	4	5	6	21	46.25	51	56.5	62.5	67.75	9.613552167940839e-6	17	25.6470588235294	21	20.0472194984596	5	7.4	10.6	21	26	29.2	42	55.6	65.6	1.800593574985409e-5	58	19.9310344827586	15.5	13.9606432775443	3	3.7	6	15.5	25.75	29.8	33.45	40	52.3	1.4767757801943028e-4	173	41.7630057803468
RDN37-1	RDN37-1::chrXII:455414-455932(-)	NA	chrXII:455414-455932(-)	rRNA	1.5622425592294293e-5	86	29.2790697674419	21	19.7846289222639	4	5	6	21	46.25	51	56.5	62.5	67.75	9.613552167940839e-6	17	25.6470588235294	21	20.0472194984596	5	7.4	10.6	21	26	29.2	42	55.6	65.6	1.800593574985409e-5	58	19.9310344827586	15.5	13.9606432775443	3	3.7	6	15.5	25.75	29.8	33.45	40	52.3	1.493848332566491e-4	175	39.2914285714286
RDN37-1	RDN37-1::chrXII:455414-455932(-)	NA	chrXII:455414-455932(-)	rRNA	1.5622425592294293e-5	86	29.2790697674419	21	19.7846289222639	4	5	6	21	46.25	51	56.5	62.5	67.75	9.613552167940839e-6	17	25.6470588235294	21	20.0472194984596	5	7.4	10.6	21	26	29.2	42	55.6	65.6	1.800593574985409e-5	58	19.9310344827586	15.5	13.9606432775443	3	3.7	6	15.5	25.75	29.8	33.45	40	52.3	6.97413764403899e-4	817	35.8445532435741
RDN37-1	RDN37-1::chrXII:451575-458432(-)	NA	chrXII:451575-458432(-)	rRNA	6.568684993225136e-4	3616	41.0544800884956	33	28.2722505077767	4	7	10	33	58	64	73	84	103.25	9.613552167940839e-6	17	25.6470588235294	21	20.0472194984596	5	7.4	10.6	21	26	29.2	42	55.6	65.6	1.800593574985409e-5	58	19.9310344827586	15.5	13.9606432775443	3	3.7	6	15.5	25.75	29.8	33.45	40	52.3	1.0243531423313082e-5	12	18.5833333333333
RDN37-1	RDN37-1::chrXII:451575-458432(-)	NA	chrXII:451575-458432(-)	rRNA	6.568684993225136e-4	3616	41.0544800884956	33	28.2722505077767	4	7	10	33	58	64	73	84	103.25	9.613552167940839e-6	17	25.6470588235294	21	20.0472194984596	5	7.4	10.6	21	26	29.2	42	55.6	65.6	1.800593574985409e-5	58	19.9310344827586	15.5	13.9606432775443	3	3.7	6	15.5	25.75	29.8	33.45	40	52.3	1.4767757801943028e-4	173	41.7630057803468
RDN37-1	RDN37-1::chrXII:451575-458432(-)	NA	chrXII:451575-458432(-)	rRNA	6.568684993225136e-4	3616	41.0544800884956	33	28.2722505077767	4	7	10	33	58	64	73	84	103.25	9.613552167940839e-6	17	25.6470588235294	21	20.0472194984596	5	7.4	10.6	21	26	29.2	42	55.6	65.6	1.800593574985409e-5	58	19.9310344827586	15.5	13.9606432775443	3	3.7	6	15.5	25.75	29.8	33.45	40	52.3	1.493848332566491e-4	175	39.2914285714286
RDN37-1	RDN37-1::chrXII:451575-458432(-)	NA	chrXII:451575-458432(-)	rRNA	6.568684993225136e-4	3616	41.0544800884956	33	28.2722505077767	4	7	10	33	58	64	73	84	103.25	9.613552167940839e-6	17	25.6470588235294	21	20.0472194984596	5	7.4	10.6	21	26	29.2	42	55.6	65.6	1.800593574985409e-5	58	19.9310344827586	15.5	13.9606432775443	3	3.7	6	15.5	25.75	29.8	33.45	40	52.3	6.97413764403899e-4	817	35.8445532435741
RDN37-1	RDN37-1::chrXII:455933-458432(-)	NA	chrXII:455933-458432(-)	rRNA	6.466957570763684e-5	356	40.9662921348315	34	32.6660376495001	10	14	16	34	56.25	61	66	73.5	95.5	7.905732900459584e-4	1398	29.7846924177396	24	20.7597525628721	3	5	7	24	41	45	51	59	70.1499999999999	3.402500962386221e-4	1096	43.6359489051095	41	36.9004475608525	13	17	20	41	57	61	66	71	79	1.0243531423313082e-5	12	18.5833333333333
RDN37-1	RDN37-1::chrXII:455933-458432(-)	NA	chrXII:455933-458432(-)	rRNA	6.466957570763684e-5	356	40.9662921348315	34	32.6660376495001	10	14	16	34	56.25	61	66	73.5	95.5	7.905732900459584e-4	1398	29.7846924177396	24	20.7597525628721	3	5	7	24	41	45	51	59	70.1499999999999	3.402500962386221e-4	1096	43.6359489051095	41	36.9004475608525	13	17	20	41	57	61	66	71	79	1.4767757801943028e-4	173	41.7630057803468
RDN37-1	RDN37-1::chrXII:455933-458432(-)	NA	chrXII:455933-458432(-)	rRNA	6.466957570763684e-5	356	40.9662921348315	34	32.6660376495001	10	14	16	34	56.25	61	66	73.5	95.5	7.905732900459584e-4	1398	29.7846924177396	24	20.7597525628721	3	5	7	24	41	45	51	59	70.1499999999999	3.402500962386221e-4	1096	43.6359489051095	41	36.9004475608525	13	17	20	41	57	61	66	71	79	1.493848332566491e-4	175	39.2914285714286
RDN37-1	RDN37-1::chrXII:455933-458432(-)	NA	chrXII:455933-458432(-)	rRNA	6.466957570763684e-5	356	40.9662921348315	34	32.6660376495001	10	14	16	34	56.25	61	66	73.5	95.5	7.905732900459584e-4	1398	29.7846924177396	24	20.7597525628721	3	5	7	24	41	45	51	59	70.1499999999999	3.402500962386221e-4	1096	43.6359489051095	41	36.9004475608525	13	17	20	41	57	61	66	71	79	6.97413764403899e-4	817	35.8445532435741
RDN37-1	RDN37-1::chrXII:451575-458432(-)	NA	chrXII:451575-458432(-)	rRNA	6.568684993225136e-4	3616	41.0544800884956	33	28.2722505077767	4	7	10	33	58	64	73	84	103.25	7.905732900459584e-4	1398	29.7846924177396	24	20.7597525628721	3	5	7	24	41	45	51	59	70.1499999999999	4.4797526356964574e-4	1443	36.3187803187803	28	27.0856571440075	6	9	12	28	52	57	62	68	79	1.0243531423313082e-5	12	18.5833333333333
RDN37-1	RDN37-1::chrXII:451575-458432(-)	NA	chrXII:451575-458432(-)	rRNA	6.568684993225136e-4	3616	41.0544800884956	33	28.2722505077767	4	7	10	33	58	64	73	84	103.25	7.905732900459584e-4	1398	29.7846924177396	24	20.7597525628721	3	5	7	24	41	45	51	59	70.1499999999999	4.4797526356964574e-4	1443	36.3187803187803	28	27.0856571440075	6	9	12	28	52	57	62	68	79	1.4767757801943028e-4	173	41.7630057803468
RDN37-1	RDN37-1::chrXII:451575-458432(-)	NA	chrXII:451575-458432(-)	rRNA	6.568684993225136e-4	3616	41.0544800884956	33	28.2722505077767	4	7	10	33	58	64	73	84	103.25	7.905732900459584e-4	1398	29.7846924177396	24	20.7597525628721	3	5	7	24	41	45	51	59	70.1499999999999	4.4797526356964574e-4	1443	36.3187803187803	28	27.0856571440075	6	9	12	28	52	57	62	68	79	1.493848332566491e-4	175	39.2914285714286
RDN37-1	RDN37-1::chrXII:451575-458432(-)	NA	chrXII:451575-458432(-)	rRNA	6.568684993225136e-4	3616	41.0544800884956	33	28.2722505077767	4	7	10	33	58	64	73	84	103.25	7.905732900459584e-4	1398	29.7846924177396	24	20.7597525628721	3	5	7	24	41	45	51	59	70.1499999999999	4.4797526356964574e-4	1443	36.3187803187803	28	27.0856571440075	6	9	12	28	52	57	62	68	79	6.97413764403899e-4	817	35.8445532435741
RDN37-1	RDN37-1::chrXII:451786-455413(-)	NA	chrXII:451786-455413(-)	rRNA	1.240711241806628e-4	683	43.4655929721816	33	30.3985938111288	6	9	12	33	58	66	74	87.8000000000001	111.9	9.613552167940839e-6	17	25.6470588235294	21	20.0472194984596	5	7.4	10.6	21	26	29.2	42	55.6	65.6	3.402500962386221e-4	1096	43.6359489051095	41	36.9004475608525	13	17	20	41	57	61	66	71	79	1.0243531423313082e-5	12	18.5833333333333
RDN37-1	RDN37-1::chrXII:451786-455413(-)	NA	chrXII:451786-455413(-)	rRNA	1.240711241806628e-4	683	43.4655929721816	33	30.3985938111288	6	9	12	33	58	66	74	87.8000000000001	111.9	9.613552167940839e-6	17	25.6470588235294	21	20.0472194984596	5	7.4	10.6	21	26	29.2	42	55.6	65.6	3.402500962386221e-4	1096	43.6359489051095	41	36.9004475608525	13	17	20	41	57	61	66	71	79	1.4767757801943028e-4	173	41.7630057803468
RDN37-1	RDN37-1::chrXII:451786-455413(-)	NA	chrXII:451786-455413(-)	rRNA	1.240711241806628e-4	683	43.4655929721816	33	30.3985938111288	6	9	12	33	58	66	74	87.8000000000001	111.9	9.613552167940839e-6	17	25.6470588235294	21	20.0472194984596	5	7.4	10.6	21	26	29.2	42	55.6	65.6	3.402500962386221e-4	1096	43.6359489051095	41	36.9004475608525	13	17	20	41	57	61	66	71	79	1.493848332566491e-4	175	39.2914285714286
RDN37-1	RDN37-1::chrXII:451786-455413(-)	NA	chrXII:451786-455413(-)	rRNA	1.240711241806628e-4	683	43.4655929721816	33	30.3985938111288	6	9	12	33	58	66	74	87.8000000000001	111.9	9.613552167940839e-6	17	25.6470588235294	21	20.0472194984596	5	7.4	10.6	21	26	29.2	42	55.6	65.6	3.402500962386221e-4	1096	43.6359489051095	41	36.9004475608525	13	17	20	41	57	61	66	71	79	6.97413764403899e-4	817	35.8445532435741
RDN37-1	RDN37-1::chrXII:451786-455413(-)	NA	chrXII:451786-455413(-)	rRNA	1.240711241806628e-4	683	43.4655929721816	33	30.3985938111288	6	9	12	33	58	66	74	87.8000000000001	111.9	1.464652947939222e-4	259	37.1389961389961	34	31.0981394144516	10	13	16	34	50.5	54	58.3	63	70	1.800593574985409e-5	58	19.9310344827586	15.5	13.9606432775443	3	3.7	6	15.5	25.75	29.8	33.45	40	52.3	1.0243531423313082e-5	12	18.5833333333333
RDN37-1	RDN37-1::chrXII:451786-455413(-)	NA	chrXII:451786-455413(-)	rRNA	1.240711241806628e-4	683	43.4655929721816	33	30.3985938111288	6	9	12	33	58	66	74	87.8000000000001	111.9	1.464652947939222e-4	259	37.1389961389961	34	31.0981394144516	10	13	16	34	50.5	54	58.3	63	70	1.800593574985409e-5	58	19.9310344827586	15.5	13.9606432775443	3	3.7	6	15.5	25.75	29.8	33.45	40	52.3	1.4767757801943028e-4	173	41.7630057803468
RDN37-1	RDN37-1::chrXII:451786-455413(-)	NA	chrXII:451786-455413(-)	rRNA	1.240711241806628e-4	683	43.4655929721816	33	30.3985938111288	6	9	12	33	58	66	74	87.8000000000001	111.9	1.464652947939222e-4	259	37.1389961389961	34	31.0981394144516	10	13	16	34	50.5	54	58.3	63	70	1.800593574985409e-5	58	19.9310344827586	15.5	13.9606432775443	3	3.7	6	15.5	25.75	29.8	33.45	40	52.3	1.493848332566491e-4	175	39.2914285714286
RDN37-1	RDN37-1::chrXII:451786-455413(-)	NA	chrXII:451786-455413(-)	rRNA	1.240711241806628e-4	683	43.4655929721816	33	30.3985938111288	6	9	12	33	58	66	74	87.8000000000001	111.9	1.464652947939222e-4	259	37.1389961389961	34	31.0981394144516	10	13	16	34	50.5	54	58.3	63	70	1.800593574985409e-5	58	19.9310344827586	15.5	13.9606432775443	3	3.7	6	15.5	25.75	29.8	33.45	40	52.3	6.97413764403899e-4	817	35.8445532435741
RDN37-1	RDN37-1::chrXII:455414-455932(-)	NA	chrXII:455414-455932(-)	rRNA	1.5622425592294293e-5	86	29.2790697674419	21	19.7846289222639	4	5	6	21	46.25	51	56.5	62.5	67.75	1.5212032548094623e-4	269	32.9814126394052	24	21.6341089135093	3	5	7.2	24	42	48	55.8	63	78.2	1.800593574985409e-5	58	19.9310344827586	15.5	13.9606432775443	3	3.7	6	15.5	25.75	29.8	33.45	40	52.3	1.0243531423313082e-5	12	18.5833333333333
RDN37-1	RDN37-1::chrXII:455414-455932(-)	NA	chrXII:455414-455932(-)	rRNA	1.5622425592294293e-5	86	29.2790697674419	21	19.7846289222639	4	5	6	21	46.25	51	56.5	62.5	67.75	1.5212032548094623e-4	269	32.9814126394052	24	21.6341089135093	3	5	7.2	24	42	48	55.8	63	78.2	1.800593574985409e-5	58	19.9310344827586	15.5	13.9606432775443	3	3.7	6	15.5	25.75	29.8	33.45	40	52.3	1.4767757801943028e-4	173	41.7630057803468
RDN37-1	RDN37-1::chrXII:455414-455932(-)	NA	chrXII:455414-455932(-)	rRNA	1.5622425592294293e-5	86	29.2790697674419	21	19.7846289222639	4	5	6	21	46.25	51	56.5	62.5	67.75	1.5212032548094623e-4	269	32.9814126394052	24	21.6341089135093	3	5	7.2	24	42	48	55.8	63	78.2	1.800593574985409e-5	58	19.9310344827586	15.5	13.9606432775443	3	3.7	6	15.5	25.75	29.8	33.45	40	52.3	1.493848332566491e-4	175	39.2914285714286
RDN37-1	RDN37-1::chrXII:455414-455932(-)	NA	chrXII:455414-455932(-)	rRNA	1.5622425592294293e-5	86	29.2790697674419	21	19.7846289222639	4	5	6	21	46.25	51	56.5	62.5	67.75	1.5212032548094623e-4	269	32.9814126394052	24	21.6341089135093	3	5	7.2	24	42	48	55.8	63	78.2	1.800593574985409e-5	58	19.9310344827586	15.5	13.9606432775443	3	3.7	6	15.5	25.75	29.8	33.45	40	52.3	6.97413764403899e-4	817	35.8445532435741
RDN37-1	RDN37-1::chrXII:455414-455932(-)	NA	chrXII:455414-455932(-)	rRNA	1.5622425592294293e-5	86	29.2790697674419	21	19.7846289222639	4	5	6	21	46.25	51	56.5	62.5	67.75	1.5212032548094623e-4	269	32.9814126394052	24	21.6341089135093	3	5	7.2	24	42	48	55.8	63	78.2	3.402500962386221e-4	1096	43.6359489051095	41	36.9004475608525	13	17	20	41	57	61	66	71	79	1.0243531423313082e-5	12	18.5833333333333
RDN37-1	RDN37-1::chrXII:455414-455932(-)	NA	chrXII:455414-455932(-)	rRNA	1.5622425592294293e-5	86	29.2790697674419	21	19.7846289222639	4	5	6	21	46.25	51	56.5	62.5	67.75	1.5212032548094623e-4	269	32.9814126394052	24	21.6341089135093	3	5	7.2	24	42	48	55.8	63	78.2	3.402500962386221e-4	1096	43.6359489051095	41	36.9004475608525	13	17	20	41	57	61	66	71	79	1.4767757801943028e-4	173	41.7630057803468
RDN37-1	RDN37-1::chrXII:455414-455932(-)	NA	chrXII:455414-455932(-)	rRNA	1.5622425592294293e-5	86	29.2790697674419	21	19.7846289222639	4	5	6	21	46.25	51	56.5	62.5	67.75	1.5212032548094623e-4	269	32.9814126394052	24	21.6341089135093	3	5	7.2	24	42	48	55.8	63	78.2	3.402500962386221e-4	1096	43.6359489051095	41	36.9004475608525	13	17	20	41	57	61	66	71	79	1.493848332566491e-4	175	39.2914285714286
RDN37-1	RDN37-1::chrXII:455414-455932(-)	NA	chrXII:455414-455932(-)	rRNA	1.5622425592294293e-5	86	29.2790697674419	21	19.7846289222639	4	5	6	21	46.25	51	56.5	62.5	67.75	1.5212032548094623e-4	269	32.9814126394052	24	21.6341089135093	3	5	7.2	24	42	48	55.8	63	78.2	3.402500962386221e-4	1096	43.6359489051095	41	36.9004475608525	13	17	20	41	57	61	66	71	79	6.97413764403899e-4	817	35.8445532435741
RDN37-1	RDN37-1::chrXII:455414-455932(-)	NA	chrXII:455414-455932(-)	rRNA	1.5622425592294293e-5	86	29.2790697674419	21	19.7846289222639	4	5	6	21	46.25	51	56.5	62.5	67.75	1.5212032548094623e-4	269	32.9814126394052	24	21.6341089135093	3	5	7.2	24	42	48	55.8	63	78.2	0.0016357461287238137	5269	32.0332131334219	25	22.5407839529679	4	6	8	25	46	51	57	64	76	1.0243531423313082e-5	12	18.5833333333333
RDN37-1	RDN37-1::chrXII:455414-455932(-)	NA	chrXII:455414-455932(-)	rRNA	1.5622425592294293e-5	86	29.2790697674419	21	19.7846289222639	4	5	6	21	46.25	51	56.5	62.5	67.75	1.5212032548094623e-4	269	32.9814126394052	24	21.6341089135093	3	5	7.2	24	42	48	55.8	63	78.2	0.0016357461287238137	5269	32.0332131334219	25	22.5407839529679	4	6	8	25	46	51	57	64	76	1.4767757801943028e-4	173	41.7630057803468
RDN37-1	RDN37-1::chrXII:455414-455932(-)	NA	chrXII:455414-455932(-)	rRNA	1.5622425592294293e-5	86	29.2790697674419	21	19.7846289222639	4	5	6	21	46.25	51	56.5	62.5	67.75	1.5212032548094623e-4	269	32.9814126394052	24	21.6341089135093	3	5	7.2	24	42	48	55.8	63	78.2	0.0016357461287238137	5269	32.0332131334219	25	22.5407839529679	4	6	8	25	46	51	57	64	76	1.493848332566491e-4	175	39.2914285714286
RDN37-1	RDN37-1::chrXII:455414-455932(-)	NA	chrXII:455414-455932(-)	rRNA	1.5622425592294293e-5	86	29.2790697674419	21	19.7846289222639	4	5	6	21	46.25	51	56.5	62.5	67.75	1.5212032548094623e-4	269	32.9814126394052	24	21.6341089135093	3	5	7.2	24	42	48	55.8	63	78.2	0.0016357461287238137	5269	32.0332131334219	25	22.5407839529679	4	6	8	25	46	51	57	64	76	6.97413764403899e-4	817	35.8445532435741
RDN37-1	RDN37-1::chrXII:455414-455932(-)	NA	chrXII:455414-455932(-)	rRNA	1.5622425592294293e-5	86	29.2790697674419	21	19.7846289222639	4	5	6	21	46.25	51	56.5	62.5	67.75	1.5212032548094623e-4	269	32.9814126394052	24	21.6341089135093	3	5	7.2	24	42	48	55.8	63	78.2	4.4797526356964574e-4	1443	36.3187803187803	28	27.0856571440075	6	9	12	28	52	57	62	68	79	1.0243531423313082e-5	12	18.5833333333333
RDN37-1	RDN37-1::chrXII:455414-455932(-)	NA	chrXII:455414-455932(-)	rRNA	1.5622425592294293e-5	86	29.2790697674419	21	19.7846289222639	4	5	6	21	46.25	51	56.5	62.5	67.75	1.5212032548094623e-4	269	32.9814126394052	24	21.6341089135093	3	5	7.2	24	42	48	55.8	63	78.2	4.4797526356964574e-4	1443	36.3187803187803	28	27.0856571440075	6	9	12	28	52	57	62	68	79	1.4767757801943028e-4	173	41.7630057803468
RDN37-1	RDN37-1::chrXII:455414-455932(-)	NA	chrXII:455414-455932(-)	rRNA	1.5622425592294293e-5	86	29.2790697674419	21	19.7846289222639	4	5	6	21	46.25	51	56.5	62.5	67.75	1.5212032548094623e-4	269	32.9814126394052	24	21.6341089135093	3	5	7.2	24	42	48	55.8	63	78.2	4.4797526356964574e-4	1443	36.3187803187803	28	27.0856571440075	6	9	12	28	52	57	62	68	79	1.493848332566491e-4	175	39.2914285714286
RDN37-1	RDN37-1::chrXII:455414-455932(-)	NA	chrXII:455414-455932(-)	rRNA	1.5622425592294293e-5	86	29.2790697674419	21	19.7846289222639	4	5	6	21	46.25	51	56.5	62.5	67.75	1.5212032548094623e-4	269	32.9814126394052	24	21.6341089135093	3	5	7.2	24	42	48	55.8	63	78.2	4.4797526356964574e-4	1443	36.3187803187803	28	27.0856571440075	6	9	12	28	52	57	62	68	79	6.97413764403899e-4	817	35.8445532435741
RDN37-1	RDN37-1::chrXII:455933-458432(-)	NA	chrXII:455933-458432(-)	rRNA	6.466957570763684e-5	356	40.9662921348315	34	32.6660376495001	10	14	16	34	56.25	61	66	73.5	95.5	9.613552167940839e-6	17	25.6470588235294	21	20.0472194984596	5	7.4	10.6	21	26	29.2	42	55.6	65.6	4.4797526356964574e-4	1443	36.3187803187803	28	27.0856571440075	6	9	12	28	52	57	62	68	79	1.0243531423313082e-5	12	18.5833333333333
RDN37-1	RDN37-1::chrXII:455933-458432(-)	NA	chrXII:455933-458432(-)	rRNA	6.466957570763684e-5	356	40.9662921348315	34	32.6660376495001	10	14	16	34	56.25	61	66	73.5	95.5	9.613552167940839e-6	17	25.6470588235294	21	20.0472194984596	5	7.4	10.6	21	26	29.2	42	55.6	65.6	4.4797526356964574e-4	1443	36.3187803187803	28	27.0856571440075	6	9	12	28	52	57	62	68	79	1.4767757801943028e-4	173	41.7630057803468
RDN37-1	RDN37-1::chrXII:455933-458432(-)	NA	chrXII:455933-458432(-)	rRNA	6.466957570763684e-5	356	40.9662921348315	34	32.6660376495001	10	14	16	34	56.25	61	66	73.5	95.5	9.613552167940839e-6	17	25.6470588235294	21	20.0472194984596	5	7.4	10.6	21	26	29.2	42	55.6	65.6	4.4797526356964574e-4	1443	36.3187803187803	28	27.0856571440075	6	9	12	28	52	57	62	68	79	1.493848332566491e-4	175	39.2914285714286
RDN37-1	RDN37-1::chrXII:455933-458432(-)	NA	chrXII:455933-458432(-)	rRNA	6.466957570763684e-5	356	40.9662921348315	34	32.6660376495001	10	14	16	34	56.25	61	66	73.5	95.5	9.613552167940839e-6	17	25.6470588235294	21	20.0472194984596	5	7.4	10.6	21	26	29.2	42	55.6	65.6	4.4797526356964574e-4	1443	36.3187803187803	28	27.0856571440075	6	9	12	28	52	57	62	68	79	6.97413764403899e-4	817	35.8445532435741
RDN37-1	RDN37-1::chrXII:455933-458432(-)	NA	chrXII:455933-458432(-)	rRNA	6.466957570763684e-5	356	40.9662921348315	34	32.6660376495001	10	14	16	34	56.25	61	66	73.5	95.5	1.464652947939222e-4	259	37.1389961389961	34	31.0981394144516	10	13	16	34	50.5	54	58.3	63	70	3.402500962386221e-4	1096	43.6359489051095	41	36.9004475608525	13	17	20	41	57	61	66	71	79	1.0243531423313082e-5	12	18.5833333333333
RDN37-1	RDN37-1::chrXII:455933-458432(-)	NA	chrXII:455933-458432(-)	rRNA	6.466957570763684e-5	356	40.9662921348315	34	32.6660376495001	10	14	16	34	56.25	61	66	73.5	95.5	1.464652947939222e-4	259	37.1389961389961	34	31.0981394144516	10	13	16	34	50.5	54	58.3	63	70	3.402500962386221e-4	1096	43.6359489051095	41	36.9004475608525	13	17	20	41	57	61	66	71	79	1.4767757801943028e-4	173	41.7630057803468
RDN37-1	RDN37-1::chrXII:455933-458432(-)	NA	chrXII:455933-458432(-)	rRNA	6.466957570763684e-5	356	40.9662921348315	34	32.6660376495001	10	14	16	34	56.25	61	66	73.5	95.5	1.464652947939222e-4	259	37.1389961389961	34	31.0981394144516	10	13	16	34	50.5	54	58.3	63	70	3.402500962386221e-4	1096	43.6359489051095	41	36.9004475608525	13	17	20	41	57	61	66	71	79	1.493848332566491e-4	175	39.2914285714286
RDN37-1	RDN37-1::chrXII:455933-458432(-)	NA	chrXII:455933-458432(-)	rRNA	6.466957570763684e-5	356	40.9662921348315	34	32.6660376495001	10	14	16	34	56.25	61	66	73.5	95.5	1.464652947939222e-4	259	37.1389961389961	34	31.0981394144516	10	13	16	34	50.5	54	58.3	63	70	3.402500962386221e-4	1096	43.6359489051095	41	36.9004475608525	13	17	20	41	57	61	66	71	79	6.97413764403899e-4	817	35.8445532435741
RDN37-1	RDN37-1::chrXII:451786-455413(-)	NA	chrXII:451786-455413(-)	rRNA	1.240711241806628e-4	683	43.4655929721816	33	30.3985938111288	6	9	12	33	58	66	74	87.8000000000001	111.9	1.5212032548094623e-4	269	32.9814126394052	24	21.6341089135093	3	5	7.2	24	42	48	55.8	63	78.2	0.0016357461287238137	5269	32.0332131334219	25	22.5407839529679	4	6	8	25	46	51	57	64	76	1.0243531423313082e-5	12	18.5833333333333
RDN37-1	RDN37-1::chrXII:451786-455413(-)	NA	chrXII:451786-455413(-)	rRNA	1.240711241806628e-4	683	43.4655929721816	33	30.3985938111288	6	9	12	33	58	66	74	87.8000000000001	111.9	1.5212032548094623e-4	269	32.9814126394052	24	21.6341089135093	3	5	7.2	24	42	48	55.8	63	78.2	0.0016357461287238137	5269	32.0332131334219	25	22.5407839529679	4	6	8	25	46	51	57	64	76	1.4767757801943028e-4	173	41.7630057803468
RDN37-1	RDN37-1::chrXII:451786-455413(-)	NA	chrXII:451786-455413(-)	rRNA	1.240711241806628e-4	683	43.4655929721816	33	30.3985938111288	6	9	12	33	58	66	74	87.8000000000001	111.9	1.5212032548094623e-4	269	32.9814126394052	24	21.6341089135093	3	5	7.2	24	42	48	55.8	63	78.2	0.0016357461287238137	5269	32.0332131334219	25	22.5407839529679	4	6	8	25	46	51	57	64	76	1.493848332566491e-4	175	39.2914285714286
RDN37-1	RDN37-1::chrXII:451786-455413(-)	NA	chrXII:451786-455413(-)	rRNA	1.240711241806628e-4	683	43.4655929721816	33	30.3985938111288	6	9	12	33	58	66	74	87.8000000000001	111.9	1.5212032548094623e-4	269	32.9814126394052	24	21.6341089135093	3	5	7.2	24	42	48	55.8	63	78.2	0.0016357461287238137	5269	32.0332131334219	25	22.5407839529679	4	6	8	25	46	51	57	64	76	6.97413764403899e-4	817	35.8445532435741
RDN37-1	RDN37-1::chrXII:451786-455413(-)	NA	chrXII:451786-455413(-)	rRNA	1.240711241806628e-4	683	43.4655929721816	33	30.3985938111288	6	9	12	33	58	66	74	87.8000000000001	111.9	7.905732900459584e-4	1398	29.7846924177396	24	20.7597525628721	3	5	7	24	41	45	51	59	70.1499999999999	1.800593574985409e-5	58	19.9310344827586	15.5	13.9606432775443	3	3.7	6	15.5	25.75	29.8	33.45	40	52.3	1.0243531423313082e-5	12	18.5833333333333
RDN37-1	RDN37-1::chrXII:451786-455413(-)	NA	chrXII:451786-455413(-)	rRNA	1.240711241806628e-4	683	43.4655929721816	33	30.3985938111288	6	9	12	33	58	66	74	87.8000000000001	111.9	7.905732900459584e-4	1398	29.7846924177396	24	20.7597525628721	3	5	7	24	41	45	51	59	70.1499999999999	1.800593574985409e-5	58	19.9310344827586	15.5	13.9606432775443	3	3.7	6	15.5	25.75	29.8	33.45	40	52.3	1.4767757801943028e-4	173	41.7630057803468
RDN37-1	RDN37-1::chrXII:451786-455413(-)	NA	chrXII:451786-455413(-)	rRNA	1.240711241806628e-4	683	43.4655929721816	33	30.3985938111288	6	9	12	33	58	66	74	87.8000000000001	111.9	7.905732900459584e-4	1398	29.7846924177396	24	20.7597525628721	3	5	7	24	41	45	51	59	70.1499999999999	1.800593574985409e-5	58	19.9310344827586	15.5	13.9606432775443	3	3.7	6	15.5	25.75	29.8	33.45	40	52.3	1.493848332566491e-4	175	39.2914285714286
RDN37-1	RDN37-1::chrXII:451786-455413(-)	NA	chrXII:451786-455413(-)	rRNA	1.240711241806628e-4	683	43.4655929721816	33	30.3985938111288	6	9	12	33	58	66	74	87.8000000000001	111.9	7.905732900459584e-4	1398	29.7846924177396	24	20.7597525628721	3	5	7	24	41	45	51	59	70.1499999999999	1.800593574985409e-5	58	19.9310344827586	15.5	13.9606432775443	3	3.7	6	15.5	25.75	29.8	33.45	40	52.3	6.97413764403899e-4	817	35.8445532435741
RDN37-1	RDN37-1::chrXII:451575-458432(-)	NA	chrXII:451575-458432(-)	rRNA	6.568684993225136e-4	3616	41.0544800884956	33	28.2722505077767	4	7	10	33	58	64	73	84	103.25	1.5212032548094623e-4	269	32.9814126394052	24	21.6341089135093	3	5	7.2	24	42	48	55.8	63	78.2	1.800593574985409e-5	58	19.9310344827586	15.5	13.9606432775443	3	3.7	6	15.5	25.75	29.8	33.45	40	52.3	1.0243531423313082e-5	12	18.5833333333333
RDN37-1	RDN37-1::chrXII:451575-458432(-)	NA	chrXII:451575-458432(-)	rRNA	6.568684993225136e-4	3616	41.0544800884956	33	28.2722505077767	4	7	10	33	58	64	73	84	103.25	1.5212032548094623e-4	269	32.9814126394052	24	21.6341089135093	3	5	7.2	24	42	48	55.8	63	78.2	1.800593574985409e-5	58	19.9310344827586	15.5	13.9606432775443	3	3.7	6	15.5	25.75	29.8	33.45	40	52.3	1.4767757801943028e-4	173	41.7630057803468
RDN37-1	RDN37-1::chrXII:451575-458432(-)	NA	chrXII:451575-458432(-)	rRNA	6.568684993225136e-4	3616	41.0544800884956	33	28.2722505077767	4	7	10	33	58	64	73	84	103.25	1.5212032548094623e-4	269	32.9814126394052	24	21.6341089135093	3	5	7.2	24	42	48	55.8	63	78.2	1.800593574985409e-5	58	19.9310344827586	15.5	13.9606432775443	3	3.7	6	15.5	25.75	29.8	33.45	40	52.3	1.493848332566491e-4	175	39.2914285714286
RDN37-1	RDN37-1::chrXII:451575-458432(-)	NA	chrXII:451575-458432(-)	rRNA	6.568684993225136e-4	3616	41.0544800884956	33	28.2722505077767	4	7	10	33	58	64	73	84	103.25	1.5212032548094623e-4	269	32.9814126394052	24	21.6341089135093	3	5	7.2	24	42	48	55.8	63	78.2	1.800593574985409e-5	58	19.9310344827586	15.5	13.9606432775443	3	3.7	6	15.5	25.75	29.8	33.45	40	52.3	6.97413764403899e-4	817	35.8445532435741
RDN37-1	RDN37-1::chrXII:455933-458432(-)	NA	chrXII:455933-458432(-)	rRNA	6.466957570763684e-5	356	40.9662921348315	34	32.6660376495001	10	14	16	34	56.25	61	66	73.5	95.5	1.5212032548094623e-4	269	32.9814126394052	24	21.6341089135093	3	5	7.2	24	42	48	55.8	63	78.2	1.800593574985409e-5	58	19.9310344827586	15.5	13.9606432775443	3	3.7	6	15.5	25.75	29.8	33.45	40	52.3	1.0243531423313082e-5	12	18.5833333333333
RDN37-1	RDN37-1::chrXII:455933-458432(-)	NA	chrXII:455933-458432(-)	rRNA	6.466957570763684e-5	356	40.9662921348315	34	32.6660376495001	10	14	16	34	56.25	61	66	73.5	95.5	1.5212032548094623e-4	269	32.9814126394052	24	21.6341089135093	3	5	7.2	24	42	48	55.8	63	78.2	1.800593574985409e-5	58	19.9310344827586	15.5	13.9606432775443	3	3.7	6	15.5	25.75	29.8	33.45	40	52.3	1.4767757801943028e-4	173	41.7630057803468
RDN37-1	RDN37-1::chrXII:455933-458432(-)	NA	chrXII:455933-458432(-)	rRNA	6.466957570763684e-5	356	40.9662921348315	34	32.6660376495001	10	14	16	34	56.25	61	66	73.5	95.5	1.5212032548094623e-4	269	32.9814126394052	24	21.6341089135093	3	5	7.2	24	42	48	55.8	63	78.2	1.800593574985409e-5	58	19.9310344827586	15.5	13.9606432775443	3	3.7	6	15.5	25.75	29.8	33.45	40	52.3	1.493848332566491e-4	175	39.2914285714286
RDN37-1	RDN37-1::chrXII:455933-458432(-)	NA	chrXII:455933-458432(-)	rRNA	6.466957570763684e-5	356	40.9662921348315	34	32.6660376495001	10	14	16	34	56.25	61	66	73.5	95.5	1.5212032548094623e-4	269	32.9814126394052	24	21.6341089135093	3	5	7.2	24	42	48	55.8	63	78.2	1.800593574985409e-5	58	19.9310344827586	15.5	13.9606432775443	3	3.7	6	15.5	25.75	29.8	33.45	40	52.3	6.97413764403899e-4	817	35.8445532435741
RDN37-1	RDN37-1::chrXII:451575-458432(-)	NA	chrXII:451575-458432(-)	rRNA	6.568684993225136e-4	3616	41.0544800884956	33	28.2722505077767	4	7	10	33	58	64	73	84	103.25	9.613552167940839e-6	17	25.6470588235294	21	20.0472194984596	5	7.4	10.6	21	26	29.2	42	55.6	65.6	4.4797526356964574e-4	1443	36.3187803187803	28	27.0856571440075	6	9	12	28	52	57	62	68	79	1.0243531423313082e-5	12	18.5833333333333
RDN37-1	RDN37-1::chrXII:451575-458432(-)	NA	chrXII:451575-458432(-)	rRNA	6.568684993225136e-4	3616	41.0544800884956	33	28.2722505077767	4	7	10	33	58	64	73	84	103.25	9.613552167940839e-6	17	25.6470588235294	21	20.0472194984596	5	7.4	10.6	21	26	29.2	42	55.6	65.6	4.4797526356964574e-4	1443	36.3187803187803	28	27.0856571440075	6	9	12	28	52	57	62	68	79	1.4767757801943028e-4	173	41.7630057803468
RDN37-1	RDN37-1::chrXII:451575-458432(-)	NA	chrXII:451575-458432(-)	rRNA	6.568684993225136e-4	3616	41.0544800884956	33	28.2722505077767	4	7	10	33	58	64	73	84	103.25	9.613552167940839e-6	17	25.6470588235294	21	20.0472194984596	5	7.4	10.6	21	26	29.2	42	55.6	65.6	4.4797526356964574e-4	1443	36.3187803187803	28	27.0856571440075	6	9	12	28	52	57	62	68	79	1.493848332566491e-4	175	39.2914285714286
RDN37-1	RDN37-1::chrXII:451575-458432(-)	NA	chrXII:451575-458432(-)	rRNA	6.568684993225136e-4	3616	41.0544800884956	33	28.2722505077767	4	7	10	33	58	64	73	84	103.25	9.613552167940839e-6	17	25.6470588235294	21	20.0472194984596	5	7.4	10.6	21	26	29.2	42	55.6	65.6	4.4797526356964574e-4	1443	36.3187803187803	28	27.0856571440075	6	9	12	28	52	57	62	68	79	6.97413764403899e-4	817	35.8445532435741
RDN37-1	RDN37-1::chrXII:455933-458432(-)	NA	chrXII:455933-458432(-)	rRNA	6.466957570763684e-5	356	40.9662921348315	34	32.6660376495001	10	14	16	34	56.25	61	66	73.5	95.5	9.613552167940839e-6	17	25.6470588235294	21	20.0472194984596	5	7.4	10.6	21	26	29.2	42	55.6	65.6	0.0016357461287238137	5269	32.0332131334219	25	22.5407839529679	4	6	8	25	46	51	57	64	76	1.0243531423313082e-5	12	18.5833333333333
RDN37-1	RDN37-1::chrXII:455933-458432(-)	NA	chrXII:455933-458432(-)	rRNA	6.466957570763684e-5	356	40.9662921348315	34	32.6660376495001	10	14	16	34	56.25	61	66	73.5	95.5	9.613552167940839e-6	17	25.6470588235294	21	20.0472194984596	5	7.4	10.6	21	26	29.2	42	55.6	65.6	0.0016357461287238137	5269	32.0332131334219	25	22.5407839529679	4	6	8	25	46	51	57	64	76	1.4767757801943028e-4	173	41.7630057803468
RDN37-1	RDN37-1::chrXII:455933-458432(-)	NA	chrXII:455933-458432(-)	rRNA	6.466957570763684e-5	356	40.9662921348315	34	32.6660376495001	10	14	16	34	56.25	61	66	73.5	95.5	9.613552167940839e-6	17	25.6470588235294	21	20.0472194984596	5	7.4	10.6	21	26	29.2	42	55.6	65.6	0.0016357461287238137	5269	32.0332131334219	25	22.5407839529679	4	6	8	25	46	51	57	64	76	1.493848332566491e-4	175	39.2914285714286
RDN37-1	RDN37-1::chrXII:455933-458432(-)	NA	chrXII:455933-458432(-)	rRNA	6.466957570763684e-5	356	40.9662921348315	34	32.6660376495001	10	14	16	34	56.25	61	66	73.5	95.5	9.613552167940839e-6	17	25.6470588235294	21	20.0472194984596	5	7.4	10.6	21	26	29.2	42	55.6	65.6	0.0016357461287238137	5269	32.0332131334219	25	22.5407839529679	4	6	8	25	46	51	57	64	76	6.97413764403899e-4	817	35.8445532435741
RDN37-1	RDN37-1::chrXII:455414-455932(-)	NA	chrXII:455414-455932(-)	rRNA	1.5622425592294293e-5	86	29.2790697674419	21	19.7846289222639	4	5	6	21	46.25	51	56.5	62.5	67.75	9.613552167940839e-6	17	25.6470588235294	21	20.0472194984596	5	7.4	10.6	21	26	29.2	42	55.6	65.6	4.4797526356964574e-4	1443	36.3187803187803	28	27.0856571440075	6	9	12	28	52	57	62	68	79	1.0243531423313082e-5	12	18.5833333333333
RDN37-1	RDN37-1::chrXII:455414-455932(-)	NA	chrXII:455414-455932(-)	rRNA	1.5622425592294293e-5	86	29.2790697674419	21	19.7846289222639	4	5	6	21	46.25	51	56.5	62.5	67.75	9.613552167940839e-6	17	25.6470588235294	21	20.0472194984596	5	7.4	10.6	21	26	29.2	42	55.6	65.6	4.4797526356964574e-4	1443	36.3187803187803	28	27.0856571440075	6	9	12	28	52	57	62	68	79	1.4767757801943028e-4	173	41.7630057803468
RDN37-1	RDN37-1::chrXII:455414-455932(-)	NA	chrXII:455414-455932(-)	rRNA	1.5622425592294293e-5	86	29.2790697674419	21	19.7846289222639	4	5	6	21	46.25	51	56.5	62.5	67.75	9.613552167940839e-6	17	25.6470588235294	21	20.0472194984596	5	7.4	10.6	21	26	29.2	42	55.6	65.6	4.4797526356964574e-4	1443	36.3187803187803	28	27.0856571440075	6	9	12	28	52	57	62	68	79	1.493848332566491e-4	175	39.2914285714286
RDN37-1	RDN37-1::chrXII:455414-455932(-)	NA	chrXII:455414-455932(-)	rRNA	1.5622425592294293e-5	86	29.2790697674419	21	19.7846289222639	4	5	6	21	46.25	51	56.5	62.5	67.75	9.613552167940839e-6	17	25.6470588235294	21	20.0472194984596	5	7.4	10.6	21	26	29.2	42	55.6	65.6	4.4797526356964574e-4	1443	36.3187803187803	28	27.0856571440075	6	9	12	28	52	57	62	68	79	6.97413764403899e-4	817	35.8445532435741
RDN37-1	RDN37-1::chrXII:451786-455413(-)	NA	chrXII:451786-455413(-)	rRNA	1.240711241806628e-4	683	43.4655929721816	33	30.3985938111288	6	9	12	33	58	66	74	87.8000000000001	111.9	1.5212032548094623e-4	269	32.9814126394052	24	21.6341089135093	3	5	7.2	24	42	48	55.8	63	78.2	4.4797526356964574e-4	1443	36.3187803187803	28	27.0856571440075	6	9	12	28	52	57	62	68	79	1.0243531423313082e-5	12	18.5833333333333
RDN37-1	RDN37-1::chrXII:451786-455413(-)	NA	chrXII:451786-455413(-)	rRNA	1.240711241806628e-4	683	43.4655929721816	33	30.3985938111288	6	9	12	33	58	66	74	87.8000000000001	111.9	1.5212032548094623e-4	269	32.9814126394052	24	21.6341089135093	3	5	7.2	24	42	48	55.8	63	78.2	4.4797526356964574e-4	1443	36.3187803187803	28	27.0856571440075	6	9	12	28	52	57	62	68	79	1.4767757801943028e-4	173	41.7630057803468
RDN37-1	RDN37-1::chrXII:451786-455413(-)	NA	chrXII:451786-455413(-)	rRNA	1.240711241806628e-4	683	43.4655929721816	33	30.3985938111288	6	9	12	33	58	66	74	87.8000000000001	111.9	1.5212032548094623e-4	269	32.9814126394052	24	21.6341089135093	3	5	7.2	24	42	48	55.8	63	78.2	4.4797526356964574e-4	1443	36.3187803187803	28	27.0856571440075	6	9	12	28	52	57	62	68	79	1.493848332566491e-4	175	39.2914285714286
RDN37-1	RDN37-1::chrXII:451786-455413(-)	NA	chrXII:451786-455413(-)	rRNA	1.240711241806628e-4	683	43.4655929721816	33	30.3985938111288	6	9	12	33	58	66	74	87.8000000000001	111.9	1.5212032548094623e-4	269	32.9814126394052	24	21.6341089135093	3	5	7.2	24	42	48	55.8	63	78.2	4.4797526356964574e-4	1443	36.3187803187803	28	27.0856571440075	6	9	12	28	52	57	62	68	79	6.97413764403899e-4	817	35.8445532435741
RDN37-2	RDN37-2::chrXII:464551-466869(-)	NA	chrXII:464551-466869(-)	rRNA	1.0735876191913869e-4	591	46.6852791878173	43	37.0366360111624	10	14	17	43	59	64	69	77	93	1.5834085923667264e-5	28	27.0714285714286	20	22.4270446629084	9.7	11.7	12.1	20	38.25	42	45.9	53.9	57.95	0.0016503371456245575	5316	32.8734010534236	25	23.0643510382874	4	6	8	25	46	52	58	66	77	7.938736853067638e-5	93	32.3333333333333
RDN37-2	RDN37-2::chrXII:464551-466869(-)	NA	chrXII:464551-466869(-)	rRNA	1.0735876191913869e-4	591	46.6852791878173	43	37.0366360111624	10	14	17	43	59	64	69	77	93	1.5834085923667264e-5	28	27.0714285714286	20	22.4270446629084	9.7	11.7	12.1	20	38.25	42	45.9	53.9	57.95	0.0016503371456245575	5316	32.8734010534236	25	23.0643510382874	4	6	8	25	46	52	58	66	77	1.2804414279141353e-5	15	19.4666666666667
RDN37-2	RDN37-2::chrXII:464551-466869(-)	NA	chrXII:464551-466869(-)	rRNA	1.0735876191913869e-4	591	46.6852791878173	43	37.0366360111624	10	14	17	43	59	64	69	77	93	1.5834085923667264e-5	28	27.0714285714286	20	22.4270446629084	9.7	11.7	12.1	20	38.25	42	45.9	53.9	57.95	0.0016503371456245575	5316	32.8734010534236	25	23.0643510382874	4	6	8	25	46	52	58	66	77	6.829020948875388e-4	800	35.23625
RDN37-2	RDN37-2::chrXII:466870-467569(-)	NA	chrXII:466870-467569(-)	rRNA	1.0899366692298344e-5	60	32.5333333333333	25	26.7334293984753	10.95	13	14	25	39.25	45.2	49	57.1	77.0999999999999	7.820907440154224e-4	1383	29.8517715112075	23	19.9121856016884	3	4	7	23	39	45	50	60	79.7999999999997	0.0016503371456245575	5316	32.8734010534236	25	23.0643510382874	4	6	8	25	46	52	58	66	77	7.938736853067638e-5	93	32.3333333333333
RDN37-2	RDN37-2::chrXII:466870-467569(-)	NA	chrXII:466870-467569(-)	rRNA	1.0899366692298344e-5	60	32.5333333333333	25	26.7334293984753	10.95	13	14	25	39.25	45.2	49	57.1	77.0999999999999	7.820907440154224e-4	1383	29.8517715112075	23	19.9121856016884	3	4	7	23	39	45	50	60	79.7999999999997	0.0016503371456245575	5316	32.8734010534236	25	23.0643510382874	4	6	8	25	46	52	58	66	77	1.2804414279141353e-5	15	19.4666666666667
RDN37-2	RDN37-2::chrXII:466870-467569(-)	NA	chrXII:466870-467569(-)	rRNA	1.0899366692298344e-5	60	32.5333333333333	25	26.7334293984753	10.95	13	14	25	39.25	45.2	49	57.1	77.0999999999999	7.820907440154224e-4	1383	29.8517715112075	23	19.9121856016884	3	4	7	23	39	45	50	60	79.7999999999997	0.0016503371456245575	5316	32.8734010534236	25	23.0643510382874	4	6	8	25	46	52	58	66	77	6.829020948875388e-4	800	35.23625
RDN37-2	RDN37-2::chrXII:466870-467569(-)	NA	chrXII:466870-467569(-)	rRNA	1.0899366692298344e-5	60	32.5333333333333	25	26.7334293984753	10.95	13	14	25	39.25	45.2	49	57.1	77.0999999999999	6.672936210688348e-5	118	33.1440677966102	25	24.8442350405134	6	10	12	25	44.75	51.6	61.9	68.3	78.15	1.3659675396441034e-5	44	35.9545454545455	26	28.0082761614243	9.45	12.6	18	26	36.25	40	48.2	62.2	86.85	7.938736853067638e-5	93	32.3333333333333
RDN37-2	RDN37-2::chrXII:466870-467569(-)	NA	chrXII:466870-467569(-)	rRNA	1.0899366692298344e-5	60	32.5333333333333	25	26.7334293984753	10.95	13	14	25	39.25	45.2	49	57.1	77.0999999999999	6.672936210688348e-5	118	33.1440677966102	25	24.8442350405134	6	10	12	25	44.75	51.6	61.9	68.3	78.15	1.3659675396441034e-5	44	35.9545454545455	26	28.0082761614243	9.45	12.6	18	26	36.25	40	48.2	62.2	86.85	1.2804414279141353e-5	15	19.4666666666667
RDN37-2	RDN37-2::chrXII:466870-467569(-)	NA	chrXII:466870-467569(-)	rRNA	1.0899366692298344e-5	60	32.5333333333333	25	26.7334293984753	10.95	13	14	25	39.25	45.2	49	57.1	77.0999999999999	6.672936210688348e-5	118	33.1440677966102	25	24.8442350405134	6	10	12	25	44.75	51.6	61.9	68.3	78.15	1.3659675396441034e-5	44	35.9545454545455	26	28.0082761614243	9.45	12.6	18	26	36.25	40	48.2	62.2	86.85	6.829020948875388e-4	800	35.23625
RDN37-2	RDN37-2::chrXII:460712-467569(-)	NA	chrXII:460712-467569(-)	rRNA	6.594116848840498e-4	3630	39.8561983471074	32	27.5747113027586	4	7	10	32	56	63	70	80	98	7.820907440154224e-4	1383	29.8517715112075	23	19.9121856016884	3	4	7	23	39	45	50	60	79.7999999999997	1.3659675396441034e-5	44	35.9545454545455	26	28.0082761614243	9.45	12.6	18	26	36.25	40	48.2	62.2	86.85	7.938736853067638e-5	93	32.3333333333333
RDN37-2	RDN37-2::chrXII:460712-467569(-)	NA	chrXII:460712-467569(-)	rRNA	6.594116848840498e-4	3630	39.8561983471074	32	27.5747113027586	4	7	10	32	56	63	70	80	98	7.820907440154224e-4	1383	29.8517715112075	23	19.9121856016884	3	4	7	23	39	45	50	60	79.7999999999997	1.3659675396441034e-5	44	35.9545454545455	26	28.0082761614243	9.45	12.6	18	26	36.25	40	48.2	62.2	86.85	1.2804414279141353e-5	15	19.4666666666667
RDN37-2	RDN37-2::chrXII:460712-467569(-)	NA	chrXII:460712-467569(-)	rRNA	6.594116848840498e-4	3630	39.8561983471074	32	27.5747113027586	4	7	10	32	56	63	70	80	98	7.820907440154224e-4	1383	29.8517715112075	23	19.9121856016884	3	4	7	23	39	45	50	60	79.7999999999997	1.3659675396441034e-5	44	35.9545454545455	26	28.0082761614243	9.45	12.6	18	26	36.25	40	48.2	62.2	86.85	6.829020948875388e-4	800	35.23625
RDN37-2	RDN37-2::chrXII:466870-467569(-)	NA	chrXII:466870-467569(-)	rRNA	1.0899366692298344e-5	60	32.5333333333333	25	26.7334293984753	10.95	13	14	25	39.25	45.2	49	57.1	77.0999999999999	6.672936210688348e-5	118	33.1440677966102	25	24.8442350405134	6	10	12	25	44.75	51.6	61.9	68.3	78.15	0.0016503371456245575	5316	32.8734010534236	25	23.0643510382874	4	6	8	25	46	52	58	66	77	7.938736853067638e-5	93	32.3333333333333
RDN37-2	RDN37-2::chrXII:466870-467569(-)	NA	chrXII:466870-467569(-)	rRNA	1.0899366692298344e-5	60	32.5333333333333	25	26.7334293984753	10.95	13	14	25	39.25	45.2	49	57.1	77.0999999999999	6.672936210688348e-5	118	33.1440677966102	25	24.8442350405134	6	10	12	25	44.75	51.6	61.9	68.3	78.15	0.0016503371456245575	5316	32.8734010534236	25	23.0643510382874	4	6	8	25	46	52	58	66	77	1.2804414279141353e-5	15	19.4666666666667
RDN37-2	RDN37-2::chrXII:466870-467569(-)	NA	chrXII:466870-467569(-)	rRNA	1.0899366692298344e-5	60	32.5333333333333	25	26.7334293984753	10.95	13	14	25	39.25	45.2	49	57.1	77.0999999999999	6.672936210688348e-5	118	33.1440677966102	25	24.8442350405134	6	10	12	25	44.75	51.6	61.9	68.3	78.15	0.0016503371456245575	5316	32.8734010534236	25	23.0643510382874	4	6	8	25	46	52	58	66	77	6.829020948875388e-4	800	35.23625
RDN37-2	RDN37-2::chrXII:460712-467569(-)	NA	chrXII:460712-467569(-)	rRNA	6.594116848840498e-4	3630	39.8561983471074	32	27.5747113027586	4	7	10	32	56	63	70	80	98	7.820907440154224e-4	1383	29.8517715112075	23	19.9121856016884	3	4	7	23	39	45	50	60	79.7999999999997	0.00013069825777049261	421	39.5605700712589	37	29.4813981573207	6	9	11	37	55	59	65	70	80	7.938736853067638e-5	93	32.3333333333333
RDN37-2	RDN37-2::chrXII:460712-467569(-)	NA	chrXII:460712-467569(-)	rRNA	6.594116848840498e-4	3630	39.8561983471074	32	27.5747113027586	4	7	10	32	56	63	70	80	98	7.820907440154224e-4	1383	29.8517715112075	23	19.9121856016884	3	4	7	23	39	45	50	60	79.7999999999997	0.00013069825777049261	421	39.5605700712589	37	29.4813981573207	6	9	11	37	55	59	65	70	80	1.2804414279141353e-5	15	19.4666666666667
RDN37-2	RDN37-2::chrXII:460712-467569(-)	NA	chrXII:460712-467569(-)	rRNA	6.594116848840498e-4	3630	39.8561983471074	32	27.5747113027586	4	7	10	32	56	63	70	80	98	7.820907440154224e-4	1383	29.8517715112075	23	19.9121856016884	3	4	7	23	39	45	50	60	79.7999999999997	0.00013069825777049261	421	39.5605700712589	37	29.4813981573207	6	9	11	37	55	59	65	70	80	6.829020948875388e-4	800	35.23625
RDN37-2	RDN37-2::chrXII:466870-467569(-)	NA	chrXII:466870-467569(-)	rRNA	1.0899366692298344e-5	60	32.5333333333333	25	26.7334293984753	10.95	13	14	25	39.25	45.2	49	57.1	77.0999999999999	7.820907440154224e-4	1383	29.8517715112075	23	19.9121856016884	3	4	7	23	39	45	50	60	79.7999999999997	0.00013069825777049261	421	39.5605700712589	37	29.4813981573207	6	9	11	37	55	59	65	70	80	7.938736853067638e-5	93	32.3333333333333
RDN37-2	RDN37-2::chrXII:466870-467569(-)	NA	chrXII:466870-467569(-)	rRNA	1.0899366692298344e-5	60	32.5333333333333	25	26.7334293984753	10.95	13	14	25	39.25	45.2	49	57.1	77.0999999999999	7.820907440154224e-4	1383	29.8517715112075	23	19.9121856016884	3	4	7	23	39	45	50	60	79.7999999999997	0.00013069825777049261	421	39.5605700712589	37	29.4813981573207	6	9	11	37	55	59	65	70	80	1.2804414279141353e-5	15	19.4666666666667
RDN37-2	RDN37-2::chrXII:466870-467569(-)	NA	chrXII:466870-467569(-)	rRNA	1.0899366692298344e-5	60	32.5333333333333	25	26.7334293984753	10.95	13	14	25	39.25	45.2	49	57.1	77.0999999999999	7.820907440154224e-4	1383	29.8517715112075	23	19.9121856016884	3	4	7	23	39	45	50	60	79.7999999999997	0.00013069825777049261	421	39.5605700712589	37	29.4813981573207	6	9	11	37	55	59	65	70	80	6.829020948875388e-4	800	35.23625
RDN37-2	RDN37-2::chrXII:464551-466869(-)	NA	chrXII:464551-466869(-)	rRNA	1.0735876191913869e-4	591	46.6852791878173	43	37.0366360111624	10	14	17	43	59	64	69	77	93	6.672936210688348e-5	118	33.1440677966102	25	24.8442350405134	6	10	12	25	44.75	51.6	61.9	68.3	78.15	1.3659675396441034e-5	44	35.9545454545455	26	28.0082761614243	9.45	12.6	18	26	36.25	40	48.2	62.2	86.85	7.938736853067638e-5	93	32.3333333333333
RDN37-2	RDN37-2::chrXII:464551-466869(-)	NA	chrXII:464551-466869(-)	rRNA	1.0735876191913869e-4	591	46.6852791878173	43	37.0366360111624	10	14	17	43	59	64	69	77	93	6.672936210688348e-5	118	33.1440677966102	25	24.8442350405134	6	10	12	25	44.75	51.6	61.9	68.3	78.15	1.3659675396441034e-5	44	35.9545454545455	26	28.0082761614243	9.45	12.6	18	26	36.25	40	48.2	62.2	86.85	1.2804414279141353e-5	15	19.4666666666667
RDN37-2	RDN37-2::chrXII:464551-466869(-)	NA	chrXII:464551-466869(-)	rRNA	1.0735876191913869e-4	591	46.6852791878173	43	37.0366360111624	10	14	17	43	59	64	69	77	93	6.672936210688348e-5	118	33.1440677966102	25	24.8442350405134	6	10	12	25	44.75	51.6	61.9	68.3	78.15	1.3659675396441034e-5	44	35.9545454545455	26	28.0082761614243	9.45	12.6	18	26	36.25	40	48.2	62.2	86.85	6.829020948875388e-4	800	35.23625
RDN37-2	RDN37-2::chrXII:464319-464550(-)	NA	chrXII:464319-464550(-)	rRNA	1.8165611153830574e-7	1	49	49	49	49	49	49	49	49	49	49	49	49	1.5834085923667264e-5	28	27.0714285714286	20	22.4270446629084	9.7	11.7	12.1	20	38.25	42	45.9	53.9	57.95	0.00013069825777049261	421	39.5605700712589	37	29.4813981573207	6	9	11	37	55	59	65	70	80	7.938736853067638e-5	93	32.3333333333333
RDN37-2	RDN37-2::chrXII:464319-464550(-)	NA	chrXII:464319-464550(-)	rRNA	1.8165611153830574e-7	1	49	49	49	49	49	49	49	49	49	49	49	49	1.5834085923667264e-5	28	27.0714285714286	20	22.4270446629084	9.7	11.7	12.1	20	38.25	42	45.9	53.9	57.95	0.00013069825777049261	421	39.5605700712589	37	29.4813981573207	6	9	11	37	55	59	65	70	80	1.2804414279141353e-5	15	19.4666666666667
RDN37-2	RDN37-2::chrXII:464319-464550(-)	NA	chrXII:464319-464550(-)	rRNA	1.8165611153830574e-7	1	49	49	49	49	49	49	49	49	49	49	49	49	1.5834085923667264e-5	28	27.0714285714286	20	22.4270446629084	9.7	11.7	12.1	20	38.25	42	45.9	53.9	57.95	0.00013069825777049261	421	39.5605700712589	37	29.4813981573207	6	9	11	37	55	59	65	70	80	6.829020948875388e-4	800	35.23625
RDN37-2	RDN37-2::chrXII:464319-464550(-)	NA	chrXII:464319-464550(-)	rRNA	1.8165611153830574e-7	1	49	49	49	49	49	49	49	49	49	49	49	49	7.820907440154224e-4	1383	29.8517715112075	23	19.9121856016884	3	4	7	23	39	45	50	60	79.7999999999997	0.00013069825777049261	421	39.5605700712589	37	29.4813981573207	6	9	11	37	55	59	65	70	80	7.938736853067638e-5	93	32.3333333333333
RDN37-2	RDN37-2::chrXII:464319-464550(-)	NA	chrXII:464319-464550(-)	rRNA	1.8165611153830574e-7	1	49	49	49	49	49	49	49	49	49	49	49	49	7.820907440154224e-4	1383	29.8517715112075	23	19.9121856016884	3	4	7	23	39	45	50	60	79.7999999999997	0.00013069825777049261	421	39.5605700712589	37	29.4813981573207	6	9	11	37	55	59	65	70	80	1.2804414279141353e-5	15	19.4666666666667
RDN37-2	RDN37-2::chrXII:464319-464550(-)	NA	chrXII:464319-464550(-)	rRNA	1.8165611153830574e-7	1	49	49	49	49	49	49	49	49	49	49	49	49	7.820907440154224e-4	1383	29.8517715112075	23	19.9121856016884	3	4	7	23	39	45	50	60	79.7999999999997	0.00013069825777049261	421	39.5605700712589	37	29.4813981573207	6	9	11	37	55	59	65	70	80	6.829020948875388e-4	800	35.23625
RDN37-2	RDN37-2::chrXII:464551-466869(-)	NA	chrXII:464551-466869(-)	rRNA	1.0735876191913869e-4	591	46.6852791878173	43	37.0366360111624	10	14	17	43	59	64	69	77	93	6.672936210688348e-5	118	33.1440677966102	25	24.8442350405134	6	10	12	25	44.75	51.6	61.9	68.3	78.15	0.0016503371456245575	5316	32.8734010534236	25	23.0643510382874	4	6	8	25	46	52	58	66	77	7.938736853067638e-5	93	32.3333333333333
RDN37-2	RDN37-2::chrXII:464551-466869(-)	NA	chrXII:464551-466869(-)	rRNA	1.0735876191913869e-4	591	46.6852791878173	43	37.0366360111624	10	14	17	43	59	64	69	77	93	6.672936210688348e-5	118	33.1440677966102	25	24.8442350405134	6	10	12	25	44.75	51.6	61.9	68.3	78.15	0.0016503371456245575	5316	32.8734010534236	25	23.0643510382874	4	6	8	25	46	52	58	66	77	1.2804414279141353e-5	15	19.4666666666667
RDN37-2	RDN37-2::chrXII:464551-466869(-)	NA	chrXII:464551-466869(-)	rRNA	1.0735876191913869e-4	591	46.6852791878173	43	37.0366360111624	10	14	17	43	59	64	69	77	93	6.672936210688348e-5	118	33.1440677966102	25	24.8442350405134	6	10	12	25	44.75	51.6	61.9	68.3	78.15	0.0016503371456245575	5316	32.8734010534236	25	23.0643510382874	4	6	8	25	46	52	58	66	77	6.829020948875388e-4	800	35.23625
RDN37-2	RDN37-2::chrXII:464551-466869(-)	NA	chrXII:464551-466869(-)	rRNA	1.0735876191913869e-4	591	46.6852791878173	43	37.0366360111624	10	14	17	43	59	64	69	77	93	7.820907440154224e-4	1383	29.8517715112075	23	19.9121856016884	3	4	7	23	39	45	50	60	79.7999999999997	0.0016503371456245575	5316	32.8734010534236	25	23.0643510382874	4	6	8	25	46	52	58	66	77	7.938736853067638e-5	93	32.3333333333333
RDN37-2	RDN37-2::chrXII:464551-466869(-)	NA	chrXII:464551-466869(-)	rRNA	1.0735876191913869e-4	591	46.6852791878173	43	37.0366360111624	10	14	17	43	59	64	69	77	93	7.820907440154224e-4	1383	29.8517715112075	23	19.9121856016884	3	4	7	23	39	45	50	60	79.7999999999997	0.0016503371456245575	5316	32.8734010534236	25	23.0643510382874	4	6	8	25	46	52	58	66	77	1.2804414279141353e-5	15	19.4666666666667
RDN37-2	RDN37-2::chrXII:464551-466869(-)	NA	chrXII:464551-466869(-)	rRNA	1.0735876191913869e-4	591	46.6852791878173	43	37.0366360111624	10	14	17	43	59	64	69	77	93	7.820907440154224e-4	1383	29.8517715112075	23	19.9121856016884	3	4	7	23	39	45	50	60	79.7999999999997	0.0016503371456245575	5316	32.8734010534236	25	23.0643510382874	4	6	8	25	46	52	58	66	77	6.829020948875388e-4	800	35.23625
RDN37-2	RDN37-2::chrXII:464319-464550(-)	NA	chrXII:464319-464550(-)	rRNA	1.8165611153830574e-7	1	49	49	49	49	49	49	49	49	49	49	49	49	7.820907440154224e-4	1383	29.8517715112075	23	19.9121856016884	3	4	7	23	39	45	50	60	79.7999999999997	0.0016503371456245575	5316	32.8734010534236	25	23.0643510382874	4	6	8	25	46	52	58	66	77	7.938736853067638e-5	93	32.3333333333333
RDN37-2	RDN37-2::chrXII:464319-464550(-)	NA	chrXII:464319-464550(-)	rRNA	1.8165611153830574e-7	1	49	49	49	49	49	49	49	49	49	49	49	49	7.820907440154224e-4	1383	29.8517715112075	23	19.9121856016884	3	4	7	23	39	45	50	60	79.7999999999997	0.0016503371456245575	5316	32.8734010534236	25	23.0643510382874	4	6	8	25	46	52	58	66	77	1.2804414279141353e-5	15	19.4666666666667
RDN37-2	RDN37-2::chrXII:464319-464550(-)	NA	chrXII:464319-464550(-)	rRNA	1.8165611153830574e-7	1	49	49	49	49	49	49	49	49	49	49	49	49	7.820907440154224e-4	1383	29.8517715112075	23	19.9121856016884	3	4	7	23	39	45	50	60	79.7999999999997	0.0016503371456245575	5316	32.8734010534236	25	23.0643510382874	4	6	8	25	46	52	58	66	77	6.829020948875388e-4	800	35.23625
RDN37-2	RDN37-2::chrXII:460712-467569(-)	NA	chrXII:460712-467569(-)	rRNA	6.594116848840498e-4	3630	39.8561983471074	32	27.5747113027586	4	7	10	32	56	63	70	80	98	6.672936210688348e-5	118	33.1440677966102	25	24.8442350405134	6	10	12	25	44.75	51.6	61.9	68.3	78.15	1.3659675396441034e-5	44	35.9545454545455	26	28.0082761614243	9.45	12.6	18	26	36.25	40	48.2	62.2	86.85	7.938736853067638e-5	93	32.3333333333333
RDN37-2	RDN37-2::chrXII:460712-467569(-)	NA	chrXII:460712-467569(-)	rRNA	6.594116848840498e-4	3630	39.8561983471074	32	27.5747113027586	4	7	10	32	56	63	70	80	98	6.672936210688348e-5	118	33.1440677966102	25	24.8442350405134	6	10	12	25	44.75	51.6	61.9	68.3	78.15	1.3659675396441034e-5	44	35.9545454545455	26	28.0082761614243	9.45	12.6	18	26	36.25	40	48.2	62.2	86.85	1.2804414279141353e-5	15	19.4666666666667
RDN37-2	RDN37-2::chrXII:460712-467569(-)	NA	chrXII:460712-467569(-)	rRNA	6.594116848840498e-4	3630	39.8561983471074	32	27.5747113027586	4	7	10	32	56	63	70	80	98	6.672936210688348e-5	118	33.1440677966102	25	24.8442350405134	6	10	12	25	44.75	51.6	61.9	68.3	78.15	1.3659675396441034e-5	44	35.9545454545455	26	28.0082761614243	9.45	12.6	18	26	36.25	40	48.2	62.2	86.85	6.829020948875388e-4	800	35.23625
RDN37-2	RDN37-2::chrXII:464551-466869(-)	NA	chrXII:464551-466869(-)	rRNA	1.0735876191913869e-4	591	46.6852791878173	43	37.0366360111624	10	14	17	43	59	64	69	77	93	7.820907440154224e-4	1383	29.8517715112075	23	19.9121856016884	3	4	7	23	39	45	50	60	79.7999999999997	1.3659675396441034e-5	44	35.9545454545455	26	28.0082761614243	9.45	12.6	18	26	36.25	40	48.2	62.2	86.85	7.938736853067638e-5	93	32.3333333333333
RDN37-2	RDN37-2::chrXII:464551-466869(-)	NA	chrXII:464551-466869(-)	rRNA	1.0735876191913869e-4	591	46.6852791878173	43	37.0366360111624	10	14	17	43	59	64	69	77	93	7.820907440154224e-4	1383	29.8517715112075	23	19.9121856016884	3	4	7	23	39	45	50	60	79.7999999999997	1.3659675396441034e-5	44	35.9545454545455	26	28.0082761614243	9.45	12.6	18	26	36.25	40	48.2	62.2	86.85	1.2804414279141353e-5	15	19.4666666666667
RDN37-2	RDN37-2::chrXII:464551-466869(-)	NA	chrXII:464551-466869(-)	rRNA	1.0735876191913869e-4	591	46.6852791878173	43	37.0366360111624	10	14	17	43	59	64	69	77	93	7.820907440154224e-4	1383	29.8517715112075	23	19.9121856016884	3	4	7	23	39	45	50	60	79.7999999999997	1.3659675396441034e-5	44	35.9545454545455	26	28.0082761614243	9.45	12.6	18	26	36.25	40	48.2	62.2	86.85	6.829020948875388e-4	800	35.23625
RDN37-2	RDN37-2::chrXII:464551-466869(-)	NA	chrXII:464551-466869(-)	rRNA	1.0735876191913869e-4	591	46.6852791878173	43	37.0366360111624	10	14	17	43	59	64	69	77	93	6.672936210688348e-5	118	33.1440677966102	25	24.8442350405134	6	10	12	25	44.75	51.6	61.9	68.3	78.15	0.00013069825777049261	421	39.5605700712589	37	29.4813981573207	6	9	11	37	55	59	65	70	80	7.938736853067638e-5	93	32.3333333333333
RDN37-2	RDN37-2::chrXII:464551-466869(-)	NA	chrXII:464551-466869(-)	rRNA	1.0735876191913869e-4	591	46.6852791878173	43	37.0366360111624	10	14	17	43	59	64	69	77	93	6.672936210688348e-5	118	33.1440677966102	25	24.8442350405134	6	10	12	25	44.75	51.6	61.9	68.3	78.15	0.00013069825777049261	421	39.5605700712589	37	29.4813981573207	6	9	11	37	55	59	65	70	80	1.2804414279141353e-5	15	19.4666666666667
RDN37-2	RDN37-2::chrXII:464551-466869(-)	NA	chrXII:464551-466869(-)	rRNA	1.0735876191913869e-4	591	46.6852791878173	43	37.0366360111624	10	14	17	43	59	64	69	77	93	6.672936210688348e-5	118	33.1440677966102	25	24.8442350405134	6	10	12	25	44.75	51.6	61.9	68.3	78.15	0.00013069825777049261	421	39.5605700712589	37	29.4813981573207	6	9	11	37	55	59	65	70	80	6.829020948875388e-4	800	35.23625
RDN37-2	RDN37-2::chrXII:464319-464550(-)	NA	chrXII:464319-464550(-)	rRNA	1.8165611153830574e-7	1	49	49	49	49	49	49	49	49	49	49	49	49	1.5834085923667264e-5	28	27.0714285714286	20	22.4270446629084	9.7	11.7	12.1	20	38.25	42	45.9	53.9	57.95	0.0016503371456245575	5316	32.8734010534236	25	23.0643510382874	4	6	8	25	46	52	58	66	77	7.938736853067638e-5	93	32.3333333333333
RDN37-2	RDN37-2::chrXII:464319-464550(-)	NA	chrXII:464319-464550(-)	rRNA	1.8165611153830574e-7	1	49	49	49	49	49	49	49	49	49	49	49	49	1.5834085923667264e-5	28	27.0714285714286	20	22.4270446629084	9.7	11.7	12.1	20	38.25	42	45.9	53.9	57.95	0.0016503371456245575	5316	32.8734010534236	25	23.0643510382874	4	6	8	25	46	52	58	66	77	1.2804414279141353e-5	15	19.4666666666667
RDN37-2	RDN37-2::chrXII:464319-464550(-)	NA	chrXII:464319-464550(-)	rRNA	1.8165611153830574e-7	1	49	49	49	49	49	49	49	49	49	49	49	49	1.5834085923667264e-5	28	27.0714285714286	20	22.4270446629084	9.7	11.7	12.1	20	38.25	42	45.9	53.9	57.95	0.0016503371456245575	5316	32.8734010534236	25	23.0643510382874	4	6	8	25	46	52	58	66	77	6.829020948875388e-4	800	35.23625
RDN37-2	RDN37-2::chrXII:464319-464550(-)	NA	chrXII:464319-464550(-)	rRNA	1.8165611153830574e-7	1	49	49	49	49	49	49	49	49	49	49	49	49	6.672936210688348e-5	118	33.1440677966102	25	24.8442350405134	6	10	12	25	44.75	51.6	61.9	68.3	78.15	1.3659675396441034e-5	44	35.9545454545455	26	28.0082761614243	9.45	12.6	18	26	36.25	40	48.2	62.2	86.85	7.938736853067638e-5	93	32.3333333333333
RDN37-2	RDN37-2::chrXII:464319-464550(-)	NA	chrXII:464319-464550(-)	rRNA	1.8165611153830574e-7	1	49	49	49	49	49	49	49	49	49	49	49	49	6.672936210688348e-5	118	33.1440677966102	25	24.8442350405134	6	10	12	25	44.75	51.6	61.9	68.3	78.15	1.3659675396441034e-5	44	35.9545454545455	26	28.0082761614243	9.45	12.6	18	26	36.25	40	48.2	62.2	86.85	1.2804414279141353e-5	15	19.4666666666667
RDN37-2	RDN37-2::chrXII:464319-464550(-)	NA	chrXII:464319-464550(-)	rRNA	1.8165611153830574e-7	1	49	49	49	49	49	49	49	49	49	49	49	49	6.672936210688348e-5	118	33.1440677966102	25	24.8442350405134	6	10	12	25	44.75	51.6	61.9	68.3	78.15	1.3659675396441034e-5	44	35.9545454545455	26	28.0082761614243	9.45	12.6	18	26	36.25	40	48.2	62.2	86.85	6.829020948875388e-4	800	35.23625
RDN37-2	RDN37-2::chrXII:464319-464550(-)	NA	chrXII:464319-464550(-)	rRNA	1.8165611153830574e-7	1	49	49	49	49	49	49	49	49	49	49	49	49	6.672936210688348e-5	118	33.1440677966102	25	24.8442350405134	6	10	12	25	44.75	51.6	61.9	68.3	78.15	0.00013069825777049261	421	39.5605700712589	37	29.4813981573207	6	9	11	37	55	59	65	70	80	7.938736853067638e-5	93	32.3333333333333
RDN37-2	RDN37-2::chrXII:464319-464550(-)	NA	chrXII:464319-464550(-)	rRNA	1.8165611153830574e-7	1	49	49	49	49	49	49	49	49	49	49	49	49	6.672936210688348e-5	118	33.1440677966102	25	24.8442350405134	6	10	12	25	44.75	51.6	61.9	68.3	78.15	0.00013069825777049261	421	39.5605700712589	37	29.4813981573207	6	9	11	37	55	59	65	70	80	1.2804414279141353e-5	15	19.4666666666667
RDN37-2	RDN37-2::chrXII:464319-464550(-)	NA	chrXII:464319-464550(-)	rRNA	1.8165611153830574e-7	1	49	49	49	49	49	49	49	49	49	49	49	49	6.672936210688348e-5	118	33.1440677966102	25	24.8442350405134	6	10	12	25	44.75	51.6	61.9	68.3	78.15	0.00013069825777049261	421	39.5605700712589	37	29.4813981573207	6	9	11	37	55	59	65	70	80	6.829020948875388e-4	800	35.23625
RDN37-2	RDN37-2::chrXII:464551-466869(-)	NA	chrXII:464551-466869(-)	rRNA	1.0735876191913869e-4	591	46.6852791878173	43	37.0366360111624	10	14	17	43	59	64	69	77	93	7.820907440154224e-4	1383	29.8517715112075	23	19.9121856016884	3	4	7	23	39	45	50	60	79.7999999999997	0.00013069825777049261	421	39.5605700712589	37	29.4813981573207	6	9	11	37	55	59	65	70	80	7.938736853067638e-5	93	32.3333333333333
RDN37-2	RDN37-2::chrXII:464551-466869(-)	NA	chrXII:464551-466869(-)	rRNA	1.0735876191913869e-4	591	46.6852791878173	43	37.0366360111624	10	14	17	43	59	64	69	77	93	7.820907440154224e-4	1383	29.8517715112075	23	19.9121856016884	3	4	7	23	39	45	50	60	79.7999999999997	0.00013069825777049261	421	39.5605700712589	37	29.4813981573207	6	9	11	37	55	59	65	70	80	1.2804414279141353e-5	15	19.4666666666667
RDN37-2	RDN37-2::chrXII:464551-466869(-)	NA	chrXII:464551-466869(-)	rRNA	1.0735876191913869e-4	591	46.6852791878173	43	37.0366360111624	10	14	17	43	59	64	69	77	93	7.820907440154224e-4	1383	29.8517715112075	23	19.9121856016884	3	4	7	23	39	45	50	60	79.7999999999997	0.00013069825777049261	421	39.5605700712589	37	29.4813981573207	6	9	11	37	55	59	65	70	80	6.829020948875388e-4	800	35.23625
RDN37-2	RDN37-2::chrXII:464319-464550(-)	NA	chrXII:464319-464550(-)	rRNA	1.8165611153830574e-7	1	49	49	49	49	49	49	49	49	49	49	49	49	7.820907440154224e-4	1383	29.8517715112075	23	19.9121856016884	3	4	7	23	39	45	50	60	79.7999999999997	1.3659675396441034e-5	44	35.9545454545455	26	28.0082761614243	9.45	12.6	18	26	36.25	40	48.2	62.2	86.85	7.938736853067638e-5	93	32.3333333333333
RDN37-2	RDN37-2::chrXII:464319-464550(-)	NA	chrXII:464319-464550(-)	rRNA	1.8165611153830574e-7	1	49	49	49	49	49	49	49	49	49	49	49	49	7.820907440154224e-4	1383	29.8517715112075	23	19.9121856016884	3	4	7	23	39	45	50	60	79.7999999999997	1.3659675396441034e-5	44	35.9545454545455	26	28.0082761614243	9.45	12.6	18	26	36.25	40	48.2	62.2	86.85	1.2804414279141353e-5	15	19.4666666666667
RDN37-2	RDN37-2::chrXII:464319-464550(-)	NA	chrXII:464319-464550(-)	rRNA	1.8165611153830574e-7	1	49	49	49	49	49	49	49	49	49	49	49	49	7.820907440154224e-4	1383	29.8517715112075	23	19.9121856016884	3	4	7	23	39	45	50	60	79.7999999999997	1.3659675396441034e-5	44	35.9545454545455	26	28.0082761614243	9.45	12.6	18	26	36.25	40	48.2	62.2	86.85	6.829020948875388e-4	800	35.23625
RDN37-2	RDN37-2::chrXII:460712-467569(-)	NA	chrXII:460712-467569(-)	rRNA	6.594116848840498e-4	3630	39.8561983471074	32	27.5747113027586	4	7	10	32	56	63	70	80	98	6.672936210688348e-5	118	33.1440677966102	25	24.8442350405134	6	10	12	25	44.75	51.6	61.9	68.3	78.15	0.0016503371456245575	5316	32.8734010534236	25	23.0643510382874	4	6	8	25	46	52	58	66	77	7.938736853067638e-5	93	32.3333333333333
RDN37-2	RDN37-2::chrXII:460712-467569(-)	NA	chrXII:460712-467569(-)	rRNA	6.594116848840498e-4	3630	39.8561983471074	32	27.5747113027586	4	7	10	32	56	63	70	80	98	6.672936210688348e-5	118	33.1440677966102	25	24.8442350405134	6	10	12	25	44.75	51.6	61.9	68.3	78.15	0.0016503371456245575	5316	32.8734010534236	25	23.0643510382874	4	6	8	25	46	52	58	66	77	1.2804414279141353e-5	15	19.4666666666667
RDN37-2	RDN37-2::chrXII:460712-467569(-)	NA	chrXII:460712-467569(-)	rRNA	6.594116848840498e-4	3630	39.8561983471074	32	27.5747113027586	4	7	10	32	56	63	70	80	98	6.672936210688348e-5	118	33.1440677966102	25	24.8442350405134	6	10	12	25	44.75	51.6	61.9	68.3	78.15	0.0016503371456245575	5316	32.8734010534236	25	23.0643510382874	4	6	8	25	46	52	58	66	77	6.829020948875388e-4	800	35.23625
RDN37-2	RDN37-2::chrXII:464319-464550(-)	NA	chrXII:464319-464550(-)	rRNA	1.8165611153830574e-7	1	49	49	49	49	49	49	49	49	49	49	49	49	1.5834085923667264e-5	28	27.0714285714286	20	22.4270446629084	9.7	11.7	12.1	20	38.25	42	45.9	53.9	57.95	1.3659675396441034e-5	44	35.9545454545455	26	28.0082761614243	9.45	12.6	18	26	36.25	40	48.2	62.2	86.85	7.938736853067638e-5	93	32.3333333333333
RDN37-2	RDN37-2::chrXII:464319-464550(-)	NA	chrXII:464319-464550(-)	rRNA	1.8165611153830574e-7	1	49	49	49	49	49	49	49	49	49	49	49	49	1.5834085923667264e-5	28	27.0714285714286	20	22.4270446629084	9.7	11.7	12.1	20	38.25	42	45.9	53.9	57.95	1.3659675396441034e-5	44	35.9545454545455	26	28.0082761614243	9.45	12.6	18	26	36.25	40	48.2	62.2	86.85	1.2804414279141353e-5	15	19.4666666666667
RDN37-2	RDN37-2::chrXII:464319-464550(-)	NA	chrXII:464319-464550(-)	rRNA	1.8165611153830574e-7	1	49	49	49	49	49	49	49	49	49	49	49	49	1.5834085923667264e-5	28	27.0714285714286	20	22.4270446629084	9.7	11.7	12.1	20	38.25	42	45.9	53.9	57.95	1.3659675396441034e-5	44	35.9545454545455	26	28.0082761614243	9.45	12.6	18	26	36.25	40	48.2	62.2	86.85	6.829020948875388e-4	800	35.23625
RDN37-2	RDN37-2::chrXII:460712-467569(-)	NA	chrXII:460712-467569(-)	rRNA	6.594116848840498e-4	3630	39.8561983471074	32	27.5747113027586	4	7	10	32	56	63	70	80	98	6.672936210688348e-5	118	33.1440677966102	25	24.8442350405134	6	10	12	25	44.75	51.6	61.9	68.3	78.15	0.00013069825777049261	421	39.5605700712589	37	29.4813981573207	6	9	11	37	55	59	65	70	80	7.938736853067638e-5	93	32.3333333333333
RDN37-2	RDN37-2::chrXII:460712-467569(-)	NA	chrXII:460712-467569(-)	rRNA	6.594116848840498e-4	3630	39.8561983471074	32	27.5747113027586	4	7	10	32	56	63	70	80	98	6.672936210688348e-5	118	33.1440677966102	25	24.8442350405134	6	10	12	25	44.75	51.6	61.9	68.3	78.15	0.00013069825777049261	421	39.5605700712589	37	29.4813981573207	6	9	11	37	55	59	65	70	80	1.2804414279141353e-5	15	19.4666666666667
RDN37-2	RDN37-2::chrXII:460712-467569(-)	NA	chrXII:460712-467569(-)	rRNA	6.594116848840498e-4	3630	39.8561983471074	32	27.5747113027586	4	7	10	32	56	63	70	80	98	6.672936210688348e-5	118	33.1440677966102	25	24.8442350405134	6	10	12	25	44.75	51.6	61.9	68.3	78.15	0.00013069825777049261	421	39.5605700712589	37	29.4813981573207	6	9	11	37	55	59	65	70	80	6.829020948875388e-4	800	35.23625
RDN37-2	RDN37-2::chrXII:466870-467569(-)	NA	chrXII:466870-467569(-)	rRNA	1.0899366692298344e-5	60	32.5333333333333	25	26.7334293984753	10.95	13	14	25	39.25	45.2	49	57.1	77.0999999999999	6.672936210688348e-5	118	33.1440677966102	25	24.8442350405134	6	10	12	25	44.75	51.6	61.9	68.3	78.15	0.00013069825777049261	421	39.5605700712589	37	29.4813981573207	6	9	11	37	55	59	65	70	80	7.938736853067638e-5	93	32.3333333333333
RDN37-2	RDN37-2::chrXII:466870-467569(-)	NA	chrXII:466870-467569(-)	rRNA	1.0899366692298344e-5	60	32.5333333333333	25	26.7334293984753	10.95	13	14	25	39.25	45.2	49	57.1	77.0999999999999	6.672936210688348e-5	118	33.1440677966102	25	24.8442350405134	6	10	12	25	44.75	51.6	61.9	68.3	78.15	0.00013069825777049261	421	39.5605700712589	37	29.4813981573207	6	9	11	37	55	59	65	70	80	1.2804414279141353e-5	15	19.4666666666667
RDN37-2	RDN37-2::chrXII:466870-467569(-)	NA	chrXII:466870-467569(-)	rRNA	1.0899366692298344e-5	60	32.5333333333333	25	26.7334293984753	10.95	13	14	25	39.25	45.2	49	57.1	77.0999999999999	6.672936210688348e-5	118	33.1440677966102	25	24.8442350405134	6	10	12	25	44.75	51.6	61.9	68.3	78.15	0.00013069825777049261	421	39.5605700712589	37	29.4813981573207	6	9	11	37	55	59	65	70	80	6.829020948875388e-4	800	35.23625
RDN37-2	RDN37-2::chrXII:460712-467569(-)	NA	chrXII:460712-467569(-)	rRNA	6.594116848840498e-4	3630	39.8561983471074	32	27.5747113027586	4	7	10	32	56	63	70	80	98	1.5834085923667264e-5	28	27.0714285714286	20	22.4270446629084	9.7	11.7	12.1	20	38.25	42	45.9	53.9	57.95	0.0016503371456245575	5316	32.8734010534236	25	23.0643510382874	4	6	8	25	46	52	58	66	77	7.938736853067638e-5	93	32.3333333333333
RDN37-2	RDN37-2::chrXII:460712-467569(-)	NA	chrXII:460712-467569(-)	rRNA	6.594116848840498e-4	3630	39.8561983471074	32	27.5747113027586	4	7	10	32	56	63	70	80	98	1.5834085923667264e-5	28	27.0714285714286	20	22.4270446629084	9.7	11.7	12.1	20	38.25	42	45.9	53.9	57.95	0.0016503371456245575	5316	32.8734010534236	25	23.0643510382874	4	6	8	25	46	52	58	66	77	1.2804414279141353e-5	15	19.4666666666667
RDN37-2	RDN37-2::chrXII:460712-467569(-)	NA	chrXII:460712-467569(-)	rRNA	6.594116848840498e-4	3630	39.8561983471074	32	27.5747113027586	4	7	10	32	56	63	70	80	98	1.5834085923667264e-5	28	27.0714285714286	20	22.4270446629084	9.7	11.7	12.1	20	38.25	42	45.9	53.9	57.95	0.0016503371456245575	5316	32.8734010534236	25	23.0643510382874	4	6	8	25	46	52	58	66	77	6.829020948875388e-4	800	35.23625
RDN37-2	RDN37-2::chrXII:466870-467569(-)	NA	chrXII:466870-467569(-)	rRNA	1.0899366692298344e-5	60	32.5333333333333	25	26.7334293984753	10.95	13	14	25	39.25	45.2	49	57.1	77.0999999999999	1.5834085923667264e-5	28	27.0714285714286	20	22.4270446629084	9.7	11.7	12.1	20	38.25	42	45.9	53.9	57.95	0.0016503371456245575	5316	32.8734010534236	25	23.0643510382874	4	6	8	25	46	52	58	66	77	7.938736853067638e-5	93	32.3333333333333
RDN37-2	RDN37-2::chrXII:466870-467569(-)	NA	chrXII:466870-467569(-)	rRNA	1.0899366692298344e-5	60	32.5333333333333	25	26.7334293984753	10.95	13	14	25	39.25	45.2	49	57.1	77.0999999999999	1.5834085923667264e-5	28	27.0714285714286	20	22.4270446629084	9.7	11.7	12.1	20	38.25	42	45.9	53.9	57.95	0.0016503371456245575	5316	32.8734010534236	25	23.0643510382874	4	6	8	25	46	52	58	66	77	1.2804414279141353e-5	15	19.4666666666667
RDN37-2	RDN37-2::chrXII:466870-467569(-)	NA	chrXII:466870-467569(-)	rRNA	1.0899366692298344e-5	60	32.5333333333333	25	26.7334293984753	10.95	13	14	25	39.25	45.2	49	57.1	77.0999999999999	1.5834085923667264e-5	28	27.0714285714286	20	22.4270446629084	9.7	11.7	12.1	20	38.25	42	45.9	53.9	57.95	0.0016503371456245575	5316	32.8734010534236	25	23.0643510382874	4	6	8	25	46	52	58	66	77	6.829020948875388e-4	800	35.23625
RDN37-2	RDN37-2::chrXII:466870-467569(-)	NA	chrXII:466870-467569(-)	rRNA	1.0899366692298344e-5	60	32.5333333333333	25	26.7334293984753	10.95	13	14	25	39.25	45.2	49	57.1	77.0999999999999	1.5834085923667264e-5	28	27.0714285714286	20	22.4270446629084	9.7	11.7	12.1	20	38.25	42	45.9	53.9	57.95	1.3659675396441034e-5	44	35.9545454545455	26	28.0082761614243	9.45	12.6	18	26	36.25	40	48.2	62.2	86.85	7.938736853067638e-5	93	32.3333333333333
RDN37-2	RDN37-2::chrXII:466870-467569(-)	NA	chrXII:466870-467569(-)	rRNA	1.0899366692298344e-5	60	32.5333333333333	25	26.7334293984753	10.95	13	14	25	39.25	45.2	49	57.1	77.0999999999999	1.5834085923667264e-5	28	27.0714285714286	20	22.4270446629084	9.7	11.7	12.1	20	38.25	42	45.9	53.9	57.95	1.3659675396441034e-5	44	35.9545454545455	26	28.0082761614243	9.45	12.6	18	26	36.25	40	48.2	62.2	86.85	1.2804414279141353e-5	15	19.4666666666667
RDN37-2	RDN37-2::chrXII:466870-467569(-)	NA	chrXII:466870-467569(-)	rRNA	1.0899366692298344e-5	60	32.5333333333333	25	26.7334293984753	10.95	13	14	25	39.25	45.2	49	57.1	77.0999999999999	1.5834085923667264e-5	28	27.0714285714286	20	22.4270446629084	9.7	11.7	12.1	20	38.25	42	45.9	53.9	57.95	1.3659675396441034e-5	44	35.9545454545455	26	28.0082761614243	9.45	12.6	18	26	36.25	40	48.2	62.2	86.85	6.829020948875388e-4	800	35.23625
RDN37-2	RDN37-2::chrXII:460712-467569(-)	NA	chrXII:460712-467569(-)	rRNA	6.594116848840498e-4	3630	39.8561983471074	32	27.5747113027586	4	7	10	32	56	63	70	80	98	1.5834085923667264e-5	28	27.0714285714286	20	22.4270446629084	9.7	11.7	12.1	20	38.25	42	45.9	53.9	57.95	0.00013069825777049261	421	39.5605700712589	37	29.4813981573207	6	9	11	37	55	59	65	70	80	7.938736853067638e-5	93	32.3333333333333
RDN37-2	RDN37-2::chrXII:460712-467569(-)	NA	chrXII:460712-467569(-)	rRNA	6.594116848840498e-4	3630	39.8561983471074	32	27.5747113027586	4	7	10	32	56	63	70	80	98	1.5834085923667264e-5	28	27.0714285714286	20	22.4270446629084	9.7	11.7	12.1	20	38.25	42	45.9	53.9	57.95	0.00013069825777049261	421	39.5605700712589	37	29.4813981573207	6	9	11	37	55	59	65	70	80	1.2804414279141353e-5	15	19.4666666666667
RDN37-2	RDN37-2::chrXII:460712-467569(-)	NA	chrXII:460712-467569(-)	rRNA	6.594116848840498e-4	3630	39.8561983471074	32	27.5747113027586	4	7	10	32	56	63	70	80	98	1.5834085923667264e-5	28	27.0714285714286	20	22.4270446629084	9.7	11.7	12.1	20	38.25	42	45.9	53.9	57.95	0.00013069825777049261	421	39.5605700712589	37	29.4813981573207	6	9	11	37	55	59	65	70	80	6.829020948875388e-4	800	35.23625
RDN37-2	RDN37-2::chrXII:464551-466869(-)	NA	chrXII:464551-466869(-)	rRNA	1.0735876191913869e-4	591	46.6852791878173	43	37.0366360111624	10	14	17	43	59	64	69	77	93	1.5834085923667264e-5	28	27.0714285714286	20	22.4270446629084	9.7	11.7	12.1	20	38.25	42	45.9	53.9	57.95	1.3659675396441034e-5	44	35.9545454545455	26	28.0082761614243	9.45	12.6	18	26	36.25	40	48.2	62.2	86.85	7.938736853067638e-5	93	32.3333333333333
RDN37-2	RDN37-2::chrXII:464551-466869(-)	NA	chrXII:464551-466869(-)	rRNA	1.0735876191913869e-4	591	46.6852791878173	43	37.0366360111624	10	14	17	43	59	64	69	77	93	1.5834085923667264e-5	28	27.0714285714286	20	22.4270446629084	9.7	11.7	12.1	20	38.25	42	45.9	53.9	57.95	1.3659675396441034e-5	44	35.9545454545455	26	28.0082761614243	9.45	12.6	18	26	36.25	40	48.2	62.2	86.85	1.2804414279141353e-5	15	19.4666666666667
RDN37-2	RDN37-2::chrXII:464551-466869(-)	NA	chrXII:464551-466869(-)	rRNA	1.0735876191913869e-4	591	46.6852791878173	43	37.0366360111624	10	14	17	43	59	64	69	77	93	1.5834085923667264e-5	28	27.0714285714286	20	22.4270446629084	9.7	11.7	12.1	20	38.25	42	45.9	53.9	57.95	1.3659675396441034e-5	44	35.9545454545455	26	28.0082761614243	9.45	12.6	18	26	36.25	40	48.2	62.2	86.85	6.829020948875388e-4	800	35.23625
RDN37-2	RDN37-2::chrXII:460712-467569(-)	NA	chrXII:460712-467569(-)	rRNA	6.594116848840498e-4	3630	39.8561983471074	32	27.5747113027586	4	7	10	32	56	63	70	80	98	1.5834085923667264e-5	28	27.0714285714286	20	22.4270446629084	9.7	11.7	12.1	20	38.25	42	45.9	53.9	57.95	1.3659675396441034e-5	44	35.9545454545455	26	28.0082761614243	9.45	12.6	18	26	36.25	40	48.2	62.2	86.85	7.938736853067638e-5	93	32.3333333333333
RDN37-2	RDN37-2::chrXII:460712-467569(-)	NA	chrXII:460712-467569(-)	rRNA	6.594116848840498e-4	3630	39.8561983471074	32	27.5747113027586	4	7	10	32	56	63	70	80	98	1.5834085923667264e-5	28	27.0714285714286	20	22.4270446629084	9.7	11.7	12.1	20	38.25	42	45.9	53.9	57.95	1.3659675396441034e-5	44	35.9545454545455	26	28.0082761614243	9.45	12.6	18	26	36.25	40	48.2	62.2	86.85	1.2804414279141353e-5	15	19.4666666666667
RDN37-2	RDN37-2::chrXII:460712-467569(-)	NA	chrXII:460712-467569(-)	rRNA	6.594116848840498e-4	3630	39.8561983471074	32	27.5747113027586	4	7	10	32	56	63	70	80	98	1.5834085923667264e-5	28	27.0714285714286	20	22.4270446629084	9.7	11.7	12.1	20	38.25	42	45.9	53.9	57.95	1.3659675396441034e-5	44	35.9545454545455	26	28.0082761614243	9.45	12.6	18	26	36.25	40	48.2	62.2	86.85	6.829020948875388e-4	800	35.23625
RDN37-2	RDN37-2::chrXII:464551-466869(-)	NA	chrXII:464551-466869(-)	rRNA	1.0735876191913869e-4	591	46.6852791878173	43	37.0366360111624	10	14	17	43	59	64	69	77	93	1.5834085923667264e-5	28	27.0714285714286	20	22.4270446629084	9.7	11.7	12.1	20	38.25	42	45.9	53.9	57.95	0.00013069825777049261	421	39.5605700712589	37	29.4813981573207	6	9	11	37	55	59	65	70	80	7.938736853067638e-5	93	32.3333333333333
RDN37-2	RDN37-2::chrXII:464551-466869(-)	NA	chrXII:464551-466869(-)	rRNA	1.0735876191913869e-4	591	46.6852791878173	43	37.0366360111624	10	14	17	43	59	64	69	77	93	1.5834085923667264e-5	28	27.0714285714286	20	22.4270446629084	9.7	11.7	12.1	20	38.25	42	45.9	53.9	57.95	0.00013069825777049261	421	39.5605700712589	37	29.4813981573207	6	9	11	37	55	59	65	70	80	1.2804414279141353e-5	15	19.4666666666667
RDN37-2	RDN37-2::chrXII:464551-466869(-)	NA	chrXII:464551-466869(-)	rRNA	1.0735876191913869e-4	591	46.6852791878173	43	37.0366360111624	10	14	17	43	59	64	69	77	93	1.5834085923667264e-5	28	27.0714285714286	20	22.4270446629084	9.7	11.7	12.1	20	38.25	42	45.9	53.9	57.95	0.00013069825777049261	421	39.5605700712589	37	29.4813981573207	6	9	11	37	55	59	65	70	80	6.829020948875388e-4	800	35.23625
RDN37-2	RDN37-2::chrXII:466870-467569(-)	NA	chrXII:466870-467569(-)	rRNA	1.0899366692298344e-5	60	32.5333333333333	25	26.7334293984753	10.95	13	14	25	39.25	45.2	49	57.1	77.0999999999999	1.5834085923667264e-5	28	27.0714285714286	20	22.4270446629084	9.7	11.7	12.1	20	38.25	42	45.9	53.9	57.95	0.00013069825777049261	421	39.5605700712589	37	29.4813981573207	6	9	11	37	55	59	65	70	80	7.938736853067638e-5	93	32.3333333333333
RDN37-2	RDN37-2::chrXII:466870-467569(-)	NA	chrXII:466870-467569(-)	rRNA	1.0899366692298344e-5	60	32.5333333333333	25	26.7334293984753	10.95	13	14	25	39.25	45.2	49	57.1	77.0999999999999	1.5834085923667264e-5	28	27.0714285714286	20	22.4270446629084	9.7	11.7	12.1	20	38.25	42	45.9	53.9	57.95	0.00013069825777049261	421	39.5605700712589	37	29.4813981573207	6	9	11	37	55	59	65	70	80	1.2804414279141353e-5	15	19.4666666666667
RDN37-2	RDN37-2::chrXII:466870-467569(-)	NA	chrXII:466870-467569(-)	rRNA	1.0899366692298344e-5	60	32.5333333333333	25	26.7334293984753	10.95	13	14	25	39.25	45.2	49	57.1	77.0999999999999	1.5834085923667264e-5	28	27.0714285714286	20	22.4270446629084	9.7	11.7	12.1	20	38.25	42	45.9	53.9	57.95	0.00013069825777049261	421	39.5605700712589	37	29.4813981573207	6	9	11	37	55	59	65	70	80	6.829020948875388e-4	800	35.23625
RDN37-2	RDN37-2::chrXII:460712-467569(-)	NA	chrXII:460712-467569(-)	rRNA	6.594116848840498e-4	3630	39.8561983471074	32	27.5747113027586	4	7	10	32	56	63	70	80	98	7.820907440154224e-4	1383	29.8517715112075	23	19.9121856016884	3	4	7	23	39	45	50	60	79.7999999999997	0.0016503371456245575	5316	32.8734010534236	25	23.0643510382874	4	6	8	25	46	52	58	66	77	7.938736853067638e-5	93	32.3333333333333
RDN37-2	RDN37-2::chrXII:460712-467569(-)	NA	chrXII:460712-467569(-)	rRNA	6.594116848840498e-4	3630	39.8561983471074	32	27.5747113027586	4	7	10	32	56	63	70	80	98	7.820907440154224e-4	1383	29.8517715112075	23	19.9121856016884	3	4	7	23	39	45	50	60	79.7999999999997	0.0016503371456245575	5316	32.8734010534236	25	23.0643510382874	4	6	8	25	46	52	58	66	77	1.2804414279141353e-5	15	19.4666666666667
RDN37-2	RDN37-2::chrXII:460712-467569(-)	NA	chrXII:460712-467569(-)	rRNA	6.594116848840498e-4	3630	39.8561983471074	32	27.5747113027586	4	7	10	32	56	63	70	80	98	7.820907440154224e-4	1383	29.8517715112075	23	19.9121856016884	3	4	7	23	39	45	50	60	79.7999999999997	0.0016503371456245575	5316	32.8734010534236	25	23.0643510382874	4	6	8	25	46	52	58	66	77	6.829020948875388e-4	800	35.23625
RDN37-2	RDN37-2::chrXII:466870-467569(-)	NA	chrXII:466870-467569(-)	rRNA	1.0899366692298344e-5	60	32.5333333333333	25	26.7334293984753	10.95	13	14	25	39.25	45.2	49	57.1	77.0999999999999	7.820907440154224e-4	1383	29.8517715112075	23	19.9121856016884	3	4	7	23	39	45	50	60	79.7999999999997	1.3659675396441034e-5	44	35.9545454545455	26	28.0082761614243	9.45	12.6	18	26	36.25	40	48.2	62.2	86.85	7.938736853067638e-5	93	32.3333333333333
RDN37-2	RDN37-2::chrXII:466870-467569(-)	NA	chrXII:466870-467569(-)	rRNA	1.0899366692298344e-5	60	32.5333333333333	25	26.7334293984753	10.95	13	14	25	39.25	45.2	49	57.1	77.0999999999999	7.820907440154224e-4	1383	29.8517715112075	23	19.9121856016884	3	4	7	23	39	45	50	60	79.7999999999997	1.3659675396441034e-5	44	35.9545454545455	26	28.0082761614243	9.45	12.6	18	26	36.25	40	48.2	62.2	86.85	1.2804414279141353e-5	15	19.4666666666667
RDN37-2	RDN37-2::chrXII:466870-467569(-)	NA	chrXII:466870-467569(-)	rRNA	1.0899366692298344e-5	60	32.5333333333333	25	26.7334293984753	10.95	13	14	25	39.25	45.2	49	57.1	77.0999999999999	7.820907440154224e-4	1383	29.8517715112075	23	19.9121856016884	3	4	7	23	39	45	50	60	79.7999999999997	1.3659675396441034e-5	44	35.9545454545455	26	28.0082761614243	9.45	12.6	18	26	36.25	40	48.2	62.2	86.85	6.829020948875388e-4	800	35.23625
RDN37-2	RDN37-2::chrXII:464319-464550(-)	NA	chrXII:464319-464550(-)	rRNA	1.8165611153830574e-7	1	49	49	49	49	49	49	49	49	49	49	49	49	6.672936210688348e-5	118	33.1440677966102	25	24.8442350405134	6	10	12	25	44.75	51.6	61.9	68.3	78.15	0.0016503371456245575	5316	32.8734010534236	25	23.0643510382874	4	6	8	25	46	52	58	66	77	7.938736853067638e-5	93	32.3333333333333
RDN37-2	RDN37-2::chrXII:464319-464550(-)	NA	chrXII:464319-464550(-)	rRNA	1.8165611153830574e-7	1	49	49	49	49	49	49	49	49	49	49	49	49	6.672936210688348e-5	118	33.1440677966102	25	24.8442350405134	6	10	12	25	44.75	51.6	61.9	68.3	78.15	0.0016503371456245575	5316	32.8734010534236	25	23.0643510382874	4	6	8	25	46	52	58	66	77	1.2804414279141353e-5	15	19.4666666666667
RDN37-2	RDN37-2::chrXII:464319-464550(-)	NA	chrXII:464319-464550(-)	rRNA	1.8165611153830574e-7	1	49	49	49	49	49	49	49	49	49	49	49	49	6.672936210688348e-5	118	33.1440677966102	25	24.8442350405134	6	10	12	25	44.75	51.6	61.9	68.3	78.15	0.0016503371456245575	5316	32.8734010534236	25	23.0643510382874	4	6	8	25	46	52	58	66	77	6.829020948875388e-4	800	35.23625
RDN5-1	RDN5-1::chrXII:459676-459796(+)	NA	chrXII:459676-459796(+)	rRNA	5.994651680764089e-6	33	46.030303030303	43	38.2988547629946	15	18.2	19.8	43	54	64.2	73.4	81.4	101.4	7.917042961833632e-6	14	49.2142857142857	50.5	36.534734539534	6.65	8.2	10.8	50.5	60.5	67.2	75.9	87.6	101.05	9.002967874927045e-6	29	33.6551724137931	33	26.9371877970242	8.4	12.8	13.4	33	43	45.4	57	60.6	67.6	3.4145104744376943e-6	4	33
RDN5-3	RDN5-3::chrXII:472465-472583(+)	NA	chrXII:472465-472583(+)	rRNA	2.179873338459669e-6	12	38.1666666666667	33.5	34.9650606729748	19.1	20.5	23.25	33.5	46	46	50.2	56.8	67.45	2.2620122748096093e-6	4	36	36	30.4613324393022	15.6	16.2	16.8	36	54	54.6	55.2	55.8	56.4	6.208943362018652e-7	2	36.5	36.5	35.7211421989835	29.75	30.5	31.25	36.5	40.25	41	41.75	42.5	43.25	NA	NA	NA
RDN5-4	RDN5-4::chrXII:482045-482163(+)	NA	chrXII:482045-482163(+)	rRNA	1.453248892306446e-6	8	38.625	36.5	33.9110743616906	15.85	19.7	23.05	36.5	56.5	58.6	60.7	61	61	1.1310061374048046e-6	2	54	54	52.4118307255146	42.3	43.6	44.9	54	60.5	61.8	63.1	64.4	65.7	9.313415043027977e-7	3	24.6666666666667	26	24.5917702217258	22.4	22.8	23.2	26	26	26	26	26	26	8.536276186094236e-7	1	58
RDN5-6	RDN5-6::chrXII:489349-489469(+)	NA	chrXII:489349-489469(+)	rRNA	3.6331222307661146e-6	20	30.85	27.5	24.7550289924736	6.95	8.8	9.85	27.5	42.5	44.8	48.45	51.3	55.6	8.482546030536035e-6	15	62.4666666666667	41	44.0459056364211	15	19.2	21.1	41	75.5	81.8	102.1	147.6	183.5	7.450732034422382e-6	24	36.9166666666667	29.5	30.2302253072284	9.15	12.4	18.45	29.5	43	54.6	66.3	77.4	81.85	4.268138093047118e-6	5	44.4
RDN58-1	RDN58-1::chrXII:455414-455571(-)	NA	chrXII:455414-455571(-)	rRNA	7.447900573070535e-6	41	19.7560975609756	15	14.4633200763659	4	5	6	15	24	27	30	39	40	5.655030687024023e-6	10	13.6	10.5	10.1799864001979	4.45	4.9	5	10.5	13.25	16.8	23.1	29.4	35.7	1.4591016900743832e-5	47	12.3404255319149	12	9.6832269045208	2.3	4	4.9	12	17	18	19	20.8	23.7	9.38990380470366e-6	11	19.3636363636364
RDN58-2	RDN58-2::chrXII:464551-464708(-)	NA	chrXII:464551-464708(-)	rRNA	5.086371123072561e-6	28	18	12	13.4243605077911	4.7	6	6.1	12	18.75	21	22.9	28.1	51.2	9.048049099238437e-6	16	18.6875	10.5	11.7657242737992	3	4	5	10.5	17.75	20	35	41	54.25	2.017906592656062e-5	65	13.3692307692308	10	10.4956513669104	4	4	5	10	14	19	20.8	23.6	32.6	1.5365297134969623e-5	18	16.7777777777778
RPR1_RPR1	RPR1_RPR1::chrV:117667-118035(-)	RPR1	chrV:117667-118035(-)	other	2.470523116920958e-5	136	23.1323529411765	17	15.6312794640736	3	5	6	17	33	38	43.25	48.5	58.25	3.788870560306095e-5	67	29.089552238806	18	21.331200496441	8.3	9.6	11	18	31.5	41.2	45.3	52.8	80.3	3.477008282730445e-5	112	21.8839285714286	17.5	16.2340433304836	4	5	6.65	17.5	26.25	29	34.35	40.8	55.35	1.2804414279141353e-5	15	22.4666666666667
RUF20_SUT527	RUF20_SUT527::chrVI:131061-131503(-)	SUT527	chrVI:131061-131503(-)	SUTs	8.174525019223758e-6	45	39.2666666666667	38	36.0646722330481	15.6	20.8	25	38	51	53.4	55.4	58.6	64.6	1.0179055236643242e-5	18	53.5	54.5	49.2897292020164	27.65	30.4	32.1	54.5	73.5	76.4	78.9	80.3	82.05	3.725366017211191e-6	12	45.25	39.5	41.7732320188283	20.85	25.2	31.8	39.5	64.75	66.4	67	67	68.35	9.38990380470366e-6	11	61.1818181818182
RUF21	RUF21::chrVI:57815-58521(-)	NA	chrVI:57815-58521(-)	other	NA	NA	NA	NA	NA	NA	NA	NA	NA	NA	NA	NA	NA	NA	5.655030687024023e-7	1	57	57	57	57	57	57	57	57	57	57	57	57	9.313415043027977e-7	3	57.3333333333333	44	53.1895432365991	38.6	39.2	39.8	44	67	71.6	76.2	80.8	85.4	NA	NA	NA
RUF23	RUF23::chrVI:221714-221967(+)	NA	chrVI:221714-221967(+)	other	7.26624446153223e-7	4	40.75	43.5	38.8666748823587	25.4	27.8	30.2	43.5	49.25	50	50.75	51.5	52.25	5.655030687024023e-7	1	39	39	39	39	39	39	39	39	39	39	39	39	6.208943362018652e-7	2	50.5	50.5	50.4975246918104	50.05	50.1	50.15	50.5	50.75	50.8	50.85	50.9	50.95	1.7072552372188471e-6	2	64
RUF5-1	RUF5-1::chrVIII:212409-213118(+)	NA	chrVIII:212409-213118(+)	other	4.904715011534255e-6	27	47.2222222222222	48	43.3820228326348	20.8	25.6	26	48	60	63.4	67.3	70.8	78.3	1.3006570580155252e-5	23	48.0434782608696	50	41.2043305628288	13	16.2	30.2	50	57	61	68.6	71.8	75.6	1.8937277254156887e-5	61	46.9344262295082	49	44.331647930481	22	29	31	49	57	58	60	65	69	1.2804414279141353e-5	15	61.1333333333333
RUF5-2	RUF5-2::chrVIII:214407-215116(+)	NA	chrVIII:214407-215116(+)	other	3.6331222307661146e-6	20	48.8	50	44.5245793306962	17.8	27.9	31.55	50	62.5	64.6	67.3	69.6	75.5	9.613552167940839e-6	17	46.0588235294118	46	40.2241063087781	17	18	19.2	46	57	61	62	72.8	90.2	1.7695488581753156e-5	57	51.7719298245614	50	46.0717759021578	23	24.6	27	50	64	66	71.4	77.8	92.6	6.829020948875389e-6	8	59.375
SCR1_SCR1	SCR1_SCR1::chrV:441987-442508(+)	SCR1	chrV:441987-442508(+)	other	4.977377456149577e-5	274	30.9306569343066	26	24.7050627886816	8	9	12	26	40	44	47	53	65.35	5.089527618321621e-5	90	24.2555555555556	20.5	18.7723703176457	4.45	5.9	9.35	20.5	31	34	35.65	42	49.1	2.3593984775670876e-5	76	33.3026315789474	22.5	20.2033666654418	4	4	5.25	22.5	39.5	44	56.25	72.5	82.25	4.35350085490806e-5	51	24.6862745098039
snR10_YGL088W,snR10	snR10_YGL088W,snR10::chrVII:345986-346230(+)	NA	chrVII:345986-346230(+)	snRNA	8.174525019223758e-6	45	32.4444444444444	29	25.8773045131312	6.4	9.4	11.6	29	41	42.6	47.4	60.8	76	1.4137576717560057e-5	25	34	31	29.599285274598	11.8	15	15.6	31	45	50.6	57.4	60.4	62.8	8.382073538725179e-6	27	35.4444444444444	29	30.5236872894123	15.3	16.6	17	29	41.5	43.8	50.9	60.2	84.4	1.195078666053193e-5	14	29.4285714285714
snR11,CUT306,CUT307,CUT308,XUT_13F-286,SUT312	snR11,CUT306,CUT307,CUT308,XUT_13F-286,SUT312::chrXIII:652289-653877(+)	NA	chrXIII:652289-653877(+)	CUTs	2.9609946180743836e-5	163	49.1717791411043	44	43.0688882553904	16.2	22	26	44	62	65.6	70.7	78.8	100.3	1.696509206107207e-5	30	45.4333333333333	47.5	41.6009889901071	16.9	21.6	25	47.5	57	60.2	66.3	68	68.55	1.8937277254156887e-5	61	45.8360655737705	44	41.3529201091655	15	22	28	44	55	61	64	67	77	2.90233390327204e-5	34	47.6764705882353
snR128_snR128	snR128_snR128::chrX:139566-139691(-)	NA	chrX:139566-139691(-)	snRNA	1.453248892306446e-6	8	52.25	47	45.4904016044596	20.9	25.8	30.5	47	58	70.6	83.2	90.7	97.35	5.655030687024023e-7	1	13	13	13	13	13	13	13	13	13	13	13	13	2.173130176706528e-6	7	41.4285714285714	32	36.6065611638417	21.6	22.2	22.8	32	45	46.2	51.7	65.8	79.9	8.536276186094236e-7	1	12
snR17a	snR17a::chrXV:780107-780596(+)	NA	chrXV:780107-780596(+)	snRNA	4.541402788457643e-6	25	55.68	43	39.0324274165655	11.2	12	19.2	43	60	62.4	65.2	79	107.8	3.958521480916816e-6	7	50.1428571428571	36	38.1670489957027	13.6	14.2	14.8	36	65	75.2	86	98	110	4.967154689614921e-6	16	33.75	26	24.662540790921	7.25	10	12	26	47.5	55	55.75	66	78.5	1.7072552372188471e-6	2	65.5
snR17b	snR17b::chrXVI:281056-281517(-)	NA	chrXVI:281056-281517(-)	snRNA	4.541402788457643e-6	25	43.72	38	34.6107837406234	11.4	18.6	21.6	38	53	54.2	58.2	66.6	73	3.393018412214414e-6	6	48.3333333333333	52.5	45.0480345594159	25	27	29	52.5	61.5	63	64.25	65.5	66.75	5.898496193917719e-6	19	47.4210526315789	43	44.3204232533366	23.4	27.2	32.2	43	55	56.8	60.7	69.4	80.1	2.5608828558282704e-6	3	16.3333333333333
snR19_snR19	snR19_snR19::chrXIV:230105-230672(-)	NA	chrXIV:230105-230672(-)	snRNA	8.356181130762064e-6	46	38.695652173913	34.5	31.9620129311087	10.5	12.5	15.5	34.5	54	58	58.5	63	86.75	5.089527618321621e-6	9	66.2222222222222	50	42.2083111586232	10.8	13.6	15.8	50	60	82.8	105.6	139.6	184.8	4.656707521513988e-6	15	28.0666666666667	28	20.2145322599507	4	4	5	28	34.5	35	35	44.6	61.8	5.121765711656541e-6	6	35.3333333333333
snR190_snR190,CUT677	snR190_snR190,CUT677::chrX:139761-139950(-)	NA	chrX:139761-139950(-)	CUTs	1.0899366692298344e-6	6	27	14	16.4905030942692	6.75	7.5	8.25	14	17.75	19	39.25	59.5	79.75	3.958521480916816e-6	7	18.7142857142857	15	16.4455563903781	8.1	10.2	12.3	15	26.5	28.6	30.1	30.4	30.7	2.4835773448074606e-6	8	26.875	19.5	18.5768740123338	6.8	9.6	12	19.5	25.5	26.2	26.9	47.7	71.85	8.536276186094236e-7	1	32
snR3,CUT221,CUT222,CUT223	snR3,CUT221,CUT222,CUT223::chrX:663344-664896(+)	NA	chrX:663344-664896(+)	CUTs	3.81477834230442e-6	21	38.7619047619048	34	34.3936920925567	16	17	20	34	52	55	57	62	70	1.1310061374048046e-6	2	11	11	7.54983443527075	3.8	4.6	5.4	11	15	15.8	16.6	17.4	18.2	9.313415043027977e-7	3	39	44	37.5155491073381	26.9	28.8	30.7	44	46	46.4	46.8	47.2	47.6	NA	NA	NA
snR30_snR30	snR30_snR30::chrXII:198784-199389(+)	NA	chrXII:198784-199389(+)	snRNA	1.743898670767735e-5	96	37.1875	30	30.3460912688779	11.75	14	16	30	49.25	53	58.25	69.5	84.75	1.9227104335881678e-5	34	34.8823529411765	27.5	27.5701594942941	11	12	12.95	27.5	44	49.2	59.85	77.4	83.1999999999999	9.62386221112891e-6	31	49.9032258064516	46	42.0489792660003	13	16	20.5	46	62.5	69	71.5	83	107	1.707255237218847e-5	20	48.4
snR31_snR31	snR31_snR31::chrXV:841958-842182(-)	NA	chrXV:841958-842182(-)	snRNA	1.489580114614107e-5	82	47.2926829268293	40	37.7514117243747	14	14	15.6	40	56.75	60.8	67.85	74.8	105.65	1.1875564442750449e-5	21	48.6666666666667	50	45.4389814865169	22	27	29	50	64	65	65	66	73	1.4901464068844764e-5	48	44.8958333333333	44.5	35.7554832088503	9.7	14.4	18.05	44.5	55.25	59.6	61	73.4	93.65	2.219431808384501e-5	26	59.7692307692308
snR32_snR32	snR32_snR32::chrVIII:381540-381727(+)	NA	chrVIII:381540-381727(+)	snRNA	5.812995569225784e-6	32	44.375	44	38.2756366775021	15.1	17.1	18.65	44	58.25	59	60	61.8	85.8	3.393018412214414e-6	6	22.3333333333333	18	18.0644073722965	9.25	9.5	9.75	18	26.5	27	33.25	39.5	45.75	1.2417886724037303e-6	4	53.25	48	50.7116384507026	36.9	37.8	38.7	48	60.75	64.8	68.85	72.9	76.95	2.5608828558282704e-6	3	20.3333333333333
snR33_snR33	snR33_snR33::chrIII:142364-142546(-)	NA	chrIII:142364-142546(-)	snRNA	2.561351172690111e-5	141	42.8510638297872	39	37.6447804456712	14	19	23	39	54	59	64	72	83	1.6399588992369668e-5	29	46.448275862069	45	41.8998746201912	19	25.8	27.2	45	59	62.4	63	63.6	73.2	2.048951309466155e-5	66	47.5757575757576	43	40.7237347625526	16.25	19	23.75	43	58.75	63	68.5	73.5	88	3.2437849507158094e-5	38	47.3947368421053
snR34,CUT274	snR34,CUT274::chrXII:899183-899895(+)	NA	chrXII:899183-899895(+)	CUTs	1.3805864476911236e-5	76	46.8684210526316	42.5	39.2874511263856	10.75	20.5	24	42.5	56.25	69	73	84	92.5	8.482546030536035e-6	15	37.8666666666667	29	31.384100426281	13.7	14	14.1	29	52.5	55.2	62.9	73	79	4.656707521513988e-6	15	41.8	31	34.8252616705116	14.4	16.2	18.3	31	63.5	68.2	72.4	79.6	85.5	9.38990380470366e-6	11	37.3636363636364
snR35_snR35	snR35_snR35::chrXV:759326-759529(-)	NA	chrXV:759326-759529(-)	snRNA	1.2715927807681402e-6	7	34.1428571428571	26	23.2894779708553	8.3	14.6	20.9	26	48	60	68	68	68	4.524024549619219e-6	8	40	22	27.8678219366994	13.35	13.7	14.15	22	37	52.4	67.8	89.8	112.9	1.552235840504663e-6	5	37.6	25	29.0784262126758	12.4	13.8	15.2	25	50	56.8	63.6	70.4	77.2	4.268138093047118e-6	5	38.8
snR37_CUT681,snR37	snR37_CUT681,snR37::chrX:228094-228479(-)	NA	chrX:228094-228479(-)	CUTs	6.539620015379006e-6	36	39.9166666666667	32	31.1071107167469	9.5	12	16	32	54.75	61	63.5	71	86.75	6.786036824428828e-6	12	29	18.5	22.1338414485309	11.1	12	12	18.5	30	32.2	33.35	33.9	73.5999999999999	2.4835773448074606e-6	8	23.75	26	21.3287868871045	10.35	10.7	11.2	26	30.25	32	33.75	35.5	37.25	6.829020948875389e-6	8	33.5
snR39B_snR39B	snR39B_snR39B::chrVII:366374-366469(-)	NA	chrVII:366374-366469(-)	snRNA	2.3615294499979744e-6	13	55.6153846153846	44	45.248849106704	26.2	29.2	29.8	44	47	48.8	53.4	63.6	132.2	1.1310061374048046e-6	2	44.5	44.5	32.4037034920393	17.05	20.1	23.15	44.5	59.75	62.8	65.85	68.9	71.95	1.8626830086055955e-6	6	32.8333333333333	29	29.791675996442	17.75	18.5	19.25	29	40	42	46.5	51	55.5	8.536276186094236e-7	1	49
snR4_snR4	snR4_snR4::chrV:424698-424883(+)	NA	chrV:424698-424883(+)	snRNA	2.5431855615362804e-6	14	24.3571428571429	19	20.9499858177238	9.25	11.3	11.95	19	31.75	34.4	38.25	41.5	45.8	1.696509206107207e-6	3	20.3333333333333	13	17.7749764104442	12.1	12.2	12.3	13	24.5	26.8	29.1	31.4	33.7	1.086565088353264e-5	35	13.8285714285714	13	12.3888532674311	5.7	7	7	13	17	18	18.9	21.2	24.2	4.268138093047118e-6	5	23.6
snR40_snR40	snR40_snR40::chrXIV:89210-89306(+)	NA	chrXIV:89210-89306(+)	snRNA	1.0899366692298344e-6	6	23.6666666666667	11	12.2723896525825	3.25	3.5	3.75	11	26.75	31	43.75	56.5	69.25	3.393018412214414e-6	6	38	28.5	26.5219697307892	8	11	14	28.5	49.5	55	64.75	74.5	84.25	1.2417886724037303e-6	4	20.5	19.5	18.8306326001447	12.15	12.3	12.45	19.5	27.25	28	28.75	29.5	30.25	NA	NA	NA
snR42	snR42::chrXI:559016-559366(-)	NA	chrXI:559016-559366(-)	snRNA	1.0717710580760039e-5	59	53.7457627118644	51	48.632791892763	22.5	25.8	30.4	51	68	70.4	75	77.8	99.4	9.613552167940839e-6	17	43.5882352941176	44	38.6843508340871	17.8	18	19.2	44	54	56.4	64.8	70.8	74.8	2.048951309466155e-5	66	47.5151515151515	43	41.7005826031567	17	20	23	43	60.75	66	69.25	79	86	1.2804414279141353e-5	15	48.6
snR43_snR43	snR43_snR43::chrIII:107504-107712(-)	NA	chrIII:107504-107712(-)	snRNA	7.992868907685453e-6	44	48.7727272727273	40	39.1440126867279	13.15	15.3	18.35	40	61	66	67.55	75	93.7	1.753059512977447e-5	31	52.3225806451613	48	46.8097168316345	25	28	28	48	62	63	69.5	74	86	1.8316382917955023e-5	59	45.9830508474576	45	42.7210431030264	20	23.6	28	45	57	62	63	68	75.3	1.3658041897750777e-5	16	46.625
snR45_snR45,CUT433	snR45_snR45,CUT433::chrXVI:821732-821903(+)	NA	chrXVI:821732-821903(+)	CUTs	7.26624446153223e-7	4	10.25	10.5	9.11802822781911	4.75	5.5	6.25	10.5	13	13.6	14.2	14.8	15.4	5.655030687024023e-7	1	27	27	27	27	27	27	27	27	27	27	27	27	5.277601857715854e-6	17	12.5294117647059	13	11.2424199845485	5.8	6.6	7	13	16	16.8	18.8	20.4	21.8	NA	NA	NA
snR45,CUT433	snR45,CUT433::chrXVI:821739-822163(+)	NA	chrXVI:821739-822163(+)	CUTs	1.1444335026913261e-5	63	42.7777777777778	41	38.2078018304874	17	18.4	23.3	41	55	58.2	59.7	64.2	86.9	5.655030687024023e-6	10	32.7	31.5	29.1349691155853	13.35	14.7	17.1	31.5	42.75	44.8	48.85	52.5	54.75	7.761179202523315e-6	25	23.72	16	18.3251396738741	7.2	8	8.6	16	34	35.6	43.6	47.8	55.4	1.195078666053193e-5	14	31.0714285714286
snR47_YDR042C,snR47,snR47	snR47_YDR042C,snR47,snR47::chrIV:541602-541700(-)	NA	chrIV:541602-541700(-)	snRNA	3.633122230766115e-7	2	20	20	19.8997487421324	18.2	18.4	18.6	20	21	21.2	21.4	21.6	21.8	5.655030687024023e-7	1	4	4	4	4	4	4	4	4	4	4	4	4	3.104471681009326e-7	1	28	28	28	28	28	28	28	28	28	28	28	28	NA	NA	NA
snR49_snR49	snR49_snR49::chrXIV:716120-716284(+)	NA	chrXIV:716120-716284(+)	snRNA	2.724841673074586e-6	15	54.2666666666667	55	49.0651006163027	22.5	26	29.3	55	75.5	76.2	76.9	81.8	85.3	5.655030687024023e-6	10	54.6	48.5	47.871906072032	24.05	37.1	41.4	48.5	62.75	67.8	74.1	82.1	96.05	2.794024512908393e-6	9	43.2222222222222	37	39.263793715481	21	23	24.8	37	60	60.8	61.6	63.4	66.2	4.268138093047118e-6	5	43.2
snR5_snR5	snR5_snR5::chrXV:842403-842606(+)	NA	chrXV:842403-842606(+)	snRNA	5.086371123072561e-6	28	60.4285714285714	58.5	49.904458973301	14.4	19.1	22.3	58.5	73.75	76	76.95	88.3	99.9	4.524024549619219e-6	8	39.625	37	35.6048813573286	18.45	20.9	23.1	37	55.5	57.6	59.7	61.5	63.25	4.0358131853121234e-6	13	88.3076923076923	74	59.849488261527	21.8	33.6	35.4	74	81	82.2	97	139	241.4	2.5608828558282704e-6	3	92.3333333333333
snR50_snR50	snR50_snR50::chrXV:259489-259578(+)	NA	chrXV:259489-259578(+)	snRNA	7.26624446153223e-7	4	26.75	20.5	16.5817532757351	6	6	6	20.5	41.25	45	48.75	52.5	56.25	1.696509206107207e-6	3	43.3333333333333	21	29.0217830788523	12.9	13.8	14.7	21	59	66.6	74.2	81.8	89.4	1.8626830086055955e-6	6	25.3333333333333	18.5	18.993524563527	7.25	8.5	9.75	18.5	34.5	38	43.5	49	54.5	2.5608828558282704e-6	3	22
snR51,snR70,snR70,snR41	snR51,snR70,snR70,snR41::chrXVI:718607-719359(-)	NA	chrXVI:718607-719359(-)	snRNA	3.342472452304826e-5	184	42.6358695652174	39.5	37.226840788717404	14	18	21.45	39.5	57	59	62.55	67	74	4.354373629008498e-5	77	48.4935064935065	48	43.8222746685962	18.4	25	27	48	60	64.8	69.2	75	83.2	5.4638701585764136e-5	176	44	43	39.0249503123319	13.75	22	24.25	43	55.25	58	61	65	78	3.2437849507158094e-5	38	45.4210526315789
snR52,CUT567	snR52,CUT567::chrV:431117-431365(-)	NA	chrV:431117-431365(-)	CUTs	1.0899366692298344e-6	6	36.5	27	24.0669146612474	7	8	9	27	47.25	51	62.75	74.5	86.25	6.786036824428828e-6	12	23.3333333333333	18.5	18.61393109248	6.65	8.4	10.6	18.5	33.75	35.4	40.2	46.8	51.15	2.794024512908393e-6	9	20.2222222222222	12	13.7749875556302	3.6	5.2	7.2	12	29	29	29	36	50	8.536276186094236e-7	1	15
snR55,snR57	snR55,snR57::chrXII:794707-795219(-)	NA	chrXII:794707-795219(-)	snRNA	1.362420836537293e-5	75	47.4666666666667	45	39.4888816477979	14.4	17	18.3	45	57.5	62	67	74.6	97.6	2.48821350229057e-5	44	49	51.5	43.4175774763573	12.45	17.9	30.8	51.5	57.5	61	64.1	70.4	80	2.4835773448074608e-5	80	45.425	43.5	40.7419805330754	14.95	24.5	28	43.5	54.25	57.6	61.3	65	77.15	1.1097159041922505e-5	13	36.3076923076923
snR56	snR56::chrII:88041-88393(+)	NA	chrII:88041-88393(+)	snRNA	1.2897583919219707e-5	71	49.0985915492958	44	39.071373681493	11	13	17	44	66	73	78.5	96	109.5	5.089527618321621e-6	9	31.2222222222222	25	23.0885962319161	7	9	10.4	25	43	47.8	52.6	58.6	65.8	1.8626830086055955e-6	6	30.6666666666667	33.5	27.4090113369645	13	17	21	33.5	38	38	39.75	41.5	43.25	8.536276186094236e-6	10	51.9
snR6_snR6	snR6_snR6::chrXII:366235-366346(+)	NA	chrXII:366235-366346(+)	snRNA	3.633122230766115e-7	2	54.5	54.5	51.9422756528822	39.65	41.3	42.95	54.5	62.75	64.4	66.05	67.7	69.35	1.1310061374048046e-6	2	17.5	17.5	14	8.05	9.1	10.15	17.5	22.75	23.8	24.85	25.9	26.95	3.104471681009326e-7	1	11	11	11	11	11	11	11	11	11	11	11	11	8.536276186094236e-7	1	7
snR61	snR61::chrXII:794486-794575(-)	NA	chrXII:794486-794575(-)	snRNA	1.0899366692298344e-6	6	20.5	14.5	16.5387601312666	9	10	11	14.5	18.5	19	28	37	46	1.696509206107207e-6	3	21	18	20.0829885024651	15.3	15.6	15.9	18	24	25.2	26.4	27.6	28.8	2.4835773448074606e-6	8	32.625	35.5	29.2410695092378	12.05	13.1	14.95	35.5	39.5	43	46.5	47.3	47.65	NA	NA	NA
snR62	snR62::chrXV:409774-409974(-)	NA	chrXV:409774-409974(-)	snRNA	5.449683346149172e-6	30	37.9	32.5	32.855841785029	16.45	17	18	32.5	51	54	59.85	64.5	70.65	6.220533755726425e-6	11	37	34	35.3446928747172	23	25	28	34	41	41	42.5	44	56.5	1.2728333892138236e-5	41	50.9512195121951	38	40.3723205876595	19	19	20	38	53	63	74	78	146	5.121765711656541e-6	6	41.5
snR63	snR63::chrIV:323045-323653(-)	NA	chrIV:323045-323653(-)	snRNA	7.338906906147552e-5	404	34.3613861386139	28	27.0445151247638	9	12	14	28	43	49	56.55	61.7	73	5.711580993894263e-5	101	35.3267326732673	34	31.7664872889012	14	17	19	34	42	45	49	54	70	4.066857902122217e-5	131	34.0458015267176	26	27.4741205413313	10	13	14	26	47	51	62.5	71	80.5	8.963089995398947e-5	105	41.7047619047619
snR64_snR64	snR64_snR64::chrXI:38811-38911(+)	NA	chrXI:38811-38911(+)	snRNA	9.082805576915286e-7	5	19.8	16	18.8163454589176	13.4	13.8	14.2	16	27	27.2	27.4	27.6	27.8	1.1310061374048046e-6	2	22	22	19.5959179422654	13	14	15	22	27	28	29	30	31	3.104471681009326e-7	1	15	15	15	15	15	15	15	15	15	15	15	15	NA	NA	NA
snR66_snR66	snR66_snR66::chrXIV:586090-586175(+)	NA	chrXIV:586090-586175(+)	snRNA	1.8165611153830574e-7	1	7	7	7	7	7	7	7	7	7	7	7	7	NA	NA	NA	NA	NA	NA	NA	NA	NA	NA	NA	NA	NA	NA	NA	NA	NA	NA	NA	NA	NA	NA	NA	NA	NA	NA	NA	NA	8.536276186094236e-7	1	76
snR67_snR67	snR67_snR67::chrV:61352-61433(+)	NA	chrV:61352-61433(+)	snRNA	1.8165611153830574e-7	1	26	26	26	26	26	26	26	26	26	26	26	26	5.655030687024023e-7	1	28	28	28	28	28	28	28	28	28	28	28	28	1.552235840504663e-6	5	13.2	15	12.1209736815734	6.6	7.2	7.8	15	17	17.4	17.8	18.2	18.6	1.7072552372188471e-6	2	22.5
snR68	snR68::chrIX:96857-97217(+)	NA	chrIX:96857-97217(+)	snRNA	1.671236226152413e-5	92	56.6630434782609	48	50.1572838316399	24.55	30	33	48	62.5	70.6	78.7	87.9	102.3	1.470307978626246e-5	26	61.3846153846154	58	59.2270241212661	36.5	39	47.5	58	73.5	74	81.75	84	89.25	2.2973090439469012e-5	74	54.1486486486486	52	50.9411737982272	28.65	33.6	36	52	63.5	69.2	74	77.7	81.4	1.0243531423313082e-5	12	68.9166666666667
snR69	snR69::chrXI:364428-364876(+)	NA	chrXI:364428-364876(+)	snRNA	5.449683346149172e-7	3	30.3333333333333	40	23.0960070058309	10.3	13.6	16.9	40	42	42.4	42.8	43.2	43.6	5.655030687024023e-7	1	25	25	25	25	25	25	25	25	25	25	25	25	NA	NA	NA	NA	NA	NA	NA	NA	NA	NA	NA	NA	NA	NA	8.536276186094236e-7	1	71
snR7-L_snR7-L,snR7-S	snR7-L_snR7-L,snR7-S::chrVII:939459-939672(-)	NA	chrVII:939459-939672(-)	snRNA	5.449683346149172e-7	3	29.6666666666667	18	23.8532714418605	13.5	14	14.5	18	38	42	46	50	54	5.655030687024023e-7	1	91	91	91	91	91	91	91	91	91	91	91	91	9.313415043027977e-7	3	21	13	17.7337350176913	11.2	11.4	11.6	13	26	28.6	31.2	33.8	36.4	8.536276186094236e-7	1	128
snR71,CUT180,CUT181	snR71,CUT180,CUT181::chrVIII:411090-412330(+)	NA	chrVIII:411090-412330(+)	CUTs	2.179873338459669e-6	12	49.8333333333333	48	41.745081354992	14.15	21.2	27.8	48	67.25	67.8	69.75	72.5	86.5	2.2620122748096093e-6	4	25.75	26.5	24.0540704716271	14.65	16.3	17.95	26.5	31	32.2	33.4	34.6	35.8	3.104471681009326e-6	10	29.9	26.5	28.003520872149	17.15	20.3	21.35	26.5	36.75	37.8	39.6	42.1	47.05	2.5608828558282704e-6	3	76
snR72_snR72	snR72_snR72::chrXIII:298554-298651(+)	NA	chrXIII:298554-298651(+)	snRNA	1.0899366692298344e-6	6	44	37	35.3987725774088	14.5	17	19.5	37	70.75	78	78	78	78	1.1310061374048046e-6	2	52.5	52.5	51.6333225737024	43.95	44.9	45.85	52.5	57.25	58.2	59.15	60.1	61.05	9.313415043027977e-7	3	77	67	73.7827203272827	56.2	57.4	58.6	67	88	92.2	96.4	100.6	104.8	NA	NA	NA
snR73_snR73,YMR013W-A	snR73_snR73,YMR013W-A::chrXIII:298307-298412(+)	NA	chrXIII:298307-298412(+)	snRNA	1.9982172269213633e-6	11	28.3636363636364	30	23.5152635355256	9	12	12.5	30	42	43	43.5	44	49	2.2620122748096093e-6	4	39	40	29.6494593379616	11.95	16.9	21.85	40	47.25	51.6	55.95	60.3	64.65	1.8626830086055955e-6	6	33	21	26.3598390634174	12.75	14.5	16.25	21	45.75	53	58.25	63.5	68.75	NA	NA	NA
snR74	snR74::chrXIII:298138-298225(+)	NA	chrXIII:298138-298225(+)	snRNA	5.449683346149172e-7	3	30	10	18.5566803168917	9.1	9.2	9.3	10	40.5	46.6	52.7	58.8	64.9	5.655030687024023e-7	1	17	17	17	17	17	17	17	17	17	17	17	17	3.104471681009326e-7	1	65	65	65	65	65	65	65	65	65	65	65	65	8.536276186094236e-7	1	21
snR76,snR75	snR76,snR75::chrXIII:297729-297993(+)	NA	chrXIII:297729-297993(+)	snRNA	3.3061412299971644e-5	182	40.5824175824176	38	34.8787519481873	11.05	16.1	19.15	38	53	58	62	67	74.95	4.8633263908406596e-5	86	48.2093023255814	46.5	43.9011804787096	23	27	29	46.5	57	59	62	65	71.5	6.022675061158092e-5	194	41.1494845360825	39	36.1090851412054	13.65	18	21	39	54	58	62	65	72.7	4.780314664212772e-5	56	44.7321428571429
snR77_snR77	snR77_snR77::chrXIII:297506-297593(+)	NA	chrXIII:297506-297593(+)	snRNA	1.8165611153830573e-6	10	35.4	23	28.0479671509413	12.15	15.3	16	23	59.25	68.8	70.6	72.1	72.55	2.8275153435120114e-6	5	22.8	21	19.0973107331394	8.8	9.6	10.4	21	28	31.4	34.8	38.2	41.6	3.104471681009326e-7	1	65	65	65	65	65	65	65	65	65	65	65	65	1.7072552372188471e-6	2	23.5
snR8_snR8	snR8_snR8::chrXV:832332-832521(+)	NA	chrXV:832332-832521(+)	snRNA	6.539620015379006e-6	36	42	38.5	33.9711039122259	11	14	16	38.5	53.5	64	69	73.5	90.5	4.524024549619219e-6	8	48.75	41.5	39.0769317186639	14.5	18	21.65	41.5	54	56.8	59.6	80.7	104.85	4.0358131853121234e-6	13	37.8461538461538	32	34.0033280274364	16	19.4	23.6	32	47	54.2	59.4	60.6	67	1.0243531423313082e-5	12	30.6666666666667
snR81	snR81::chrXV:234346-234546(+)	NA	chrXV:234346-234546(+)	snRNA	3.6331222307661146e-6	20	34.1	31.5	24.1768334755596	7.75	8.9	10.7	31.5	45.75	54.4	68.3	70.9	79.95	6.786036824428828e-6	12	47.5	43.5	42.4483643068189	19.3	22.8	27.2	43.5	66.25	71.2	73.7	74.8	75.9	1.8626830086055955e-6	6	27.1666666666667	23.5	19.239201421164	5.75	7.5	9.25	23.5	27.75	29	39.75	50.5	61.25	3.4145104744376943e-6	4	31.75
snR82_snR82	snR82_snR82::chrVII:316788-317055(+)	NA	chrVII:316788-317055(+)	snRNA	1.0536054469221733e-5	58	46.4655172413793	42.5	39.9156040807126	14	19.4	24.55	42.5	61.75	63	66.45	73.9	86.3	7.35153989313123e-6	13	42.2307692307692	40	39.3599701595037	21.4	24.6	29.4	40	47	53.6	60.4	67.6	71.2	1.1796992387835438e-5	38	55.6315789473684	43.5	45.9515211645076	19.7	21.7	25.65	43.5	65.75	74.2	82.75	95.6	115.3	9.38990380470366e-6	11	65.6363636363636
snR83_snR83	snR83_snR83::chrXIII:626349-626654(+)	NA	chrXIII:626349-626654(+)	snRNA	1.0354398357683426e-5	57	45.2982456140351	45	35.727920748875	8.6	12.6	15.2	45	61	65.6	71.6	75.6	92.4	5.655030687024023e-6	10	54.6	61	50.2962035021061	27.3	33.6	35	61	67	70.6	76.45	81.2	82.1	4.967154689614921e-6	16	47.1875	44.5	41.37545268721	16.5	22.5	27	44.5	60.25	61	64	75	87.25	7.682648567484812e-6	9	56.5555555555556
snR84_CUT539,snR84	snR84_CUT539,snR84::chrIV:1492477-1493026(-)	NA	chrIV:1492477-1493026(-)	CUTs	2.0345484492290243e-5	112	51.2232142857143	50	48.0726640926898	25.3	31.1	33.3	50	61	64	66	69	81.2499999999999	2.0923613541988884e-5	37	57.8648648648649	58	56.1409784544517	37	44.2	45.4	58	68	71.8	72	77	83	3.880589601261657e-5	125	49.84	49	46.1250140231938	20	24.4	29.6	49	62	64.2	68	71.6	78.6	2.4755200939673283e-5	29	55.6206896551724
snR85_snR85	snR85_snR85::chrXIII:67768-67938(-)	NA	chrXIII:67768-67938(-)	snRNA	3.269810007689503e-6	18	41.0555555555556	24.5	28.8657941991875	9.4	10	11.65	24.5	53.5	58	73.95	93.7	104.35	1.1310061374048046e-6	2	50	50	49.1833305094318	41.9	42.8	43.7	50	54.5	55.4	56.3	57.2	58.1	3.104471681009326e-6	10	40.5	32	34.3307399816011	15.6	19.2	21.4	32	54.5	62.2	71.65	79.1	79.55	1.7072552372188471e-6	2	37.5
snR86_snR86	snR86_snR86::chrXIII:762110-763113(-)	NA	chrXIII:762110-763113(-)	snRNA	1.6894018373062435e-5	93	56.9032258064516	60	47.0834498745932	12.6	17.2	22.6	60	76	78.2	81	87.8	104.2	3.1102668778632125e-5	55	63.4	62	57.827832941469	22	30	39	62	83.5	85.2	86	91.8	98.8	3.477008282730445e-5	112	56.8839285714286	57.5	49.4723784513563	16.55	26.1	28	57.5	72.5	76	81	84.9	100.35	2.7316083795501554e-5	32	57.84375
SRG1,YER081W_SRG1,SER3	SRG1,YER081W_SRG1,SER3::chrV:322217-324201(+)	SRG1,SER3	chrV:322217-324201(+)	other	5.794829958071953e-5	319	47.9623824451411	47	42.1296398058931	16	20	25	47	62	65.4	69	72	84	7.181888972520509e-5	127	55.1023622047244	53	50.359515303224	23.3	32.6	36	53	62	66.8	69	74	82.4	9.903264662419749e-5	319	52.9090909090909	52	48.7986719537998	24	28	33	52	63	66	70	78	86.1	8.365550662372351e-5	98	54.8265306122449
SUT007	SUT007::chrII:196311-196735(+)	NA	chrII:196311-196735(+)	SUTs	9.082805576915286e-7	5	50	33	37.576663312481	14.6	16.2	17.8	33	84	87	90	93	96	3.958521480916816e-6	7	60	47	51.3084701816541	23.4	25.8	28.2	47	86.5	96.4	103.5	105	106.5	3.104471681009326e-6	10	51.8	50	49.9387762364482	35.45	35.9	37.75	50	53.5	56.2	61.15	67.4	78.2	2.5608828558282704e-6	3	53.3333333333333
SUT008,XUT_2F-78	SUT008,XUT_2F-78::chrII:238400-238951(+)	NA	chrII:238400-238951(+)	XUTs	1.9982172269213633e-6	11	46.0909090909091	47	41.6543509355562	22.5	23	23	47	53.5	54	58	62	81	2.8275153435120114e-6	5	82.6	60	70.3686049703652	39.2	41.4	43.6	60	92	108.8	125.6	142.4	159.2	2.794024512908393e-6	9	53.1111111111111	62	45.7470260432769	16.2	19.4	23	62	74	74.4	74.8	75.2	75.6	2.5608828558282704e-6	3	60.3333333333333
SUT013	SUT013::chrII:276760-278816(+)	NA	chrII:276760-278816(+)	SUTs	1.0899366692298344e-6	6	48.3333333333333	50.5	46.7780590897975	31.25	34.5	37.75	50.5	57	58	59	60	61	1.1310061374048046e-6	2	59	59	58.8642506110458	55.4	55.8	56.2	59	61	61.4	61.8	62.2	62.6	1.2417886724037303e-6	4	61.5	63.5	60.0470280135848	44.7	47.4	50.1	63.5	69.5	71	72.5	74	75.5	8.536276186094236e-7	1	39
SUT016,XUT_2F-150	SUT016,XUT_2F-150::chrII:371271-373727(+)	NA	chrII:371271-373727(+)	XUTs	7.62955668460884e-6	42	53.5952380952381	51	49.9502286131987	24.45	38	39	51	61	68.2	71	72.9	78.85	1.0179055236643242e-5	18	58.1111111111111	59.5	56.2886067892284	36.85	37.7	40.75	59.5	67.5	69.8	71.9	75.1	80.75	1.1486545219734506e-5	37	52.972972972973	48	48.4476989779494	28.6	30.2	31	48	64	67.8	70	73.2	92.3999999999999	1.2804414279141353e-5	15	53.2666666666667
SUT017	SUT017::chrII:453551-454695(+)	NA	chrII:453551-454695(+)	SUTs	9.627773911530204e-6	53	48.3207547169811	47	44.0281684570814	19.4	23.2	29.8	47	56	59	63.4	72.6	80.2	1.9227104335881678e-5	34	52.5882352941176	53.5	49.3256316367839	26.6	32.9	35	53.5	61.75	63.4	68.25	75.1	81.1	8.692520706826113e-6	28	59.2857142857143	55	57.2111277402335	40.4	44.4	45	55	68	68.6	71.85	80.5	93.6	9.38990380470366e-6	11	64.7272727272727
SUT020	SUT020::chrII:553472-556200(+)	NA	chrII:553472-556200(+)	SUTs	9.446117799991898e-6	52	49.8269230769231	41	44.7239964384467	22	24.1	28.95	41	62.25	69.8	73.7	84	90.15	7.917042961833632e-6	14	44.4285714285714	41	36.8658850615906	13.45	20.1	24.65	41	62.5	67	73.2	75.8	77.7	1.1176098051633572e-5	36	51.3888888888889	53	45.6097433248803	16.25	19	24.25	53	66.25	68	71.5	73	80	1.3658041897750777e-5	16	53.8125
SUT021,XUT_2F-282,CUT035	SUT021,XUT_2F-282,CUT035::chrII:697840-698768(+)	NA	chrII:697840-698768(+)	CUTs	5.994651680764089e-6	33	49.2727272727273	46	37.663173370233	10.6	13	13	46	60	65.4	74.6	83.4	123.8	1.1875564442750449e-5	21	57.9047619047619	57	53.6107616500645	21	43	43	57	69	74	75	86	94	1.2728333892138236e-5	41	53.6585365853659	55	49.5852774939543	21	26	34	55	69	72	74	77	80	1.1097159041922505e-5	13	76.7692307692308
SUT022	SUT022::chrII:741824-742000(+)	NA	chrII:741824-742000(+)	SUTs	3.633122230766115e-7	2	34	34	29.4448637286709	18.7	20.4	22.1	34	42.5	44.2	45.9	47.6	49.3	5.655030687024023e-7	1	24	24	24	24	24	24	24	24	24	24	24	24	3.104471681009326e-7	1	36	36	36	36	36	36	36	36	36	36	36	36	NA	NA	NA
SUT023	SUT023::chrII:785448-786472(+)	NA	chrII:785448-786472(+)	SUTs	9.446117799991898e-6	52	54.1346153846154	49.5	49.3377667463621	24.2	28.1	31	49.5	67.25	69.8	72.4	83.3	102.2	1.3006570580155252e-5	23	52.0869565217391	52	49.3463106222663	30.2	33	37.3	52	62.5	64.8	72.3	78.2	79	1.086565088353264e-5	35	47.7714285714286	47	45.4126261869578	26.7	28.8	33.1	47	56.5	57	58.8	68.4	81.3	5.975393330265965e-6	7	93.5714285714286
SUT025,XUT_3F-11,XUT_3F-12	SUT025,XUT_3F-11,XUT_3F-12::chrIII:39569-41322(+)	NA	chrIII:39569-41322(+)	XUTs	1.4532488923064458e-5	80	50.025	48	42.7778501913495	17	19	23.85	48	65	70	75.6	83.3	89.45	1.1875564442750449e-5	21	43.9047619047619	46	40.490665697992704	29	30	30	46	54	55	56	59	62	1.8937277254156887e-5	61	43.2295081967213	38	36.291940818485	13	16	19	38	53	57	61	65	83	1.707255237218847e-5	20	59.1
SUT039	SUT039::chrIII:273090-274354(+)	NA	chrIII:273090-274354(+)	SUTs	9.082805576915286e-7	5	39	39	35.8181042773907	19.6	24.2	28.8	39	51	51.2	51.4	51.6	51.8	2.2620122748096093e-6	4	68.25	60.5	63.4883094434992	42.5	44	45.5	60.5	80.25	86.4	92.55	98.7	104.85	9.313415043027977e-7	3	41.6666666666667	52	38.4363371318498	24.1	27.2	30.3	52	52	52	52	52	52	2.5608828558282704e-6	3	50.3333333333333
SUT040,XUT_3F-132	SUT040,XUT_3F-132::chrIII:298642-299584(+)	NA	chrIII:298642-299584(+)	XUTs	3.269810007689503e-6	18	39.3888888888889	43.5	30.1515244969826	8.25	11.1	12	43.5	59.75	62.2	63	63.6	67.1	1.696509206107207e-6	3	56.3333333333333	53	56.0083958500253	51.2	51.4	51.6	53	59	60.2	61.4	62.6	63.8	5.898496193917719e-6	19	62.6842105263158	53	49.0119306349906	24.2	28.4	33.2	53	55.5	60.4	68.2	73.2	105.799999999999	4.268138093047118e-6	5	78.8
SUT044,XUT_4F-161	SUT044,XUT_4F-161::chrIV:314921-316961(+)	NA	chrIV:314921-316961(+)	XUTs	4.723058899995949e-6	26	36.8076923076923	35	29.559449611891502	9.25	11.5	13.75	35	49.75	52	53	59	67.25	3.958521480916816e-6	7	47.4285714285714	43	46.5613594973993	37.3	37.6	37.9	43	56.5	57.4	58.2	58.8	59.4	4.656707521513988e-6	15	36.9333333333333	42	30.6321674266756	8.1	13	19.1	42	48.5	52.6	58.2	60.2	62.5	1.7072552372188471e-6	2	51
SUT046	SUT046::chrIV:323785-324457(+)	NA	chrIV:323785-324457(+)	SUTs	1.2715927807681402e-6	7	49.4285714285714	50	46.5923779114932	26.6	33.2	39.8	50	59	60.2	61.7	63.8	65.9	3.393018412214414e-6	6	48.6666666666667	49	46.3968944220727	29	32	35	49	60.25	63	64	65	66	5.277601857715854e-6	17	52.8235294117647	44	46.1346169723014	25.8	29.6	30	44	67	67.8	80.6	91.8	101.4	1.7072552372188471e-6	2	138
SUT048	SUT048::chrIV:381593-386505(+)	NA	chrIV:381593-386505(+)	SUTs	2.906497784612892e-6	16	46.625	47.5	39.751379009232	12	16.5	21.5	47.5	67.25	68	70.25	73	79	3.393018412214414e-6	6	57.5	59	54.6024460990209	34	38	42	59	70.5	71	73.25	75.5	77.75	2.4835773448074606e-6	8	71.125	60.5	65.755036556266	44.85	48.7	52.1	60.5	71.75	75.6	79.45	101.6	126.8	8.536276186094236e-7	1	32
SUT054,XUT_4F-267,CUT065,SUT055	SUT054,XUT_4F-267,CUT065,SUT055::chrIV:542179-544730(+)	NA	chrIV:542179-544730(+)	CUTs	2.9064977846128917e-5	160	38.56875	33	32.6062665909758	11	16	18	33	47	49.2	57	62.2	84.1	2.262012274809609e-5	40	46.925	44	41.4904340081254	17.9	20.8	24.55	44	53	59.6	68.6	80.4	85.4499999999999	3.197605831439606e-5	103	41.3883495145631	38	36.0557382847082	15.1	18.2	19.3	38	56	58	60.7	63.8	74.8	3.585235998159579e-5	42	54.4285714285714
SUT057,XUT_4F-300,XUT_4F-303	SUT057,XUT_4F-300,XUT_4F-303::chrIV:614196-616916(+)	NA	chrIV:614196-616916(+)	XUTs	1.9982172269213633e-6	11	40.9090909090909	42	35.0121188068322	12	12	18.5	42	52.5	57	62.5	68	72.5	2.2620122748096093e-6	4	58.75	58.5	58.0126219606455	49.15	49.3	49.45	58.5	67.5	67.8	68.1	68.4	68.7	3.104471681009326e-6	10	43.2	44	40.8266555269838	23.45	23.9	26.45	44	53.25	55.4	58.55	61.2	62.1	4.268138093047118e-6	5	53.4
SUT058,XUT_4F-328	SUT058,XUT_4F-328::chrIV:680212-680570(+)	NA	chrIV:680212-680570(+)	XUTs	7.26624446153223e-7	4	35.75	26.5	31.9894967831206	22.45	22.9	23.35	26.5	38	44	50	56	62	1.696509206107207e-6	3	50	34	44.1027214346798	29.5	30	30.5	34	60.5	65.8	71.1	76.4	81.7	6.208943362018652e-7	2	39.5	39.5	34.3511280746353	21.95	23.9	25.85	39.5	49.25	51.2	53.15	55.1	57.05	2.5608828558282704e-6	3	46.3333333333333
SUT059,XUT_4F-339	SUT059,XUT_4F-339::chrIV:718644-719854(+)	NA	chrIV:718644-719854(+)	XUTs	1.453248892306446e-6	8	60.5	69	50.33155719682	16.7	24.4	32.25	69	72.5	73.2	73.9	83	93.5	1.696509206107207e-6	3	58.3333333333333	47	56.1767375430131	46.1	46.2	46.3	47	64.5	68	71.5	75	78.5	2.173130176706528e-6	7	57.2857142857143	59	47.6171527573476	20.3	32.6	44.9	59	66.5	69.2	73.3	80.2	87.1	8.536276186094236e-7	1	67
SUT061,XUT_4F-395	SUT061,XUT_4F-395::chrIV:831709-832749(+)	NA	chrIV:831709-832749(+)	XUTs	9.627773911530204e-6	53	52.188679245283	55	49.0409164884279	24.2	28.6	33	55	65	66	69	72.2	77	1.696509206107207e-6	3	45	48	42.0588743492284	27.3	29.6	31.9	48	55	56.4	57.8	59.2	60.6	2.4835773448074606e-6	8	55.5	62	48.9115769837184	21.1	30.2	38.4	62	66	70.2	74.4	78.3	82.15	7.682648567484812e-6	9	58.5555555555556
SUT062,XUT_4F-441	SUT062,XUT_4F-441::chrIV:957789-958699(+)	NA	chrIV:957789-958699(+)	XUTs	1.0899366692298344e-6	6	48.5	52.5	43.4408614709791	22	31	40	52.5	56.75	58	60	62	64	1.1310061374048046e-6	2	56	56	55.9195851200633	53.3	53.6	53.9	56	57.5	57.8	58.1	58.4	58.7	6.208943362018652e-7	2	65.5	65.5	64.0936814358483	53.35	54.7	56.05	65.5	72.25	73.6	74.95	76.3	77.65	NA	NA	NA
SUT071,XUT_4F-532	SUT071,XUT_4F-532::chrIV:1174461-1175687(+)	NA	chrIV:1174461-1175687(+)	XUTs	1.7983955042292266e-5	99	38.0606060606061	38	32.1628721126625	11.9	14.8	17.7	38	49	50	53.3	58.2	66.4	1.9227104335881678e-5	34	45.7352941176471	40.5	42.5669878427839	22.3	28.3	32.8	40.5	55.75	60.2	66.1	70.8	74.35	3.197605831439606e-5	103	45.9611650485437	40	39.7890304383	15.1	21.2	25.3	40	53.5	59.6	62	68.8	83.9	2.4755200939673283e-5	29	48.7586206896552
SUT073	SUT073::chrIV:1266965-1267341(+)	NA	chrIV:1266965-1267341(+)	SUTs	6.176307792302395e-6	34	39.7647058823529	35	33.652968973274	15.6	18.6	20.95	35	48	49.2	54.1	63.7	80.8499999999999	4.524024549619219e-6	8	52.25	51	51.1995728938539	39.1	41.2	43	51	61.75	62.8	63.85	65.2	66.6	6.519390530119584e-6	21	44	42	40.1202126806106	22	22	26	42	53	56	57	65	80	5.975393330265965e-6	7	43.4285714285714
SUT074,XUT_4F-597	SUT074,XUT_4F-597::chrIV:1295757-1296835(+)	NA	chrIV:1295757-1296835(+)	XUTs	2.179873338459669e-6	12	42.5	38.5	37.6597052755739	16.1	18.5	26.75	38.5	45	49.4	55.9	63.6	81.2	2.8275153435120114e-6	5	58.6	60	58.1348066068746	50.2	50.4	50.6	60	62	63.6	65.2	66.8	68.4	3.4149188491102585e-6	11	45.2727272727273	48	42.9715805913437	25	34	35.5	48	51	51	53	55	60.5	1.7072552372188471e-6	2	37.5
SUT080	SUT080::chrIV:1466205-1466373(+)	NA	chrIV:1466205-1466373(+)	SUTs	3.633122230766115e-7	2	30.5	30.5	28.6356421265527	21.05	22.1	23.15	30.5	35.75	36.8	37.85	38.9	39.95	NA	NA	NA	NA	NA	NA	NA	NA	NA	NA	NA	NA	NA	NA	1.552235840504663e-6	5	39.8	46	34.9920270222431	16.8	22.6	28.4	46	48	49.2	50.4	51.6	52.8	8.536276186094236e-7	1	36
SUT084,XUT_4F-705	SUT084,XUT_4F-705::chrIV:1514341-1515357(+)	NA	chrIV:1514341-1515357(+)	XUTs	3.633122230766115e-7	2	57	57	56.859475903318	53.4	53.8	54.2	57	59	59.4	59.8	60.2	60.6	1.696509206107207e-6	3	68.3333333333333	68	67.6848158693287	58.1	59.2	60.3	68	74	75.2	76.4	77.6	78.8	1.552235840504663e-6	5	53.8	46	49.1141820740462	29	32	35	46	62	68.4	74.8	81.2	87.6	2.5608828558282704e-6	3	76.6666666666667
SUT085,XUT_4F-711	SUT085,XUT_4F-711::chrIV:1521093-1522502(+)	NA	chrIV:1521093-1522502(+)	XUTs	5.268027234610866e-6	29	58.9310344827586	58	54.8337076434957	24.6	38	43.8	58	64	65.6	69.6	86.4	95	1.0744558305345644e-5	19	56.4210526315789	58	55.7409634377114	40.8	44.2	47.1	58	61.5	62	62.9	65.2	66.7	1.1176098051633572e-5	36	60.0277777777778	54.5	53.5577886031192	23.25	31	39	54.5	64.25	66	77	85.5	93.75	7.682648567484812e-6	9	66.4444444444444
SUT086,CUT102	SUT086,CUT102::chrV:7713-8297(+)	NA	chrV:7713-8297(+)	CUTs	1.8165611153830573e-6	10	46.6	46.5	41.4974464008404	19.8	21.6	22	46.5	64	69.4	72.55	75.1	75.55	3.393018412214414e-6	6	26.1666666666667	24.5	23.9685385666576	13	15	17	24.5	33.25	36	37.5	39	40.5	4.0358131853121234e-6	13	48.3846153846154	49	42.4428146355995	18.2	19.2	19.8	49	64	64	68.8	83.2	89.2	2.5608828558282704e-6	3	49.6666666666667
SUT087	SUT087::chrV:11545-11929(+)	NA	chrV:11545-11929(+)	SUTs	3.6331222307661146e-6	20	42.75	36	34.8515366343699	14.9	15.9	18.55	36	51.25	53.2	59.05	67.2	90.5	5.089527618321621e-6	9	42.3333333333333	38	41.3919330961668	32.4	32.8	33.6	38	47	49	51	53.8	57.4	3.725366017211191e-6	12	39.25	39.5	33.573147850048	14.05	19.1	19.65	39.5	49	55.6	59.75	62.5	69.75	3.4145104744376943e-6	4	51.75
SUT088,XUT_5F-52	SUT088,XUT_5F-52::chrV:118097-118673(+)	NA	chrV:118097-118673(+)	XUTs	2.179873338459669e-6	12	63.4166666666667	55	54.9705580933363	21.75	26.1	37.65	55	72.25	77.2	87.4	100.6	126.4	5.655030687024023e-7	1	56	56	56	56	56	56	56	56	56	56	56	56	2.4835773448074606e-6	8	52.25	52.5	51.9091970217521	43.45	45.9	48.05	52.5	57.25	57.6	57.95	58.6	59.3	8.536276186094236e-7	1	106
SUT089	SUT089::chrV:173473-173769(+)	NA	chrV:173473-173769(+)	SUTs	3.81477834230442e-6	21	46.3809523809524	44	41.4979575521547	19	20	22	44	63	67	68	75	80	7.35153989313123e-6	13	56.3076923076923	50	51.0127647672331	28.8	36.2	36.8	50	72	72	72.8	75.2	95.1999999999999	1.086565088353264e-5	35	37.8571428571429	37	34.869838140026	20	21	22.1	37	48.5	50.4	54.7	57.2	59.5	7.682648567484812e-6	9	47.5555555555556
SUT090	SUT090::chrV:191977-192681(+)	NA	chrV:191977-192681(+)	SUTs	7.26624446153223e-7	4	34	25	28.8786844746591	17.05	18.1	19.15	25	37.75	44.2	50.65	57.1	63.55	NA	NA	NA	NA	NA	NA	NA	NA	NA	NA	NA	NA	NA	NA	1.2417886724037303e-6	4	33	30.5	27.1231076079048	12.35	13.7	15.05	30.5	45.75	48.6	51.45	54.3	57.15	NA	NA	NA
SUT096,XUT_5F-191	SUT096,XUT_5F-191::chrV:377945-378797(+)	NA	chrV:377945-378797(+)	XUTs	3.81477834230442e-6	21	41.3333333333333	45	34.6998452505972	11	14	14	45	51	52	57	59	84	5.655030687024023e-6	10	63	63.5	59.4823388404112	35.45	35.9	39.15	63.5	77.25	79.6	80.95	84.2	94.1	5.898496193917719e-6	19	52.2105263157895	50	48.0686711594411	23.6	33.6	36	50	55.5	56	61.1	78.6	102.5	8.536276186094236e-7	1	33
SUT097	SUT097::chrV:489921-491257(+)	NA	chrV:489921-491257(+)	SUTs	3.0881538961511975e-6	17	49.5882352941176	48	45.9742993638632	25	26.8	28	48	62	67.6	71.4	75	78	1.0179055236643242e-5	18	45.6111111111111	49	42.7305786600503	19.8	28.7	33.1	49	54.75	55	55.9	57.9	61.65	1.2728333892138236e-5	41	53.6829268292683	52	51.0402632412666	29	34	36	52	66	69	75	77	80	4.268138093047118e-6	5	65.4
SUT100	SUT100::chrV:562945-564457(+)	NA	chrV:562945-564457(+)	SUTs	5.449683346149172e-7	3	38.6666666666667	36	37.4243809494084	28.8	29.6	30.4	36	44	45.6	47.2	48.8	50.4	1.1310061374048046e-6	2	17	17	16.7332005306815	14.3	14.6	14.9	17	18.5	18.8	19.1	19.4	19.7	3.104471681009326e-7	1	9	9	9	9	9	9	9	9	9	9	9	9	1.7072552372188471e-6	2	36.5
SUT101,XUT_6F-22	SUT101,XUT_6F-22::chrVI:54577-55430(+)	NA	chrVI:54577-55430(+)	XUTs	6.539620015379006e-6	36	36.7222222222222	33	31.7838183398334	10.75	16.5	17.25	33	45	48	59.5	67	71	6.220533755726425e-6	11	45.9090909090909	41	41.0200380865157	18	19	25.5	41	56.5	61	68.5	76	81	7.761179202523315e-6	25	36.8	36	34.7310795195719	20.2	21.4	23.8	36	45	47.2	52	54.4	60	7.682648567484812e-6	9	54
SUT102,XUT_6F-34	SUT102,XUT_6F-34::chrVI:78049-79339(+)	NA	chrVI:78049-79339(+)	XUTs	4.904715011534255e-6	27	54.4074074074074	50	48.5833920000118	24	24.6	25.9	50	65.5	68.8	71.5	80.8	94.3	4.524024549619219e-6	8	58.875	58	56.3288779002585	34.8	37.6	40.9	58	64	69.6	75.2	79.9	84.45	9.313415043027977e-6	30	44.3333333333333	45	40.8769760496419	19.45	20.9	25.4	45	56.25	59.6	63.3	68.3	72.65	5.975393330265965e-6	7	59.8571428571429
SUT103	SUT103::chrVI:89577-90769(+)	NA	chrVI:89577-90769(+)	SUTs	1.58040817038326e-5	87	56	57	51.3990682998348	19.3	24.6	34.6	57	66	70	73	75.4	80.4	4.524024549619219e-6	8	67	66	65.615392035071	49.3	55.6	61.15	66	69.5	70.2	70.9	78.5	87.25	3.104471681009326e-6	10	48.2	57	44.0933633912677	22.9	23.8	25.75	57	65.25	66.2	66.65	67	67	1.3658041897750777e-5	16	51.25
SUT105	SUT105::chrVI:110185-110553(+)	NA	chrVI:110185-110553(+)	SUTs	6.539620015379006e-6	36	39.6388888888889	37	36.239716110093	18.5	20	22.5	37	50.5	57	60	64	66.5	5.089527618321621e-6	9	41.8888888888889	42	40.904583631989	30.6	32.2	33.4	42	47	47.8	48.6	51.6	56.8	5.898496193917719e-6	19	36.8947368421053	35	34.1416661860645	18	20.4	21.7	35	49	52.2	54	55.4	61.1	5.975393330265965e-6	7	56
SUT108	SUT108::chrVII:16441-17017(+)	NA	chrVII:16441-17017(+)	SUTs	1.9982172269213633e-6	11	60.8181818181818	42	52.6554491513545	32.5	33	33.5	42	70	72	89.5	107	132	3.958521480916816e-6	7	46	42	44.8908172857002	33.8	35.6	37.4	42	55.5	57	58.2	58.8	59.4	2.4835773448074606e-6	8	40.75	37	36.3569738999221	18.05	19.1	20.8	37	43.25	47.8	52.35	62.9	74.45	8.536276186094236e-7	1	68
SUT111	SUT111::chrVII:74442-76698(+)	NA	chrVII:74442-76698(+)	SUTs	1.0172742246145121e-5	56	50.8214285714286	51.5	45.3489096584825	14	24	30.25	51.5	59.25	66	69	71	83.25	4.524024549619219e-6	8	54.5	56	52.6701916877436	34.6	40.2	45.1	56	63.75	66.2	68.65	69.9	70.95	8.382073538725179e-6	27	48.6666666666667	51	43.4719557005027	18.6	22.4	24.9	51	65.5	67	67.3	72.8	83.3	7.682648567484812e-6	9	55.3333333333333
SUT112	SUT112::chrVII:193539-193691(+)	NA	chrVII:193539-193691(+)	SUTs	1.8165611153830574e-7	1	53	53	53	53	53	53	53	53	53	53	53	53	5.655030687024023e-7	1	38	38	38	38	38	38	38	38	38	38	38	38	6.208943362018652e-7	2	28.5	28.5	27.495454169735	21.75	22.5	23.25	28.5	32.25	33	33.75	34.5	35.25	NA	NA	NA
SUT114	SUT114::chrVII:320027-320531(+)	NA	chrVII:320027-320531(+)	SUTs	1.362420836537293e-5	75	44.1866666666667	39	38.8958229969481	17.7	22.8	26.2	39	51	53.2	56.9	63.6	79.6	1.8096098198476874e-5	32	49.78125	49.5	47.5680727755733	27.3	31.2	34.95	49.5	57.25	58.8	60.35	64.6	66.45	1.955817159035875e-5	63	39.9047619047619	39	37.1973095434516	20.1	21.2	24	39	51.5	53	53.7	55.6	62.9	2.3047945702454435e-5	27	53.5925925925926
SUT117	SUT117::chrVII:388931-389467(+)	NA	chrVII:388931-389467(+)	SUTs	3.633122230766115e-7	2	36	36	35.986108430893204	35.1	35.2	35.3	36	36.5	36.6	36.7	36.8	36.9	1.1310061374048046e-6	2	56	56	55.9642743185329	54.2	54.4	54.6	56	57	57.2	57.4	57.6	57.8	6.208943362018652e-7	2	42	42	37.4566416006561	24.9	26.8	28.7	42	51.5	53.4	55.3	57.2	59.1	8.536276186094236e-7	1	34
SUT118,XUT_7F-206	SUT118,XUT_7F-206::chrVII:422139-422947(+)	NA	chrVII:422139-422947(+)	XUTs	1.6349050038447515e-6	9	81.4444444444444	54	45.2524550209852	10.6	18.2	25.6	54	71	73.4	75.8	133.2	245.6	1.1875564442750449e-5	21	61.2857142857143	63	58.2041177898136	33	43	52	63	68	69	72	75	78	1.0555203715431708e-5	34	52.2058823529412	52	50.1601337840277	27.9	36.6	38	52	61.75	65.4	67	67	69.4	3.4145104744376943e-6	4	61.25
SUT119,XUT_7F-213	SUT119,XUT_7F-213::chrVII:433507-435087(+)	NA	chrVII:433507-435087(+)	XUTs	4.178090565381032e-6	23	42.1739130434783	39	37.7607286992314	19	19.2	20.9	39	55.5	59.6	63.4	66.4	73.3	3.393018412214414e-6	6	35.1666666666667	34.5	30.0303363739456	13	16	19	34.5	43.25	44	49.5	55	60.5	5.277601857715854e-6	17	48.9411764705882	50	40.9040257063763	11.2	18	24	50	64	72.8	76.2	81.4	88.8	NA	NA	NA
SUT120,CUT144	SUT120,CUT144::chrVII:483971-484987(+)	NA	chrVII:483971-484987(+)	CUTs	1.9982172269213633e-6	11	41.5454545454545	45	38.9946701101187	23.5	24	25	45	48.5	50	56.5	63	64.5	5.655030687024023e-7	1	40	40	40	40	40	40	40	40	40	40	40	40	3.725366017211191e-6	12	53.9166666666667	54	51.587692384868	31.2	33.8	38.2	54	63.25	66	70.15	75.1	78.25	4.268138093047118e-6	5	76.2
SUT121	SUT121::chrVII:524907-525091(+)	NA	chrVII:524907-525091(+)	SUTs	1.6349050038447515e-6	9	37.8888888888889	38	34.5432454916084	16.4	18.8	21.8	38	49	49.8	50.6	53.6	58.8	5.655030687024023e-7	1	50	50	50	50	50	50	50	50	50	50	50	50	2.173130176706528e-6	7	50.4285714285714	41	46.2878914791044	30.3	30.6	30.9	41	56	59	65	77	89	1.7072552372188471e-6	2	48
SUT129	SUT129::chrVII:738427-738883(+)	NA	chrVII:738427-738883(+)	SUTs	3.633122230766115e-7	2	38	38	33.9852909359329	22.7	24.4	26.1	38	46.5	48.2	49.9	51.6	53.3	2.2620122748096093e-6	4	81.75	48.5	45.0636426375914	13.25	18.5	23.75	48.5	96	121.2	146.4	171.6	196.8	3.4149188491102585e-6	11	50.5454545454545	52	48.3977061711179	30	35	37	52	58	62	66.5	71	72	8.536276186094236e-7	1	17
SUT132,XUT_7F-353,CUT156	SUT132,XUT_7F-353,CUT156::chrVII:784195-786331(+)	NA	chrVII:784195-786331(+)	CUTs	3.451466119227809e-6	19	47.5789473684211	46	39.6032796511454	11.5	19.2	23.8	46	57.5	58.8	61.2	70.2	98.2999999999999	5.089527618321621e-6	9	49.2222222222222	51	47.8936349194406	33	35	37.4	51	57	59	61	63	65	4.656707521513988e-6	15	54.1333333333333	49	50.0762660281196	32.5	34.8	36	49	58	64.8	78.1	81.2	94	5.975393330265965e-6	7	77.1428571428571
SUT134,XUT_7F-384	SUT134,XUT_7F-384::chrVII:849579-851136(+)	NA	chrVII:849579-851136(+)	XUTs	1.0899366692298344e-6	6	46.1666666666667	47	42.3396434512282	23	25	27	47	61	63	64.75	66.5	68.25	5.655030687024023e-7	1	40	40	40	40	40	40	40	40	40	40	40	40	4.967154689614921e-6	16	45	39.5	40.0515666562123	17.5	21.5	25.25	39.5	62.5	64	70.75	76	79.25	NA	NA	NA
SUT136,XUT_7F-393	SUT136,XUT_7F-393::chrVII:865875-866251(+)	NA	chrVII:865875-866251(+)	XUTs	9.082805576915286e-7	5	60	60	56.5078821641878	34	39	44	60	73	75.2	77.4	79.6	81.8	5.655030687024023e-7	1	65	65	65	65	65	65	65	65	65	65	65	65	1.552235840504663e-6	5	69	51	50.7176606992527	25	25	25	51	56	82.4	108.8	135.2	161.6	NA	NA	NA
SUT139,XUT_7F-437,SUT140	SUT139,XUT_7F-437,SUT140::chrVII:968794-970682(+)	NA	chrVII:968794-970682(+)	XUTs	1.998217226921363e-5	110	34.7363636363636	31.5	31.6210148416497	16	17	19	31.5	43.75	49	51	54.1	61	2.48821350229057e-5	44	42.9772727272727	40.5	39.7135183298516	23	23.6	26.8	40.5	52.25	53.4	58.1	60.7	72.25	2.514622061617554e-5	81	37.6913580246914	36	33.3195024845283	16	18	20	36	47	49	54	59	65	1.3658041897750777e-5	16	52.375
SUT147,XUT_8F-2	SUT147,XUT_8F-2::chrVIII:10697-11569(+)	NA	chrVIII:10697-11569(+)	XUTs	1.6349050038447516e-5	90	38.2222222222222	33	33.6833187521442	15	17	19.35	33	48.75	54.4	61	65.2	75.1	1.3006570580155252e-5	23	44.0434782608696	45	40.9839114431786	22.4	26.2	27	45	52.5	53	54.4	56.6	75	1.5211911236945696e-5	49	35.4489795918367	31	31.9814221561315	15.4	18.6	23.2	31	39	43.2	51.4	57.4	60.2	1.9633435228016743e-5	23	59.9130434782609
SUT149,CUT172	SUT149,CUT172::chrVIII:76162-77418(+)	NA	chrVIII:76162-77418(+)	CUTs	5.449683346149172e-7	3	41	51	34.5972889274335	17.7	21.4	25.1	51	54.5	55.2	55.9	56.6	57.3	NA	NA	NA	NA	NA	NA	NA	NA	NA	NA	NA	NA	NA	NA	NA	NA	NA	NA	NA	NA	NA	NA	NA	NA	NA	NA	NA	NA	NA	NA	NA
SUT152	SUT152::chrVIII:111386-111650(+)	NA	chrVIII:111386-111650(+)	SUTs	3.633122230766115e-7	2	36.5	36.5	35.4964786985977	28.85	29.7	30.55	36.5	40.75	41.6	42.45	43.3	44.15	NA	NA	NA	NA	NA	NA	NA	NA	NA	NA	NA	NA	NA	NA	3.104471681009326e-7	1	18	18	18	18	18	18	18	18	18	18	18	18	NA	NA	NA
SUT153,XUT_8F-48	SUT153,XUT_8F-48::chrVIII:121890-124018(+)	NA	chrVIII:121890-124018(+)	XUTs	3.9964344538427265e-6	22	48.5	36	34.6041055608815	11.1	13.4	17.15	36	60.5	68	70.7	71.9	96.7	3.393018412214414e-6	6	52.1666666666667	54.5	48.6194514268204	26.75	31.5	36.25	54.5	65.75	68	69.25	70.5	71.75	7.450732034422382e-6	24	51.2916666666667	48	48.5785261597551	26.45	30.5	36.25	48	61.25	62.4	66.85	71.4	73.7	3.4145104744376943e-6	4	54.5
SUT156,XUT_8F-87	SUT156,XUT_8F-87::chrVIII:189138-190320(+)	NA	chrVIII:189138-190320(+)	XUTs	2.724841673074586e-6	15	49.6	43	42.03945541824	23.9	27.2	29.1	43	49	51.2	58.9	62.4	100.6	1.696509206107207e-6	3	50	45	48.7461535426699	39.6	40.2	40.8	45	55.5	57.6	59.7	61.8	63.9	3.725366017211191e-6	12	38.6666666666667	39	36.4221878198823	20.1	21.7	25.55	39	47	49.2	51.75	54.5	58.15	2.5608828558282704e-6	3	52.3333333333333
SUT161	SUT161::chrVIII:272113-272617(+)	NA	chrVIII:272113-272617(+)	SUTs	1.0899366692298344e-6	6	40.8333333333333	42	28.4601075594487	7.25	8.5	9.75	42	51.75	52	62	72	82	1.1310061374048046e-6	2	43.5	43.5	40.6448028658031	29.55	31.1	32.65	43.5	51.25	52.8	54.35	55.9	57.45	1.552235840504663e-6	5	46	29	39.6000503340391	23.4	23.8	24.2	29	73	74.4	75.8	77.2	78.6	NA	NA	NA
SUT162,XUT_8F-130	SUT162,XUT_8F-130::chrVIII:286401-286995(+)	NA	chrVIII:286401-286995(+)	XUTs	4.359746676919338e-6	24	38.2916666666667	33	33.8424529061455	15.3	17.9	20.9	33	43	46.6	52.55	63.5	73.1	6.220533755726425e-6	11	44.1818181818182	39	41.1794465780553	25.5	27	27.5	39	55	63	65.5	68	72.5	6.519390530119584e-6	21	37.4285714285714	32	33.5075580798287	20	21	21	32	53	55	58	59	59	6.829020948875389e-6	8	101.625
SUT166	SUT166::chrVIII:334481-336057(+)	NA	chrVIII:334481-336057(+)	SUTs	1.8165611153830574e-7	1	40	40	40	40	40	40	40	40	40	40	40	40	1.1310061374048046e-6	2	51	51	50.9901951359278	50.1	50.2	50.3	51	51.5	51.6	51.7	51.8	51.9	6.208943362018652e-7	2	48.5	48.5	47.7493455452533	40.85	41.7	42.55	48.5	52.75	53.6	54.45	55.3	56.15	8.536276186094236e-7	1	47
SUT167,XUT_8F-158	SUT167,XUT_8F-158::chrVIII:364369-365036(+)	NA	chrVIII:364369-365036(+)	XUTs	6.902932238455618e-6	38	54.8421052631579	52	47.0127680641784	15.7	25.8	29	52	62.75	65.6	72.05	80.3	84	5.655030687024023e-6	10	62.2	64	60.8184096698433	43.6	56.2	60.4	64	68.5	69	69	69.4	71.2	6.829837698220517e-6	22	57.1363636363636	53	54.2624743039923	36.05	37.2	39.6	53	63.75	65.8	70.25	74.6	79.75	5.975393330265965e-6	7	68.2857142857143
SUT169,XUT_8F-168	SUT169,XUT_8F-168::chrVIII:377986-380533(+)	NA	chrVIII:377986-380533(+)	XUTs	2.3615294499979744e-6	13	47.3076923076923	45	40.8379329291281	16.4	19	22	45	69	73.8	77	77	78.6	2.8275153435120114e-6	5	60.2	56	59.0178693199012	47	49	51	56	63	66.8	70.6	74.4	78.2	4.656707521513988e-6	15	46.8666666666667	45	45.0672932698354	30	34.6	37.1	45	54	54.6	56.7	60	66.8	2.5608828558282704e-6	3	43.6666666666667
SUT170	SUT170::chrVIII:392250-392514(+)	NA	chrVIII:392250-392514(+)	SUTs	3.633122230766115e-7	2	24.5	24.5	24.3721152139079	22.25	22.5	22.75	24.5	25.75	26	26.25	26.5	26.75	2.8275153435120114e-6	5	40.2	41	39.8367713708941	32.6	34.2	35.8	41	44	44.4	44.8	45.2	45.6	1.552235840504663e-6	5	38.4	32	35.5581634612645	21.4	23.8	26.2	32	52	53.2	54.4	55.6	56.8	NA	NA	NA
SUT173,XUT_8F-237	SUT173,XUT_8F-237::chrVIII:516596-517265(+)	NA	chrVIII:516596-517265(+)	XUTs	8.356181130762064e-6	46	50.5217391304348	53	44.9971769769221	17.25	27	29	53	66.75	68	70	73.5	83.75	9.048049099238437e-6	16	53.5625	53	52.6778967859216	38.25	40.5	43.25	53	57	60	65.25	68.5	70	6.519390530119584e-6	21	47.3333333333333	46	43.9362521704644	25	25	28	46	55	55	55	67	78	8.536276186094236e-6	10	65.1
SUT181	SUT181::chrIX:173849-174713(+)	NA	chrIX:173849-174713(+)	SUTs	2.724841673074586e-6	15	65.1333333333333	48	55.9388323770983	39.8	41.4	42	48	63.5	64.2	64.9	66.2	125.8	5.655030687024023e-6	10	56	60	54.6057276002774	36.5	41	44.8	60	64.5	65.6	66.95	68.2	69.1	5.898496193917719e-6	19	62.0526315789474	59	55.197603216475	27.3	32.8	39.6	59	66.5	68.8	70.3	71.6	87.6999999999997	4.268138093047118e-6	5	68.8
SUT187,XUT_9F-138,XUT_9F-139,SUT188	SUT187,XUT_9F-138,XUT_9F-139,SUT188::chrIX:289257-292265(+)	NA	chrIX:289257-292265(+)	XUTs	1.2170959473066483e-5	67	37.1194029850746	36	33.3864685427368	16	17.6	21	36	46.5	51.4	56.1	62	65.4	7.917042961833632e-6	14	44.4285714285714	43	42.8093372040885	28.65	29.6	30.9	43	48.75	49.8	51.9	63.6	69.35	1.1486545219734506e-5	37	36.7027027027027	34	34.1502630177055	21.2	22.6	23.4	34	48	51	53	55	59.6	1.5365297134969623e-5	18	42.1666666666667
SUT189	SUT189::chrIX:328057-331585(+)	NA	chrIX:328057-331585(+)	SUTs	4.904715011534255e-6	27	47.7777777777778	49	40.6832501997461	12.3	15.4	17.9	49	57	59.6	66.3	72.2	77.7	3.958521480916816e-6	7	67.8571428571429	67	66.7468059193022	53.1	55.2	57.3	67	71.5	72.4	75.1	81.4	87.7	3.104471681009326e-6	10	37.6	42.5	32.2734614601236	9.7	12.4	19.3	42.5	45.5	47.6	51.2	54.4	56.2	7.682648567484812e-6	9	56.7777777777778
SUT190	SUT190::chrIX:337185-339337(+)	NA	chrIX:337185-339337(+)	SUTs	7.26624446153223e-7	4	28.25	29	26.7127553777458	17.2	18.4	19.6	29	35.25	36	36.75	37.5	38.25	1.696509206107207e-6	3	47.3333333333333	50	46.9285166551682	40.1	41.2	42.3	50	51.5	51.8	52.1	52.4	52.7	6.208943362018652e-7	2	54	54	52.1536192416212	41.4	42.8	44.2	54	61	62.4	63.8	65.2	66.6	8.536276186094236e-7	1	56
SUT200,XUT_10F-25	SUT200,XUT_10F-25::chrX:67809-69206(+)	NA	chrX:67809-69206(+)	XUTs	1.8165611153830573e-6	10	64	61	59.9195009620149	32	41	47.55	61	81	85.8	87.6	89.5	91.75	1.1310061374048046e-6	2	63.5	63.5	63.4980314655502	63.05	63.1	63.15	63.5	63.75	63.8	63.85	63.9	63.95	6.208943362018652e-7	2	56.5	56.5	56.3205113613149	52.45	52.9	53.35	56.5	58.75	59.2	59.65	60.1	60.55	1.7072552372188471e-6	2	100
SUT201,XUT_10F-32	SUT201,XUT_10F-32::chrX:76761-80081(+)	NA	chrX:76761-80081(+)	XUTs	2.179873338459669e-6	12	57.9166666666667	55	53.6174332211667	28.95	34	39.5	55	62.5	70.2	77.9	85.6	98.7	2.2620122748096093e-6	4	55	60.5	52.854447958029	35.6	39.2	42.8	60.5	65.5	65.8	66.1	66.4	66.7	1.8626830086055955e-6	6	46.1666666666667	50.5	41.9903572788382	21.25	23.5	25.75	50.5	62	63	63.75	64.5	65.25	8.536276186094236e-7	1	78
SUT202,XUT_10F-44	SUT202,XUT_10F-44::chrX:101001-101917(+)	NA	chrX:101001-101917(+)	XUTs	1.0899366692298344e-6	6	43.5	43.5	39.8984226718083	21.75	23.5	25.25	43.5	56.5	59	61.25	63.5	65.75	5.655030687024023e-7	1	77	77	77	77	77	77	77	77	77	77	77	77	2.4835773448074606e-6	8	71.875	67	67.523019240943	44.45	46.9	49.65	67	71	73.8	76.6	96.5	119.25	8.536276186094236e-7	1	19
SUT203,XUT_10F-49,XUT_10F-50	SUT203,XUT_10F-49,XUT_10F-50::chrX:111474-113842(+)	NA	chrX:111474-113842(+)	XUTs	1.0899366692298344e-6	6	48.1666666666667	53	44.3334433131009	23.5	25	26.5	53	60.5	62	64.25	66.5	68.75	1.696509206107207e-6	3	56.6666666666667	71	50.8327211846616	29.6	34.2	38.8	71	72.5	72.8	73.1	73.4	73.7	2.173130176706528e-6	7	53.2857142857143	45	50.5735840536494	33.5	35	36.5	45	71.5	72.4	73.1	73.4	73.7	2.5608828558282704e-6	3	39
SUT205,XUT_10F-86,CUT205	SUT205,XUT_10F-86,CUT205::chrX:180488-180981(+)	NA	chrX:180488-180981(+)	CUTs	1.0717710580760039e-5	59	40.6440677966102	40	34.9064269259396	12.7	16.6	18.4	40	56	59	65.3	67.2	78.5	1.6399588992369668e-5	29	44.2758620689655	45	42.3742612780256	26.2	32.6	36.2	45	50	51.4	52.8	55.4	59.4	1.3659675396441034e-5	44	46.3409090909091	36.5	37.005850477065	18.15	20.3	22.45	36.5	52.25	53.4	58.2	63.5	74.95	1.3658041897750777e-5	16	51.625
SUT206	SUT206::chrX:193744-195184(+)	NA	chrX:193744-195184(+)	SUTs	4.178090565381032e-6	23	74.5217391304348	62	58.992373825845704	22.3	25.4	28.2	62	75	82.8	87.4	115.2	173.3	4.524024549619219e-6	8	50.125	50.5	49.113553176517	35.7	36.4	37.5	50.5	57	59.8	62.6	63	63	8.071626370624247e-6	26	50.5	50.5	47.6007407116198	24.25	29.5	33.25	50.5	63.75	66	70	71	75	8.536276186094236e-7	1	30
SUT211	SUT211::chrX:415136-415384(+)	NA	chrX:415136-415384(+)	SUTs	1.2715927807681402e-6	7	40.8571428571429	35	37.2980344480013	20.9	21.8	22.7	35	52.5	57	61	64	67	5.655030687024023e-7	1	48	48	48	48	48	48	48	48	48	48	48	48	1.552235840504663e-6	5	45.2	51	42.6609533826328	28	28	28	51	57	58	59	60	61	1.7072552372188471e-6	2	24
SUT214	SUT214::chrX:459440-459832(+)	NA	chrX:459440-459832(+)	SUTs	3.81477834230442e-6	21	56.7142857142857	31	36.9265094878674	16	18	18	31	51	53	64	80	244	3.958521480916816e-6	7	47	41	44.7074375561998	31.6	32.2	32.8	41	53	58.4	63.6	68.4	73.2	2.794024512908393e-6	9	31	29	28.296645149371	15	15	16.6	29	36	41.6	47.2	50.4	51.2	5.975393330265965e-6	7	55.8571428571429
SUT216	SUT216::chrX:608992-609496(+)	NA	chrX:608992-609496(+)	SUTs	1.9982172269213633e-6	11	40.7272727272727	25	34.5199188089466	18	18	18.5	25	65.5	69	69	69	69.5	1.1310061374048046e-6	2	20	20	13.2287565553229	6.5	8	9.5	20	27.5	29	30.5	32	33.5	3.4149188491102585e-6	11	54.4545454545455	40	45.5204057741089	23.5	25	30	40	49	51	69.5	88	130	8.536276186094236e-7	1	51
SUT221,XUT_11F-25	SUT221,XUT_11F-25::chrXI:66460-67776(+)	NA	chrXI:66460-67776(+)	XUTs	1.525911336921768e-5	84	42.3571428571429	43.5	37.4238657086595	14.45	17.3	20	43.5	51.25	53	60.2	65.4	72.55	1.0744558305345644e-5	19	36.3684210526316	39	31.1825661986026	13.7	22.2	24.7	39	43	44.2	49	56.4	58	1.7385041413652225e-5	56	43.1964285714286	39.5	40.1271540214101	25	27	28.25	39.5	52.25	56	61.75	67	71.75	1.9633435228016743e-5	23	54.1304347826087
SUT223,XUT_11F-35,XUT_11F-36,SUT224,SUT225	SUT223,XUT_11F-35,XUT_11F-36,SUT224,SUT225::chrXI:88716-93364(+)	NA	chrXI:88716-93364(+)	XUTs	3.9964344538427265e-6	22	53.8181818181818	48.5	49.2156000219028	28.3	34.2	36.15	48.5	53.5	58	59.85	87.0000000000001	94.75	5.655030687024023e-6	10	50.5	51.5	48.01689429989	28.3	34.6	37.4	51.5	58.75	60.8	64.85	68.5	70.75	1.1486545219734506e-5	37	49.8648648648649	48	45.6697781868496	20.6	28.2	33.4	48	66	67	70.6	74	76	2.5608828558282704e-6	3	67.3333333333333
SUT226	SUT226::chrXI:115100-115556(+)	NA	chrXI:115100-115556(+)	SUTs	3.6331222307661146e-6	20	44	36.5	34.3426780685234	8.9	10.8	19.5	36.5	53.25	57.6	62.25	75.7	85.3500000000001	6.559835596947867e-5	116	37.2327586206897	34	32.5920297788609	12.75	15.5	19	34	45.25	50	52	57.5	70	2.4835773448074608e-5	80	35.7125	31.5	31.1857558483292	12.95	17	18.85	31.5	46	49	51.15	62	66.05	5.9753933302659645e-5	70	38.4714285714286
SUT228	SUT228::chrXI:143188-144324(+)	NA	chrXI:143188-144324(+)	SUTs	1.4350832811526154e-5	79	40.6835443037975	34	34.5736128883579	13	15	18	34	57.5	62.2	69	71.2	82.2	1.244106751145285e-5	22	35.9545454545455	35	31.2864810169833	11.05	12.6	18.3	35	47	47	53.8	58.6	60.9	2.3593984775670876e-5	76	41.6447368421053	37.5	35.0533985358318	13.5	15	18	37.5	61	63	64	68.5	78.75	1.7926179990797895e-5	21	60.4285714285714
SUT229,XUT_11F-64	SUT229,XUT_11F-64::chrXI:151140-152943(+)	NA	chrXI:151140-152943(+)	XUTs	3.0881538961511975e-6	17	58	59	55.0384246371862	32.8	35.6	38.8	59	64	69.6	74	77.2	83.6	8.482546030536035e-6	15	61.6666666666667	53	53.3399742032757	25.4	28.8	34.3	53	64	64.6	66.7	69.4	114.5	1.1796992387835438e-5	38	45.3421052631579	42	39.1341989918634	13.55	15.7	20.65	42	61	64.2	65	66.9	74.9	6.829020948875389e-6	8	56.5
SUT230	SUT230::chrXI:153780-154308(+)	NA	chrXI:153780-154308(+)	SUTs	1.8165611153830574e-7	1	36	36	36	36	36	36	36	36	36	36	36	36	1.1310061374048046e-6	2	48	48	44.497190922574	31.8	33.6	35.4	48	57	58.8	60.6	62.4	64.2	3.104471681009326e-7	1	40	40	40	40	40	40	40	40	40	40	40	40	8.536276186094236e-7	1	51
SUT232,XUT_11F-90,tK(CUU)K	SUT232,XUT_11F-90,tK(CUU)K::chrXI:200314-202826(+)	NA	chrXI:200314-202826(+)	XUTs	3.832943953458251e-5	211	50.6445497630332	51	46.0202415141116	19	24	28	51	63	68	72	76	82.5	3.675769946565615e-5	65	60.5538461538462	54	56.2429002177309	37	39.4	42.6	54	63	65.4	72	80	87.8	5.184467707285574e-5	167	50.5988023952096	49	45.9057301712823	21.3	28.6	30	49	62.5	64.8	67	73	75.7	3.499873236298636e-5	41	64.7317073170732
SUT233,XUT_11F-102,XUT_11F-103	SUT233,XUT_11F-102,XUT_11F-103::chrXI:229946-231733(+)	NA	chrXI:229946-231733(+)	XUTs	1.453248892306446e-6	8	36.75	33	32.6405361149276	17.7	18.4	19.15	33	47	47	47	55.7	65.85	3.958521480916816e-6	7	45.2857142857143	38	39.9270681007389	21.5	23	24.5	38	66.5	71	74.1	74.4	74.7	9.002967874927045e-6	29	49.3793103448276	47	44.0532244327565	19	23.6	26	47	64	66.6	70.6	75.2	76.6	5.121765711656541e-6	6	86.8333333333333
SUT235,XUT_11F-200	SUT235,XUT_11F-200::chrXI:446452-447747(+)	NA	chrXI:446452-447747(+)	XUTs	3.9964344538427265e-6	22	50.0454545454545	50.5	42.4542008318957	14.15	17.1	18.6	50.5	61	61.8	80.7	90.3	94.8	3.393018412214414e-6	6	48.5	52	47.5151530639851	35	36	37	52	53.5	54	55.75	57.5	59.25	3.725366017211191e-6	12	44.1666666666667	52.5	37.2533578732651	11.65	14.1	20.15	52.5	63.25	63.8	64.7	65.8	67.35	5.121765711656541e-6	6	36.1666666666667
SUT237,XUT_11F-207	SUT237,XUT_11F-207::chrXI:461252-462869(+)	NA	chrXI:461252-462869(+)	XUTs	7.084588349993924e-6	39	63.1025641025641	61	60.9596064016904	41.5	47.8	50.7	61	69.5	70.8	73.9	81	95.1	2.8275153435120114e-6	5	76.6	70	70.6831014739332	44.4	49.8	55.2	70	72	84.8	97.6	110.4	123.2	2.173130176706528e-6	7	55.2857142857143	55	50.7103724416534	25.5	27	28.5	55	73	75.4	77.3	78.2	79.1	7.682648567484812e-6	9	75.8888888888889
SUT238,XUT_11F-209,XUT_11F-210	SUT238,XUT_11F-209,XUT_11F-210::chrXI:466060-469260(+)	NA	chrXI:466060-469260(+)	XUTs	6.902932238455618e-6	38	65.8947368421053	60.5	61.2361873852456	37	48	49.55	60.5	75.5	79.4	82.45	83.6	102.25	4.524024549619219e-6	8	61.5	65	58.9570743592095	35.55	40.1	44.55	65	76.25	76.6	76.95	77.6	78.3	8.692520706826113e-6	28	51.4285714285714	55	48.0526904721135	18.8	26.1	38.1	55	62	62.6	65.85	67.6	72.9	4.268138093047118e-6	5	67
SUT240,XUT_11F-230	SUT240,XUT_11F-230::chrXI:533580-535668(+)	NA	chrXI:533580-535668(+)	XUTs	9.446117799991898e-6	52	45.2115384615385	42	39.9321437604511	16.55	19.1	20.65	42	59.25	61.8	64.35	72.2	77.8	6.220533755726425e-6	11	56.0909090909091	52	53.6934108215981	33	36	39	52	68	69	70	71	78	5.588049025816786e-6	18	52.1666666666667	41	43.2455568970956	22.05	24.7	26.1	41	66	72	75.8	82.8	106.15	9.38990380470366e-6	11	53.2727272727273
SUT241,XUT_11F-265	SUT241,XUT_11F-265::chrXI:605237-608013(+)	NA	chrXI:605237-608013(+)	XUTs	1.9982172269213633e-6	11	45.8181818181818	52	41.2569424591925	17.5	21	24.5	52	57	58	60.5	63	69.5	5.655030687024023e-7	1	52	52	52	52	52	52	52	52	52	52	52	52	1.552235840504663e-6	5	46	41	41.7634294008123	22.8	26.6	30.4	41	58	61.2	64.4	67.6	70.8	8.536276186094236e-7	1	68
SUT243	SUT243::chrXI:630182-630654(+)	NA	chrXI:630182-630654(+)	SUTs	1.8165611153830573e-6	10	34.1	22	27.2246581697172	13.9	14.8	15.35	22	50.75	59.2	61.9	66.2	76.1	3.958521480916816e-6	7	46.8571428571429	46	46.3732976938842	39.3	39.6	39.9	46	50	51.8	53.7	55.8	57.9	5.588049025816786e-6	18	43.5555555555556	45	40.3526809464722	18.4	23.9	27.1	45	54.75	57.2	61.15	65.6	67.15	4.268138093047118e-6	5	51
SUT247	SUT247::chrXII:158073-159785(+)	NA	chrXII:158073-159785(+)	SUTs	1.453248892306446e-6	8	59	51.5	56.0521128334983	38.4	39.8	41.35	51.5	68	73.6	79.2	85.7	92.35	1.1310061374048046e-6	2	62.5	62.5	61.2372435695795	51.25	52.5	53.75	62.5	68.75	70	71.25	72.5	73.75	1.2417886724037303e-6	4	63.25	64.5	62.6133663803758	51.8	53.6	55.4	64.5	68.75	69.8	70.85	71.9	72.95	8.536276186094236e-7	1	92
SUT248,XUT_12F-77	SUT248,XUT_12F-77::chrXII:201593-201926(+)	NA	chrXII:201593-201926(+)	XUTs	5.812995569225784e-6	32	30.5625	23	24.0802710467839	9	10.1	11	23	43.5	51.4	55.45	60	68.6	1.0744558305345644e-5	19	43.8421052631579	40	42.3391801074417	30.3	32.6	34.4	40	48.5	51.6	56.7	63.6	66.4	1.1486545219734506e-5	37	36.8918918918919	29	30.4893199413037	11	13.8	20.4	29	46	52	56.8	60.6	71.7999999999999	7.682648567484812e-6	9	40.8888888888889
SUT249	SUT249::chrXII:222321-222617(+)	NA	chrXII:222321-222617(+)	SUTs	1.6349050038447515e-6	9	53	52	46.9270021988835	20.6	28.2	33.2	52	77	77.4	77.8	78.8	80.4	2.2620122748096093e-6	4	48	51	45.8783296616507	30.4	32.8	35.2	51	59	59.6	60.2	60.8	61.4	6.208943362018652e-7	2	39	39	38.7943294825416	35.4	35.8	36.2	39	41	41.4	41.8	42.2	42.6	2.5608828558282704e-6	3	61.3333333333333
SUT252,XUT_12F-94	SUT252,XUT_12F-94::chrXII:234553-235905(+)	NA	chrXII:234553-235905(+)	XUTs	1.9982172269213633e-6	11	57.9090909090909	65	52.2177984300616	24	28	29.5	65	70	71	76.5	82	93.5	1.696509206107207e-6	3	24.6666666666667	22	23.5674837073171	17.5	18	18.5	22	28.5	29.8	31.1	32.4	33.7	2.794024512908393e-6	9	53.7777777777778	50	51.1438303955278	34.6	36.2	37.6	50	65	66.2	67.4	73	83	8.536276186094236e-7	1	63
SUT254,CUT254	SUT254,CUT254::chrXII:248009-249329(+)	NA	chrXII:248009-249329(+)	CUTs	6.539620015379006e-6	36	37.7222222222222	36	34.8983450361827	18	21.5	22.25	36	49	51	53.75	57	58.25	4.524024549619219e-6	8	50.75	50.5	49.2386344236909	34.15	37.3	40.1	50.5	60.25	63.4	66.55	67	67	4.967154689614921e-6	16	46.8125	50	43.472502539224	22.25	28	31.5	50	54.25	55	56.5	64	73.25	3.4145104744376943e-6	4	66
SUT255	SUT255::chrXII:259761-260945(+)	NA	chrXII:259761-260945(+)	SUTs	2.724841673074586e-6	15	39.3333333333333	24	29.8744684178822	15.8	17.4	18.2	24	35	42.6	62.2	78.8	109.6	5.089527618321621e-6	9	44.1111111111111	47	42.8066413515037	28.6	34.2	37.4	47	49	51	53	54.8	56.4	5.588049025816786e-6	18	48.2222222222222	46.5	43.5655720961812	18.7	23.2	26.65	46.5	59.75	61.8	67.5	77.5	88.15	4.268138093047118e-6	5	52.2
SUT256,XUT_12F-109	SUT256,XUT_12F-109::chrXII:274033-275353(+)	NA	chrXII:274033-275353(+)	XUTs	5.268027234610866e-6	29	40.1379310344828	40	37.9954549542468	20.4	24.2	25.4	40	50	51	55	58.6	61.6	4.524024549619219e-6	8	83.875	54	65.8306782398802	39.45	41.9	44.35	54	71	71	71	136.4	212.7	9.313415043027977e-6	30	45.4666666666667	43	41.8248285562336	21.35	23	25.35	43	60	62	62	64.5	70.65	4.268138093047118e-6	5	73.6
SUT257,XUT_12F-113	SUT257,XUT_12F-113::chrXII:281169-282193(+)	NA	chrXII:281169-282193(+)	XUTs	3.0881538961511975e-6	17	44	43	40.6433162346675	20.6	23.8	27.4	43	51	57.4	60.8	63.2	68.6	1.1310061374048046e-6	2	71	71	66.8206554891524	49.4	51.8	54.2	71	83	85.4	87.8	90.2	92.6	9.313415043027977e-7	3	40.6666666666667	36	39.9265318099074	34.2	34.4	34.6	36	44	45.6	47.2	48.8	50.4	4.268138093047118e-6	5	58.6
SUT260	SUT260::chrXII:329697-331433(+)	NA	chrXII:329697-331433(+)	SUTs	3.633122230766115e-7	2	33.5	33.5	27.2396769437525	15.95	17.9	19.85	33.5	43.25	45.2	47.15	49.1	51.05	5.655030687024023e-7	1	53	53	53	53	53	53	53	53	53	53	53	53	1.8626830086055955e-6	6	43.1666666666667	40	41.6871041978127	31	32	33	40	47.5	49	53.25	57.5	61.75	1.7072552372188471e-6	2	64.5
SUT261,XUT_12F-142	SUT261,XUT_12F-142::chrXII:339409-341225(+)	NA	chrXII:339409-341225(+)	XUTs	1.8165611153830573e-6	10	54.7	57.5	51.1972684396412	25.7	28.4	34.95	57.5	71.5	72.2	72.65	73	73	2.2620122748096093e-6	4	53.75	45	46.2829714082204	25.45	28.9	32.35	45	59.5	68.2	76.9	85.6	94.3	2.794024512908393e-6	9	39	36	35.9990158050121	19.2	22.4	26.2	36	39	45	51	57.8	65.4	1.7072552372188471e-6	2	77.5
SUT264,XUT_12F-185	SUT264,XUT_12F-185::chrXII:449689-450729(+)	NA	chrXII:449689-450729(+)	XUTs	4.723058899995949e-6	26	58.2692307692308	53.5	48.6927207881454	16.5	19	21.5	53.5	78	85	93.25	103.5	115.25	1.696509206107207e-6	3	34.6666666666667	28	22.7406273028119	8.2	10.4	12.6	28	49	53.2	57.4	61.6	65.8	8.382073538725179e-6	27	52.3333333333333	55	46.725578548293	13.3	24	35	55	61	65	67.4	71.4	72	5.121765711656541e-6	6	48.8333333333333
SUT272,XUT_12F-221	SUT272,XUT_12F-221::chrXII:566585-568425(+)	NA	chrXII:566585-568425(+)	XUTs	7.26624446153223e-7	4	46	51	41.4605407541812	22.05	26.1	30.15	51	58.75	59.8	60.85	61.9	62.95	5.655030687024023e-7	1	56	56	56	56	56	56	56	56	56	56	56	56	6.208943362018652e-7	2	25.5	25.5	24.3721152139079	18.75	19.5	20.25	25.5	29.25	30	30.75	31.5	32.25	NA	NA	NA
SUT274,SUT275	SUT274,SUT275::chrXII:603433-604201(+)	NA	chrXII:603433-604201(+)	SUTs	1.1625991138451568e-5	64	32.375	30	27.8413593234694	11.3	13.6	16.45	30	42.25	47	52.65	56.8	62	1.4137576717560057e-5	25	45.68	44	39.4909368321902	15.4	21	22.2	44	57	60.4	62.8	67	86.5999999999999	2.5767114952377406e-5	83	37.6506024096386	33	33.2125253351695	17.1	20	20.3	33	46	47.6	51.7	54.8	68.9	1.45116695163602e-5	17	36
SUT276,XUT_12F-239	SUT276,XUT_12F-239::chrXII:607273-609233(+)	NA	chrXII:607273-609233(+)	XUTs	1.8165611153830573e-6	10	52.3	57	45.7918276885547	17.25	19.5	22.45	57	70	72.8	74.6	76.4	78.2	5.655030687024023e-7	1	64	64	64	64	64	64	64	64	64	64	64	64	3.104471681009326e-7	1	46	46	46	46	46	46	46	46	46	46	46	46	8.536276186094236e-7	1	18
SUT278	SUT278::chrXII:658233-658617(+)	NA	chrXII:658233-658617(+)	SUTs	3.6331222307661146e-6	20	37.55	31	28.3343254967677	10.8	11	12.7	31	66	69	69.15	70.7	78.4	6.220533755726425e-6	11	53.9090909090909	36	44.8451531628052	26	31	31.5	36	59	60	66	72	124	5.898496193917719e-6	19	38.4210526315789	34	35.4441965281385	18.6	20.6	23.1	34	48.5	51.6	56.7	63.4	65.2	3.4145104744376943e-6	4	30.25
SUT280	SUT280::chrXII:699849-701297(+)	NA	chrXII:699849-701297(+)	SUTs	3.81477834230442e-6	21	46.0952380952381	49	41.0819558054232	15	18	27	49	60	61	66	68	72	1.696509206107207e-6	3	40	41	39.8888581398567	36.5	37	37.5	41	42	42.2	42.4	42.6	42.8	2.173130176706528e-6	7	31.2857142857143	30	27.6294034216704	12	15	18	30	40.5	43.2	45.6	47.4	49.2	3.4145104744376943e-6	4	47.25
SUT281,XUT_12F-347	SUT281,XUT_12F-347::chrXII:873711-875368(+)	NA	chrXII:873711-875368(+)	XUTs	3.9964344538427265e-6	22	55.6363636363636	57.5	52.1817743064958	29.25	34	34	57.5	73	74.8	75.85	76.9	78.9	3.958521480916816e-6	7	53.2857142857143	63	44.9951461560644	18.5	29	39.5	63	68	68	68.1	68.4	68.7	2.4835773448074606e-6	8	48.625	53	44.1106455936611	19.75	21.5	24.05	53	63.5	64.2	64.9	66.5	68.25	2.5608828558282704e-6	3	59.3333333333333
SUT287	SUT287::chrXIII:97681-97945(+)	NA	chrXIII:97681-97945(+)	SUTs	4.723058899995949e-6	26	49.1153846153846	46.5	45.3365208742439	25.5	27	29.25	46.5	60.25	64	72.25	81	89.75	9.048049099238437e-6	16	53.5	53	51.1945435917651	31.5	35	38	53	64.25	65	65	66.5	75.25	9.002967874927045e-6	29	45.3793103448276	44	42.3601117420381	21.6	27.2	29.4	44	53	57	57	65.8	69.6	4.268138093047118e-6	5	46
SUT290,XUT_13F-59	SUT290,XUT_13F-59::chrXIII:131969-133033(+)	NA	chrXIII:131969-133033(+)	XUTs	1.8165611153830574e-7	1	58	58	58	58	58	58	58	58	58	58	58	58	1.696509206107207e-6	3	52.6666666666667	57	52.2878513606736	45.3	46.6	47.9	57	57	57	57	57	57	9.313415043027977e-7	3	57.3333333333333	57	57.1574593634854	52.5	53	53.5	57	60	60.6	61.2	61.8	62.4	8.536276186094236e-7	1	85
SUT293	SUT293::chrXIII:148777-149025(+)	NA	chrXIII:148777-149025(+)	SUTs	2.724841673074586e-6	15	37.2666666666667	27	31.7307986312432	14.6	17.8	19.1	27	56.5	59.4	60.8	64	66.6	5.655030687024023e-7	1	59	59	59	59	59	59	59	59	59	59	59	59	9.313415043027977e-7	3	35.3333333333333	40	34.4821724038273	26.5	28	29.5	40	40.5	40.6	40.7	40.8	40.9	4.268138093047118e-6	5	50.2
SUT297,XUT_13F-129	SUT297,XUT_13F-129::chrXIII:289913-290679(+)	NA	chrXIII:289913-290679(+)	XUTs	1.8165611153830573e-6	10	58.5	57	54.8074600778803	30	39	42.05	57	75.75	77.6	78.95	80	80	7.917042961833632e-6	14	52.6428571428571	50.5	50.5415300752942	31.9	36.1	40.65	50.5	64.5	66	66.4	71.6	75.75	6.208943362018652e-6	20	45.3	42	39.5697228768504	19.55	20.9	22.7	42	59.5	67.4	69.3	71.1	73.85	1.7072552372188471e-6	2	81
SUT299,XUT_13F-160	SUT299,XUT_13F-160::chrXIII:343665-344281(+)	NA	chrXIII:343665-344281(+)	XUTs	1.8165611153830573e-6	10	53.4	54	48.4336360859301	21.7	24.4	30.95	54	65.5	66.4	67.3	71.1	85.05	6.220533755726425e-6	11	60	53	52.5486925056099	26.5	38	41	53	60.5	66	76	86	117	4.346260353413056e-6	14	54.3571428571429	53	47.3189852511574	21.35	28	28	53	70	74.6	77.25	80.5	91.1	2.5608828558282704e-6	3	30
SUT303	SUT303::chrXIII:432137-433041(+)	NA	chrXIII:432137-433041(+)	SUTs	7.26624446153223e-7	4	76.5	76	75.276998543125	60.25	62.5	64.75	76	83.25	85.8	88.35	90.9	93.45	1.696509206107207e-6	3	34	32	30.6637258259518	18.5	20	21.5	32	42.5	44.6	46.7	48.8	50.9	9.313415043027977e-7	3	62	59	61.5907840263384	55.4	55.8	56.2	59	65.5	66.8	68.1	69.4	70.7	8.536276186094236e-7	1	72
SUT304	SUT304::chrXIII:465025-465281(+)	NA	chrXIII:465025-465281(+)	SUTs	2.906497784612892e-6	16	58.8125	55	50.9280620646725	25	26.5	28.25	55	61	64	71.5	75.5	106.5	4.524024549619219e-6	8	64	61	63.1212461160094	52	52	52.2	61	71.75	74.2	76.65	78.8	80.9	3.725366017211191e-6	12	50.75	53.5	46.01691455552	19.3	23.2	29.8	53.5	62.25	62.8	66.5	72	78.4	2.5608828558282704e-6	3	88
SUT307	SUT307::chrXIII:511801-512193(+)	NA	chrXIII:511801-512193(+)	SUTs	3.81477834230442e-6	21	58.1904761904762	60	54.2079209944526	30	33	34	60	66	67	69	73	95	3.958521480916816e-6	7	58.7142857142857	60	58.4900881137336	51.3	51.6	51.9	60	62.5	63.4	64.1	64.4	64.7	8.071626370624247e-6	26	54.0769230769231	48.5	51.8586277234552	37.75	41	42	48.5	57	57	61.5	75	94.5	5.975393330265965e-6	7	57.5714285714286
SUT308,XUT_13F-229	SUT308,XUT_13F-229::chrXIII:522177-523007(+)	NA	chrXIII:522177-523007(+)	XUTs	1.9982172269213633e-6	11	55.2727272727273	61	51.4211055737997	25	31	33.5	61	68.5	71	71.5	72	74.5	3.393018412214414e-6	6	55.6666666666667	59	49.1936682324678	22.5	28	33.5	59	67.75	68	74	80	86	6.829837698220517e-6	22	66	59.5	59.1784581992428	25.3	31.7	38	59.5	69.5	78.8	94.6	121.3	130.65	1.7072552372188471e-6	2	64.5
SUT309,XUT_13F-239	SUT309,XUT_13F-239::chrXIII:556665-557465(+)	NA	chrXIII:556665-557465(+)	XUTs	1.2715927807681402e-6	7	42	46	37.9095042494694	21	21	21	46	50	52.4	56.3	63.2	70.1	1.696509206107207e-6	3	52.3333333333333	55	50.7461433486895	37.9	39.8	41.7	55	60.5	61.6	62.7	63.8	64.9	1.1176098051633572e-5	36	48.8055555555556	46.5	45.3151159200258	24.5	26	29.25	46.5	61.25	63	70	73.5	80.25	1.7072552372188471e-6	2	62.5
SUT310,XUT_13F-247	SUT310,XUT_13F-247::chrXIII:570585-571246(+)	NA	chrXIII:570585-571246(+)	XUTs	2.906497784612892e-6	16	53.3125	41.5	44.5512246328863	22.5	27.5	29.75	41.5	59.75	71	74.75	82.5	111.25	1.1310061374048046e-6	2	50.5	50.5	46.1519230368573	32.05	34.1	36.15	50.5	60.75	62.8	64.85	66.9	68.95	1.8626830086055955e-6	6	51.8333333333333	43	49.2558611865022	36.75	37.5	38.25	43	59	64	69.5	75	80.5	1.7072552372188471e-6	2	91
SUT328	SUT328::chrXIV:335307-336499(+)	NA	chrXIV:335307-336499(+)	SUTs	1.0899366692298344e-6	6	37	33.5	24.2786763831982	6.5	9	11.5	33.5	53.25	54	61.25	68.5	75.75	5.655030687024023e-7	1	16	16	16	16	16	16	16	16	16	16	16	16	9.313415043027977e-7	3	20.3333333333333	11	16.3864254120129	10.1	10.2	10.3	11	25.5	28.4	31.3	34.2	37.1	8.536276186094236e-7	1	15
SUT329	SUT329::chrXIV:355779-356387(+)	NA	chrXIV:355779-356387(+)	SUTs	1.0536054469221733e-5	58	46.7068965517241	46.5	42.1487732136233	17	20	25.1	46.5	58.75	63.8	67.45	74	77.8	1.3572073648857656e-5	24	57.5416666666667	58.5	55.7168146781172	35.75	41.2	44.45	58.5	69.5	71.4	73.65	76.4	77	1.8316382917955023e-5	59	48.8305084745763	44	43.3182959922728	22.8	25	27.7	44	56	62	65	70.4	78.3999999999999	1.2804414279141353e-5	15	57.8666666666667
SUT331	SUT331::chrXIV:416603-416795(+)	NA	chrXIV:416603-416795(+)	SUTs	3.6331222307661146e-6	20	34.1	29.5	31.6994464858111	17.9	18	23.1	29.5	38.5	41.6	48.75	53.5	58.45	2.8275153435120114e-6	5	38.8	31	36.7969734945477	26.8	27.6	28.4	31	45	48.4	51.8	55.2	58.6	6.519390530119584e-6	21	39.6666666666667	35	36.7440760722657	23	25	26	35	48	48	54	56	58	1.7072552372188471e-6	2	40.5
SUT334,XUT_14F-171	SUT334,XUT_14F-171::chrXIV:444771-447045(+)	NA	chrXIV:444771-447045(+)	XUTs	2.179873338459669e-6	12	56	49.5	50.2514419214612	26.25	33.5	36.25	49.5	59	70	79.25	87.5	105.2	3.393018412214414e-6	6	50.3333333333333	53	47.413151591171	28.75	29.5	30.25	53	63.75	66	67.25	68.5	69.75	5.898496193917719e-6	19	58.1052631578947	59	54.6279551429086	33.9	41.6	43.7	59	68.5	71	74.6	76	78	1.7072552372188471e-6	2	64
SUT336	SUT336::chrXIV:595403-596859(+)	NA	chrXIV:595403-596859(+)	SUTs	4.904715011534255e-6	27	46.037037037037	46	43.1665074377293	22.9	26.2	27.9	46	56	56.8	60.5	65.8	72.6	2.2620122748096093e-6	4	62.75	52.5	59.0004662057227	43.75	44.5	45.25	52.5	68.5	75.4	82.3	89.2	96.1	6.519390530119584e-6	21	53.8095238095238	47	49.9377459728126	28	29	35	47	64	65	68	71	88	4.268138093047118e-6	5	60
SUT346	SUT346::chrXIV:764324-764740(+)	NA	chrXIV:764324-764740(+)	SUTs	1.8165611153830574e-7	1	52	52	52	52	52	52	52	52	52	52	52	52	1.696509206107207e-6	3	54	46	51.9051525482187	40.6	41.2	41.8	46	61	64	67	70	73	3.104471681009326e-6	10	48.7	47.5	43.6816921112101	17.45	17.9	26.75	47.5	60.75	62.2	62.65	65.6	77.3	8.536276186094236e-7	1	76
SUT347	SUT347::chrXV:8665-9065(+)	NA	chrXV:8665-9065(+)	SUTs	2.5431855615362804e-6	14	57.6428571428571	54.5	49.814882871143	23.6	25.6	26.9	54.5	64	71	80.05	80.7	109.35	3.958521480916816e-6	7	45	45	41.8977261835339	25.1	27.2	29.3	45	55	58.6	62.3	66.2	70.1	7.140284866321449e-6	23	50.3478260869565	46	41.7168978373218	13.7	21	25.3	46	56.5	60.2	62.4	66.2	67.9	3.4145104744376943e-6	4	59.75
SUT348,XUT_15F-6	SUT348,XUT_15F-6::chrXV:15689-16880(+)	NA	chrXV:15689-16880(+)	XUTs	4.904715011534255e-6	27	50.2222222222222	50	48.0192450137122	27.6	33.2	36.9	50	60	61.8	62.3	65	70.6	3.393018412214414e-6	6	60.1666666666667	56	59.1865522567571	49	50	51	56	66.75	69	71.75	74.5	77.25	6.208943362018652e-6	20	54.2	52	51.266449496933	25.85	35	40.25	52	64	64.4	68.25	81.6	87.35	1.7072552372188471e-6	2	126.5
SUT350	SUT350::chrXV:31665-33257(+)	NA	chrXV:31665-33257(+)	SUTs	3.0881538961511974e-5	170	58.2882352941176	58	54.0754277246053	20	32	41	58	68	72	76.3	82	88.6499999999999	5.4853797664133026e-5	97	62.5051546391753	60	57.5356739638263	32	40.6	43.4	60	74	76	78	81.8	90.8	4.00476846850203e-5	129	57.1550387596899	59	53.8952686904142	25	32.8	37.2	59	68	71	73	79.2	85.6	2.9876966651329823e-5	35	64.4285714285714
SUT352,XUT_15F-21,SUT353	SUT352,XUT_15F-21,SUT353::chrXV:35897-39647(+)	NA	chrXV:35897-39647(+)	XUTs	7.266244461532229e-6	40	54	50.5	48.9341403558409	23	25.9	33.4	50.5	65.25	66.2	68.15	72.1	84.9499999999999	3.958521480916816e-6	7	50	45	46.6702948466528	29.1	31.2	33.3	45	61	62.8	66.1	72.4	78.7	7.761179202523315e-6	25	49.28	55	45.9365779371292	20.4	25.6	32.8	55	60	61.2	62	65.6	73.6	5.121765711656541e-6	6	53.3333333333333
SUT355	SUT355::chrXV:96658-97058(+)	NA	chrXV:96658-97058(+)	SUTs	8.901149465376982e-6	49	45.2857142857143	45	41.4756013606576	20	24.6	26	45	57	57.4	61.8	71.4	74	2.0358110473286484e-5	36	51.5277777777778	47	46.9988810563698	20	29	33	47	57.75	68	71.5	76.5	87.5	3.601187149970818e-5	116	45.9827586206897	43	42.0027193990411	22	24	26.5	43	56	59	60.75	66	74	1.7926179990797895e-5	21	53.6666666666667
SUT358	SUT358::chrXV:303418-304594(+)	NA	chrXV:303418-304594(+)	SUTs	1.0899366692298344e-6	6	61.3333333333333	62	60.5527986261635	48	50	52	62	67	68	70	72	74	1.696509206107207e-6	3	44.6666666666667	58	39.2683660514336	22	26	30	58	58	58	58	58	58	3.104471681009326e-7	1	73	73	73	73	73	73	73	73	73	73	73	73	8.536276186094236e-7	1	107
SUT362	SUT362::chrXV:385114-386370(+)	NA	chrXV:385114-386370(+)	SUTs	4.723058899995949e-6	26	52.9230769230769	55	48.6064708641137	23	27.5	30.5	55	69.25	72	73	79	83.5	5.089527618321621e-6	9	53.8888888888889	50	52.4928407877804	36.6	40.2	43	50	66	66.4	66.8	67	67	4.656707521513988e-6	15	51.1333333333333	49	49.7825965395639	35.9	38.4	39.4	49	55	57	60.5	68.2	74.2	5.121765711656541e-6	6	62
SUT367	SUT367::chrXV:444098-444538(+)	NA	chrXV:444098-444538(+)	SUTs	4.904715011534255e-6	27	52.3703703703704	50	50.9634534528052	34.2	38.2	40.8	50	58	59.8	64	66.8	73.8	3.958521480916816e-6	7	63	61	60.4289877108364	40.1	45.2	50.3	61	70.5	71.4	74.5	82	89.5	1.210743955593637e-5	39	51.1282051282051	50	46.156836926765	24	26.6	32.2	50	60	61.6	64.6	71.2	93.4	5.975393330265965e-6	7	63
SUT370,XUT_15F-269	SUT370,XUT_15F-269::chrXV:570970-571885(+)	NA	chrXV:570970-571885(+)	XUTs	3.269810007689503e-6	18	41.4444444444444	39.5	36.4684104085888	15.7	18.1	21.2	39.5	60.75	64	64.45	67.1	72.9	9.613552167940839e-6	17	52.5294117647059	51	47.7694417300879	22.2	26.6	31	51	62	64.4	70.4	74	82.6	6.829837698220517e-6	22	39.6363636363636	38	38.0739275972006	26.1	28.2	30.15	38	47	48.6	49.85	51.8	59.6	1.1097159041922505e-5	13	57.9230769230769
SUT372	SUT372::chrXV:618850-619650(+)	NA	chrXV:618850-619650(+)	SUTs	5.449683346149172e-7	3	62	46	57.9198258086191	44.2	44.4	44.6	46	71	76	81	86	91	5.655030687024023e-7	1	97	97	97	97	97	97	97	97	97	97	97	97	1.2417886724037303e-6	4	45.25	48.5	43.953568083247	31.4	33.8	36.2	48.5	52.75	53.2	53.65	54.1	54.55	NA	NA	NA
SUT376	SUT376::chrXV:681050-681322(+)	NA	chrXV:681050-681322(+)	SUTs	5.449683346149172e-7	3	33.3333333333333	27	31.1734982053714	22.5	23	23.5	27	39	41.4	43.8	46.2	48.6	NA	NA	NA	NA	NA	NA	NA	NA	NA	NA	NA	NA	NA	NA	1.552235840504663e-6	5	44	34	38.706462581127	24.4	24.8	25.2	34	45	54.2	63.4	72.6	81.8	NA	NA	NA
SUT379	SUT379::chrXV:889851-891675(+)	NA	chrXV:889851-891675(+)	SUTs	2.3615294499979744e-6	13	46.1538461538462	46	41.5051361615349	16.6	18	21	46	62	63.2	64.8	67.2	70	2.2620122748096093e-6	4	73.5	65	66.8646026095181	42.75	43.5	44.25	65	92.75	98.6	104.45	110.3	116.15	1.552235840504663e-6	5	48.2	53	42.5110831177959	20	25	30	53	59	62	65	68	71	1.7072552372188471e-6	2	41.5
SUT380	SUT380::chrXV:892027-892675(+)	NA	chrXV:892027-892675(+)	SUTs	1.2715927807681402e-6	7	40.2857142857143	35	35.5669265560953	19.6	20.2	20.8	35	52.5	61.2	67.8	70.2	72.6	1.696509206107207e-6	3	46.6666666666667	58	42.4620191243474	25.6	29.2	32.8	58	59	59.2	59.4	59.6	59.8	1.2417886724037303e-6	4	38.75	31.5	36.0110545779189	26.3	26.6	26.9	31.5	42.75	47.4	52.05	56.7	61.35	1.7072552372188471e-6	2	62
SUT381	SUT381::chrXV:898595-898963(+)	NA	chrXV:898595-898963(+)	SUTs	5.812995569225784e-6	32	46.0625	41.5	40.5915288305518	19.55	22.4	26.65	41.5	50.75	53.8	57.4	69.9	77.4	3.393018412214414e-6	6	64.3333333333333	53.5	57.0545244080461	32.75	33.5	34.25	53.5	80	87	96.5	106	115.5	3.4149188491102585e-6	11	50.9090909090909	52	48.4680499445048	29	30	31.5	52	63	66	66.5	67	70	8.536276186094236e-7	1	83
SUT386,XUT_15F-444,CUT394	SUT386,XUT_15F-444,CUT394::chrXV:978171-980139(+)	NA	chrXV:978171-980139(+)	CUTs	8.356181130762064e-6	46	56.9782608695652	58.5	48.3438348902697	13.5	26	31.75	58.5	70.75	74	74.25	82.5	90.75	9.613552167940839e-6	17	50.7647058823529	51	43.8755542388575	18.8	27.4	32.6	51	57	58.6	60.8	74.8	98	1.3349228228340102e-5	43	54.3953488372093	55	49.9121329960161	22.4	27	31.6	55	66.5	68.6	73	78.8	86.9	4.268138093047118e-6	5	63.6
SUT388	SUT388::chrXV:1003955-1004467(+)	NA	chrXV:1003955-1004467(+)	SUTs	2.4160262834594664e-5	133	51.6691729323308	49	47.171410116421	19.6	31.2	34	49	59	62	65	68.8	77.6	1.5834085923667264e-5	28	61.9642857142857	57	60.1906780133155	43.1	47	50.15	57	67.75	72.4	76.85	82.3	93.4	4.501483937463523e-5	145	57.6068965517241	55	55.5642861835113	38.4	41.4	45	55	67	69	73	76.6	80.8	1.877980760940732e-5	22	59.7272727272727
SUT391,XUT_16F-24	SUT391,XUT_16F-24::chrXVI:71105-71985(+)	NA	chrXVI:71105-71985(+)	XUTs	5.449683346149172e-7	3	23.3333333333333	24	23.0910067876608	19.5	20	20.5	24	25.5	25.8	26.1	26.4	26.7	NA	NA	NA	NA	NA	NA	NA	NA	NA	NA	NA	NA	NA	NA	1.552235840504663e-6	5	62.8	66	59.2098499172824	36.6	39.2	41.8	66	75	78.4	81.8	85.2	88.6	8.536276186094236e-7	1	232
SUT400	SUT400::chrXVI:296937-297457(+)	NA	chrXVI:296937-297457(+)	SUTs	2.724841673074586e-6	15	56.2	59	54.6557663783258	36.5	40.4	44.2	59	68	69.2	69.9	71.2	73.5	4.524024549619219e-6	8	52.25	47.5	49.7527013863645	36.75	38.5	40	47.5	55.25	55.6	55.95	68.3	82.65	2.4835773448074606e-6	8	58.625	61	56.7177558036629	37.8	40.6	43.4	61	66.25	66.6	66.95	72.4	78.7	4.268138093047118e-6	5	78.8
SUT406,XUT_16F-155	SUT406,XUT_16F-155::chrXVI:379179-381212(+)	NA	chrXVI:379179-381212(+)	XUTs	5.449683346149172e-7	3	58	54	57.4915929737743	51.3	51.6	51.9	54	61.5	63	64.5	66	67.5	5.655030687024023e-7	1	76	76	76	76	76	76	76	76	76	76	76	76	6.208943362018652e-7	2	41.5	41.5	40.3980197534483	32.95	33.9	34.85	41.5	46.25	47.2	48.15	49.1	50.05	8.536276186094236e-7	1	54
SUT413	SUT413::chrXVI:511843-512267(+)	NA	chrXVI:511843-512267(+)	SUTs	1.9982172269213633e-6	11	57.5454545454545	53	51.6325150060188	25	26	30	53	69	70	76.5	83	102	2.8275153435120114e-6	5	61.6	49	56.6379758388901	41	42	43	49	56	68.4	80.8	93.2	105.6	5.898496193917719e-6	19	48.1052631578947	46	46.8870033173567	34.5	35.8	36	46	53	55.4	59	60.2	66	1.7072552372188471e-6	2	65
SUT426	SUT426::chrXVI:860683-861147(+)	NA	chrXVI:860683-861147(+)	SUTs	7.26624446153223e-7	4	48	45	46.1316993986735	33.9	34.8	35.7	45	55.5	58.2	60.9	63.6	66.3	1.1310061374048046e-6	2	34.5	34.5	31.3049516849971	21.45	22.9	24.35	34.5	41.75	43.2	44.65	46.1	47.55	9.313415043027977e-7	3	41	45	40.1659770049302	31.5	33	34.5	45	46.5	46.8	47.1	47.4	47.7	8.536276186094236e-7	1	56
SUT430,XUT_16F-377	SUT430,XUT_16F-377::chrXVI:928707-931115(+)	NA	chrXVI:928707-931115(+)	XUTs	1.3260896142296319e-5	73	62.5068493150685	56	56.4099643301778	30.2	38.2	41.6	56	69	71.6	74	80	100.8	3.1102668778632125e-5	55	71.6181818181818	60	62.707443380006	35.4	40.8	43.1	60	70.5	72.2	75.9	95.2	158.3	2.887158663338673e-5	93	54.1720430107527	53	49.3101040737939	18.8	27.2	30.8	53	62	69	72	77.2	94.8	2.0487062846626163e-5	24	62.4583333333333
SUT432,XUT_1R-2	SUT432,XUT_1R-2::chrI:5076-6237(-)	NA	chrI:5076-6237(-)	XUTs	1.0899366692298344e-6	6	58.6666666666667	58	58.6112589599426	56	56	56	58	61.25	62	62	62	62	1.1310061374048046e-6	2	58.5	58.5	58.4465567848098	56.25	56.5	56.75	58.5	59.75	60	60.25	60.5	60.75	1.2417886724037303e-6	4	46.5	48.5	42.6044171244502	25.35	26.7	28.05	48.5	64.25	64.4	64.55	64.7	64.85	8.536276186094236e-7	1	75
SUT433,XUT_1R-16	SUT433,XUT_1R-16::chrI:28085-29773(-)	NA	chrI:28085-29773(-)	XUTs	1.0899366692298344e-6	6	64.5	67	59.6665929910244	32	36	40	67	84.5	89	89.75	90.5	91.25	5.655030687024023e-7	1	51	51	51	51	51	51	51	51	51	51	51	51	1.8626830086055955e-6	6	73.6666666666667	72.5	68.3153260643378	42.5	43	43.5	72.5	81.5	82	93.75	105.5	117.25	2.5608828558282704e-6	3	43.3333333333333
SUT434,XUT_1R-18,SUT435,CUT438	SUT434,XUT_1R-18,SUT435,CUT438::chrI:31485-34749(-)	NA	chrI:31485-34749(-)	CUTs	7.447900573070535e-6	41	49	45	43.4385952281318	19	20	27	45	58	61	69	81	92	6.786036824428828e-6	12	45.4166666666667	40.5	41.8586988707142	25.3	28.5	31.25	40.5	50.75	54.6	57.05	58.7	79.25	8.382073538725179e-6	27	45.5185185185185	47	42.9116648179736	22.5	27.8	29.9	47	53.5	55.6	56.1	57.4	60.8	5.975393330265965e-6	7	62.8571428571429
SUT441	SUT441::chrII:170107-170459(-)	NA	chrII:170107-170459(-)	SUTs	3.633122230766115e-7	2	23.5	23.5	23.4520787991172	22.15	22.3	22.45	23.5	24.25	24.4	24.55	24.7	24.85	5.655030687024023e-7	1	70	70	70	70	70	70	70	70	70	70	70	70	6.208943362018652e-7	2	40.5	40.5	40.4969134626332	40.05	40.1	40.15	40.5	40.75	40.8	40.85	40.9	40.95	1.7072552372188471e-6	2	24.5
SUT442	SUT442::chrII:235900-236220(-)	NA	chrII:235900-236220(-)	SUTs	1.8165611153830574e-7	1	19	19	19	19	19	19	19	19	19	19	19	19	5.655030687024023e-7	1	41	41	41	41	41	41	41	41	41	41	41	41	NA	NA	NA	NA	NA	NA	NA	NA	NA	NA	NA	NA	NA	NA	NA	NA	NA
SUT457	SUT457::chrIII:176598-176942(-)	NA	chrIII:176598-176942(-)	SUTs	2.252535783074991e-5	124	48.0403225806452	46	44.8043098455913	23	27.3	30.45	46	58	61.4	63.55	66	74	3.449568719084654e-5	61	53.1311475409836	53	50.392865455	27	36	37	53	62	66	68	74	81	3.973723751691937e-5	128	47.78125	44.5	42.5647562348259	18.05	23.7	27.1	44.5	55.5	58.6	64.95	67.6	76.95	2.4755200939673283e-5	29	67.5862068965517
SUT462,XUT_4R-155	SUT462,XUT_4R-155::chrIV:370933-372035(-)	NA	chrIV:370933-372035(-)	XUTs	4.178090565381032e-6	23	60.8695652173913	59	58.8163193084344	37	46.2	47.6	59	73	76.8	79.4	80	83.6	5.089527618321621e-6	9	52.4444444444444	52	51.4282596617941	37	39	41.6	52	58	61.2	64.4	66.2	66.6	2.173130176706528e-6	7	53.8571428571429	40	50.5721693425033	38	38	38	40	68.5	77.2	83.3	84.2	85.1	2.5608828558282704e-6	3	82.6666666666667
SUT464	SUT464::chrIV:433309-434069(-)	NA	chrIV:433309-434069(-)	SUTs	6.3579639038407005e-6	35	55.9142857142857	52	50.6252366064984	29.5	33.2	39.1	52	65	67.8	73.7	78.6	80.9	3.393018412214414e-6	6	55.1666666666667	49.5	53.9676818602271	47	47	47	49.5	53.75	55	62	69	76	3.104471681009326e-6	10	49	53	47.7635309629076	32.8	34.6	35.7	53	55.75	56.4	57.3	58.6	61.3	7.682648567484812e-6	9	75.6666666666667
SUT476	SUT476::chrIV:916057-916337(-)	NA	chrIV:916057-916337(-)	SUTs	9.082805576915286e-7	5	26.8	25	23.8085138419398	13	14	15	25	30	34	38	42	46	5.655030687024023e-7	1	35	35	35	35	35	35	35	35	35	35	35	35	1.2417886724037303e-6	4	66.25	67.5	59.6285085154415	32.85	35.7	38.55	67.5	89.5	91.6	93.7	95.8	97.9	2.5608828558282704e-6	3	47.3333333333333
SUT477	SUT477::chrIV:924281-924537(-)	NA	chrIV:924281-924537(-)	SUTs	4.723058899995949e-6	26	46.8076923076923	48.5	42.4765040000702	21	21.5	22.75	48.5	59	62	66	67	70.25	6.786036824428828e-6	12	53.25	56	49.8591025738413	25.15	32.1	38.15	56	61.75	63.4	68.55	75.7	78.35	1.5211911236945696e-5	49	44.5918367346939	43	39.9907068812169	20.4	21	24	43	55	57.2	67	74.2	86.1999999999999	8.536276186094236e-6	10	58.9
SUT479	SUT479::chrIV:980065-980921(-)	NA	chrIV:980065-980921(-)	SUTs	9.80943002306851e-6	54	36.2962962962963	35.5	30.5667035727037	11.65	13	14.95	35.5	49.5	52.6	59	59.7	72.7	1.3572073648857656e-5	24	44.8333333333333	45	42.8307490357118	25.9	31.3	32.45	45	54	54.4	55.55	60.2	66.25	1.3349228228340102e-5	43	42.6279069767442	41	38.5938401629725	18.1	22	25.6	41	54	56.2	57.7	61.2	71.1	1.1097159041922505e-5	13	50.3076923076923
SUT482,XUT_4R-456	SUT482,XUT_4R-456::chrIV:1130849-1131345(-)	NA	chrIV:1130849-1131345(-)	XUTs	4.904715011534255e-6	27	47.1481481481481	41	41.7332977785415	21.6	24.8	26	41	55.5	59.4	66.1	67.8	86.5	8.482546030536035e-6	15	40.0666666666667	40	35.9813530140076	17.4	23	26.2	40	51	54	57.5	58.6	64.1	9.62386221112891e-6	31	42.3870967741936	41	38.1440300854004	17.5	22	24	41	55	56	58	59	61	2.5608828558282704e-6	3	60.6666666666667
SUT485,XUT_4R-506	SUT485,XUT_4R-506::chrIV:1234033-1236198(-)	NA	chrIV:1234033-1236198(-)	XUTs	4.178090565381032e-6	23	58.0869565217391	50	51.2232279960607	23.4	28.8	36	50	68.5	73.4	76.4	77	93.2	2.2620122748096093e-6	4	58.5	57	58.2627988187266	53.3	53.6	53.9	57	61	62.2	63.4	64.6	65.8	1.8626830086055955e-6	6	69.6666666666667	66.5	67.8374975906503	50.5	53	55.5	66.5	78.25	81	85.25	89.5	93.75	1.1097159041922505e-5	13	61.9230769230769
SUT487,XUT_4R-514	SUT487,XUT_4R-514::chrIV:1259729-1260137(-)	NA	chrIV:1259729-1260137(-)	XUTs	1.9982172269213633e-6	11	34.8181818181818	39	32.3858163422279	18	19	19.5	39	42	43	45.5	48	52.5	2.2620122748096093e-6	4	59.75	44	51.052235545024	30.65	32.3	33.95	44	66.5	77.6	88.7	99.8	110.9	2.173130176706528e-6	7	35.5714285714286	32	30.3468410914382	14.2	15.4	16.6	32	36.5	37.4	42.6	56.4	70.2	1.7072552372188471e-6	2	76.5
SUT492,XUT_4R-549	SUT492,XUT_4R-549::chrIV:1340729-1342211(-)	NA	chrIV:1340729-1342211(-)	XUTs	4.359746676919338e-6	24	55.875	53.5	54.2491470084648	37.9	43	43.45	53.5	63.25	67.2	73.65	76.4	77	3.393018412214414e-6	6	94.6666666666667	71	86.6783858396965	62.5	64	65.5	71	100	109	129	149	169	4.967154689614921e-6	16	52	54.5	49.7707939428256	28	29.5	33.5	54.5	63	63	65.25	68.5	72	3.4145104744376943e-6	4	82
SUT494,XUT_4R-585	SUT494,XUT_4R-585::chrIV:1451113-1452939(-)	NA	chrIV:1451113-1452939(-)	XUTs	3.0881538961511975e-6	17	50.4705882352941	56	45.9819204571497	23.4	28.2	31.8	56	64	64	64	67.6	73.2	1.696509206107207e-6	3	63.6666666666667	59	62.98471116361	55.4	55.8	56.2	59	68	69.8	71.6	73.4	75.2	4.967154689614921e-6	16	78.0625	65	68.4591114971677	39.75	46.5	49.25	65	79.25	86	87.5	100.5	150.25	5.975393330265965e-6	7	61.8571428571429
SUT495	SUT495::chrIV:1476649-1476993(-)	NA	chrIV:1476649-1476993(-)	SUTs	2.179873338459669e-6	12	38.6666666666667	37	34.6907467740317	16.75	19.1	19.65	37	45.25	45.8	49.5	55	68.15	2.2620122748096093e-6	4	42.25	34.5	40.2748494796263	33.15	33.3	33.45	34.5	43	47.8	52.6	57.4	62.2	3.4149188491102585e-6	11	34.8181818181818	31	32.6855199458138	20.5	23	23.5	31	42	42	46.5	51	55.5	8.536276186094236e-7	1	31
SUT499,XUT_4R-617,XUT_4R-618,XUT_4R-619	SUT499,XUT_4R-617,XUT_4R-618,XUT_4R-619::chrIV:1514041-1516616(-)	NA	chrIV:1514041-1516616(-)	XUTs	3.451466119227809e-6	19	54.5789473684211	55	52.1346986767645	33.5	34.8	35.7	55	62.5	65.4	67.5	71.4	75.6	7.35153989313123e-6	13	55.1538461538462	56	53.6892179444489	36.6	38.2	41.8	56	61	62.8	65.4	69.6	75.4	6.829837698220517e-6	22	54.9090909090909	53	51.1680463187071	25.2	29.2	31.3	53	64.5	65.8	66	67.8	75.6	5.975393330265965e-6	7	51
SUT504	SUT504::chrV:132677-135397(-)	NA	chrV:132677-135397(-)	SUTs	4.723058899995949e-6	26	50.4615384615385	52.5	47.785183245338	25	26	33	52.5	59.75	64	65.75	68.5	69.75	1.1310061374048046e-6	2	32.5	32.5	31.6227766016838	25.75	26.5	27.25	32.5	36.25	37	37.75	38.5	39.25	9.313415043027977e-7	3	65	63	64.9396678837537	63	63	63	63	66	66.6	67.2	67.8	68.4	2.5608828558282704e-6	3	40.6666666666667
SUT513,XUT_5R-111	SUT513,XUT_5R-111::chrV:241757-242661(-)	NA	chrV:241757-242661(-)	XUTs	3.451466119227809e-6	19	49.6842105263158	48	44.3972391312397	17.3	22	26.5	48	66	72.2	74.3	75.6	78.8	7.917042961833632e-6	14	46.2857142857143	46	43.4744677476139	25.2	28.6	29.9	46	55.75	58.4	59.3	63.2	71.65	7.140284866321449e-6	23	37.1304347826087	36	32.9662686684378	14.2	17.2	22	36	43	44	46.8	54.4	62.3	6.829020948875389e-6	8	65.875
SUT516,XUT_5R-182	SUT516,XUT_5R-182::chrV:401885-402600(-)	NA	chrV:401885-402600(-)	XUTs	2.906497784612892e-6	16	38.625	33.5	35.2048156585266	19.75	22.5	23.25	33.5	51.75	54	56.25	60.5	64.25	5.655030687024023e-6	10	55	52	53.0904997727023	37.15	40.3	41.35	52	69.25	72.2	72.65	73.5	75.75	7.140284866321449e-6	23	37.5217391304348	36	32.1583645547863	14.4	18.2	19.3	36	49	51.6	57.6	60	70.8	2.5608828558282704e-6	3	51.3333333333333
SUT520	SUT520::chrV:540653-541453(-)	NA	chrV:540653-541453(-)	SUTs	6.7212761269173125e-6	37	49.2972972972973	49	42.3366494477725	8.8	17.6	30	49	60	64	66	72.4	90.4	3.393018412214414e-6	6	55.5	57.5	54.4279119539335	40	44	48	57.5	61.75	62	63.5	65	66.5	9.62386221112891e-6	31	51.4838709677419	54	47.894164947535	21.5	27	28	54	63	71	74	76	77	7.682648567484812e-6	9	68.7777777777778
SUT521,XUT_5R-239	SUT521,XUT_5R-239::chrV:548573-549335(-)	NA	chrV:548573-549335(-)	XUTs	2.5431855615362804e-6	14	55.5714285714286	58.5	53.4581176283754	33.75	39.3	39.95	58.5	65.25	68	71	71	72.4	6.786036824428828e-6	12	57.4166666666667	52.5	54.1614360067308	33.05	38.9	43.85	52.5	62.25	65	68.8	73.2	92.45	5.898496193917719e-6	19	54.1052631578947	54	52.6828128832252	37.8	38.8	40.4	54	61	62.4	64.5	68.2	70.8	2.5608828558282704e-6	3	67
SUT522,XUT_5R-245	SUT522,XUT_5R-245::chrV:559421-561101(-)	NA	chrV:559421-561101(-)	XUTs	1.6349050038447515e-6	9	46.1111111111111	52	39.2958133403992	14.8	19.6	23	52	55	61.8	68.6	73.8	77.4	2.8275153435120114e-6	5	53.2	47	51.7830118544163	40.2	41.4	42.6	47	61	63.6	66.2	68.8	71.4	6.829837698220517e-6	22	49.3636363636364	49.5	46.2226969595445	23.35	30	30.75	49.5	61	61	61.85	62.9	72.5	NA	NA	NA
SUT530,XUT_6R-94	SUT530,XUT_6R-94::chrVI:213013-213462(-)	NA	chrVI:213013-213462(-)	XUTs	4.904715011534255e-6	27	39.2222222222222	42	32.7881554362378	8.5	13.8	16.8	42	53.5	58.8	60.3	63.8	69.9	3.958521480916816e-6	7	35.2857142857143	36	34.4416088047664	25.2	26.4	27.6	36	41.5	41.8	42.4	43.6	44.8	9.934309379229843e-6	32	41.84375	36.5	38.9525118396529	23	23.1	25.95	36.5	53.25	60.8	62	62.9	70.9	2.5608828558282704e-6	3	58
SUT532,XUT_7R-5	SUT532,XUT_7R-5::chrVII:17213-17726(-)	NA	chrVII:17213-17726(-)	XUTs	1.9982172269213633e-6	11	56.4545454545455	49	50.4789698861431	25	27	33.5	49	62.5	65	72	79	107	6.220533755726425e-6	11	55.9090909090909	56	48.3501524824128	20	28	32	56	62.5	65	83.5	102	105	8.382073538725179e-6	27	52.5185185185185	56	49.602036072233	24.5	31.6	34.9	56	60.5	61	62	64	76.1	1.7072552372188471e-6	2	65
SUT535	SUT535::chrVII:94487-94671(-)	NA	chrVII:94487-94671(-)	SUTs	1.8165611153830573e-6	10	51	45	46.5683144273757	25.7	28.4	29.7	45	67.75	70.8	72.6	75.9	84.45	1.1310061374048046e-6	2	36.5	36.5	36.0832371053374	31.55	32.1	32.65	36.5	39.25	39.8	40.35	40.9	41.45	1.2417886724037303e-6	4	30.75	24	28.1641843588995	20.3	20.6	20.9	24	33.25	37.6	41.95	46.3	50.65	8.536276186094236e-7	1	40
SUT537,XUT_7R-51	SUT537,XUT_7R-51::chrVII:108167-110387(-)	NA	chrVII:108167-110387(-)	XUTs	7.26624446153223e-7	4	57.75	55	57.2828857430298	51.15	51.3	51.45	55	61	62.8	64.6	66.4	68.2	5.655030687024023e-7	1	46	46	46	46	46	46	46	46	46	46	46	46	3.104471681009326e-7	1	62	62	62	62	62	62	62	62	62	62	62	62	NA	NA	NA
SUT539	SUT539::chrVII:165607-166127(-)	NA	chrVII:165607-166127(-)	SUTs	2.179873338459669e-6	12	41.5	31	34.8670232051193	15.55	16.7	20.55	31	54.5	55.6	61.25	69.5	89	1.1310061374048046e-6	2	57	57	56.5685424949238	50.7	51.4	52.1	57	60.5	61.2	61.9	62.6	63.3	6.829837698220517e-6	22	48.3181818181818	49	45.2441842476596	20.55	31.3	34	49	61.5	64.4	66.7	68.8	71.85	6.829020948875389e-6	8	42.75
SUT540,XUT_7R-88	SUT540,XUT_7R-88::chrVII:196567-197947(-)	NA	chrVII:196567-197947(-)	XUTs	7.26624446153223e-7	4	57.75	61.5	56.4594211001102	42	45	48	61.5	65.25	66	66.75	67.5	68.25	3.393018412214414e-6	6	49	50.5	47.5494405548231	32.5	35	37.5	50.5	58	60	60.75	61.5	62.25	1.8626830086055955e-6	6	46.5	48.5	45.6640614471423	34.75	35.5	36.25	48.5	54.25	55	55.25	55.5	55.75	1.7072552372188471e-6	2	53
SUT543,XUT_7R-133	SUT543,XUT_7R-133::chrVII:323247-324380(-)	NA	chrVII:323247-324380(-)	XUTs	4.904715011534255e-6	27	50.8888888888889	52	48.3733050140737	23.7	41.2	44	52	58.5	59	59.2	61.8	72.8	1.4137576717560057e-5	25	56.08	59	52.3450413892889	24.8	30	33.6	59	71	71.4	74.6	80	83.6	1.4591016900743832e-5	47	47.8085106382979	46	41.7823976496406	13.3	19	22	46	63	69	71.2	79.4	80.7	9.38990380470366e-6	11	96.1818181818182
SUT545	SUT545::chrVII:359295-359935(-)	NA	chrVII:359295-359935(-)	SUTs	3.6331222307661146e-6	20	34.9	36	31.2104204822159	16.8	17	17	36	44	47.4	50.2	57.6	63.2	2.8275153435120114e-6	5	43.4	37	41.6888075351532	32.4	32.8	33.2	37	46	50.4	54.8	59.2	63.6	4.346260353413056e-6	14	46.7857142857143	32	36.8266129814544	19.55	22.3	22.95	32	45.75	52.8	60.45	66.3	113.8	5.975393330265965e-6	7	66.4285714285714
SUT546,XUT_7R-184	SUT546,XUT_7R-184::chrVII:421471-422431(-)	NA	chrVII:421471-422431(-)	XUTs	7.26624446153223e-7	4	50.75	55.5	49.0058404843096	33.85	36.7	39.55	55.5	61	61	61	61	61	5.655030687024023e-7	1	66	66	66	66	66	66	66	66	66	66	66	66	1.2417886724037303e-6	4	64.5	63.5	59.8543781213815	40.15	40.3	40.45	63.5	87.25	88	88.75	89.5	90.25	NA	NA	NA
SUT549,XUT_7R-238	SUT549,XUT_7R-238::chrVII:522855-523440(-)	NA	chrVII:522855-523440(-)	XUTs	5.449683346149172e-7	3	35.3333333333333	37	31.9804568169296	19	21	23	37	44.5	46	47.5	49	50.5	5.655030687024023e-7	1	59	59	59	59	59	59	59	59	59	59	59	59	9.313415043027977e-7	3	38.3333333333333	41	31.9167759299578	15.8	18.6	21.4	41	51	53	55	57	59	8.536276186094236e-7	1	70
SUT553	SUT553::chrVII:627335-627607(-)	NA	chrVII:627335-627607(-)	SUTs	2.5431855615362804e-6	14	36.2142857142857	34.5	33.8604208755562	18.25	20.3	20.95	34.5	45	46.2	48.15	50.1	54.5	2.8275153435120114e-6	5	55	48	49.0144111338369	28.2	32.4	36.6	48	51	62.2	73.4	84.6	95.8	6.208943362018652e-6	20	30.75	27	28.69153132386	18.85	19	19.85	27	35.75	41.6	44.15	45.5	50.75	8.536276186094236e-7	1	62
SUT554	SUT554::chrVII:676415-677287(-)	NA	chrVII:676415-677287(-)	SUTs	5.631339457687477e-6	31	50.9354838709677	47	46.2395405885445	24	30	34.5	47	55	59	61	78	94.5	2.8275153435120114e-6	5	54.6	53	53.9558902061946	44.2	45.4	46.6	53	63	63.4	63.8	64.2	64.6	3.725366017211191e-6	12	48.8333333333333	42.5	44.7808230861868	27.5	32.1	32.65	42.5	54	56.2	58.4	60.6	85.75	8.536276186094236e-6	10	70.3
SUT560	SUT560::chrVII:756535-757455(-)	NA	chrVII:756535-757455(-)	SUTs	5.631339457687477e-6	31	42.3548387096774	45	37.1964685094329	12	14	17.5	45	54.5	59	60.5	62	64	1.1310061374048046e-5	20	56.75	61	53.6272384130162	29.45	36.3	39.55	61	66	73	77	77.2	79.15	7.140284866321449e-6	23	48.7391304347826	48	46.9813332343529	37.1	38	38	48	56	56.6	58.4	59.8	65.4	5.121765711656541e-6	6	61.6666666666667
SUT570	SUT570::chrVII:958775-959687(-)	NA	chrVII:958775-959687(-)	SUTs	5.086371123072561e-6	28	49.6428571428571	43.5	38.2954572081582	12.4	15	20.05	43.5	56	56.6	64.6	70.7	129.65	2.8275153435120114e-6	5	31.8	27	27.2019553722101	13.6	14.2	14.8	27	51	51.2	51.4	51.6	51.8	6.208943362018652e-6	20	41.9	36.5	34.0186234907471	9.7	17.2	19.7	36.5	62	62.2	64.65	74.3	77.05	1.0243531423313082e-5	12	47.25
SUT571,XUT_7R-459	SUT571,XUT_7R-459::chrVII:999582-1000392(-)	NA	chrVII:999582-1000392(-)	XUTs	9.80943002306851e-6	54	44.4814814814815	43	40.369187646227	14	22.3	24	43	56.75	59	62.05	65.1	72.1	1.0744558305345644e-5	19	52.5263157894737	47	48.716031247175	28.7	33	34.7	47	56	57.8	61.7	69.2	80.8999999999999	1.6143252741248494e-5	52	52.6923076923077	54	47.5675392157615	24.2	29.1	32	54	66	68.6	70.75	74.9	80.45	9.38990380470366e-6	11	85.8181818181818
SUT575	SUT575::chrVIII:78958-80438(-)	NA	chrVIII:78958-80438(-)	SUTs	4.359746676919338e-6	24	51.4166666666667	48.5	47.5058287006086	28.3	31.8	36.45	48.5	59	60.6	68.5	75.8	80.4	3.958521480916816e-6	7	58.2857142857143	59	55.6385661112175	37.9	38.8	39.7	59	61.5	61.8	65.6	76.4	87.2	3.725366017211191e-6	12	76.5	55	64.0560046026139	47.65	49.3	50.95	55	61.5	62.6	65.45	69.3	174.4	8.536276186094236e-7	1	29
SUT591	SUT591::chrVIII:406222-406766(-)	NA	chrVIII:406222-406766(-)	SUTs	2.179873338459669e-6	12	40.75	36.5	33.6073421693684	10.75	13.6	16.9	36.5	62	64.2	66.75	69.5	70.9	1.696509206107207e-6	3	75.3333333333333	71	74.2524854908326	62.9	63.8	64.7	71	82	84.2	86.4	88.6	90.8	1.8626830086055955e-6	6	52.1666666666667	51.5	51.3445197010222	40.25	41.5	42.75	51.5	58.75	61	62.25	63.5	64.75	8.536276186094236e-7	1	72
SUT597,XUT_8R-241,XUT_8R-242	SUT597,XUT_8R-241,XUT_8R-242::chrVIII:507712-509099(-)	NA	chrVIII:507712-509099(-)	XUTs	5.449683346149172e-7	3	28.3333333333333	22	20.5070370447524	8.5	10	11.5	22	39	42.4	45.8	49.2	52.6	2.2620122748096093e-6	4	57.75	57.5	55.8220167984672	40.1	42.2	44.3	57.5	66.75	69	71.25	73.5	75.75	1.8626830086055955e-6	6	71.5	69.5	70.3473081362757	57.5	59	60.5	69.5	72.25	73	79.5	86	92.5	1.7072552372188471e-6	2	43.5
SUT601	SUT601::chrIX:28493-28789(-)	NA	chrIX:28493-28789(-)	SUTs	2.5431855615362804e-6	14	49	49	46.8711948964466	29.5	33.6	34.9	49	56	60	66	66	69.5	5.089527618321621e-6	9	46.7777777777778	50	45.0963316311123	28	30	32.8	50	55	55.8	56.6	58.4	61.2	1.4901464068844764e-5	48	43.3125	40.5	38.2066118349565	19.7	21	21.05	40.5	53	57.6	60.85	64.3	66.65	2.5608828558282704e-6	3	52.3333333333333
SUT605	SUT605::chrIX:51429-51613(-)	NA	chrIX:51429-51613(-)	SUTs	1.6349050038447515e-6	9	21.8888888888889	11	15.7274496633167	7	7	7.4	11	29	29.8	30.6	39.8	57.4	5.655030687024023e-7	1	48	48	48	48	48	48	48	48	48	48	48	48	5.277601857715854e-6	17	35.4117647058824	31	32.9282462687342	19.6	25	27.4	31	42	45.2	48.4	53.6	59.6	2.5608828558282704e-6	3	42.6666666666667
SUT607	SUT607::chrIX:150029-151349(-)	NA	chrIX:150029-151349(-)	SUTs	5.449683346149172e-7	3	33.3333333333333	29	31.7533114945593	23.6	24.2	24.8	29	38.5	40.4	42.3	44.2	46.1	5.655030687024023e-7	1	61	61	61	61	61	61	61	61	61	61	61	61	1.2417886724037303e-6	4	56	60	53.7974986939266	36.3	39.6	42.9	60	66.5	67.4	68.3	69.2	70.1	1.7072552372188471e-6	2	55
SUT608,XUT_9R-63,SUT609	SUT608,XUT_9R-63,SUT609::chrIX:154189-155934(-)	NA	chrIX:154189-155934(-)	XUTs	1.5622425592294293e-5	86	56.2209302325581	55	52.9127688346906	25.5	33.5	38.75	55	65	67	72.5	79.5	92.75	1.8661601267179278e-5	33	58.1818181818182	59	56.6111238723925	34.4	44.2	46.6	59	64	66	68.6	72.6	79	1.6453699909349427e-5	53	48.1320754716981	49	45.3738881535125	24.8	28.2	32.2	49	59	61	62.4	64.8	67.6	1.7926179990797895e-5	21	69.4761904761905
SUT611	SUT611::chrIX:226701-228421(-)	NA	chrIX:226701-228421(-)	SUTs	1.8165611153830574e-7	1	15	15	15	15	15	15	15	15	15	15	15	15	NA	NA	NA	NA	NA	NA	NA	NA	NA	NA	NA	NA	NA	NA	NA	NA	NA	NA	NA	NA	NA	NA	NA	NA	NA	NA	NA	NA	8.536276186094236e-7	1	42
SUT612	SUT612::chrIX:321909-323477(-)	NA	chrIX:321909-323477(-)	SUTs	3.633122230766115e-7	2	80	80	79.8999374217527	76.4	76.8	77.2	80	82	82.4	82.8	83.2	83.6	1.1310061374048046e-6	2	57	57	56.2849891178811	48.9	49.8	50.7	57	61.5	62.4	63.3	64.2	65.1	6.208943362018652e-7	2	48	48	47.9583152331272	46.2	46.4	46.6	48	49	49.2	49.4	49.6	49.8	8.536276186094236e-7	1	138
SUT613,XUT_9R-141	SUT613,XUT_9R-141::chrIX:333613-334677(-)	NA	chrIX:333613-334677(-)	XUTs	3.633122230766115e-7	2	35	35	34.6410161513775	30.5	31	31.5	35	37.5	38	38.5	39	39.5	NA	NA	NA	NA	NA	NA	NA	NA	NA	NA	NA	NA	NA	NA	2.173130176706528e-6	7	42.5714285714286	47	40.6888159173409	26.2	27.4	28.6	47	50.5	52.6	54.7	56.8	58.9	8.536276186094236e-7	1	47
SUT614,XUT_9R-183	SUT614,XUT_9R-183::chrIX:408333-410268(-)	NA	chrIX:408333-410268(-)	XUTs	1.6349050038447515e-6	9	46.4444444444444	54	43.3783040198744	23.2	28.4	31.8	54	56	56.8	57.6	60.4	65.2	NA	NA	NA	NA	NA	NA	NA	NA	NA	NA	NA	NA	NA	NA	2.794024512908393e-6	9	62.3333333333333	65	61.0653422478755	46.8	47.6	48	65	73	74.6	76.2	77	77	NA	NA	NA
SUT616,XUT_9R-194	SUT616,XUT_9R-194::chrIX:427341-429437(-)	NA	chrIX:427341-429437(-)	XUTs	1.453248892306446e-6	8	63.25	62.5	61.382217763836	41.85	45.7	49.45	62.5	71.25	73	74.75	79.8	85.4	3.393018412214414e-6	6	65.3333333333333	61.5	62.6603577222235	45.25	45.5	45.75	61.5	83.75	88	88.5	89	89.5	4.0358131853121234e-6	13	61.0769230769231	53	52.591083374796	32	35	38	53	56	57.2	60.4	67.6	128.8	5.975393330265965e-6	7	63.1428571428571
SUT625,SUT626,XUT_10R-78	SUT625,SUT626,XUT_10R-78::chrX:195068-196020(-)	NA	chrX:195068-196020(-)	XUTs	6.539620015379006e-6	36	46.6666666666667	43	42.5537278748706	21.5	26.5	27.25	43	59.25	62	69.25	76.5	79.25	2.8275153435120114e-6	5	46.6	51	41.5171666042764	20.6	25.2	29.8	51	51	56	61	66	71	6.829837698220517e-6	22	53.0909090909091	51	47.7191051287153	22.05	23.6	29.3	51	64.75	72.2	74.85	79.5	95.2	1.0243531423313082e-5	12	46.6666666666667
SUT639	SUT639::chrX:496972-497212(-)	NA	chrX:496972-497212(-)	SUTs	7.26624446153223e-7	4	48.75	55	42.2021917178205	20.7	26.4	32.1	55	60.25	62.2	64.15	66.1	68.05	NA	NA	NA	NA	NA	NA	NA	NA	NA	NA	NA	NA	NA	NA	3.104471681009326e-7	1	32	32	32	32	32	32	32	32	32	32	32	32	8.536276186094236e-7	1	39
SUT640,XUT_10R-197	SUT640,XUT_10R-197::chrX:524108-524572(-)	NA	chrX:524108-524572(-)	XUTs	1.6349050038447515e-6	9	49.1111111111111	59	44.7918579636532	20.4	24.8	28.2	59	62	63.2	64.4	65	65	5.089527618321621e-6	9	46.6666666666667	47	44.5808933253638	26.4	26.8	30.2	47	59	59.8	60.6	62	64	1.8626830086055955e-6	6	42.6666666666667	45.5	39.4315413757975	22.25	23.5	24.75	45.5	56.5	57	58	59	60	2.5608828558282704e-6	3	82.6666666666667
SUT641	SUT641::chrX:525964-526660(-)	NA	chrX:525964-526660(-)	SUTs	1.0899366692298344e-6	6	39.8333333333333	36.5	34.8346979912565	16.75	19.5	22.25	36.5	47.25	50	56.75	63.5	70.25	5.655030687024023e-7	1	32	32	32	32	32	32	32	32	32	32	32	32	1.2417886724037303e-6	4	46.25	50.5	44.0126260443801	28.45	31.9	35.35	50.5	54.5	55.4	56.3	57.2	58.1	8.536276186094236e-7	1	80
SUT643,XUT_10R-233	SUT643,XUT_10R-233::chrX:605932-607438(-)	NA	chrX:605932-607438(-)	XUTs	1.1989303361528179e-5	66	54.8636363636364	57	51.0837780108981	23.25	31.5	34.75	57	62.75	68	69.25	76.5	83.75	3.619219639695375e-5	64	61.78125	61	58.6939037017921	35	41	43	61	69.5	74	76.2	86.2	95.1	5.0913335568552944e-5	164	60.1158536585366	57	55.2043334887969	24.6	32.3	39	57	68.25	74	78	82	95	1.6218924753579047e-5	19	60.3157894736842
SUT645	SUT645::chrX:623052-623324(-)	NA	chrX:623052-623324(-)	SUTs	1.0899366692298344e-6	6	40.1666666666667	41.5	34.1703644792642	14	16	18	41.5	53.75	56	59.5	63	66.5	3.393018412214414e-6	6	57.5	56.5	54.0260360872996	32	35	38	56.5	72.75	78	79.5	81	82.5	9.313415043027977e-7	3	39.6666666666667	37	39.2320160488603	34.3	34.6	34.9	37	42.5	43.6	44.7	45.8	46.9	8.536276186094236e-7	1	18
SUT646,XUT_10R-249	SUT646,XUT_10R-249::chrX:626836-628792(-)	NA	chrX:626836-628792(-)	XUTs	3.3061412299971644e-5	182	44.4065934065934	44	39.4011120971399	17.05	21	23	44	54.75	57	61	68.8	80.95	5.089527618321621e-5	90	48.5777777777778	47	45.2336189028347	23.45	28.9	32.35	47	58.75	62	65	72.1	80.1	5.184467707285574e-5	167	40.8023952095808	38	36.7352148893839	18.3	21	24	38	48.5	52.8	56.1	63.4	77	2.90233390327204e-5	34	50.5882352941176
SUT647	SUT647::chrX:639036-639756(-)	NA	chrX:639036-639756(-)	SUTs	1.8165611153830574e-7	1	64	64	64	64	64	64	64	64	64	64	64	64	NA	NA	NA	NA	NA	NA	NA	NA	NA	NA	NA	NA	NA	NA	6.208943362018652e-7	2	37	37	36.3318042491699	30.7	31.4	32.1	37	40.5	41.2	41.9	42.6	43.3	8.536276186094236e-7	1	26
SUT648,XUT_10R-254	SUT648,XUT_10R-254::chrX:640804-641796(-)	NA	chrX:640804-641796(-)	XUTs	5.449683346149172e-7	3	54.6666666666667	54	52.865208689462	39.6	41.2	42.8	54	63	64.8	66.6	68.4	70.2	NA	NA	NA	NA	NA	NA	NA	NA	NA	NA	NA	NA	NA	NA	3.104471681009326e-7	1	34	34	34	34	34	34	34	34	34	34	34	34	8.536276186094236e-7	1	7
SUT650,XUT_10R-276	SUT650,XUT_10R-276::chrX:703396-705452(-)	NA	chrX:703396-705452(-)	XUTs	2.089045282690516e-5	115	38.504347826087	37	33.4642870886691	13	16	18	37	50.5	53	56.9	64.8	76.2	2.5447638091608105e-5	45	45.1555555555556	39	38.7426323149367	16.4	21.4	26.6	39	50	50	52	57.2	62	2.7008903624781134e-5	87	36.9310344827586	36	32.5793922358486	11.3	16.6	19	36	51.5	54.6	57	61	64.4	2.7316083795501554e-5	32	50.21875
SUT653	SUT653::chrXI:13677-14349(-)	NA	chrXI:13677-14349(-)	SUTs	9.082805576915286e-7	5	73.8	68	68.6940816299208	42.8	47.6	52.4	68	77	86.4	95.8	105.2	114.6	5.655030687024023e-7	1	79	79	79	79	79	79	79	79	79	79	79	79	9.313415043027977e-7	3	85.6666666666667	72	82.3062118248142	64.8	65.6	66.4	72	96.5	101.4	106.3	111.2	116.1	NA	NA	NA
SUT656,XUT_11R-12,SUT657,SUT658,CUT701,XUT_11R-13	SUT656,XUT_11R-12,SUT657,SUT658,CUT701,XUT_11R-13::chrXI:19757-24917(-)	NA	chrXI:19757-24917(-)	CUTs	4.723058899995949e-6	26	43.7692307692308	43	38.0554606090952	16.25	17	17.75	43	57.75	61	63.5	66.5	81.5	2.2620122748096093e-6	4	54.25	60.5	46.5757682915721	21.65	26.3	30.95	60.5	74.5	75.4	76.3	77.2	78.1	3.725366017211191e-6	12	54	54	52.6383594895409	38.05	43.2	44.3	54	59	63.4	66.4	68.6	73.05	5.121765711656541e-6	6	62.1666666666667
SUT659	SUT659::chrXI:126720-130296(-)	NA	chrXI:126720-130296(-)	SUTs	1.6349050038447515e-6	9	54.5555555555556	41	50.929300815463	38.2	39.4	40.2	41	59	63.4	67.8	78.8	96.4	1.1310061374048046e-6	2	64	64	63.8748776906852	60.4	60.8	61.2	64	66	66.4	66.8	67.2	67.6	2.173130176706528e-6	7	54.2857142857143	54	52.6266306309103	36.1	38.2	40.3	54	61.5	61.8	63.5	68	72.5	8.536276186094236e-7	1	61
SUT661	SUT661::chrXI:150904-153088(-)	NA	chrXI:150904-153088(-)	SUTs	1.6349050038447515e-6	9	43.2222222222222	46	39.7667322903746	18.8	23.6	28.4	46	54	55.6	57.2	59.2	61.6	NA	NA	NA	NA	NA	NA	NA	NA	NA	NA	NA	NA	NA	NA	1.2417886724037303e-6	4	54.5	51.5	51.2037925320847	34.75	35.5	36.25	51.5	68.25	70.8	73.35	75.9	78.45	2.5608828558282704e-6	3	61
SUT662	SUT662::chrXI:179104-179464(-)	NA	chrXI:179104-179464(-)	SUTs	1.2715927807681401e-5	70	42.4	36	37.4493964052684	17.45	19.9	22.35	36	53.75	56.2	61	67.2	76.3	9.613552167940839e-6	17	41.8823529411765	40	40.464925366429	25.8	27.8	31	40	48	51.2	53.2	55.2	59	1.0244756547330775e-5	33	43.3030303030303	38	37.7879403043387	17.2	19.8	23.8	38	54	55	55.2	61.6	72	1.45116695163602e-5	17	48.5882352941176
SUT664,CUT709,XUT_11R-109	SUT664,CUT709,XUT_11R-109::chrXI:259255-260641(-)	NA	chrXI:259255-260641(-)	CUTs	2.5431855615362804e-6	14	53.9285714285714	61	48.8820756201731	23.75	29.9	31.85	61	67.75	70.6	73	73	80.35	9.613552167940839e-6	17	53.1764705882353	56	47.5095293687654	19.2	29.2	37.6	56	65	66.6	67.6	70.4	79.4	5.588049025816786e-6	18	51.5	50	49.0952363587459	29.65	33.1	35.1	50	57.75	59.8	61.45	68	82.45	3.4145104744376943e-6	4	45.75
SUT665,XUT_11R-114	SUT665,XUT_11R-114::chrXI:263871-266139(-)	NA	chrXI:263871-266139(-)	XUTs	1.3442552253834625e-5	74	61.6216216216216	62.5	58.9642356634217	28.3	40	43.85	62.5	70.75	73.4	76	80	87.75	1.696509206107207e-5	30	66.3	61.5	62.527329839611	40	43.6	45.4	61.5	70.75	73.8	78.95	80.4	90.05	2.1420854598964347e-5	69	59.4492753623188	58	57.3188501521674	36	42	47.2	58	69	70	71	73.2	80	2.1340690465235587e-5	25	71.76
SUT666,XUT_11R-117,SUT667	SUT666,XUT_11R-117,SUT667::chrXI:270399-273250(-)	NA	chrXI:270399-273250(-)	XUTs	1.4532488923064458e-5	80	62.25	60.5	56.9968320198627	31.65	42.6	45	60.5	71	73.2	76.15	79.2	84.05	1.1875564442750449e-5	21	60.9523809523809	64	55.956324603713	27	32	36	64	75	80	81	83	85	1.6764147077450358e-5	54	60.9444444444444	58.5	54.7656965213312	23.95	34.8	40.95	58.5	70.5	75.4	80.15	85	110.15	1.3658041897750777e-5	16	71.0625
SUT670,XUT_11R-124	SUT670,XUT_11R-124::chrXI:303135-307164(-)	NA	chrXI:303135-307164(-)	XUTs	3.4696317303816395e-5	191	48.455497382199	49	44.0971540778795	18	22	27	49	61	63	67	71	80	2.997166264122732e-5	53	55.9811320754717	51	49.7640803380681	26.6	32	35	51	61	62.6	64.4	67.6	71.6	2.9182033801487664e-5	94	46.6276595744681	46	42.7774651088055	17.3	23.3	27.95	46	56	59.4	66	68	75.05	3.0730594269939246e-5	36	63.4166666666667
SUT672,XUT_11R-134	SUT672,XUT_11R-134::chrXI:315023-315940(-)	NA	chrXI:315023-315940(-)	XUTs	1.453248892306446e-6	8	34.25	33.5	30.4045805011019	16.7	17.4	18.05	33.5	46.25	46.6	46.95	51.2	56.1	2.8275153435120114e-6	5	50	49	44.0554029562374	21.8	27.6	33.4	49	56	61.6	67.2	72.8	78.4	1.552235840504663e-6	5	38.6	45	35.3120566032498	20.4	20.8	21.2	45	47	49.4	51.8	54.2	56.6	2.5608828558282704e-6	3	58.6666666666667
SUT674	SUT674::chrXI:340775-341759(-)	NA	chrXI:340775-341759(-)	SUTs	2.179873338459669e-6	12	52.1666666666667	53.5	50.9956377831688	36.1	37.1	37.65	53.5	57.75	59.4	62.8	67.2	68.45	1.1310061374048046e-6	2	36.5	36.5	35.2420203734122	27.95	28.9	29.85	36.5	41.25	42.2	43.15	44.1	45.05	3.104471681009326e-7	1	84	84	84	84	84	84	84	84	84	84	84	84	8.536276186094236e-7	1	51
SUT675,XUT_11R-163	SUT675,XUT_11R-163::chrXI:354759-356057(-)	NA	chrXI:354759-356057(-)	XUTs	1.0899366692298344e-6	6	36.8333333333333	37	34.2075285434114	19.5	22	24.5	37	42.5	43	47.25	51.5	55.75	1.1310061374048046e-6	2	75.5	75.5	73.1983606373804	58.85	60.7	62.55	75.5	84.75	86.6	88.45	90.3	92.15	1.552235840504663e-6	5	55.4	50	52.4821388065265	33.6	37.2	40.8	50	70	71.8	73.6	75.4	77.2	5.121765711656541e-6	6	64.8333333333333
SUT677	SUT677::chrXI:361519-362023(-)	NA	chrXI:361519-362023(-)	SUTs	1.0899366692298344e-6	6	34	32.5	31.1282236456455	17	20	23	32.5	40.5	42	45.75	49.5	53.25	1.696509206107207e-6	3	62.3333333333333	56	57.9658935428162	38.9	40.8	42.7	56	75	78.8	82.6	86.4	90.2	4.967154689614921e-6	16	53	50	47.5506828497877	27.5	34.5	36.75	50	67.5	69	72	76.5	84	3.4145104744376943e-6	4	56.5
SUT678,XUT_11R-166	SUT678,XUT_11R-166::chrXI:363928-365254(-)	NA	chrXI:363928-365254(-)	XUTs	2.724841673074586e-6	15	44.6	44	39.5558740839154	13.7	17.2	22.3	44	55.5	58.2	65.9	68.8	70.9	3.393018412214414e-6	6	59.8333333333333	62.5	56.4758455136352	33.75	42.5	51.25	62.5	69	71	72.75	74.5	76.25	4.0358131853121234e-6	13	44.9230769230769	51	41.2870625677817	21.6	22.8	25.2	51	57	60.6	63.6	65.4	66.4	1.7072552372188471e-6	2	52.5
SUT681	SUT681::chrXI:521520-523000(-)	NA	chrXI:521520-523000(-)	SUTs	2.724841673074586e-6	15	43.6	47	40.3416644774843	18.4	21.8	26.3	47	51.5	52.4	53.8	56.4	64.9	1.696509206107207e-6	3	53.3333333333333	55	52.5998101262019	43.3	44.6	45.9	55	59	59.8	60.6	61.4	62.2	2.173130176706528e-6	7	52.8571428571429	55	51.3081187238662	35.2	39.4	43.6	55	61.5	64.2	66.3	67.2	68.1	6.829020948875389e-6	8	41.875
SUT684,XUT_11R-273	SUT684,XUT_11R-273::chrXI:649530-650356(-)	NA	chrXI:649530-650356(-)	XUTs	1.4350832811526154e-5	79	49.6455696202532	48	44.5494781946909	14.8	23.8	29	48	61	65.4	72	75.4	82.0999999999999	1.3572073648857656e-5	24	54.2916666666667	54.5	50.9174606662382	28.05	34.9	37.9	54.5	58.5	60.8	64.2	67.4	68.85	1.8937277254156887e-5	61	42.1311475409836	40	39.3426906262653	22	24	27	40	52	56	59	63	67	1.45116695163602e-5	17	59.8823529411765
SUT686,XUT_12R-44	SUT686,XUT_12R-44::chrXII:112125-114336(-)	NA	chrXII:112125-114336(-)	XUTs	3.81477834230442e-6	21	61.1904761904762	61	56.557293466388	26	40	41	61	76	77	78	80	90	2.2620122748096093e-6	4	76.75	61.5	56.0481510080561	21.05	25.1	29.15	61.5	101	114.2	127.4	140.6	153.8	2.4835773448074606e-6	8	49.5	52	48.9771662831549	38.05	39.1	40.4	52	55	55	55	55.6	56.3	1.7072552372188471e-6	2	33
SUT687,XUT_12R-76	SUT687,XUT_12R-76::chrXII:203085-204756(-)	NA	chrXII:203085-204756(-)	XUTs	6.3579639038407005e-6	35	56.0571428571429	58	52.3955603694567	21.6	35.2	42.2	58	62	70.6	73	75.8	83.6	6.786036824428828e-6	12	59.25	54.5	57.8168194865043	46.65	48.2	49.3	54.5	61.75	63.4	65.75	68.5	84.3	1.8626830086055955e-6	6	59.8333333333333	54	57.1084515358916	40.25	41.5	42.75	54	68.5	73	78.5	84	89.5	3.4145104744376943e-6	4	54.5
SUT689	SUT689::chrXII:287765-288885(-)	NA	chrXII:287765-288885(-)	SUTs	9.082805576915286e-7	5	51.8	60	39.3285852899986	15.8	25.6	35.4	60	66	67.2	68.4	69.6	70.8	5.655030687024023e-7	1	50	50	50	50	50	50	50	50	50	50	50	50	1.8626830086055955e-6	6	43.1666666666667	37	39.962248277058	24.75	27.5	30.25	37	51.25	55	60	65	70	2.5608828558282704e-6	3	54.3333333333333
SUT690	SUT690::chrXII:289133-289613(-)	NA	chrXII:289133-289613(-)	SUTs	1.8165611153830573e-6	10	37.9	42.5	31.5872156208131	11.35	12.7	15.45	42.5	49.5	52.2	57.15	62.1	67.05	1.1310061374048046e-6	2	40.5	40.5	40.4227658628155	38.25	38.5	38.75	40.5	41.75	42	42.25	42.5	42.75	1.8626830086055955e-6	6	40	28	34.4761573670128	22	23	24	28	39.5	43	56	69	82	NA	NA	NA
SUT693,XUT_12R-113,SUT694	SUT693,XUT_12R-113,SUT694::chrXII:322085-326261(-)	NA	chrXII:322085-326261(-)	XUTs	6.176307792302395e-6	34	51.5	50	47.0371458206567	21.9	27.9	33.8	50	64.5	66.4	71.05	72	74.4	2.2620122748096093e-6	4	44.75	46.5	44.4049682695371	37.35	38.7	40.05	46.5	48.5	48.8	49.1	49.4	49.7	5.588049025816786e-6	18	55.6111111111111	55.5	51.3923873154069	20	27	36.05	55.5	68	68	69.35	72.2	79.5	5.121765711656541e-6	6	48.3333333333333
SUT696,XUT_12R-162	SUT696,XUT_12R-162::chrXII:449005-449613(-)	NA	chrXII:449005-449613(-)	XUTs	1.453248892306446e-6	8	44.75	52.5	40.7333069843564	20.35	20.7	21.4	52.5	59	59	59	60.8	62.9	3.958521480916816e-6	7	50.8571428571429	52	49.4079081036899	33.4	38.8	44.2	52	58.5	58.8	59.5	61	62.5	6.519390530119584e-6	21	43.1904761904762	41	39.874751014329	24	26	30	41	54	56	65	67	67	8.536276186094236e-7	1	92
SUT697,XUT_12R-171	SUT697,XUT_12R-171::chrXII:498157-498716(-)	NA	chrXII:498157-498716(-)	XUTs	2.906497784612892e-6	16	39.3125	36	37.2422236476355	24	26.5	29	36	42.75	45	51.75	57.5	65.25	2.8275153435120114e-6	5	38.8	27	33.9976337986192	19.2	20.4	21.6	27	59	60.4	61.8	63.2	64.6	5.898496193917719e-6	19	52.2105263157895	51	50.2664920449928	34.6	35.8	38.1	51	65.5	67.2	69.3	70.6	73.3	1.7072552372188471e-6	2	61
SUT699	SUT699::chrXII:614229-614581(-)	NA	chrXII:614229-614581(-)	SUTs	6.176307792302395e-6	34	48.5294117647059	45.5	39.8287069620877	15	15.9	18.95	45.5	63.75	72.4	73.25	78.7	100.55	2.8275153435120114e-6	5	53.2	52	51.7322418922811	39.6	40.2	40.8	52	58	61.4	64.8	68.2	71.6	7.140284866321449e-6	23	41.2173913043478	32	33.1529992916798	11.1	12.2	14.2	32	58.5	62.4	70.3	76.2	78.8	5.121765711656541e-6	6	47.6666666666667
SUT700	SUT700::chrXII:636053-636373(-)	NA	chrXII:636053-636373(-)	SUTs	2.906497784612892e-6	16	36	35	33.4482683605365	21	24	24.25	35	44.25	48	50.25	54.5	58.5	1.1310061374048046e-6	2	57	57	56.1159513863928	48	49	50	57	62	63	64	65	66	3.104471681009326e-7	1	63	63	63	63	63	63	63	63	63	63	63	63	1.7072552372188471e-6	2	52
SUT702,XUT_12R-239	SUT702,XUT_12R-239::chrXII:659837-661453(-)	NA	chrXII:659837-661453(-)	XUTs	7.811212796147147e-6	43	54.6046511627907	48	40.6205063822239	13.2	15.2	16.3	48	63.5	66	68.4	78	103.6	2.2620122748096093e-6	4	48.5	46.5	47.556388066829	38.2	39.4	40.6	46.5	52	54.4	56.8	59.2	61.6	4.656707521513988e-6	15	52.2666666666667	47	47.8999208365096	27.1	31.8	33	47	70	75.2	75.9	78.4	84.2	5.975393330265965e-6	7	77.4285714285714
SUT707,XUT_12R-297	SUT707,XUT_12R-297::chrXII:806843-809185(-)	NA	chrXII:806843-809185(-)	XUTs	5.086371123072561e-6	28	50.25	47.5	44.4816634961151	19.7	23.8	25.35	47.5	57.5	59.6	68.55	71.8	103.95	5.655030687024023e-6	10	43.1	42.5	40.5073852606466	22.7	25.4	28.45	42.5	48	51	55.5	60.5	67.25	9.62386221112891e-6	31	46.3548387096774	44	41.2144023804608	14	21	29.5	44	56.5	63	65.5	69	83	9.38990380470366e-6	11	61
SUT708	SUT708::chrXII:827915-828275(-)	NA	chrXII:827915-828275(-)	SUTs	1.0899366692298344e-6	6	44.3333333333333	48.5	38.8262878913074	18.75	27.5	36.25	48.5	54	55	56	57	58	2.2620122748096093e-6	4	47.25	47.5	46.6821906849541	39.3	39.6	39.9	47.5	54.25	54.4	54.55	54.7	54.85	1.552235840504663e-6	5	35.6	34	33.9336977476705	22.6	24.2	25.8	34	41	43.4	45.8	48.2	50.6	1.7072552372188471e-6	2	52
SUT709	SUT709::chrXII:921643-922387(-)	NA	chrXII:921643-922387(-)	SUTs	2.179873338459669e-6	12	34.8333333333333	31.5	30.7942144878738	13.95	18.4	20.6	31.5	40	42.2	47.2	53.8	64	3.393018412214414e-6	6	29.8333333333333	29.5	21.3461233652849	5.75	8.5	11.25	29.5	46	50	50.75	51.5	52.25	2.173130176706528e-6	7	40.2857142857143	38	37.6898612743004	22.5	27	31.5	38	43	43.6	46.6	54.4	62.2	2.5608828558282704e-6	3	35.6666666666667
SUT710,XUT_12R-336,CUT753,XUT_12R-337	SUT710,XUT_12R-336,CUT753,XUT_12R-337::chrXII:928244-929596(-)	NA	chrXII:928244-929596(-)	CUTs	1.2715927807681401e-5	70	34.4142857142857	33	30.4122607373953	13	15	18	33	45.5	50.4	55.3	60	62.65	1.6399588992369668e-5	29	42.6206896551724	37	38.8445133358437	21.4	23.6	24.2	37	56	59	61.4	70.6	80.8	1.8937277254156887e-5	61	37.8032786885246	33	32.9213904711552	15	18	19	33	51	53	59	61	72	1.6218924753579047e-5	19	47.0526315789474
SUT711	SUT711::chrXII:1025380-1026708(-)	NA	chrXII:1025380-1026708(-)	SUTs	1.0717710580760039e-5	59	47.4915254237288	47	44.8121085745122	22	26.8	32.7	47	56	59.8	65.3	68.2	74.1	5.089527618321621e-6	9	44.6666666666667	42	40.3501766794424	19.6	25.2	28.4	42	59	60.6	62.2	64.8	68.4	4.967154689614921e-6	16	49.25	54	42.0974426441517	11.5	14.5	21.25	54	64	70	73	74	77	1.45116695163602e-5	17	53.9411764705882
SUT712,XUT_12R-385	SUT712,XUT_12R-385::chrXII:1029908-1030701(-)	NA	chrXII:1029908-1030701(-)	XUTs	5.812995569225784e-6	32	57.59375	56.5	55.3840650391827	32.65	34.7	41.65	56.5	68.25	69	71.1	80.4	83.35	5.655030687024023e-6	10	55.1	58.5	53.2488571676866	34	43	46.05	58.5	61.5	63.4	66.55	69	69	7.450732034422382e-6	24	63.0833333333333	59	52.1001421952953	29.15	31.8	36.9	59	63.25	65.2	71.4	77.8	79	3.4145104744376943e-6	4	74.25
SUT713,XUT_12R-387	SUT713,XUT_12R-387::chrXII:1033420-1035874(-)	NA	chrXII:1033420-1035874(-)	XUTs	1.2715927807681402e-6	7	46.1428571428571	52	42.5197473511146	21.9	28.8	35.7	52	58	58	58.2	58.8	59.4	1.696509206107207e-6	3	50.6666666666667	57	49.2831036514388	37.2	39.4	41.6	57	58.5	58.8	59.1	59.4	59.7	NA	NA	NA	NA	NA	NA	NA	NA	NA	NA	NA	NA	NA	NA	1.7072552372188471e-6	2	55
SUT715	SUT715::chrXIII:29877-30309(-)	NA	chrXIII:29877-30309(-)	SUTs	5.449683346149172e-7	3	32	32	30.9224562100637	23	24	25	32	37	38	39	40	41	2.8275153435120114e-6	5	49.6	51	48.7286158475701	37.4	38.8	40.2	51	58	58.4	58.8	59.2	59.6	7.140284866321449e-6	23	37.8260869565217	36	36.0742377697605	22	23	27.3	36	44	46.2	49.8	52.6	58.4	NA	NA	NA
SUT717	SUT717::chrXIII:121365-122981(-)	NA	chrXIII:121365-122981(-)	SUTs	4.359746676919338e-6	24	59.1666666666667	51.5	51.2829739145281	20.25	33.9	40.05	51.5	57.25	59.2	65.95	74.9	80.4	1.696509206107207e-6	3	61	69	59.1087718634254	43.8	46.6	49.4	69	71	71.4	71.8	72.2	72.6	1.2417886724037303e-6	4	60	60	59.3742797276723	49.5	51	52.5	60	64.5	66	67.5	69	70.5	3.4145104744376943e-6	4	81.25
SUT719,XUT_13R-69	SUT719,XUT_13R-69::chrXIII:169853-171445(-)	NA	chrXIII:169853-171445(-)	XUTs	1.6349050038447515e-6	9	39.6666666666667	40	35.8639584327853	15.2	18.4	23.2	40	52	53.2	54.4	56.2	58.6	5.655030687024023e-7	1	16	16	16	16	16	16	16	16	16	16	16	16	2.794024512908393e-6	9	40.3333333333333	37	34.6635279425353	12.8	15.6	19.8	37	49	53.8	58.6	64.2	70.6	8.536276186094236e-7	1	30
SUT725	SUT725::chrXIII:271701-271917(-)	NA	chrXIII:271701-271917(-)	SUTs	1.6349050038447515e-6	9	37.5555555555556	34	32.1164823253051	14.2	15.4	17.2	34	43	47	51	60.2	74.6	2.2620122748096093e-6	4	30.25	28.5	28.8655964656444	20.35	21.7	23.05	28.5	33	35.4	37.8	40.2	42.6	8.071626370624247e-6	26	44.9615384615385	39.5	38.3641738558852	21	21.5	22.75	39.5	48	48	50	55	90	3.4145104744376943e-6	4	34
SUT726,XUT_13R-124	SUT726,XUT_13R-124::chrXIII:282781-283839(-)	NA	chrXIII:282781-283839(-)	XUTs	3.269810007689503e-6	18	43.2777777777778	49	39.6227010244065	16.55	17.7	22.95	49	54.5	55	57.7	61.3	62.3	2.2620122748096093e-6	4	65	61.5	64.348912459645	56.6	57.2	57.8	61.5	67.5	70.2	72.9	75.6	78.3	1.8626830086055955e-6	6	42.6666666666667	40.5	42.1062847214815	36	36	36	40.5	44.75	46	48.75	51.5	54.25	5.121765711656541e-6	6	57.6666666666667
SUT730	SUT730::chrXIII:465253-465669(-)	NA	chrXIII:465253-465669(-)	SUTs	1.6349050038447515e-6	9	32.8888888888889	30	29.0615678227535	16	16	16.2	30	40	44	48	53.2	59.6	2.2620122748096093e-6	4	53.75	54	50.7868312776507	32.7	35.4	38.1	54	64.25	66.8	69.35	71.9	74.45	9.313415043027977e-7	3	28	27	27.7563900550964	24.3	24.6	24.9	27	30	30.6	31.2	31.8	32.4	NA	NA	NA
SUT733	SUT733::chrXIII:616045-616325(-)	NA	chrXIII:616045-616325(-)	SUTs	4.359746676919338e-6	24	39.4583333333333	32.5	35.5169875349591	15.35	23.6	25	32.5	53	56.4	57	57	59.55	5.655030687024023e-6	10	42.2	40.5	39.6324125117702	22.5	27	29.75	40.5	53.5	55.4	56.3	57.9	61.95	4.656707521513988e-6	15	36.2	35	34.0108238269952	19.9	22.8	24.2	35	41	41.2	41.9	52.8	60.9	4.268138093047118e-6	5	42.8
SUT738,XUT_13R-341,CUT790	SUT738,XUT_13R-341,CUT790::chrXIII:772749-774053(-)	NA	chrXIII:772749-774053(-)	CUTs	4.541402788457643e-6	25	47.2	47	43.4392976243643	18.2	20.6	25.4	47	55	55.6	60.8	72.8	80.4	5.089527618321621e-6	9	59.8888888888889	61	58.2474580451611	42.8	45.6	47.2	61	68	69.2	70.4	74.4	81.2	1.0244756547330775e-5	33	41.2424242424242	44	38.1990464030525	18.6	19.4	21.8	44	51	54	55.8	59.8	65	1.7072552372188471e-6	2	16.5
SUT740	SUT740::chrXIII:898029-898301(-)	NA	chrXIII:898029-898301(-)	SUTs	7.26624446153223e-7	4	62.25	60.5	60.3456680177304	45.2	46.4	47.6	60.5	72.75	75	77.25	79.5	81.75	5.655030687024023e-7	1	62	62	62	62	62	62	62	62	62	62	62	62	1.2417886724037303e-6	4	40.75	35	36.5398811082931	21.95	23.9	25.85	35	46	51.4	56.8	62.2	67.6	8.536276186094236e-7	1	76
SUT746	SUT746::chrXIV:250783-251743(-)	NA	chrXIV:250783-251743(-)	SUTs	2.179873338459669e-6	12	52.8333333333333	58	46.0185616466953	16.9	26.6	35.4	58	67.25	67.8	68.7	69.8	74.05	3.958521480916816e-6	7	49.2857142857143	49	47.4816487915845	30.9	34.8	38.7	49	56.5	60.4	63.5	65	66.5	4.967154689614921e-6	16	53.4375	53.5	51.0295684206223	30.75	32.5	35.25	53.5	62	65	66.5	73.5	82	1.7072552372188471e-6	2	75.5
SUT749,XUT_14R-220,XUT_14R-223	SUT749,XUT_14R-220,XUT_14R-223::chrXIV:529848-532564(-)	NA	chrXIV:529848-532564(-)	XUTs	2.179873338459669e-6	12	47.6666666666667	38.5	36.3865945680933	14.1	15.4	17.6	38.5	56.25	56.8	61.2	67.8	112.65	3.958521480916816e-6	7	49.1428571428571	56	47.1716380441794	28.8	30.6	32.4	56	58	59.2	60.2	60.8	61.4	1.552235840504663e-6	5	50	55	46.9490582127646	27.6	32.2	36.8	55	56	58.8	61.6	64.4	67.2	3.4145104744376943e-6	4	54
SUT750,XUT_14R-229	SUT750,XUT_14R-229::chrXIV:542120-543180(-)	NA	chrXIV:542120-543180(-)	XUTs	4.178090565381032e-6	23	42.5652173913044	44	34.8868057527514	10.1	11.4	13.3	44	58	60.6	65.2	68.6	77.1	4.524024549619219e-6	8	52.375	42.5	44.1052749790552	20.9	25.8	30.2	42.5	56.75	70.4	84.05	96.5	108.75	5.277601857715854e-6	17	52	55	47.3029326289905	18.8	22	26.4	55	68	69.6	74.2	77	77.6	5.975393330265965e-6	7	44.2857142857143
SUT751,XUT_14R-264	SUT751,XUT_14R-264::chrXIV:604472-605775(-)	NA	chrXIV:604472-605775(-)	XUTs	4.541402788457643e-6	25	43.68	45	39.2134821583282	14.4	17.6	23.6	45	52	53.2	59.2	69.4	71	6.220533755726425e-6	11	34.3636363636364	32	23.5941801171765	3.5	7	14.5	32	43	48	51.5	55	68	5.898496193917719e-6	19	36.9473684210526	36	34.279284655769	19	20.6	21.7	36	46.5	48.8	50	52.2	61.4	5.121765711656541e-6	6	47.8333333333333
SUT753,XUT_14R-284	SUT753,XUT_14R-284::chrXIV:635432-636864(-)	NA	chrXIV:635432-636864(-)	XUTs	4.359746676919338e-6	24	56.375	57	53.0703885067181	33	33.9	36.9	57	67	68.6	72.1	75.8	89.75	2.8275153435120114e-6	5	43.6	48	42.8831578727552	32.6	34.2	35.8	48	49	49.4	49.8	50.2	50.6	6.519390530119584e-6	21	61.0476190476191	61	58.9220793941702	35	40	46	61	67	70	74	76	89	2.5608828558282704e-6	3	53
SUT756,XUT_14R-327,CUT820	SUT756,XUT_14R-327,CUT820::chrXIV:735848-736941(-)	NA	chrXIV:735848-736941(-)	CUTs	2.906497784612892e-6	16	40.125	36.5	34.2466289348614	15.75	17.5	18.5	36.5	48.25	49	52.75	62.5	80.25	1.696509206107207e-6	3	35.3333333333333	36	35.2917116006863	33.3	33.6	33.9	36	36.5	36.6	36.7	36.8	36.9	3.104471681009326e-6	10	41	38	37.2674601800688	22.45	22.9	23.7	38	48	49	51.25	56.5	72.25	1.7072552372188471e-6	2	35
SUT759,XUT_14R-344,SUT760	SUT759,XUT_14R-344,SUT760::chrXIV:764728-769444(-)	NA	chrXIV:764728-769444(-)	XUTs	2.906497784612892e-6	16	47.375	49.5	43.4100650794402	21.5	25	26.25	49.5	60.5	62	65	68	70.25	3.958521480916816e-6	7	38.1428571428571	43	36.3982047763962	25	25	25	43	46.5	47.4	48.6	50.4	52.2	4.346260353413056e-6	14	59.5	54.5	50.9760767842086	23	26.3	33.45	54.5	65	65.4	66.6	74.4	117.2	1.7072552372188471e-6	2	45
SUT770	SUT770::chrXV:348990-349750(-)	NA	chrXV:348990-349750(-)	SUTs	6.7212761269173125e-6	37	50.8378378378378	50	46.7621154086345	23.6	26.8	31.4	50	64	64.8	71.4	80.2	83	7.35153989313123e-6	13	57.6153846153846	53	55.4034635002301	36.8	42.8	45.2	53	66	66	67.4	71.6	81.8	4.656707521513988e-6	15	55.6	55	52.554345666237	32.3	35	35.6	55	66.5	74.4	79.3	80.6	84.3	5.121765711656541e-6	6	57.3333333333333
SUT771	SUT771::chrXV:355206-355822(-)	NA	chrXV:355206-355822(-)	SUTs	3.633122230766115e-7	2	61	61	59.1269819963779	47.5	49	50.5	61	68.5	70	71.5	73	74.5	3.393018412214414e-6	6	49.1666666666667	50.5	43.9012289846161	21.75	26.5	31.25	50.5	64.75	65	67.75	70.5	73.25	1.8626830086055955e-6	6	67.3333333333333	63.5	66.2851146959484	53	56	59	63.5	74.5	78	80.25	82.5	84.75	8.536276186094236e-7	1	66
SUT774	SUT774::chrXV:371118-371350(-)	NA	chrXV:371118-371350(-)	SUTs	4.723058899995949e-6	26	42.6923076923077	35	36.4716955873225	14	17	23	35	60.25	67	70	75.5	79.5	5.089527618321621e-6	9	45.3333333333333	36	40.0595015292894	28.8	29.6	30	36	39	42.2	45.4	62.9999999999999	95	4.967154689614921e-6	16	39.875	34.5	35.6446072521979	17.25	19.5	21.5	34.5	49	52	62.5	68	72.75	1.7072552372188471e-6	2	52.5
SUT775	SUT775::chrXV:371710-372414(-)	NA	chrXV:371710-372414(-)	SUTs	3.633122230766115e-7	2	52	52	49.4772675074119	37.6	39.2	40.8	52	60	61.6	63.2	64.8	66.4	1.1310061374048046e-6	2	55.5	55.5	55.4977477020465	55.05	55.1	55.15	55.5	55.75	55.8	55.85	55.9	55.95	9.313415043027977e-7	3	34	30	32.0753432999583	22.8	23.6	24.4	30	40	42	44	46	48	8.536276186094236e-7	1	76
SUT783	SUT783::chrXV:689190-689430(-)	NA	chrXV:689190-689430(-)	SUTs	9.082805576915286e-7	5	49.4	52	38.5093056565839	15.6	16.2	16.8	52	58	67.2	76.4	85.6	94.8	5.655030687024023e-7	1	50	50	50	50	50	50	50	50	50	50	50	50	6.208943362018652e-7	2	26	26	25.5147016443462	21.5	22	22.5	26	28.5	29	29.5	30	30.5	NA	NA	NA
SUT784,XUT_15R-314,SUT785	SUT784,XUT_15R-314,SUT785::chrXV:690094-692225(-)	NA	chrXV:690094-692225(-)	XUTs	5.812995569225784e-6	32	56.6875	58	53.4522426844936	26.4	34.1	38.9	58	65.25	66.8	69	69.9	84.2	4.524024549619219e-6	8	61.875	59.5	59.2935394014915	40	47	53.05	59.5	66.25	68	69.75	79.3	90.15	2.794024512908393e-6	9	54.5555555555556	52	51.9015623826792	36.4	36.8	37.8	52	61	66.2	71.4	78	86	4.268138093047118e-6	5	58.8
SUT786,XUT_15R-327	SUT786,XUT_15R-327::chrXV:721742-722630(-)	NA	chrXV:721742-722630(-)	XUTs	1.6349050038447515e-6	9	55.2222222222222	63	53.8546858905434	38.4	38.8	39.4	63	65	65	65	65.6	66.8	3.393018412214414e-6	6	55.6666666666667	58.5	53.834872589286	36.5	39	41.5	58.5	60.75	61	65.25	69.5	73.75	5.277601857715854e-6	17	54	53	52.2689465999687	34	39.4	43.4	53	63	63	63.6	67.6	77.2	4.268138093047118e-6	5	63.6
SUT788,XUT_15R-355	SUT788,XUT_15R-355::chrXV:804239-804854(-)	NA	chrXV:804239-804854(-)	XUTs	3.81477834230442e-6	21	56.8571428571429	54	54.6973754180536	35	36	41	54	64	67	67	69	80	1.1310061374048046e-6	2	66	66	63.7730350540101	50.7	52.4	54.1	66	74.5	76.2	77.9	79.6	81.3	2.794024512908393e-6	9	50.2222222222222	49	49.0054289729151	35.6	41.2	44.2	49	55	56.6	58.2	61.6	66.8	7.682648567484812e-6	9	68.5555555555556
SUT791	SUT791::chrXV:836519-837239(-)	NA	chrXV:836519-837239(-)	SUTs	1.8165611153830573e-6	10	56.8	53	49.6157119686183	19.25	21.5	28.65	53	65.5	68.6	74.45	83.2	102.1	4.524024549619219e-6	8	68.125	65	59.7691940594449	31.15	34.3	37.1	65	76.75	80.6	84.45	105.1	128.55	7.140284866321449e-6	23	49.7391304347826	53	46.1507453796852	23.2	26	30.9	53	63	64.6	65.7	66.8	74.2	4.268138093047118e-6	5	84.2
SUT800	SUT800::chrXV:1026631-1028031(-)	NA	chrXV:1026631-1028031(-)	SUTs	5.268027234610866e-6	29	55.3793103448276	53	49.4393359400489	26	32.8	37	53	65	69	69	70	71.8	1.696509206107207e-6	3	35	37	34.4706745128769	28	29	30	37	39	39.4	39.8	40.2	40.6	9.313415043027977e-7	3	35.6666666666667	35	35.6268030276533	34.1	34.2	34.3	35	36.5	36.8	37.1	37.4	37.7	4.268138093047118e-6	5	65.4
SUT801	SUT801::chrXV:1057511-1058463(-)	NA	chrXV:1057511-1058463(-)	SUTs	3.633122230766115e-7	2	40	40	39.9874980462644	39.1	39.2	39.3	40	40.5	40.6	40.7	40.8	40.9	3.393018412214414e-6	6	49.3333333333333	50	48.2485482214799	35.25	37.5	39.75	50	56.75	58	59.25	60.5	61.75	9.313415043027977e-7	3	50.3333333333333	56	48.3310449438422	34.4	36.8	39.2	56	59.5	60.2	60.9	61.6	62.3	8.536276186094236e-7	1	17
SUT802	SUT802::chrXV:1061111-1064391(-)	NA	chrXV:1061111-1064391(-)	SUTs	5.449683346149172e-7	3	73	70	72.7831180916824	68.2	68.4	68.6	70	75.5	76.6	77.7	78.8	79.9	2.2620122748096093e-6	4	69.25	68	68.3530993282775	56.5	58	59.5	68	74.75	77	79.25	81.5	83.75	1.8626830086055955e-6	6	61.6666666666667	64.5	56.2429901842318	29.5	33	36.5	64.5	72	72	79.75	87.5	95.25	2.5608828558282704e-6	3	65
SUT804,XUT_16R-18	SUT804,XUT_16R-18::chrXVI:40165-41271(-)	NA	chrXVI:40165-41271(-)	XUTs	3.81477834230442e-6	21	51.8571428571429	53	49.1406342878886	26	35	38	53	64	66	67	70	74	1.1310061374048046e-6	2	43.5	43.5	43.4971263418631	43.05	43.1	43.15	43.5	43.75	43.8	43.85	43.9	43.95	1.8626830086055955e-6	6	48.6666666666667	48.5	48.4856364849921	43.5	44	44.5	48.5	52.5	53	53.25	53.5	53.75	2.5608828558282704e-6	3	58.3333333333333
SUT812,CUT893	SUT812,CUT893::chrXVI:347671-348855(-)	NA	chrXVI:347671-348855(-)	CUTs	2.3615294499979744e-6	13	54.3846153846154	53	47.9036143091137	20.2	23.6	31.4	53	58	59.2	61.2	64.8	98.3999999999999	3.393018412214414e-6	6	58.6666666666667	58.5	58.0642267267662	47.5	49	50.5	58.5	65.5	67	67.75	68.5	69.25	3.104471681009326e-6	10	56.5	56	55.8334945140758	42.9	43.8	47.15	56	64.5	65.2	65.65	66.1	66.55	1.7072552372188471e-6	2	45.5
SUT818,XUT_16R-201	SUT818,XUT_16R-201::chrXVI:482007-483031(-)	NA	chrXVI:482007-483031(-)	XUTs	5.449683346149172e-7	3	35.3333333333333	27	32.6407309524888	23.4	23.8	24.2	27	41.5	44.4	47.3	50.2	53.1	5.655030687024023e-7	1	58	58	58	58	58	58	58	58	58	58	58	58	2.173130176706528e-6	7	48	52	44.7057781489832	24.2	28.4	32.6	52	56.5	59.2	62.3	66.2	70.1	NA	NA	NA
SUT821	SUT821::chrXVI:524991-525503(-)	NA	chrXVI:524991-525503(-)	SUTs	1.6349050038447515e-6	9	51	53	47.4918848074649	24.6	28.2	31.4	53	65	65.8	66.6	68.4	71.2	5.655030687024023e-7	1	29	29	29	29	29	29	29	29	29	29	29	29	2.173130176706528e-6	7	38.8571428571429	40	35.4845429014406	18.5	20	21.5	40	48.5	49.4	51.5	56	60.5	NA	NA	NA
SUT823	SUT823::chrXVI:585751-586591(-)	NA	chrXVI:585751-586591(-)	SUTs	5.449683346149172e-7	3	42.6666666666667	54	37.8981575859383	21.6	25.2	28.8	54	55	55.2	55.4	55.6	55.8	5.655030687024023e-7	1	33	33	33	33	33	33	33	33	33	33	33	33	6.208943362018652e-7	2	28.5	28.5	24.5356882927706	15.45	16.9	18.35	28.5	35.75	37.2	38.65	40.1	41.55	NA	NA	NA
SUT825,XUT_16R-262	SUT825,XUT_16R-262::chrXVI:588431-589967(-)	NA	chrXVI:588431-589967(-)	XUTs	7.26624446153223e-7	4	81	84.5	80.7335025519857	72.1	74.2	76.3	84.5	85	85	85	85	85	2.8275153435120114e-6	5	82.4	69	74.4720199602068	49.4	51.8	54.2	69	73	91.2	109.4	127.6	145.8	1.552235840504663e-6	5	58.6	58	55.4412971342916	34.4	39.8	45.2	58	67	70.2	73.4	76.6	79.8	8.536276186094236e-7	1	84
SUT826,XUT_16R-274	SUT826,XUT_16R-274::chrXVI:614575-615279(-)	NA	chrXVI:614575-615279(-)	XUTs	1.8165611153830574e-7	1	12	12	12	12	12	12	12	12	12	12	12	12	5.655030687024023e-7	1	41	41	41	41	41	41	41	41	41	41	41	41	NA	NA	NA	NA	NA	NA	NA	NA	NA	NA	NA	NA	NA	NA	NA	NA	NA
SUT828,XUT_16R-283	SUT828,XUT_16R-283::chrXVI:627335-629223(-)	NA	chrXVI:627335-629223(-)	XUTs	3.0881538961511975e-6	17	47.0588235294118	47	39.8657349795578	13.6	15.8	18.6	47	66	67.6	72.8	78.8	83.2	NA	NA	NA	NA	NA	NA	NA	NA	NA	NA	NA	NA	NA	NA	NA	NA	NA	NA	NA	NA	NA	NA	NA	NA	NA	NA	NA	NA	2.5608828558282704e-6	3	51.6666666666667
SUT829,XUT_16R-288,CUT907	SUT829,XUT_16R-288,CUT907::chrXVI:643543-645239(-)	NA	chrXVI:643543-645239(-)	CUTs	2.724841673074586e-6	15	40.3333333333333	41	33.9034366757048	10.4	12.6	16	41	57	59.6	65.2	68.4	70	5.655030687024023e-7	1	48	48	48	48	48	48	48	48	48	48	48	48	1.8626830086055955e-6	6	37	41	27.9708118977025	8.5	13	17.5	41	52	55	56	57	58	NA	NA	NA
SUT836,XUT_16R-349,XUT_16R-351	SUT836,XUT_16R-349,XUT_16R-351::chrXVI:781967-785375(-)	NA	chrXVI:781967-785375(-)	XUTs	5.449683346149172e-6	30	58.9666666666667	57	56.1077721440912	34.7	39.8	41.7	57	65.75	66	69.25	78.8	86.55	2.8275153435120114e-6	5	60.6	56	60.1165892269798	53.4	53.8	54.2	56	65	66.8	68.6	70.4	72.2	1.2417886724037303e-6	4	84.5	66.5	66.1579594452397	29.85	35.7	41.55	66.5	97.75	114.4	131.05	147.7	164.35	7.682648567484812e-6	9	66.4444444444444
SUT838	SUT838::chrXVI:789447-789607(-)	NA	chrXVI:789447-789607(-)	SUTs	1.0899366692298344e-6	6	17.6666666666667	15.5	16.2478224780572	9.75	10.5	11.25	15.5	24	26	26.5	27	27.5	5.655030687024023e-7	1	8	8	8	8	8	8	8	8	8	8	8	8	3.725366017211191e-6	12	35	29	31.1208685557037	16.95	21	21	29	43.25	46	47.7	48.8	63.85	1.7072552372188471e-6	2	12
SUT840,XUT_16R-363	SUT840,XUT_16R-363::chrXVI:797791-799057(-)	NA	chrXVI:797791-799057(-)	XUTs	2.3615294499979744e-6	13	61.8461538461538	53	48.5622685007557	14.8	25.4	35.6	53	82	82.6	85	91	115.8	1.696509206107207e-6	3	45	52	43.1030519135966	30.4	32.8	35.2	52	53.5	53.8	54.1	54.4	54.7	1.2417886724037303e-6	4	49.5	53	45.4587665428923	25.75	29.5	33.25	53	61.75	63.4	65.05	66.7	68.35	3.4145104744376943e-6	4	111.25
SUT841	SUT841::chrXVI:825055-825463(-)	NA	chrXVI:825055-825463(-)	SUTs	1.6349050038447515e-6	9	42.2222222222222	44	38.3533786674256	18.6	20.2	22.6	44	54	56	58	62	68	1.696509206107207e-6	3	49.3333333333333	52	47.3999370945179	34	36	38	52	58	59.2	60.4	61.6	62.8	2.794024512908393e-6	9	48.4444444444444	47	47.9303034346045	39	41	42.4	47	52	54.8	57.6	59	59	1.7072552372188471e-6	2	61
SUT844,CUT920,CUT921	SUT844,CUT920,CUT921::chrXVI:877679-878495(-)	NA	chrXVI:877679-878495(-)	CUTs	NA	NA	NA	NA	NA	NA	NA	NA	NA	NA	NA	NA	NA	NA	5.655030687024023e-7	1	11	11	11	11	11	11	11	11	11	11	11	11	3.104471681009326e-7	1	47	47	47	47	47	47	47	47	47	47	47	47	NA	NA	NA
tD(GUC)O	tD(GUC)O::chrXV:571962-572098(+)	NA	chrXV:571962-572098(+)	other	4.723058899995949e-6	26	38.1153846153846	37	34.1862764753802	14.5	19.5	20	37	46	48	50.75	59.5	67.5	3.393018412214414e-6	6	43.6666666666667	46.5	43.1759020841793	34.5	35	35.5	46.5	47.75	48	48.75	49.5	50.25	1.8626830086055955e-6	6	46.3333333333333	48.5	40.3534036345534	18.25	25.5	32.75	48.5	56	58	61.5	65	68.5	4.268138093047118e-6	5	51.8
tE(UUC)G1	tE(UUC)G1::chrVII:328644-328771(+)	NA	chrVII:328644-328771(+)	other	8.174525019223758e-6	45	48.6222222222222	44	39.9034217895237	14.6	17	21.6	44	58	58.2	59.8	62.8	78.6	3.958521480916816e-6	7	41.5714285714286	44	36.299740955988	15.3	21.6	27.9	44	52.5	54	55.7	57.8	59.9	1.2417886724037303e-6	4	53	63	43.9846134561732	19.75	26.5	33.25	63	69.25	70	70.75	71.5	72.25	8.536276186094236e-7	1	13
tE(UUC)K	tE(UUC)K::chrXI:140760-141038(-)	NA	chrXI:140760-141038(-)	other	8.537837242300369e-6	47	48.6595744680851	48	45.268889195479	24	26.2	31.9	48	61	63	65	68.2	80.9	2.8275153435120114e-6	5	45.6	42	42.0042751257051	25.6	28.2	30.8	42	47	53.6	60.2	66.8	73.4	3.4149188491102585e-6	11	72.6363636363636	59	57.0696424122243	22.5	26	32.5	59	76.5	79	93.5	108	176.5	2.5608828558282704e-6	3	59.3333333333333
TLC1_TLC1	TLC1_TLC1::chrII:307587-308887(+)	TLC1	chrII:307587-308887(+)	other	8.646830909223352e-5	476	60.7857142857143	60.5	54.5815751270803	20.75	30	36	60.5	72	75	79	84.5	96.25	7.521190813741951e-5	133	62.0451127819549	60	59.0318020548137	34.2	41	43.8	60	71	75	79	83	95	7.761179202523314e-5	250	60.512	59	54.7156252338834	23.9	29.9	37	59	71.75	78	83	87	95.1999999999999	1.5194571611247738e-4	178	68.6460674157303
tR(UCU)G2	tR(UCU)G2::chrVII:828583-828807(-)	NA	chrVII:828583-828807(-)	other	5.631339457687477e-6	31	49.6774193548387	44	38.2671162694725	11.5	15	19	44	62.5	66	71.5	74	93	4.524024549619219e-6	8	44.875	46	41.6111425124053	23.45	25.9	28.15	46	55.5	59	62.5	65.4	68.2	4.0358131853121234e-6	13	93.8461538461538	62	79.0458357216565	45.2	48.4	49.6	62	116	120.8	133.8	163.2	215.8	6.829020948875389e-6	8	42.625
tT(UGU)G2,YGR256W	tT(UGU)G2,YGR256W::chrVII:1004290-1006154(+)	NA	chrVII:1004290-1006154(+)	other	6.902932238455618e-6	38	41.7631578947368	40.5	35.7686329631425	14.25	17.4	19	40.5	54	56.8	61.8	68.3	79.15	5.089527618321621e-6	9	51.1111111111111	50	50.7301552292228	43.2	44.4	45.6	50	53	53.8	54.6	57.2	61.6	1.6764147077450358e-5	54	46.8148148148148	38.5	40.462200226337	19.65	20.9	24	38.5	55.5	58.4	63.25	71.1	121.05	6.829020948875389e-6	8	50.875
tV(AAC)G3	tV(AAC)G3::chrVII:73702-74238(-)	NA	chrVII:73702-74238(-)	other	5.631339457687477e-6	31	40.8064516129032	45	37.521282441357	18.5	19	22	45	50.5	55	57.5	59	59.5	5.655030687024023e-6	10	50.7	49.5	49.0208063950107	32.25	34.5	38.15	49.5	55.25	59.4	64.8	69.6	72.3	5.277601857715854e-6	17	50.8235294117647	46	46.4126440737092	21.8	26	29.6	46	70	71.6	73.8	76.6	81	4.268138093047118e-6	5	46.4
XUT_10F-143	XUT_10F-143::chrX:310359-310905(+)	NA	chrX:310359-310905(+)	XUTs	1.2715927807681402e-6	7	36.2857142857143	30	34.0656223424815	21.2	22.4	23.6	30	46.5	46.8	48	51	54	1.1310061374048046e-6	2	35.5	35.5	34.6987031457949	28.75	29.5	30.25	35.5	39.25	40	40.75	41.5	42.25	1.8626830086055955e-6	6	39.3333333333333	38.5	38.6053577941807	29.5	32	34.5	38.5	42	43	45.25	47.5	49.75	NA	NA	NA
XUT_10F-149	XUT_10F-149::chrX:327453-328135(+)	NA	chrX:327453-328135(+)	XUTs	3.633122230766115e-7	2	38.5	38.5	37.5499667110372	30.85	31.7	32.55	38.5	42.75	43.6	44.45	45.3	46.15	5.655030687024023e-7	1	57	57	57	57	57	57	57	57	57	57	57	57	2.794024512908393e-6	9	48.4444444444444	43	46.1594793749214	30.6	34.2	36	43	66	66	66	67.2	69.6	1.7072552372188471e-6	2	55
XUT_10F-15,SUT199	XUT_10F-15,SUT199::chrX:50013-50698(+)	NA	chrX:50013-50698(+)	XUTs	2.906497784612892e-6	16	34.5625	31.5	31.8469999339924	15.25	20.5	24.5	31.5	46	49	49.75	51.5	54	3.393018412214414e-6	6	65.1666666666667	64	64.773446052767	56.25	57.5	58.75	64	72.25	74	74	74	74	1.8626830086055955e-6	6	38.5	40	33.7301836447803	15	17	19	40	49.5	52	55.25	58.5	61.75	3.4145104744376943e-6	4	67
XUT_10F-151	XUT_10F-151::chrX:329777-330243(+)	NA	chrX:329777-330243(+)	XUTs	5.449683346149172e-7	3	25	16	20.8193114535768	12.4	12.8	13.2	16	31.5	34.6	37.7	40.8	43.9	1.1310061374048046e-6	2	75	75	74.9933330370107	74.1	74.2	74.3	75	75.5	75.6	75.7	75.8	75.9	6.208943362018652e-7	2	23	23	22.8035085019828	20.3	20.6	20.9	23	24.5	24.8	25.1	25.4	25.7	NA	NA	NA
XUT_10F-200	XUT_10F-200::chrX:455368-455784(+)	NA	chrX:455368-455784(+)	XUTs	5.449683346149172e-7	3	44.3333333333333	36	34.0023066485824	15.3	17.6	19.9	36	60	64.8	69.6	74.4	79.2	NA	NA	NA	NA	NA	NA	NA	NA	NA	NA	NA	NA	NA	NA	3.104471681009326e-7	1	46	46	46	46	46	46	46	46	46	46	46	46	1.7072552372188471e-6	2	76
XUT_10F-203,SUT213,CUT214	XUT_10F-203,SUT213,CUT214::chrX:457926-458856(+)	NA	chrX:457926-458856(+)	CUTs	3.6331222307661146e-6	20	39.15	43.5	31.9527153660731	12.9	13	13	43.5	57.75	60.2	61.9	67.1	68.4	5.089527618321621e-6	9	57	64	54.338881683054	36	36	36.2	64	68	68.8	69.6	73.4	80.2	5.588049025816786e-6	18	44.1111111111111	42	37.4974435697406	13	15.8	17.55	42	48.5	55.6	63.15	67.6	77.2499999999999	2.5608828558282704e-6	3	74
XUT_10F-253	XUT_10F-253::chrX:569093-569454(+)	NA	chrX:569093-569454(+)	XUTs	3.633122230766115e-7	2	31	31	26.5518360947035	16.6	18.2	19.8	31	39	40.6	42.2	43.8	45.4	1.1310061374048046e-6	2	73.5	73.5	73.4166193719106	70.35	70.7	71.05	73.5	75.25	75.6	75.95	76.3	76.65	9.313415043027977e-7	3	50	53	47.6863226567283	33.2	35.4	37.6	53	59.5	60.8	62.1	63.4	64.7	1.7072552372188471e-6	2	53
XUT_10F-321	XUT_10F-321::chrX:724149-724836(+)	NA	chrX:724149-724836(+)	XUTs	1.453248892306446e-6	8	38	39.5	34.3909979976791	18.4	19.8	21.05	39.5	47.75	53	58.25	59.9	60.95	3.393018412214414e-6	6	52	54.5	49.1457203999489	31	31	31	54.5	62.75	65	67.75	70.5	73.25	3.104471681009326e-6	10	38.5	38.5	36.0228084433794	20.45	20.9	22.05	38.5	50.5	51.8	53.6	55.1	55.55	1.7072552372188471e-6	2	38
XUT_10F-326	XUT_10F-326::chrX:741539-742277(+)	NA	chrX:741539-742277(+)	XUTs	1.9982172269213633e-6	11	60.0909090909091	61	58.0340705692894	36	44	49	61	71	71	72	73	77	3.958521480916816e-6	7	58.1428571428571	52	55.371343111687	35.5	40	44.5	52	71	74.6	77.9	80.6	83.3	3.4149188491102585e-6	11	52.6363636363636	49	50.5157092576124	33	36	37.5	49	68.5	69	69.5	70	70	5.975393330265965e-6	7	62.2857142857143
XUT_10F-42	XUT_10F-42::chrX:96657-96914(+)	NA	chrX:96657-96914(+)	XUTs	2.3615294499979744e-6	13	42.6923076923077	36	39.2270716147921	23.2	24.6	26.4	36	52	52.6	58.8	76.2	82	5.655030687024023e-7	1	51	51	51	51	51	51	51	51	51	51	51	51	2.794024512908393e-6	9	30.6666666666667	32	29.3527402971161	19.4	21.8	23.2	32	35	37.4	39.8	42	44	8.536276186094236e-7	1	75
XUT_10F-48,CUT197	XUT_10F-48,CUT197::chrX:109771-110506(+)	NA	chrX:109771-110506(+)	CUTs	7.26624446153223e-7	4	34.25	38.5	24.1748379966308	7.7	10.4	13.1	38.5	54.25	54.4	54.55	54.7	54.85	5.655030687024023e-7	1	26	26	26	26	26	26	26	26	26	26	26	26	9.313415043027977e-7	3	65.6666666666667	48	45.8647571466322	18.3	21.6	24.9	48	91	99.6	108.2	116.8	125.4	8.536276186094236e-7	1	9
XUT_10F-55,SUT204	XUT_10F-55,SUT204::chrX:123792-126477(+)	NA	chrX:123792-126477(+)	XUTs	5.994651680764089e-6	33	50.8181818181818	54	44.4645682781101	16	20.2	21.8	54	64	64.6	67.8	75.8	85.8	9.048049099238437e-6	16	52.3125	58	48.2696459092554	22.75	25	28.5	58	66.75	69	70.5	71.5	72	1.086565088353264e-5	35	52.7714285714286	55	49.2889627279071	21.4	28	35	55	66	69.4	71.9	73.6	79.3	7.682648567484812e-6	9	50.6666666666667
XUT_10F-62	XUT_10F-62::chrX:136744-137069(+)	NA	chrX:136744-137069(+)	XUTs	2.906497784612892e-6	16	44.0625	37.5	38.0199310470756	17.25	18.5	19.75	37.5	54.25	58	70.75	75	83.5	5.655030687024023e-7	1	48	48	48	48	48	48	48	48	48	48	48	48	7.761179202523315e-6	25	39.28	39	35.5058920228078	18.6	21	21.6	39	45	48.2	50.2	60.4	68.4	8.536276186094236e-7	1	70
XUT_10F-73	XUT_10F-73::chrX:152426-153303(+)	NA	chrX:152426-153303(+)	XUTs	3.633122230766115e-7	2	34	34	29.4448637286709	18.7	20.4	22.1	34	42.5	44.2	45.9	47.6	49.3	5.655030687024023e-7	1	77	77	77	77	77	77	77	77	77	77	77	77	9.313415043027977e-7	3	63.3333333333333	52	60.5871975336938	47.5	48	48.5	52	71.5	75.4	79.3	83.2	87.1	NA	NA	NA
XUT_10F-82	XUT_10F-82::chrX:172744-173508(+)	NA	chrX:172744-173508(+)	XUTs	1.453248892306446e-6	8	52.625	51.5	52.2895559228769	45.35	45.7	46.1	51.5	58	59.4	60.8	61	61	1.696509206107207e-6	3	63.3333333333333	69	61.7957203182092	47.4	49.8	52.2	69	72.5	73.2	73.9	74.6	75.3	4.346260353413056e-6	14	48.4285714285714	50	46.7126932804767	31.7	38.6	39.9	50	55	56.6	59.1	60.4	63.8	NA	NA	NA
XUT_10F-85	XUT_10F-85::chrX:177762-178116(+)	NA	chrX:177762-178116(+)	XUTs	2.5431855615362804e-6	14	30.8571428571429	30.5	28.1201868613134	12.65	14.8	18.7	30.5	33	37.8	45.2	47.8	52.5	1.696509206107207e-6	3	42	41	41.7582483374418	37.4	37.8	38.2	41	44.5	45.2	45.9	46.6	47.3	3.4149188491102585e-6	11	57.7272727272727	47	47.4591547413699	21.5	23	24	47	92.5	95	101.5	108	112	2.5608828558282704e-6	3	54.6666666666667
XUT_10F-87,CUT206	XUT_10F-87,CUT206::chrX:181444-183208(+)	NA	chrX:181444-183208(+)	CUTs	1.453248892306446e-6	8	45	55	38.3817087395279	14.7	15.4	16.5	55	59.5	63	66.5	67.9	68.95	8.482546030536035e-6	15	52.2	62	46.7500084904736	15.4	20	26.6	62	64.5	65.8	68.6	70.2	72.5	1.086565088353264e-5	35	64.6571428571429	58	60.0791944687672	40	44	48.1	58	70	76.6	79	80.8	91.6	2.5608828558282704e-6	3	30.3333333333333
XUT_10R-101,CUT685,CUT686	XUT_10R-101,CUT685,CUT686::chrX:279414-280708(-)	NA	chrX:279414-280708(-)	CUTs	1.2715927807681402e-6	7	30.7142857142857	18	20.6408450319416	7.6	8.2	8.8	18	32	40.4	51.4	67.6	83.8	1.1310061374048046e-6	2	18	18	16.9705627484771	12.6	13.2	13.8	18	21	21.6	22.2	22.8	23.4	NA	NA	NA	NA	NA	NA	NA	NA	NA	NA	NA	NA	NA	NA	8.536276186094236e-7	1	12
XUT_10R-114	XUT_10R-114::chrX:316950-317456(-)	NA	chrX:316950-317456(-)	XUTs	1.8165611153830573e-6	10	46.8	39.5	38.6724122635806	13.45	13.9	19.95	39.5	58.75	63.8	72.35	81.7	93.85	2.2620122748096093e-6	4	35	35.5	34.2295994903555	26.05	27.1	28.15	35.5	40.25	41	41.75	42.5	43.25	2.4835773448074606e-6	8	110.875	64	68.653948003974	24.05	25.1	26.05	64	135	196.6	258.2	284.4	304.7	5.121765711656541e-6	6	37.5
XUT_10R-128,SUT632	XUT_10R-128,SUT632::chrX:339407-342271(-)	NA	chrX:339407-342271(-)	XUTs	1.8165611153830573e-6	10	52.8	54.5	48.9928754668916	25.9	35.8	39.75	54.5	63	63.2	63.65	65.9	74.45	1.1310061374048046e-6	2	56.5	56.5	56.3914887194867	53.35	53.7	54.05	56.5	58.25	58.6	58.95	59.3	59.65	2.173130176706528e-6	7	49	46	45.8114012186001	27.4	29.8	32.2	46	61	62.2	64.6	69.4	74.2	4.268138093047118e-6	5	79.2
XUT_10R-136	XUT_10R-136::chrX:360119-361101(-)	NA	chrX:360119-361101(-)	XUTs	7.26624446153223e-7	4	50.5	55.5	45.6564818172056	24.65	29.3	33.95	55.5	62.75	64.4	66.05	67.7	69.35	1.1310061374048046e-6	2	52	52	51.9133894096696	49.3	49.6	49.9	52	53.5	53.8	54.1	54.4	54.7	3.104471681009326e-7	1	47	47	47	47	47	47	47	47	47	47	47	47	NA	NA	NA
XUT_10R-155,SUT634	XUT_10R-155,SUT634::chrX:403730-405140(-)	NA	chrX:403730-405140(-)	XUTs	7.26624446153223e-7	4	67.75	59	55.0993174359556	25.25	30.5	35.75	59	80.5	91	101.5	112	122.5	5.655030687024023e-7	1	17	17	17	17	17	17	17	17	17	17	17	17	2.173130176706528e-6	7	55.7142857142857	66	50.8601987424807	24.6	31.2	37.8	66	68.5	69.4	70.9	73.6	76.3	NA	NA	NA
XUT_10R-186	XUT_10R-186::chrX:472100-472495(-)	NA	chrX:472100-472495(-)	XUTs	3.069988284997367e-5	169	41.5325443786982	41	35.5366754599044	11	15	16.2	41	56	58.4	62.8	68	73	2.3185625816798495e-5	41	49.7560975609756	49	45.4459833999409	21	24	28	49	66	67	68	71	80	1.4591016900743832e-5	47	48	45	43.6240420814958	20.6	24.6	29.9	45	59.5	61.8	63.1	67.4	78.8	2.7316083795501554e-5	32	53.8125
XUT_10R-206,SUT642	XUT_10R-206,SUT642::chrX:539438-540524(-)	NA	chrX:539438-540524(-)	XUTs	7.62955668460884e-6	42	59.6904761904762	59	53.842771785125	27.05	31.1	38.15	59	64.75	66	70.55	74.7	82.95	8.482546030536035e-6	15	50.8666666666667	47	48.6746795075588	28.7	34.2	42	47	55	58	65	73.2	80.1	7.761179202523315e-6	25	53.36	50	49.4050543034657	30	30.8	33.2	50	58	65	65.8	67.6	83.1999999999999	1.0243531423313082e-5	12	63.8333333333333
XUT_10R-209	XUT_10R-209::chrX:543571-543897(-)	NA	chrX:543571-543897(-)	XUTs	2.3615294499979744e-6	13	35.3076923076923	29	31.1201210819793	16.2	17.4	18.6	29	41	48.8	56	62	68	1.696509206107207e-6	3	32	32	31.9582789618161	30.2	30.4	30.6	32	33	33.2	33.4	33.6	33.8	3.725366017211191e-6	12	35.3333333333333	29	29.6150342416085	12.3	15.1	15.65	29	49	57.8	62.4	64.6	66.8	1.7072552372188471e-6	2	25.5
XUT_10R-242	XUT_10R-242::chrX:619915-620186(-)	NA	chrX:619915-620186(-)	XUTs	9.082805576915286e-7	5	31.8	28	31.4696478370276	28	28	28	28	37	37.2	37.4	37.6	37.8	1.696509206107207e-6	3	28.6666666666667	25	26.207413942089	16.9	17.8	18.7	25	35	37	39	41	43	9.313415043027977e-7	3	37.6666666666667	28	32.7455173244192	19.9	20.8	21.7	28	47	50.8	54.6	58.4	62.2	1.7072552372188471e-6	2	43.5
XUT_10R-257	XUT_10R-257::chrX:649458-649927(-)	NA	chrX:649458-649927(-)	XUTs	5.449683346149172e-7	3	57.3333333333333	64	56.1898319602568	44.2	46.4	48.6	64	65	65.2	65.4	65.6	65.8	5.655030687024023e-7	1	57	57	57	57	57	57	57	57	57	57	57	57	9.313415043027977e-7	3	56.3333333333333	69	47.9722061315968	24.9	29.8	34.7	69	74.5	75.6	76.7	77.8	78.9	8.536276186094236e-7	1	72
XUT_10R-287,SUT651	XUT_10R-287,SUT651::chrX:721691-724363(-)	NA	chrX:721691-724363(-)	XUTs	5.086371123072561e-6	28	55.6428571428571	54	53.3193730911927	32.7	35.4	42.05	54	62.75	68.6	71	77.3	80.6	5.655030687024023e-6	10	52.2	52	50.9595588751969	37.15	40.3	41.7	52	62.25	65.2	65.65	66.4	68.2	8.382073538725179e-6	27	59.4814814814815	58	54.2257148362297	27.3	29.2	33.6	58	69.5	70.8	73.8	82.2	114.8	3.4145104744376943e-6	4	68.25
XUT_10R-288	XUT_10R-288::chrX:724435-725384(-)	NA	chrX:724435-725384(-)	XUTs	1.9982172269213633e-6	11	68.0909090909091	69	65.6096612777685	43	52	54	69	77	78	86	94	95	1.1310061374048046e-6	2	68	68	67.4017803919155	59.9	60.8	61.7	68	72.5	73.4	74.3	75.2	76.1	2.4835773448074606e-6	8	45.125	47	42.4402144161133	25.35	25.7	26.3	47	58	59.4	60.8	62.5	64.25	8.536276186094236e-7	1	47
XUT_10R-29,CUT672	XUT_10R-29,CUT672::chrX:96742-97566(-)	NA	chrX:96742-97566(-)	CUTs	1.0899366692298344e-6	6	45.5	52	40.2371320985055	19.25	19.5	19.75	52	55.75	56	60.5	65	69.5	2.2620122748096093e-6	4	44	48.5	40.079062160027	22.35	26.7	31.05	48.5	52.75	54.4	56.05	57.7	59.35	2.173130176706528e-6	7	68.1428571428571	65	58.140447962413	22.9	26.8	30.7	65	89	90.8	95.4	105.6	115.8	1.7072552372188471e-6	2	62
XUT_10R-39,SUT621,SUT622	XUT_10R-39,SUT621,SUT622::chrX:116320-117722(-)	NA	chrX:116320-117722(-)	XUTs	8.537837242300369e-6	47	56	54	50.3568686830001	21.9	25.8	30.9	54	70.5	72.8	82.3	86.4	97.0999999999999	2.0923613541988884e-5	37	52.1351351351351	56	47.882286404948204	20.6	30	30.4	56	64	71.8	74	75.4	78	3.6632765835910046e-5	118	51.2457627118644	48	47.2969685883779	23	30.1	32	48	59	66	68	74	84.3	7.682648567484812e-6	9	70
XUT_10R-52,SUT624	XUT_10R-52,SUT624::chrX:144133-144940(-)	NA	chrX:144133-144940(-)	XUTs	6.176307792302395e-6	34	48.7352941176471	48	45.5194933777273	19.95	26	26.95	48	62.75	66	66.05	67	71.7	5.655030687024023e-6	10	50.7	56	43.3873840430754	17.8	28.6	32.05	56	67	67	67	68.2	73.6	3.104471681009326e-6	10	59.1	58.5	56.6627420517109	37.35	38.7	40.75	58.5	63.75	67.2	72.15	78.3	88.65	8.536276186094236e-6	10	58.7
XUT_10R-6	XUT_10R-6::chrX:30141-30725(-)	NA	chrX:30141-30725(-)	XUTs	3.633122230766115e-7	2	44.5	44.5	37.1483512420134	22.45	24.9	27.35	44.5	56.75	59.2	61.65	64.1	66.55	5.655030687024023e-7	1	25	25	25	25	25	25	25	25	25	25	25	25	6.208943362018652e-7	2	53	53	47.7493455452533	32.3	34.6	36.9	53	64.5	66.8	69.1	71.4	73.7	1.7072552372188471e-6	2	43
XUT_10R-84,SUT627,SUT628	XUT_10R-84,SUT627,SUT628::chrX:224423-227102(-)	NA	chrX:224423-227102(-)	XUTs	9.082805576915286e-6	50	51.38	52	48.0589985681976	24.9	27.9	33.35	52	59.75	64.4	67.3	73.3	80	1.244106751145285e-5	22	55.5909090909091	58.5	53.443898711038	30.3	36.1	37.6	58.5	67.75	68	69.7	70.9	73.85	1.4280569732642898e-5	46	63.1304347826087	54.5	54.9480024557106	34	36.5	39.25	54.5	64.75	66	67.25	72.5	98.25	9.38990380470366e-6	11	73.2727272727273
XUT_10R-92,SUT629	XUT_10R-92,SUT629::chrX:238156-239217(-)	NA	chrX:238156-239217(-)	XUTs	1.0899366692298344e-6	6	78.1666666666667	67	70.4538550858027	43.25	46.5	49.75	67	76.75	79	100	121	142	6.220533755726425e-6	11	54.7272727272727	53	53.0263913479036	36	37	40.5	53	61	61	69	77	78.5	1.6143252741248494e-5	52	48.6730769230769	48	44.5965666462533	21.55	27.1	30	48	58.5	62.8	65.75	72.9	80.1999999999999	1.7072552372188471e-6	2	74
XUT_11F-10,SUT218,SUT219	XUT_11F-10,SUT218,SUT219::chrXI:18555-21224(+)	NA	chrXI:18555-21224(+)	XUTs	3.81477834230442e-6	21	61.0952380952381	60	55.6321186804227	24	43	48	60	72	80	82	87	89	9.048049099238437e-6	16	58.75	63	53.3725029914139	16.5	29	43.25	63	66.5	68	71.75	77.5	87	7.450732034422382e-6	24	59.0416666666667	61	55.445180523081	30.35	38.6	40.9	61	65.75	69.6	72	72.7	84.9	4.268138093047118e-6	5	64.8
XUT_11F-137	XUT_11F-137::chrXI:304344-304979(+)	NA	chrXI:304344-304979(+)	XUTs	1.8165611153830574e-7	1	62	62	62	62	62	62	62	62	62	62	62	62	5.655030687024023e-7	1	60	60	60	60	60	60	60	60	60	60	60	60	3.104471681009326e-7	1	57	57	57	57	57	57	57	57	57	57	57	57	NA	NA	NA
XUT_11F-160,YKL044W,YKL044W,YKL043W	XUT_11F-160,YKL044W,YKL044W,YKL043W::chrXI:355796-357635(+)	NA	chrXI:355796-357635(+)	XUTs	9.082805576915286e-7	5	32.6	37	22.4500159246901	5.8	7.6	9.4	37	52	53	54	55	56	NA	NA	NA	NA	NA	NA	NA	NA	NA	NA	NA	NA	NA	NA	1.2417886724037303e-6	4	46.5	47.5	41.4015681581415	21.75	25.5	29.25	47.5	57.25	60.4	63.55	66.7	69.85	NA	NA	NA
XUT_11F-191	XUT_11F-191::chrXI:430776-431562(+)	NA	chrXI:430776-431562(+)	XUTs	3.451466119227809e-6	19	44.6315789473684	49	41.5688486319459	19.7	23.2	28.9	49	57	57.8	60.5	64.4	66.2	5.089527618321621e-6	9	46.8888888888889	49	44.469517071624	29	29	29.4	49	56	58	60	63.6	68.8	1.5211911236945696e-5	49	41.9795918367347	39	37.7792062901756	16.8	19.8	21.2	39	56	57.8	59	65.4	72.9999999999999	3.4145104744376943e-6	4	49
XUT_11F-26,SUT222	XUT_11F-26,SUT222::chrXI:69599-70444(+)	NA	chrXI:69599-70444(+)	XUTs	4.723058899995949e-6	26	40.8076923076923	41	37.1737342677813	16.25	19.5	25	41	49.5	50	51.5	61.5	70	3.958521480916816e-6	7	37.2857142857143	36	31.912835021714	15.3	15.6	15.9	36	53	56.6	59.8	62.2	64.6	3.725366017211191e-6	12	34.6666666666667	36	31.6706892575565	13.75	16.4	18.6	36	42	44.2	46.75	49.5	52.25	5.121765711656541e-6	6	53.3333333333333
XUT_11F-27	XUT_11F-27::chrXI:73951-74515(+)	NA	chrXI:73951-74515(+)	XUTs	1.6349050038447515e-6	9	39.7777777777778	48	35.4350800894578	15.4	15.8	17.8	48	52	52.4	52.8	55.2	59.6	5.655030687024023e-6	10	46.9	45	44.3826979525983	27.8	29.6	31.75	45	55	57.6	61.2	65.6	72.8	7.140284866321449e-6	23	45.7826086956522	40	41.1003890339759	21.1	22.4	24.3	40	56	61.4	65.7	71.6	89.2	1.7072552372188471e-6	2	63.5
XUT_11F-281	XUT_11F-281::chrXI:642951-644698(+)	NA	chrXI:642951-644698(+)	XUTs	1.2715927807681402e-6	7	65	60	63.5329133372252	49	49	49	60	73.5	73.8	75.7	80.8	85.9	4.524024549619219e-6	8	66.625	63.5	65.0934943389099	51	51	51.05	63.5	81	82.4	83.8	85.2	86.6	1.8626830086055955e-6	6	53.1666666666667	55	51.0043766144482	32.75	38.5	44.25	55	62.25	63	64.5	66	67.5	1.7072552372188471e-6	2	49
XUT_11F-292	XUT_11F-292::chrXI:659993-660556(+)	NA	chrXI:659993-660556(+)	XUTs	1.453248892306446e-6	8	50.125	52.5	48.7690729230832	35.4	36.8	38	52.5	59.5	60.2	60.9	62.5	64.25	2.8275153435120114e-6	5	47.2	43	44.8024073439292	31.8	33.6	35.4	43	46	52.4	58.8	65.2	71.6	1.8626830086055955e-6	6	54.3333333333333	58	52.3272352001121	35	36	37	58	63.25	64	66.5	69	71.5	3.4145104744376943e-6	4	65.75
XUT_11F-298	XUT_11F-298::chrXI:663956-664384(+)	NA	chrXI:663956-664384(+)	XUTs	3.633122230766115e-7	2	53	53	52.9150262212918	50.3	50.6	50.9	53	54.5	54.8	55.1	55.4	55.7	1.696509206107207e-6	3	59.3333333333333	59	59.219521197922	55.4	55.8	56.2	59	61.5	62	62.5	63	63.5	1.552235840504663e-6	5	60	62	59.0721793457787	45.6	48.2	50.8	62	66	67.4	68.8	70.2	71.6	8.536276186094236e-7	1	67
XUT_11F-300	XUT_11F-300::chrXI:664841-665217(+)	NA	chrXI:664841-665217(+)	XUTs	7.26624446153223e-7	4	63.25	64.5	61.7480402792963	46.25	48.5	50.75	64.5	72.5	74	75.5	77	78.5	NA	NA	NA	NA	NA	NA	NA	NA	NA	NA	NA	NA	NA	NA	1.552235840504663e-6	5	51.6	50	51.3552350935252	45.8	46.6	47.4	50	54	55.2	56.4	57.6	58.8	1.7072552372188471e-6	2	66.5
XUT_11F-58	XUT_11F-58::chrXI:136868-138005(+)	NA	chrXI:136868-138005(+)	XUTs	1.8165611153830573e-6	10	63.2	57	57.2466681025553	33.3	39.6	42.4	57	68.25	71.2	73.9	83.3	116.15	2.8275153435120114e-6	5	53	55	48.7216365547318	26.6	32.2	37.8	55	63	65.8	68.6	71.4	74.2	2.173130176706528e-6	7	57.2857142857143	59	56.1890448922934	43.3	43.6	43.9	59	64	65.8	67.9	70.6	73.3	4.268138093047118e-6	5	125.4
XUT_11F-87,SUT231	XUT_11F-87,SUT231::chrXI:195121-195777(+)	NA	chrXI:195121-195777(+)	XUTs	1.8165611153830573e-6	10	44.6	41.5	42.2672158271449	25.7	28.4	30.75	41.5	50.5	53.4	58.8	64.1	69.05	2.8275153435120114e-6	5	32.6	31	31.4059892524461	23.2	24.4	25.6	31	32	35.6	39.2	42.8	46.4	3.104471681009326e-6	10	60	57.5	56.4402634761029	34.4	39.8	42.05	57.5	66.25	70	74.5	81.3	96.15	NA	NA	NA
XUT_11R-128,SUT671,XUT_11R-130	XUT_11R-128,SUT671,XUT_11R-130::chrXI:308285-309577(-)	NA	chrXI:308285-309577(-)	XUTs	2.3615294499979744e-6	13	63.6153846153846	50	50.6323316784654	23.4	27.6	35.4	50	54	58.2	63.4	70.6	152.2	2.2620122748096093e-6	4	30.75	30.5	28.9827534923789	20.15	20.3	20.45	30.5	40.5	40.8	41.1	41.4	41.7	3.725366017211191e-6	12	52.9166666666667	48.5	47.2889234495248	24.75	27.2	28.3	48.5	55.25	60.2	63.75	66.5	98.5	3.4145104744376943e-6	4	43.25
XUT_11R-171	XUT_11R-171::chrXI:384888-385277(-)	NA	chrXI:384888-385277(-)	XUTs	1.8165611153830574e-7	1	17	17	17	17	17	17	17	17	17	17	17	17	1.1310061374048046e-6	2	61	61	56.4977875673021	40.3	42.6	44.9	61	72.5	74.8	77.1	79.4	81.7	2.173130176706528e-6	7	31.8571428571429	33	31.1942641670034	22.9	23.8	24.7	33	34.5	35.4	36.7	38.8	40.9	8.536276186094236e-7	1	69
XUT_11R-2,SUT652	XUT_11R-2,SUT652::chrXI:5967-7874(-)	NA	chrXI:5967-7874(-)	XUTs	1.0899366692298344e-6	6	61.5	51.5	53.8408530498279	31.5	36	40.5	51.5	53.5	54	75.5	97	118.5	3.393018412214414e-6	6	62.1666666666667	57	59.9420677478942	42.25	45.5	48.75	57	74.25	80	82	84	86	3.4149188491102585e-6	11	44.4545454545455	36	41.7871286156848	27	28	31.5	36	50	53	61	69	76	NA	NA	NA
XUT_11R-247,CUT728,XUT_11R-249	XUT_11R-247,CUT728,XUT_11R-249::chrXI:582070-584655(-)	NA	chrXI:582070-584655(-)	CUTs	5.449683346149172e-7	3	19	17	18.3590456482339	14.3	14.6	14.9	17	21.5	22.4	23.3	24.2	25.1	1.696509206107207e-6	3	53.6666666666667	66	41.2826004911837	18.3	23.6	28.9	66	74	75.6	77.2	78.8	80.4	9.313415043027977e-7	3	43.3333333333333	47	43.0030645012639	37.1	38.2	39.3	47	47	47	47	47	47	1.7072552372188471e-6	2	30
XUT_11R-260	XUT_11R-260::chrXI:608886-611277(-)	NA	chrXI:608886-611277(-)	XUTs	1.6349050038447515e-6	9	50.5555555555556	58	45.2576929472825	18.6	20.2	23.8	58	67	67	67	69	73	3.393018412214414e-6	6	51	52	47.562285190999	28	29	30	52	68.5	72	72	72	72	4.346260353413056e-6	14	54.7142857142857	60.5	49.9367567895919	24	24.6	25.9	60.5	68.75	70.2	72.45	78.3	83.1	1.7072552372188471e-6	2	51
XUT_11R-270	XUT_11R-270::chrXI:638430-638721(-)	NA	chrXI:638430-638721(-)	XUTs	1.8165611153830574e-7	1	37	37	37	37	37	37	37	37	37	37	37	37	1.1310061374048046e-6	2	46.5	46.5	45.2990066116245	37.05	38.1	39.15	46.5	51.75	52.8	53.85	54.9	55.95	NA	NA	NA	NA	NA	NA	NA	NA	NA	NA	NA	NA	NA	NA	NA	NA	NA
XUT_11R-63,CUT705	XUT_11R-63,CUT705::chrXI:157606-158316(-)	NA	chrXI:157606-158316(-)	CUTs	7.26624446153223e-7	4	33.5	31	32.0564908605607	23.2	24.4	25.6	31	36.5	39.2	41.9	44.6	47.3	1.1310061374048046e-6	2	36	36	30.5777697028413	18.9	20.8	22.7	36	45.5	47.4	49.3	51.2	53.1	3.104471681009326e-7	1	23	23	23	23	23	23	23	23	23	23	23	23	8.536276186094236e-7	1	28
XUT_11R-97	XUT_11R-97::chrXI:235922-237020(-)	NA	chrXI:235922-237020(-)	XUTs	3.633122230766115e-7	2	63.5	63.5	63.4980314655502	63.05	63.1	63.15	63.5	63.75	63.8	63.85	63.9	63.95	5.655030687024023e-7	1	105	105	105	105	105	105	105	105	105	105	105	105	3.104471681009326e-7	1	104	104	104	104	104	104	104	104	104	104	104	104	NA	NA	NA
XUT_12F-150	XUT_12F-150::chrXII:373349-374011(+)	NA	chrXII:373349-374011(+)	XUTs	2.179873338459669e-6	12	40.4166666666667	43	36.5507497979183	17.6	23.1	23.65	43	53.25	53.8	54.35	54.9	58.15	5.655030687024023e-6	10	40.5	38.5	38.542130710136	24.45	24.9	28.85	38.5	40.75	42.6	46.2	51.7	63.85	2.173130176706528e-6	7	41.2857142857143	48	34.1696462054233	12.3	12.6	12.9	48	52	53.8	57.2	63.8	70.4	2.5608828558282704e-6	3	54.6666666666667
XUT_12F-154	XUT_12F-154::chrXII:390696-391224(+)	NA	chrXII:390696-391224(+)	XUTs	1.8165611153830573e-6	10	88.2	77.5	79.9760878280916	46.9	47.8	55.35	77.5	90.25	91.2	91.65	104.9	162.95	1.1310061374048046e-6	2	78	78	74.8331477354789	58.2	60.4	62.6	78	89	91.2	93.4	95.6	97.8	1.8626830086055955e-6	6	65.3333333333333	69.5	63.40518355534	43	50	57	69.5	73.5	74	75.25	76.5	77.75	8.536276186094236e-7	1	57
XUT_12F-157,SUT263,CUT257,CUT258	XUT_12F-157,SUT263,CUT257,CUT258::chrXII:395780-397353(+)	NA	chrXII:395780-397353(+)	CUTs	4.904715011534255e-6	27	57.4814814814815	54	54.5700193052945	29.6	37.6	42	54	66	68.8	73.7	82	93.4	NA	NA	NA	NA	NA	NA	NA	NA	NA	NA	NA	NA	NA	NA	2.794024512908393e-6	9	50.6666666666667	49	48.9216322609496	35	35	35.4	49	65	66.2	67.4	68.6	69.8	4.268138093047118e-6	5	59.4
XUT_12F-159	XUT_12F-159::chrXII:403602-404471(+)	NA	chrXII:403602-404471(+)	XUTs	1.0899366692298344e-6	6	53.1666666666667	49	41.8220513517457	16	18	20	49	58.5	59	75.75	92.5	109.25	1.696509206107207e-6	3	43.3333333333333	51	40.985916241417	27.6	30.2	32.8	51	52.5	52.8	53.1	53.4	53.7	2.794024512908393e-6	9	47.5555555555556	49	46.979078725481	36.8	39.6	41.4	49	52	52.4	52.8	54.4	57.2	NA	NA	NA
XUT_12F-184,CUT264	XUT_12F-184,CUT264::chrXII:445040-445545(+)	NA	chrXII:445040-445545(+)	CUTs	2.179873338459669e-6	12	41.25	34.5	34.4046675416144	13.85	17.3	18.95	34.5	66.75	70.6	72	72	75.6	5.655030687024023e-7	1	42	42	42	42	42	42	42	42	42	42	42	42	2.173130176706528e-6	7	44.1428571428571	45	39.0134296874248	20.1	22.2	24.3	45	51.5	54.2	59.3	69.2	79.1	8.536276186094236e-7	1	33
XUT_12F-188	XUT_12F-188::chrXII:460074-460602(+)	NA	chrXII:460074-460602(+)	XUTs	9.082805576915286e-7	5	31.2	20	23.9201494345067	9.4	11.8	14.2	20	46	49.6	53.2	56.8	60.4	5.655030687024023e-7	1	47	47	47	47	47	47	47	47	47	47	47	47	1.8626830086055955e-6	6	24.3333333333333	25.5	21.9602891110414	11.5	16	20.5	25.5	28.25	29	30.25	31.5	32.75	4.268138093047118e-6	5	64.4
XUT_12F-191,SUT265,SUT266	XUT_12F-191,SUT265,SUT266::chrXII:490876-492720(+)	NA	chrXII:490876-492720(+)	XUTs	1.7620642819215657e-5	97	63.5257731958763	60	55.989684481517	25.6	32.2	36	60	71	76	79.6	93	106.6	1.1875564442750449e-5	21	73.9047619047619	67	67.6230456362584	44	44	49	67	83	85	86	88	88	1.5211911236945696e-5	49	62.9387755102041	61	60.1103400368501	36	38.8	41.6	61	71	74	75.6	80.6	89.8	1.3658041897750777e-5	16	69.125
XUT_12F-193,SUT267	XUT_12F-193,SUT267::chrXII:498176-498865(+)	NA	chrXII:498176-498865(+)	XUTs	5.449683346149172e-7	3	32	21	28.4798256733007	20.1	20.2	20.3	21	38	41.4	44.8	48.2	51.6	1.696509206107207e-6	3	53.3333333333333	61	48.73885785244	29.5	33	36.5	61	67	68.2	69.4	70.6	71.8	1.2417886724037303e-6	4	44.5	40	42.5047569867397	31.5	33	34.5	40	47	51.2	55.4	59.6	63.8	8.536276186094236e-7	1	107
XUT_12F-198	XUT_12F-198::chrXII:514045-514959(+)	NA	chrXII:514045-514959(+)	XUTs	1.2715927807681402e-6	7	53	49	52.2313069695517	45	45	45	49	55	57.4	60.5	65	69.5	1.1310061374048046e-6	2	25	25	24.4948974278318	20.5	21	21.5	25	27.5	28	28.5	29	29.5	5.277601857715854e-6	17	39.1176470588235	38	36.924058160737	22	26.4	28.4	38	45	45.8	51.4	58.2	63.4	4.268138093047118e-6	5	62
XUT_12F-208,SUT270	XUT_12F-208,SUT270::chrXII:540657-541793(+)	NA	chrXII:540657-541793(+)	XUTs	4.178090565381032e-6	23	36.304347826087	34	31.8287133480925	12	13.4	19.3	34	43.5	44.6	45.7	60.4	74.8	1.1310061374048046e-6	2	31.5	31.5	28.9136645896019	20.25	21.5	22.75	31.5	37.75	39	40.25	41.5	42.75	5.588049025816786e-6	18	45.8333333333333	46.5	42.9201008862782	22.85	23	25.75	46.5	58	60.2	61	63.7	70.45	3.4145104744376943e-6	4	49.25
XUT_12F-257	XUT_12F-257::chrXII:657107-658054(+)	NA	chrXII:657107-658054(+)	XUTs	9.627773911530204e-6	53	53.377358490566	48	47.2336369629283	24.2	28.4	32.8	48	56	59.2	64	68	95.2	7.917042961833632e-6	14	51.5714285714286	48	49.6231791928993	31.65	34.4	39.6	48	61.75	65.4	69.15	71.1	74.1	1.3349228228340102e-5	43	53.6279069767442	54	50.6707223328219	23.2	30	42.6	54	61	62.6	65.4	73.4	82.3	4.268138093047118e-6	5	56.6
XUT_12F-270,CUT267	XUT_12F-270,CUT267::chrXII:674098-675137(+)	NA	chrXII:674098-675137(+)	CUTs	9.082805576915286e-7	5	41	33	35.8274879935692	18.6	20.2	21.8	33	61	62.6	64.2	65.8	67.4	2.2620122748096093e-6	4	42.25	41	35.6477154295789	17.9	18.8	19.7	41	61.75	63.4	65.05	66.7	68.35	1.552235840504663e-6	5	84.8	62	72.6465914678706	47.4	48.8	50.2	62	69	94	119	144	169	8.536276186094236e-7	1	74
[truncated: 6,010 more rows]
[truncated: 11 more columns]
