# Supplementary material for: Modeling of mRNA deadenylation rates reveal a complex relationship between mRNA deadenylation and decay
Source: EMBO J. 2024 Oct 11;43(24):6525–54. doi: 10.1038/s44318-024-00258-3 (PMC11649921; doi:10.1038/s44318-024-00258-3)
Supplement: Supplementary file 15 — Dataset EV1 Source Data [file 44318_2024_258_MOESM15_ESM.zip]

Archive with 20 entries (17 files):
- Expanded View Dataset 1/
- Expanded View Dataset 1/.DS_Store
- __MACOSX/
- __MACOSX/Expanded View Dataset 1/
- __MACOSX/Expanded View Dataset 1/._.DS_Store
- Expanded View Dataset 1/Expanded View DATASET 1 README.txt
- __MACOSX/Expanded View Dataset 1/._Expanded View DATASET 1 README.txt
- Expanded View Dataset 1/HS_global_e_model.csv
- Expanded View Dataset 1/HSrepA.csv
- Expanded View Dataset 1/HSrepB.csv
- Expanded View Dataset 1/HSrepD.csv
- Expanded View Dataset 1/Mex67AA_e_model_global.csv
- Expanded View Dataset 1/Mex67repA.csv
- Expanded View Dataset 1/Mex67repB.csv
- Expanded View Dataset 1/Mex67repH.csv
- Expanded View Dataset 1/THL_global_e_model.csv
- Expanded View Dataset 1/THLrepA.csv
- Expanded View Dataset 1/THLrepB.csv
- Expanded View Dataset 1/VinyaRepressed_Mex67list.csv
- __MACOSX/Expanded View Dataset 1/._VinyaRepressed_Mex67list.csv
