# Supplementary material for: Modeling of mRNA deadenylation rates reveal a complex relationship between mRNA deadenylation and decay
Source: EMBO J. 2024 Oct 11;43(24):6525–54. doi: 10.1038/s44318-024-00258-3 (PMC11649921; doi:10.1038/s44318-024-00258-3)
Supplement: Supplementary file 15 — Dataset EV1 Source Data [file 44318_2024_258_MOESM15_ESM.zip › Expanded View Dataset 1/Expanded View DATASET 1 README.txt]

Expanded View Dataset 1 source data:

Tables containing raw/normalized counts and quantile pA-tal lengths:

Mex67repA.csv
Mex67repB.csv
Mex67repH.csv
HSrepA.csv
HSrepB.csv
THLrepA.csv
THLrepB.csv

Were used to calculate decay and deadenylation coefficients and mRNA and terminal adenosine half-lives as described in Methods section and Appendix. Based on those values the resulting tables were obtained:

Mex67AA_e_model_global.csv
HS_global_e_model.csv
THL_global_e_model.csv

Which were used for many subsequent analyses and shared as Dataset EV 1.

The table VinyaRepressed_Mex67list.csv is taken from the work by Vinayachandran et al., 2018 and used to define the set of mRNAs transcriptionally repressed during heat stress.
